# Supplementary material for: Patterns of extreme outlier gene expression suggest an edge of chaos effect in transcriptomic networks
Source: Genome Biol. 2025 Sep 9;26:272. doi: 10.1186/s13059-025-03709-0 (PMC12418659; doi:10.1186/s13059-025-03709-0)
Supplement: Supplementary file 2 — Additional file 2: Table S2. Gene lists with transcriptome data (TPM) for five organs of the mouse DOM populations (Excel file with ten tabs). Organ names are provided in the Tab titles. For each organ, "all_TPM"includes data for all genes above the minimal expression cutoff value, "OO"is the corresponding sub list for all genes with at least one over-outlier expression. [file 13059_2025_3709_MOESM2_ESM.xlsx]

## Sheet: Legend
Table S2
Gene lists with transcriptome data (tpm) for five organs of the mouse DOM populations.
Organ names are provided in the Tab titles. For each organ "all_TPM" includes data for all genes above the minimal expression cutoff value, "OO" is the corresponding sub list for all genes with at least one over-outlier expression.

## Sheet: DOM_brain_all_TPM
gene ID	Genename	Chr	Start	End	Strand	ID	H35129	H35135	H35141	H35147	H35153	H35159	H35171	H35165	H35177	H35183	H35130	H35136	H35142	H35148	H35154	H35160	H35166	H35172	H35178	H35184	H35131	H35137	H35143	H35149	H35155	H35161	H35167	H35173	H35179	H35185	H35138	H35144	H35150	H35156	H35162	H35168	H35174	H35180	H35186	H35139	H35145	H35151	H35157
ENSMUSG00000051285	Pcmtd1	1	7159144	7243852	+		86.739	97.7094	100.763	102.615	90.017	96.8692	94.38	98.394	92.0633	101.606	82.2961	90.6529	77.7455	82.8984	94.5159	94.6172	83.6462	91.1043	92.6307	101.277	83.8159	101.425	94.9612	100.095	89.6596	89.2048	82.5377	89.8111	85.8911	79.5528	95.7518	93.9072	89.7336	79.1323	84.3688	90.2399	82.1701	87.3471	87.3585	97.9227	89.3911	84.6557	92.0632
ENSMUSG00000026312	Cdh7	1	109910161	110067887	+		21.453	17.5008	18.4133	22.0351	20.2384	18.3619	19.5449	16.2063	21.7862	26.3497	18.7353	19.8275	13.0108	21.0231	18.8466	20.5813	19.1506	18.5232	18.1732	21.4215	15.8421	20.652	24.3282	20.3056	20.32	21.7267	18.8322	16.851	19.7087	18.1958	18.8532	17.999	20.3248	15.546	18.0861	22.0113	18.6079	17.5474	15.5675	16.4705	17.0695	18.4294	18.7403
ENSMUSG00000057363	Uxs1	1	43786126	43866922	-		44.7707	50.0036	46.76	52.1352	44.8945	47.4634	48.5697	46.2547	50.1209	47.3594	49.4243	44.7189	41.6124	42.557	48.9603	42.0485	40.7587	43.9812	45.4705	41.7195	48.0747	51.6726	35.0255	46.4567	40.5975	47.8394	46.9736	51.5642	40.628	43.1493	44.0351	49.2563	47.4431	42.1545	45.9151	45.4323	44.115	46.0264	49.0284	42.904	42.807	47.0061	48.9982
ENSMUSG00000047216	Cdh19	1	110816056	110905093	-		11.8664	13.8807	21.1509	11.4708	21.7947	20.3619	23.2544	17.9748	13.1129	20.1668	12.8419	15.1333	15.8701	21.0564	17.3049	18.4833	15.3228	18.2931	15.806	17.7265	17.3973	16.9776	18.2624	22.7914	11.0679	13.1416	21.6891	15.3757	15.7309	21.9545	12.864	18.6839	22.2762	22.1715	17.6087	17.2259	16.2156	14.7044	23.5725	25.7499	10.4274	13.8848	12.192
ENSMUSG00000038702	Dsel	1	111786432	111792613	-		14.3361	18.8324	19.4084	17.4516	15.8308	18.6754	19.3665	17.4207	16.629	15.3945	16.5578	15.1426	12.1664	13.1574	20.1062	18.3705	15.8718	19.2944	17.7819	16.7181	16.3693	19.0679	16.0043	17.7364	15.8206	16.9571	19.3877	18.0002	17.2564	14.8194	14.6748	18.1171	17.0984	18.2399	17.5311	19.2996	15.8124	17.9699	19.2572	21.4064	17.2951	17.9367	16.7615
ENSMUSG00000033021	Gmppa	1	75412574	75419818	+		117.17	100.081	70.358	114.536	121.043	83.6124	97.1919	89.3953	111.309	114.944	110.815	99.7118	121.219	118.077	80.5987	97.72	106.649	97.4335	77.8341	154.884	69.7355	86.7615	132.502	114.199	124.964	103.91	89.9716	76.3544	95.4908	142.212	76.7323	92.2916	134.105	84.1559	72.2882	104.622	100.835	79.0288	68.6968	72.3413	89.0307	84.2239	90.9005
ENSMUSG00000055214	Pld5	1	175789872	176102878	-		12.9846	10.7521	7.33202	10.7664	12.9304	12.1249	12.1823	11.3318	16.0507	18.817	11.6214	14.009	11.2659	13.1153	9.58738	11.8604	10.7715	11.42	9.03526	15.7868	9.37516	10.4066	17.0977	11.4672	14.668	12.9188	9.5294	8.42867	14.7783	13.3476	6.87955	9.63301	11.2659	7.31828	6.40303	10.0148	9.2514	10.1666	6.7659	7.03298	8.03214	9.20415	11.0364
ENSMUSG00000033007	Asic4	1	75427080	75450984	+		26.3486	35.3662	35.036	33.5596	22.3264	34.5772	37.4232	37.4772	26.114	22.3942	26.967	30.0973	32.7018	26.0964	31.5131	30.1285	36.7064	35.8184	34.7304	17.9059	42.7522	38.2396	31.873	29.6094	26.3836	32.0331	32.8086	52.6244	29.7294	31.6171	42.1986	40.9174	27.2472	35.7174	35.9363	28.9869	30.9335	28.4174	38.989	37.3195	37.0955	31.6137	33.9093
ENSMUSG00000070695	Cntnap5a	1	115612486	116515053	+		35.1339	33.9778	37.6873	33.9034	26.895	35.7657	38.0544	31.4964	30.9358	32.5332	37.0356	30.9894	25.5244	32.2547	36.028	33.2866	38.9081	28.7303	36.3528	31.1335	35.5877	33.8008	30.794	36.8014	25.7693	35.2264	38.8381	32.8727	28.9375	30.8025	30.5903	30.2202	31.2186	36.9536	35.4737	38.3797	34.4634	34.0715	36.6118	36.8531	36.8342	37.2041	32.3977
ENSMUSG00000025909	Sntg1	1	8431699	9368798	-		11.7582	12.7554	13.7614	13.1311	12.0167	13.6213	13.7692	12.782	12.0862	12.0567	13.5535	12.6916	10.8872	10.2847	12.8466	12.7185	10.5808	10.9887	12.909	10.6617	12.8909	13.8607	10.4906	12.3373	10.0846	12.214	13.2659	14.2086	10.9008	10.3335	12.0275	11.4471	12.8911	12.3596	13.198	13.4483	11.225	13.0247	13.8738	13.2666	11.1378	12.8335	13.8396
ENSMUSG00000061024	Rrs1	1	9615633	9617680	+		39.8841	36.2919	35.9333	41.7768	40.1836	37.5537	41.2026	38.1154	34.2548	40.0324	42.1201	39.1102	36.4826	41.5768	44.8593	34.3863	40.8706	34.1203	43.0641	46.275	48.5251	38.3439	31.1432	39.8061	34.5502	36.6697	39.5841	36.0369	41.9988	38.0189	38.6301	38.6572	35.6306	37.0115	36.4577	35.0098	40.6382	40.1323	40.7998	40.4812	42.8568	39.4386	43.9666
ENSMUSG00000023150	Ivns1abp	1	151220228	151240173	+		154.424	164.105	173.254	214.032	172.898	169.241	172.145	140.802	174.767	169.517	151.318	167.342	140.617	164.445	157.262	155.272	161.787	149.124	165.177	155.872	183.287	162.828	172.405	173.927	158.454	171.074	149.005	194.071	172.096	146.787	166.692	189.123	173.267	175.982	178.335	169.542	161.697	169.848	169.495	181.586	167.422	174.753	154.644
ENSMUSG00000026374	Tsn	1	118222508	118239192	-		49.0035	53.5348	49.1812	51.2429	48.6984	48.7225	52.7004	50.0547	49.7799	49.3829	53.3337	49.7928	50.1632	46.9959	49.5251	51.7443	52.3941	48.2094	47.4741	53.1084	46.4363	52.5651	49.2171	48.0527	50.4165	50.2286	52.8652	50.5612	51.2638	49.2786	52.228	51.4543	53.0518	48.9328	46.1964	51.422	50.0566	45.4554	43.8686	49.0623	51.8301	51.4217	49.2333
ENSMUSG00000026377	Nifk	1	118249569	118260671	+		44.07	53.3998	48.6225	55.4273	51.7352	55.1352	53.8623	50.8622	51.3297	50.9	51.41	53.3431	54.0805	51.873	52.0073	54.1165	46.9884	51.6551	52.5336	47.5616	52.8393	53.0684	43.7555	47.7422	49.5258	53.2501	48.3103	48.4094	54.2249	47.3008	51.1161	49.7542	58.5495	56.439	52.3655	52.7344	53.2665	54.0172	52.2652	50.5282	48.2001	56.7582	54.0992
ENSMUSG00000025911	Adhfe1	1	9618173	9650898	+		17.7084	14.9683	18.639	18.1581	12.9052	19.8426	19.1277	20.6509	13.9369	14.8837	15.7523	12.6224	17.9693	14.7983	19.1161	17.4505	19.5754	17.4743	15.378	17.1543	17.5795	17.1323	16.2944	15.7224	17.4608	14.7136	19.502	19.0366	15.8508	17.0397	14.3031	18.344	16.416	17.6546	16.7898	16.8234	17.6888	13.4189	19.5731	15.3003	18.1692	13.0089	16.8224
ENSMUSG00000052748	Swt1	1	151243450	151304206	-		4.87561	4.81781	5.47651	8.59565	6.62845	5.71911	6.3629	4.52443	5.02095	6.09249	4.23276	5.16913	6.69337	7.65738	3.93168	5.20031	6.60687	5.15414	4.65469	7.4074	6.77936	4.36001	7.26648	5.51446	4.72979	5.59326	5.48521	4.74877	6.78189	5.21258	4.51099	5.10072	5.25807	5.50212	5.94885	8.35005	5.37278	6.84506	4.72545	5.15155	6.16718	7.28672	4.33908
ENSMUSG00000067879	Vxn	1	9671424	9697368	+		232.466	250.311	325.992	307.788	228.106	246.229	229.48	216.323	243.674	247.075	268.918	254.2	149.124	145.074	335.503	167.406	133.572	285.97	345.436	150.613	282.897	348.85	100.729	272.596	150.297	284.21	199.12	331.945	181.077	153.06	284.645	263.223	235.892	224.329	298.039	279.813	241.488	317.556	364.204	356.702	301.929	276.15	314.19
ENSMUSG00000057335	Cep170	1	176561219	176641633	-		44.5428	46.5662	38.6302	49.8332	49.2064	46.9389	47.7711	42.7116	50.1038	44.2254	43.4369	41.2413	36.492	48.9846	40.6924	42.8285	43.973	42.7006	43.8946	50.9369	44.213	41.4177	49.1438	41.3576	44.9361	45.578	45.2647	40.3341	50.8554	42.5073	39.3125	44.6146	46.1694	39.9768	39.1058	47.0667	45.7366	43.1957	39.3006	35.4954	39.7276	42.5014	42.3178
ENSMUSG00000053286	Trmt1l	1	151304293	151333912	+		15.1927	15.8801	16.8302	18.431	18.6847	18.4724	18.2699	16.3209	17.7004	17.8909	16.9206	16.3184	19.6134	19.1129	16.9719	14.4088	18.6277	16.6169	16.9051	19.4071	20.0877	15.8361	21.0949	16.8254	17.211	17.1443	18.2372	16.1541	19.0889	16.6072	13.2295	15.6924	15.7956	17.0066	17.391	20.1488	17.6951	17.1884	16.3514	15.629	19.3255	18.4249	15.5478
ENSMUSG00000026484	Rnf2	1	151333755	151376562	-		39.4144	40.7554	43.0088	44.1771	42.1826	42.5219	38.8398	34.8224	41.4385	40.3143	40.8789	38.6367	37.6421	35.6923	39.9575	42.6031	34.3431	36.8302	41.405	40.4568	39.6786	41.083	34.4699	34.6818	35.3953	37.3079	39.643	41.7272	41.384	37.0913	38.2799	39.7831	37.9442	43.8839	39.1238	38.1847	42.3838	40.1153	37.0457	33.6213	36.9477	38.7874	38.6376
ENSMUSG00000025912	Mybl1	1	9737640	9770434	-		9.05515	11.6642	9.86892	9.92655	7.37591	10.3143	9.64611	9.35507	9.75224	11.0378	8.66728	8.10016	9.49124	9.72216	7.35696	10.8203	8.38637	9.63093	10.4823	11.3718	9.55534	10.2419	18.8101	8.06402	9.61302	8.7252	6.64822	6.18597	9.1476	7.69737	11.248	8.1639	8.47961	6.71239	8.63863	8.95801	6.84163	7.34663	6.32127	7.90334	9.63854	7.97951	11.0525
ENSMUSG00000045210	Vcpip1	1	9788847	9818607	-		50.5114	53.4468	51.2747	55.0038	52.4632	52.8784	54.7445	48.2271	53.5763	53.5657	53.0114	53.3025	42.6128	53.1062	52.4392	50.8784	49.5896	48.6832	55.4361	56.6302	51.9123	52.0698	51.6652	54.3861	51.2538	54.3743	57.8426	53.2239	55.598	49.0704	52.0743	51.6408	51.8487	51.9527	50.7633	56.6798	54.6078	48.6331	52.7523	50.4384	50.178	56.4494	52.7783
ENSMUSG00000041763	Tpp2	1	43972807	44042131	+		34.8354	34.2979	34.1667	41.3842	35.3794	35.4403	36.8555	33.042	37.7738	37.3598	36.4092	32.7968	31.0467	35.5846	36.9252	33.9607	33.5645	31.4297	34.3587	34.411	33.4392	34.1028	34.0946	36.9108	34.6336	34.9207	36.3859	33.28	35.5795	32.8457	35.8059	34.4808	36.5997	32.4583	32.5753	36.7793	34.4049	31.8064	32.5741	32.9055	33.3851	35.8369	36.3889
ENSMUSG00000026504	Sdccag8	1	176642226	176848003	+		19.6126	19.8073	20.7598	23.088	18.9392	19.6071	21.3974	23.058	19.2987	21.4866	19.8441	18.6803	18.7323	17.4612	19.0628	23.7643	18.6001	21.8033	19.7822	17.1032	20.3326	25.1936	22.0349	23.8887	21.0253	19.0254	20.8038	21.35	17.6526	19.055	16.638	23.1634	22.6394	22.4218	20.0045	23.501	18.8585	22.067	20.8634	21.0407	16.8736	18.2947	17.9281
ENSMUSG00000026483	Niban1	1	151446937	151597690	+		4.72535	3.20607	3.05951	2.19595	5.52515	4.00079	3.34714	3.94355	3.87412	3.323	4.51684	3.41679	3.59245	4.37933	4.86061	3.149	3.50779	3.00646	2.41049	2.98808	5.5874	2.76381	3.55865	3.71026	3.27655	3.10817	4.1549	3.88907	2.78296	2.84477	3.22612	3.45588	1.94868	4.70424	2.40285	2.54044	2.67599	4.58207	2.94448	2.9598	3.12445	3.40243	2.92693
ENSMUSG00000019699	Akt3	1	176847639	177085769	-		171.47	167.34	177.853	193.86	175.58	177.468	183.895	159.167	179.846	180.791	175.599	166.064	141.84	166.299	193.5	172.897	163.944	159.369	189.774	168.919	163.901	175.796	164.564	184.878	178.012	188.448	165.468	171.962	175.941	168.545	165.484	172.551	176.247	168.934	183.786	211.576	167.491	179.377	185.235	187.812	164.713	183.113	167.724
ENSMUSG00000063659	Zbtb18	1	177269917	177278330	+		299.633	274.446	242.344	285.307	275.918	263.016	262.263	269.825	344.652	377.33	290.362	282.819	217.182	284.588	289.053	286.832	217.416	313.491	279.7	327.92	206.228	285.991	259.475	330.952	322.849	301.221	222.271	227.02	285.826	304.881	259.927	253.595	286.581	204.878	237.435	269.042	241.861	258.59	229.823	253.234	236.953	250.329	279.993
ENSMUSG00000026049	Tex30	1	44125773	44141551	-		4.37472	6.27601	5.31892	9.89929	9.08715	6.05787	5.80423	5.38834	7.69729	5.86717	5.0205	6.80291	8.75984	7.74489	6.56556	4.99714	5.48844	6.62074	4.293	9.40507	6.16105	6.8837	6.33098	6.46222	8.74733	7.83112	5.12513	6.3866	7.05567	4.8682	7.7261	4.68994	6.36068	8.51209	7.14768	6.97192	5.85931	8.41296	4.9697	5.92841	6.30792	6.30138	3.40241
ENSMUSG00000043019	Edem3	1	151631122	151694686	+		63.6744	64.7693	62.4152	68.6479	71.1671	68.3996	71.3197	61.3783	67.6246	67.7844	60.5744	62.5302	52.5712	64.8703	61.4734	64.9675	65.6215	60.99	65.1026	73.9313	60.9488	65.8082	71.6834	62.8066	66.3787	64.4107	66.617	59.8547	72.8433	62.1294	61.8756	65.991	61.1019	65.1075	57.8113	68.5307	64.021	64.5501	58.5009	57.2217	63.2575	68.2741	62.9109
ENSMUSG00000032666	1700025G04Rik	1	151728154	151965721	-		53.171	50.9653	49.4111	52.2424	58.2831	52.9428	58.3225	52.7655	59.0863	50.9086	52.8219	51.1501	43.2346	57.4707	57.4455	46.877	50.1075	51.5124	51.4585	52.1797	48.7714	50.9361	57.4223	53.3595	51.636	54.432	52.2737	44.5046	54.3389	54.7268	48.9788	48.8837	56.6843	50.1983	47.5447	54.5702	55.6449	52.6518	47.5997	46.7255	48.4606	53.8034	54.5202
ENSMUSG00000015961	Adss	1	177590528	177624077	-		69.8888	71.8023	72.5341	79.8977	69.8572	71.2074	76.802	69.5097	73.0335	71.3169	76.0966	77.6946	71.6665	75.1704	74.3273	74.0342	72.7509	67.7118	68.5694	72.1927	68.8113	74.671	71.6942	78.5272	73.315	79.2668	80.0501	73.4343	74.8428	67.4333	68.8029	75.0516	79.4666	72.7907	69.3139	75.5989	64.9431	70.0192	69.9973	71.053	74.9128	78.8321	70.9743
ENSMUSG00000102483	Catspere1	1	177635997	177790244	+		26.2324	11.081	20.5719	36.9803	50.7889	20.3105	23.3059	11.2311	9.94189	10.9191	31.2612	10.4356	30.4904	38.0878	41.7715	10.7292	25.6237	32.0737	30.6355	40.353	30.9177	19.8922	32.7671	50.41	28.8507	13.1727	31.6102	13.7867	31.1543	11.9865	12.4184	29.0034	37.2924	31.8368	13.7213	28.6179	34.8242	16.5442	43.3038	42.7791	15.3744	41.4843	27.0615
ENSMUSG00000014980	Tsen15	1	152246486	152262433	-		21.3683	24.155	21.9781	26.247	20.6385	21.9096	25.8746	22.0499	22.4659	22.3522	23.05	22.4527	23.034	20.6682	22.7615	24.1179	23.2957	20.1228	18.3362	22.4663	23.2657	21.2114	23.2533	21.8069	21.8285	26.4412	21.5278	21.7472	21.6082	22.4479	20.9284	22.7989	23.8703	20.6897	20.1347	25.9699	22.7315	20.2643	19.5484	20.9463	21.2182	21.1993	19.7289
ENSMUSG00000026235	Epha4	1	77343822	77491716	-		96.3623	106.877	135.994	131.206	106.48	106.491	105.577	93.1675	106.037	99.1688	111.717	104.577	67.6863	86.5848	131.372	94.2297	94.1505	97.9718	124.344	87.5515	124.202	131.66	79.3861	127.858	103.532	116.225	96.2229	127.934	116.977	83.9208	111.902	98.134	99.2992	111.74	134.974	116.769	109.326	108.494	129.347	134.434	106.053	121.408	118.52
ENSMUSG00000032649	Colgalt2	1	152275581	152385569	+		10.8064	14.3586	8.1755	6.28797	12.6758	11.2745	11.6806	12.4363	16.0273	14.2728	15.1058	12.8703	13.3685	14.129	12.7666	12.3869	10.1131	9.97293	15.2281	10.8225	9.01495	15.3758	10.2376	14.8431	12.3265	9.10472	14.0509	15.5991	15.5696	14.0688	10.6331	13.3931	13.3003	12.6311	10.1137	9.72843	15.6847	15.5448	17.429	10.8761	9.69565	14.6401	14.6938
ENSMUSG00000026047	Poglut2	1	44145706	44157968	-		15.8031	12.5416	12.8093	12.367	16.1803	11.6116	14.7671	13.5407	14.2338	13.0023	12.4884	12.9056	15	15.543	12.504	14.5293	13.6222	13.3136	10.2603	16.4129	12.7972	13.4694	16.2239	13.3742	15.3037	13.3587	12.8678	12.6249	14.2886	13.1256	10.7762	13.2047	12.7374	13.5054	12.5454	14.0182	14.0225	14.4613	12.6152	10.2423	13.796	12.4281	11.1528
ENSMUSG00000091476	Catspere2	1	177810989	178000271	+		35.2851	21.4156	45.5494	64.9278	65.5912	30.0582	33.6959	19.9015	18.9238	35.4701	40.6362	17.8596	37.7402	48.5052	53.1833	19.9934	39.4137	26.4728	25.77	52.1554	55.1011	43.6246	59.3209	61.5213	44.3133	25.6875	43.0823	21.4754	53.96	17.6316	18.5299	45.154	57.6181	56.3221	20.8045	44.0726	51.5979	43.8858	54.9846	53.7023	40.8205	51.6758	25.3779
ENSMUSG00000041684	Bivm	1	44158117	44183670	+		32.9981	33.4472	30.5696	34.2812	31.0759	31.0235	34.1663	32.2373	29.8972	32.5831	32.1251	29.8586	32.507	32.1403	33.3167	32.4824	32.0568	31.3483	27.5217	31.0834	28.4947	30.7942	33.8224	30.2574	32.1387	33.8429	31.9077	29.1478	35.1729	29.8523	34.1409	32.8457	34.762	31.8247	33.1743	32.528	31.392	30.5962	30.0763	30.039	33.1294	31.9894	31.9683
ENSMUSG00000032908	Sgpp2	1	78286982	78396926	+		68.4247	48.3262	31.6055	47.5222	69.1815	43.9691	48.6131	54.908	68.5313	75.3369	52.1383	59.2402	55.0238	39.3696	53.1997	57.3075	62.2068	54.167	53.9676	80.9482	36.0997	51.0306	74.2961	36.8535	92.8123	60.3008	45.0271	38.4201	75.8995	68.8089	68.0441	44.6104	29.0808	38.6519	34.3989	50.013	48.9948	45.0651	32.0619	44.4092	47.3329	49.4104	53.0653
ENSMUSG00000026502	Desi2	1	178014983	178084861	+		20.143	19.9713	23.633	27.7213	28.3474	22.2872	25.1475	18.2832	19.1696	21.7689	21.6219	17.4152	24.5051	23.8945	23.5067	19.1261	25.1873	18.69	19.7029	25.4037	27.0864	20.0216	26.8057	25.9636	22.6216	20.3511	22.8693	19.368	28.7899	17.2084	16.7126	22.3424	25.0147	27.8694	20.0557	24.3506	25.7906	25.1861	27.3781	21.8778	21.7178	23.9508	20.1989
ENSMUSG00000026500	Cox20	1	178146695	178150258	+		70.2408	71.6501	73.3981	83.6703	93.4112	79.0109	83.3122	67.1968	77.3508	83.0474	75.5023	68.873	83.3759	67.9246	67.2201	80.2861	75.0044	78.271	70.0872	89.1928	62.489	75.9399	95.2477	70.6532	89.1133	87.8972	77.0634	71.2775	84.2943	72.7137	70.7791	73.1122	88.3708	78.6349	67.9112	77.7574	68.3747	82.4436	69.1411	72.8074	69.6366	78.2019	61.2948
ENSMUSG00000026048	Ercc5	1	44186904	44220420	+		19.9563	24.2973	22.4254	27.1896	25.8773	21.4398	23.7989	23.8919	23.8818	24.0265	21.8704	21.8379	22.3444	21.728	22.1364	20.6161	24.0598	24.1375	21.022	25.6525	22.0569	22.0439	23.513	23.5596	23.4573	21.9164	23.7098	25.0319	23.3846	21.8289	20.7237	23.5588	24.6608	24.7013	20.8102	20.8683	23.2378	21.7852	19.4549	18.9213	19.957	19.9472	21.812
ENSMUSG00000026245	Farsb	1	78394612	78465496	-		103.267	94.5295	98.7878	103.881	101.125	92.4272	98.2046	101.007	94.778	94.1528	96.5395	87.5632	98.4322	98.9225	96.0363	99.4525	105.971	98.0214	104.621	99.7992	100.319	97.119	100.121	106.351	103.187	105.781	100.281	102.035	95.1882	97.947	92.7663	101.807	102.36	102.768	104.998	107.822	103.051	95.994	98.0467	103.078	101.447	106.142	97.0821
ENSMUSG00000090486	BC035947	1	78473663	78488795	-		3.60617	3.80724	3.03178	2.01605	3.60005	6.54626	8.062	4.02141	2.39938	3.41395	3.92069	4.55593	9.13509	5.72707	3.43049	6.95012	7.0389	4.00653	2.1195	4.44149	3.4057	3.46625	7.83994	4.84125	5.74852	2.56315	7.36027	2.5394	8.86416	3.69479	7.2679	3.6921	3.62065	4.95296	4.58199	3.59752	4.68789	2.41216	1.87572	4.9494	4.34457	5.43669	4.10619
ENSMUSG00000026482	Rgl1	1	152392511	152642056	-		70.6514	74.1724	88.4453	65.6629	71.8396	76.4631	75.6516	74.1791	67.7256	67.8785	78.1396	70.6175	62.494	72.573	74.7635	72.7648	70.7437	72.7393	73.603	54.7321	81.0894	83.0185	62.3767	88.4094	62.1845	64.6008	77.1123	77.9435	61.1029	66.4872	59.6052	75.7357	69.4041	78.7748	78.6773	78.6445	70.705	83.9776	84.0837	75.7561	74.0913	75.6775	69.0834
ENSMUSG00000008475	Arpc5	1	152642293	152651348	+		122.063	116.614	165.434	153.508	133.098	127.739	132.06	110.722	124.34	118.207	120.41	108.184	124.958	117.424	133.796	125.726	129.286	124.378	129.901	119.382	136.466	131.402	126.792	121.879	138.464	140.407	126.419	125.924	146.078	123.587	114.96	120.813	131.989	153.215	154.904	150.055	142.054	118.344	148.442	134.58	149.897	137.262	128.604
ENSMUSG00000056870	Gulp1	1	44590671	44835998	+		5.79202	11.9763	10.1251	9.25905	8.71991	8.93393	9.97966	7.62431	7.18538	10.0445	5.21379	7.2362	7.98777	8.02131	6.18042	10.6815	11.0218	7.12566	8.06736	7.19531	7.26244	8.00572	10.2332	7.53464	9.07161	9.61568	9.72425	9.11033	7.10888	7.32223	8.51331	10.4628	6.44892	9.8028	8.56824	7.55082	8.33314	8.37344	9.29313	9.64346	5.67399	7.34989	6.00628
ENSMUSG00000039630	Hnrnpu	1	178148673	178165293	-		271.962	295.985	264.69	304.24	271.203	258.784	276.715	268.107	292.736	269.615	271.747	270.212	224.399	255.947	243.182	268.137	259.493	244.895	251.786	275.153	244.429	256.896	259.578	251.964	254.766	282.663	264.034	267.349	268.24	253.192	237.103	285.048	298.739	263.412	239.767	271.465	250.189	241.938	225.841	236.685	249.8	238.078	249.15
ENSMUSG00000026495	Efcab2	1	178233650	178312078	+		25.5417	31.3502	24.4775	23.4249	19.1079	25.9852	25.5408	29.3491	26.3392	27.6861	25.9916	29.9564	20.5861	21.1119	21.3864	31.0466	21.8796	22.978	24.0837	22.1352	22.6547	22.9717	27.2658	19.7892	18.4787	19.833	20.6935	26.7683	26.5618	28.3819	30.9487	19.2005	23.161	24.9514	24.058	23.4375	18.2828	19.4608	18.4469	17.3413	22.5183	19.3068	23.0953
ENSMUSG00000032883	Acsl3	1	78635542	78685460	+		97.8197	172.774	109.883	111.204	194.95	118.154	122.369	177.918	176.994	186.13	100.628	172.319	110.586	105.775	183.318	123.972	109.177	165.24	183.1	192.088	26.7582	194.923	117.326	104.445	117.822	100.318	100.793	101.917	112.743	172.158	184.142	113.171	107.273	104.117	107.695	117.52	114.029	88.1224	195.994	104.712	105.276	119.969	173.409
ENSMUSG00000026494	Kif26b	1	178356690	178766765	+		16.8656	16.5202	11.9926	14.3683	21.272	15.0683	16.5386	16.1039	18.6083	21.2682	17.3322	15.7621	15.1331	18.7566	14.5926	15.542	18.9659	19.6444	16.1285	21.097	12.1318	14.4344	19.126	14.9163	23.737	17.426	16.0489	12.0947	22.182	18.6964	14.4289	14.2995	15.4398	14.6073	13.5273	19.912	17.1817	13.6463	11.3715	13.9852	13.7501	16.2889	15.4911
ENSMUSG00000025915	Sgk3	1	9868332	9971068	+		5.69132	6.81101	6.83691	7.57725	6.62222	5.75687	6.67752	5.99056	7.12192	6.45132	6.09879	6.13244	4.79221	5.4939	7.03277	6.26596	6.34631	6.16593	5.51497	5.99856	6.94426	6.3246	5.96424	6.75102	7.17419	7.13596	6.14904	8.33734	7.24043	6.60868	5.80551	6.44175	6.45746	7.3721	5.98364	7.02835	6.28873	6.66211	7.04985	6.15737	5.90787	5.2199	5.03693
ENSMUSG00000079470	Utp14b	1	78635755	78645301	+		9.02176	7.56913	14.7836	10.6764	11.3232	11.504	12.562	9.28402	6.86048	9.48691	7.09135	12.298	6.90514	8.82231	6.75497	8.31492	11.0126	8.4025	9.42966	8.64938	15.3755	6.90611	12.8253	9.46151	8.93068	9.69801	11.3229	9.34411	17.1335	5.30875	8.81705	7.36918	11.5142	11.4785	8.9333	9.00722	13.0059	9.69417	11.3193	10.2145	12.334	12.0443	10.1456
ENSMUSG00000047330	Kcne4	1	78794475	78797745	+		2.37835	2.51666	4.40636	3.3188	3.22346	2.33003	2.30726	2.12277	1.69381	2.35271	2.58578	3.07042	3.71093	1.75441	2.03967	2.03203	6.17065	2.20764	1.7917	2.27251	2.12136	1.82321	4.58919	3.10336	3.05848	2.36525	3.39892	2.54623	4.12647	2.30142	2.89358	2.19976	2.90676	2.61327	4.39084	1.81174	1.80509	2.4747	1.65517	2.80263	2.23958	3.0714	1.37018
ENSMUSG00000050711	Scg2	1	79412386	79417759	-		510.159	625.318	652.719	520.999	602.471	632.06	619.061	662.022	554.41	499.595	587.838	561.075	612.462	593.231	612.896	619.761	625.4	668.353	652.04	565.966	669.626	630.054	605.291	486.096	486.723	557.981	641.004	659.373	572.746	490.325	651.526	632.117	561.441	632.842	626.046	514.975	560.325	568.17	599.674	638.661	663.572	618.346	648.501
ENSMUSG00000055067	Smyd3	1	178779525	179345599	-		19.5974	20.1344	16.8	16.5302	15.651	17.8635	18.0031	20.5366	17.0934	15.6813	19.2009	17.0391	19.0862	17.0203	18.7143	17.4831	19.7548	17.8277	19.1244	17.5512	16.409	16.8235	15.3195	18.0582	16.6177	17.9283	20.1469	18.6616	15.9904	16.2682	19.0381	18.6294	18.1238	17.0529	16.2853	19.4763	17.1721	13.1428	16.5345	15.6489	18.142	18.8652	18.9746
ENSMUSG00000054702	Ap1s3	1	79584593	79649689	-		3.49689	6.16596	4.72179	3.72642	3.94635	3.80581	4.32282	3.13562	3.31145	3.42515	4.15553	3.60772	4.94862	3.88725	3.31774	3.26259	3.82286	4.07624	3.91764	4.92575	4.84461	3.10065	4.67133	3.72998	3.44344	3.71216	4.08659	5.20004	3.16572	2.83293	2.67138	4.98479	4.71934	3.81995	3.32401	4.57768	4.21522	4.48774	4.40444	3.79488	4.47981	4.14427	4.21656
ENSMUSG00000026492	Tfb2m	1	179355620	179373832	-		21.8689	22.0128	21.1005	26.2634	23.3733	20.6352	22.4417	19.632	22.6589	24.0086	25.5912	21.1596	20.7857	18.9517	20.7079	25.3664	22.3885	20.3734	19.6584	23.4062	21.5826	21.0953	19.5129	22.1937	22.6903	23.309	21.7961	22.3727	22.029	19.1908	23.7925	22.5498	21.845	20.1541	20.8033	22.4985	20.4249	21.1047	19.6511	22.3965	21.3101	22.2383	21.6392
ENSMUSG00000038949	Cnst	1	179373935	179455043	+		37.0925	34.2853	29.6879	38.9004	39.3019	38.0591	37.6527	34.3543	38.3396	38.2125	33.7212	34.5749	33.4143	38.9376	36.9083	32.4333	36.5271	37.9135	37.1349	43.4725	33.9216	34.8813	42.7741	38.6706	41.7931	38.2006	34.3753	34.6195	42.7064	37.1122	35.8336	34.1573	35.2927	36.5326	32.6593	37.6361	37.6104	37.3758	34.9246	36.0324	33.8927	36.7763	35.5332
ENSMUSG00000026043	Col3a1	1	45350698	45388866	+		5.84165	6.05229	5.83579	4.63734	4.07812	5.26387	5.27177	6.02172	6.5266	5.26612	4.69206	4.25625	5.4465	3.98902	2.86566	5.57205	6.98878	6.85902	3.16512	5.21518	4.26124	5.8182	5.60584	7.38583	5.67394	4.12947	6.80387	6.5162	5.45892	5.00437	3.51193	7.17225	4.31385	5.14802	5.82372	6.58171	5.63332	6.91384	4.00584	5.20918	4.52132	4.39133	4.32696
ENSMUSG00000038936	Sccpdh	1	179495775	179514754	+		43.2997	40.8459	32.3193	35.5818	38.7547	39.7377	39.5327	38.009	37.7038	36.3092	43.8458	37.0071	45.1722	37.1092	40.1672	39.9207	39.6825	40.9425	42.5102	43.0828	35.7382	33.7499	38.2444	34.0905	40.0497	38.2703	42.7431	34.4575	39.8412	34.2051	44.2098	33.0596	37.0494	41.3447	32.8611	36.3518	38.6514	37.886	33.7307	34.0392	34.4598	39.4314	43.2325
ENSMUSG00000042772	Smg7	1	152712746	152778373	-		79.3569	92.4334	87.2401	91.2936	96.3395	96.1307	101.143	90.0865	104.164	96.4598	81.7435	85.264	80.2355	95.7629	86.0765	84.8128	88.2513	91.0968	100.443	95.388	94.0818	91.6752	98.268	91.9335	96.6484	90.9817	91.282	90.5263	94.0516	94.3446	84.4032	84.7164	85.763	86.9317	92.8754	102.046	92.9889	98.0284	88.7333	85.7672	90.9492	88.0094	100.741
ENSMUSG00000026042	Col5a2	1	45413481	45542442	-		6.83279	7.61547	8.91545	5.93888	8.13404	4.89083	6.07222	5.9748	5.52042	4.48721	5.78379	5.43868	7.03637	3.9854	4.4935	5.92305	6.45546	6.70084	4.65006	4.43425	5.69122	5.66227	8.34524	6.05052	5.64172	5.27474	6.78831	7.43858	6.82675	4.37794	4.4735	8.47621	5.41468	7.17923	6.27661	5.5738	5.53015	6.4884	5.93395	5.64195	6.04921	4.88706	4.27663
ENSMUSG00000073643	Wdfy1	1	79679979	79753860	-		48.9162	52.5624	47.1108	50.9858	50.1921	51.9676	57.2209	49.6559	53.4523	50.2129	49.6527	49.6488	50.8937	51.778	46.7766	53.4396	51.6048	51.4543	52.1732	53.4516	52.6736	50.2614	60.7669	49.6612	50.6203	47.9956	52.214	48.8826	53.0055	47.5015	48.2025	50.2023	50.0374	51.7561	49.6292	51.7414	52.0941	54.4006	48.7641	47.8612	50.3294	50.99	48.0323
ENSMUSG00000026248	Mrpl44	1	79753735	79759162	+		51.9631	48.652	44.3821	49.1438	50.3981	47.7961	50.0118	53.2456	46.3764	50.3088	51.6969	49.6235	51.0457	52.5501	52.1157	52.2605	51.0454	48.2449	55.0184	50.3011	48.9011	57.8472	50.0169	44.9511	51.3595	44.1519	47.3953	50.5042	52.8833	53.189	50.6877	52.5201	52.1622	47.1626	49.6747	51.3187	48.2222	52.5656	50.6686	51.939	50.5231	49.2576	50.0469
ENSMUSG00000026249	Serpine2	1	79771914	79838897	-		88.7952	88.4173	89.2827	78.8571	83.9618	86.1419	91.5344	90.5752	82.4512	76.0426	81.2786	84.8711	94.8938	83.8129	90.3716	94.6396	99.8337	86.3233	78.4288	84.9315	85.2341	82.8849	94.0185	84.3129	99.7838	83.1914	92.8332	94.4524	91.9606	88.7187	88.2856	87.7769	76.7752	96.8443	90.6344	82.5161	82.8299	82.1782	88.6556	89.2897	81.6195	86.1793	77.4068
ENSMUSG00000042751	Nmnat2	1	152830744	152994910	+		158.501	146.631	129.866	143.96	158.717	157.423	161.155	156.688	178.961	174.759	163.918	156.471	156.837	175.191	154.947	147.928	157.403	158.418	162.182	174.562	145.171	168.166	165.656	168.684	164.502	152.954	147.716	129.297	170.504	163.247	151.353	146.691	152.209	140.66	142.476	151.155	148.017	149.161	155.816	158.052	155.987	162.086	155.59
ENSMUSG00000026491	Ahctf1	1	179572459	179631245	-		25.9038	29.8084	27.5509	36.452	34.3532	29.0944	30.2617	26.6711	32.9076	29.6162	26.8668	27.3611	22.2937	29.8716	26.1891	29.4905	29.4851	28.1755	29.1397	33.241	30.3798	27.898	30.4256	28.2317	27.7717	29.2688	28.3993	26.8129	31.1073	27.6159	23.5768	29.5971	30.7969	28.7091	28.8652	34.1586	30.4037	31.024	26.3382	24.6315	26.9985	28.7379	26.7657
ENSMUSG00000025917	Cops5	1	10094826	10108374	-		71.6561	67.7444	69.1706	72.0166	67.0897	73.7854	74.4969	64.8787	72.615	67.9279	75.2029	73.8494	79.068	65.3545	74.6927	70.1239	69.3129	64.4687	71.6536	69.7787	72.7064	68.5133	67.2462	67.1307	67.4715	73.2577	75.2865	71.1492	70.9788	68.358	74.0863	71.9555	73.2625	74.9269	69.0199	73.1278	71.5428	67.7806	66.631	69.8654	66.6923	73.1761	73.9201
ENSMUSG00000025995	Wdr75	1	45834326	45862776	+		29.6142	32.1741	33.8346	34.4842	30.8543	33.7243	35.0676	32.6901	33.7128	33.1694	37.1304	29.8172	32.9112	32.1545	31.2313	31.4748	31.699	31.1762	31.3449	34.4496	30.8158	32.5206	28.5216	32.7349	30.0542	33.2821	31.2889	29.5381	32.9646	29.4928	29.0017	29.6576	37.9912	33.6152	30.9042	32.9881	30.1126	29.1382	29.8817	30.8502	31.9286	30.5333	31.0068
ENSMUSG00000026479	Lamc2	1	152998502	153062193	-		5.85192	6.7183	7.67192	5.69206	3.91418	5.39075	5.24835	6.00573	3.98464	5.59277	7.81834	5.99663	2.75284	3.94302	5.64993	3.09526	4.99137	5.48828	6.76333	3.16766	5.86741	6.69199	3.85031	7.93469	3.45175	5.74585	6.71421	5.73793	4.97519	5.47669	5.89246	3.20563	6.59255	5.11036	5.45664	6.71291	5.15891	6.22205	7.07955	6.05189	7.71054	6.4032	6.00801
ENSMUSG00000004364	Cul3	1	80242640	80318197	-		149.948	156.854	151.19	169.17	155.547	163.692	165.394	146.485	170.584	171.206	161.511	150.521	145.099	158.156	163.96	159.21	152.113	145.022	165.923	165.552	145.923	158.691	158.027	159.154	154.886	160.368	163.992	155.198	159.747	143.68	155.329	158.705	165.65	147.99	149.536	163.619	151.629	149.775	154.112	150.165	148.062	171.848	156.242
ENSMUSG00000026478	Lamc1	1	153094668	153208532	-		20.9092	21.8879	24.4905	22.8472	22.0358	25.6476	27.5297	23.2644	21.1862	20.9852	22.7328	18.4993	26.6471	33.06	19.9041	24.4903	32.0256	23.123	20.9906	23.3263	24.6376	20.5584	26.7222	34.9825	24.2244	21.3484	32.8285	24.2383	26.4901	24.0495	18.7685	28.8089	26.2069	23.573	23.835	24.1963	22.5782	22.7677	21.4848	20.585	28.7745	32.2019	21.1252
ENSMUSG00000042708	Shcbp1l	1	153300908	153328320	+		4.41599	4.99115	6.02967	5.33181	4.81785	4.0434	5.78339	5.04729	4.78087	3.88834	5.5556	5.26415	4.72474	4.77454	5.77346	6.20078	5.58221	3.29959	3.24168	5.94394	5.11749	5.63527	5.47775	5.36765	5.12873	4.57361	6.67993	6.07846	5.20293	7.36203	4.67939	5.08427	7.53733	6.08255	3.8993	4.9169	4.86686	3.22814	5.29937	4.14815	4.67811	4.56851	4.90644
ENSMUSG00000042699	Dhx9	1	153331504	153363354	-		82.671	87.8434	87.3014	94.8537	92.5618	88.3216	92.1149	82.8144	94.9704	86.6526	86.1715	78.9811	70.2986	85.4334	86.3985	88.4169	79.3231	88.2237	86.7275	90.8159	84.9527	88.4919	90.6085	80.5026	85.7172	87.3007	80.7892	82.1918	88.5564	81.2728	82.3335	82.2493	87.7469	84.8381	83.0247	88.1988	81.0858	81.3338	87.0123	85.1439	81.0717	84.2183	84.8445
ENSMUSG00000042684	Npl	1	153378761	153425791	-		10.6709	8.42511	7.90794	8.29028	7.79721	9.89115	7.67258	8.53362	9.56646	8.20106	9.79685	7.51414	5.4019	5.03771	8.1926	8.16569	7.79569	8.52686	7.78488	6.20624	9.41761	5.68304	8.34164	7.35593	9.37136	7.53458	6.45456	8.79306	8.03145	6.12658	8.12454	6.19092	7.01549	9.31475	7.40728	8.81316	7.71772	7.37565	8.38722	7.54468	6.11267	7.49085	8.77051
ENSMUSG00000025986	Slc39a10	1	46846704	46932012	-		203.289	197.687	201.451	196.408	188.237	212.405	204.711	200.141	204.749	197.945	216.302	208.521	138.44	168.358	219.198	194.342	151.064	184.903	214.174	152.949	227.346	209.575	139.835	224.369	130.857	206.217	178.527	231.885	149.128	144.336	180.503	196.758	198.33	195.311	226.362	233.321	181.033	229.784	242.947	236.817	174.555	208.46	189.585
ENSMUSG00000056763	Cspp1	1	10108212	10206993	+		13.9338	15.1793	13.6614	15.424	17.2369	13.7688	17.0003	14.0226	17.1631	14.7109	13.0035	13.098	9.08745	14.1635	11.7911	15.3661	12.7695	14.3112	10.3345	14.2382	14.7203	14.1476	17.2954	14.6422	14.7245	13.5693	13.4606	12.8941	14.6127	14.1785	9.60778	15.0748	14.5502	14.3614	13.3327	14.9968	13.7905	15.4387	14.0009	11.822	12.2748	12.1713	12.1263
ENSMUSG00000042671	Rgs8	1	153528771	153576069	+		214.964	169.49	103.254	162.477	199.42	163.343	171.814	161.459	194.951	237.312	161.756	183.103	188.471	212.151	143.302	170.433	187.219	164.024	163.302	290.465	128.14	146.92	279.053	201.67	268.604	186.09	136.732	100.633	226.989	225.819	176.255	159.761	164.377	125.388	119.981	170.175	178.728	146.112	97.2515	123.363	145.523	153.377	171.002
ENSMUSG00000026109	Tmeff2	1	50939806	51226429	+		41.3518	44.2123	49.9053	42.7827	41.2244	41.0402	42.5292	44.8053	40.142	42.6585	45.4895	38.2231	43.0248	39.2451	47.5579	45.0447	45.3845	46.9603	47.4063	39.7681	39.4537	46.1113	35.3349	44.0499	43.3526	41.6029	43.4322	46.0026	43.6308	42.8506	47.1093	41.5519	43.1225	45.6376	42.8599	44.7256	42.6533	44.6064	45.899	47.2606	43.3257	43.9901	42.5196
ENSMUSG00000026475	Rgs16	1	153616095	153621214	+		16.2102	26.8288	26.5467	31.8922	17.5921	34.714	32.6847	27.3931	25.9186	16.9606	27.8503	21.9841	41.4051	25.2437	25.597	28.3017	43.5332	26.6043	37.5993	26.2636	39.1904	22.891	41.8386	26.5394	51.1823	25.7935	33.6717	20.948	45.8185	22.4831	31.4914	23.7389	26.3017	30.1804	41.299	38.0198	32.4463	23.8948	30.1938	31.0938	26.1826	30.1483	35.695
ENSMUSG00000045954	Cavin2	1	51328285	51342119	+		17.2375	18.6889	22.1727	22.1553	20.5997	20.8883	21.6603	17.2806	19.5841	21.8787	15.5758	17.56	22.0186	21.3618	15.7966	17.3657	24.4328	14.9429	17.2231	19.9364	20.1007	17.3591	23.1292	21.0832	21.2802	16.2512	20.6928	16.9779	22.1399	21.3504	18.1034	18.5231	19.1785	19.5715	21.7672	21.1476	21.2402	18.2945	18.7987	17.3063	17.0433	20.4112	17.478
ENSMUSG00000066800	Rnasel	1	153625172	153638147	+		4.86351	2.86576	3.74625	2.83507	3.56063	1.86445	3.09514	3.97472	1.83371	5.06852	6.05401	5.43493	2.14458	2.05897	4.54658	2.43899	2.5013	2.61137	1.81097	4.90182	5.49443	11.0569	3.01307	2.88151	2.20857	2.36579	2.71975	3.36486	2.7206	3.37618	2.12866	2.36028	2.20562	3.80462	3.79454	2.93758	3.8659	3.71289	4.24598	5.08326	2.31475	2.1741	2.0466
ENSMUSG00000067851	Arfgef1	1	10207796	10302895	-		69.4202	72.7829	73.223	76.3534	74.4069	72.3927	77.7267	70.0265	80.3224	76.1352	74.9126	68.2801	59.9948	71.2247	73.7399	73.6296	72.2973	66.4053	75.866	78.0985	72.9711	76.457	69.6411	73.514	67.5099	75.8213	69.8649	71.1865	75.2467	62.6904	67.7321	72.6969	74.6154	69.3924	70.8358	76.1996	71.865	71.603	71.3132	71.2552	68.8747	73.0468	72.4385
ENSMUSG00000038608	Dock10	1	80478790	80736165	-		14.837	23.8078	20.5095	20.2225	19.4477	15.9028	17.3722	19.4274	19.1299	12.1748	17.0364	16.2942	13.4102	15.6343	18.733	19.1732	21.5056	17.8844	18.709	18.1512	17.0682	20.6013	17.8004	16.906	21.8419	16.5136	19.9593	20.3921	21.8273	17.831	20.4331	20.0122	17.5971	20.3148	19.2749	16.5742	18.4408	17.8434	17.3482	18.8879	15.3512	18.225	17.4851
ENSMUSG00000026107	Nabp1	1	51505021	51517558	-		9.03361	8.26206	10.382	10.2364	9.37742	8.29383	7.51096	7.77866	8.69148	8.2331	8.62374	8.34911	6.49749	7.38695	8.38155	9.39196	8.42811	9.45336	9.14003	9.36041	9.07628	10.1109	7.43186	8.80595	8.53645	8.5415	7.80969	10.47	9.5583	8.20306	8.20078	8.75358	9.77777	8.69272	9.66485	11.0907	8.06737	11.2469	8.31057	9.69746	10.2409	9.25838	8.25392
ENSMUSG00000054976	Nyap2	1	81054667	81319479	+		18.6183	18.1147	23.7682	22.4645	17.3418	20.6548	22.2859	19.3538	17.2918	17.492	19.5707	20.7133	15.3629	16.0252	21.7256	17.9417	18.5753	18.5748	18.1286	16.7278	20.9186	18.1824	16.1976	19.9634	13.7862	19.4192	20.3171	22.3564	17.63	16.2959	17.1512	19.8807	18.8859	18.4732	20.3706	20.9443	18.2249	18.2863	18.5106	20.2021	18.4151	20.5937	17.6771
ENSMUSG00000026473	Glul	1	153775690	153785469	+		1063.86	999.627	1025.98	894.13	1098.92	1041.78	983.385	1024.12	917.392	1116.77	982.787	1004.03	967.687	1033.11	1005.79	1106.5	937.584	1014.26	1041.7	1050.72	1187.56	1082.68	1151.33	988.385	993.432	883.017	1003.4	1108.2	1085.33	1026.04	920.16	1092.33	916.484	1066.42	1075.03	996.815	1223.91	1019.86	1142.71	1051.03	970.192	1000.21	1002.2
ENSMUSG00000055980	Irs1	1	82210822	82269137	-		23.9064	23.7101	25.013	25.4902	27.3258	25.2329	26.127	24.1053	23.8849	24.1113	21.1215	25.7651	22.6203	22.0906	19.7558	23.9775	27.6975	22.9539	21.9208	26.8438	25.6945	20.6055	29.0633	21.4549	26.7047	25.0169	26.9647	26.0746	28.4392	23.0712	22.2404	22.1974	24.931	23.8561	21.9703	23.5791	25.7628	26.3235	21.5861	18.4048	22.2615	24.028	23.676
ENSMUSG00000048960	Prex2	1	11063689	11373905	+		35.8913	29.7303	35.736	34.1941	33.7202	28.6869	30.1577	28.9599	27.1761	30.2979	27.761	27.8785	19.5509	30.4234	25.6218	32.1538	27.9906	29.9268	29.824	35.4057	28.3455	28.7521	34.392	29.9372	38.0203	29.2864	30.1711	24.5261	32.746	28.2138	23.4435	35.1903	31.508	32.7592	27.6893	37.1135	30.4055	29.5218	26.5095	29.7852	27.3183	26.8979	25.6748
ENSMUSG00000026142	Rhbdd1	1	82294173	82423087	+		9.64279	8.6023	8.07333	8.03998	7.61759	7.21239	7.68745	8.48539	6.84061	8.80124	7.85371	8.09145	9.12171	8.78847	7.22409	8.8627	9.29067	7.57843	6.76203	7.49961	7.32481	6.55156	8.34819	7.9062	9.7025	7.75861	7.11528	7.35751	9.00025	8.19297	8.25981	8.23786	8.98435	7.58649	5.92869	6.43758	7.00657	7.11303	5.53335	7.41168	8.11518	7.08912	6.61987
ENSMUSG00000004110	Cacna1e	1	154266477	154760247	-		77.4654	81.83	105.751	86.9678	79.6997	80.9058	85.7645	77.167	71.3248	72.9731	84.4032	70.7799	49.6619	73.9462	82.2442	78.8217	87.624	80.1849	81.8762	68.9089	91.1436	91.4519	61.4946	94.273	65.9712	79.8762	85.2473	91.8026	75.5159	72.3599	56.3198	90.4175	84.3463	91.2306	97.4826	89.5808	76.7492	85.5345	92.8313	94.6125	93.4149	83.8722	73.1349
ENSMUSG00000056708	Ier5	1	154972107	154975382	-		62.3698	73.5593	78.4317	73.4764	68.0878	82.9319	84.8691	52.9586	80.4054	69.6481	64.9355	67.7653	66.4152	68.2997	70.1885	54.5299	49.4544	65.4704	98.9676	47.0396	98.7038	68.6435	46.2872	68.6234	47.373	64.9357	60.0702	88.2994	65.5213	51.7662	69.1939	65.2824	70.7257	78.7746	83.4743	69.1396	74.579	98.4198	97.4443	70.2381	81.8898	90.1892	110.166
ENSMUSG00000026471	Mr1	1	155003023	155022550	-		6.33936	4.257	5.62776	3.82532	4.54501	4.45886	4.82342	4.94141	4.33769	5.46704	5.06283	5.08401	5.86149	3.3773	4.22848	6.35821	4.58078	5.11682	3.81215	5.6622	5.95194	6.01063	4.80924	3.14746	4.07609	4.36057	4.0382	3.87328	4.26012	5.21416	2.48796	5.64123	3.78484	5.64336	4.17426	4.53255	4.19816	3.76924	3.28719	5.8517	3.73092	3.04375	3.61157
ENSMUSG00000057715	A830018L16Rik	1	11484329	12046125	+		17.0253	36.7724	46.6033	39.1629	29.4806	38.7647	38.0913	33.6335	32.6915	34.2984	27.4605	34.9165	25.6976	26.1254	39.681	35.4301	31.691	33.3265	39.208	22.7275	30.9157	40.2308	23.969	38.9834	25.62	36.1342	33.071	41.0779	26.8891	26.4803	37.9992	34.7748	35.7006	35.3277	42.9155	36.1702	35.2081	39.3303	41.9464	43.3567	37.7729	44.4566	37.1604
ENSMUSG00000026470	Stx6	1	155034461	155084002	+		29.2202	32.8581	34.8476	29.9111	28.2164	32.66	31.9353	31.2843	34.6687	31.2375	31.7686	31.6078	31.7016	32.3998	33.432	29.925	30.6243	31.2645	33.7544	26.8768	31.8213	32.4784	24.8077	35.3074	29.0123	32.347	32.2821	37.525	30.8788	29.9315	30.7066	33.1183	32.2477	32.8196	33.2105	28.8203	31.7481	30.9076	33.8779	31.2929	31.9103	32.2618	33.7465
ENSMUSG00000033722	BC034090	1	155088217	155120190	-		10.3616	8.57068	9.89136	8.84083	8.58258	7.32695	7.58766	8.31417	8.08169	7.51524	9.99643	10.1628	8.2879	7.03017	9.19649	8.36535	9.39322	6.82398	7.13085	8.5571	8.91191	8.6207	7.71936	7.81485	8.14802	7.6817	10.1409	9.25062	7.90709	7.63554	8.62688	7.30256	7.06124	9.24256	8.03116	6.16291	6.93133	7.28314	8.3693	8.36255	8.2325	8.85657	7.88158
ENSMUSG00000026150	Mff	1	82702611	82730111	+		90.4335	91.8868	89.8875	96.19	89.8414	94.6393	94.7635	90.0858	95.3979	91.2482	91.6964	93.0889	86.6828	84.8175	94.3185	90.4137	88.7504	88.0859	88.0293	93.1763	83.9463	93.9938	86.4547	89.4848	89.3615	92.0417	90.535	86.1474	90.2607	89.7668	94.0991	91.298	94.1956	95.9922	89.0798	93.532	89.0877	89.6773	91.6045	88.252	85.2302	91.7248	88.3809
ENSMUSG00000026469	Xpr1	1	155151447	155293075	-		41.9139	45.2659	45.5432	43.2265	42.6321	45.4249	47.6882	44.4402	45.8543	40.8918	45.0002	43.0829	35.587	45.2937	46.7638	43.614	43.3751	43.8459	49.6205	42.227	45.7592	46.9569	44.4149	44.8548	41.9244	44.9544	49.6158	46.5629	45.731	42.0768	40.2527	45.4078	44.8929	44.7235	44.4735	44.8334	46.4213	44.4446	47.9479	46.3261	46.0381	47.9003	45.1204
ENSMUSG00000018417	Myo1b	1	51788924	51955230	-		16.634	17.5634	18.5781	24.4023	12.6289	21.6445	21.3019	16.2642	20.4338	19.4268	19.193	18.5549	15.2475	17.3926	19.3933	16.7488	16.8913	14.2734	15.9499	14.6928	19.2144	19.5379	16.7451	22.5755	15.611	17.8483	19.9668	19.6043	15.7972	17.225	16.5231	18.2907	18.6315	17.2822	17.5343	17.7951	17.7505	14.9054	18.865	17.4113	19.2526	17.9351	19.3634
ENSMUSG00000026490	Cdc42bpa	1	179788037	179990721	+		88.7602	85.883	93.1676	101.977	94.384	85.3669	91.577	84.3749	90.4703	103.513	89.6321	88.1828	79.0432	93.9858	91.0704	84.9667	89.3209	84.7022	86.2774	92.2774	93.7987	98.7766	103.201	102.468	97.426	88.3891	88.1871	81.0342	102.748	80.1225	83.499	88.6064	99.2292	88.1385	80.8337	90.8563	83.7778	92.8654	89.4284	88.7373	83.8333	92.0728	84.0819
ENSMUSG00000033701	Acbd6	1	155433866	155564117	+		26.0416	30.5288	27.8949	26.6653	26.5738	27.6745	26.1252	26.9554	26.625	28.0557	28.5099	29.1923	25.8735	21.5748	30.6737	27.6105	24.3377	27.6254	29.742	24.979	24.1351	24.6546	23.644	26.4239	27.6435	26.1975	28.8035	28.8469	26.8499	29.4073	28.0561	27.0076	30.045	27.3784	25.5639	25.5595	23.9586	25.7648	25.4163	28.5801	26.1273	24.2876	28.2084
ENSMUSG00000033684	Qsox1	1	155651775	155688635	-		18.2642	17.2469	18.9625	16.4422	16.4833	16.0828	17.5065	17.4696	14.3685	17.6603	18.9364	15.833	18.3671	16.2297	17.1816	19.083	18.3179	18.5175	15.6238	16.4651	16.7452	16.0523	15.9513	18.0892	17.6665	17.5095	18.1118	18.4709	18.9606	18.4629	17.8281	16.5984	16.2856	17.866	15.8161	15.7985	15.4827	14.4451	15.2264	16.6757	17.4045	17.3386	15.632
ENSMUSG00000016918	Sulf1	1	12762501	12931416	+		15.874	17.2837	19.4738	16.4595	13.9799	13.5142	14.4161	15.4214	13.6655	15.3914	15.7263	11.5136	13.658	14.3908	13.3672	15.36	14.8608	15.5809	14.7085	15.8063	15.471	14.2674	13.7031	13.2105	14.9697	13.4659	13.5192	16.7181	12.6339	13.7883	12.2093	15.6429	16.7658	16.1725	13.6766	15.5011	15.3878	15.532	12.9644	16.7253	13.2598	13.6177	13.0443
ENSMUSG00000033671	Cep350	1	155720710	155849001	-		35.0505	36.8338	33.486	40.6394	41.1714	35.6302	38.7351	32.4072	36.7131	34.0123	31.1606	32.9969	27.4418	38.1495	33.3675	35.311	37.622	31.6627	34.7925	41.0472	38.5543	33.1049	40.6335	30.2868	37.0973	36.8433	36.5122	32.5261	41.1763	32.055	33.0727	30.9413	37.0783	36.6017	35.8751	38.9697	37.8274	34.6134	30.8647	28.3229	32.5384	36.3779	35.0395
ENSMUSG00000026489	Coq8a	1	179992803	180027167	-		46.6503	41.1065	35.9042	31.8338	34.1213	33.0198	33.8265	40.1516	41.6129	48.3311	44.325	42.6426	33.1169	31.0588	36.0796	39.1609	38.1897	41.148	35.6921	44.5393	31.6663	37.476	30.4797	31.921	37.0346	39.3596	35.6715	37.7252	33.9596	44.9017	40.4366	36.5404	34.2647	35.7107	33.3705	30.9217	37.3112	32.0325	31.3775	37.3291	40.0976	30.1243	34.7115
ENSMUSG00000025938	Slco5a1	1	12936773	13062874	-		4.57869	6.67575	5.36312	5.69644	5.74004	5.12944	6.78016	7.23002	6.06564	2.94657	6.56634	5.49492	3.08558	4.8494	4.89142	5.0569	5.76395	5.0086	4.53924	3.25732	4.69698	4.69671	2.97493	4.03837	3.19855	5.42961	6.31487	8.2085	3.40889	5.16672	4.56862	10.3745	5.08838	6.47465	5.82568	4.0693	5.86285	5.05878	5.80913	5.25273	4.43525	4.07763	4.82196
ENSMUSG00000026159	Agfg1	1	82817204	82878903	+		64.3463	65.4921	63.2136	72.2879	64.1804	69.4965	73.7653	67.4885	70.4773	66.617	70.0797	67.4357	56.8159	71.7233	64.8245	68.2056	62.6809	65.2786	66.8824	72.5198	70.5546	68.0283	66.9385	73.5395	72.2698	65.8506	72.8462	61.6203	70.0282	68.1457	65.67	65.1819	65.3091	63.9769	64.6498	71.2567	63.0274	67.2787	67.2652	66.5256	63.1679	65.3405	63.7159
ENSMUSG00000038496	Slc19a3	1	82990244	83016169	-		7.33069	6.46104	5.25223	7.15365	7.22891	7.06954	7.35341	5.81501	8.72362	7.60901	8.05306	7.98509	6.71984	5.47512	6.98843	6.35684	7.74232	4.65962	6.29453	6.16696	7.64624	6.57161	8.56863	7.20785	7.11337	7.07388	4.65953	6.01986	6.7009	8.37928	7.12062	7.10768	5.47409	6.48157	5.78565	5.20767	6.16718	7.04877	5.23294	6.15488	4.77274	8.67036	6.57245
ENSMUSG00000064302	Clasp1	1	118316788	118537227	+		33.4078	36.4629	33.1727	34.1712	35.0662	35.1324	36.6075	36.3344	35.3517	35.0892	37.3	33.4539	32.2787	34.3997	35.2768	34.4744	37.0544	33.5776	35.4429	33.134	36.98	34.8874	36.0831	34.6853	31.304	35.0991	36.5163	35.9171	34.8802	33.3868	35.321	34.9785	32.3694	36.4486	36.3923	34.2503	36.6541	35.53	34.1782	33.3513	32.9164	35.9797	35.0325
ENSMUSG00000026466	Tor1aip1	1	155880345	155912173	-		43.294	41.7221	38.441	38.2661	44.9115	39.5971	40.7238	41.0234	44.4648	40.7831	36.2909	39.1904	41.1388	43.5736	37.951	38.6463	43.2975	39.2972	41.7591	46.522	37.3699	41.3617	42.3927	38.7362	44.1798	38.7112	41.3361	37.7709	45.6185	43.0206	39.3161	38.1355	40.002	42.3138	35.7374	36.4148	43.0025	36.0978	37.5167	37.1458	38.2046	39.3649	38.9693
ENSMUSG00000026380	Tfcp2l1	1	118555675	118612898	+		4.81089	6.78518	8.15177	3.86351	6.0564	6.71092	6.41902	6.50194	6.1709	4.68732	4.61037	4.84581	4.55028	4.57684	4.70306	6.11856	6.46868	5.3503	4.1414	5.81347	7.85799	5.75406	7.12232	6.264	4.32614	4.72767	6.74258	6.08209	6.28294	6.26303	2.94309	5.91131	4.57127	5.43595	4.6478	6.22789	6.7856	5.64809	6.38647	4.12911	5.46424	4.52287	5.27173
ENSMUSG00000010609	Psen2	1	180054569	180091003	-		19.9902	20.4227	17.8565	19.1453	18.1806	17.699	18.2303	20.988	18.6388	22.0893	19.5603	19.4599	19.119	18.795	16.2036	20.429	19.7702	17.9558	15.2114	19.5136	19.0374	18.1275	20.7136	17.885	23.2885	19.8022	18.7623	17.8413	20.3545	23.9495	20.2666	16.4358	20.4719	20.3916	17.2896	17.37	16.6722	19.9487	16.7804	14.8405	20.49	17.1476	16.9759
ENSMUSG00000026163	Sphkap	1	83231860	83385921	-		189.052	184.249	143.877	178.409	200.248	172.942	173.001	171.332	223.9	228.01	187.387	188.462	144.4	193.443	174.938	166.829	164.774	184.009	164.549	218.396	146.659	161.548	193.088	184.03	193.353	194.418	152.103	139.249	193.616	205.782	165.666	161.472	184.665	141.231	135.035	168.87	171.326	172.834	144.973	158.802	146.822	162.069	162.503
ENSMUSG00000038855	Itpkb	1	180158050	180252367	+		34.8734	26.6695	25.6562	20.2951	31.0702	28.1282	30.1744	32.8611	28.9958	36.0081	29.257	26.9827	31.3493	35.5524	26.6379	34.2592	35.5047	32.2963	29.1432	40.9731	26.5665	23.8562	37.5614	26.7202	43.2666	31.5635	33.0398	24.551	36.1594	34.3449	32.4973	24.3758	23.1626	28.8306	25.7347	27.7257	30.4155	26.2594	22.7466	28.0887	27.2988	25.8787	29.9467
ENSMUSG00000053963	Stum	1	180259952	180310894	-		161.12	175.233	231.83	197.834	169.881	193.04	175.832	157.482	143.081	153.223	198.841	150.307	142.072	146.933	192.422	162.045	153.014	175.669	191.033	156.767	213.913	197.574	128.114	184.204	142.573	153.895	174.425	190.555	164.746	182.438	151.562	155.44	187.055	221.276	229.754	216.29	202.633	203.754	222.143	220.924	198.352	178.975	171.918
ENSMUSG00000045658	Pid1	1	84014017	84341901	-		22.2534	31.7545	24.4064	21.6394	24.3788	23.7762	24.0054	30.6718	27.4385	24.0959	26.9656	22.9306	20.9404	21.828	27.6635	25.939	25.7122	28.0871	23.363	23.2905	24.3945	26.8627	23.7971	25.8535	23.8417	21.2251	25.7258	26.0903	21.8256	24.1941	24.4305	27.8935	25.7781	26.2688	26.0111	27.2827	23.3724	25.2015	26.8443	25.9398	23.0282	24.3766	22.4529
ENSMUSG00000050565	Tor1aip2	1	155911149	155944607	+		26.5328	28.6534	29.575	30.3789	28.3183	26.2703	28.1862	27.0201	29.5806	27.5693	26.9422	28.8838	29.2606	26.7679	26.4842	27.3757	30.6346	24.7616	26.0666	30.3022	27.0652	25.3911	29.8815	25.1477	30.8337	28.4294	29.5734	26.7994	30.707	27.9939	27.7119	23.8925	29.7001	29.1885	27.1095	30.0137	27.882	27.9973	26.2959	26.2546	25.5794	27.2401	27.409
ENSMUSG00000015484	Fam163a	1	155951712	156032596	-		8.38037	6.49251	5.54709	6.07785	7.05047	9.56862	9.05708	9.00803	5.72835	7.9276	8.58688	8.27871	13.3769	12.8084	6.78073	9.37282	12.8371	8.47475	7.03516	10.4144	8.17673	5.97669	8.05392	11.7425	10.9263	8.17532	12.6597	10.3508	12.8487	11.0788	7.92194	12.7292	8.57544	7.45263	8.53497	5.87381	9.01174	9.01336	8.39653	8.56813	7.15335	10.4571	6.81476
ENSMUSG00000048402	Gli2	1	118761862	118981349	-		5.31539	3.89387	4.68717	4.19819	4.33693	4.29841	3.96363	4.82812	4.43211	3.71022	4.40832	3.85093	4.21058	4.93132	3.9824	5.26285	4.83656	5.71768	5.07019	3.51612	4.05962	4.45413	5.87163	5.45848	6.5212	3.65962	4.86147	3.90978	4.51871	4.74781	4.47707	4.8346	4.07097	4.68918	4.61971	4.13102	3.81972	4.10245	3.57779	5.16748	3.46517	3.686	4.06334
ENSMUSG00000037035	Inhbb	1	119343195	119349978	-		13.2013	9.6708	9.43377	8.56963	11.4208	9.90498	10.4242	9.43788	9.7058	11.0185	8.79099	10.3418	10.6079	10.5901	8.79428	11.1441	9.98794	11.5079	10.3637	8.88448	9.62124	6.89086	8.89096	9.21402	13.7415	9.37871	11.5993	7.85349	10.5973	11.2573	10.7829	8.55392	9.76398	10.6069	9.70606	10.4796	9.81307	10.486	8.81563	9.62545	9.38152	10.5239	11.408
ENSMUSG00000036766	Dner	1	84347560	84673942	-		327.588	307.448	242.279	250.232	311.471	286.938	284.592	292.715	307.673	369.037	292.119	292.689	313.413	330.057	273.117	304.863	323.143	302.796	267.838	378.86	265.154	275.267	366.047	287.156	354.605	294.65	293.96	247.992	300.066	347.2	277.194	273.612	267.989	272.297	236.158	298.637	308.899	268.161	231.602	252.63	272.972	265.148	281.313
ENSMUSG00000005886	Ncoa2	1	13209329	13444307	-		45.0529	50.0982	46.9671	43.1948	46.3392	50.2345	48.6901	45.909	51.281	48.4639	46.4607	46.7025	33.7167	47.9397	45.6014	42.1854	45.1815	47.3638	45.6996	41.4044	49.5563	45.7699	48.9507	45.8717	44.1848	44.3955	45.9195	47.812	45.8767	45.0608	43.9508	44.1936	47.8087	44.0323	46.3019	48.0896	48.2474	46.675	47.2667	44.0518	42.6865	45.0016	45.2299
ENSMUSG00000004451	Ralb	1	119398035	119432524	-		23.4048	19.5104	18.8711	22.0439	24.926	22.2656	21.9073	20.593	21.8551	17.8981	24.3105	21.1612	24.3554	22.1884	19.5251	19.4747	20.829	19.7093	15.755	24.1224	20.6996	15.4632	17.3132	20.1336	20.9461	18.5475	22.834	18.9624	20.8299	21.5819	18.4119	26.8365	18.1507	20.0307	16.6123	16.702	17.9118	20.6728	17.5261	19.4347	21.173	20.4156	19.4952
ENSMUSG00000098923	Tmem185b	1	119453890	119454959	+		21.7969	22.4944	20.5809	19.9167	22.2848	24.6206	23.4321	24.6858	20.9048	18.7303	22.4365	20.9222	24.2852	22.3389	25.5874	21.7786	21.1604	21.8546	23.2455	22.4038	19.749	18.5985	21.9211	19.888	24.2842	21.0298	22.4598	21.1253	22.6385	23.2412	23.0092	22.1079	20.0871	19.1235	21.3995	21.5318	21.7788	23.6993	20.5196	22.1499	22.5639	24.2296	22.0876
ENSMUSG00000026496	Parp1	1	180396489	180428817	+		75.7018	74.7789	86.107	78.3011	76.7202	72.8325	74.7384	78.1294	74.7731	83.353	76.9198	72.4411	69.9181	73.7426	74.2557	65.5491	74.7084	76.8031	82.5558	71.62	82.7248	72.3507	80.9248	76.5692	73.0581	73.1982	72.9698	81.4926	86.0952	75.8632	74.8756	71.1735	74.366	78.2719	77.4532	76.1076	75.5284	91.6609	81.0829	68.1866	83.2869	74.8363	89.4154
ENSMUSG00000025935	Tram1	1	13634922	13660134	-		49.2225	48.476	43.3075	48.2379	52.2886	45.7095	48.1841	45.8778	53.164	53.5301	47.5604	53.0863	52.0403	50.418	42.6847	47.6614	57.9235	47.0218	42.1553	52.4716	43.0628	40.3972	47.0661	49.1532	49.1436	53.1656	47.6899	50.7662	57.1883	42.2227	44.2367	56.0413	55.6726	47.883	42.2088	46.3927	49.8761	54.2147	43.4428	39.172	44.6951	48.7057	47.4358
ENSMUSG00000025937	Lactb2	1	13693554	13730770	-		23.5278	25.2902	28.0678	27.3505	29.2782	26.9609	26.26	22.7782	29.5693	26.9074	25.2454	26.0426	20.1067	24.9782	20.7426	30.0756	27.1197	20.7778	17.1207	24.1481	23.8441	20.3255	25.13	27.463	33.3813	28.766	27.3221	30.9355	25.4328	24.0613	21.9981	21.8774	29.2216	30.7095	25.704	28.5762	29.8438	20.8807	23.0025	20.0598	19.2227	22.9597	18.6574
ENSMUSG00000026600	Soat1	1	156252095	156301901	-		21.9442	23.9295	24.2355	24.3413	24.9496	26.5568	27.5863	23.0193	27.2816	22.8372	23.6242	21.9163	21.9087	23.0113	23.9327	26.5169	26.1537	23.599	22.7754	30.6202	25.2085	23.6968	25.642	22.6908	25.0007	21.7591	25.8264	25.1472	27.1435	22.421	20.2388	26.4559	22.3043	25.1755	23.7833	25.6436	24.5502	28.2296	29.5393	22.2843	23.0948	23.7011	24.6895
ENSMUSG00000058729	Lin9	1	180468715	180518252	+		3.94172	3.79881	2.94378	3.91506	4.75499	2.99118	3.858	3.48814	3.80068	3.6841	3.44245	3.92459	3.84138	3.94675	3.66936	3.85623	3.39497	4.43593	4.18514	5.10987	3.19424	4.43473	4.61815	3.82287	4.56931	4.07745	3.36313	3.08477	4.60455	3.29211	3.42363	3.44742	3.30877	3.54117	3.99404	4.05707	4.12829	4.44118	2.89262	3.32376	3.66228	3.09079	3.51795
ENSMUSG00000026499	Acbd3	1	180553608	180581769	+		30.4124	30.8771	27.8755	30.6519	33.4208	32.2047	33.4815	30.7133	35.3366	32.7664	31.0006	29.8262	28.7299	28.8304	28.9659	29.8796	31.3412	32.4619	32.7421	32.4864	33.3408	31.5506	34.1244	29.4634	31.8355	30.8199	30.7598	30.0862	34.3694	31.8671	30.4706	27.39	32.4061	31.9465	30.6976	30.4178	32.2905	31.2762	29.6467	29.2519	32.4736	30.9862	32.8977
ENSMUSG00000026596	Abl2	1	156386356	156477138	+		53.0074	60.819	65.2558	59.2283	58.3567	65.5027	64.6763	61.3527	57.0154	48.0636	59.4918	54.5933	43.4162	61.6924	54.5285	49.7744	60.0646	56.9096	59.0428	46.6709	69.8787	59.5147	46.6664	54.3514	45.4218	54.9601	59.6227	68.982	56.2214	55.9776	51.4846	65.3108	57.9244	57.9158	67.6871	57.1695	64.0791	56.0768	62.1822	56.8148	63.592	63.7241	55.8222
ENSMUSG00000026219	Trip12	1	84698910	84818237	-		76.5966	88.5214	83.6466	87.7588	81.47	83.7642	89.083	78.7541	86.527	78.8589	85.4383	77.0639	64.3431	77.1434	80.742	82.1695	82.9078	74.3078	77.4862	80.745	81.2714	81.3525	80.4939	80.0803	81.2708	79.8762	80.9799	80.6776	81.3462	76.2226	74.2933	82.081	84.4469	81.8387	81.07	83.908	79.1604	78.6072	78.2733	76.2857	74.1386	80.8208	79.3862
ENSMUSG00000073633	Fbxo36	1	84817562	84878208	+		5.33907	6.34576	6.61848	4.32714	5.20084	4.32325	5.28829	7.3522	5.6693	5.26079	4.97548	6.44509	6.73242	5.20833	4.68557	5.57352	6.12639	7.59868	3.84931	5.25537	4.97187	7.59662	5.24	5.2149	7.28963	5.70518	4.98654	6.49007	4.67295	5.50377	6.46575	6.06047	6.94314	8.17111	3.80192	4.71801	4.20299	6.0129	5.29912	4.85346	4.61713	6.1372	4.85863
ENSMUSG00000026220	Slc16a14	1	84883619	84912855	-		10.9623	12.0459	13.7215	11.8025	13.1644	11.934	12.7483	11.1727	10.8989	10.9742	13.057	11.8002	8.04013	9.17829	11.8563	10.2945	12.743	9.43431	10.4647	11.7478	11.6821	11.1812	10.8197	11.6962	11.5304	13.2176	11.5286	12.2932	10.4576	11.6752	9.84041	10.5412	15.0162	9.95442	11.1374	12.0934	12.8775	13.521	12.0394	13.9216	13.684	12.7347	11.8022
ENSMUSG00000026104	Stat1	1	52158599	52201024	+		7.87296	7.89105	7.59171	8.88899	8.28093	8.44533	8.98356	7.77957	7.37747	8.52753	8.02239	7.89836	9.03577	8.17915	7.22805	9.84569	9.50363	7.96859	5.36022	8.38747	7.59904	7.1052	9.76903	9.35001	9.62427	9.33163	10.2868	7.64639	8.91111	8.37694	8.30765	7.92713	9.59573	7.68239	8.93252	9.02172	8.21957	8.56035	5.13381	9.04841	7.18869	7.77506	6.4562
ENSMUSG00000026383	Epb41l5	1	119472767	119576666	-		4.42467	4.86204	5.28403	4.10182	4.85724	4.71124	5.59561	4.86131	4.30517	4.48015	4.34503	4.65685	4.57283	4.06406	4.19678	5.28086	4.29763	4.99417	4.02368	4.18032	4.50269	3.61072	4.89381	4.649	4.1231	4.34352	5.35086	5.40377	4.57263	4.19868	3.74751	4.42845	4.81821	4.46964	4.4269	4.27469	3.91894	3.73935	4.39978	4.38985	4.2841	3.88496	3.9963
ENSMUSG00000060519	Tor3a	1	156481187	156501895	-		10.4034	10.5728	12.516	10.2874	7.89346	11.1347	10.0993	12.4629	9.7948	12.4168	11.8338	10.3536	11.3158	13.4941	11.007	9.28842	13.8572	11.8604	8.94839	7.41974	10.4424	12.1847	12.1302	12.5917	10.2871	9.60756	12.2495	10.5349	12.9744	10.2648	8.60253	11.3313	10.8799	10.1591	9.41231	9.50414	10.4384	10.0763	10.0367	9.6941	12.2951	9.8388	7.79501
ENSMUSG00000038806	Sde2	1	180678692	180693818	+		35.4679	33.8613	38.368	34.5369	36.3153	36.1523	34.856	33.9289	31.957	37.8896	33.2829	35.4691	33.6461	33.7534	31.3754	33.0711	36.1103	29.0225	37.3197	38.3462	36.5797	34.4503	32.5174	33.2133	35.1183	33.4049	37.8777	34.9656	38.6169	34.7056	34.7968	33.9073	37.5962	34.3961	34.3507	37.9561	38.8522	34.3689	31.8243	33.8969	35.4302	34.061	35.801
ENSMUSG00000033557	Fam20b	1	156506102	156546642	-		71.175	66.0992	66.6771	64.4049	69.3595	68.5011	68.072	65.5214	66.2886	72.5125	74.7132	66.4972	63.9091	61.9047	71.27	68.5494	65.9979	64.5283	71.1667	65.9154	67.5845	72.3603	65.6322	68.2982	68.0042	64.4212	72.1305	72.2794	71.9114	62.7292	72.2814	66.2209	64.1352	71.9814	71.2492	68.5248	70.9335	71.0652	72.2099	69.7676	67.3707	69.5032	72.2304
ENSMUSG00000025932	Eya1	1	14239178	14380459	-		6.77443	9.94739	10.3623	8.14971	7.2492	6.5261	6.58134	8.40828	5.93341	5.97378	7.43045	7.63049	6.70687	5.5323	6.37896	7.3658	7.73619	8.62297	7.09178	6.08566	8.39661	8.39205	7.08755	7.5916	6.42235	6.19755	7.74669	7.87691	6.4277	5.95198	6.86087	8.33625	5.90077	8.47282	8.63629	7.43068	8.09377	9.89491	6.19565	7.3436	6.54145	6.88743	6.37226
ENSMUSG00000026520	Pycr2	1	180731858	180735653	+		27.2976	28.431	28.6954	26.7492	30.2134	28.2546	27.4908	28.0675	21.7477	25.9286	28.6461	25.3232	33.4813	28.8912	26.0859	31.0293	31.1414	33.8834	27.8677	26.4477	27.5795	27.9268	29.3839	29.7691	33.5701	22.6267	27.6195	26.1287	28.6606	26.8051	26.0752	25.3277	29.1708	27.3206	25.8729	29.5498	29.4715	26.9127	28.2481	27.6919	27.9121	30.2768	25.4357
ENSMUSG00000026384	Ptpn4	1	119580197	119765343	-		97.1253	99.8427	87.4787	116.037	90.8829	102.955	102.599	89.2387	106.024	107.631	96.538	99.7508	69.327	99.6443	91.7971	94.449	108.979	87.9914	108.69	106.67	92.8405	98.8903	117.511	116.412	133.724	109.191	101.773	91.5038	117.28	86.4758	107.935	92.7185	104.66	84.9457	108.287	114.471	100.754	95.0028	93.5509	94.2582	88.0416	106.297	99.5819
ENSMUSG00000036975	Tmem177	1	119835620	119840938	-		14.3609	14.8567	14.2673	16.7634	15.7155	13.8975	13.8697	14.7884	14.2627	16.3356	15.6896	14.4289	16.002	14.6964	16.8388	14.6847	14.9803	15.8011	16.7237	17.5226	17.0481	15.7968	18.3418	15.8325	16.255	14.0136	14.3954	15.095	16.0848	14.398	13.5844	15.1085	14.5076	15.5292	15.7834	13.4224	16.6354	16.7988	15.0988	16.7164	14.397	16.4092	14.6015
ENSMUSG00000092083	Kcnb2	1	15357478	15782772	+		15.1865	22.1993	22.3473	15.9984	17.029	18.6846	19.2374	20.0838	15.8158	11.7004	20.3702	17.2961	13.0902	17.1929	17.5448	17.4297	16.9994	18.3474	16.4558	10.5252	20.3247	17.1992	12.3082	13.8907	10.0899	16.6384	20.2751	24.6039	12.3518	16.6262	16.354	23.4751	18.5273	17.2588	19.3403	15.5539	17.8782	16.4606	18.7815	18.0866	16.6438	17.4547	14.4679
ENSMUSG00000026519	Tmem63a	1	180769909	180802677	+		29.6467	30.0581	27.4597	34.5922	32.8692	23.3235	25.6089	24.861	24.3987	28.2606	23.6786	27.077	31.4617	33.4839	26.7144	36.3717	38.4202	25.662	25.7694	37.2279	23.1142	25.7686	33.1306	33.0066	48.0508	25.1127	32.3541	29.8934	43.3842	29.6759	41.4635	27.9747	27.5686	29.7126	26.2833	23.576	29.7702	27.6026	24.1877	31.1656	28.7571	36.4742	28.7983
ENSMUSG00000025925	Terf1	1	15875870	15914276	+		11.3773	13.3949	12.6129	17.7399	17.6573	14.7786	15.9254	15.961	16.6032	16.3834	14.0262	16.3093	13.0762	14.9717	13.441	16.3016	14.7471	12.7847	12.4516	16.9205	12.6181	13.9985	15.7412	14.9231	15.7428	16.6386	16.1345	14.5482	14.7117	14.3317	10.2798	14.4712	16.5871	18.0819	12.6083	17.4843	15.6124	15.7981	14.8771	11.0966	13.4516	12.6694	14.4317
ENSMUSG00000038776	Ephx1	1	180803775	180848469	-		69.7342	67.6589	69.0455	61.3535	60.7266	64.1069	68.6086	65.7155	59.7344	65.2241	74.3807	75.9394	90.0036	76.177	61.4067	74.6365	74.8968	68.6621	54.4796	76.7378	61.3087	59.0988	68.3027	74.2785	81.9244	66.0675	75.7154	66.4442	86.7936	86.9672	63.8461	63.2161	64.8726	65.775	66.7681	66.6524	68.4336	80.6856	54.1266	63.7734	57.4712	53.9756	62.6055
ENSMUSG00000050777	Tmem37	1	119995107	120001804	-		6.24841	4.70815	4.78412	4.18115	3.40851	4.90389	5.77638	4.64638	9.6927	4.95163	4.46421	5.09139	5.18109	5.92608	3.93695	5.0136	5.92392	8.36485	4.20458	6.20766	7.241	5.05645	3.33878	4.86552	4.83794	4.55397	6.56818	4.06579	4.94719	7.1519	3.59432	4.45825	5.28169	5.73767	4.44945	3.28533	4.73437	5.73196	4.53848	4.1654	3.78246	3.51143	4.25799
ENSMUSG00000043716	Rpl7	1	16171519	16174886	-		272.896	286.663	277.147	284.713	284.932	266.646	280.759	288.076	288.377	290.448	277.756	270.768	304.405	280.809	256.818	310.05	288.469	287.776	273.96	279.231	274.684	282.859	296.363	250.592	296.679	285.573	276.225	279.399	273.329	268.308	292.681	307.791	288.322	296.597	285.084	306.725	301.865	289.541	279.2	286.649	272.116	280.894	271.61
ENSMUSG00000026516	Nvl	1	180914703	180971769	-		14.7668	13.2138	14.5857	16.9803	17.338	13.5403	15.5602	12.4111	16.0943	14.7416	13.8663	14.2596	13.6131	15.2295	13.1253	13.3314	14.6986	14.4268	15.381	16.6997	16.0336	13.9125	16.481	14.1875	14.5626	15.8416	14.263	14.5914	16.5551	14.2505	13.0182	12.9999	15.1246	15.0719	14.6177	15.2525	16.1687	14.4506	13.7325	12.9925	13.8235	14.2106	15.313
ENSMUSG00000025921	Rdh10	1	16175998	16202771	+		16.0908	17.0013	16.6851	18.2181	16.7392	15.6833	15.8201	17.1917	15.9094	17.9744	15.0474	16.2235	18.3821	16.2852	13.6478	16.3643	17.528	13.4872	15.0574	19.5	15.0467	13.79	19.4657	15.2586	19.2487	20.772	16.2565	14.6858	18.1521	16.7081	15.1428	15.9019	17.8613	16.1347	14.4709	14.9213	15.327	17.2172	13.37	12.3513	15.8539	14.5871	17.7362
ENSMUSG00000062169	Cnih4	1	180972258	180993813	+		42.1323	37.1192	41.7248	45.5483	41.3919	37.7655	39.2735	34.1125	34.2199	43.1539	40.493	31.8903	41.9917	41.5666	44.2049	32.8256	40.2603	37.8198	41.1962	43.2335	39.9931	38.2139	46.9434	43.3052	47.3636	43.6906	41.9155	31.4858	46.78	29.8497	32.4515	39.9595	41.6761	42.9289	32.5045	46.7468	43.7023	40.349	40.4828	38.7782	39.0622	45.7992	40.483
ENSMUSG00000026103	Gls	1	52202607	52272382	-		123.995	137.994	134.726	151.349	141.315	140.065	142.752	136.216	142.924	140.438	135.942	136.997	107.438	131.554	142.668	136.68	130.538	134.655	141.826	139.117	129.916	147.691	120.414	139.542	135.493	137.276	140.809	136.06	135.091	128.102	127.01	137.026	145.284	140.316	134.819	149.15	138.861	138.946	140.574	129.427	135.999	141.028	134.256
ENSMUSG00000002881	Nab1	1	52496453	52539459	-		49.3212	43.0938	49.1561	55.5705	54.0405	54.4172	57.9177	44.6263	54.6251	54.3018	46.3614	49.2018	54.5637	55.4827	44.8155	46.0327	55.3004	47.8338	42.8999	54.3617	50.5037	47.7587	55.8963	47.9256	58.2044	50.8889	56.296	50.9524	57.2495	47.8253	35.7494	41.7946	49.4314	52.4994	46.2106	51.5365	49.1312	43.6443	42.7159	46.6169	54.4863	54.711	41.0823
ENSMUSG00000058665	En1	1	120530147	120535721	+		4.90572	2.35228	1.75284	0.363301	3.83165	5.17239	3.29827	3.69708	2.6231	3.11532	3.49107	4.23959	9.68626	4.02667	3.04881	5.36761	4.35734	3.4989	3.05555	7.30345	2.60025	0.971653	8.22144	5.63259	6.34495	2.75425	4.5622	2.89076	2.88366	2.79644	4.06415	3.0374	2.23286	2.49913	2.57872	5.79323	3.33304	2.23734	1.77457	1.98652	4.15753	3.66824	2.12737
ENSMUSG00000043015	Nemp2	1	52669862	52691078	+		8.23366	10.4646	9.24523	10.7411	5.83981	6.52636	8.78856	8.41487	8.52767	9.78293	8.59226	7.57921	6.87233	6.67365	8.60466	9.21994	9.69227	9.33215	6.51343	7.04713	4.4427	10.2662	5.03567	10.133	13.3294	7.32508	10.237	6.77766	5.95613	11.0007	7.84879	10.8475	10.0838	6.75795	5.90081	7.12321	5.97893	6.00515	5.62853	8.52182	8.16191	6.17873	4.90348
ENSMUSG00000038733	Wdr26	1	181000793	181039566	-		91.3398	98.4158	102.001	104.671	95.1707	100.387	103.528	92.5326	102.676	94.3518	100.103	91.3835	79.5683	89.5548	92.5644	96.2514	94.9032	88.8012	96.6344	99.6054	94.6421	94.6772	97.8619	94.7306	94.0736	100.777	100.973	101.282	98.4756	93.2303	87.5515	94.8756	102.49	100.749	98.0056	102.418	94.0872	91.2777	95.907	92.2336	97.0603	97.5	99.2819
ENSMUSG00000003721	Insig2	1	121232082	121260318	-		69.5471	77.3104	69.3476	79.4647	76.2344	75.8967	78.4976	67.364	80.2656	75.3201	71.583	71.8938	71.922	73.463	71.9288	81.312	73.1728	65.208	78.7808	85.6435	68.761	70.6963	82.4619	76.6467	77.8435	72.2905	77.405	67.766	80.2572	73.2447	68.9109	73.5893	74.919	69.308	66.5791	75.7956	74.0854	75.8654	73.2207	71.2569	74.4605	80.3739	69.8136
ENSMUSG00000041439	Mfsd6	1	52695445	52766621	-		62.6705	75.1458	65.43	74.7608	72.4989	73.6522	77.9404	65.3443	69.7611	73.9894	68.4764	64.0639	68.7596	75.6994	79.4172	71.2131	77.6321	74.9817	74.3963	77.2486	70.064	74.218	70.8417	73.6212	79.561	70.6631	82.2378	66.8505	75.7012	69.14	64.0283	69.2016	69.7263	68.8919	70.7273	76.829	70.3686	69.5849	73.0727	71.7428	75.6984	77.156	70.7092
ENSMUSG00000026514	Cnih3	1	181180193	181288206	+		73.2515	62.9168	93.5516	60.9891	60.1682	77.5528	66.1973	71.6762	61.6841	66.8587	82.2301	65.3309	48.8238	59.0801	91.4631	50.0889	62.7348	70.641	81.4235	51.0543	81.6313	83.6897	40.9143	87.0354	53.4597	73.4445	72.6792	79.5894	59.0523	61.8675	51.8373	80.7346	73.2837	77.1917	69.3796	66.5857	74.3515	92.6179	92.6255	86.9807	84.4492	75.6826	86.8128
ENSMUSG00000026102	Inpp1	1	52824586	52856727	-		33.8028	32.3668	27.7353	31.9489	32.3959	28.566	30.6743	33.1077	35.079	34.6501	34.7421	32.337	29.2712	29.7775	27.884	31.9775	33.3946	30.9116	30.2527	40.1507	25.5325	28.4168	39.8318	30.1523	37.2477	30.7414	29.7801	30.212	33.7053	31.1739	30.3291	30.2273	34.3411	26.5426	23.7302	31.3755	31.4007	26.3913	25.3888	26.5895	31.6258	29.2819	32.1603
ENSMUSG00000050625	Ccdc121	1	181337198	181339016	-		4.11738	5.37271	4.94219	2.6204	3.88962	4.45068	3.86582	6.57351	3.49289	4.89053	3.77703	4.62084	3.49323	3.41686	3.26308	6.8397	3.91373	6.58958	4.1323	3.89673	4.40334	3.22381	3.95328	3.25012	5.99298	3.10942	2.3092	5.86064	3.73535	4.14606	4.09029	3.50528	3.80665	3.49909	5.25921	5.29278	3.10199	4.00207	2.70213	3.54795	2.86242	3.79616	2.93541
ENSMUSG00000041426	Hibch	1	52884088	52960140	+		13.4812	17.1908	13.664	15.891	13.1829	13.3223	14.4923	15.1547	13.064	14.325	12.6411	13.75	16.2009	12.7198	14.6518	15.8071	16.1646	14.0164	12.4885	15.858	14.1008	14.7279	16.5125	14.0968	15.1785	14.2617	15.7715	12.3838	13.9411	14.5664	14.449	14.9081	14.7247	13.497	11.9765	14.928	13.8292	12.2861	14.2177	13.683	13.954	13.6069	13.379
ENSMUSG00000026339	Ccdc93	1	121358778	121434189	+		16.6666	17.1455	17.6642	20.3862	20.3516	18.7452	20.6379	16.4401	19.4761	19.5578	17.7644	17.129	16.5601	18.844	16.5956	18.9108	18.5288	17.314	17.5137	20.667	18.8698	16.3514	20.5704	18.0386	20.0369	18.642	19.7084	19.1486	20.2119	19.1096	16.2522	17.6882	18.9646	19.7003	19.2657	19.6576	19.1781	18.528	19.2805	17.5456	18.804	19.8554	18.3222
ENSMUSG00000050534	Htr5b	1	121437571	121456194	-		4.23342	6.51264	4.64592	2.95597	5.86955	5.66053	5.12496	4.66372	3.42031	5.09436	4.99715	4.08831	5.43528	8.19067	3.86767	4.60995	5.5744	6.98534	9.064	3.39178	7.51219	8.16932	5.49365	3.13568	4.71183	5.03407	5.75252	4.97956	6.62383	2.00142	4.22959	7.27678	5.0924	6.3793	6.14976	5.89202	11.3725	6.79615	6.01612	4.48977	3.84403	6.59649	4.01373
ENSMUSG00000043629	1700019D03Rik	1	52961483	53059338	-		13.5672	21.9764	18.8304	21.741	21.113	20.4567	19.4047	17.1941	22.2546	22.4326	13.5164	22.4949	20.8483	19.8803	20.6811	18.9747	23.0178	19.731	19.8476	23.4028	19.1147	20.4323	22.6006	18.6837	26	20.9724	19.9351	17.1394	17.9031	19.2061	23.6553	20.9224	21.2194	17.372	17.9443	24.5165	18.6998	17.192	16.37	19.2614	18.2663	20.0551	15.6385
ENSMUSG00000001674	Ddx18	1	121481564	121495718	-		35.536	34.4913	37.4686	38.1052	43.0419	39.7012	40.9554	39.2519	41.0478	37.0859	33.9212	36.9379	38.8274	41.4268	34.402	36.6817	39.6184	35.5379	40.666	41.1284	38.3513	35.0149	35.2569	35.7146	34.0052	38.8509	41.869	35.1728	44.2808	35.8733	37.5558	33.7037	36.0383	38.9166	38.434	35.8149	39.1999	35.5604	35.7357	35.5885	42.4384	37.5014	38.5122
ENSMUSG00000004880	Lbr	1	181642900	181670611	-		18.7789	16.4217	16.8184	20.6739	20.2185	14.9539	18.1025	16.2536	17.9046	15.5539	18.5995	19.368	17.3962	17.5584	15.4482	20.6097	19.3934	18.3198	15.1564	19.9609	16.6989	15.5837	19.9636	17.6786	20.1493	18.5459	17.4246	15.3294	19.0393	18.4949	16.6693	16.294	19.9138	17.1363	17.349	17.3481	19.1995	16.6715	13.584	16.6314	15.467	16.2618	15.5992
ENSMUSG00000026098	Pms1	1	53228346	53336177	-		5.02727	5.45602	4.2412	6.28835	4.32024	5.30399	5.66593	4.09815	5.89697	6.02507	4.89217	5.08066	4.85168	4.40887	4.92729	5.7581	5.23448	5.41036	3.88689	6.96166	3.81537	4.868	5.0575	6.04407	7.80518	6.04116	5.65292	4.05018	5.09829	5.97272	5.29425	6.16447	6.462	4.16845	4.60966	5.03892	4.15221	4.48365	3.08703	4.57472	4.70106	4.43912	4.21565
ENSMUSG00000026097	Ormdl1	1	53336254	53349468	+		7.10439	7.4791	5.01475	8.80251	7.90447	6.21687	7.00402	7.99755	8.65394	6.63464	7.2919	8.55361	6.93003	6.72849	7.72393	6.17878	5.49512	7.79546	5.6908	6.96572	5.7933	7.08979	5.7739	7.43049	7.2365	8.0707	7.80169	6.83221	7.7359	6.66307	6.73849	7.50037	8.70582	7.16471	6.19108	6.39981	7.90503	8.07528	4.22827	7.16576	4.99985	6.17398	6.49138
ENSMUSG00000036707	Cab39	1	85721162	85779297	+		137.942	144.309	136.896	148.141	145.542	144.946	146.369	137.048	149.48	147.58	147.671	137.807	133.813	137.093	150.275	140.607	132.541	135.281	145.9	144.895	136.569	143.783	141.151	149.62	136.981	138.885	142.774	144.408	140.632	133.928	153.213	139.799	138.56	135.124	141.343	140.05	134.664	139.366	144.571	145.628	137.09	147.66	141.707
ENSMUSG00000026223	Itm2c	1	85822002	85836396	+		899.453	1034	1040.04	983.439	918.766	965.637	883.287	946.538	913.968	877.938	958.388	945.789	968.27	914.951	1003.16	946.514	954.111	1007.53	1013.28	876.731	1005.48	1030.49	854.619	841.47	811.834	945.572	922.374	1009.66	854.689	956.467	990.837	960.405	958.256	992.244	1050.03	973.558	996.331	960.442	1048.07	995.371	1033.27	957.624	969.652
ENSMUSG00000026224	4933407L21Rik	1	85856204	85868346	+		7.70124	4.23125	5.1907	5.41811	2.61769	6.76655	6.84978	4.5216	2.77165	2.22953	8.82961	6.50761	4.1292	5.76349	4.47738	7.51348	5.03347	7.24736	4.04725	3.06265	5.94552	4.11844	4.48919	6.37576	4.26883	4.88772	7.28761	5.64191	4.48071	4.75581	4.67379	8.58285	6.5325	4.5579	4.53676	4.31988	4.8104	6.67334	3.79179	4.97479	3.63418	4.25634	4.57387
ENSMUSG00000026096	Osgepl1	1	53352783	53365502	+		20.1417	19.7061	22.1072	12.0966	10.8437	12.1244	14.6661	14.2771	13.1354	17.7965	19.1663	13.8347	16.0046	10.9705	10.5796	19.2851	18.2143	13.2764	16.6303	17.7237	19.9314	17.7523	24.9736	12.0727	12.6074	13.9553	10.9333	12.7735	12.1086	10.7767	10.2479	19.4056	12.7376	11.0447	11.6152	17.2284	9.63826	9.05401	21.3789	15.062	15.166	16.7141	15.6355
ENSMUSG00000036815	Dpp10	1	123249200	124773776	-		49.9696	56.82	46.8934	52.7921	47.2095	58.9922	58.7377	50.7738	57.8577	48.3873	56.4548	53.8859	52.8092	58.6098	51.8321	47.8699	52.3701	47.995	48.4762	49.7252	52.0743	50.2612	47.5323	53.3555	43.0649	55.6873	58.153	51.0531	44.6766	47.2924	46.299	57.3382	57.3698	47.9526	46.3625	54.504	50.4082	51.8273	48.9095	47.2896	47.6824	53.9551	50.3951
ENSMUSG00000025920	Stau2	1	16298898	16590291	-		96.6092	98.1923	102.318	104.91	96.8894	109.792	107.697	98.4087	106.489	102.949	101.867	101.788	101.517	99.1202	104.688	104.238	95.8264	96.1232	102.792	95.3678	98.841	103.995	93.5596	105.402	95.856	99.6648	105.711	101.973	99.7672	93.0479	108.216	98.6767	98.1279	101.082	104.716	109.95	98.0561	102.014	110.386	97.7502	106.276	109.819	105.291
ENSMUSG00000026227	2810459M11Rik	1	85973585	85981075	+		18.9711	21.6185	22.0301	18.1731	14.6448	18.0138	18.8912	19.303	15.1003	14.6524	15.5075	15.5855	15.9185	13.9942	16.657	18.1114	19.2349	17.686	21.287	14.3439	16.9212	16.6862	14.1731	15.2262	16.3633	16.2253	16.5823	17.6022	21.4644	14.5636	18.4647	18.8227	16.7099	18.9342	17.3719	12.3218	17.1088	20.6561	17.7847	19.0021	17.4176	15.4534	19.09
ENSMUSG00000025939	Ube2w	1	16611014	16689536	-		42.7267	52.2713	51.1852	58.9288	52.458	51.5344	51.7876	46.1741	52.8927	49.2075	43.7176	49.5433	46.8442	50.05	55.1205	45.806	46.384	46.1952	53.4652	52.2918	54.3967	54.147	50.3543	51.4386	49.0083	48.7589	50.5244	48.4039	50.3362	44.4042	48.6961	49.5237	50.5628	47.3382	53.3392	54.2174	51.2175	52.3012	53.995	47.8818	49.2863	51.23	47.0642
ENSMUSG00000026094	Stk17b	1	53794665	53824383	-		15.5279	13.938	9.47552	17.6503	11.4192	15.1087	13.7359	13.184	15.0619	18.6408	10.6005	15.8771	14.7482	14.6841	12.3932	13.401	13.5637	15.051	11.2593	17.8729	11.4428	14.7519	18.7532	15.7528	17.8518	15.3324	12.8403	8.65904	14.9509	16.5894	14.3495	15.7302	13.2004	11.1595	10.7552	14.8056	15.5618	12.1831	9.87874	11.0586	11.859	11.9456	11.1874
ENSMUSG00000079658	Eloc	1	16711949	16727266	-		141.001	140.575	140.805	163.504	138.073	145.259	151.168	127.715	152.75	144.448	145.057	150.486	143.66	145.42	141.144	135.369	134.599	132.572	135.379	148.613	135.975	145.259	133.906	152.493	139.778	150.466	133.883	135.363	140.185	131.014	161.787	142.844	151.73	135.19	136.944	151.127	133.045	134.489	146.274	140.352	145.601	155.588	138.196
ENSMUSG00000026342	Slc35f5	1	125488332	125523557	+		31.275	31.8434	32.0389	35.0716	30.1078	33.5096	31.1692	34.1922	32.6885	27.6542	34.9495	33.4526	31.9473	33.0108	32.3893	30.9709	31.5274	28.8161	28.6494	32.327	29.4045	31.2233	29.6153	31.8419	30.7096	31.8901	33.251	31.0011	32.807	32.3396	28.1903	30.2879	37.209	36.8001	30.2318	33.7695	31.7821	30.1881	30.7176	31.4054	30.5312	31.5714	28.1624
ENSMUSG00000025940	Tmem70	1	16735431	16748419	+		70.4715	73.0569	77.3085	85.3781	92.3788	82.8156	82.7226	74.872	85.3833	81.376	67.8094	73.3495	82.4672	83.1549	80.1141	89.1252	76.9276	70.9042	82.8758	84.6712	72.0447	83.633	75.0711	86.2517	90.7166	74.585	83.4316	80.8775	83.7448	80.7477	76.3101	80.7231	83.8466	86.6873	78.0756	79.3481	83.3976	78.4491	75.618	72.693	73.7009	85.4243	79.746
ENSMUSG00000025779	Ly96	1	16758275	16779835	+		2.52157	2.26704	2.04766	2.80108	2.18832	3.73142	2.11916	3.31451	4.14859	3.29678	4.23685	2.66343	1.93143	3.04372	1.76931	3.44873	2.95809	0.999141	1.96321	5.14249	2.90553	2.74689	3.36845	2.89518	3.4943	6.46298	2.26272	2.20872	3.78117	3.59346	2.18616	1.04083	2.34757	3.02251	2.2853	1.48888	3.03955	2.76001	1.26686	5.10541	2.91408	1.22967	1.42628
ENSMUSG00000026344	Lypd1	1	125795359	125840838	-		54.5379	54.9592	81.5115	61.1898	46.6665	58.1915	57.2838	58.5336	41.9779	39.4224	57.0167	43.4154	43.8344	53.2952	64.0583	64.773	77.703	56.3111	59.2033	45.1341	56.313	59.9185	49.4434	57.1867	53.1136	57.5496	59.8612	49.6066	53.822	78.485	59.0948	60.2082	66.2203	67.7991	72.041	82.0765	59.0868	53.3525	57.6712	67.1866	79.7932	69.393	55.5208
ENSMUSG00000042686	Jph1	1	17034784	17168113	-		21.6346	19.7596	24.4287	23.9375	25.1829	20.2476	18.3264	17.5142	20.6573	23.1385	19.0412	19.5378	18.1057	21.2648	20.2922	18.6461	19.9414	19.4411	20.2028	25.1073	16.8567	18.7217	19.6425	22.848	23.4768	22.3188	17.5228	19.4017	26.7568	21.9	21.6349	18.2323	21.2608	20.2599	23.2022	22.5071	20.547	16.1159	17.9605	18.6736	19.992	21.0589	19.7641
ENSMUSG00000025777	Gdap1	1	17215586	17234495	+		110.318	111.908	105.06	119.61	110.423	111.556	115.633	105.319	112.796	115.69	112.896	112.176	98.6859	105.96	109.522	116.901	107.237	107.772	110.547	114.131	104.027	113.02	109.758	109.595	114.395	115.349	111.463	102.916	111.717	99.0804	114.236	107.079	112.818	107.277	104.879	117.093	102.399	106.344	109.32	107.43	103.268	107.913	105.295
ENSMUSG00000042807	Hecw2	1	53846035	54234327	-		33.2081	25.8037	31.1169	40.9021	26.1158	36.0284	34.454	27.6717	30.7733	30.9195	29.1862	33.1288	23.6423	31.7557	36.0381	27.8313	28.4262	24.0513	26.4547	26.1571	34.0946	26.9396	28.7369	35.4608	27.1274	29.6822	29.7667	34.0443	28.9357	24.7486	33.7905	27.7429	38.5892	28.3494	30.457	27.2397	27.5872	24.4136	34.567	27.8569	34.0877	34.3765	32.7119
ENSMUSG00000025776	Crispld1	1	17797269	17835799	+		3.93967	4.3291	5.7881	4.90903	4.28876	4.11355	5.31133	2.8482	5.21841	6.8694	4.56507	4.48984	3.73676	4.40507	4.22967	4.83525	4.82584	4.06694	5.21642	5.00046	5.25634	5.53405	4.57034	5.5822	4.34601	3.89735	5.44242	5.99364	5.06193	4.10819	3.46057	5.11924	4.60086	4.01554	4.90948	6.62151	3.68669	5.66924	5.84423	3.51851	5.38164	5.56144	3.22532
ENSMUSG00000041303	Gtf3c3	1	54435163	54478130	-		46.3818	46.4757	44.1055	47.907	44.2319	46.9454	50.5222	45.2131	47.7324	47.5976	43.0386	44.825	41.2416	42.3396	43.7534	49.0459	45.2046	40.3907	45.4305	42.6968	42.5255	46.6955	45.0728	47.4789	44.5507	50.1482	44.6909	42.8751	45.3392	41.3453	46.3787	43.1007	44.1251	42.4127	42.5441	46.093	43.1924	44.2007	44.9102	43.596	42.2379	44.8664	41.3462
ENSMUSG00000022995	Enah	1	181723949	181847555	-		49.2381	47.1038	46	48.6716	54.3068	50.2818	55.5071	49.0822	43.8217	43.3517	48.681	49.1042	46.6369	56.6711	53.4371	49.0344	57.8945	48.6594	53.8205	54.4824	55.5225	48.7888	59.0269	51.9633	55.686	45.2909	54.6984	43.0528	55.1912	46.7671	44.0245	48.0392	48.6654	54.3863	48.5541	55.2727	53.9342	44.3018	48.2969	51.8147	46.1391	56.8676	53.2544
ENSMUSG00000073678	Pgap1	1	54512153	54596841	-		21.3885	26.2277	22.0759	25.1224	25.9597	26.2322	27.3101	23.8497	26.4078	19.8585	22.5952	20.1511	17.3061	25.6491	23.3349	25.5079	25.5327	21.8321	25.2501	24.6704	26.5027	24.0825	23.9793	19.3501	21.2153	19.9381	27.1836	24.3998	25.0446	23.4371	21.1563	26.4216	23.9208	26.2994	21.7021	27.8356	26.7502	26.1536	23.594	20.1433	23.9716	26.0381	23.2171
ENSMUSG00000026511	Srp9	1	181952302	181959484	+		25.2591	36.0177	31.3165	27.8283	25.5713	28.9636	29.3839	26.5062	31.2461	35.0165	29.85	25.2524	28.7876	26.4158	26.3143	28.4692	29.0053	22.875	23.3779	26.2003	23.9851	25.3535	28.4948	25.5787	28.0083	32.721	33.3548	29.118	24.3298	26.78	34.4642	33.4186	26.4348	26.002	25.2658	37.4023	26.8837	26.4879	25.1177	24.7727	31.3225	27.4543	24.5728
ENSMUSG00000036155	Mgat5	1	127132752	127416073	+		69.6844	71.3745	73.3184	61.0693	66.7613	71.4959	72.6233	80.2156	70.8198	66.0707	62.0882	78.3612	60.0418	57.7077	71.3439	71.9218	73.3073	65.6473	63.5943	69.4384	67.0219	63.7962	79.5684	75.3626	78.8503	84.2123	67.9799	68.9674	71.8169	69.8973	68.563	64.3589	65.6287	55.8512	62.8046	80.8005	56.4196	68.1378	72.1706	66.2579	63.4848	64.3953	61.0832
ENSMUSG00000038633	Degs1	1	182103337	182110369	-		136.129	133.604	127.328	131.626	134.235	124.432	122.268	123.644	131.191	138.727	131.109	124.609	136.827	128.216	133.565	135.899	128.971	128.155	128.807	154.313	141.171	134.32	132.977	123.514	148.558	139.588	140.149	130.792	141.847	135.152	140.42	129.503	118.307	135.034	128.237	127.412	136.108	130.875	128.298	127.511	129.472	127.52	130.298
ENSMUSG00000026594	Ralgps2	1	156631736	156767172	-		25.1962	27.623	26.3993	27.0766	28.4254	28.1951	29.7799	26.3598	28.368	20.5912	26.0251	22.4611	24.3496	29.7778	25.5397	24.4553	25.634	25.5136	25.2524	26.8932	30.9051	26.878	24.4224	24.4985	22.2559	25.4551	27.0239	28.7879	26.0545	24.726	22.4921	28.3588	26.9294	26.589	25.7946	30.2309	27.1504	25.6498	25.9228	22.7989	25.0094	27.4093	24.7224
ENSMUSG00000025927	Tfap2b	1	19279138	19308307	+		17.873	16.637	8.97223	8.83662	19.418	14.1259	20.625	17.0861	20.968	22.1158	12.727	15.3681	14.7272	22.1624	9.93504	15.9632	18.9589	17.6646	12.927	21.7458	8.42503	11.7866	26.9835	16.3728	24.8615	15.5178	12.2938	7.37492	22.7809	22.0295	10.4087	17.6471	14.7488	15.0635	9.53491	18.3482	15.7577	13.0791	7.3061	9.75178	11.8141	11.8524	12.0625
ENSMUSG00000047539	Fbxo28	1	182140667	182169183	-		61.3946	53.9707	54.7629	58.1697	57.1034	58.6995	58.6892	55.5322	62.2752	58.0954	58.9976	56.8065	57.435	60.8905	57.0678	49.041	54.3988	56.876	62.4267	59.6331	60.6363	54.6552	58.3799	56.4328	56.1666	59.4413	58.8044	53.8546	60.3115	56.9557	55.6828	50.3566	55.7878	57.9928	52.3433	59.2659	59.4703	61.6885	61.0006	53.1633	55.621	58.4308	61.977
ENSMUSG00000026347	Tmem163	1	127414283	127605833	-		40.1349	36.4922	24.7937	34.8715	40.7778	30.5129	36.3384	40.9479	37.81	39.5487	37.4694	38.4762	37.8286	33.0168	30.4846	34.4021	39.7581	37.6723	32.9247	43.6725	29.4443	30.7118	39.4823	32.0436	44.7022	38.8021	32.1981	31.0476	41.7359	43.1214	40.1597	34.1064	33.2588	27.7717	29.1933	30.2234	33.5238	27.904	23.3861	28.1069	32.0612	28.3257	33.0242
ENSMUSG00000026510	Trp53bp2	1	182236737	182289997	+		44.2349	45.9297	47.1795	46.7157	42.4385	43.9789	46.7701	48.3591	45.0008	42.1758	45.501	41.8553	41.4613	43.4704	34.9307	50.8487	50.6363	40.5809	39.8687	43.4965	47.4057	34.5681	44.1592	44.4056	42.2608	38.8334	48.9638	48.9555	46.7673	45.9516	42.4386	45.9422	41.8949	34.7942	40.2966	42.6085	44.5092	41.5127	42.6861	33.5417	39.4527	44.1422	40.927
ENSMUSG00000062590	Armc9	1	86082502	86204419	+		11.0491	11.5679	13.149	11.361	12.2256	10.8382	11.7422	12.1598	11.2357	11.0731	11.6019	10.1121	11.3042	11.1107	11.8259	11.7498	11.7435	12.981	12.2715	10.6374	12.7731	11.5464	11.034	11.9142	11.1096	11.5001	12.3694	13.1619	12.1938	10.4062	10.8501	12.2561	11.2212	12.8276	11.1408	12.2529	12.4078	12.5306	11.3574	11.7946	11.9909	11.616	11.8871
ENSMUSG00000026349	Ccnt2	1	127701901	127733669	+		53.7864	60.0406	52.3978	64.9434	61.4148	56.4948	62.8185	55.1181	63.7758	61.3489	55.9627	56.8525	45.0999	59.6103	51.2998	57.0459	58.3841	55.3031	52.4247	63.5417	54.3567	57.1883	60.8338	58.5386	62.0542	56.4559	57.792	56.4628	59.1673	56.3523	46.5278	57.6535	61.4615	59.4949	51.7312	62.3695	54.894	59.8254	53.6037	49.3022	49.9294	53.5285	49.3668
ENSMUSG00000052331	Ankrd44	1	54684499	54965546	-		7.28148	7.18479	6.9615	6.57392	7.46073	6.652	7.59382	7.49638	7.47039	6.73371	7.30619	6.88889	6.02842	6.3797	6.88178	8.04836	7.27468	6.90877	6.18654	6.40799	6.78068	6.15146	8.88883	7.17799	7.00531	7.38176	7.31927	7.15907	7.20096	6.3126	6.63104	7.66557	7.36487	7.34758	6.02459	7.91797	6.64762	6.6929	5.93124	6.58418	6.57675	6.62807	6.36941
ENSMUSG00000026234	Ncl	1	86272441	86287122	-		123.893	126.017	121.504	129.034	115.391	125.366	126.009	119.115	122.44	120.545	123.009	125.84	121.212	119.266	117.508	126.796	122.179	120.556	119.695	123.094	111.173	121.875	115.634	119.768	118.712	126.516	120.286	117.738	129.322	115.099	122.811	129.628	131.094	121.616	117.604	120.188	117.802	108.426	118.326	121.527	118.884	122.637	118.518
ENSMUSG00000026509	Capn2	1	182294825	182345089	-		72.5197	82.485	65.8336	66.1452	69.1059	75.9179	76.3848	75.807	73.8913	76.8843	75.9972	72.7814	78.0784	77.1889	63.449	79.5428	78.5737	67.7268	68.3152	69.1789	65.3622	60.5157	79.3336	73.9026	69.1606	63.4885	75.6011	78.9667	73.7433	69.2281	75.36	77.9637	66.8211	59.8837	67.5533	68.2008	68.7862	70.6899	61.8499	66.5441	63.6946	71.2008	67.3608
ENSMUSG00000051590	Map3k19	1	127742528	127782768	-		6.78716	6.88067	9.50479	5.66274	9.64913	8.19691	8.63578	6.54241	5.29959	5.84767	6.14132	7.26151	5.86206	6.74436	7.38713	7.07086	8.4758	7.77736	8.53152	8.10411	12.3213	8.25227	8.89116	6.17073	6.4523	5.82005	6.99417	8.74504	7.54058	6.2922	4.7328	6.06396	6.77631	11.9802	9.82209	8.48474	11.5067	11.9942	8.85703	8.49846	7.88584	7.04675	8.08261
ENSMUSG00000025982	Sf3b1	1	55024328	55066640	-		161.445	173.446	168.816	182.213	173.04	165.024	172.662	165.585	178.304	161.83	166.932	167.376	137.363	163.882	165.599	173.838	155.336	156.338	152.008	167.143	162.86	162.978	165.373	163.459	154.048	170.902	157.599	161.646	167.271	156.036	150.702	182.091	178.928	166.869	156.476	169.974	163.568	160.52	158.265	166.244	156.527	165.007	154.717
ENSMUSG00000026238	Ptma	1	86454448	86457931	+		455.608	512.783	533.391	549.355	525.585	514.659	482.706	508.157	550.287	511.611	432.513	496.121	518.1	520.349	523.018	555.228	514.238	485.989	541.898	487.339	495.304	528.235	570.774	468.543	576.311	512.172	492.732	495.697	538.79	511.386	492.793	526.981	523.894	512.528	500.014	541.546	528.165	527.487	502.523	524.624	534.207	521.119	492.217
ENSMUSG00000025931	Paqr8	1	20960830	21009874	+		165.044	151.554	126.057	148.389	173.196	163.528	171.862	147.582	156.389	203.673	149.857	154.735	143.731	153.57	166.982	161.13	159.085	164.274	159.382	208.996	151.246	167.899	187.546	156.882	194.484	140.794	146.533	120.398	189.146	196.215	152.971	141.84	126.074	128.384	138.561	163.288	176.843	139.239	179.313	176.35	127.313	142.867	143.244
ENSMUSG00000041809	Efhc1	1	21021850	21061065	+		5.51199	8.03697	7.00675	5.28893	5.73411	3.77441	5.38957	6.53935	6.35452	5.55339	5.99272	5.15031	4.16785	6.47425	4.792	8.29258	7.23006	8.89374	5.44684	4.28028	4.97112	4.84982	2.9736	6.20057	8.43804	10.2464	6.94364	7.24219	6.71404	6.73892	7.86257	7.58029	6.39262	8.99729	4.33265	7.45843	7.02759	4.78596	4.68647	7.41962	2.13354	7.96057	4.61668
ENSMUSG00000026239	Pde6d	1	86470716	86510239	-		64.261	61.0485	59.9937	58.323	66.3376	59.5825	61.9231	55.8322	64.7851	60.0521	59.0002	58.2283	65.2903	59.0708	60.4289	60.6798	58.0429	58.3128	60.5105	64.1243	57.4786	62.5113	58.4251	60.0025	67.1601	62.4696	60.2679	64.0067	66.789	63.7317	62.4005	59.7699	56.3696	61.6347	57.3146	60.4893	56.0883	65.8778	67.3457	61.3142	64.4325	61.3913	58.2805
ENSMUSG00000025981	Coq10b	1	55091929	55111112	+		17.7788	15.8431	19.275	22.8158	20.6146	20.6644	21.1639	15.87	19.4486	17.3629	15.1458	20.1682	24.6242	21.4721	18.2607	15.5356	21.9097	14.8613	19.1371	18.5215	22.6581	17.4573	17.6986	15.5092	14.1899	20.5995	20.8929	18.0903	21.5003	15.6955	23.1233	16.366	17.847	23.0405	20.1037	20.0366	19.6695	21.3572	20.7278	17.7706	20.4338	22.1225	20.1539
ENSMUSG00000036104	Rab3gap1	1	127796510	127870648	+		51.3792	52.4488	50.3832	52.6228	52.5785	49.9995	51.5773	52.0249	46.5462	55.2788	52.4571	51.2162	44.7963	47.0421	50.6065	55.0715	50.5004	52.1402	54.5121	55.0811	51.6031	50.975	50.4176	51.2364	51.7671	49.386	48.2339	52.881	55.2234	49.2948	51.6128	48.0014	52.0886	54.3511	50.4662	50.5031	55.4446	54.992	50.7293	51.4244	48.7685	53.618	51.5224
ENSMUSG00000025933	Tmem14a	1	21288799	21300391	+		52.4918	57.6806	71.9584	57.3322	49.4761	50.7595	53.6513	43.5852	59.9615	51.6095	57.2582	57.0919	62.2784	53.1358	58.8339	56.4705	49.5012	50.2133	58.9759	48.7739	57.75	60.7681	52.7645	50.8997	49.2943	46.2846	60.1616	46.8897	52.5792	55.5212	58.0092	61.3541	49.4789	53.2509	51.9853	63.3861	50.9539	54.4058	53.6152	49.4235	55.7911	60.405	48.8644
ENSMUSG00000026240	Cops7b	1	86510626	86537097	+		16.0841	14.7828	15.8837	16.2053	16.9478	14.55	15.2679	14.6451	15.0247	14.9097	16.0105	16.0029	16.2098	15.5523	14.5528	14.5571	14.9035	15.2602	15.4013	14.0901	15.0613	14.5626	13.5492	16.5592	14.0881	15.8394	16.1848	15.9473	16.2963	16.7794	15.1098	14.6444	15.984	14.7584	15.654	16.0329	15.8584	14.7328	14.8696	15.0777	15.9599	16.0873	14.4347
ENSMUSG00000070565	Rasal2	1	156962752	157240165	-		41.2053	50.8376	50.0755	46.4162	45.477	46.0106	46.9398	43.9721	48.38	44.2362	46.4473	45.4127	33.9828	41.7066	46.1477	43.4635	40.1313	39.5353	48.0868	40.2384	49.2481	47.578	39.2068	49.5041	38.5301	45.8071	46.3148	42.7029	42.4382	42.2642	42.923	44.9553	45.7045	44.3582	47.0055	47.9424	41.7439	46.9492	51.1738	44.694	42.0812	46.0531	43.3655
ENSMUSG00000026241	Nppc	1	86594013	86598293	-		21.3383	15.5494	19.462	17.3827	29.1257	19.4237	19.7263	21.4349	12.7031	17.5361	20.7573	25.6231	24.8128	20.2802	20.3085	21.4018	19.8752	23.2514	11.7823	19.3996	19.6441	13.4577	14.4024	13.8856	18.4509	15.0779	19.3494	16.9202	16.1536	18.9745	17.3748	22.9466	14.5683	16.1037	14.1072	11.9141	11.6424	15.7756	15.6408	25.9654	17.846	18.2742	15.6058
ENSMUSG00000025980	Hspd1	1	55116994	55127402	-		284.454	299.236	308.456	333.764	329.814	303.092	319.664	270.61	294.291	310.592	291.733	282.679	322.776	305.941	293.915	312.488	314.775	280.708	308.594	327.012	324.277	315.855	333.363	291.723	329.04	300.546	297.226	273.527	309.84	271.335	316.909	304.788	286.177	291.428	304.423	328.539	301.561	319.449	301.678	312.013	287.168	316.963	288.729
ENSMUSG00000036086	Zranb3	1	127881921	128030784	-		5.10424	5.15556	5.73383	5.72254	4.92186	6.58288	6.25578	5.21837	4.3738	4.66081	4.96084	4.35669	10.5223	4.75781	4.77533	8.84264	4.3008	6.0113	5.54703	4.74215	5.03192	5.58843	3.54701	6.11756	4.95565	5.71064	4.71906	5.4871	4.57537	4.69218	5.05358	10.9148	5.8667	5.18353	5.03718	5.07886	4.69225	4.60403	5.18583	9.1589	4.20561	5.00133	5.72078
ENSMUSG00000033488	Cryzl2	1	157286147	157320208	+		22.906	16.9493	12.4582	11.5683	12.9319	15.3166	13.2347	12.9097	12.0143	12.0499	18.1757	16.9753	24.1246	14.1033	8.75838	21.1214	14.9836	13.5869	14.6338	26.3146	10.1851	17.7085	18.3841	11.6039	18.0683	14.0123	13.0953	11.8119	15.7836	15.2027	17.2255	21.0734	13.0322	15.299	11.4178	10.3982	16.7004	18.9051	14.4966	12.0486	10.5673	13.3774	18.0066
ENSMUSG00000025979	Mob4	1	55170390	55193097	+		63.9232	62.243	65.6696	69.755	65.387	67.8286	67.7771	57.4823	63.5793	67.2508	66.5632	63.1404	66.4776	61.2566	59.8523	67.6913	63.3635	57.2572	61.0002	65.8608	62.6916	61.863	70.9024	63.3528	66.7485	67.2458	66.7916	60.5106	69.1166	53.8647	67.0209	67.1975	62.2051	61.5369	62.5736	70.606	64.6768	60.2677	63.6209	65.6978	60.8232	68.1407	64.0882
ENSMUSG00000053333	Dis3l2	1	86631530	86977817	+		15.3823	14.7936	15.7369	14.7263	15.291	15.1144	15.8813	15.6894	14.7817	14.235	15.6375	15.6367	15.8529	14.8033	16.468	15.5599	15.4871	14.6411	13.793	14.393	15.4976	16.0407	14.1205	17.3039	13.1156	16.0977	14.9358	14.9709	15.163	16.19	15.3803	15.5505	15.5884	14.6914	14.2079	13.9473	13.661	14.0355	14.5317	15.7839	15.2369	15.5626	14.588
ENSMUSG00000025978	Rftn2	1	55209318	55265941	-		30.6163	28.2546	31.0875	25.2087	31.6818	31.3507	28.3157	31.3952	27.145	26.455	27.6088	32.7599	31.3121	26.6248	28.9232	30.8673	29.2122	28.2354	29.4042	29.8699	28.7004	28.8357	31.5263	29.1493	32.6458	26.7607	25.8279	33.3477	30.7741	25.5524	27.1622	27.6939	27.3985	34.1004	28.257	29.3016	29.2169	28.3589	31.1965	29.8067	26.099	29.0475	28.111
ENSMUSG00000046994	Mars2	1	55276336	55287629	+		18.3607	19.8796	21.8063	20.1946	17.4914	17.7519	18.9501	16.7997	18.166	19.9258	19.2862	20.3349	13.4834	16.7021	18.0057	19.413	19.5597	15.8068	18.7683	21.0363	16.4429	18.7372	19.0737	17.7701	21.6386	16.276	19.2467	18.5877	16.8315	17.1632	17.4356	18.9832	20.3972	17.402	15.3707	19.4717	16.8616	17.1123	16.8583	15.6264	17.9797	17.1379	17.3207
ENSMUSG00000028033	Kcnq5	1	21468627	22031805	-		43.6195	46.8274	56.6646	63.4791	45.3307	51.2207	51.7068	44.8927	53.332	46.3723	56.7232	49.6745	37.302	45.7517	60.615	41.3679	40.5702	42.0574	54.3211	31.4455	54.4774	55.5418	25.4547	59.0626	27.1954	50.1434	50.3407	61.191	37.3154	37.6166	47.8985	56.1817	52.8204	45.0516	51.77	48.5362	43.8838	50.4235	64.0256	57.2691	48.2724	59.3267	52.6509
ENSMUSG00000038349	Plcl1	1	55445080	55793444	+		31.1153	38.9986	32.6715	29.51	33.1895	30.979	32.3563	32.6924	36.1052	36.1704	32.9919	33.7532	28.6052	30.2538	36.8942	37.0001	33.7773	33.3329	33.7595	34.7048	30.3442	37.0223	33.1028	34.0378	38.473	30.5437	37.8459	32.2215	40.0895	30.329	38.312	31.9425	30.5867	33.1119	30.4267	34.0992	31.6426	29.7095	32.4962	39.1985	30.3297	36.7054	29.5442
ENSMUSG00000056211	R3hdm1	1	128031038	128165473	+		50.4727	50.6426	57.4557	54.0823	50.0453	51.9767	54.8201	51.4901	51.4481	52.1009	50.357	51.4829	34.2381	42.6479	52.2182	44.1589	37.3549	46.0555	49.8945	36.136	60.177	56.1327	38.1904	57.6487	35.4219	52.6833	44.8045	63.3859	38.3581	37.3206	40.3921	50.5506	50.0226	53.4652	59.166	49.672	44.9451	60.5687	58.7371	48.3338	46.4681	47.9493	49.9887
ENSMUSG00000026247	Ecel1	1	87075377	87084243	-		21.1312	27.8492	33.2714	22.7431	22.9812	30.2061	31.9914	36.2261	18.3799	17.4483	28.8631	19.4947	32.9291	25.5714	30.5993	34.4067	33.099	33.5183	31.0688	33.6031	27.377	27.2445	30.104	15.8245	18.971	21.7263	34.5635	30.2243	25.546	28.5943	29.9735	30.5901	24.3492	36.7012	30.4661	18.9656	26.4392	19.9271	24.1693	34.0416	39.8829	30.3112	30.2342
ENSMUSG00000026353	Ubxn4	1	128171701	128207115	+		72.6406	78.1099	76.7339	78.9814	82.7244	81.0059	79.6456	76.6553	76.425	80.8655	75.1529	71.7927	79.8088	73.2386	74.5563	75.2752	80.2907	73.4055	75.1826	82.3804	76.3445	74.097	87.9106	73.498	79.6816	79.9217	78.3467	71.4168	84.2217	74.2868	71.2244	74.8144	74.9397	78.5323	74.6714	80.1563	82.2337	78.8315	73.127	72.7771	76.1542	78.7323	73.817
ENSMUSG00000036480	Prss56	1	87111035	87116127	+		4.7239	5.66274	9.30249	7.76198	5.12449	4.69669	5.21067	7.86522	6.43614	1.98519	4.55227	8.73191	4.92495	3.13615	3.19624	8.50677	5.73959	7.60413	8.73494	2.16763	9.11737	5.61384	7.74462	4.85289	2.90942	5.47729	7.51453	13.8241	7.15446	4.11399	6.48461	8.77446	7.08555	5.75083	6.20784	3.13791	5.69428	4.63199	9.37466	6.60402	8.98498	4.41535	6.23463
ENSMUSG00000026354	Lct	1	128212493	128256055	-		6.06492	4.97825	10.1498	3.34831	7.03371	3.01077	2.81464	2.35962	3.05809	7.39378	6.39527	2.89434	1.64178	2.28003	9.91015	3.81101	2.99718	2.54792	8.29185	12.0894	8.89131	6.88548	3.22122	6.67873	7.14723	3.58076	1.7704	8.73676	18.7786	2.5773	4.52965	1.493	5.36296	19.2091	13.6588	5.77429	12.1112	8.10142	5.53246	4.68851	2.20615	4.1484	4.7359
ENSMUSG00000004031	Brinp2	1	158072839	158183799	-		43.0346	45.8805	45.2138	42.2173	40.139	53.4236	51.2515	45.909	44.6303	44.3726	51.1997	41.8464	45.1866	42.8554	50.1592	38.0217	39.5926	46.1365	49.7852	31.5017	55.5614	54.7032	32.6312	48.6591	31.8773	39.9993	44.558	49.8552	37.7118	42.3143	38.2747	48.5463	42.741	43.582	51.7386	48.2323	49.6222	57.8574	55.1202	49.2929	47.7384	47.4492	49.5543
ENSMUSG00000026355	Mcm6	1	128259327	128287401	-		6.21987	3.63782	11.6496	9.24494	3.75093	6.73611	6.22143	4.44833	4.53891	2.78251	7.47129	5.88103	6.9499	8.45842	4.03748	6.18806	10.0791	2.89683	3.43667	5.06369	5.97633	7.15816	7.57175	9.56941	5.81954	8.68728	9.4073	4.30582	6.95003	5.85365	3.34858	5.97845	8.84686	4.17494	5.45068	7.4389	3.56738	4.93216	5.26701	3.03226	10.1493	8.92426	4.05723
ENSMUSG00000038331	Satb2	1	56833140	57017809	-		22.86	25.1576	28.397	27.5612	22.3274	29.6762	25.6858	21.0385	31.044	32.1965	30.5892	30.1553	16.43	23.028	39.7289	15.977	12.7124	23.8575	31.3378	13.9616	31.7282	35.4948	13.5876	37.611	11.5629	29.6726	22.0294	28.8729	16.5616	15.2842	26.233	24.5006	26.012	21.7083	27.9803	29.7101	20.0746	35.4599	41.2354	32.3256	25.1666	32.0286	31.7147
ENSMUSG00000038323	1700066M21Rik	1	57416779	57424582	+		27.9989	28.8585	33.2179	34.92	31.2523	29.8835	29.8744	28.8025	28.8054	29.8771	25.7213	26.3645	29.0566	31.6047	31.7498	31.5652	29.2085	26.8827	29.5089	31.5678	27.2354	30.5796	29.0908	33.4721	31.1858	35.2591	30.2535	27.8839	32.9372	24.888	30.6656	28.3328	31.4479	34.1032	34.4765	34.538	31.919	30.0526	30.5474	33.5308	28.0513	34.3466	30.5351
ENSMUSG00000026356	Dars	1	128291444	128345096	-		63.2648	63.381	64.0439	70.0539	61.3085	63.7076	65.7838	61.6564	60.6854	62.6727	62.71	58.6554	59.7298	56.2627	58.447	66.3078	67.8671	57.5838	60.5402	58.1312	60.7877	64.5887	58.757	59.5109	67.8115	58.3311	63.6136	57.5326	60.8408	59.306	61.0061	58.889	65.0214	59.7918	59.0551	67.5541	59.6879	58.0343	55.2646	62.9378	66.3373	62.9956	56.4159
ENSMUSG00000045382	Cxcr4	1	128515936	128520030	-		9.70883	9.67281	8.78818	7.6454	5.97291	8.56042	8.2773	8.85959	8.05323	4.78731	6.4741	7.2469	8.36205	4.12518	4.42482	8.82886	9.42622	8.1813	7.48339	6.67926	6.39908	5.78176	10.5486	6.19558	8.33159	9.5588	6.85358	8.95784	6.83287	5.18592	7.68166	7.78792	6.77581	6.40069	8.25944	6.72629	8.27028	8.57238	7.72646	6.45262	10.0109	4.97661	6.17503
ENSMUSG00000048495	Tyw5	1	57427396	57446260	-		19.5873	17.3104	20.7726	20.1151	16.4441	19.4186	21.8319	17.3544	18.667	19.522	18.4864	14.7026	20.2099	17.9287	16.6346	20.6488	19.7445	17.5288	17.935	18.6983	17.326	21.61	18.9284	17.1202	17.9993	17.4569	15.4076	15.916	18.533	14.5903	15.633	20.1524	20.1067	18.4082	16.4527	23.3688	17.884	17.6458	17.7805	18.1215	18.5425	19.7475	16.5088
ENSMUSG00000025971	Maip1	1	57445487	57457112	+		11.6459	11.0343	11.6236	12.1008	10.7535	10.9716	11.4665	11.9419	11.4589	11.8414	11.7572	11.8932	11.1808	11.6369	10.8101	12.3063	10.9261	10.8772	11.7676	13.1629	10.9579	11.0684	10.3583	12.165	11.2713	12.3248	11.4102	11.4241	11.173	10.0906	10.6721	13.0846	13.2855	11.3844	11.1363	12.0922	9.56176	11.4763	10.5408	12.1936	10.0397	12.0853	10.1358
ENSMUSG00000042581	Thsd7b	1	129201039	130147015	+		3.26909	4.03598	5.72008	3.74005	3.76327	3.2476	4.19246	4.94924	2.45787	2.01493	3.8469	3.22958	2.82641	2.52778	3.54097	3.62598	3.84629	3.47836	4.11724	3.01975	3.46109	3.89638	2.97985	3.00393	3.76183	3.64025	4.36574	4.64898	3.17194	3.46666	4.03464	3.90725	3.69796	4.70656	4.3518	4.5588	4.07971	2.7205	4.10219	4.40519	3.87056	4.41846	3.37008
ENSMUSG00000026399	Cd55	1	130366764	130390481	-		8.72916	7.84321	9.82219	6.38416	10.3972	8.14475	8.24806	9.62308	6.98242	9.46259	7.07853	7.13169	6.8627	6.65968	7.87016	8.07793	9.33508	9.72196	6.14383	8.76342	9.96388	6.61965	8.43964	7.30925	9.39357	7.96405	9.34775	10.1808	8.59143	7.56012	5.00819	10.6203	8.28645	11.0486	9.23124	9.76257	10.8711	11.2746	9.1686	9.30889	5.36446	7.41621	5.30121
ENSMUSG00000039384	Dusp10	1	183745499	183807833	+		28.3904	20.0369	16.2882	14.8855	24.8498	21.4472	21.6343	23.5101	26.3687	32.0888	15.8933	23.9738	26.7225	25.1308	17.0517	18.3659	23.8281	23.5581	19.6029	27.8748	13.7503	23.3002	33.1976	20.5596	30.9491	19.7294	20.0218	15.9048	27.3108	25.7299	19.4852	19.3882	21.7993	19.7185	14.4201	20.655	23.3714	20.9974	14.2018	17.3803	18.5833	20.636	21.7813
ENSMUSG00000026254	Eif4e2	1	87141636	87168210	+		36.9943	40.5826	43.5032	43.933	41.6487	39.1294	41.1742	39.0006	39.196	40.729	39.9153	40.7573	39.2802	39.089	38.1059	39.9224	42.0121	39.7667	42.3106	35.5425	41.2713	38.2596	42.5795	39.2213	41.6131	43.0449	39.6399	38.2018	41.8345	36.1874	38.2416	36.7481	42.3794	42.5007	42.0472	43.8314	40.1155	41.8793	40.0962	40.0953	41.7367	42.4806	41.8915
ENSMUSG00000026255	Efhd1	1	87192085	87238558	+		45.4878	48.1689	35.7134	48.1137	47.9275	45.1571	51.7583	41.618	50.4548	48.3121	46.5812	48.5123	51.2459	50.1609	39.3476	45.8441	54.5161	44.6454	37.8485	59.0525	36.855	46.673	55.9097	46.5636	59.6945	43.6216	49.4168	39.2654	62.1325	49.3986	56.9543	50.0087	41.2324	42.1146	33.0504	40.7756	46.0695	36.5784	38.7127	37.1454	39.7871	48.6443	45.6857
ENSMUSG00000026158	Ogfrl1	1	23405505	23436622	-		89.1568	85.0933	85.9572	101.279	94.6219	86.5646	86.4951	75.2582	93.2389	92.2104	85.2594	85.4537	74.928	81.4754	88.4091	87.772	83.2429	87.7464	93.4675	85.7274	76.3861	89.9236	81.3153	96.2745	102.17	92.4962	83.4491	92.9104	99.0638	80.7123	88.3885	90.1296	100.301	88.0527	84.8549	103.636	88.7883	81.926	85.6249	86.0459	83.5028	87.3743	83.6853
ENSMUSG00000026156	B3gat2	1	23800834	23888239	+		12.9419	11.5676	13.5827	15.7526	14.0175	12.3221	14.3012	12.2933	11.3097	12.4032	13.2091	12.8729	16.0721	13.5267	12.9387	14.1535	14.12	12.5809	14.0566	13.3738	12.7691	12.7419	15.9779	11.9637	14.9859	14.5385	14.3558	11.3692	14.4639	10.6466	12.1945	12.2064	14.5117	14.1476	14.1811	16.011	13.1898	9.69157	10.5095	14.3658	14.3896	13.5946	13.6945
ENSMUSG00000073481	Mtarc2	1	184545265	184578648	-		29.022	29.757	33.7143	28.5818	27.722	29.1308	28.0155	28.4179	25.6385	28.0362	29.941	27.0374	30.8056	26.8619	29.3143	27.6211	26.7506	29.4311	25.9664	27.088	32.176	30.2308	27.0724	31.3784	25.6538	29.7207	31.207	28.7304	28.6529	29.8257	28.7703	30.178	30.1311	32.005	28.6866	29.5055	28.4296	31.0676	27.7854	28.2706	30.5203	26.3574	29.1803
ENSMUSG00000039349	C130074G19Rik	1	184604123	184615415	-		89.8403	95.5009	93.2704	84.8077	61.4703	98.5397	94.0441	85.4856	101.531	86.1109	112.516	105.239	105.332	80.7884	100.336	75.0252	65.5362	78.3999	86.0224	55.5323	108.887	98.4564	67.8874	109.75	43.7551	87.6927	94.5961	93.6222	66.959	70.1146	83.8405	84.5595	88.0125	81.5981	84.875	81.9758	71.3913	104.223	100.409	81.8676	84.8796	90.2495	90.4447
ENSMUSG00000026587	Astn1	1	158189843	158516102	+		148.602	166.271	168.29	152.045	161.381	152.537	159.085	174.107	146.774	131.443	172.011	153.219	123.663	120.97	179.432	144.272	153.46	166.85	171.841	123.804	179.91	179.01	119.291	137.536	118.33	147.451	151.15	180.756	123.268	132.254	146.45	154.288	130.899	171.722	163.229	158.725	166.196	149.792	165.67	168.877	151.879	139.96	166.038
ENSMUSG00000026620	Mark1	1	184628986	184731767	-		109.609	112.532	120.371	118.342	108.141	121.133	125.088	112.959	117.659	119.442	117.942	112.938	100.601	112.292	125.242	103.307	102.219	108.312	113.313	94.2579	128.305	119.169	104.792	125.327	95.4165	121.693	117.498	127.213	110.854	104.441	110.852	110.025	111.272	117.292	121.111	114.871	105.83	124.963	129.05	120.178	117.88	119.468	126.312
ENSMUSG00000026155	Smap1	1	23883927	23961398	-		116.205	125.174	125.264	121.729	114.995	127.748	132.544	121.733	124.035	112.043	134.882	117.419	116.511	121.872	132.173	108.146	114.653	123.984	126.294	109.195	129.034	127.089	104.072	116.107	101.514	124.723	130.478	141.528	115.245	118.592	119.321	130.346	107.868	118.746	128.576	108.784	119.085	122.769	129.383	120.256	118.803	114.077	126.886
ENSMUSG00000026154	Sdhaf4	1	24035020	24044711	-		66.6795	73.2707	70.3266	73.0792	103.107	58.5743	73.4425	74.084	83.9024	69.0477	56.1909	97.8677	77.7163	67.9129	72.3414	71.1751	73.0616	69.7395	74.8224	66.0816	67.2055	70.5958	65.1063	83.6632	83.2276	88.4428	71.8494	104.851	81.6286	71.83	74.6294	70.5214	95.9845	110.119	69.4115	65.8033	89.7379	75.7694	70.741	66.7411	77.1621	95.048	66.6468
ENSMUSG00000038305	Spats2l	1	57813321	57986123	+		12.8943	13.913	14.924	15.0269	13.9394	15.9313	16.5932	14.4775	12.4448	13.4851	12.9429	14.4191	18.7474	16.8889	14.5385	13.4581	14.407	14.082	13.3675	14.9529	17.6347	14.649	16.525	16.4652	12.7929	15.1621	16.7683	14.405	14.4802	13.1813	13.9718	13.6784	14.1754	16.5266	16.3368	15.6911	13.052	14.5729	14.5738	15.2186	15.1706	15.1713	13.492
ENSMUSG00000054770	Kctd18	1	57994260	58058115	-		7.81181	9.99154	8.31559	6.63189	5.84131	7.34175	8.36691	6.29538	7.30548	7.65414	8.12044	7.71773	6.46875	5.67725	6.84306	9.10168	7.88219	6.54631	5.25329	6.79936	6.37992	8.50986	7.13369	7.89103	7.7155	6.78198	8.22407	7.80658	6.68972	7.21172	6.92044	9.07209	8.2936	6.25915	5.52163	6.69864	5.06708	5.97351	5.94239	5.77834	7.18611	6.06473	5.9493
ENSMUSG00000040782	Cop1	1	159059890	159175210	+		15.727	16.2685	16.6026	18.7765	17.1563	16.9788	17.8803	15.7137	19.406	17.3225	17.2584	15.9202	15.2987	15.2756	17.0463	17.0335	13.3876	15.0112	18.3954	15.857	16.5128	16.0261	16.3681	17.9773	16.5208	16.4862	14.8559	16.456	17.5176	14.6158	15.235	17.3969	15.9645	15.2837	17.3172	16.6774	15.1725	17.5225	17.8852	17.5012	14.1126	16.6769	15.9208
ENSMUSG00000039318	Rab3gap2	1	184936314	185018941	+		53.6576	55.842	58.6353	58.0587	53.1158	54.942	57.631	50.6782	53.4366	59.3281	59.5154	51.9381	43.9234	55.1318	51.5895	52.187	54.0322	59.153	60.3188	47.9349	55.9524	54.982	60.4173	56.6131	51.7717	52.8652	56.1224	52.9988	55.2062	53.826	53.0002	55.5203	58.2203	50.5044	53.5577	55.5978	50.1295	52.6413	60.0743	54.9072	60.2632	52.5448	56.7436
ENSMUSG00000063558	Aox1	1	58069090	58145572	+		16.079	10.092	15.9266	13.6578	5.74211	10.056	10.81	6.43852	8.65176	13.474	13.9968	9.75774	13.4139	12.7667	4.42485	14.6411	10.4265	6.33908	8.4191	11.9933	14.9181	8.9486	15.3628	15.0028	6.54599	8.85901	10.1265	12.1732	11.3552	6.98977	8.56184	14.2466	12.1667	9.41065	8.4847	12.1285	5.7464	12.3496	8.48418	8.8548	10.5282	9.99291	8.46257
ENSMUSG00000026153	Fam135a	1	24050174	24139275	-		51.579	50.358	47.2033	53.8402	45.1282	43.9892	42.9133	47.8034	48.6687	53.573	49.3338	53.3677	35.123	42.9784	44.3225	51.2492	46.3486	44.1948	38.8097	48.4317	35.2261	44.9373	43.6821	46.7755	50.8706	51.5015	47.0137	46.5512	46.4481	46.7027	43.3926	55.5062	54.785	44.1925	41.1846	40.6453	40.9414	41.9935	36.7422	39.0548	41.116	41.0261	39.9045
ENSMUSG00000015829	Tnr	1	159351339	159759299	+		82.054	89.1456	100.365	83.776	99.31	80.1477	86.04	93.1747	81.1252	96.2314	85.8089	77.6978	56.5357	86.7781	92.9818	75.0917	99.0205	95.3566	94.5982	76.7965	97.7321	87.7614	72.2404	104.202	87.3565	83.3729	83.1631	97.4302	93.2994	72.5687	58.4024	91.1792	73.974	104.029	94.7498	93.4312	86.4115	89.3735	89.5685	94.9706	86.8089	76.9377	82.6183
ENSMUSG00000046404	Yod1	1	130645064	130652095	+		16.3849	21.1102	16.2736	17.1121	18.2908	16.3585	18.0659	17.0826	18.5762	16.9101	16.9834	17.9118	12.9793	17.445	19.2034	20.5707	17.3203	16.4388	17.1725	17.6073	16.7014	18.3899	15.6633	16.1976	18.3391	15.8958	17.1705	17.1957	16.3797	16.9303	15.9457	19.4224	17.0795	17.1849	14.6592	16.1242	17.6329	14.4087	14.6908	17.6606	14.242	16.8	14.7334
ENSMUSG00000026618	Iars2	1	185016923	185061593	-		29.9507	33.9244	28.754	32.0807	31.0561	29.8008	32.4692	33.5682	34.9798	32.6616	33.0784	33.333	32.4781	32.8777	33.7215	34.9804	33.2881	29.5646	30.2865	33.1221	28.8809	33.1723	31.3533	32.3763	34.5324	32.1827	32.3128	33.6414	32.2402	34.1818	31.4022	34.9843	31.143	32.1493	31.3294	32.6213	32.6421	29.8131	30.0765	32.7701	31.3099	33.0418	29.5016
ENSMUSG00000026617	Bpnt1	1	185064346	185089974	+		116.72	121.126	120.113	119.782	122.701	107.81	113.043	110.653	114.014	122.819	126.458	106.898	102.245	106.909	103.875	111.574	113.566	115.029	111.056	125.689	115.294	115.771	123.409	108.055	120.056	110.959	112.108	105.703	120.969	114.367	119.061	111.54	119.89	109.975	106.656	116.031	114.782	130.439	117.802	118.41	116.987	108.432	111.888
ENSMUSG00000058267	Mrps14	1	160022785	160027390	+		37.4275	47.1265	45.2399	50.7667	40.6326	46.0436	47.3178	39.471	37.2152	39.6287	36.0056	40.8231	44.0506	40.5386	36.5951	47.9863	41.7818	41.8789	44.7584	43.9152	37.0591	38.8938	47.6945	40.0167	51.5891	46.6803	48.7987	37.6921	41.3311	47.6102	43.9989	42.403	51.9069	40.6705	39.8192	47.903	43.2108	41.7334	40.1776	46.5508	41.095	43.4812	39.557
ENSMUSG00000014226	Cacybp	1	160029937	160040445	-		128.09	132.358	134.362	148.579	149.419	137.786	140.02	122.149	135.91	128.162	125.101	114.298	148.426	134.708	139.615	134.757	133.86	119.512	126.431	143.564	148.576	129.188	130.163	121.273	129.455	136.602	138.491	124.636	132.196	109.675	135.522	129.39	131.822	130.25	136.776	147.244	145.667	152.493	134.109	133.457	121.377	135.443	124.805
ENSMUSG00000079554	Aox2	1	58317485	58419418	+		0.324446	0.178259	0.36227	0.0412971	0.774313	0.66016	0.437407	0.430027	0.779837	0.208308	0.0440929	3.85537	0.0759348	0.107698	0.134154	1.01691	3.51387	0.839644	0.0434162	0.0909804	0.257022	1.54629	0.216706	0.134793	7.41849	0.163346	0.218355	1.13677	0.214068	2.08385	0.214874	0.322249	0.184591	13.8364	0.202157	0.921937	1.41772	30.1118	0.0448264	2.88178	0.0859262	0.181294	0.21028
ENSMUSG00000016528	Mapkapk2	1	130981437	131025563	-		59.3393	45.4996	53.6243	52.3517	55.2876	54.5753	54.8447	52.8223	57.891	62.1431	57.3184	50.4836	61.3882	60.0885	56.0092	51.4877	53.7018	54.931	50.836	63.1059	59.3114	50.1372	61.996	59.2434	59.5721	55.0744	56.0794	54.5389	61.8504	59.9892	53.663	54.6893	52.1078	56.9552	53.6327	54.9037	62.1586	54.7502	51.2112	51.1785	56.0128	56.286	54.5109
ENSMUSG00000051223	Bzw1	1	58432057	58446512	+		202.826	198.387	197.247	224.557	199.994	211.248	211.109	190.925	225.216	201.679	197.044	206.084	193.249	195.489	203.74	185.502	190.375	185.661	209.303	191.702	196.397	199.203	199.158	199.439	190.882	216.521	199.086	199.266	204.966	187.505	202.44	197.755	199.69	196.317	203.187	206.493	197.131	200.943	219.373	193.566	205.213	211.273	207.861
ENSMUSG00000016526	Dyrk3	1	131055192	131066077	-		10.6787	9.9539	14.6702	13.4986	14.6468	11.2387	11.1202	8.30588	10.1628	9.07851	9.04783	10.2682	13.2376	12.81	10.7189	8.93769	12.5582	9.71011	10.2493	10.9867	12.6951	7.62157	10.0348	10.9169	9.29277	11.9638	11.3668	11.5471	11.7105	12.122	10.6133	8.61048	11.3969	13.534	15.198	14.5094	14.559	11.01	11.4776	10.9348	10.9225	13.2345	11.0737
ENSMUSG00000026615	Eprs	1	185095241	185160557	+		32.4139	36.4136	31.472	34.7443	35.4853	34.8051	37.2624	32.0053	35.7275	31.7703	35.4799	34.6882	33.9885	34.4549	31.7344	34.9224	34.9776	32.0937	30.5062	32.7321	30.5308	34.1836	34.4399	34.782	34.9611	34.5955	35.3516	33.8399	38.0214	31.6858	32.2786	37.0431	35.0443	32.7423	32.5207	32.135	32.2616	32.8598	29.1676	33.2386	32.2971	34.5512	30.2611
ENSMUSG00000026614	Slc30a10	1	185187045	185197957	+		18.1613	22.7228	18.7607	19.9581	16.6221	19.9036	21.6655	17.6798	16.1084	16.1813	18.2986	20.8165	16.1942	19.6257	19.7079	19.1171	19.9221	18.4572	14.6683	16.4178	18.2332	19.5492	17.0066	20.3437	19.0042	19.7476	21.3313	19.1527	19.4334	18.7919	18.33	19.4314	16.4915	21.0122	17.6754	18.375	17.2969	17.6087	16.1783	17.0108	20.3442	17.266	17.7889
ENSMUSG00000039246	Lyplal1	1	185819928	185849507	-		21.8029	21.8394	19.2108	24.0138	20.8844	12.2224	13.8257	13.0103	11.2402	21.6356	22.7369	22.4029	24.2993	21.6629	23.8769	7.73553	15.4483	22.4647	18.8948	20.1302	18.2354	20.035	23.7759	18.9296	24.8697	21.1075	23.5575	11.6926	22.6056	14.2086	19.8029	20.7082	25.653	22.4897	12.1248	12.2022	20.3817	23.8105	19.6725	17.9322	19.4832	19.095	22.3018
ENSMUSG00000048000	Gigyf2	1	87254720	87378518	+		33.5859	33.3419	30.4423	34.6189	34.9041	33.1976	36.0839	32.0574	36.76	32.5229	31.3421	31.754	30.3172	35.8288	31.623	31.4566	31.4428	31.8968	33.2405	34.6991	34.2647	31.7447	35.5408	33.9698	32.5972	32.2932	32.4133	31.9859	34.4997	32.8771	28.5237	32.2932	33.0838	32.8874	32.4324	34.1291	32.2095	34.0618	33.1919	30.5561	32.8761	35.2379	32.2332
ENSMUSG00000079436	Kcnj13	1	87314085	87322451	-		32.6192	36.8561	42.9656	23.0819	22.5774	27.9359	28.9625	35.7064	39.6055	49.411	23.6428	29.7826	24.4989	36.7044	24.1811	35.8585	36.3512	48.998	28.6067	36.1746	32.4685	28.106	35.2042	23.888	42.294	31.6698	34.0665	33.7378	50.461	36.272	19.1376	31.3785	28.3095	37.6636	24.9864	40.2977	45.3178	44.7474	28.7211	36.5489	23.0369	22.4078	27.3282
ENSMUSG00000026141	Col19a1	1	24300971	24626553	-		17.6717	16.1323	21.3104	21.0745	21.7091	18.7737	20.4208	17.362	16.5289	21.9587	19.1021	20.2812	11.6125	14.0785	18.3611	16.429	14.9729	14.5531	13.8247	15.0569	20.4604	20.9907	13.5739	21.8672	17.4691	20.1665	19.0596	21.6113	17.8258	16.4555	16.205	15.4303	19.5669	17.9235	19.7518	20.4172	18.3523	20.7314	16.49	15.498	19.5846	15.8904	17.1272
ENSMUSG00000026034	Clk1	1	58449348	58463225	-		75.0322	77.6419	80.3409	103.454	88.9737	77.477	79.4879	60.5634	67.7781	67.8831	63.8967	74.6327	81.3444	74.4427	57.8524	70.579	88.3397	56.67	67.6301	81.4819	80.8395	58.6299	96.0412	57.2417	70.3172	77.0876	69.3959	64.2357	83.1742	60.9583	68.1625	66.4831	82.3322	85.5268	79.3067	95.0556	86.6291	82.8205	69.8268	55.2787	69.7598	82.7528	71.3313
ENSMUSG00000026721	Rabgap1l	1	160046744	160620781	-		35.2703	39.1221	37.3641	43.6602	34.9427	38.3016	39.5117	35.8533	40.0539	37.2876	37.1854	36.8822	28.6431	35.6619	37.9235	37.2749	37.0228	32.9986	36.1833	40.1493	36.1114	37.5002	34.5867	37.957	35.0901	38.25	36.4681	34.5477	38.3332	34.2084	36.5094	37.2571	40.5806	35.4167	36.1263	42.477	37.1844	36.7025	34.263	34.9914	36.222	38.7659	34.4752
ENSMUSG00000039239	Tgfb2	1	186354989	186438186	-		14.1859	17.4979	19.1701	16.0502	14.1789	14.2266	13.6685	14.1029	9.28001	12.2477	14.4565	11.825	11.3887	12.4499	13.7255	18.2817	15.9441	14.4889	14.7105	14.3706	13.319	15.6737	12.5256	13.8357	19.8512	14.6504	13.3462	15.2934	16.3729	14.1846	11.9914	13.9923	15.6821	17.1858	17.406	17.7626	15.541	13.2197	11.838	17.1881	12.8016	13.2249	13.7048
ENSMUSG00000001305	Rrp15	1	186453175	186481555	-		13.946	14.8482	14.6521	16.8498	11.1518	12.7179	13.4714	13.861	12.0964	11.5056	12.4127	13.9674	12.9883	13.2403	13.3854	13.0453	12.3217	11.9681	9.97887	14.265	14.1962	12.3584	12.066	13.4492	12.667	12.0296	14.2651	15.3805	14.0645	13.404	12.3277	13.1236	13.1556	13.6364	14.9838	11.9678	10.1039	12.9052	12.6192	13.7943	12.0946	12.5976	14.2371
ENSMUSG00000118401	Gpr52	1	160403908	160405544	-		16.7279	25.9225	33.4608	35.0864	13.8761	23.7093	21.3679	20.397	22.1553	16.4496	26.4253	16.1588	9.90478	12.5293	24.7504	19.5022	21.876	29.133	30.1523	13.471	27.1828	38.4701	16.8073	24.805	12.471	21.4985	20.0143	43.3313	27.0735	20.2958	23.3312	32.4583	25.7046	21.3257	24.9436	20.2748	18.4407	16.7839	31.7638	35.4817	30.5949	22.7528	20.1637
ENSMUSG00000026259	Ngef	1	87404556	87501592	-		180.525	193.365	247.667	236.922	145.09	232.014	212.488	201.805	211.175	200.778	217.969	220.753	185.5	169.587	248.154	172.526	161.203	193.967	253.057	122.623	267.331	252.807	132.507	254.024	118.06	204.869	202.599	307.383	165.061	175.017	230.86	223.83	209.031	201.765	255.557	198.987	197.813	235.673	290.16	267.861	243.623	241.936	247.242
ENSMUSG00000026035	Ppil3	1	58470153	58484641	-		17.1813	16.1226	18.3195	15.1626	14.0152	14.7606	16.9338	14.7215	15.8555	15.4085	15.9519	15.7282	15.4209	14.412	15.8172	16.1383	17.4454	14.8585	15.24	15.0503	12.375	16.1616	14.7911	15.9167	15.5201	15.8906	16.1517	15.5274	15.3307	15.628	17.397	17.8311	16.5092	15.4623	15.9867	17.477	15.6481	15.8159	14.7704	15.9657	16.4677	15.6535	15.3282
ENSMUSG00000079434	Neu2	1	87437611	87525543	+		3.79537	3.47545	5.00467	4.6929	2.51608	4.87255	3.4808	3.31007	3.47524	3.52753	4.32288	4.77249	3.63773	3.83955	4.7827	3.17221	2.16562	3.9387	4.9337	1.31769	4.467	3.93763	1.5693	6.00687	1.22443	5.45949	3.56793	5.3825	1.96755	1.81007	3.73448	4.30818	4.31869	4.39366	3.87381	3.32592	2.39643	4.8961	4.39479	3.73767	2.96762	4.52431	5.34139
ENSMUSG00000073725	Lmbrd1	1	24717711	24804529	+		148.911	151.721	136.805	165.068	157.293	154.213	153.048	138.771	166.745	168.542	150.84	164.423	133.892	140.052	175.364	147.109	148.368	144.803	156.008	154.828	125.282	143.48	130.202	145.189	159.162	160.592	157.093	166.484	165.72	152.701	154.297	148.214	138.164	155.173	139.371	157.711	168.376	148.464	148.705	151.139	134.62	150.968	144.768
ENSMUSG00000040423	Rc3h1	1	160733988	160802548	+		30.0576	32.2407	30.4915	35.3847	32.2568	33.2268	33.5893	31.087	32.4918	30.8771	28.6025	31.0128	25.6264	29.6808	27.6298	34.442	33.8617	28.5997	29.7648	33.8526	29.346	28.4357	30.5455	30.7805	31.6141	32.1018	31.4398	30.3665	33.2963	29.2102	30.7214	34.9328	31.824	29.6327	33.0089	32.1382	29.0696	30.0349	30.5277	28.2923	31.0169	30.1518	28.6411
ENSMUSG00000026036	Nif3l1	1	58484310	58520975	+		14.8032	16.0015	14.462	14.644	14.1747	13.588	15.4687	13.0488	15.9596	15.6404	14.5209	14.7762	15.4108	13.9309	14.0951	15.5427	16.4235	14.652	14.524	14.2371	14.7888	14.8451	15.1836	15.5117	16.3915	11.8193	14.6904	13.9173	14.6804	14.6511	15.814	16.8034	15.3006	14.7084	12.8642	14.2948	12.4654	14.9738	14.6292	14.3247	14.7237	16.9006	14.2566
ENSMUSG00000043467	Zbtb37	1	160830492	160862419	-		18.2371	20.1902	20.591	20.0019	18.0311	17.1237	18.9755	18.2031	17.842	17.6609	16.0948	18.1331	11.8557	16.9141	16.5698	18.7406	18.9884	17.134	16.5536	19.7026	17.045	17.956	19.3102	17.1008	19.616	20.092	17.9837	18.3282	19.0751	17.2801	14.843	19.2751	18.2604	18.4222	19.1981	18.247	16.78	19.8959	17.5313	16.9139	16.8685	15.2927	14.7579
ENSMUSG00000026037	Orc2	1	58501930	58544268	-		42.6589	46.2089	42.7672	52.2747	46.9699	50.4374	47.9631	42.4659	45.712	45.5675	42.1571	46.0203	48.6848	47.8594	43.6245	43.0901	44.6336	40.0035	39.3664	46.0115	50.8397	47.5946	42.9624	46.1046	45.941	45.9482	47.9722	44.6482	47.7642	40.6919	45.0748	46.012	46.1242	45.6557	43.012	46.4411	46.5943	44.6283	38.4317	40.7372	44.3554	49.4776	45.4325
ENSMUSG00000039210	Gpatch2	1	186947705	187081837	+		15.1686	16.9358	14.2842	14.7635	15.4835	16.8574	17.5753	16.1484	14.5733	16.1141	15.3987	15.282	14.4571	13.7911	14.6095	18.6353	16.8451	16.3294	15.195	16.9459	16.099	16.0595	16.1128	15.5092	19.6295	17.3387	17.438	15.5278	17.9865	16.1281	16.3316	15.5586	15.2846	16.7673	17.3084	16.1893	15.5676	16.1668	14.9142	13.3413	14.7138	15.7944	15.8245
ENSMUSG00000026427	Eif2d	1	131080918	131115395	+		23.3603	20.1589	22.8232	21.4926	23.583	21.3441	21.8352	19.489	21.5045	20.5411	21.8089	19.1764	19.4328	20.1444	20.2632	21.8699	21.2394	21.6849	20.0131	24.9565	20.9195	19.7773	21.1573	21.6045	22.4169	21.1784	20.2218	20.1562	22.2399	22.1133	17.1527	19.275	22.0307	22.0756	21.6432	21.3364	21.4253	21.5596	19.0494	17.7396	19.7706	18.7286	19.452
ENSMUSG00000026610	Esrrg	1	187340988	187946583	+		53.0829	42.7119	33.6095	36.125	49.3967	43.4185	45.0764	43.8641	48.699	59.3327	43.3255	48.3041	42.6361	47.1051	47.473	46.5479	50.3878	42.108	44.1538	62.0788	37.8464	37.9896	58.0181	47.1395	61.3322	50.9702	46.2467	41.8407	57.1624	45.7697	52.6537	41.9818	40.6685	44.5213	35.3677	49.545	46.3544	39.189	35.2119	41.1434	41.4165	48.1327	42.6924
ENSMUSG00000038174	Fam126b	1	58561965	58625482	-		62.9388	64.1195	63.3918	76.8754	69.8927	71.6648	73.7784	63.5359	77.1704	70.7849	61.8135	63.3795	52.6439	66.9739	63.0111	68.7017	62.9218	61.6556	77.6364	71.8393	67.0128	69.5793	80.6495	67.8982	67.2587	69.1026	67.7629	62.8599	79.4494	53.4246	60.6374	65.2429	69.361	66.9397	65.4004	84.3121	66.519	72.3938	72.1015	65.5337	62.4123	77.8885	71.0519
ENSMUSG00000033569	Adgrb3	1	25106557	25868592	-		32.5112	33.1612	32.5219	34.9417	30.7792	30.6893	31.9341	31.1078	31.0107	32.2705	33.7425	32.3555	25.5603	29.9897	33.0805	34.4039	30.943	31.3172	32.4821	28.8	30.2105	31.9956	26.9375	32.4501	30.939	33.2357	31.5389	33.5479	30.2456	30.0708	32.4459	33.6974	33.4208	33.204	31.0536	32.6542	31.6496	29.482	29.7736	32.5806	29.4044	30.8592	29.9736
ENSMUSG00000026032	Ndufb3	1	58625543	58635123	+		238.649	227.858	237.289	245.822	234.263	241.544	233.003	236.844	237.322	230.976	231.782	244.947	246.391	219.938	227.288	264.894	219.122	230.296	238.076	230.87	238.723	240.259	239.305	216.749	238.469	232.27	232.042	225.699	245.903	216.385	255.484	236.423	240.49	243.684	229.66	239.411	215.569	224.675	223.432	244.967	253.464	244.078	223.62
ENSMUSG00000026430	Rassf5	1	131104147	131172995	-		30.0977	26.7028	26.9375	28.5013	30.9307	28.9522	30.9005	27.9399	29.1424	29.4747	32.2134	24.4308	27.8478	33.3544	32.2826	27.8967	29.739	26.8621	30.0891	32.4461	28.7229	27.6841	32.9314	33.5133	30.4472	30.6598	34.2592	26.1071	34.8099	25.7528	30.1556	26.1882	29.5836	31.3173	29.2464	30.2989	29.4337	30.1397	28.5423	25.8343	31.9462	34.9185	35.0365
ENSMUSG00000026031	Cflar	1	58750667	58793500	+		11.2137	10.9215	11.8816	10.6662	11.3016	10.5439	10.1759	7.60395	10.4271	10.5706	10.826	9.93231	9.66788	10.1307	9.77757	11.4139	10.898	7.85082	10.0863	11.5835	11.9889	10.2435	13.5732	10.475	11.0296	7.78801	11.1567	10.8905	11.5186	9.42805	8.88749	10.9674	9.52265	11.8748	7.7537	12.4189	11.8248	12.1595	10.8223	7.58238	9.88316	9.9265	9.65534
ENSMUSG00000048874	Phf3	1	30841420	30912662	-		37.8699	41.1964	38.6603	49.0423	43.6018	42.5043	45.4512	37.2197	46.0995	42.2403	35.8109	39.3906	37.8617	43.0996	38.119	37.2381	40.5614	38.7489	41.8651	44.124	41.5818	39.1876	43.2074	39.2837	40.423	42.5387	39.1774	39.8317	43.2471	39.7891	35.2	39.0362	40.3889	43.0331	41.2725	45.7435	41.8914	44.2688	41.3654	35.545	37.654	40.6849	41.0837
ENSMUSG00000026608	Kctd3	1	188703292	188740025	-		47.2759	49.1966	48.9939	48.0814	51.3288	51.8754	50.6603	42.6848	50.0545	49.1861	47.5489	47.4723	47.5201	49.7742	48.2228	45.2796	47.0788	46.4947	46.665	50.509	48.7917	49.2108	46.5383	54.6791	50.6909	46.231	47.5125	50.4139	50.9487	48.0926	47.6551	47.2253	45.2438	47.3347	46.729	49.431	47.9638	48.4453	46.1759	46.9325	47.7336	53.7216	44.8448
ENSMUSG00000026029	Casp8	1	58834533	58886662	+		5.25859	4.62271	4.48051	3.87186	3.2823	4.77375	3.61484	3.97718	4.30086	4.48779	4.39786	4.18719	3.48394	4.29677	3.38975	4.30052	4.25046	2.82094	2.59822	3.44829	4.71694	4.40653	5.0794	4.78619	5.00135	2.38953	4.138	4.03925	4.21687	2.53642	3.08617	4.68345	4.60282	3.93348	3.87135	4.81667	3.60824	4.46447	3.84508	3.60361	3.59954	2.89318	2.93629
ENSMUSG00000026028	Trak2	1	58939608	59012589	-		155.823	156.131	156.21	162.302	160.894	145.998	147.287	142.437	154.178	149.251	141.052	160.892	129.865	141.483	165.843	134.428	152.514	136.259	163.596	166.152	147.909	153.955	135.462	160.187	149.184	140.266	147.264	155.811	167.626	152.814	153.535	141.644	136.616	148.084	143.823	150.377	154.556	151.772	158.946	156.223	144.888	150.147	164.429
ENSMUSG00000026425	Srgap2	1	131212989	131455085	-		55.9962	54.1599	42.7454	57.2095	56.6871	47.0535	52.6561	50.2588	58.5529	63.8975	55.9974	52.1789	46.1596	53.5177	44.6686	50.1821	57.9858	57.6662	50.2905	59.1515	46.1988	50.0789	63.1032	58.0197	68.5667	60.6432	48.442	43.0423	58.8184	57.3676	46.8569	47.8039	63.1447	44.963	43.8235	51.7405	49.4843	51.1917	43.0881	46.7982	46.3308	47.8141	49.3333
ENSMUSG00000026058	Khdrbs2	1	32211795	32697649	+		4.57133	3.72367	4.91634	4.88647	3.63659	3.97971	4.76563	5.19571	3.85869	3.90163	4.5744	4.34806	4.2157	4.31826	4.89	4.56212	4.40221	4.28727	3.99291	3.41835	3.66098	4.21179	4.25337	3.91553	4.77647	4.3358	4.9388	4.34284	4.17157	3.80286	3.56672	5.39552	4.01122	5.00412	4.10384	4.18528	3.37202	3.51414	3.7204	4.4381	4.02351	4.57498	3.74989
ENSMUSG00000055184	Fam72a	1	131455641	131467610	+		4.70018	3.05192	3.43514	2.93692	4.16399	3.58634	5.10221	4.32475	5.31638	5.59648	4.87783	4.40045	5.60025	4.11326	4.12247	3.96418	4.82462	4.42317	4.80297	5.75133	3.65572	4.18924	4.28096	3.47938	4.97546	4.73272	2.87569	3.64919	4.65172	4.55848	3.6222	2.78888	4.86205	3.96136	3.40782	4.16287	4.5068	5.03746	3.18791	3.85188	4.52652	3.43814	2.99089
ENSMUSG00000037624	Kcnk2	1	188940127	189134470	-		36.9798	35.5363	47.7938	43.7308	28.7779	38.2481	36.1122	38.2479	32.8839	38.6204	38.7121	37.5099	30.4972	26.0908	45.2126	34.9527	32.2961	38.1798	44.4034	26.1834	46.4517	41.6769	24.2886	44.5048	26.4647	36.4253	34.5858	48.2766	31.5219	35.0506	45.3067	39.7727	41.2705	34.8055	41.2563	35.1614	34.3026	36.1535	48.5671	39.0684	46.3477	43.0521	44.1907
ENSMUSG00000026709	Dars2	1	160868171	160898200	-		17.3452	16.9805	19.317	20.6442	15.4113	19.7089	17.0761	17.5014	16.8165	16.7537	19.8866	17.0362	19.064	16.0915	18.4298	22.4577	17.3165	16.5439	18.6168	17.9901	17.8164	18.4044	16.8514	19.3162	20.1447	17.7828	19.4457	15.7457	15.2491	16.5967	16.3747	20.507	22.7614	16.3729	19.8521	18.5811	17.7584	16.454	17.2296	15.8631	17.0384	18.1658	17.2393
ENSMUSG00000026134	Prim2	1	33492891	33708876	-		5.9517	5.76041	4.2954	5.7394	5.45588	4.65155	5.10127	4.63525	4.94867	5.06124	4.75667	5.28735	5.20284	4.34379	5.04138	5.09969	5.23156	5.66926	5.40098	5.3053	3.9967	5.7536	5.3706	5.00428	6.67579	5.92675	5.3761	5.17876	5.79931	5.4922	6.0561	5.23468	5.11289	4.67731	4.71531	4.22404	5.32133	5.33887	6.57842	5.01623	4.46776	5.03918	5.15003
ENSMUSG00000026027	Stradb	1	59012681	59034156	+		25.7723	26.335	26.2485	24.5354	25.5575	23.7914	26.4892	24.8119	27.035	25.481	26.8277	25.0758	23.6443	23.9411	26.6389	23.5197	24.439	22.1078	22.9629	23.879	25.5934	23.9993	22.7509	26.9946	23.8741	27.1958	25.9632	22.8008	23.2188	23.1752	22.6611	24.3117	27.1237	24.4814	23.8603	25.4544	22.7847	24.3699	25.4557	23.6042	24.1584	23.7049	23.0463
ENSMUSG00000004768	Rab23	1	33758968	33781645	+		17.7972	18.9046	19.2538	20.3375	20.8551	22.1873	20.653	19.4701	19.8109	18.8339	17.9673	18.5299	21.0779	19.3923	19.1253	19.1535	22.289	20.07	19.3549	20.1527	20.2663	18.0335	20.9819	17.783	20.5022	19.5702	21.1162	20.0432	21.5279	18.1564	17.4219	17.1235	19.8976	21.3942	19.2352	20.5805	21.385	20.1527	18.0476	17.6465	19.901	18.1846	19.5688
ENSMUSG00000042215	Bag2	1	33784565	33796876	-		14.6136	11.6863	11.8236	10.9073	14.547	13.1549	12.6137	12.1691	12.8947	12.1826	13.9749	12.0415	14.7554	12.4956	12.5701	13.4293	12.6941	12.4222	10.8937	12.9589	11.4434	13.0023	13.798	11.189	12.6348	11.7102	13.7314	13.0686	14.6901	11.3276	11.8369	11.6378	14.1909	13.9974	10.6024	14.1628	11.4363	15.8141	13.6154	12.4962	14.3463	12.6548	13.3294
ENSMUSG00000026604	Ptpn14	1	189460465	189608892	+		9.31793	11.8113	13.0929	8.72421	10.0501	11.397	11.8833	11.6563	8.86189	7.04456	10.4152	8.71786	8.36384	11.4222	7.7345	11.2533	12.497	9.8491	8.29392	7.45707	11.5672	9.5613	9.44043	8.82687	7.01909	9.60499	11.2895	11.0965	7.55248	11.9596	6.49003	12.8943	10.1659	11.8057	10.3853	12.0511	12.2206	10.9774	9.95196	8.58675	8.70646	9.40709	8.07027
ENSMUSG00000042197	Zfp451	1	33800626	33853466	-		25.3124	28.0906	28.8276	33.464	32.5148	29.5102	31.0091	26.8923	31.3553	28.6135	25.544	28.5938	21.5665	26.1144	27.3887	26.8994	27.2539	24.5225	26.7022	28.0275	30.5851	28.1538	27.7339	28.5637	27.8429	29.3016	29.1715	30.1062	30.7305	25.7763	25.366	27.1223	27.8442	31.5023	27.6359	28.4405	29.6927	29.4151	28.7782	25.9832	26.7679	28.9585	26.4939
ENSMUSG00000026705	Klhl20	1	160915945	160959081	-		9.56449	10.1696	9.30847	9.77641	8.98558	9.11892	9.78228	10.6245	10.8184	9.58198	9.88368	10.7184	8.71527	9.40976	8.57745	9.61121	10.4783	9.42941	10.005	9.05255	8.15125	10.4588	10.6351	9.63961	10.3522	10.6396	9.93952	10.2928	9.53198	9.45608	9.59445	9.82282	9.22487	8.64758	8.95395	9.86055	8.67437	8.84707	8.69895	9.23555	9.41813	8.38821	8.87923
ENSMUSG00000026603	Smyd2	1	189612689	189654560	-		94.7561	96.8341	97.4155	89.6462	88.8805	105.603	104.587	109.607	105.717	93.5346	107.703	101.088	114.918	105.685	94.6973	103.505	106.396	93.0201	101.439	90.6322	93.3529	89.0536	93.8995	105.589	82.579	91.9425	115.717	107.749	82.4119	95.1253	110.997	104.332	101.45	90.7935	90.6008	99.1235	87.6386	97.2341	101.592	92.7285	100.654	105.818	107.015
ENSMUSG00000042251	Pm20d1	1	131725119	131749211	+		3.89635	3.33006	3.45072	3.39109	3.78844	3.65908	3.8483	4.78309	3.50314	3.31839	3.07756	3.86933	3.92826	3.18369	2.86414	4.24195	5.12618	4.02795	3.24424	4.48248	3.79894	2.61202	4.7156	4.00677	3.92009	4.11334	3.13777	3.70464	4.43845	4.35037	4.44636	4.196	3.25888	3.897	2.656	4.18176	4.49603	3.04064	3.01833	3.74378	3.98651	4.43627	3.59154
ENSMUSG00000044835	Ankrd45	1	160970261	160998068	+		86.7887	105.421	109.711	101.073	97.4568	97.9221	102.246	94.5921	102.774	95.1417	108.12	93.0614	81.0736	92.3555	111.933	90.755	89.9305	94.16	107.266	72.1853	111.037	97.8889	78.6027	104.843	70.9502	88.6725	96.0982	118.779	82.4416	75.8016	83.7317	116.084	101.394	104.467	105.951	97.0693	102.124	107.639	113.659	110.852	98.1803	105.325	94.158
ENSMUSG00000013275	Slc41a1	1	131755231	131774367	+		84.0513	76.757	76.5696	81.1238	83.3154	79.1119	78.2597	81.25	77.6626	82.9167	70.3495	74.5369	85.5563	88.636	67.9317	82.5808	85.2464	80.5798	73.5546	91.7124	80.9278	71.163	94.2669	82.3816	88.2477	75.1015	80.8531	74.3745	101.293	93.4494	77.9064	76.9646	73.1943	78.1784	77.7131	76.5435	89.313	73.337	75.0484	74.3346	75.1594	82.3024	81.6759
ENSMUSG00000026288	Inpp5d	1	87548034	87648229	+		6.15753	8.0856	7.78292	5.95657	5.09438	6.70295	6.42763	7.44903	6.33796	6.73657	7.69874	6.37387	7.20566	6.54068	7.3326	6.70079	6.01613	6.57538	5.14161	5.5599	7.80465	6.94252	6.04578	8.65686	5.47526	6.20015	7.10017	7.25436	6.17529	7.10533	5.18722	7.19919	6.93648	6.34287	7.12081	6.4989	6.56883	5.71478	5.71698	8.03237	6.6861	7.3218	6.73649
ENSMUSG00000042182	Bend6	1	33891133	33946849	-		261.892	228.24	187.616	242.505	257.705	242.914	261.103	247.568	267.672	288.923	249.328	264.92	286.553	273.429	242.225	248.124	255.079	224.689	239.569	285.853	200.4	217.921	282.311	264.223	278.564	259.664	253.855	194.103	270.251	248.694	285.851	224.124	242.809	213.058	207.752	246.914	214.089	212.522	205.987	209.764	233.59	251.76	260.016
ENSMUSG00000010175	Prox1	1	189850232	189902911	-		20.8383	23.358	26.5382	29.116	22.3028	22.7894	21.3616	18.581	21.046	22.4095	18.9859	15.2631	18.8816	20.446	21.0083	24.3697	29.9553	21.0043	23.9207	30.633	17.3962	20.6036	30.5573	24.6255	38.436	24.4188	21.3025	14.0501	37.3634	22.3022	25.3624	16.5609	23.5529	24.5978	24.9181	22.5273	23.9756	19.0328	17.8526	22.6623	18.9723	24.9902	21.4356
ENSMUSG00000026433	Rab29	1	131794962	131800477	+		16.1027	11.0371	9.54185	12.5007	11.0344	11.1919	11.5455	11.5263	9.55776	12.4473	9.01358	10.9462	12.3884	11.8548	9.84451	11.1935	11.3155	12.5083	9.21659	12.697	10.104	10.2471	14.2696	11.4458	13.2316	12.2008	11.5884	9.91532	11.7816	11.6633	12.1639	9.22972	8.52656	10.1167	12.0797	10.1826	11.7232	7.67841	9.8684	11.667	10.6405	9.83528	10.2505
ENSMUSG00000026434	Nucks1	1	131838272	131860417	+		84.8289	100.878	123.947	128.883	84.1274	112.119	111.311	97.9441	90.6	112.962	83.7815	69.1794	93.0546	98.3772	89.3088	122.376	114.945	93.036	97.206	117.65	109.271	90.1524	110.459	106.488	86.1351	125.43	102.052	85.8265	110.754	111.251	90.1813	107.734	118.25	98.8981	104.222	130.173	94.5552	97.6876	110.972	119.844	111.041	116.184	87.2508
ENSMUSG00000026701	Prdx6	1	161067682	161078789	-		148.302	147.061	158.453	136.576	147.006	146.217	143.111	156.526	138.373	152.846	132.474	154.021	156.123	143.091	141.819	154.851	150.93	158.253	136.021	144.377	157.281	143.933	162.965	141.523	158.266	139.517	138.324	140.656	164.677	127.839	140.214	146.661	133.603	154.01	148.041	146.561	150.283	165.223	149.163	128.14	138.989	142.955	142.925
ENSMUSG00000038079	Tmem237	1	59139749	59159541	-		37.5221	36.1714	38.8553	32.8209	32.2656	37.2765	32.529	38.1522	37.1223	36.5323	36.2145	38.3913	35.861	36.0325	38.5642	36.9458	35.7592	34.9079	37.5465	41.2083	33.4032	37.4598	30.624	33.1474	38.413	32.6193	34.4614	32.2661	32.2549	33.2748	35.7115	31.9161	38.2367	37.9451	35.2582	34.997	40.1518	38.3358	36.6004	36.4693	35.2866	33.8968	36.1671
ENSMUSG00000026436	Elk4	1	131935345	131959432	+		16.4385	15.1733	19.6112	17.3713	17.2909	15.7205	17.9546	13.2048	16.1145	17.0743	15.5289	16.8617	12.8244	15.8122	13.8559	14.5089	16.9364	14.6084	16.3074	15.4474	17.3631	16.3952	17.3235	16.6821	16.0246	17.2634	16.2261	18.1427	17.6669	16.0976	14.9803	15.5911	15.2966	17.5805	18.0997	16.727	15.2798	16.3103	18.331	17.0077	15.4406	16.1338	15.1146
ENSMUSG00000089872	Rps6kc1	1	190432399	190643944	-		21.0477	22.257	22.2137	20.7474	21.4268	23.9065	23.1375	22.1184	23.0462	23.5962	21.9952	21.9273	21.5038	23.0018	23.2872	20.7006	22.1908	23.0656	24.3327	20.7518	23.0234	24.1325	22.1146	24.5162	22.1583	20.3547	22.8542	23.1717	21.3697	22.9127	20.7501	20.7278	20.587	22.9881	23.067	23.5385	21.4614	24.445	27.1148	23.5708	21.8134	23.9731	23.7199
ENSMUSG00000026634	Angel2	1	190657309	190679159	+		65.4693	69.3501	66.7929	69.4955	61.226	63.3079	69.5728	61.7692	63.7185	60.5073	66.8307	65.9062	56.6792	61.2136	59.7467	66.0019	66.2051	64.5491	59.2696	59.1258	58.1676	63.5684	64.9041	72.8493	61.6469	69.9217	66.418	70.5493	61.7247	62.4064	64.333	72.0213	72.8197	62.8341	65.1425	56.8333	58.9728	62.0134	63.8473	66.576	65.6535	62.5226	63.6561
ENSMUSG00000040297	Suco	1	161643683	161704251	-		29.1249	31.082	30.3717	33.341	30.552	32.1642	32.9591	29.515	32.113	31.3193	32.349	30.0158	27.7814	32.3016	30.3506	32.2615	32.1371	30.1078	29.411	30.2867	28.9743	30.6994	30.8171	30.3733	31.0804	31.4294	32.957	29.1625	31.9812	26.4604	28.2509	34.4289	32.4248	30.5902	28.6957	31.3291	32.2637	27.8283	27.6136	28.0526	31.7146	32.9061	28.1634
ENSMUSG00000037568	Vash2	1	190679843	190711493	-		8.02945	11.8039	8.23859	7.12656	7.03499	8.77601	9.27859	10.2501	7.91618	5.79616	7.90396	8.53849	9.49781	6.41121	7.47759	11.9168	14.2019	7.03492	6.7953	6.63308	9.14582	8.86515	8.84184	7.71759	9.74022	6.70111	11.0025	10.5974	8.55519	6.85101	10.1756	8.9296	7.65497	8.13701	9.51923	9.16173	8.17471	8.1652	8.21534	10.3569	7.64396	6.74215	6.46989
ENSMUSG00000026698	Pigc	1	161796755	161801004	+		16.6862	16.3387	15.4463	17.0473	17.4361	14.959	17.0548	14.7043	14.825	16.5189	15.4472	17.1015	15.2604	14.1123	13.2373	16.6806	17.3091	14.7018	14.9743	17.0486	14.3092	16.1376	18.8328	15.1551	18.4213	17.079	17.0488	14.1818	16.4597	15.6829	14.8221	15.7527	15.9791	16.7914	14.6586	18.659	16.1309	15.3607	15.7042	15.5941	14.4097	15.7552	15.1905
ENSMUSG00000066595	Flvcr1	1	190738044	190758355	-		22.0168	20.4177	24.311	27.6213	23.9166	22.3531	25.947	22.3124	20.1476	22.1063	20.8896	21.8229	22.093	24.6714	19.2914	21.8556	25.5441	18.5226	17.762	28.1439	22.8064	19.6996	28.5054	21.0362	25.1153	24.3998	25.5579	20.7505	27.0248	22.7177	20.0725	22.631	27.7791	28.091	25.1493	27.1122	24.5777	23.0885	18.7386	17.6444	24.1858	21.4221	19.5496
ENSMUSG00000059149	Mfsd4a	1	131950544	131995649	-		38.6226	34.7109	35.6637	37.7036	34.2484	35.2843	34.5709	34.9383	37.4978	42.0843	40.1854	41.3114	34.2369	36.4078	39.8213	29.2654	30.3168	32.043	34.1998	34.4821	29.7604	35.8302	28.4942	41.2378	32.0182	39.9611	32.32	32.433	36.7203	35.6212	37.3375	31.4576	39.9089	31.023	28.8943	35.4636	30.5404	32.8051	35.0227	36.6441	37.0513	36.3646	36.6743
ENSMUSG00000026437	Cdk18	1	132039975	132067343	-		37.7797	39.9487	41.2515	32.5171	35.8388	35.5867	37.8097	44.7521	31.7856	33.9144	43.3181	36.169	39.0019	30.398	44.9613	39.0747	41.1624	43.6829	37.9198	39.4558	38.2338	33.7166	35.7018	38.7639	41.8542	35.6173	37.0756	35.9326	37.9574	40.4321	44.354	29.1658	33.9327	41.4574	38.3495	40.0989	33.341	36.9204	44.093	45.2256	41.7397	38.3009	41.2151
ENSMUSG00000026289	Atg16l1	1	87683592	87720150	+		36.415	36.8892	37.7613	40.4965	36.7236	37.6655	39.8702	34.2817	37.3396	36.0094	37.0009	36.7176	36.1163	37.6674	35.7562	35.4017	37.1051	36.0773	35.1058	34.8741	40.086	38.1066	34.9738	37.2301	34.5231	37.3687	37.6285	39.2218	36.649	36.5826	34.3625	37.2237	40.2189	40.4859	39.5991	37.8667	36.599	35.7564	37.4014	33.9536	39.452	34.7082	36.8545
ENSMUSG00000079550	Mpp4	1	59160094	59202548	-		8.1186	5.60756	2.78242	9.1443	8.69923	4.51747	5.71831	2.97062	6.33437	10.6207	5.65627	6.79028	4.31209	6.99582	4.85953	8.67452	4.67317	5.70506	3.01531	13.2693	2.98209	5.37863	8.63193	7.07072	8.22226	4.44887	4.01428	2.72843	7.98023	7.50327	3.30068	5.15318	9.99214	3.9323	2.24641	3.47949	5.07291	3.98977	2.16097	2.56549	3.75614	3.2885	3.91737
ENSMUSG00000118219	Gm29695	1	132119195	132137284	+		6.97125	6.19659	7.13943	5.33531	3.85026	5.78225	6.22569	6.12064	4.9722	6.0666	6.46892	6.14403	6.56789	4.36284	6.11997	5.29966	5.23873	5.27383	5.2288	4.08404	5.7969	4.98218	3.91484	5.93268	3.57226	6.37866	7.76972	7.54542	4.01365	4.64039	6.44604	6.2499	5.86094	5.52532	5.00213	3.50883	3.53259	5.52439	6.03666	6.35737	4.84497	4.96227	6.86077
ENSMUSG00000042115	Klhdc8a	1	132226364	132235095	+		33.498	23.1338	28.6493	20.7676	24.773	26.4382	30.1143	31.6559	22.0765	27.4277	30.6974	24.0324	37.9298	26.1336	28.533	33.1578	33.9083	28.6753	22.2442	28.9644	26.6148	22.9937	33.3965	30.1025	29.993	26.9398	31.4368	23.2911	31.9047	32.0378	30.6161	25.951	27.8234	31.1743	23.5024	26.5286	23.2626	24.2587	22.8455	32.154	33.2794	29.9978	25.8113
ENSMUSG00000026632	Tatdn3	1	190778023	190795129	-		24.6145	23.0782	26.6398	21.8137	22.4551	18.8882	21.3571	16.6007	17.8642	22.0926	22.8338	24.5795	20.2122	21.8628	18.7112	21.9072	24.3915	22.2442	20.8646	24.3113	19.273	24.0685	19.9757	23.9007	25.1135	20.7527	23.9723	20.9719	20.1759	23.1192	19.7623	22.6002	24.3759	22.915	20.0164	20.7342	21.9746	17.7008	19.2209	20.9374	23.3167	17.2747	13.9386
ENSMUSG00000040265	Dnm3	1	161810022	162305603	-		57.8897	54.8297	47.0339	56.6281	60.9389	57.0934	63.2456	54.9164	58.3878	65.9479	57.0693	55.2827	53.5677	64.0922	58.1421	62.4492	66.5045	57.5206	56.88	65.4163	50.1178	53.9494	72.0386	61.1763	71.5341	62.377	60.2785	48.2844	68.1363	60.4852	58.2492	57.9648	58.3458	51.8311	48.9713	58.9357	54.6898	48.8159	48.021	52.3909	57.7161	59.5862	54.5224
ENSMUSG00000026628	Atf3	1	190902493	190950236	-		1.41254	3.22374	2.91179	2.76608	4.4084	2.76359	2.42751	2.30426	1.47483	1.45106	1.0632	2.63972	4.98439	3.02973	1.55751	1.52573	3.30504	2.24957	1.62849	3.29069	5.64663	0.7102	2.75785	1.51678	0.552101	3.06346	2.04756	2.28423	2.79596	1.04091	2.64818	1.23338	1.97823	4.38757	3.14139	2.23481	3.14346	2.0714	1.80148	2.30473	3.3381	3.20577	3.71833
ENSMUSG00000042066	Tmcc2	1	132284053	132319019	-		167.353	151.545	170.316	144.871	175.821	163.775	152.905	178.163	143.203	166.636	154.545	162.696	180.115	160.459	155.828	173.748	172.523	171.2	163.574	172.541	150.256	165.152	182.637	180.451	185.355	150.046	158.106	154.334	173.115	174.644	171.279	157.9	149.161	160.446	159.789	167.139	159.699	169.687	163.569	164.884	164.959	165.172	160.667
ENSMUSG00000026024	Als2	1	59202085	59276390	-		75.1239	62.5895	40.3338	73.385	79.3307	55.7666	58.7664	60.2507	82.0457	89.2494	61.6589	61.8298	55.3312	71.9967	50.7654	66.9425	62.1562	67.5445	61.2403	102.621	44.8606	58.2095	81.1923	67.582	75.4746	71.1437	49.6523	40.6522	78.4636	77.5951	49.753	54.7513	74.6849	42.0642	39.3141	63.9529	57.3105	49.2859	41.1087	49.0637	48.2773	55.6837	59.9607
ENSMUSG00000026694	Eef1aknmt	1	162359696	162376120	-		7.49721	7.55178	8.65028	7.87893	7.89491	7.26068	8.12671	7.73644	6.03393	6.68956	8.07271	8.12206	8.45845	6.95549	7.60423	7.66412	8.41654	7.27911	7.74302	7.92424	7.15748	8.42892	7.89658	7.90668	8.48575	8.54921	8.04291	7.80889	8.0858	7.84764	9.09023	7.80102	8.42158	7.60407	7.83354	7.75158	7.44418	6.79902	7.35708	8.40992	7.40765	7.62664	6.70305
ENSMUSG00000037499	Nenf	1	191038986	191050391	-		199.981	191.674	193.851	161.239	188.448	192.543	183.951	190.946	146.994	180.16	186.215	183.579	223.835	169.203	180.508	187.289	183.748	200.725	180.318	199.547	191.906	179.023	171.917	187.239	193.396	166.005	202.662	181.801	177.524	201.357	212.912	173.653	208.533	194.954	199.053	183.359	190.492	200.967	171.532	182.987	201.827	182.741	174.996
ENSMUSG00000026627	Pacc1	1	191058109	191083111	+		25.739	25.7641	26.622	23.9811	24.2063	22.1573	25.4483	24.9113	22.9843	23.9787	26.3977	22.1239	26.9253	23.3834	23.7844	21.9484	26.0297	25.662	24.2077	24.6628	31.9637	24.747	31.4602	22.7895	29.4747	25.8822	25.715	21.9979	26.5393	27.4071	23.299	20.9367	23.5964	28.3386	23.4784	25.1552	26.1274	23.9432	19.9261	20.5561	25.2797	24.3161	26.583
ENSMUSG00000070738	Dgkd	1	87781009	87872900	+		117.98	115.188	93.9119	113.213	121.934	108.523	114.001	110.432	129.892	130.499	116.086	123.644	98.6474	116.639	100.778	103.561	104.999	115.118	109.549	133.945	96.4453	115.421	118.489	120.351	119.096	110.552	97.7136	96.3995	124.237	131.79	107.748	107.665	116.169	95.0855	94.1833	98.8647	110.008	118.924	94.5269	96.7877	96.2442	100.898	113.664
ENSMUSG00000026626	Ppp2r5a	1	191084172	191135469	-		40.563	40.5839	43.589	42.8425	41.4746	42.234	39.4319	40.2275	41.9129	40.3677	38.2207	38.1103	36.4005	38.2026	39.4877	34.2329	35.8389	38.1471	41.5201	35.8248	45.176	43.1527	37.068	39.1738	35.5476	41.7024	37.7326	43.981	39.542	40.1209	35.9866	41.0107	39.9187	45.0715	44.6403	39.3208	38.7934	47.8609	47.8772	39.0145	41.1642	38.8571	40.4467
ENSMUSG00000041075	Fzd7	1	59521583	59526114	+		27.7325	27.6364	17.253	29.7118	24.0338	21.5939	22.5183	25.0399	28.9149	38.6745	24.9295	24.656	25.8174	29.2798	19.2468	29.2653	23.8959	29.8249	20.1793	35.1036	17.87	21.0968	29.3199	26.1242	32.6696	28.6351	18.3977	15.6064	30.5984	31.5279	21.6706	22.3933	29.3821	16.087	14.3643	23.1443	22.8465	23.7837	11.3021	20.4842	18.218	18.1454	21.957
ENSMUSG00000042046	Dstyk	1	132345293	132394696	+		44.5053	52.2622	46.6232	51.1335	49.1725	49.4314	53.5997	42.8039	48.6121	47.9315	46.0724	45.3955	43.7985	48.3854	47.5263	48.4559	47.3242	44.1289	48.4486	54.2465	49.1409	47.391	50.8208	46.9314	50.8395	45.8306	52.23	47.9343	52.4658	45.7825	47.2661	48.6424	49.958	48.6674	48.1889	50.2376	49.5418	48.4237	45.5377	44.1723	46.7756	48.8808	48.3333
ENSMUSG00000047361	Gm973	1	59555423	59675576	+		8.91976	9.84836	13.4574	7.60521	7.67303	8.85753	9.10734	10.3671	7.2893	7.23392	7.79528	8.70031	8.6701	7.08342	6.77637	11.2578	9.83449	9.16139	8.17821	8.42528	10.3321	9.48435	9.97708	6.92214	6.97546	7.73527	9.80406	8.63553	9.65847	6.6159	8.3212	9.25295	9.37264	9.70701	8.84983	8.31588	9.26014	7.96474	8.58537	8.28305	9.22315	7.82204	7.922
ENSMUSG00000026021	Sumo1	1	59625717	59709993	-		134.16	132.556	131.422	146.485	145.651	133.049	135.055	124.867	138.104	136.197	130.172	130.276	144.385	126.94	135.622	151.407	134.051	123.339	128.174	141.126	129.751	147.991	134.188	127.025	143.402	139.857	134.349	131.834	134.19	131.075	135.114	142.689	144.064	129.698	130.601	141.934	141.335	136.306	139.939	135.708	130.897	138.088	125.678
ENSMUSG00000026696	Vamp4	1	162398084	162426653	+		93.7216	100.732	94.8011	102.065	100.457	100.408	101.548	90.589	101.543	100.174	89.298	91.9543	88.1239	102.521	96.3864	96.3143	96.1212	95.7553	104.997	98.7412	94.2277	101.37	98.6244	94.5396	96.6924	95.6094	99.973	93.0964	99.081	89.5241	99.3661	95.6183	100.985	97.7257	95.9896	100.677	94.4333	95.27	100.927	96.4061	96.3517	102.86	99.8468
ENSMUSG00000026439	Rbbp5	1	132405103	132432228	+		80.5767	83.2409	80.0091	87.8711	89.826	72.9481	78.5912	82.2061	87.3009	86.0773	82.4891	82.405	70.9737	79.5492	88.0579	76.3962	82.3394	85.6592	81.2869	90.3136	77.6737	84.7926	86.3177	84.4396	90.6293	80.9946	75.2443	80.8041	87.2706	81.2205	76.1693	76.5241	83.0129	79.309	78.9639	86.1285	78.105	78.5161	78.3979	78.7609	76.2116	82.5816	77.6904
ENSMUSG00000048174	Tmem81	1	132433968	132436377	+		11.83	15.0384	17.6121	14.5263	13.3784	11.6814	11.6153	13.0803	15.7422	11.7951	17.9055	15.1906	12.1607	15.2456	14.5786	14.8896	12.8283	14.1543	10.9261	15.3508	9.70229	14.9086	12.3946	17.7319	15.9113	13.8582	14.9867	16.6609	17.4472	13.6358	12.6585	14.6132	14.5169	17.2994	11.7937	14.3125	13.4212	11.9859	12.4347	11.8083	13.7608	13.8946	12.3878
ENSMUSG00000005501	Usp40	1	87872841	87936273	-		12.6379	15.1654	13.1382	14.3947	15.8413	12.5163	15.8115	14.3107	14.3617	14.9673	12.8398	13.2448	12.3666	12.9321	13.5001	16.1163	14.9562	13.9643	11.4608	14.5073	11.9701	13.4236	15.7235	14.8357	16.3626	13.182	13.1982	13.0905	13.4637	13.6333	11.219	16.5387	14.8067	16.0688	12.6188	13.3604	13.3089	12.5417	10.9614	11.6258	11.383	11.4575	11.5924
ENSMUSG00000026020	Nop58	1	59724130	59750669	+		20.0587	19.5075	19.6473	25.1219	19.2455	20.0529	20.7155	20.8663	20.2031	20.5163	21.9974	20.1072	19.8783	21.3473	18.8548	20.0311	20.454	18.9649	20.8679	21.7428	19.3854	20.4292	20.4018	20.5789	19.1056	22.7533	19.7761	17.5129	21.517	19.5341	19.3418	19.287	26.117	20.3667	19.2164	20.5125	18.6196	17.3755	16.6402	17.674	20.6501	22.6405	21.6806
ENSMUSG00000037461	Ints7	1	191307748	191355800	+		17.6519	15.8126	18.0816	18.4955	13.7118	14.2821	16.3332	12.6999	14.9746	17.6733	16.5491	16.3144	14.5794	15.0308	15.056	14.2726	16.5061	16.0984	15.9528	13.0204	14.9969	14.5961	14.695	16.6228	16.0589	16.7866	15.0077	18.347	15.2123	15.7349	15.8584	15.79	16.2288	15.1527	16.2269	14.0196	13.8384	15.1763	15.2339	15.0919	16.8704	14.4093	12.7007
ENSMUSG00000067336	Bmpr2	1	59802559	59918173	+		61.6648	62.4687	69.3012	66.6749	62.5672	71.0507	68.8416	60.9717	66.3486	65.1911	63.7601	62.3708	46.8973	62.9719	69.3995	67.644	63.9522	58.6416	67.0589	62.1602	65.0948	64.7506	63.8589	62.8177	58.9774	66.9405	72.2923	69.0738	67.9932	57.7949	64.2396	68.342	62.422	64.7061	66.8991	74.2193	66.2995	66.1544	68.3739	64.3083	69.0476	72.0032	64.0403
ENSMUSG00000041040	Fam117b	1	59952165	60024505	+		55.0606	58.704	57.0415	62.4746	56.8786	60.72	61.3385	54.8081	58.2119	61.2121	61.8523	54.9367	52.8388	58.4867	59.4722	55.8362	58.0605	56.6385	61.6248	64.8208	66.2081	58.4069	54.8108	59.5208	49.4831	58.9654	64.6774	56.7503	60.5618	56.9827	52.9356	58.7465	58.3783	53.8142	55.7238	62.7311	60.8757	53.6343	57.6648	52.6403	58.2948	60.2201	59.3946
ENSMUSG00000053024	Cntn2	1	132437165	132470994	-		133.224	117.839	95.7246	125.848	139.542	108.563	118.873	104.535	127.102	128.82	126.847	124.245	127.571	135.575	117.522	125.219	129.869	127.899	117.549	156.967	101.393	111.203	147.085	130.947	171.277	120.772	113.295	104.796	165.693	125.684	144.689	103.196	126.69	105.869	90.859	106.037	116.077	110.5	99.2065	105.328	107.261	126.688	123.205
ENSMUSG00000026623	Lpgat1	1	191449946	191516367	+		199.755	193.783	182.555	208.386	196.613	198.405	204.686	183.747	215.369	225.801	203.869	206.933	156.544	200.751	218.424	183.23	191.974	188.24	219.705	198.98	196.237	213.183	200.616	211.88	201.382	213.185	194.98	195.662	200.344	182.75	205.609	190.787	193.527	180.506	191.171	205.016	187.108	204.868	212.767	202.197	190.5	216.261	199.809
ENSMUSG00000026018	Ica1l	1	60021649	60082281	-		46.5823	39.0864	37.7459	40.0917	38.2739	37.655	38.0406	43.5125	35.5381	37.9767	53.2105	36.3714	34.9774	31.7378	42.4008	33.7915	37.5794	38.6165	42.2893	36.5652	37.4419	44.604	30.7049	38.4588	38.4122	38.1926	38.9771	36.669	34.0503	35.7348	38.294	37.5491	42.6627	36.407	38.2928	37.7954	34.976	32.9711	44.8221	40.8757	37.9595	34.5363	40.0129
ENSMUSG00000026622	Nek2	1	191553556	191565162	+		4.76802	3.98645	2.82397	2.95532	2.63865	1.26543	0.758593	0.999148	2.87242	6.54845	2.19751	2.90133	0.921853	1.03221	2.40009	1.24753	1.14648	3.89662	3.82823	6.74331	2.62759	3.78265	2.5616	1.34357	7.4173	2.57446	0.837109	2.4514	3.2143	4.33295	1.31802	0.52946	3.42039	2.30629	1.75669	1.29035	2.87373	2.13199	1.77579	1.04433	2.58042	0.834031	1.71979
ENSMUSG00000037434	Slc30a1	1	191638879	191641285	+		43.4711	45.6593	51.1104	44.9473	41.0797	43.3631	47.2769	37.6013	42.5065	39.8423	46.1464	45.6339	37.1033	40.3566	42.2729	43.6899	46.692	37.9336	44.7692	33.191	41.2398	44.876	30.7049	41.2976	37.7964	45.2401	46.9785	48.3595	44.0241	38.4026	47.5774	49.3447	44.8943	41.9291	37.8203	38.3611	42.0714	37.3921	43.5595	50.9315	45.2949	41.379	38.7847
ENSMUSG00000026019	Wdr12	1	60108944	60137804	-		16.0534	16.0699	14.6547	17.5231	18.9227	15.9538	17.2538	15.6444	18.2024	17.4364	16.2403	16.1088	16.4584	15.7526	16.2331	15.2176	14.7068	16.8741	17.9821	19.8293	14.7645	16.187	16.3453	16.0718	16.7616	14.8504	15.5298	14.0274	17.6963	14.1854	16.8658	14.6891	16.0838	15.8752	15.3991	15.7037	17.3452	16.009	16.2725	15.2192	15.6168	16.5229	17.4391
ENSMUSG00000081984	Dnajb3	1	88132454	88133504	-		2.44959	4.89406	3.97842	4.30845	3.5431	6.11704	3.08801	5.79582	1.7632	4.57524	3.63169	1.64653	2.71021	1.47842	4.66534	7.14729	3.48944	5.33842	3.33755	3.24721	3.66937	4.85179	2.67733	4.58888	4.71466	5.38157	4.39626	4.68148	2.93859	4.65452	3.77557	4.80281	6.0815	2.75272	3.1081	1.9285	3.7581	4.24528	2.21526	3.7788	3.53863	2.78733	5.08042
ENSMUSG00000040225	Prrc2c	1	162498294	162568094	-		89.7386	98.6571	93.3081	95.4072	91.7644	90.2314	101.38	92.4049	96.5024	91.8567	92.0465	89.0263	66.5962	90.0891	87.5137	92.1207	95.9333	88.1007	89.9176	93.5605	93.4282	89.6612	96.6015	87.3023	88.0046	90.5844	96.1097	91.7015	94.1681	88.4755	83.1933	90.4391	90.5107	92.0982	88.5207	90.6399	86.5206	87.4853	88.1441	84.8378	89.5031	86.433	88.4731
ENSMUSG00000044783	Hjurp	1	88190193	88205355	-		15.4515	8.6129	9.61137	17.2215	4.67095	11.1753	14.2842	15.7338	6.83199	15.8439	13.6225	4.65884	14.176	11.974	16.1698	11.3836	14.4752	8.57143	14.7668	19.6003	12.7835	14.4145	14.1859	14.5475	12.5379	8.93903	13.3863	3.19905	9.13822	13.1874	7.2637	14.2865	14.9287	8.91328	9.99863	13.2289	10.3287	8.39992	13.3523	13.4076	13.3628	9.74537	12.731
ENSMUSG00000026017	Carf	1	60137406	60190191	+		10.2256	10.7417	9.82354	9.8395	7.30332	8.45666	8.88089	9.70189	8.78378	9.05098	10.7329	9.78195	7.07437	7.59991	9.1122	10.385	9.98843	9.33787	8.81253	8.53018	8.70176	11.1043	8.72001	9.75769	10.9334	8.65588	9.37789	10.2808	7.69091	9.60547	10.4096	10.6765	9.87925	8.94346	8.81577	9.58987	8.31434	7.79168	7.71264	8.44054	8.49915	8.7828	7.56943
ENSMUSG00000037395	Rcor3	1	191782846	191822307	-		12.6113	14.0656	12.2935	13.6816	11.8368	10.7152	12.4157	11.5603	12.1075	13.7317	13.2442	12.6493	10.5196	12.342	11.689	12.666	12.4319	11.7761	10.7969	12.7774	9.47327	11.0617	11.6826	13.1457	13.9683	12.4102	13.321	11.4078	12.1638	12.7936	11.3972	13.6522	14.7412	13.4227	11.8703	12.8148	10.749	10.4469	10.2551	11.2794	10.211	11.6898	10.2092
ENSMUSG00000040181	Fmo1	1	162657130	162694179	-		9.05895	10.3216	10.3472	7.71231	9.30359	9.74504	10.7829	8.98279	8.65082	5.87343	8.83991	9.33331	9.17592	7.34515	5.93586	9.42103	11.0192	7.64607	7.2734	8.07894	12.3292	7.11822	11.6551	7.89736	5.75371	9.7198	13.6927	11.5123	8.69609	7.30733	5.50779	11.463	8.78717	9.30103	8.25388	8.19874	7.56333	10.9891	10.2591	7.0875	5.89959	6.90416	6.50654
ENSMUSG00000026442	Nfasc	1	132492428	132669495	-		122.476	121.691	111.916	117.486	132.643	110.092	116.66	113.258	120.285	136.558	116.284	115.419	109.733	124.415	118.059	118.924	129.834	121.845	121.389	128.469	110.525	117.829	132.974	133.03	150.114	111.206	124.677	119.426	140.427	118.119	128.536	114.457	112.741	119.679	112.615	117.391	115.782	120.827	117.23	117.872	116.161	121.2	122.168
ENSMUSG00000073664	Nbeal1	1	60219758	60377487	+		15.9647	14.2151	14.0034	18.3095	18.5594	16.4596	15.6843	13.9294	17.1176	17.1524	13.7604	15.3504	10.2232	16.2369	13.8828	17.1017	16.6873	13.8092	14.3509	20.3255	13.445	12.6042	20.0513	14.6492	17.4782	16.1968	15.6181	11.8071	18.8407	13.065	13.5946	15.581	17.2109	15.3738	14.6195	18.333	15.5144	16.3402	13.1707	12.3669	13.3817	16.2229	13.0394
ENSMUSG00000026443	Lrrn2	1	132808011	132867743	+		130.207	119.828	125.731	123.041	134.399	128.494	117.311	128.148	122.167	125.465	138.52	115.734	129.089	118.168	139.981	117.796	120.376	143.371	145.315	131.079	130.71	126.027	112.973	134.373	140.866	121.407	125.838	134.411	139.947	143.162	134.11	114.767	110.528	127.259	137.726	121.428	138.277	127.377	123.05	134.363	129.522	128.169	157.033
ENSMUSG00000026295	Spp2	1	88334683	88354160	+		2.12342	4.40737	3.37204	2.40247	2.43999	1.44019	1.99936	2.04684	1.86807	0.727104	4.1042	5.48259	4.41754	4.38578	0.780444	3.07628	3.4795	2.57087	2.0206	5.82211	2.39238	2.8272	4.41244	2.03882	2.59743	1.90055	3.59916	1.44664	2.64636	2.46568	1.75006	3.48158	4.56393	1.94429	1.41127	4.8526	4.55041	1.18363	4.43325	0.750665	0.999758	1.89843	2.93595
ENSMUSG00000049439	Cyp20a1	1	60382482	60427219	+		25.4934	26.3258	22.5894	24.9168	25.4932	21.3529	24.7664	22.2055	23.0453	24.8212	21.5946	21.953	25.304	22.9742	23.8198	26.288	26.4235	19.6349	20.3864	26.528	19.5953	22.9756	25.1654	24.5685	28.5255	17.182	25.5407	21.613	25.1967	23.6285	22.7829	25.3352	20.737	22.1898	18.8827	20.2819	19.0058	21.6752	18.6721	20.6307	21.2582	23.433	20.9156
ENSMUSG00000049866	Arl4c	1	88600847	88629598	-		71.8081	63.125	58.5477	58.9304	76.5847	63.7767	69.765	74.3536	72.353	78.8881	66.3487	75.713	76.9597	85.2733	68.8397	74.458	74.1226	70.166	69.9382	95.8414	57.4188	64.901	86.1902	72.35	83.5114	68.4289	67.5342	51.9244	87.0527	87.2547	79.7039	62.7413	70.3136	65.462	63.6855	71.3201	74.4356	65.0361	58.5969	63.6369	68.3506	70.7912	68.1007
ENSMUSG00000058248	Kcnh1	1	191873082	192192467	+		77.803	67.4618	72.4645	87.6125	70.072	78.0821	77.3265	68.1039	80.2031	77.9566	77.3342	87.3059	61.4201	72.1484	91.9831	61.5758	63.1209	69.2629	75.498	59.1225	83.8856	74.287	53.0116	83.5507	46.6379	75.3948	67.954	87.6416	61.2552	65.6446	74.426	63.2378	75.9614	67.7729	71.0077	67.8752	71.2722	79.9855	83.5257	71.6455	72.2412	75.2681	83.5283
ENSMUSG00000095576	Fmo6	1	162744120	162765084	-		0	0	0.32049	0	0.665983	0.121672	0.184267	0.230565	0.541097	0.245712	0	1.26323	0.111962	0	0	0.719705	0.330704	0.260634	0	0.268292	0	0.390846	0.958569	0.158996	1.72175	0.321128	0	0.209514	0	0.416616	0	0	0	7.49025	0.357684	1.0357	0.576649	2.15992	0.132189	0.761022	0	0.106923	0.372057
ENSMUSG00000036206	Sh3bp4	1	88998137	89082790	+		22.6173	22.0356	23.066	20.7929	23.2737	23.9416	24.337	22.1547	17.8145	15.9439	24.1916	20.8431	24.3455	24.0733	18.8805	21.3069	26.8818	20.9033	18.3799	25.0096	30.2342	18.7531	18.4093	19.6907	20.7044	17.4569	28.3069	23.7413	20.9039	24.6812	21.395	19.9565	17.8171	27.1654	25.7885	24.6815	24.8902	23.7955	22.6711	19.0341	25.0268	24.8463	21.7447
ENSMUSG00000026131	Dst	1	33947306	34346673	+		93.9081	90.4302	89.5611	96.6095	100.049	88.0324	93.4605	90.126	89.1853	94.0018	91.6494	85.3215	72.5786	93.3957	86.7601	94.5314	98.8843	91.7263	91.3205	99.5685	89.6116	92.3569	103.759	94.7284	103.343	95.2131	93.9316	82.7497	100.952	85.7014	89.0931	87.574	87.9027	85.711	88.0304	94.5272	81.5418	85.9508	84.298	92.3124	83.9454	90.469	91.3637
ENSMUSG00000055013	Agap1	1	89382528	89825339	+		53.3921	51.8383	48.7897	51.6374	51.6339	51.5232	53.4349	53.0872	52.0771	57.4108	54.4225	49.9841	47.7862	59.5913	49.6333	54.1932	58.8789	58.4551	55.8439	63.1357	50.6966	51.4342	58.7773	53.3433	60.7165	55.938	57.5126	48.0417	64.2761	56.851	53.2829	47.9913	51.5392	50.9589	48.3204	52.5547	50.9959	51.2418	46.9668	55.3235	49.7067	53.4126	54.1221
ENSMUSG00000026586	Prrx1	1	163072688	163141241	-		3.65898	4.22983	4.45867	3.61817	4.74476	5.42238	5.83313	4.50563	4.37791	4.10637	3.24226	3.79781	6.51429	7.1611	4.15108	4.68809	5.77046	4.0792	3.82647	3.91437	3.51182	4.60802	6.0745	5.27216	5.08675	4.74203	4.99147	3.53848	5.97262	4.16279	3.58587	5.30574	4.66888	4.35736	4.59658	5.63219	5.17545	4.54129	4.1144	3.47678	4.77239	5.48367	3.72853
ENSMUSG00000042111	Ccdc115	1	34475751	34478753	-		23.101	18.7097	21.6219	19.7745	20.2078	22.7531	22.7598	21.9131	25.505	20.2327	21.6136	22.3592	25.1593	22.4855	20.9051	24.2775	21.9716	20.8598	16.257	22.1953	23.2144	23.0598	22.6222	22.3303	21.122	21.253	20.0689	21.686	21.6787	21.1604	14.9214	22.6703	19.1649	21.2366	19.1765	21.3206	16.6413	21.8856	18.0058	18.3505	21.1573	16.7037	18.8018
ENSMUSG00000034486	Gbx2	1	89855678	89858901	-		3.01026	2.71714	1.92068	2.95581	3.42104	4.37504	5.21785	5.07799	1.09444	1.76705	2.4546	2.61183	6.3408	3.99696	3.9119	5.82276	7.13482	4.21732	5.98477	2.77357	6.26831	1.75674	7.03721	3.2159	5.9179	3.89712	4.72717	2.54261	6.59685	4.40054	3.75942	2.92885	4.28166	4.607	5.78768	4.53878	4.01741	1.94165	2.97075	4.90283	3.75839	3.36414	4.23647
ENSMUSG00000016262	Sertad4	1	192526796	192538064	-		20.0612	25.8519	26.3369	28.2276	21.6657	27.2127	27.8654	29.9443	24.5479	22.4192	25.1155	22.2172	22.3094	24.619	27.2813	25.7913	23.0298	25.0394	24.4698	18.0016	25.0423	22.8472	20.627	21.5789	18.3789	22.1181	22.966	34.1328	20.9775	20.7006	23.7057	28.0162	22.1356	22.7441	25.6965	19.4131	22.3502	19.6404	25.4662	26.8206	22.4112	23.0989	30.1963
ENSMUSG00000040124	Gorab	1	163212477	163231238	-		27.7906	27.565	24.8976	28.1316	23.4123	24.6034	26.7143	25.4451	24.3869	25.1798	26.471	24.8514	24.6355	22.6406	22.7786	26.311	24.0287	21.9746	19.395	28.3213	19.4306	26.2553	23.8733	25.7753	24.7148	23.443	22.7309	22.4039	23.5285	20.7042	25.2786	27.265	28.4509	21.2128	22.2296	25.2026	24.3093	21.4679	24.5555	24.7785	22.1453	23.6734	22.9529
ENSMUSG00000067081	Asb18	1	89877942	89942299	-		3.33532	3.41226	4.46898	2.98639	2.60757	3.10071	3.23398	3.21505	2.34161	3.36719	2.93848	4.06963	3.12245	2.90148	2.59969	3.86433	4.02836	3.63434	2.83182	3.35412	4.22751	2.00461	3.99459	4.01368	2.92193	4.09186	3.30255	3.37485	3.87006	2.15348	5.4842	3.65542	3.2063	4.31242	3.89838	3.67274	3.46592	2.42332	2.03395	3.04939	3.10687	2.57063	2.92201
ENSMUSG00000026782	Abi2	1	60448778	60520317	+		93.8875	108.677	114.873	115.355	93.9558	112.38	115.342	99.3223	111.743	102.667	108.539	105.825	82.1758	97.8162	112.857	96.4749	91.3876	97.6777	108.721	94.0637	111.779	113.678	86.2239	106.153	79.8571	108.836	111.784	116.747	94.9711	93.3372	98.7909	107.288	104.931	106.721	106.709	109.137	105.446	108.028	119.52	104.774	106.513	109.511	109.207
ENSMUSG00000054387	Mdm4	1	132887222	132958299	-		49.1724	49.8272	50.55	65.194	54.7699	45.3277	54.9397	52.3389	52.2021	57.0446	48.6635	48.5977	36.8687	53.74	45.098	48.6207	57.7008	49.7205	41.2625	58.3663	52.1822	47.8635	62.032	48.467	55.8261	52.2786	51.9589	53.3097	58.7721	48.292	41.0777	49.4969	53.8469	55.537	52.7112	53.1266	57.958	51.1779	43.2496	43.914	50.2984	50.7639	42.1348
ENSMUSG00000016200	Syt14	1	192573541	192718083	-		14.7113	16.9199	20.4826	19.1947	18.3506	18.6586	21.0649	15.5611	17.5497	17.2886	16.9754	16.1398	12.6155	17.1894	16.286	17.0175	18.3149	14.5555	16.5889	15.0932	17.4283	20.0217	17.3725	18.8149	17.6909	18.4868	18.7808	16.6317	17.9763	16.0405	16.5657	19.9944	17.9451	16.4231	17.5603	20.3841	16.5038	17.0239	17.2361	17.4536	17.3924	18.589	15.8454
ENSMUSG00000026127	Imp4	1	34478932	34488019	+		18.1426	19.966	19.946	18.6971	20.4193	19.6269	21.0388	18.9391	18.2307	20.7174	17.7613	17.8337	20.0076	19.9836	18.8579	19.3493	21.868	19.799	18.8656	21.0559	19.4926	17.9752	23.9434	17.8443	21.1575	16.8262	19.6688	15.8917	23.0019	19.3749	18.4128	18.7924	18.6514	17.3638	18.5507	18.6026	18.4719	19.1643	17.4821	17.645	20.9298	19.7922	18.0192
ENSMUSG00000044337	Ackr3	1	90131702	90144473	+		16.0086	15.2097	17.7344	16.23	18.074	15.5043	15.187	12.3316	12.3352	12.4954	13.3006	18.1645	17.0811	14.2944	12.7954	15.916	19.5883	14.4731	16.2397	13.7221	18.7846	12.0322	17.7432	14.0801	14.741	16.3306	13.6125	16.1044	17.8038	16.864	16.8153	12.3789	17.8978	18.2044	19.3744	18.8429	20.9825	19.5693	17.6171	14.3831	16.2924	18.3124	15.8034
ENSMUSG00000026014	Raph1	1	60521451	60606263	-		16.4763	17.8791	18.0732	19.2539	19.9833	20.9442	21.5244	18.1494	19.2175	17.6762	17.8264	16.4505	14.3237	18.6628	21.9945	16.6513	17.902	18.2023	18.4329	17.1362	20.6521	17.8739	20.1033	19.1038	17.2019	19.4684	19.4673	18.8927	18.1333	16.3378	17.0719	16.201	17.6177	21.0206	19.9544	20.6537	18.746	21.1712	20.2179	17.8615	17.672	19.4161	19.5604
ENSMUSG00000026447	Pik3c2b	1	132973405	133036425	+		14.567	15.5779	17.0444	18.3366	17.2369	17.4761	20.7148	18.393	17.6083	16.3678	12.3092	13.737	15.0307	19.2122	13.8558	15.6137	22.0857	17.7075	16.2213	18.0088	20.2574	16.48	21.2195	17.955	17.5433	14.6432	19.3994	22.1852	21.4441	15.3637	15.591	19.4157	15.9092	18.8611	19.6063	16.2178	19.6182	18.2391	19.2833	17.2087	18.5335	21.9022	16.1432
ENSMUSG00000016181	Utp25	1	192773412	192812580	-		21.8636	23.434	17.9931	18.212	28.5415	16.5912	17.4507	12.8524	23.1488	24.7057	21.4713	24.0022	15.435	17.0373	15.729	16.4644	17.146	27.4558	28.6239	18.6541	26.3946	21.9431	16.2311	17.4876	24.9501	22.9051	14.6018	23.5463	27.8813	16.8557	14.8501	15.2568	15.3348	24.9289	22.4754	17.1879	15.6832	24.2383	22.6208	15.8131	17.314	16.8233	19.9962
ENSMUSG00000046062	Ppp1r15b	1	133058881	133067521	+		36.1071	34.573	49.2954	39.2807	41.2387	48.6949	49.7984	33.1112	37.4335	36.5328	32.9334	35.8404	44.2607	35.3873	35.3838	57.49	42.7679	33.6455	37.5787	63.5426	35.7428	31.6765	47.5072	44.1926	49.2145	46.6786	48.4694	37.1612	52.3393	45.9472	39.2361	42.2205	43.8469	39.7885	38.8326	52.3109	37.6235	49.8712	49.0657	33.0575	37.1866	38.0419	38.484
ENSMUSG00000026585	Kifap3	1	163607152	163744678	+		331.353	312.953	349.138	374.18	323.558	357.879	364.746	302.928	284.725	336.852	356.511	317.399	337.894	321.608	368.511	360.658	338.058	331.438	357.409	329.529	333.256	359.056	330.343	356.294	345.277	358.24	358.429	315.128	329.592	316.413	330.657	355.001	367.085	328.972	339.118	379.972	338.312	336.56	359.346	363.668	341.134	378.912	348.813
ENSMUSG00000034432	Cops8	1	90530703	90541063	+		80.2434	77.8834	78.2588	76.7271	80.9139	77.4076	85.8154	84.5014	79.3362	84.3772	78.9467	81.0896	84.0873	83.1405	79.8336	77.3683	84.5845	83.6533	79.5376	78.0844	73.0299	80.1914	80.9046	84.7144	82.0801	78.9798	81.9216	84.8984	81.6206	80.1936	79.3982	76.8105	86.2184	78.5719	78.5283	74.3895	80.6164	78.981	86.5412	79.1313	83.6129	79.8327	77.5369
ENSMUSG00000079144	A130010J15Rik	1	192850354	192860140	+		13.0233	8.46957	9.63898	11.5834	10.4449	9.30165	9.45959	8.09585	8.5378	8.46389	9.59355	8.2536	10.0523	11.0811	10.7845	9.64992	9.7502	10.9473	10.0723	10.7323	10.6453	8.85967	10.2253	12.1551	11.7041	9.49165	12.545	11.2679	10.5567	11.8048	6.81557	10.4989	11.3108	11.4769	9.22083	8.34358	11.1492	7.04014	8.10803	8.51265	9.40404	11.3583	7.71718
ENSMUSG00000045174	Amer3	1	34618738	34630025	+		53.0231	47.607	50.1721	45.5814	50.5324	44.9441	41.7511	44.7928	45.9302	53.4834	49.8839	49.4205	45.7975	45.7089	44.3626	45.5377	45.1401	50.4603	46.38	51.3452	42.9582	43.4805	44.1359	52.2844	46.2116	45.717	42.5112	41.9635	50.1734	50.7253	48.732	41.7984	49.8438	40.0503	44.1477	45.572	44.0661	39.6732	38.7569	42.9525	46.2912	47.5003	44.3744
ENSMUSG00000026584	Scyl3	1	163756669	163782683	+		30.093	28.502	28.5385	31.7521	25.7046	26.3063	28.466	26.908	28.2892	27.2254	33.6386	28.9738	28.3989	27.3164	31.7135	28.3214	28.9647	29.1426	23.5786	29.3654	23.6731	28.6953	28.183	33.3573	28.6272	29.4619	28.5241	29.0448	28.5318	27.5777	26.3311	30.4501	34.839	27.8574	25.2954	26.113	25.6743	21.8561	26.0833	27.252	26.623	28.1307	26.1446
ENSMUSG00000048126	Col6a3	1	90693645	90771674	-		1.9173	3.80518	4.29911	3.3668	2.94156	3.9808	4.49144	3.58317	3.07596	2.51222	3.53092	1.96317	3.40671	2.38989	2.7828	3.90487	3.58858	3.79466	2.40858	5.53006	3.89324	3.19688	4.80884	2.87409	4.14203	2.67916	4.23098	2.91329	4.28558	3.66324	2.34263	3.4422	3.60643	3.82104	4.03738	4.34157	3.3724	4.24004	4.13027	3.40283	2.98448	3.42831	2.536
ENSMUSG00000037509	Arhgef4	1	34717269	34851820	+		77.7073	76.7558	83.2364	77.7742	79.6986	82.0024	78.606	87.6486	74.2838	77.8999	73.9563	84.0596	90.7903	80.7715	84.2427	78.8668	85.3204	79.9929	86.1608	74.7825	81.5267	76.2998	75.9359	86.1272	78.1883	71.2189	85.0437	83.4925	79.0045	79.8078	92.0504	75.2748	73.5679	84.5743	83.6446	76.3591	78.5637	80.3727	87.6739	81.7331	86.3931	89.3993	87.9656
ENSMUSG00000026303	Mlph	1	90842807	90878864	+		2.70878	2.64048	2.69284	2.13545	4.93541	3.33365	2.79361	3.32705	3.65693	5.56528	2.85003	3.36881	3.27213	3.01656	2.79408	2.58538	2.57731	3.28488	2.2918	3.82245	2.49197	3.52196	3.79363	3.89163	4.55089	2.99149	2.94038	3.06156	4.17983	4.5659	3.28702	2.77722	3.92742	2.80832	1.61157	4.54028	3.52855	3.59458	3.52522	1.52908	2.45302	1.83586	3.57919
ENSMUSG00000090550	Prlh	1	90880830	90881749	+		0	0	0	0	2.6984	1.72544	3.26641	2.45226	1.91835	5.22672	0	1.79141	5.55713	2.25191	1.87005	5.10312	0.781628	0.924024	1.81561	1.90235	3.22451	0	2.2656	0.563688	1.43626	0	2.28284	0	0.559503	5.90809	0	0.962576	2.89477	2.79528	1.69079	0.91796	1.02219	0	0.937294	0.899348	0	1.5163	1.75873
ENSMUSG00000041757	Plekha6	1	133091948	133228957	+		65.0028	64.0392	52.7421	56.1292	70.3747	64.6492	72.4964	64.1892	62.0102	70.5169	63.5846	69.1926	71.014	77.1081	65.1655	69.655	72.6903	64.582	62.2688	63.7977	62.9296	62.3262	76.1546	68.3525	78.7122	61.3401	71.7392	61.6011	71.6656	65.0692	67.9696	61.0216	61.8081	63.4037	62.7363	62.2979	61.4912	59.3731	56.4046	57.2709	65.5963	67.0499	67.911
ENSMUSG00000041396	Mettl18	1	163822458	163824812	+		11.7565	13.2586	13.2653	12.1289	9.22951	10.859	10.1295	12.2272	11.7231	11.1236	11.6046	12.0912	9.558	10.2698	12.7925	15.0497	10.1234	13.3162	11.4265	9.71669	10.1957	10.9534	12.3987	11.2082	12.4451	11.0072	11.5213	10.1624	10.0023	10.7775	12.6217	11.7647	11.7934	12.2379	10.0241	11.3868	10.8151	10.7094	10.4298	13.9449	10.6518	11.2024	10.2665
ENSMUSG00000037503	Fam168b	1	34852300	34882146	-		314.007	313.656	317.425	318.285	323.255	332.964	325.338	308.562	335.797	337.587	328.034	339.394	290.901	330.711	330.507	320.743	310.181	302.137	339.322	319.264	326.724	324.381	348.238	337.001	318.441	324.158	307.487	331.103	326.658	316.816	323.137	306.7	316.327	313.536	330.166	323.747	319.587	328.557	320.553	314.853	320.341	334.983	334.412
ENSMUSG00000070644	Etnk2	1	133291310	133308074	+		3.63937	2.87261	3.61722	2.92296	2.20198	4.2762	4.46223	3.40931	4.58034	3.52798	3.90105	3.08613	6.62224	7.69083	3.44767	4.21572	4.67744	2.34588	2.7437	4.48464	4.22307	3.68539	2.73897	4.63395	2.9952	3.57854	5.61161	3.41234	3.3482	3.88374	2.98739	3.89837	4.08286	4.13965	3.16829	3.44024	4.94307	3.85728	3.5127	3.15303	5.53874	4.53694	3.40191
ENSMUSG00000026123	Plekhb2	1	34889057	34918658	+		151.705	156.912	151.898	152.239	162.855	164.296	168.905	171.402	164.865	157.256	148.082	158.104	170.745	166.802	164.753	163.148	167.867	164.795	173.039	161.879	145.263	157.472	184.531	164.071	173.413	153.158	163.058	150.645	162.872	175.043	163.02	151.413	155.05	161.698	158.893	158.194	166.902	145.744	162.497	152.686	163.596	157.874	171.538
ENSMUSG00000016194	Hsd11b1	1	192903942	192946383	-		34.4107	19.9648	17.6558	30.2742	26.9802	22.0691	21.7588	23.4577	21.4849	24.8291	19.6337	21.9243	25.72	27.7063	21.7332	24.9598	25.5769	18.4179	21.6311	30.9397	16.3296	22.6113	26.1096	27.8877	31.1457	25.132	21.1454	15.2395	28.6977	27.0909	27.7703	17.5614	24.057	22.7311	21.3515	26.3429	21.3701	18.7821	13.6923	16.583	17.7308	27.0729	21.6385
ENSMUSG00000009633	G0s2	1	192954469	192955525	-		15.3165	15.6495	13.9217	14.2284	19.6664	17.7695	13.6627	22.2758	13.0694	15.7342	18.9896	22.7063	22.8921	23.1913	14.5181	15.9011	19.319	19.9106	17.2598	15.3717	16.3484	22.2469	16.5121	12.8606	20.4803	15.5128	14.2265	16.4761	17.7294	16.8493	16.2301	15.2509	14.9824	15.0579	17.1447	17.162	14.8999	16.7159	19.6025	12.5392	15.0871	15.6156	18.9483
ENSMUSG00000070643	Sox13	1	133310041	133352115	-		11.8869	10.6166	10.4242	8.95379	8.80861	10.5471	11.75	11.4583	11.4807	9.03282	10.4451	9.23043	12.1445	13.1167	10.1144	10.779	12.5575	9.93626	8.71596	11.1414	11.6956	10.4657	10.5136	11.4374	13.2841	10.9308	14.5145	13.55	14.8621	11.203	11.5031	9.54986	10.0055	13.7767	9.84831	9.22473	12.8239	13.2882	9.41902	9.90117	12.1325	9.31722	12.8895
ENSMUSG00000045216	Hs6st1	1	36107481	36145527	+		47.7639	47.3343	45.4574	48.0349	48.4121	51.2571	50.2006	47.5885	46.5741	54.6627	50.9655	46.7487	50.4482	51.7005	50.8497	43.755	51.5384	49.9754	50.545	52.1543	49.0856	46.7414	48.9684	52.243	48.4603	47.967	48.1662	44.6124	54.2514	51.086	52.8952	37.2956	44.4506	47.4355	49.8067	48.5502	51.365	52.3307	49.1526	49.3126	50.107	49.3106	54.2168
ENSMUSG00000090553	Snrpe	1	133531609	133538029	-		61.7531	62.7961	56.6856	67.9193	60.1182	60.222	66.4975	67.2548	64.0605	60.633	61.204	62.5245	69.1505	57.0791	59.6262	78.1909	61.7942	52.233	55.3339	61.4214	60.1093	55.0063	57.8818	58.285	64.5753	56.1114	70.7215	57.5282	61.7917	59.2769	58.929	70.0969	64.8327	64.1039	57.6521	57.7994	58.8104	59.7348	54.4915	61.3313	58.0093	62.9883	57.1384
ENSMUSG00000016179	Camk1g	1	193028654	193052533	-		38.3434	46.3284	39.4036	37.1439	47.7791	50.7465	49.2099	47.0186	45.0015	40.8703	42.9788	39.2462	49.1587	44.4914	45.3651	45.4343	43.2397	43.1676	52.6719	45.102	46.8798	48.9778	46.3484	38.2319	42.3851	40.545	48.4138	43.6918	46.4556	55.704	36.4955	39.9614	39.8658	50.7526	48.5433	47.0166	46.0154	45.1108	48.9445	42.6445	43.585	52.8622	53.6608
ENSMUSG00000026579	F5	1	163979407	164047846	+		10.2376	14.2956	18.7681	7.95487	6.2648	9.19757	9.19728	11.5992	11.7223	13.1055	7.91121	9.41613	7.60839	8.36511	7.64128	13.2695	10.5977	12.4598	7.9584	9.82257	10.9798	10.5691	11.8665	6.5749	16.0591	12.7719	10.4869	10.3747	10.4334	11.6866	5.87475	9.58275	9.67781	12.5122	8.22776	10.4344	11.1255	8.1543	7.90355	11.0914	7.3748	4.5342	7.44776
ENSMUSG00000040918	Slc19a2	1	164076615	164092954	+		25.0635	21.2421	24.5127	25.5216	27.4094	23.2652	27.9056	21.9847	23.6589	21.3617	20.6194	25.7006	26.2041	27.3679	20.9788	27.9515	27.0926	20.7985	22.9142	28.5917	24.8114	19.5307	31.4445	22.1733	27.9386	27.1814	26.923	21.7936	28.6073	23.8987	22.2289	23.3276	25.1886	24.2223	23.953	31.2901	25.0664	25.8204	21.0972	21.1485	25.0007	26.0062	23.0817
ENSMUSG00000037470	Uggt1	1	36179108	36283386	-		35.363	38.0782	35.8664	38.5496	41.7924	41.1827	42.7161	36.7909	43.0475	41.5649	36.0121	35.1406	32.2877	36.2433	43.57	39.6506	40.165	40.4581	37.4088	36.418	39.8371	42.3118	40.5503	39.3635	42.8083	36.4023	40.7853	38.7753	38.831	40.566	35.1568	38.0947	34.6237	35.4145	37.8686	38.5959	37.5129	39.8115	41.6429	41.2509	34.3756	36.2234	35.7081
ENSMUSG00000026640	Plxna2	1	194300526	194499177	+		45.1632	48.8639	49.4606	52.3861	48.6778	49.2056	48.4622	46.0174	47.3077	48.5506	47.0723	46.279	34.2686	42.7585	53.7652	41.8394	41.7038	42.7378	48.3924	41.7006	56.2079	51.218	41.8169	49.5704	38.8468	49.1077	48.8305	54.0278	44.3559	47.9131	46.6585	44.4435	47.3122	49.7178	49.8342	50.0253	48.0833	48.4594	54.8898	52.4219	48.9124	49.1018	50.3387
ENSMUSG00000026578	Ccdc181	1	164103154	164115416	+		44.8724	53.7538	49.9393	47.0658	49.7417	41.5354	41.6526	47.1542	45.3469	50.378	51.9851	50.3754	46.0257	43.7902	53.533	50.5394	47.8017	51.4337	43.8373	48.6818	44.4438	53.8238	41.1084	53.6251	52.1208	43.9485	45.3268	51.333	47.3219	42.0685	42.6121	56.0846	49.1065	48.6984	50.9682	45.6547	47.7352	47.2369	51.9012	52.1405	44.8084	44.3928	47.168
ENSMUSG00000094410	Gm38394	1	133547678	133589056	-		34.2452	36.9213	39.9564	45.2199	45.6675	34.2537	41.7387	33.0326	39.8818	37.1676	32.6469	36.6344	21.1861	36.0457	32.3981	34.2778	38.5109	34.7541	31.8498	42.1083	38.2941	34.6694	42.7605	35.1567	39.4418	39.6028	34.9071	35.5679	44.2012	35.8447	30.9155	34.3206	39.3605	38.8559	40.6649	45.9266	37.3075	43.2852	34.4381	28.7912	32.9334	34.7375	33.0506
ENSMUSG00000026577	Blzf1	1	164117369	164135053	-		17.1062	17.1584	15.868	17.9101	18.9819	16.9123	18.0441	17.0812	17.1659	19.0144	16.7383	17.5589	16.9588	17.3553	16.7821	18.2129	18.6378	17.3494	16.2936	16.9735	16.9565	16.4368	18.3397	16.8232	18.3123	17.3129	17.1213	16.2133	18.6951	16.1581	15.6167	18.1728	19.5647	16.6271	16.9662	18.5175	21.2546	18.6598	16.7259	17.3047	16.17	18.3524	16.7383
ENSMUSG00000026305	Lrrfip1	1	90926459	91056662	+		37.7718	40.3923	42.0459	42.0358	41.2732	41.814	44.9022	42.3734	37.281	38.0955	39.9253	37.7185	36.4449	36.0772	39.7333	38.5373	42.7857	35.836	35.5944	38.2281	45.9955	41.9353	41.2747	46.0072	40.5049	37.2075	40.6147	39.5822	41.9417	40.0475	32.9706	39.7131	40.2216	42.099	41.6234	44.2171	35.5001	43.9968	40.9494	41.9008	38.5574	40.4978	39.3941
ENSMUSG00000016494	Cd34	1	194621127	194643587	+		24.1111	21.9787	24.6922	25.5979	17.9549	25.5749	23.5955	21.23	25.3111	26.2526	25.6205	28.757	25.0368	23.9147	26.3377	20.4475	16.3351	16.6172	20.2094	16.7814	26.6135	23.2228	19.4282	33.7833	16.5578	25.9482	27.8588	27.2221	18.7256	20.5227	21.6369	18.1123	24.6226	22.3035	23.0769	20.6439	20.9756	24.9327	28.6372	26.218	22.2092	30.5119	25.003
ENSMUSG00000034353	Ramp1	1	91107544	91152918	+		70.7874	57.9555	70.9109	59.9363	62.166	68.0768	64.3181	66.3684	60.7079	60.0675	61.0469	68.1437	79.1029	69.31	72.0742	68.2015	73.5278	81.5221	66.4111	62.4602	67.9302	65.47	64.9723	72.7952	67.8827	63.1151	70.0535	67.0929	69.0355	70.7534	69.0187	66.0222	58.3399	69.3121	77.3646	68.9145	66.0969	63.8753	71.3932	75.7309	71.7894	72.3578	63.4471
ENSMUSG00000026575	Nme7	1	164131690	164265294	+		10.9137	9.14759	10.3181	10.2615	9.8545	10.8196	10.8932	9.94424	10.6776	9.41094	10.0901	10.518	12.4545	11.5822	10.8919	10.3869	9.36197	10.7637	10.2763	10.5885	10.2486	9.32893	7.55561	11.0938	10.288	8.28875	9.2215	10.711	11.7998	9.22712	8.69462	12.5692	10.243	11.4556	11.1582	11.1674	11.6672	10.111	9.86169	9.84262	9.07201	11.1818	10.3261
ENSMUSG00000016493	Cd46	1	194719134	194774557	-		10.8666	11.3995	13.9414	13.4162	8.0079	9.48938	11.6204	11.1572	9.74943	9.77148	10.9776	10.6976	10.346	10.9951	10.7259	13.8938	11.9739	8.35232	5.8989	11.7744	6.71112	10.5633	9.29365	12.8097	10.923	10.5802	11.5466	11.4059	9.48514	11.1526	9.32924	15.1652	15.1322	10.7307	8.86915	9.99699	8.01514	6.91861	8.09798	8.42309	10.3376	8.75197	7.46982
ENSMUSG00000026576	Atp1b1	1	164264678	164285924	-		1745.06	1835.84	1692.68	1687.69	1737.41	1793.06	1676.77	1770.01	1781.29	1724.99	1789.98	1858.49	1693.07	1827.06	1889.64	1730.22	1734.52	1713.53	1882.45	1816.45	1788.69	1741.45	1781.85	1634.91	1682.32	1870.15	1797.28	1798.04	1638.41	1681.11	1920.47	1815.89	1759.99	1676.08	1724.71	1775.06	1793.57	1766.46	1819.75	1763	1826.35	1780.08	1860.58
ENSMUSG00000025969	Nrp2	1	62742444	62857854	+		23.7763	25.9746	33.2966	26.1631	24.0874	27.1047	28.4725	29.244	21.0364	21.1964	27.4831	21.6694	22.2403	25.1666	24.7999	29.2785	29.7489	26.9848	27.0401	26.4475	25.6022	23.9632	24.8443	24.2524	23.0976	22.5014	28.8908	24.5659	25.2069	26.7825	22.2415	25.396	26.38	32.1185	26.915	28.3909	25.6348	28.4962	26.0616	29.3873	30.8826	26.5228	25.6601
ENSMUSG00000034343	Ube2f	1	91178026	91213462	+		23.5053	25.8288	23.1481	24.3662	24.1529	25.1522	25.1637	22.9384	25.6588	23.3033	24.1164	24.0449	24.9293	23.9346	22.7946	21.9558	23.8615	23.1033	24.058	26.3355	23.6532	22.0013	22.9133	24.1584	23.0439	22.9573	23.3727	24.3916	25.6207	23.4443	23.3647	23.6165	24.3669	23.7548	24.9901	24.2698	22.9734	22.442	22.7622	21.7284	21.8721	22.9081	23.9357
ENSMUSG00000037447	Arid5a	1	36346814	36358284	+		3.93812	3.03533	5.85185	4.18115	5.36001	4.38626	4.28477	3.8141	3.4622	3.87294	2.84086	4.25825	6.16792	4.58463	2.90171	4.00599	4.66209	3.98613	4.85525	4.14512	5.46469	3.45642	5.63474	4.23063	4.1253	4.3851	4.32101	4.2833	5.28289	4.06358	3.93569	3.34737	4.67226	5.41401	5.73089	4.08119	4.83708	4.1573	4.57974	4.41412	4.94298	4.7056	4.04509
ENSMUSG00000016481	Cr1l	1	194779690	194813894	-		12.4385	11.6054	15.0098	16.788	15.5803	12.6315	14.1645	11.4014	13.0972	13.5443	11.7038	12.0633	10.7554	12.9122	12.3685	13.7231	13.6954	13.4551	11.0642	15.0934	13.0999	13.821	15.0753	12.8082	14.8237	12.388	13.1099	13.4309	15.0707	11.7385	11.2872	11.9884	12.8669	13.7354	12.5356	13.4647	13.9304	13.4105	13.6483	12.4961	12.9133	14.113	11.6322
ENSMUSG00000040848	Sft2d2	1	165001906	165022007	-		34.7254	45.2844	48.435	36.4886	32.2616	40.59	40.2541	43.9187	46.1957	31.287	35.6119	38.2832	31.1257	31.992	31.0477	46.7676	34.5424	35.8707	33.088	37.7073	38.4996	32.418	38.218	34.8154	41.3997	33.9463	39.4849	53.4996	41.8421	34.4243	35.9703	39.0912	36.8979	45.4617	42.1073	38.1235	37.3562	45.2612	36.159	35.7398	33.8298	34.6424	32.2642
ENSMUSG00000040843	Tiprl	1	165039855	165064512	-		30.9184	35.1494	34.2268	35.6204	31.3322	31.4552	33.9658	31.2874	31.3925	32.5522	32.3131	31.3479	30.4664	31.8543	30.272	35.2137	31.1789	32.2458	34.3809	34.2006	35.0695	33.588	31.4196	31.4397	34.6577	35.3093	36.4938	34.1995	33.8303	34.7847	33.0345	29.9505	34.403	36.6859	33.8931	36.3856	34.2283	35.4414	31.5272	35.2851	32.0288	32.0775	32.5943
ENSMUSG00000040836	Gpr161	1	165123358	165149366	+		15.0272	18.3227	25.9756	20.6763	21.0206	18.6741	19.6311	19.2813	14.9819	18.6141	17.4343	15.8371	10.5432	16.114	15.3832	22.9956	22.5583	17.1803	23.3568	19.7591	19.2174	21.5703	19.0861	16.626	26.7897	19.9041	21.0263	20.1712	21.0496	18.5911	17.8472	17.1339	14.957	21.9414	26.7782	28.3489	22.6932	19.7998	15.0118	20.3225	21.1899	20.4981	19.7316
ENSMUSG00000026307	Scly	1	91226060	91248797	+		23.7701	18.6004	20.7733	17.6557	22.3068	18.8961	20.2542	22.4665	21.9397	23.2025	21.8157	23.64	24.9503	21.2459	21.7845	21.5186	21.7199	21.1918	21.3707	21.0065	17.9988	19.8409	24.5366	23.4615	24.9226	20.7226	23.6384	21.2716	23.5929	24.5993	21.7532	21.0831	22.2469	20.0124	18.5166	20.1616	18.6058	21.8364	19.7332	21.6626	18.913	21.7115	19.6875
ENSMUSG00000040865	Ino80d	1	62997577	63153826	-		20.6656	19.761	19.05	16.9665	17.1758	19.8146	20.7454	20.0733	20.0421	21.5006	21.1895	15.7711	13.9905	15.8601	14.3217	19.3356	21.3135	19.0485	20.1287	15.9029	17.5852	19.4607	20.9341	16.3896	16.4713	20.5426	20.0026	19.6179	21.3244	15.6039	12.6153	19.0183	15.3961	14.3624	19.4035	20.4253	18.476	16.572	19.2344	16.7461	17.3291	18.2634	18.4567
ENSMUSG00000026571	Dcaf6	1	165156267	165288034	-		66.1264	68.1791	76.4146	79.9117	67.7344	77.4307	75.3612	65.4979	70.1803	64.6733	71.6957	63.9203	64.7711	64.6296	65.2398	68.4791	66.6598	58.3585	66.812	66.2031	72.7321	69.8128	62.1997	77.6679	67.1994	71.8547	70.8463	72.7299	70.5288	62.5068	61.5773	71.67	78.2291	66.8634	74.0232	82.5856	60.2547	79.7271	75.1434	65.9962	65.0727	67.8496	61.3186
ENSMUSG00000026308	Klhl30	1	91278738	91290138	+		4.24301	5.24523	5.14375	2.31459	5.36449	4.39377	5.60354	7.59573	3.59946	0.700506	4.61307	4.08157	4.75246	2.9175	1.67088	3.4957	4.39979	6.19207	4.21782	2.37963	7.87494	3.6317	2.42916	2.82045	1.28329	3.86549	6.45906	7.03497	2.19961	2.77139	2.48891	5.59036	3.01753	3.74634	5.43856	2.29654	4.56662	3.04087	4.8573	2.81246	2.96982	2.3709	2.67141
ENSMUSG00000026568	Mpc2	1	165288206	165308783	+		34.7693	29.8016	31.3429	30.245	32.6542	29.8612	32.5306	27.8323	32.2984	31.2649	31.7036	33.6958	33.2066	31.9904	32.2935	31.069	31.5193	30.9412	29.4088	31.1354	28.7203	31.9049	32.6106	35.1449	34.3025	34.4431	30.6853	30.5951	32.8023	32.6393	31.5751	31.1831	32.9635	31.1477	32.5975	32.0836	29.0808	30.3452	35.6478	31.7711	33.5246	30.601	28.2892
ENSMUSG00000026463	Atp2b4	1	133627195	133728779	-		118.017	140.812	138.808	116.847	113.587	132.12	124.895	124.298	106.213	106.513	139.882	115.271	88.3023	103.114	135.565	121.991	122.66	128.265	125.359	83.9571	139.947	130.291	94.0665	114.626	86.4312	114.242	139.94	132.198	88.7352	116.593	106.732	131.274	116.699	131.79	130.038	139.214	134.659	129.629	136.549	130.21	132.897	119.949	123.949
ENSMUSG00000010453	Kansl3	1	36374811	36408238	-		72.3805	75.4917	68.6241	72.5723	79.0658	74.3789	82.2099	76.6303	74.2129	75.4238	70.1256	71.2824	79.2006	76.239	71.9999	74.2322	81.1465	76.7135	71.9109	83.8348	79.2898	73.2514	86.3483	73.4276	80.9339	68.3257	83.7033	75.9588	84.1974	79.2703	72.4674	70.8509	74.7368	79.4726	74.5809	77.9763	79.1308	77.0812	72.2514	69.9522	72.9257	78.3055	77.3619
ENSMUSG00000041577	Prelp	1	133838042	133849152	-		34.0551	26.9633	45.6881	24.4589	27.04	26.347	29.0285	36.1347	23.8002	30.5275	27.241	29.953	31.0936	31.4632	20.6311	30.1303	37.7153	37.1788	26.3377	38.5616	31.3478	31.738	44.7141	31.0295	33.3356	24.599	31.2563	28.2987	32.5078	36.8753	18.7978	29.0291	28.2158	29.4513	30.5297	34.622	30.5148	28.7124	34.7787	41.8163	27.5718	31.1414	25.5126
ENSMUSG00000041559	Fmod	1	133964992	133976015	+		40.9902	43.3306	54.3218	29.5564	22.5275	30.034	32.4506	51.5226	20.98	39.2715	34.0974	33.7247	19.2864	21.808	17.6416	29.8222	43.3286	57.0078	25.5405	65.8295	39.1233	35.7841	56.8374	37.318	40.1684	31.6505	41.2293	24.1845	43.3468	59.4964	26.4812	21.2955	34.0753	22.9862	30.2778	57.8598	22.6998	33.1008	57.8265	44.4483	25.799	28.6088	30.9805
ENSMUSG00000020423	Btg2	1	134002908	134006858	-		48.7208	37.4101	62.8037	31.1917	29.2555	24.0455	21.7576	25.4148	17.3721	24.9808	36.5502	49.4791	25.8011	20.2795	19.1927	45.5281	43.3346	20.3616	27.129	19.7156	26.8211	20.5419	23.5943	21.2693	26.2297	41.5834	23.2762	19.9554	25.1648	23.1844	44.3937	51.4296	47.283	40.5014	34.791	20.8745	36.5128	22.4301	25.5581	46.332	30.0999	26.6234	21.9435
ENSMUSG00000026309	Ilkap	1	91301583	91326422	-		36.354	38.6515	36.7634	40.6646	42.7272	36.4281	38.0991	36.911	36.403	39.206	37.7385	42.1369	41.6056	38.3141	34.604	37.7719	38.5952	37.3182	33.9124	39.596	36.2542	36.8492	39.8413	38.1944	41.5601	33.9334	35.6084	37.2678	39.1616	37.6402	35.3532	36.58	39.8807	37.8736	35.4026	36.6629	38.9472	39.8148	33.3843	35.2941	33.8262	36.08	34.0294
ENSMUSG00000067071	Hes6	1	91339205	91341760	-		28.8676	27.3115	25.4395	24.2544	24.8185	28.842	23.7349	29.6984	22.8419	28.9898	25.6149	25.4325	35.6296	26.4699	26.4062	29.2131	30.5457	27.7882	24.9446	33.9771	29.042	22.704	28.1872	27.8801	28.2836	23.2887	28.1113	25.1727	29.8938	35.0613	27.1602	26.0087	28.429	30.1899	23.875	23.8223	30.5844	25.847	20.89	28.0071	28.3869	28.1236	23.7604
ENSMUSG00000001143	Lman2l	1	36458952	36484352	-		34.7303	29.636	36.7052	36.2718	36.5346	34.1361	36.262	29.4924	32.1966	38.4216	32.5726	26.6061	30.3997	33.9944	35.0682	37.4174	36.6438	37.9826	33.8772	37.5646	37.6916	35.3738	40.319	34.1007	37.6801	26.6016	33.6765	31.0064	36.5545	34.3732	28.9157	33.3939	32.7515	30.2717	33.7676	37.5956	36.4206	39.8565	36.9461	33.7976	35.5451	34.7185	31.8264
ENSMUSG00000037408	Cnnm4	1	36510701	36547845	+		15.2187	15.6579	17.0145	19.149	20.2808	15.1871	15.8687	17.5197	15.4048	19.2682	15.4394	16.4332	17.968	15.0588	17.0477	16.9653	20.5499	18.4315	15.3581	18.2663	17.4467	15.6282	16.7689	15.11	16.582	19.0656	16.8313	18.5523	19.3788	19.5008	16.4346	14.1941	14.6699	18.213	14.882	15.6873	16.709	18.4305	12.5356	13.4673	16.5328	14.6461	16.5355
ENSMUSG00000055866	Per2	1	91343704	91387046	-		19.0643	23.9791	22.8131	21.936	41.4921	34.9685	40.3655	21.3048	38.2451	21.3496	15.3389	18.9548	26.154	39.8007	22.5632	20.965	25.8241	27.6109	37.0955	27.1669	44.7312	28.0388	36.4121	22.6619	26.9755	17.5463	24.7105	22.5455	34.1228	29.3074	15.4158	17.9201	28.2418	33.7595	34.4256	36.4287	34.543	49.8054	38.4771	21.7447	29.3413	36.6972	34.2755
ENSMUSG00000025968	Ndufs1	1	63182755	63215992	-		100.612	98.9801	87.4427	104.337	102.513	94.3788	98.7154	98.2395	101.951	99.9954	100.859	103.062	95.6268	91.0462	102.129	98.5598	98.4468	96.7641	103.525	104.217	87.4262	99.7018	97.2449	94.2011	103.539	99.249	99.3485	92.0845	99.5938	101.184	106.153	95.7086	100.224	96.8187	92.5988	97.0377	94.3094	88.3449	92.9389	94.6711	89.3516	97.8963	99.8316
ENSMUSG00000034292	Traf3ip1	1	91422369	91455678	+		27.6797	29.9308	27.7666	28.8276	33.3557	30.2771	31.0872	27.4716	30.8806	34.9114	28.2429	31.7677	29.0415	34.5758	27.2527	24.9162	30.5694	29.9551	32.6018	33.3813	32.7663	27.9551	32.933	27.3267	29.9015	30.4743	32.6461	30.2102	32.4488	29.9814	27.2595	26.2665	33.5768	32.2669	29.8576	29.0077	34.2017	32.1375	29.9672	24.0062	30.4582	32.0187	32.3651
ENSMUSG00000001138	Cnnm3	1	36550948	36567318	+		31.5709	30.245	27.2242	30.0691	29.7266	25.0351	28.8433	33.1032	27.9989	29.5855	32.6597	26.3003	29.3853	28.7529	28.2587	25.9608	30.3768	32.6535	26.8117	30.914	24.8136	25.4565	28.9764	28.7165	31.6139	28.3389	29.1151	21.9699	32.3759	37.4957	31.1748	28.1396	30.0335	27.3388	27.8759	27.4667	27.3337	27.3604	22.4845	26.6005	29.9691	25.5206	24.762
ENSMUSG00000025967	Eef1b2	1	63215984	63219645	+		147.528	163.431	173.561	176.862	173.321	158.553	159.37	183.462	158.504	156.963	148.234	170.375	176.621	172.074	170.312	170.866	175.088	182.409	160.11	181.03	164.964	165.846	166.452	176.715	179.965	172.624	159.839	161.935	163.51	168.489	182.774	164.208	181.543	177.944	179.144	172.007	158.891	173.99	159.895	179.107	171.854	179.663	156.819
ENSMUSG00000064246	Chil1	1	134109914	134117774	+		24.4565	27.6994	17.2979	22.5236	23.971	22.6732	19.6124	29.609	24.6416	14.9196	22.5965	24.4217	30.0065	25.6014	19.7876	21.5154	27.4662	25.4667	21.4455	16.478	22.2174	18.8221	22.7465	17.6995	22.4782	17.4818	20.4479	18.9363	13.8782	19.0454	27.8611	23.6868	18.5208	14.8576	19.8047	19.065	12.9794	15.4098	15.7762	21.9538	24.0512	22.3129	23.8897
ENSMUSG00000026311	Asb1	1	91468266	91483810	+		42.0645	41.1045	43.1979	38.7575	38.4422	39.7963	41.9087	37.6364	42.3521	37.7166	44.1112	44.3542	38.2897	35.2701	37.2335	40.0364	43.1995	39.8882	46.0052	38.1215	46.5829	38.4107	38.1581	36.7176	36.4545	40.3527	40.3912	40.1605	41.5588	41.5771	40.9491	37.835	41.2397	42.1612	40.8834	39.784	42.0206	37.7512	39.6566	40.0193	42.7496	42.1622	48.9788
ENSMUSG00000027520	Zdbf2	1	63312424	63353735	+		14.5321	19.2598	26.606	24.3239	20.7973	25.1861	24.0854	17.4477	19.595	13.4469	17.1664	18.3571	16.9451	22.0694	21.5684	24.7001	28.5787	20.1059	25.3346	24.9065	24.1139	20.6644	25.8095	15.4976	21.0432	19.4109	29.266	20.2921	23.6654	17.4219	21.2371	20.2942	24.2778	28.0802	23.3163	28.7001	24.3815	21.3702	21.2325	20.6474	29.0853	27.7699	23.7164
ENSMUSG00000042429	Adora1	1	134126961	134163102	-		192.336	169.069	189.262	207.18	213.805	198.145	186.103	179.004	206.157	195.627	181.223	194.311	184.681	213.801	209.308	174.323	181.533	176.56	211.965	226.674	185.839	187.795	176.567	237.307	195.498	187.448	178.582	190.693	205.862	190.053	200.121	184.845	182.579	164.268	188.236	195.766	186.442	177.392	188.531	187.42	196.423	228.42	209.813
ENSMUSG00000079610	Ankrd39	1	36576588	36586526	-		8.70009	8.8417	6.73827	7.73252	7.96128	7.21394	8.2908	9.69522	7.67916	9.66056	9.56823	8.44589	8.00358	8.68055	8.48393	9.12948	7.60198	10.7404	5.7605	8.51765	7.4578	7.5601	9.87538	8.82522	8.38982	7.76444	9.11567	7.00399	8.7597	10.1608	9.91179	8.96226	10.3575	7.62544	7.31974	5.9338	7.39564	6.60999	6.61463	8.26689	8.15102	7.59843	7.35313
ENSMUSG00000026566	Mpzl1	1	165419809	165462011	-		32.1074	30.2099	31.3894	30.8816	33.9338	31.4575	32.8613	29.1066	32.8118	31.2219	29.245	32.7995	34.1318	32.9147	26.8244	33.7899	37.0082	31.3939	27.5963	33.4256	25.9051	34.5455	37.5184	35.6734	41.8183	32.6616	32.6569	26.2759	37.888	29.5696	30.8089	28.8122	33.9838	32.5984	27.6052	28.7614	30.2788	34.3317	28.7842	24.1927	26.2607	32.9494	30.5604
ENSMUSG00000026313	Hdac4	1	91856501	92123416	-		24.0812	27.6163	26.125	22.8634	26.0687	27.1495	26.7728	24.7394	28.9626	27.0336	25.6826	22.6688	21.6436	24.7424	25.508	21.7924	23.7789	24.1757	28.3782	21.3665	27.4837	26.878	26.6328	28.0696	25.7203	24.9384	24.0396	24.4772	20.7421	24.9163	23.0865	24.546	27.2837	23.321	26.2206	27.4458	25.7986	29.4337	28.9891	26.23	22.751	25.5921	24.5115
ENSMUSG00000026458	Ppfia4	1	134224521	134260666	-		130.842	117.947	81.5333	128.99	137.829	104.781	108.589	119.567	133.172	138.543	116.737	117.589	115.656	134.056	95.813	114.05	126.477	128.99	102.593	168.452	88.0666	92.4876	147.383	126.224	158.274	121.348	105.426	93.8328	150.287	149.46	122.57	101.385	138.671	91.3011	84.5694	109.6	108.952	101.836	74.1204	90.2687	102.315	107.649	115.961
ENSMUSG00000026260	Ndufa10	1	92366732	92401582	-		150.364	141.601	148.876	149.177	159.695	148.185	158.221	151.105	143.532	135.625	159.887	145.538	177.274	146.099	165.485	159.409	159.255	137.89	146.376	157.231	144.631	153.773	161.817	150.253	166.37	169.139	152.456	149.372	156.88	154.57	162.534	147.072	138.156	159.117	153.054	153.338	137.463	140.433	145.229	158.798	160.629	149.634	140.625
ENSMUSG00000040713	Creg1	1	165591315	165602877	+		70.1548	92.8777	77.6253	80.619	62.037	74.8004	73.8169	68.2936	77.559	64.4334	68.3013	68.5546	80.5196	71.573	59.2177	71.3573	86.7666	62.732	68.9503	88.3601	70.961	66.493	93.3194	68.5676	71.2428	72.636	81.8034	61.8848	79.5651	72.5743	84.5243	76.372	73.4012	67.9387	64.4076	83.344	71.6661	69.992	57.6091	75.1386	75.9986	65.8223	72.75
ENSMUSG00000042305	Tmem183a	1	134273835	134289717	-		85.2395	89.8408	89.5747	91.8128	93.1994	89.0579	94.0483	90.4583	89.2838	85.5399	83.7491	91.5611	83.6109	87.544	91.3081	91.0916	85.9527	89.9477	85.6273	85.6665	79.1579	85.9172	93.8661	95.6866	91.8724	84.9039	87.6268	84.1552	92.8531	83.3847	91.5764	94.595	86.9796	82.15	85.2398	94.1203	80.9014	90.9938	89.6426	92.3512	87.5164	89.7118	85.3282
ENSMUSG00000026121	Sema4c	1	36587720	36597430	-		27.8737	26.0375	22.3951	25.5812	24.8091	22.7587	24.6531	25.2967	23.9198	25.7023	24.9308	26.4277	25.0452	23.7488	21.2387	25.9634	24.4709	26.708	22.2024	24.8635	19.6995	22.9815	25.0504	26.7934	30.3369	26.8865	23.5034	22.8533	24.7789	27.3814	26.2965	22.2694	29.3977	22.2563	22.5049	21.513	24.2015	20.0933	20.7833	25.6705	24.9937	23.0981	21.9296
ENSMUSG00000073616	Cops9	1	92564867	92569707	-		115.54	103.971	118.689	113.837	118.123	106.269	114.39	113.481	108.436	105.539	109.321	110.002	124.537	107.389	127.054	115.414	115.852	110.587	115.165	110.159	100.138	114.129	113.882	108.043	117.415	106.069	107.042	106.403	114.967	120.611	114.987	117.15	111.929	120.434	120.478	103.777	102.386	107.154	114.591	113.429	132.488	104.694	106.538
ENSMUSG00000026456	Cyb5r1	1	134333297	134339474	+		18.4094	18.0266	20.4496	17.6716	20.1422	18.4607	17.5957	20.8472	20.8229	20.3202	20.5885	20.8381	20.0493	19.9612	18.3793	21.6385	21.6848	22.7039	19.4255	23.0751	17.5171	17.8709	20.8576	22.1954	24.3902	20.75	22.247	18.2508	20.6036	20.0292	18.3896	19.9388	20.9478	21.3435	19.0366	22.7833	18.9483	18.0477	18.3073	22.4892	22.6314	20.1845	20.7861
ENSMUSG00000034220	Gpc1	1	92759367	92788501	+		72.224	69.2435	75.4973	72.9436	73.552	72.278	75.8409	74.1676	65.0155	70.5116	81.2852	68.8119	79.5489	72.7666	75.8843	66.7511	79.4506	79.935	79.5034	74.3453	78.4907	67.9535	69.5121	79.7944	81.6022	68.765	79.4654	77.4896	82.9436	80.2437	79.5125	71.9923	70.4127	81.8004	82.4952	68.2625	73.5528	74.9239	76.0685	85.1136	73.7717	75.8067	80.5882
ENSMUSG00000026457	Adipor1	1	134343116	134361089	+		66.7443	69.0939	70.8953	69.8139	70.7336	71.3623	69.1082	67.5701	67.9083	68.0857	62.0832	68.1871	74.9988	71.1201	66.969	72.6888	72.5108	72.8804	72.2495	68.6481	65.7068	64.4381	77.8366	72.2006	71.9846	66.7217	72.4731	65.6439	75.1986	69.2817	68.5538	70.8456	67.8915	68.7054	67.6539	71.2425	73.7176	76.1274	68.3156	68.4149	69.9166	72.8729	68.6337
ENSMUSG00000047067	Dusp28	1	92834703	92836157	+		37.4049	38.5579	38.822	31.5591	33.7239	39.3228	44.7333	42.4087	33.6455	34.7652	43.5719	38.5686	44.3556	39.4959	37.3156	47.5204	40.3877	37.6529	39.471	40.3576	35.6708	39.001	41.8774	49.1361	45.5538	40.653	44.4338	38.8489	47.0085	49.4837	42.6558	36.3933	44.3865	44.4755	41.9069	49.1675	53.8916	45.751	38.3905	34.5694	35.6626	37.9005	34.1708
ENSMUSG00000026455	Klhl12	1	134383269	134418611	+		19.0607	19.2069	21.2093	21.6888	17.7612	19.0782	20.3487	18.5515	17.6333	19.7492	19.8075	18.0286	18.9402	18.7904	16.6911	19.0967	18.9698	16.1814	17.9423	20.7808	19.3431	20.0255	18.2461	20.4252	18.3854	19.5235	18.3204	17.8113	19.7043	17.8518	17.8035	19.3279	20.3566	19.3974	18.2036	19.7883	18.371	18.6093	19.297	18.9078	18.843	19.3916	18.1044
ENSMUSG00000042229	Rabif	1	134422386	134436512	+		49.9018	51.2388	50.056	53.3962	53.5597	51.434	49.7873	45.1846	52.7428	49.8338	51.9415	47.0063	52.4608	48.4448	52.5875	46.8503	48.786	50.6318	55.8735	52.4865	45.6232	51.331	48.8486	48.4516	48.356	48.1056	49.257	49.0132	49.8191	44.5275	52.2715	47.0798	48.2185	45.9095	49.4224	54.4616	55.3207	52.1209	47.8325	49.2796	47.6641	52.0015	51.6629
ENSMUSG00000026269	Rnpepl1	1	92838505	92852106	+		18.2699	16.4628	62.0772	15.4822	18.0152	36.797	45.2907	103.14	16.89	15.4411	16.7185	17.3915	48.8814	18.5467	15.8924	15.2743	18.6858	110.665	91.5463	17.2206	15.7618	15.5395	125.365	17.6169	20.0151	16.1642	18.0139	17.649	19.0031	19.5497	16.085	68.2489	17.8071	19.3954	17.4251	65.9419	17.1952	15.925	16.2315	16.125	56.6488	16.8425	94.985
ENSMUSG00000025964	Adam23	1	63485050	63635435	+		58.6981	54.4613	50.5182	61.0886	50.0541	55.8479	58.954	47.4473	56.6068	62.1112	57.8919	53.1788	54.4746	60.2021	51.4779	58.4008	60.8504	41.7432	59.7459	62.1015	51.9523	47.4983	62.3665	59.3658	57.6228	59.258	57.8799	57.8153	63.5991	49.8219	56.978	54.2707	55.34	47.3918	46.7909	53.3398	49.5496	48.1544	50.3315	48.5572	57.3085	62.388	59.9885
ENSMUSG00000025963	Mdh1b	1	63737978	63769477	-		2.58691	4.93719	3.16214	2.77284	4.65746	2.90886	2.20269	3.80606	3.54208	2.93718	2.22042	5.17728	2.54927	3.61564	3.15265	2.59461	2.88643	4.59916	2.76937	3.9707	2.76118	5.33951	5.09266	3.7107	4.03557	3.10751	3.05441	2.86227	2.06616	4.1501	4.47251	2.7819	3.09853	4.71245	5.02221	4.2742	3.77481	2.59558	3.91275	4.62073	2.8847	2.31282	2.54142
ENSMUSG00000026270	Capn10	1	92862098	92875663	+		27.6269	20.416	24.4857	22.319	27.59	23.6139	23.9384	24.5023	24.9747	24.0097	23.5958	22.4689	29.1911	26.9577	21.9113	23.55	28.0458	24.2356	25.2515	27.9679	26.2798	21.941	26.618	26.1683	26.4516	24.3657	26.6272	23.9634	26.4004	24.9041	25.6796	22.0679	22.3669	27.3379	24.6429	26.1752	26.2261	29.7186	24.1074	21.9891	25.7296	25.6626	24.7955
ENSMUSG00000026116	Tmem131	1	36831272	36982747	-		55.8452	61.2015	58.3466	61.322	59.7161	56.916	65.9122	55.7248	60.1574	53.4599	56.4716	53.6294	51.1171	59.6569	57.4091	53.7918	55.9663	53.6721	55.0992	54.9702	60.6357	58.3706	56.7977	60.6908	58.7896	58.1512	59.4165	57.9333	59.748	54.2433	48.2157	60.1732	59.3297	56.1636	58.3261	58.8645	58.745	58.8014	54.8277	53.109	53.9447	54.1296	55.8741
ENSMUSG00000042207	Kdm5b	1	134487909	134563023	+		21.9132	24.9027	29.2478	28.5616	26.3286	28.4209	28.5788	26.7786	25.5057	24.0066	24.9157	25.6697	24.5911	24.1403	24.2244	23.9636	25.7103	24.5711	24.382	25.4357	30.9288	24.5644	24.8536	25.1387	21.5026	25.0544	26.1972	29.8196	25.9595	24.132	22.3514	26.4949	24.1947	27.0874	28.0756	26.4912	27.5053	25.6038	28.6586	23.8549	27.6171	27.2511	25.8172
ENSMUSG00000025962	Fastkd2	1	63769773	63793814	+		18.6903	20.0124	15.9478	21.2638	22.0017	17.1093	20.8458	18.8999	21.321	22.1884	18.8473	22.3095	15.2217	19.8427	22.1903	19.3854	17.5213	21.0608	17.8754	24.451	15.0525	19.1449	18.2066	20.689	23.1176	20.0637	18.8815	16.8252	19.4573	22.1772	22.001	18.0492	19.8163	19.606	17.4808	18.2048	17.0054	18.633	20.3061	19.1881	19.0821	19.1684	16.4889
ENSMUSG00000026452	Syt2	1	134574415	134690331	+		198.135	152.869	71.6869	127.962	198.768	147.643	157.053	154.511	187.648	253.902	161.145	190.25	174.444	227.967	153.597	182.804	183.361	155.83	144.041	272.182	92.6318	125.912	250.679	188.066	250.778	184.716	153.103	103.766	243.603	223.657	209.433	136.349	150.628	109.164	88.6822	130.958	150.26	135.678	88.568	119.268	144.908	171.827	167.587
ENSMUSG00000025959	Klf7	1	64068606	64161441	-		42.4861	41.7199	39.9054	41.504	39.2714	37.7476	40.4917	38.0129	42.684	40.8058	39.6508	40.2245	30.9626	38.984	45.0054	39.5811	39.7976	40.5866	38.5493	37.3881	35.3169	42.5197	35.9142	39.8177	42.4636	41.9686	39.6228	39.4589	40.3008	40.1341	41.9701	37.9343	40.2541	35.5338	35.0381	37.7652	34.8016	39.5958	40.9786	42.006	35.0367	37.8815	37.5505
ENSMUSG00000073557	Ppp1r12b	1	134682396	134883678	-		53.9389	73.7236	70.5073	57.4062	61.7485	67.9069	66.9452	69.0691	63.9611	49.6167	61.1397	58.3429	47.9518	55.6069	58.8715	57.7498	58.6873	64.4768	64.2148	46.5195	68.1496	64.3403	49.9143	59.6436	46.8293	54.674	65.6431	75.7892	51.6873	61.5583	54.3753	74.6496	64.3623	59.2409	66.3563	58.7441	66.6007	71.0152	69.8746	60.3196	57.1075	55.9329	60.7938
ENSMUSG00000042793	Lgr6	1	134911039	135033014	-		12.7085	15.9918	14.8614	8.45323	18.0999	15.084	16.1067	19.5608	14.6451	5.22901	15.3768	11.7636	12.6969	14.9689	11.2629	10.6562	14.8942	15.3741	10.7887	5.8245	19.0091	9.34103	7.98632	7.38036	5.95972	9.90692	18.3014	21.6949	7.03254	14.3701	7.85545	19.9709	12.9836	14.0763	12.6695	7.72904	16.5956	11.9969	15.406	10.5433	9.55425	9.34612	10.0256
ENSMUSG00000025958	Creb1	1	64571804	64636854	+		26.7736	28.8961	23.3073	32.3097	31.7994	30.1321	32.159	26.9081	33.4816	32.14	27.4607	26.7687	24.3633	31.5241	26.9297	25.4696	27.6137	26.0932	26.9298	32.8967	30.1361	28.0157	32.5576	26.7637	29.4955	28.3538	27.632	26.9875	31.1048	26.224	24.1114	26.8919	27.8102	25.8251	26.233	30.0149	29.3992	31.4259	27.861	23.9333	25.5121	29.784	26.3334
ENSMUSG00000025956	Mettl21a	1	64645632	64656401	-		14.5647	17.8017	16.28	15.1481	15.49	14.8176	15.0005	16.6672	15.5051	16.322	16.0043	17.0295	15.9684	15.8226	15.0288	16.8734	16.0092	16.0402	13.3407	15.9	15.3017	15.6965	17.5835	14.8071	18.864	14.8485	15.4458	16.0324	16.7013	16.0757	18.4046	15.2949	17.0161	15.2759	16.7718	16.6937	15.1156	15.3949	14.8932	19.6594	15.9243	16.5032	15.4265
ENSMUSG00000070871	Ccnyl1	1	64729614	64764803	+		17.4046	17.8599	23.1691	22.1361	18.5328	20.4627	20.3992	18.0826	20.7588	19.3401	17.5972	17.0246	17.0546	18.2538	18.2947	18.5431	20.7864	16.8249	16.8922	16.4078	21.3736	19.0336	18.3648	19.2222	14.8538	20.3664	19.021	21.0586	18.722	20.4065	18.5862	19.1412	23.5803	20.8724	21.3345	18.7672	17.6329	19.4334	20.2104	19.0331	22.1683	19.0116	18.2591
ENSMUSG00000026424	Gpr37l1	1	135087972	135095419	-		520.702	401.586	367.732	376.027	480.861	420.394	430.063	462.948	438.575	484.249	404.961	458.476	522.426	480.184	393.071	450.969	473.482	471.734	398.304	461.182	379.284	422.726	511.351	449.044	516.082	429.444	434.945	360.777	489.267	477.368	442.129	413.669	388.035	369.682	394.469	407.56	432.576	402.183	362.102	413.408	431.409	405.495	408.716
ENSMUSG00000026565	Pou2f1	1	165692723	165830247	-		19.2631	19.5556	19.4744	23.3056	21.6513	19.8558	21.6297	18.6092	21.9001	18.7453	18.2141	19.1701	15.05	19.885	16.9795	20.3811	21.2129	18.7773	17.9194	22.1288	19.3754	17.2207	23.359	17.8572	21.8661	21.621	19.8797	19.4053	22.6094	20.9147	17.6177	19.3367	21.534	21.3594	20.666	20.1348	18.7155	18.0824	15.3218	16.3915	18.7333	18.0668	18.0161
ENSMUSG00000051344	Plekhm3	1	64825142	64995983	-		29.7462	32.4746	31.1848	30.7918	30.1082	33.3587	31.8973	30.8633	31.8522	31.614	32.0376	31.0122	25.4401	31.1589	30.3413	29.1683	31.586	29.6808	32.9683	31.9471	31.1296	33.0112	31.0048	33.0074	30.9257	29.6644	31.2696	34.015	33.7239	30.5903	30.3396	29.8244	28.6779	30.3766	31.4068	32.0379	31.6716	30.6199	31.1493	30.0246	30.8989	33.358	31.5355
ENSMUSG00000041926	Rnpep	1	135190450	135211822	-		27.1048	27.9042	29.2759	28.6592	31.7299	29.7597	29.6159	31.6245	31.1516	29.6358	29.3594	28.6652	26.6939	26.7693	26.5945	28.3967	29.3122	33.7385	30.9557	26.8657	31.294	32.3042	29.5759	30.5492	30.9934	27.4726	29.0484	32.1751	30.8757	27.6077	28.3306	30.0436	27.674	29.1371	32.9076	28.7964	31.5809	30.2921	27.9939	32.0548	28.8914	27.3521	27.377
ENSMUSG00000062580	Timm17a	1	135222951	135241516	-		47.1475	46.9531	46.0089	51.4213	45.5744	47.574	49.6851	46.505	47.1909	48.7681	49.7766	50.082	43.3056	46.2228	50.4494	48.8938	47.4752	46.2047	47.9651	47.8617	44.9135	46.9998	44.4044	48.5479	47.7619	48.3299	49.4121	46.311	50.6526	45.0372	50.2426	45.1705	45.7867	46.2819	46.1456	48.2768	45.9308	45.6988	45.59	49.4679	47.9985	52.5178	47.9691
ENSMUSG00000040629	Mael	1	166028770	166066316	-		0	2.07765	2.89532	0.962653	0.429752	2.61057	3.53744	3.64513	0.305519	3.19092	1.02783	1.42652	1.01147	1.07593	0.595653	0.677276	2.36518	1.03013	5.34941	3.48416	3.08124	2.64819	2.52576	0.538643	1.14371	4.17031	1.69665	0.946381	1.06929	1.05855	2.14663	1.99292	0.6147	1.44683	0.673195	2.04674	1.30237	1.35506	1.04492	1.14585	1.14456	2.05265	3.92138
ENSMUSG00000044816	D630023F18Rik	1	65144444	65162373	-		5.0899	4.53228	6.81993	4.73613	3.9095	4.64259	4.66482	5.58309	3.37491	4.32718	6.10628	2.96621	4.1078	4.54435	5.03167	6.33729	6.06663	4.6856	4.60337	5.11858	5.11666	5.54472	3.51691	4.37508	3.64155	4.83059	5.19738	4.4584	3.64779	5.12057	3.90564	6.07647	5.89157	7.52115	5.24925	5.98481	6.34703	4.57864	5.91687	5.21197	6.13575	4.39368	5.09618
ENSMUSG00000041889	Shisa4	1	135298795	135302815	-		137.254	142.312	145.689	139.565	126.899	138.554	145.781	158.522	134.337	113.95	151.645	157.756	166.643	146.257	166.281	120.77	140.608	146.5	141.235	98.5822	152.989	128.535	101.114	144.962	119.677	142.297	136.279	151.511	117.063	116.835	160.415	136.571	125.009	134.884	147.351	119.658	123.678	126.739	144.004	154.085	167.549	159.576	157.086
ENSMUSG00000014602	Kif1a	1	92943186	93029544	-		749.429	721.298	748.515	741.849	745.718	752.794	757.767	743.054	701.128	744.634	773.799	707.332	682.974	751.995	780.092	759.583	793.343	761.457	765.146	730.79	780.173	739.389	786.056	751.91	723.307	724.23	771.609	738.365	721.402	739.575	680.467	708.798	708.614	783.714	786.742	783.913	768.936	753.146	777.965	761.687	782.486	772.764	791.537
ENSMUSG00000025950	Idh1	1	65197775	65225597	-		78.044	82.8814	92.9518	86.8671	86.2749	87.3906	86.2812	82.3944	75.6649	66.0291	73.2801	74.227	86.5844	79.962	82.8868	95.3885	96.8485	81.9117	82.0113	72.7602	86.6091	74.4367	76.6119	69.0023	80.7552	85.7283	92.3912	85.6735	81.2518	78.8542	87.0847	86.288	78.4252	98.4207	89.172	85.6714	86.338	82.1189	85.5153	87.1592	85.0924	85.3308	75.6757
ENSMUSG00000041879	Ipo9	1	135310050	135358237	-		137.734	140.009	130.625	138.891	130.15	139.894	145.681	140.686	138.942	133.371	149.344	137.075	129.528	134.98	133.563	142.335	140.92	129.266	128.549	129.205	131.554	127.93	126.155	145.09	129.953	139.078	148.058	140.641	125.857	138.444	134.773	148.599	144.271	132.479	137.226	129.033	125.283	127.898	131.625	133.592	133.833	136.306	135.694
ENSMUSG00000040612	Ildr2	1	166081708	166144392	+		92.7283	106.009	116.075	95.2031	94.8664	117.858	115.709	108.579	100.361	87.4764	118.795	94.6195	89.386	97.5868	103.371	95.9061	105.394	98.6618	106.04	73.3706	115.232	110.161	88.7069	110.343	86.839	94.9412	115.892	108.207	94.0836	93.676	71.1471	108.22	96.6379	105.635	118.234	104.125	106.853	109.176	119.58	101.923	100.336	96.7502	101.63
ENSMUSG00000026563	Tada1	1	166206666	166221190	+		41.7983	43.427	39.1681	44.5918	46.3889	43.3351	45.0545	42.1025	46.7628	39.0185	42.41	39.2777	48.3001	54.2892	43.8274	40.7232	43.5133	40.5815	38.4672	45.2231	42.5855	42.9279	41.7632	49.361	45.4761	39.3735	42.6686	39.0067	46.8529	44.7829	35.7228	45.3127	45.7472	39.2787	38.7179	48.7604	47.982	39.8242	47.8362	36.1157	47.7179	49.7412	39.0336
ENSMUSG00000047793	Sned1	1	93163563	93228787	+		20.6157	24.6859	20.7943	20.9674	21.9324	20.1458	24.0129	26.5519	24.49	24.9523	19.7327	20.8118	22.0472	23.5095	15.3627	23.8182	26.844	23.1626	17.3443	22.9581	16.3471	23.0758	32.6456	23.5064	33.8102	23.8043	24.1643	16.7619	26.2117	23.4304	16.4363	23.1213	21.8869	18.9399	19.9378	22.9839	23.0671	20.2641	15.5908	17.4965	18.8874	16.9322	18.2074
ENSMUSG00000040596	Pogk	1	166212191	166237351	-		48.0498	48.2654	46.7815	51.1408	52.3647	49.0083	51.4998	48.1764	50.7591	49.6609	47.8606	47.6842	45.2574	50.9295	44.4469	49.9804	49.6227	48.234	48.25	52.0885	43.6348	47.5294	62.6546	50.9288	58.3696	47.3335	50.895	46.4084	55.5124	46.9279	47.863	45.036	48.1185	49.3955	44.2513	50.534	47.0896	48.5047	44.8247	47.3084	45.4962	46.1239	46.9156
ENSMUSG00000026273	Mterf4	1	93226933	93233585	-		10.6567	10.4903	11.3438	11.6201	12.1866	11.7452	11.9383	10.1868	12.3552	10.7192	10.9585	10.1306	12.7201	10.2586	11.0649	10.8665	11.4188	11.9024	10.315	11.5548	10.2993	12.0443	11.6259	11.1275	12.7849	11.8631	10.5588	10.6958	12.7148	11.7943	10.3043	10.1813	13.8439	11.8191	10.1371	11.4878	12.2035	11.5389	12.2696	9.41832	11.007	11.0758	11.189
ENSMUSG00000025949	Pikfyve	1	65225842	65317854	+		25.8523	26.5604	26.4883	30.8777	24.5204	25.0989	25.951	25.2959	28.0979	29.0978	28.213	23.0473	18.4084	25.7366	23.0246	25.5749	23.4247	23.2715	27.1279	27.2759	22.9004	26.0655	24.9979	27.5345	23.1312	24.7473	25.6364	26.2305	26.9201	20.1591	21.8174	25.9849	27.6979	22.2582	24.777	27.1543	25.274	22.4673	25.3563	22.9472	22.9988	24.2459	25.52
ENSMUSG00000026274	Pask	1	93236492	93271204	-		2.8933	3.46317	3.73827	4.0247	4.0074	3.67942	4.00016	3.85973	4.06156	2.97219	2.92096	3.49266	2.95049	3.46436	3.2472	3.49784	3.69073	3.80013	2.87613	4.49131	3.53628	3.26441	5.10736	3.77783	3.17214	3.50294	3.54672	3.32632	3.98841	3.30716	2.79214	3.3722	3.96833	4.02353	3.76005	4.50226	3.73676	3.16219	3.65483	2.93152	3.50291	3.14105	3.34858
ENSMUSG00000060568	Fam78b	1	166828986	166916646	+		30.1949	30.0487	29.4841	34.5902	31.8804	29.5145	31.2435	29.2131	28.6706	31.6644	29.1271	31.8937	26.1893	28.7426	31.5392	24.5692	27.2518	30.2811	29.1555	29.2201	31.0022	27.8946	32.6247	32.5914	28.015	32.5898	30.4158	29.5279	30.5184	29.4223	26.8201	29.4023	27.6635	29.7316	27.8888	28.8406	29.1716	33.786	26.7078	25.6265	29.2824	29.1129	31.5421
ENSMUSG00000026275	Ppp1r7	1	93270576	93301211	+		61.2382	62.7825	64.0645	64.3331	50.6855	56.6294	58.9279	53.0753	63.7425	56.1039	64.4455	55.1906	54.553	55.668	57.687	55.0009	60.7413	56.7167	71.478	49.1029	58.3134	64.6697	55.0234	56.0347	49.2158	61.4974	51.4497	66.4743	60.2536	59.663	62.5278	60.855	59.6585	59.6724	61.6283	56.6342	60.9951	50.4345	56.3234	59.0808	62.3925	61.2495	64.2897
ENSMUSG00000009418	Nav1	1	135362318	135615843	-		27.6418	30.7433	31.57	27.1717	30.55	32.7286	34.3572	30.4584	28.6204	27.7182	30.3502	28.0932	24.2821	29.1207	28.9698	29.5083	32.9086	29.5507	31.8287	25.1863	35.4775	29.4478	32.156	30.1332	30.2563	28.0086	33.0091	32.058	30.9683	30.0858	26.0083	30.6706	29.0326	32.4874	32.741	33.5852	31.7755	32.9767	30.1951	30.4503	29.9283	30.3297	30.5736
ENSMUSG00000026421	Csrp1	1	135647799	135679970	+		434.232	442.181	449.77	442.413	421.688	422.295	427.166	446.486	432.422	440.664	385.853	425.296	522.682	489.977	410.585	476.328	495.317	453.736	439.496	483.039	372.335	416.855	494.714	453.53	528.646	395.189	432.82	422.492	511.112	403.907	513.006	445.366	418.404	426.67	418.227	407.625	437.901	354.768	428.51	443.268	466.472	494.881	447.441
ENSMUSG00000041801	Phlda3	1	135693857	135696660	+		59.3001	62.8523	60.6144	45.2497	56.1317	58.3442	68.8145	64.2526	63.1688	61.0712	63.003	63.7463	88.1218	63.588	66.2134	71.3717	64.4835	59.8725	67.6611	67.5254	61.2719	56.0948	73.4003	58.8781	73.1029	54.2182	81.6376	58.5179	72.5065	66.5485	83.8359	59.9847	56.5437	66.0646	53.2811	56.8794	58.8139	52.7203	72.0159	65.1199	69.1815	68.4523	65.5413
ENSMUSG00000026558	Uck2	1	167050452	167112889	-		30.4981	26.8291	30.61	29.8779	31.6564	28.1515	29.006	26.0952	28.2465	27.2375	29.153	29.0469	27.4288	27.4705	27.4881	24.3594	27.6768	25.4844	28.247	26.4734	34.0958	29.1171	32.8446	26.4232	25.7912	31.5719	32.2105	31.1792	31.9359	25.3667	27.1429	24.7973	29.0982	31.7691	27.4153	25.0853	31.6514	31.202	28.9751	26.5301	28.4514	29.7943	30.8712
ENSMUSG00000026113	Inpp4a	1	37338946	37449817	+		107.188	102.804	83.0871	90.7688	111.71	91.7647	96.6537	103.432	96.3657	115.226	104.802	102.366	78.6407	93.2262	94.0886	86.9413	87.2305	108.303	91.8806	111.359	92.535	93.3739	95.9601	97.2081	111.019	93.2355	90.5638	86.9816	123.589	94.9385	99.0647	85.6583	91.1746	99.5287	90.8203	95.7132	88.9536	104.699	92.748	88.5151	87.0547	89.4451	90.5443
ENSMUSG00000026112	Coa5	1	37456165	37469184	-		88.0144	85.7769	91.2762	89.1209	80.5753	92.2339	92.7088	89.5515	91.5404	89.7694	88.6223	79.1846	79.4168	87.4544	92.0537	90.2099	83.3575	85.108	89.1822	86.2004	87.121	89.7739	87.5668	87.8032	83.4964	83.492	91.1702	85.3814	84.8735	85.1631	85.2824	90.0839	85.7629	83.5048	95.8796	83.8214	83.2325	80.9763	87.1231	94.4377	91.1963	87.588	87.4111
ENSMUSG00000052428	Tmco1	1	167135947	167161547	+		33.9968	36.4936	33.3084	36.169	35.1744	36.5864	35.7659	36.1332	33.5638	36.7911	32.2081	35.3387	38.726	31.7678	32.4479	41.5877	35.0039	33.5651	37.2887	38.9047	28.5197	28.1507	33.8642	33.702	38.4426	37.1343	38.3981	35.3732	34.6512	37.5655	40.1373	37.4192	36.672	31.9028	35.9985	37.2803	32.2751	34.0614	31.6036	37.8791	32.5799	34.6992	36.3752
ENSMUSG00000026687	Aldh9a1	1	167177560	167196101	+		51.3341	45.1572	45.2369	43.6073	45.4605	43.8496	46.8485	46.7487	38.266	43.1394	47.9886	43.8454	51.2314	41.5209	44.7784	48.3643	49.1656	44.6285	40.4383	42.9909	45.5987	38.2103	49.9986	42.1252	53.1396	41.333	52.645	50.5404	51.8091	46.6343	46.8451	44.056	48.3357	49.145	39.8653	41.0404	45.0334	39.636	38.4637	44.2438	45.0733	40.1427	39.5302
ENSMUSG00000026111	Unc50	1	37469220	37478065	+		95.9017	98.052	90.9617	101.277	88.4373	92.2889	100.944	88.0141	104.283	93.3395	95.0801	104.115	97.413	98.7989	94.4665	96.9303	94.1339	98.8466	87.9084	95.2668	74.2107	93.3299	93.2613	93.5044	101.173	97.7098	90.4462	90.4951	98.5803	93.2012	92.198	84.7994	99.1739	91.9786	91.322	94.1866	92.3743	89.8278	93.3851	94.006	89.6604	90.1137	92.3787
ENSMUSG00000026688	Mgst3	1	167199535	167221410	-		247.489	227.409	219.739	220.945	236.259	217.708	192.633	222.934	233.118	211.718	236.367	228.06	245.675	201.132	219.957	202.432	217.302	224.576	240.277	225.67	205.252	198.949	214.326	203.088	199.65	194.492	234.91	223.885	214.531	222.038	256.147	209.243	230.389	241.576	209.294	218.483	216.545	252.599	231.81	231.25	217.654	208.677	212.616
ENSMUSG00000015843	Rxrg	1	167425953	167467192	+		15.9972	23.4006	32.4931	30.4002	10.3754	23.9459	21.4294	20.8223	20.5147	12.6652	14.8444	12.8074	9.1574	8.52334	21.1217	23.1984	22.916	27.0908	30.5422	12.8005	28.4127	28.0824	12.1141	10.7015	8.54254	22.1612	19.8409	39.449	23.7987	23.7816	35.5222	32.8474	18.5507	21.1599	33.4198	12.7947	16.8268	17.1753	27.1419	30.5817	26.5534	18.4015	23.8796
ENSMUSG00000026110	Mgat4a	1	37478421	37580097	-		20.3867	22.6415	21.4406	24.9593	22.8817	23.4765	25.686	23.137	23.676	23.6491	22.5599	22.6468	20.0211	21.1583	22.4589	22.9258	23.5308	21.4027	21.1243	22.9895	22.2013	23.2773	22.452	21.7889	21.9885	22.1013	24.5549	24.1441	22.9698	22.7866	22.1418	22.2338	22.1226	22.5951	21.8458	24.5273	22.3186	22.7885	22.2121	21.2936	23.7912	22.9864	22.3468
ENSMUSG00000034088	Hdlbp	1	93333662	93406523	-		104.846	104.668	100.599	106.067	111.615	103.827	106.272	105.31	109.401	114.246	106.01	102.315	99.6059	105.885	103.66	104.784	106.169	103.206	108.367	109.741	99.112	110.003	110.948	111.447	112.602	101.568	106.773	106.96	109.324	101.248	106.477	100.8	105.257	101.702	103.576	105.64	100.314	108.62	103.294	105.757	101.454	100.724	106.066
ENSMUSG00000026090	Cracdl	1	37650758	37759166	-		141.766	161.861	205.523	162.766	138.533	168.813	156.679	163.46	144.963	134.593	188.877	152.859	138.978	138.634	169.994	142.049	142.02	149.451	163.663	110.545	198.919	174.178	106.025	168.729	107.479	152.437	148.112	204.525	144.351	160.292	147.192	157.832	167.978	183.563	190.387	155.309	165.773	175.51	189.776	191.973	170.602	160.555	176.278
ENSMUSG00000052534	Pbx1	1	167946933	168259839	-		70.4983	85.7896	82.5905	70.4785	69.6397	78.6194	78.0664	84.8392	76.2987	59.4994	82.1059	76.3574	55.7904	64.6938	76.1673	72.5223	68.9698	80.5583	73.7692	52.8499	77.7637	73.9617	54.9695	60.9658	50.5389	71.3608	82.6493	93.1459	57.8807	69.0375	68.0033	90.137	71.3121	75.3022	80.7484	70.6596	72.7731	73.1431	76.3896	76.0402	71.9248	70.1024	69.8803
ENSMUSG00000015222	Map2	1	66214432	66478612	+		336.379	390.713	435.957	417.417	378.026	403.499	399.431	389.933	376.554	354.04	376.232	355.274	277.895	367.625	400.587	402.956	371.706	374.549	380.415	344.619	394.722	417.133	340.525	378.971	330.188	367.67	387.894	400.178	335.862	351.895	362.939	414.457	397.197	405.614	418.28	407.81	382.368	406.802	404.137	403.508	399.076	386.582	375.842
ENSMUSG00000026678	Rgs5	1	169483070	169523382	+		110.743	83.3893	81.0787	107.419	88.6307	86.2145	96.2608	75.2853	90.0298	102.973	102.881	95.4383	99.4333	99.0534	87.6496	84.8919	86.4151	69.9006	80.7441	99.5582	79.4168	83.2299	98.4864	108.213	89.3358	94.4192	93.8305	86.4955	113.185	77.5681	74.9043	84.9142	77.154	78.8297	81.1982	92.5149	70.6866	91.4323	75.5138	81.1929	98.6088	94.9584	83.0195
ENSMUSG00000038530	Rgs4	1	169569046	169575211	-		330.9	361.202	446.138	456.265	302.363	445.94	420.383	409.269	433.842	363.282	399.185	436.736	335.525	318.087	437.414	312.638	307.09	334.059	456.87	279.387	458.101	457.828	298.625	444.035	273.506	414.942	367.639	512.921	390.494	243.108	450.305	411.97	386.412	358.043	439.244	344.461	318.735	436.007	523.649	485.303	385.436	409.042	436.133
ENSMUSG00000070532	Ccdc190	1	169756217	169762222	+		65.3282	58.5855	59.4404	53.7401	50.5741	57.5367	56.7744	63.2326	55.267	56.8489	49.6007	58.8811	53.0716	51.0771	47.3271	69.9899	56.7316	57.5069	66.0343	54.8061	50.1268	55.7269	62.3864	52.3977	68.0113	57.6258	50.7491	49.8928	59.5784	42.3175	53.4919	53.4713	49.3013	58.9523	52.748	45.879	51.5766	50.9207	53.5587	65.1327	51.6184	47.9077	54.3078
ENSMUSG00000026675	Hsd17b7	1	169777104	169796810	-		19.0301	16.2755	19.9072	20.1717	19.0421	20.4802	21.7257	17.0178	15.5603	19.125	18.8452	19.4711	15.1969	17.5353	18.6573	19.9606	17.2448	18.7376	20.3723	18.1051	18.7153	17.084	17.3968	19.1424	19.6496	21.7322	19.4632	21.9309	18.6675	19.8478	21.9145	18.4783	18.993	18.3276	21.9889	16.1326	18.9595	17.7136	21.1354	17.0214	18.9938	20.2936	21.2082
ENSMUSG00000034066	Farp2	1	93439801	93549698	+		10.5064	9.92377	10.0639	10.6529	11.2034	13.5089	15.0857	11.1188	9.91164	23.8822	9.62428	9.72804	8.3291	17.3339	9.76069	10.2686	10.261	10.9612	10.0509	12.1358	10.8802	8.08475	11.5267	16.7317	11.1691	9.18362	19.2169	11.4743	11.7403	10.1233	9.28549	11.4185	14.2952	10.1319	10.6525	10.2601	11.7485	10.3622	10.921	10.384	9.75657	10.3126	10.4315
ENSMUSG00000060771	Tsga10	1	37793857	37905510	-		8.80258	10.2275	10.2749	8.82935	9.34267	9.60306	9.08123	10.2414	8.93861	9.42594	9.47483	9.4833	5.8569	8.16112	9.31867	9.99565	10.1977	10.1897	9.16492	10.1444	9.65477	11.5261	8.56262	8.33193	8.06796	8.72352	7.68227	9.19102	8.86389	7.43665	8.16458	8.09821	7.34363	8.1947	10.4825	12.9744	9.36714	10.3298	10.1905	9.66153	7.69726	10.068	8.78674
ENSMUSG00000026674	Ddr2	1	169799876	169938298	-		9.42355	11.1324	13.2697	10.8564	7.71772	9.17592	10.4906	11.2025	10.459	11.3155	8.95445	7.73881	8.37272	10.8687	8.10637	9.57827	10.7585	9.52511	7.87041	11.4202	8.19771	11.0087	14.9847	11.0167	10.8473	9.15807	11.154	10.0912	12.2352	10.1871	5.96996	12.905	10.2629	8.66101	8.36197	10.1737	9.928	10.1395	9.52228	8.25256	8.8053	7.99592	7.75483
ENSMUSG00000037216	Lipt1	1	37910819	37914424	+		10.8408	9.52994	8.66437	8.36637	6.17304	6.84962	8.87902	10.0099	6.84095	9.96415	11.166	6.50883	7.69181	6.21225	12.7083	7.32501	8.73015	7.95805	7.32974	8.31988	6.07484	10.3178	6.25001	7.50961	7.24784	8.42628	9.42076	7.29679	9.48673	10.6337	9.06903	8.29008	7.7909	6.95889	10.0112	9.14111	7.15287	6.75526	10.5949	6.77734	7.73679	8.26386	7.57345
ENSMUSG00000026277	Stk25	1	93547473	93586381	-		152.179	158.903	164.39	163.326	156.621	166.825	159.799	158.531	146.031	165.636	165.933	152.489	160.374	144.902	154.876	158.811	154.076	157.617	152.954	153.259	159.557	164.155	146.697	175.119	157.213	146.894	165.141	161.306	145.044	148.348	158.44	158.205	167.16	166.989	168.774	162.032	153.635	161.295	165.444	168.825	158.866	165.29	151.712
ENSMUSG00000026088	Mitd1	1	37913882	37929488	-		12.7585	11.0487	12.227	11.7872	11.0235	7.65051	9.69875	9.69217	8.88811	8.85335	11.5747	9.72796	10.5995	8.1898	7.63952	8.13552	12.0715	9.94344	10.1307	12.3206	9.95989	9.20439	9.59405	8.20014	11.5202	10.3229	9.4775	8.88129	12.7664	8.16789	10.1173	10.3583	11.5373	13.0904	10.6978	12.805	7.94433	11.3601	7.93824	8.42335	10.9201	11.3312	11.04
ENSMUSG00000026278	Bok	1	93613382	93623486	+		45.5375	36.9002	65.3332	68.7776	57.3748	61.9866	61.7351	53.0914	40.7169	42.8591	54.4877	43.6657	77.6411	52.0192	55.6807	60.9823	61.7877	62.3717	55.8302	36.2397	73.3576	40.4613	57.433	72.3776	56.4451	54.8184	55.9296	47.3528	57.9925	52.2866	50.6799	56.0219	62.2376	61.0069	71.6473	62.1	57.3451	48.1149	62.002	71.9028	60.0985	65.6178	53.8173
ENSMUSG00000055567	Unc80	1	66507526	66738307	+		241.024	224.752	209.878	241.035	241.64	229	244.603	227.265	239.626	245.013	231.563	233.693	173.799	234.005	208.099	236.225	245.191	210.513	234.002	248.256	210.466	208.936	259.204	232.51	229.615	223.997	232.967	218.383	235.729	205.426	205.335	229.72	244.478	228.908	220.826	250.354	229.945	216.794	218.109	206.423	215.093	229.616	227.226
ENSMUSG00000026087	Mrpl30	1	37929558	37937616	+		48.899	44.4051	45.4295	46.616	47.2689	45.5408	50.3581	46.786	47.9242	47.2511	48.9832	46.8222	52.9097	43.349	49.9974	43.8052	44.4699	47.8281	45.1247	42.9674	45.427	45.4442	44.8724	48.9497	52.4694	48.7992	49.8687	43.4677	48.5863	50.7362	54.6601	45.2942	46.9732	50.6997	52.7992	46.886	45.9132	47.1701	48.9961	47.705	42.963	46.2476	49.0527
ENSMUSG00000026279	Thap4	1	93629657	93682502	-		12.8171	11.5592	13.2771	12.0278	13.9949	15.0486	15.1292	14.1199	14.1726	12.7978	12.9592	12.6281	14.7552	14.3488	14.4096	12.9273	14.3621	14.3966	12.8756	14.0544	14.2889	11.5767	15.9708	13.5316	14.0163	13.4963	13.7566	12.2962	14.0708	13.6949	11.3751	13.0411	11.7656	13.8465	15.3191	12.9418	13.5026	13.6165	13.4525	13.974	15.0232	14.9899	12.9934
ENSMUSG00000026005	Rpe	1	66739990	66758964	+		36.0883	34.1203	33.8482	37.0541	37.7404	34.6497	35.0996	32.033	38.6935	36.5316	31.5521	32.5596	31.1807	32.5439	35.6469	35.5924	32.3629	38.0129	32.5166	36.0096	33.4487	38.3303	34.3487	35.5335	41.7674	36.6409	37.0388	34.311	38.8414	34.7682	38.7985	34.3077	34.9902	33.2712	34.6284	36.5427	35.9794	42.5457	33.1573	36.2801	32.7348	33.4073	31.7318
ENSMUSG00000026670	Uap1	1	169969507	170002526	-		49.482	54.6939	49.934	51.3965	48.0909	51.8253	55.8763	49.0476	53.3292	50.4715	49.2933	50.8483	48.946	48.6561	52.4369	48.6928	51.4179	48.9588	54.2838	44.5721	51.1066	54.9843	46.0678	53.4496	49.4646	51.2347	51.1571	56.632	50.4348	48.2767	57.2564	49.5442	45.8804	47.7016	53.9258	52.2379	49.7993	49.8233	50.0488	49.6316	51.0592	51.0733	54.0354
ENSMUSG00000026280	Atg4b	1	93679222	93718332	+		41.7033	38.7421	39.8534	39.7881	41.4305	39.6948	42.3646	41.9982	43.3651	42.5209	39.3463	41.0333	43.859	41.4827	39.4676	39.105	40.889	42.5462	43.5853	43.0986	40.3519	39.8859	40.2242	43.3581	43.1462	37.5413	41.8622	41.4081	42.7004	42.8194	37.6895	40.3096	40.4401	41.217	39.5177	40.3388	39.9093	40.9919	41.3447	38.5913	40.0454	41.5566	41.4868
ENSMUSG00000026281	Dtymk	1	93720298	93729656	-		45.1015	46.4317	45.5321	49.0057	51.0943	44.3461	44.6138	45.7046	53.9324	48.6158	43.1354	47.357	48.6356	44.6479	43.5506	46.4848	47.5572	43.3291	42.4734	49.5912	50.4009	46.7091	51.6929	43.5216	52.0559	44.6673	47.6559	42.3889	52.3547	48.2652	46.6605	41.9055	52.6362	42.9586	40.3515	44.104	52.3289	50.6079	42.968	42.5493	42.5956	43.0269	42.1575
ENSMUSG00000058407	Txndc9	1	38024270	38036974	-		23.271	25.6561	25.0135	25.2151	26.6132	22.1578	24.742	24.2413	23.3262	21.6603	23.0921	25.1235	24.3616	22.3974	20.414	23.6755	22.4214	23.7883	23.5084	21.7761	21.3805	24.146	24.6976	23.5025	24.1059	22.4051	23.8818	24.303	23.2941	19.7962	24.4956	26.0943	22.9979	24.4324	20.3029	24.9404	21.2323	24.0972	20.5772	22.2531	23.7262	23.9319	21.1454
ENSMUSG00000026667	Uhmk1	1	170020989	170042966	-		198.743	216.801	211.028	212.584	220.688	231.939	232.944	213.716	210.55	214.49	213.437	214.654	192.036	222.993	232.932	231.324	232.346	206.486	237.843	232.516	208.621	214.582	225.005	219.876	226.072	223.033	239.68	206.25	223.142	214.498	238.885	212.445	209.971	209.731	219.216	233.06	221.528	208.916	208.111	224.167	237.32	247.374	226.287
ENSMUSG00000026004	Kansl1l	1	66758407	66856705	-		12.7841	13.4689	11.3568	14.9132	15.2271	13.2562	13.6366	11.4767	13.7054	13.2409	12.1044	12.5388	11.6065	12.8708	11.3078	11.554	11.7512	12.3612	13.1218	16.3487	11.9748	11.4396	14.5911	12.8403	13.9492	11.9296	12.2281	11.8748	14.8074	12.8158	11.8347	11.4816	13.5477	12.5611	13.025	14.3711	12.4891	12.1926	11.8788	10.3922	11.9059	12.403	11.2539
ENSMUSG00000026283	Ing5	1	93731687	93749817	+		18.708	19.959	22.1489	23.4344	18.4261	16.5656	18.0725	18.6535	17.8018	19.7773	17.3801	20.2832	19.599	16.4286	16.2622	20.7492	21.3494	17.2034	16.8485	16.8206	16.2473	18.8162	16.4624	20.1011	18.3577	21.4621	19.0081	19.5516	19.5274	17.1115	20.191	18.9324	23.9344	22.432	19.1933	18.0013	16.3465	17.3802	18.2163	19.5259	20.3952	19.8674	17.8603
ENSMUSG00000102752	Gm7694	1	170125768	170133901	-		6.60495	8.80349	8.08513	5.79155	6.13011	5.78635	6.50174	6.89733	6.15655	7.03634	6.5161	6.26597	5.4391	5.11579	6.27128	7.48334	7.2154	7.46366	5.23762	7.40857	6.51137	7.66151	7.3527	6.13856	7.87224	6.24014	6.14643	5.4105	7.42457	7.13695	5.3788	6.38666	6.19346	6.80376	6.52371	6.88506	6.56106	6.50434	5.40775	5.83742	4.59988	4.59288	4.6296
ENSMUSG00000026083	Eif5b	1	38037091	38094660	+		47.995	47.5444	42.6793	51.438	47.2491	47.51	50.3406	43.4653	48.3699	50.6102	47.3281	44.0795	46.8189	47.0941	51.915	46.2604	45.6099	43.2504	45.9338	51.2235	44.591	49.1467	45.9379	45.8774	46.8634	48.4561	42.6589	42.734	51.7276	46.1453	43.0257	42.9301	46.2024	44.7132	46.8429	47.4866	45.9073	45.2182	45.9934	46.651	46.2425	45.8276	44.8431
ENSMUSG00000026003	Acadl	1	66869998	66902436	-		73.4244	57.5936	62.0421	63.3553	60.6394	64.1297	71.3129	76.0652	59.152	69.1908	61.2989	69.5408	70.9238	62.1528	66.5439	71.7695	71.4435	70.0858	60.2331	74.3709	71.1676	58.1135	73.1343	61.9984	83.5325	67.8598	70.915	64.417	73.5531	73.2972	65.8056	62.6745	62.4289	65.8946	64.0055	59.8959	69.7927	55.7505	64.7701	75.7659	60.7175	67.0015	60.2829
ENSMUSG00000073609	D2hgdh	1	93752631	93780070	+		8.09134	12.736	13.5764	11.5795	11.7429	11.7915	11.2875	13.0695	11.6875	11.5132	12.4228	9.52826	12.2837	12.9213	9.16285	12.3376	13.4547	13.523	8.72055	10.9768	13.0276	13.5789	15.4099	13.9551	13.2877	11.5237	12.8534	10.4396	13.599	11.3794	13.2085	13.0322	11.0111	12.1194	11.8272	10.8894	12.3236	13.0553	11.3001	11.7123	9.96162	12.9528	9.92138
ENSMUSG00000026082	Rev1	1	38091867	38168743	-		37.3004	39.4864	32.0311	41.8461	38.7594	35.0141	37.7683	36.6137	42.6198	37.6158	37.3357	34.6293	32.3976	36.9813	34.6432	41.5977	36.1647	33.202	30.2226	38.306	35.158	36.5825	36.243	35.4893	36.6973	38.7685	35.2419	35.0989	40.1079	36.5822	31.8454	35.7932	39.1188	36.2108	36.051	34.9557	36.1348	34.0749	31.2881	29.6592	31.7965	31.9573	34.6272
ENSMUSG00000034000	Neu4	1	93948173	93956056	+		9.99384	10.0943	11.9028	9.66254	11.6444	8.9863	9.02111	9.53614	8.84913	10.2145	8.99967	9.96964	11.1043	8.57834	9.5168	10.0742	13.864	10.8898	7.94297	10.587	9.27646	11.4917	9.84416	9.15954	12.0538	9.28373	11.7308	10.7877	10.79	10.6816	11.7131	8.30759	8.27042	12.3952	12.1269	11.9658	10.404	9.82473	11.3251	9.63545	8.44825	10.1985	9.52607
ENSMUSG00000038473	Nos1ap	1	170130237	170417430	-		47.3326	54.0336	64.459	56.1539	46.3613	52.983	55.0692	51.4456	57.2995	54.0626	52.4085	57.0549	30.8005	43.1271	60.7698	42.8102	48.8955	54.6017	64.9113	38.8589	53.2006	68.2688	44.2519	60.9735	47.7396	52.8836	48.4709	68.3554	48.357	48.9539	53.7824	54.7908	53.014	52.0167	64.5365	56.3404	51.4123	56.7884	70.9809	61.704	57.2222	59.7236	57.3868
ENSMUSG00000038463	Olfml2b	1	170472101	170510358	+		8.16709	7.56176	15.7391	11.6275	16.0623	9.0013	9.0881	7.14363	6.07301	10.6426	7.72835	10.2241	8.21219	10.1412	13.4245	10.3909	11.013	12.1953	12.9528	12.2144	12.0771	16.8876	6.76826	12.6674	14.345	9.23889	9.02515	8.94227	15.4173	9.15421	10.5774	9.18475	8.60481	10.1578	11.8361	19.892	14.676	7.20807	13.7078	9.86464	14.9805	16.8346	9.48864
ENSMUSG00000051185	Fam174a	1	95241348	95263009	+		31.4559	39.32	37.5225	33.3675	36.1628	37.0967	37.5293	37.9137	36.8997	34.0616	32.5079	36.5122	36.139	35.6339	36.7748	41.7896	33.2512	35.0707	36.9535	35.5558	27.2991	35.326	33.7073	37.3917	37.961	36.6181	39.2209	39.0089	38.8142	31.7134	39.978	33.8849	39.6104	39.945	41.4409	37.1562	36.9799	33.8539	40.4645	35.2169	34.5077	38.4681	37.0562
ENSMUSG00000026663	Atf6	1	170532243	170695340	-		48.8328	52.0718	52.6119	57.9613	51.2723	46.1468	47.5619	48.0739	59.7948	45.1635	54.0566	55.7847	43.1051	52.1811	55.6335	38.1449	44.8706	38.9826	43.8627	47.2663	50.6476	54.4393	45.8937	61.1121	38.0477	45.2392	48.575	57.7208	52.6788	39.1274	50.4559	51.8909	49.8537	45.8836	46.1047	53.8222	47.189	54.2623	60.2805	51.1713	49.6095	57.0103	43.2773
ENSMUSG00000040710	St8sia4	1	95515407	95595296	-		4.74129	4.83874	4.66187	4.69747	3.66986	5.00139	5.54621	4.77245	4.63818	4.12862	4.85084	4.67581	4.55865	5.01157	4.62416	5.16434	5.71241	4.41744	4.63921	4.80856	4.63638	4.3401	4.76193	3.76342	4.30128	4.58253	6.32437	4.67346	4.76543	3.55086	5.09817	4.87943	4.34785	5.45281	5.07515	4.77937	4.95696	4.45327	4.89291	5.13959	5.14614	5.23878	4.77172
ENSMUSG00000026000	Lancl1	1	67039676	67077993	-		98.6935	101.142	97.9684	100.81	93.0814	96.7295	95.4729	87.8039	99.3275	104.222	109.229	101.797	93.7035	94.9996	102.016	90.0598	91.9749	86.9178	105.18	96.816	92.502	101.569	85.1903	101.626	88.1421	87.5413	94.7437	102.819	89.9357	97.2963	105.52	93.9894	96.3529	95.2707	91.591	98.8251	91.1369	95.1575	109.652	90.5281	102.24	102.78	102.486
ENSMUSG00000026659	Dusp12	1	170701067	170713026	-		29.9492	23.5337	22.8654	24.3278	24.2325	26.2157	26.9505	22.7006	28.0849	25.945	28.665	26.0464	28.2774	27.3037	29.1654	27.4709	23.9087	20.2686	18.9081	22.0126	21.7381	22.0291	24.9621	32.8398	28.7588	24.6293	26.7982	23.1692	24.7144	23.9275	24.7737	26.1506	30.1951	24.3993	22.712	24.6614	24.479	24.1423	24.1434	19.3653	25.942	29.5985	20.5278
ENSMUSG00000037138	Aff3	1	38216407	38704036	-		38.4803	46.7289	51.6225	47.7797	42.3362	46.9495	48.0165	44.9588	40.8596	46.6477	45.0105	43.4317	39.9429	44.555	46.618	45.968	42.7633	49.9406	51.5117	42.3337	41.8634	48.7393	43.1813	46.5986	43.6979	43.2565	49.9645	47.3242	49.757	43.1001	44.8382	44.1587	43.3459	46.175	49.2327	47.5568	45.6218	48.2438	46.77	50.9944	45.8693	47.2336	47.5635
ENSMUSG00000096968	Gm26620	1	170712634	170713450	+		1.43236	3.14789	4.09432	2.33366	2.05105	2.04012	1.54485	4.69441	3.88835	1.47141	4.04894	2.42071	5.09558	1.52149	0.631742	2.01127	2.64051	2.8094	1.53338	3.5346	1.45241	2.49657	0.765369	2.47554	0.7278	3.07685	2.05651	3.51302	2.07913	2.99382	2.12491	3.25179	2.60777	2.12468	2.85593	1.86064	2.76255	0.574862	3.16638	3.34201	3.03476	2.30507	2.07948
ENSMUSG00000040693	Slco4c1	1	96743995	96799896	-		2.62278	2.62004	3.87633	4.46739	3.94534	3.54159	3.12265	1.9766	1.88786	3.13518	3.78476	2.77034	2.63396	3.98902	3.10227	3.96979	3.12078	3.5854	2.70567	2.88841	3.0826	2.23377	2.16589	5.35711	2.94803	3.58527	3.85125	2.25561	3.6183	2.86557	2.12232	5.62954	3.68983	3.81189	3.99341	4.43943	2.58673	4.97605	5.27085	6.52412	3.83933	4.3487	3.01651
ENSMUSG00000048814	Lonrf2	1	38832726	38875792	-		151.729	156.551	153.973	154.407	166.718	168.48	174.877	162.969	165.166	151.606	161.097	160.034	157.224	165.484	165.478	160.655	166.611	159.793	175.849	166.727	168.681	156.048	174.821	155.391	156.694	172.852	179.271	163.549	164.154	145.472	158.003	155.594	155.832	165.868	160.495	161.783	167.975	158.244	161.296	163.926	162.618	167.182	167.3
ENSMUSG00000026414	Tnnt2	1	135764092	135779998	+		2.38516	3.54987	0.242724	0.922312	2.30576	1.04435	1.02341	2.29915	2.39051	4.15602	3.01991	3.38039	2.37426	1.24273	3.06271	0.878169	0.946181	2.40161	3.16749	0.135461	1.22458	2.49962	0.120996	1.12389	1.07386	0.243207	1.54428	4.68095	1.753	2.05091	2.14351	1.74784	0.652743	3.65744	2.19724	0.130731	4.07612	2.02963	2.46947	2.43353	0.895552	1.1337	3.13087
ENSMUSG00000026080	Chst10	1	38902948	38937091	-		32.2588	31.2773	28.2914	31.8923	35.358	31.8039	33.4569	30.8127	33.6115	32.0331	30.8823	30.7676	33.0753	31.066	30.0905	32.5117	33.6468	31.6763	35.2461	31.9049	30.821	30.7088	36.4292	32.6136	37.2917	31.5169	29.6495	31.0325	37.0956	30.0871	31.2394	30.5109	31.2086	35.8213	30.1315	31.5955	30.9621	35.9588	31.0069	30.7059	28.4124	32.6012	32.5392
ENSMUSG00000044768	Macir	1	97534043	97589799	-		5.43151	5.47052	6.23799	6.21709	5.2986	6.2115	6.22631	5.61781	6.22687	6.05087	6.35473	6.10799	5.4507	5.7379	6.61341	5.18636	5.04816	5.3692	5.26284	4.61215	6.53266	5.88601	4.69086	6.52446	4.28314	6.00708	5.99713	5.95324	4.92895	5.05085	5.4554	6.22968	6.09664	5.08276	5.68022	5.44432	5.31836	6.07479	6.39158	6.18688	5.52591	6.24345	5.66179
ENSMUSG00000026078	Pdcl3	1	39024689	39036319	+		34.2279	35.5387	33.5973	30.4474	40.336	31.6616	34.8303	34.0096	34.3856	36.0729	36.1877	33.8683	33.7052	28.9477	32.7859	38.3357	33.1341	35.7853	33.7913	36.0278	35.5086	38.072	36.2378	31.418	39.5093	27.8549	30.2164	32.751	36.9678	33.0939	31.8019	31.1073	27.5851	38.5839	29.9197	40.1744	33.3014	32.8396	38.9971	24.4749	31.2643	36.7513	31.6397
ENSMUSG00000062209	Erbb4	1	68071345	69146915	-		43.5512	49.1884	51.7801	47.1636	44.7428	51.4768	49.6625	48.938	46.0254	44.1354	49.4091	48.0824	30.8935	41.1501	53.4306	46.6447	46.0444	40.1279	49.3809	39.0971	49.1023	51.921	41.7799	43.2798	37.9885	47.0255	48.7359	51.3561	40.1962	44.6098	48.9592	49.8012	45.4607	51.5788	47.0058	52.4965	46.8801	46.8332	51.5502	46.992	47.0996	52.8585	47.8732
ENSMUSG00000026656	Fcgr2b	1	170786186	170804116	-		3.15297	2.53185	2.56368	3.16944	3.44082	4.11246	5.26281	2.92238	3.15483	3.28047	3.82349	2.6899	4.42761	4.07911	3.34283	2.95964	3.46508	2.77495	2.6397	2.17637	3.43279	2.64209	3.88791	4.89036	3.01243	3.47328	4.09886	2.3369	2.64039	1.68978	1.97036	3.48722	3.35773	3.59765	3.90897	3.80692	3.89811	4.86697	3.8871	3.30103	2.9119	3.83081	3.4792
ENSMUSG00000026077	Npas2	1	39232812	39402317	+		31.8512	36.5564	44.1173	39.0991	31.1677	37.4736	35.9783	36.8243	34.7008	36.1321	37.2847	31.6307	26.5712	26.8537	40.6141	31.211	29.1331	38.5394	43.3542	27.2332	40.4951	47.9483	26.756	42.8318	25.5667	31.0879	33.6666	46.7273	29.3632	28.4621	32.7157	36.2657	34.2974	40.1771	37.8411	32.5752	32.6821	44.4567	49.892	44.4009	33.8453	32.5819	44.7822
ENSMUSG00000051985	Igfn1	1	135881316	135934080	-		14.8296	18.7827	24.704	18.9421	10.8038	24.4305	25.3943	21.7181	17.4212	15.9288	24.6936	26.4363	27.4496	19.8632	14.4582	18.3181	20.2876	15.2236	14.1487	16.6047	29.4808	26.6979	17.7944	25.6991	6.36739	21.2021	25.5873	19.8948	11.2951	23.3828	13.233	16.4494	21.2854	19.8534	24.3289	23.1221	15.3043	21.5619	20.9635	19.5629	22.1316	19.4688	20.3154
ENSMUSG00000059498	Fcgr3	1	170878743	170892504	-		15.3695	13.3332	13.729	15.6504	12.1195	11.11	13.1906	11.6962	14.6395	10.9412	13.925	11.962	13.1264	14.1419	13.379	14.6039	11.8055	9.84278	8.65973	11.9467	15.8922	13.3649	16.9294	15.0559	12.1023	8.50721	13.3078	15.1159	13.6988	10.9194	9.85745	12.549	12.4262	13.7767	12.0966	12.697	16.089	13.5271	14.0076	13.4405	11.5686	13.8616	9.92631
ENSMUSG00000026411	Tmem9	1	135935888	135962005	+		87.1454	83.2118	85.7432	83.8423	89.2018	77.2159	79.2392	92.3618	82.935	82.5538	88.7717	82.0725	97.3375	90.288	84.3498	82.3239	87.1306	89.7192	81.8945	85.903	77.5917	78.7519	77.1884	78.5309	89.4318	76.9998	85.8268	81.7482	85.1989	91.8951	89.2501	84.7886	79.8175	79.8807	85.4228	78.9069	82.1745	78.8227	83.8902	89.0532	93.9553	86.8929	83.0683
ENSMUSG00000073702	Rpl31	1	39406923	39410992	+		344.453	322.794	317.373	337.699	308.748	315.333	314.396	325.923	324.464	311.024	310.497	327.538	351.077	331.145	327.785	337.144	323.075	344.798	343.118	306.91	337.53	313.716	324.128	287.566	328.313	329.349	322.361	309.118	312.284	329.414	326.35	349.113	331.376	335.847	342.834	334.456	334.579	322.151	354.886	325.882	345.057	322.057	301.702
ENSMUSG00000097918	Ascl5	1	135978542	135979108	+		0.412782	2.72151	2.94979	1.68131	2.9554	2.09975	2.86199	2.78528	2.80139	1.27211	5.83418	1.30802	3.47793	4.38467	1.36543	2.89807	2.28285	3.14853	2.20948	2.77803	2.0928	4.49668	1.10283	3.56704	1.74783	2.21675	2.96327	1.80785	0.272351	3.23539	2.62442	1.87422	1.40909	2.04099	2.88061	3.5747	1.49273	3.31332	1.36875	3.50222	3.06099	1.47618	1.28416
ENSMUSG00000040648	Ppip5k2	1	97633773	97698136	-		16.9583	19.1533	17.2126	18.8095	17.8927	17.3687	19.1953	18.0254	17.396	17.5377	19.1451	18.0671	15.0532	18.4976	17.3169	19.4899	18.8862	16.3329	16.447	18.0359	16.5439	17.7823	19.1101	18.1423	17.6414	18.1791	19.4234	18.0904	18.77	16.1295	18.125	18.7693	17.7225	17.7035	15.5921	16.5781	15.8121	16.264	15.4881	16.5871	16.9132	17.3732	15.341
ENSMUSG00000026649	Cfap126	1	170941487	170954398	+		4.88149	6.37883	8.36736	4.16465	5.24774	4.29513	4.26879	7.63047	5.07378	3.65929	3.87284	3.90193	5.18749	5.25531	4.94604	5.16066	8.51243	7.6193	3.10722	7.25123	6.68895	5.74885	8.10713	3.68336	5.80982	3.8968	4.97232	7.2805	5.91926	6.0896	4.33385	6.58936	5.25432	8.1542	6.70789	5.14141	7.47458	6.88344	4.08309	4.75732	3.63385	4.36427	6.29337
ENSMUSG00000058076	Sdhc	1	170954734	170978172	-		115.295	112.29	108.393	109.63	109.365	106.967	110.236	112.457	109.395	113.261	107.578	114.936	126.207	118.473	111.882	120.333	113.042	108.525	115.564	107.271	109.169	111.006	111.978	112.016	123.74	118.632	114.446	109.507	117.742	119.914	114.084	113.298	114.394	108.306	105.824	104.617	110.68	107.444	110.561	115.938	113.442	117.823	112.914
ENSMUSG00000045648	Vwc2l	1	70764874	70924556	+		8.73607	8.72997	10.0332	8.02787	7.65197	7.74195	8.53573	9.0959	6.98928	6.94177	9.63037	7.49137	8.34948	9.29584	10.2703	9.40318	12.2047	8.39157	9.93877	9.28684	10.147	9.48355	9.75897	9.4492	10.1564	8.66373	9.91517	7.19894	9.59997	8.32389	10.128	7.91243	8.763	10.1592	9.40722	10.5771	7.81542	8.39883	10.0934	10.0398	10.1898	10.8584	7.79662
ENSMUSG00000026333	Gin1	1	97697897	97720694	+		7.27529	7.7393	7.36295	8.82687	6.37257	7.63783	7.06555	8.76617	7.1348	7.99045	8.49884	8.37948	5.9777	7.14222	6.74182	8.57777	6.38484	7.29503	6.21416	6.4242	6.13126	7.75677	6.25513	7.48565	7.66862	6.44242	7.60494	7.79634	6.91941	6.74039	7.79125	9.22469	8.2344	6.66512	6.67427	6.19987	6.48404	6.29012	5.73163	7.42854	6.2313	6.46984	7.54441
ENSMUSG00000003134	Tbc1d8	1	39410573	39517836	-		33.3269	32.3995	30.927	37.0294	34.5796	29.0879	33.1426	31.6945	35.2201	33.6849	33.3678	33.7862	28.8996	31.2009	30.1956	28.8109	31.542	31.9336	34.96	38.1835	33.6915	32.947	32.7035	34.3287	30.039	34.9071	30.3868	40.775	38.3773	31.7474	33.1371	36.7649	35.6346	30.851	28.0583	30.37	29.295	26.446	30.0714	32.4548	33.1281	28.7573	36.5981
ENSMUSG00000003135	Cnot11	1	39574073	39584482	+		43.3001	40.249	45.0553	38.8604	40.0192	42.4229	43.1233	43.4108	42.5624	43.5898	41.7814	41.0146	43.2223	40.0414	41.7115	41.0199	42.8015	42.9656	41.6401	41.1597	39.8302	42.7359	40.7305	40.7572	42.771	38.5166	41.4894	41.4928	42.1274	42.416	38.9545	43.6222	40.54	41.3459	39.8416	38.8558	41.3377	42.1732	39.8216	41.3936	42.4071	38.3544	41.0274
ENSMUSG00000056569	Mpz	1	170978280	170987799	+		0.776093	0.60915	0.594219	0.564485	9.34919	0.789569	0.256237	0.42749	1.25406	0.455574	0.723241	0.702648	0.830355	0.736058	1.46698	0.556001	1.22632	0.724862	0.47476	0.74616	1.40528	2.65711	1.62917	0.442192	0.563347	0.446552	1.98978	0.874035	2.1214	0.482779	1.17484	1.00681	0.630789	0.548197	0.884242	0.96014	0.801873	0.778692	0.367636	2.11651	0.939612	0.59474	0.459887
ENSMUSG00000038370	Pcp4l1	1	171000831	171023837	-		369.549	480.608	435.632	386.731	384.068	422.168	402.801	450.357	424.041	272.293	416.947	432.509	458.644	413.235	401.583	356.656	428.312	451.358	380.043	247.708	462.383	418.092	339.22	301.685	283.041	346.503	410.854	584.479	386.204	372.89	427.133	518.202	359.877	427.576	418.128	269.101	424.888	431.095	411.252	403.574	363.656	350.031	359.98
ENSMUSG00000048234	Rnf149	1	39590377	39616437	-		32.163	40.5077	39.117	40.6447	43.4312	44.5515	47.9671	34.1035	46.2674	34.6496	41.7824	39.199	38.6801	39.5299	38.4645	41.9362	36.487	39.2701	38.0511	33.7637	43.3797	40.7867	42.8548	40.5665	39.8085	41.0772	41.0718	43.7036	43.6389	38.7836	37.4896	36.2279	41.6651	39.9612	43.8212	35.8878	44.9333	40.7107	42.1128	40.4954	38.0909	42.3955	39.4247
ENSMUSG00000050967	Creg2	1	39657574	39690642	-		88.301	105.305	108.532	104.275	84.1232	104.572	103.814	91.895	95.6181	90.4718	110.875	101.954	78.5644	83.418	122.487	86.945	85.9588	87.2154	104.319	72.7533	108.22	107.996	67.2941	107.916	74.7455	99.72	98.5111	109.354	82.7764	82.3884	92.5092	86.6233	92.6935	100.633	109.559	114.761	95.1381	105.021	111.445	105.996	97.043	114.776	105.235
ENSMUSG00000026335	Pam	1	97722839	98023346	-		67.0141	79.3911	85.0716	75.5138	71.8488	81.1725	90.4105	86.7561	73.1507	69.3063	79.8558	78.3721	80.5724	77.7171	80.5319	79.5112	78.2953	77.7402	83.3076	69.4501	84.3416	85.2231	72.6159	80.9157	68.6681	76.5213	88.7628	79.5766	70.8226	65.6806	76.6839	70.372	82.0769	85.0676	84.5456	84.4097	74.0426	84.0037	83.1203	77.7305	80.2073	80.3776	84.7795
ENSMUSG00000026192	Atic	1	71596309	71618790	+		22.6866	24.1562	23.5379	24.713	24.2968	24.7803	23.9354	22.9139	22.4782	24.058	25.6532	23.3128	23.9553	23.0397	22.494	25.7233	23.4506	23.6666	22.2785	24.7236	27.4178	22.8619	25.5682	24.7054	24.698	20.9745	24.9606	22.7475	24.1739	23.3312	22.3937	23.0237	23.8803	23.913	23.6982	24.6853	23.8844	23.9684	22.9374	22.8791	23.878	25.786	22.5532
ENSMUSG00000005674	Tomm40l	1	171043580	171050083	-		49.0885	49.2329	49.7525	49.3823	52.358	54.3923	55.3733	57.5552	52.7917	50.8483	46.1844	57.5311	53.8067	51.2594	48.4472	58.3774	46.8009	55.5753	51.526	45.0918	45.9858	55.1134	49.3182	54.2932	56.4313	43.7527	48.7937	58.1293	52.4166	53.3886	56.9911	51.8925	49.374	47.9274	51.4824	48.4018	48.4036	51.4022	52.0409	54.7196	51.3262	55.827	49.5809
ENSMUSG00000067028	Cntnap5b	1	99700490	100412574	+		21.5836	21.296	21.6899	23.8554	20.1393	27.265	27.0891	20.5453	25.6848	30.4405	24.6883	21.3256	14.2285	24.7775	21.7659	21.6027	26.36	23.8617	24.0205	25.6219	23.0257	22.6796	21.9848	31.0857	25.4372	24.3289	27.6801	21.0327	23.6752	26.7073	16.6768	21.6926	25.6853	21.3069	21.3829	24.7273	22.1147	18.9038	29.5223	28.6133	19.578	21.7089	21.636
ENSMUSG00000058715	Fcer1g	1	171057141	171061934	-		20.0842	25.8949	22.2462	16.361	15.5513	21.5226	20.8362	24.5226	17.568	17.3307	20.6712	15.557	22.0614	14.9337	20.9642	18.2638	20.4869	22.1766	18.3473	18.9234	19.0076	17.5031	20.3904	23.6749	16.328	10.0667	21.1463	18.7652	15.5483	16.325	14.7556	22.1899	12.7979	20.3025	19.7556	18.8423	19.0451	23.913	22.1991	16.4723	19.2905	19.6321	14.9955
ENSMUSG00000050840	Cdh20	1	104696254	104923206	+		39.4941	38.4621	33.7153	30.2362	34.8526	33.8887	33.1669	39.7006	35.17	35.7767	35.4544	39.8674	31.949	36.0957	37.6294	36.9201	37.1558	36.7417	35.0352	34.6804	36.2315	38.0028	38.0296	35.2106	36.5087	34.0696	36.5915	34.6452	38.6827	32.1595	35.9154	31.7189	31.0661	32.354	29.6605	33.9746	35.7931	35.1193	35.335	36.3792	30.5908	35.2573	35.2685
ENSMUSG00000041642	Kif21b	1	136059127	136105736	+		49.1377	54.0582	53.3819	48.7253	48.7174	53.5672	53.9703	53.1615	46.3889	47.1031	50.5203	50.3804	46.0016	46.9819	47.3391	47.6655	50.8869	49.9847	53.6727	43.2656	62.4524	48.611	41.7504	48.9054	40.5876	47.5049	53.2466	59.7665	42.7882	46.7248	53.5545	51.7649	46.8637	61.4525	56.7237	48.6793	49.3905	56.3564	57.8365	51.8687	54.2725	51.8143	57.1505
ENSMUSG00000013593	Ndufs2	1	171062422	171078820	-		337.563	330.568	309.306	321.168	345.655	332.409	338.628	344.508	336.494	349.573	338.51	327.482	352.489	333.47	324.899	334.507	345.372	343.569	320.099	348.67	319.484	324.958	329.955	348.487	351.935	332.428	339.503	322.006	349.438	353.375	351.05	334.817	315.253	320.623	329.97	327.294	333.721	311.789	310.141	330.209	354.92	326.494	349.21
ENSMUSG00000047496	Rnf152	1	105204639	105284395	-		33.3296	37.4682	21.2938	33.7712	42.6194	34.6897	37.0882	36.9931	46.418	48.1591	34.9838	40.0435	29.6872	42.1782	37.7179	33.5112	33.6287	35.9889	36.9724	52.4925	28.233	33.708	47.5649	37.3628	51.2004	36.6815	31.0158	23.6199	43.7097	38.224	37.4686	31.9478	34.5853	24.1206	25.8981	32.7238	29.6278	28.2392	25.9239	29.471	32.3147	36.1257	37.7485
ENSMUSG00000006403	Adamts4	1	171077990	171088206	+		26.2756	22.0824	21.2109	26.4586	20.1673	18.5143	20.9919	20.4032	18.7128	28.0917	20.4203	18.6054	16.9913	21.1268	19.2075	20.0093	24.3985	23.1171	27.3475	35.5854	19.3041	21.5737	28.5353	17.9513	35.3141	25.2816	19.5176	17.6453	31.5267	22.1627	32.0193	17.8403	17.0533	23.177	17.0752	17.0134	17.8308	20.9932	20.4373	25.1832	19.5362	22.665	27.399
ENSMUSG00000052759	Gpr25	1	136187535	136188611	-		4.99823	6.44748	9.31771	6.63859	4.66771	6.85372	6.19434	7.12225	6.39093	7.81339	7.32429	8.493	8.13778	7.79074	7.90734	6.75678	9.81498	8.28791	7.90981	6.82514	7.98792	8.28566	6.0963	9.96739	7.17731	10.7951	6.4352	7.99481	7.45589	9.08431	8.28996	7.15363	8.40747	6.44704	5.41619	7.29254	10.2162	6.10518	5.76475	7.37515	10.5898	6.02296	9.01413
ENSMUSG00000056536	Pign	1	105446147	105591387	-		7.33389	9.57224	8.05816	8.46717	8.83358	7.77649	7.70559	9.82418	8.7822	7.05636	7.9548	9.1285	7.09145	7.04048	8.86482	8.04638	7.82306	8.23527	7.11395	9.03724	7.65913	9.84589	6.94529	7.427	8.66005	6.81839	8.72836	9.37963	8.79171	7.18163	9.86923	7.64085	8.05128	8.07248	7.08827	8.40486	6.74445	7.18572	8.37256	8.14315	7.49565	7.88051	6.80182
ENSMUSG00000041570	Camsap2	1	136195861	136273436	-		118.716	121.809	122.12	146.417	127.852	132.431	130.734	120.422	133.849	128.046	125.777	119.776	101.751	135.999	125.034	117.308	123.361	115.547	130.387	132.247	128.437	120.646	127.339	126.137	113.103	128.252	126.378	131.434	134.707	113.896	110.963	119.877	122.486	123.8	132.131	135.124	131.413	125.397	121.145	114.594	123.228	131.603	123.398
ENSMUSG00000026404	Ddx59	1	136343009	136367896	+		17.9915	15.2411	17.3455	16.7869	13.8082	14.8366	15.2036	18.9471	13.6266	16.7722	17.0617	14.8178	14.6172	11.7865	14.6818	14.5473	16.8025	13.0409	13.9998	17.958	13.361	11.0515	15.3521	17.544	14.6321	16.0677	16.8558	16.1064	15.2697	14.081	15.9572	15.9241	15.8727	16.0021	14.0645	13.5558	15.3817	15.7455	12.1769	15.2143	14.5254	14.8806	14.9585
ENSMUSG00000041483	Zfp281	1	136552639	136557791	+		60.5859	62.8241	63.986	67.9206	60.1148	59.2746	59.4932	54.7911	58.8233	58.6341	51.4384	64.6455	49.5294	55.5812	55.1469	56.5819	57.9415	53.5683	60.0377	52.9621	57.8047	55.1548	55.0958	53.8866	57.1287	62.692	56.9615	58.9657	60.3679	52.9287	62.1903	56.5029	63.0599	57.116	59.7856	59.7855	56.3451	58.2203	55.0712	54.5008	58.3566	62.8553	59.3367
ENSMUSG00000026074	Map4k4	1	39940073	40065470	+		78.2846	79.5525	68.2701	81.7308	78.0991	74.0758	79.226	68.7963	76.4983	75.0227	67.1547	69.8881	63.9099	72.119	71.9052	80.1839	80.5353	79.7387	69.289	79.6972	73.1494	75.5915	78.6284	71.4629	83.6559	72.5283	74.9622	71.2044	78.7671	76.6035	76.4296	70.363	73.8431	74.2179	72.1983	78.1045	78.3142	71.1186	64.626	69.8094	66.987	69.706	70.1081
ENSMUSG00000026319	Relch	1	105591586	105681797	+		49.8644	50.1642	50.616	57.3988	50.2125	49.1512	53.7121	49.5387	51.0236	52.2364	50.276	46.4764	43.1531	50.4746	48.8697	52.7308	50.1173	44.617	47.9747	49.6585	47.6521	47.3155	50.3536	50.0142	48.0906	52.955	50.383	47.9939	50.4232	48.2968	45.0591	52.0156	56.3475	48.9494	49.7605	51.8449	47.7832	48.2022	47.9535	43.2687	48.6745	48.5458	47.187
ENSMUSG00000026321	Tnfrsf11a	1	105708443	105775709	+		4.69112	3.65134	4.99356	3.78168	3.45199	3.73851	3.79464	3.3161	3.44899	4.4576	5.48277	4.08791	4.02574	3.27011	4.26735	3.80326	4.39602	4.21714	3.68278	2.71864	4.45948	4.13083	3.91665	6.31459	3.64163	4.25123	4.24463	4.69122	3.3531	3.3024	3.76962	4.08247	3.87001	3.44706	4.36494	3.76629	4.00546	3.56934	4.2345	5.01664	5.30087	4.61348	4.94572
ENSMUSG00000051951	Xkr4	1	3276124	3741721	-		41.7092	47.056	54.0334	52.1313	43.9657	47.1221	43.2568	42.7596	44.8749	41.4655	51.3597	41.784	20.4944	38.4503	51.2407	43.9518	44.3565	43.2305	51.9282	39.8912	48.9719	45.7709	35.1953	43.2984	40.3304	51.7691	49.4209	49.5199	47.5888	41.7425	48.3481	44.6418	47.0669	47.6013	50.3492	55.1698	47.4993	44.8545	47.2898	49.2855	46.8702	50.2006	47.1949
ENSMUSG00000026072	Il1r1	1	40264240	40356417	+		4.8553	4.16311	5.55276	3.40839	4.41846	3.36791	3.51373	4.53839	3.20357	5.06326	5.43872	4.54568	3.27132	3.46758	2.63623	5.01731	4.50919	3.36674	4.13457	4.53837	4.19597	3.60625	3.93089	5.25684	4.04943	4.93829	3.30067	3.76963	4.39267	3.13928	3.04017	3.3402	3.59947	3.60711	3.81365	5.01697	5.36495	3.10008	3.82165	3.97901	3.23417	4.60394	3.16589
ENSMUSG00000025902	Sox17	1	4561154	4566636	-		5.93457	7.00624	5.21351	5.69344	4.79911	4.93986	5.59204	6.19334	7.10094	6.75136	5.91892	5.59498	5.05073	7.94493	6.21913	5.60788	4.3399	5.13054	4.98799	5.17126	4.91109	5.98401	5.70009	6.78127	5.73181	7.11152	7.26185	5.92861	5.50124	8.1583	5.19715	5.01056	3.90661	4.93098	4.98734	5.84017	4.4932	5.51155	5.0958	5.25361	5.19573	4.38494	6.00152
ENSMUSG00000038866	Zcchc2	1	105918136	105961804	+		28.7118	25.6651	30.9556	33.0363	31.1691	31.6708	33.1119	27.6431	28.9196	30.1335	28.4737	28.6848	26.8793	29.223	25.5629	26.0595	29.2989	24.5468	26.964	30.2674	33.3704	29.9601	30.2776	28.8235	27.0943	30.5225	31.7171	29.326	31.1627	27.6827	27.0561	25.1003	30.7835	27.4192	31.5859	32.0156	29.5287	30.9572	27.5726	25.5402	32.5755	32.4346	31.0279
ENSMUSG00000044340	Phlpp1	1	106099482	106321980	+		81.1471	82.198	81.9916	81.6067	81.7063	77.9716	83.1296	81.0276	79.9449	83.4665	82.1569	78.2433	74.8322	85.6073	81.7543	85.8386	86.4578	76.902	81.0815	83.7106	74.7788	83.5271	82.7938	91.015	95.4034	76.0894	80.5621	79.247	95.5995	86.5791	88.6687	77.3956	75.8094	78.8407	77.1659	77.8232	84.9051	74.1499	82.1826	85.73	76.3796	88.0136	82.747
ENSMUSG00000057329	Bcl2	1	106465908	106642004	-		12.3963	15.2507	14.5892	13.5859	15.3921	15.6019	15.9887	12.5406	16.8836	12.603	13.7831	12.2568	13.5912	16.0863	12.3721	16.0478	14.5123	15.8472	17.4023	13.1592	16.2954	16.0656	17.6864	14.7474	15.6711	15.6134	14.9999	14.8434	15.1101	12.2204	8.50436	14.6515	14.3092	15.3549	16.4607	17.9289	14.6655	17.8746	15.9335	15.1258	13.5112	13.6879	14.4187
ENSMUSG00000033845	Mrpl15	1	4843429	4855933	-		12.4097	14.0304	13.1298	13.2263	13.6675	13.7474	13.4693	13.3977	13.7559	13.7113	13.2522	13.1079	14.3285	13.2552	12.9535	13.8019	13.2178	13.5223	12.6945	13.4556	12.7582	12.8878	12.4148	14.5184	13.4051	13.6619	13.7589	13.3823	12.9004	12.2965	13.5006	13.9926	14.4974	12.2492	12.5641	12.8067	12.7982	12.1746	12.2229	13.2489	12.825	14.4233	12.6114
ENSMUSG00000009905	Kdsr	1	106648189	106687457	-		26.9757	24.4019	25.9697	26.1523	24.4079	24.3752	26.0931	22.5414	26.8079	27.4161	23.9249	24.3361	24.3127	26.7393	22.1417	23.944	25.6587	23.1334	20.7899	27.4866	24.433	21.1242	27.1705	23.8131	25.326	24.1058	24.5674	22.9746	26.707	25.3942	22.7094	25.5334	26.6417	23.7689	22.5396	24.4432	23.8943	23.4053	23.6244	22.8812	25.8074	24.2973	22.7006
ENSMUSG00000009907	Vps4b	1	106691801	106724397	-		29.5943	31.6533	29.558	30.8579	28.8955	30.4291	31.6876	32.226	29.2825	33.8032	32.404	29.6214	28.4683	28.4416	29.5886	30.2623	30.1367	28.3527	27.9676	32.0453	27.8166	31.4085	28.0528	28.9317	29.1575	30.9107	31.1318	30.8723	29.7921	29.2296	30.1063	30.5798	31.2226	29.9112	27.5908	30.3858	30.4144	26.9245	26.9006	29.9927	30.0145	30.9233	27.3367
ENSMUSG00000026065	Slc9a4	1	40619241	40669885	+		4.41212	5.1865	6.00344	7.15708	10.5706	3.86239	4.07091	5.24209	3.7139	2.63513	4.62959	4.98549	2.35344	3.26976	4.58207	5.35146	5.05985	4.58407	4.17408	4.48857	5.33224	4.52694	1.43922	3.58082	6.6908	5.64804	4.37353	7.72943	5.92372	5.0935	4.29474	3.14473	2.97726	6.93366	7.87653	5.66471	7.66847	6.58887	2.94872	6.25719	3.91313	4.26571	2.92608
ENSMUSG00000025903	Lypla1	1	4878011	4918633	+		14.2165	15.3338	14.5717	16.2775	14.6971	17.2627	16.4029	14.9037	16.599	18.6421	13.8181	17.9227	16.9584	16.1797	15.531	15.6058	16.3646	14.8842	13.8866	16.3871	12.3727	14.3093	17.2845	16.1348	17.0603	16.5358	17.5777	14.9202	16.296	13.6362	14.9256	18.7773	15.953	14.8738	13.1931	15.2121	15.3205	15.8745	14.9532	12.8539	14.2275	16.8981	13.3496
ENSMUSG00000026062	Slc9a2	1	40719734	40808433	+		6.93698	6.92302	8.292	5.39167	6.93147	6.75058	5.73136	7.46211	5.38258	6.33433	5.93886	5.94675	5.23931	5.33958	4.61889	5.61314	9.0505	5.84263	5.81184	8.23207	5.22459	6.53467	5.55111	6.5938	7.2936	6.20889	8.05924	8.21918	7.60617	8.98903	4.65192	7.91231	6.13937	7.48409	9.05387	8.99664	7.87722	6.99383	6.29694	6.96608	7.70375	6.47162	6.42905
ENSMUSG00000041945	Mfsd9	1	40811198	40829823	-		4.42978	6.37312	5.71108	5.90582	5.30414	4.78546	5.17169	4.57818	4.39067	5.67647	5.51123	4.679	4.66009	6.24559	5.28722	6.64153	4.79866	5.72264	5.08443	5.12242	6.25146	4.92511	5.30748	5.79812	5.29834	5.88595	5.61423	7.24034	3.85681	5.72711	7.01681	4.71728	6.1838	4.74188	5.37226	5.58621	5.0645	4.90282	6.66293	4.94018	5.37002	4.61369	4.73571
ENSMUSG00000026393	Nek7	1	138410613	138547879	-		33.2223	25.1744	31.3486	33.6034	29.0038	30.4741	31.8517	29.975	24.6212	29.6625	32.4975	26.042	27.2105	34.8008	29.4594	27.4971	36.9688	28.3521	25.8164	30.858	33.9448	29.0703	31.1127	30.2466	27.6239	28.2443	31.1501	29.6008	35.7166	22.2178	24.3435	31.6961	27.3685	34.0458	34.0377	31.0514	35.5335	34.0658	30.6181	29.5468	32.169	36.7945	24.185
ENSMUSG00000026327	Serpinb11	1	107288928	107308205	+		0.107067	0.2353	0.573832	0.327071	0.255521	0.108926	0.329928	0.206411	0.121103	0.109986	0	0.33927	0.100233	0.284322	0.354163	0.322155	0.394747	0.116665	0	0.36028	0.135707	0.233268	0.429076	0	0.634689	0	0.0960757	0.281349	0.282567	0.186486	0.113453	0.121533	0.365488	1.94109	0.106738	0.695399	0.12906	6.01581	0.118341	0.2271	0.113422	0	0
ENSMUSG00000033813	Tcea1	1	4928037	4968128	+		55.2343	53.7893	52.0413	55.8489	56.4062	55.3252	53.8466	56.3832	63.2654	55.7043	59.6299	53.4253	50.4744	57.0644	51.3225	60.3004	53.9144	53.0856	54.3962	61.6066	55.4568	58.1417	50.3644	55.5893	57.6809	54.5751	53.9498	58.0985	56.3539	53.5077	57.378	58.9108	58.3483	54.7233	49.8831	60.1272	59.6606	50.6712	58.7354	57.9207	54.2395	56.4564	53.1748
ENSMUSG00000026193	Fn1	1	71624679	71692331	-		36.1136	56.2127	50.8307	40.1186	48.5831	41.0607	45.7669	45.2374	43.952	45.2258	35.5613	35.6489	43.3719	52.9243	37.4567	40.6206	55.0908	56.0697	29.7192	44.619	36.1266	51.756	58.1425	59.2355	60.7589	36.9754	54.2084	44.8793	47.589	65.5708	33.8742	57.2494	41.9592	37.7165	39.1378	47.5492	43.6045	39.8319	36.662	40.0211	39.4243	39.4681	32.423
ENSMUSG00000002459	Rgs20	1	4979799	5140508	-		24.7354	24.2076	27.8163	27.3802	22.84	27.4117	26.8821	24.695	28.353	26.9979	23.1709	23.7942	19.28	22.9462	22.2818	26.4703	22.8503	25.5693	27.9576	21.2422	25.2636	27.3667	21.4631	29.4714	19.264	24.9807	24.0789	26.1643	22.4403	25.2442	22.8759	26.8867	28.523	25.2524	31.8702	23.3096	21.6969	23.9318	32.7715	25.7062	22.8112	27.2483	26.3375
ENSMUSG00000045515	Pou3f3	1	42734085	42742336	+		60.744	63.8218	65.0206	66.4464	52.5126	64.9087	65.0993	57.6491	54.3294	62.1204	56.7295	56.8086	52.787	59.4763	63.4738	48.2965	56.743	57.6482	74.1653	49.5649	60.0368	62.9079	50.7814	64.581	58.3617	55.2218	59.4513	55.8057	58.1308	52.7167	65.6501	57.408	59.6833	58.9871	66.2302	63.9863	55.1628	61.4029	70.8203	61.726	67.8765	67.5128	65.6902
ENSMUSG00000019230	Lhx9	1	138752924	138776315	-		4.19087	4.46968	5.41714	5.64812	4.31449	5.24176	7.3877	5.84574	2.17496	4.00124	3.37708	4.14021	5.37735	4.8117	4.18604	6.05774	8.77096	4.56659	4.46006	4.97728	4.68698	4.02826	9.0562	5.29299	11.7954	4.46811	5.08794	1.38199	8.10013	4.48708	3.97063	4.02956	4.51626	5.4242	7.34837	8.27267	5.4975	3.61127	4.35969	4.70609	4.96193	5.22352	4.67823
ENSMUSG00000039395	Mreg	1	72198601	72251466	-		34.3283	21.0566	18.4901	19.93	28.9393	19.5994	21.5514	20.0518	27.0064	32.2116	28.5209	27.1677	29.3553	26.1238	23.7277	19.2194	23.6131	22.1086	23.4758	32.1833	19.3527	19.5352	27.1039	24.6582	33.9308	25.314	21.1493	18.8494	29.1402	25.1663	23.4543	17.5641	24.1366	19.3381	19.5122	25.0695	23.7163	20.9744	13.9314	15.2149	20.9512	19.7889	20.8276
ENSMUSG00000079283	2310009B15Rik	1	138779721	138784590	-		12.438	13.6674	15.889	11.3034	9.2563	11.1572	12.982	12.634	9.53034	7.96851	9.59678	12.9964	12.8962	11.0099	11.9448	12.0725	14.9161	13.2616	12.7425	11.251	10.5101	9.47001	14.1141	12.0017	15.9696	12.0303	13.2013	9.37187	11.6479	14.2098	18.4234	11.2341	12.6311	11.5724	9.19984	15.0566	7.7383	8.7223	12.8607	12.3401	13.8846	12.7941	12.0659
ENSMUSG00000026315	Serpinb8	1	107517736	107535055	+		4.05129	5.79265	5.88612	5.41762	7.68834	7.20045	7.06933	4.37571	5.63142	6.76912	6.58041	6.85706	4.47816	6.22176	9.36467	5.92367	3.37428	4.78681	7.15871	4.65371	9.77507	7.01876	4.9555	7.55989	3.63753	7.33953	6.92041	8.08068	4.99177	6.50383	3.82744	5.09734	7.27587	5.8727	7.44513	8.03134	6.06026	8.37459	10.0348	5.33194	4.03323	5.14941	6.32704
ENSMUSG00000060679	Mrps9	1	42890393	42944842	+		24.8952	27.6685	23.4352	25.8879	22.5185	22.9311	23.9657	23.9583	23.4735	25.6575	24.9471	24.7086	25.8156	22.3245	21.36	25.9469	23.9949	24.9588	21.9556	24.9632	19.4064	24.7308	22.7315	26.996	26.723	24.645	23.5787	24.937	26.6348	27.1985	22.3349	24.11	26.8491	22.8919	23.8066	22.377	23.4493	22.5744	21.771	23.0431	22.1997	22.9473	21.2257
ENSMUSG00000026189	Pecr	1	72298326	72323473	-		12.3508	14.7592	14.0665	14.463	12.5273	9.73806	10.5852	14.4353	10.8268	13.0047	11.4138	15.6548	13.7305	16.3991	12.2565	11.1488	11.811	16.1497	10.9081	15.412	12.5237	11.7726	8.66189	13.5464	14.5123	13.8872	13.5766	11.9003	14.8719	14.7897	18.3225	14.1948	14.4051	12.977	11.0816	8.85747	10.6076	15.3353	11.7743	9.00534	10.6307	13.2506	10.2461
ENSMUSG00000041907	Gpr45	1	42992032	43072765	+		5.85281	7.17753	7.82771	7.34272	7.02264	7.5993	7.39856	7.60545	6.07149	6.24491	7.27732	7.41167	6.65987	5.79623	7.77267	7.0702	6.73595	6.48324	7.65026	7.03643	7.09053	6.16445	6.39302	6.68482	5.72322	6.77244	7.86347	8.44058	6.20849	5.773	8.12073	6.5702	6.69661	8.90024	8.28483	7.59581	6.97713	7.52706	8.61357	8.19627	8.46107	7.60328	8.28243
ENSMUSG00000026188	Tmem169	1	72323528	72342263	+		26.3629	25.9372	26.698	24.7378	23.5938	28.38	27.8665	23.3438	23.7513	26.137	31.8284	27.5223	25.8283	21.9794	26.3644	25.6727	27.0545	23.549	27.1557	23.2954	25.4498	26.4646	26.7199	27.2032	24.9865	28.5003	28.3329	29.7378	25.3832	19.2216	26.6361	28.3591	26.161	24.2514	23.0732	26.381	29.0994	26.1436	23.6331	22.0261	29.3079	27.8177	25.6692
ENSMUSG00000026187	Xrcc5	1	72346586	72434111	+		28.1885	30.4705	24.6877	28.9843	33.1621	27.6504	26.7381	27.0835	29.08	29.6174	29.1496	29.5805	29.484	29.8694	29.4615	29.3775	31.7373	28.3145	27.2278	33.2661	27.5823	34.7084	27.9658	29.724	30.4032	27.49	29.8265	28.7126	34.2287	33.9049	37.7509	26.8902	34.5828	31.099	23.6167	25.8426	28.445	28.9278	22.5304	23.0789	28.4027	28.8959	26.1844
ENSMUSG00000039372	Marchf4	1	72466271	72576089	-		31.2029	35.1911	34.6683	30.7263	31.202	37.4974	38.1362	33.6454	34.3634	30.2583	33.8125	29.8092	30.8477	36.3798	31.7411	30.3677	33.6884	34.8966	33.0735	33.9615	42.3513	33.7112	39.2791	33.5212	31.1694	31.6087	36.3951	38.4534	34.9342	31.7854	25.1657	31.1593	31.9372	37.7445	36.3344	33.6659	39.1617	42.5512	35.9091	36.1454	35.8868	31.068	34.1696
ENSMUSG00000033793	Atp6v1h	1	5140241	5232563	+		58.716	58.7409	61.8661	70.1576	58.1724	61.8366	63.9376	59.2839	60.5738	61.2051	64.0197	61.0555	60.7914	60.0419	67.4956	61.1307	58.4811	56.6793	63.6028	60.5535	60.6946	62.7594	54.1513	63.5497	56.3538	64.1279	64.4115	61.6333	62.46	58.5596	65.221	63.9508	63.0137	61.1909	61.6721	67.3556	59.6036	61.5149	67.9249	65.3023	62.2521	65.0549	66.7651
ENSMUSG00000070939	Tgfbrap1	1	43086360	43137782	-		27.5174	31.4798	30.3729	32.0606	30.4094	31.5977	32.242	27.8206	31.0768	31.0507	29.6391	31.6342	28.3373	32.232	29.6593	31.1508	30.9477	30.6121	29.0015	31.0808	27.416	32.1839	33.7102	32.3435	33.9072	31.4739	32.1579	31.895	31.4279	32.1014	31.0575	29.9037	31.2388	30.5694	29.517	29.2335	30.573	34.7581	30.9809	30.5863	27.9531	29.9799	29.7077
ENSMUSG00000010290	AI597479	1	43137870	43155107	+		58.6134	60.2424	57.073	65.2673	52.4972	63.3495	64.082	59.5009	57.8	60.7678	57.1763	59.1943	52.2746	61.1103	61.942	64.6258	62.1984	58.1157	57.4581	66.6559	59.0221	62.9663	62.2955	61.4573	61.8457	64.5167	63.5287	52.3492	61.4923	60.1821	59.3842	60.6172	63.5376	56.6686	55.3297	64.768	61.1082	56.5687	57.8282	51.7544	54.7074	57.6676	57.6934
ENSMUSG00000025905	Oprk1	1	5658689	5676354	+		4.32237	6.54831	5.94003	7.94331	4.65933	6.32292	5.47754	4.46235	4.39725	3.75712	6.22873	4.75466	4.19017	4.48266	7.58605	6.41306	6.10577	5.2394	5.03793	4.61877	6.51597	5.43302	4.98824	4.01228	4.50513	5.94041	7.91798	8.37872	5.85562	4.16524	7.26326	9.37731	5.4131	8.87334	5.88996	8.38894	4.59368	4.00324	5.00368	6.07598	5.52724	7.56873	5.1188
ENSMUSG00000008136	Fhl2	1	43162234	43236144	-		46.8835	49.2132	60.9455	57.4142	48.9767	59.9985	53.702	52.5665	49.4017	51.5839	60.8987	62.2925	52.6695	46.6883	64.8908	44.4243	41.1671	50.1457	49.6619	31.5527	69.5895	59.1371	28.3481	73.1553	25.3894	51.5148	58.899	64.0858	37.3643	47.4921	55.3017	59.5204	56.7174	48.1931	53.2586	46.6113	55.622	53.849	64.2301	54.6947	56.4629	57.9103	60.0046
ENSMUSG00000015355	Cd48	1	171509577	171532826	+		1.18106	1.51411	2.28584	2.00442	1.09616	1.40183	1.66809	0.948729	2.89446	3.84201	1.92611	0.207918	1.47425	1.04546	1.73636	3.3563	0.544313	1.71593	2.52873	1.10397	3.49299	1.07217	1.31477	1.30848	5.33434	1.0571	2.82619	1.20695	1.29876	3.77144	1.87727	1.56409	1.79189	1.45994	2.55112	4.47477	3.08464	1.18502	2.17572	1.25258	1.87675	1.05593	2.24538
ENSMUSG00000056268	Dennd1b	1	138891173	139106698	+		7.59738	6.63895	7.60515	8.50987	7.45412	6.88275	7.66447	7.67215	7.31122	6.87542	7.4471	6.48354	5.38517	5.98854	7.37979	7.84979	8.08096	6.07091	5.20268	6.28986	6.43506	7.0414	8.89244	6.40493	8.0883	8.15997	7.1854	5.57735	7.06552	6.26989	6.00596	7.47405	7.31389	6.83725	6.27565	7.40176	5.8437	5.27548	5.0651	6.66337	6.55365	6.36114	5.97759
ENSMUSG00000066877	Nck2	1	43483739	43609675	+		23.9564	27.5368	26.0922	26.3201	25.7448	29.1827	25.7406	26.9413	27.9291	25.7429	27.1881	21.3643	22.9684	27.6235	25.8356	22.6049	24.3089	26.6194	30.8765	24.1605	30.2315	32.2208	24.8438	25.3185	22.2451	24.2633	25.41	29.6815	23.4321	25.0726	24.6059	26.3584	26.4227	24.9805	26.0826	24.9092	30.3974	27.1466	30.1954	26.8557	26.7141	26.6317	30.4539
ENSMUSG00000026051	Ecrg4	1	43769762	43781738	+		58.3821	76.9838	74.8652	35.6696	39.2196	55.1721	53.5719	62.0296	63.3948	74.6343	38.6486	47.963	60.2431	52.7127	40.0547	60.1173	76.7728	85.9527	51.3887	63.4482	52.9506	57.0979	59.619	35.0137	79.5454	61.3119	53.5531	55.2299	56.1538	56.4937	37.9436	50.6601	51.6694	67.7839	52.512	65.4459	76.005	67.4294	50.4767	72.3746	35.1844	29.9259	43.5901
ENSMUSG00000039354	Smarcal1	1	72622410	72672293	+		60.228	60.7936	60.7343	61.6617	58.932	66.0543	71.0772	63.7279	56.1538	62.6677	62.3712	59.4732	60.8213	66.5147	58.6147	68.3166	70.918	59.6615	57.3459	60.7729	64.2717	61.6039	69.5391	65.0777	62.3887	60.069	71.9015	66.213	68.3149	57.8963	63.1277	64.9336	64.6735	67.8157	64.4018	61.3489	62.8971	63.6685	55.9568	63.1383	61.8119	60.5318	61.3967
ENSMUSG00000025907	Rb1cc1	1	6276421	6346872	+		42.7149	48.5304	43.4214	55.2091	48.9873	48.4976	49.6607	43.125	50.0269	51.6374	44.9159	45.7743	41.0775	45.5463	46.9755	47.2524	46.9053	41.9438	48.4906	48.323	43.8015	48.6319	47.2704	47.2665	47.3855	46.9945	46.3934	43.3186	49.3544	41.4319	45.8198	47.4736	48.5502	43.9579	44.4739	51.1543	45.094	46.3748	47.7411	44.7607	41.9422	50.5816	45.6663
ENSMUSG00000033964	Zbtb41	1	139350026	139380743	+		24.6864	25.6877	29.6675	30.0177	28.9038	27.3261	29.8363	26.1866	26.3786	27.8497	24.0525	26.3402	22.6153	23.3073	26.4518	27.8339	29.971	23.4385	28.1576	28.7526	27.8997	24.7374	32.4936	22.9107	27.8194	27.7938	27.9278	24.65	28.127	24.3625	26.6018	25.3336	29.1366	27.1631	26.4995	32.303	27.8767	25.8874	27.1936	26.4472	26.7126	27.0529	25.8886
ENSMUSG00000046330	Rpl37a	1	72750449	72752755	+		269.57	234.93	249.1	224.634	243.631	234.396	225.19	259.209	242.952	243.498	252.655	243.533	275.364	251.476	248	251.059	262.088	269.501	241.137	229.383	272.039	250.984	254.114	233.146	237.423	242.911	237.428	238.887	209.402	262.81	250.822	253.235	237.609	262.363	264.771	246.888	268.72	234.998	262.179	257.022	273.086	233.587	232.55
ENSMUSG00000039323	Igfbp2	1	72863662	72891633	+		131.026	144.535	138.321	77.1622	100.202	108.162	102.111	139.615	120.971	120.8	90.239	115.911	130.256	104.822	103.394	118.579	130.582	195.933	86.1409	100.348	127.528	105.463	102.412	102.174	149.699	101.566	137.475	124.094	113.623	148.54	102.184	138.805	103.961	114.555	102.579	100.136	136.404	124.345	93.1407	129.418	89.8061	78.7375	93.9547
ENSMUSG00000026185	Igfbp5	1	72897091	72914043	-		191.688	224.425	215.506	193.724	202.651	207.862	215.07	224.406	207.431	228.219	177.732	208.441	214.039	218.663	174.58	200.857	234.659	202.42	180.303	251.072	200.536	212.85	238.993	224.896	229.984	218.481	237.472	210.13	236.314	206.646	187.761	241.033	231.067	174.377	194.441	203.285	220.214	202.926	209.418	174.531	185.233	201.131	190.657
ENSMUSG00000026556	Vangl2	1	171828527	171856011	-		13.6277	14.57	12.8311	10.7059	10.6546	12.8764	13.0006	15.1696	12.1193	12.1418	12.0495	13.2272	13.7923	12.1371	12.7003	15.1458	15.5547	15.2508	12.8683	12.9196	10.61	14.1159	12.032	13.7327	12.051	13.6658	15.9244	14.0486	11.9959	13.7927	13.5535	15.431	13.8684	11.9477	10.6817	12.4685	12.3506	8.93635	11.4358	12.7483	11.8117	12.6028	12.9165
ENSMUSG00000003458	Ncstn	1	171893580	171910362	-		68.4184	63.859	68.1635	64.0931	57.9414	61.6993	64.9554	62.035	65.6668	64.6588	69.3284	64.1204	60.0278	60.6674	56.7422	64.5471	62.6836	68.2007	61.3308	61.6189	59.928	65.2959	58.5192	62.7791	64.8714	59.9199	62.5045	67.6661	64.5663	62.4051	64.1389	63.4937	63.7156	65.1162	63.0429	59.9771	64.1614	66.6389	63.9737	62.8199	60.067	61.0113	66.0647
ENSMUSG00000026553	Copa	1	171910096	171949892	+		100.923	99.4412	98.9998	101.453	104.047	98.9373	106.133	98.3369	100.872	101.482	97.9565	103.271	97.7824	103.94	101.946	101.846	101.743	105.886	99.0046	101.562	93.4933	100.367	104.638	102.717	101.972	98.997	104.443	102.559	108.343	100.412	97.7351	97.6786	106.222	101.767	100.886	101.886	106.033	105.994	103.071	93.5531	99.0761	102.638	98.2459
ENSMUSG00000003464	Pex19	1	171954322	171962850	+		87.9749	82.7165	80.8864	82.0864	85.457	81.9502	84.2686	88.2915	85.6301	87.6006	84.1753	88.3883	89.3669	88.5453	82.7302	84.5446	82.1072	86.6369	81.4385	83.0581	77.0603	83.8734	79.577	86.8219	86.1396	78.5765	87.4768	83.616	84.1129	93.9271	84.0561	87.6053	82.2343	81.8008	79.8763	80.9547	84.6007	75.2199	82.7276	80.2892	82.2784	85.2903	88.2391
ENSMUSG00000055322	Tns1	1	73949390	74163608	-		18.3229	17.3538	18.1957	14.7207	17.7313	17.73	18.9888	19.2928	15.2745	17.4791	17.2628	17.6421	18.1117	21.4222	16.0342	19.2614	20.3348	15.892	15.0196	18.91	19.0803	14.3392	19.8245	18.539	19.056	17.7103	21.1361	20.2084	19.236	19.0026	18.2711	17.0391	15.722	17.337	16.9771	16.1108	18.0773	15.5746	15.1147	17.0807	16.4892	18.2116	16.8633
ENSMUSG00000026365	Cfh	1	140012446	140111018	-		21.4699	21.1993	24.0166	32.4382	16.8133	21.6723	23.4873	23.1717	20.3373	20.4779	19.1536	18.1659	22.0077	26.6538	14.8689	22.8779	23.7783	19.5007	15.2132	17.4431	17.2338	15.572	26.9278	32.5892	19.6005	19.6413	25.2787	16.1406	20.042	21.3725	15.5615	24.054	20.9675	19.8327	19.0939	26.052	18.2071	18.3204	20.5523	18.8615	17.9825	24.2622	15.8078
ENSMUSG00000026554	Dcaf8	1	171975651	172024572	+		59.7365	63.0292	57.2857	57.7842	55.6306	55.2405	59.2278	62.0265	60.5608	62.0683	60.0319	58.646	53.6816	51.5788	54.6873	61.7385	59.8086	56.3791	58.9371	62.803	54.5785	60.0522	54.7311	55.4507	58.0612	57.6415	56.998	59.5342	56.3817	62.8615	62.3455	57.9341	57.5631	56.856	56.0163	52.4026	54.2282	51.48	54.9395	56.2678	57.101	50.1387	55.3912
ENSMUSG00000013698	Pea15a	1	172024295	172034371	-		668.621	627.87	627.848	599.795	635.679	648.47	610.732	639.426	619.01	598.613	619.246	616.917	657.386	630.542	610.845	648.6	651.267	647.848	626.939	664.979	619.433	608.91	633.485	577.061	615.557	614.856	611.08	569.79	644.089	648.442	621.979	612.192	602.649	648.408	599.005	643.793	633.595	649.086	616.08	600.717	643.193	595.555	609.812
ENSMUSG00000052726	Kcnt2	1	140173896	140539805	+		15.2501	18.8569	21.0773	20.3411	16.8779	21.1753	20.8631	17.511	19.1829	19.1779	17.7098	19.7899	11.8294	14.2854	25.1304	16.3712	12.5119	14.9374	21.9949	14.5492	20.434	21.2864	12.2679	19.4055	12.1483	19.5293	17.1735	21.8427	13.2021	11.9384	16.6215	17.3867	19.7174	17.5943	21.0508	22.3497	16.8879	18.765	23.265	22.1454	17.3625	20.4065	20.5412
ENSMUSG00000033740	St18	1	6557455	6929828	+		36.9682	33.2619	16.0746	48.5942	41.0171	24.6068	24.6023	23.0005	43.5349	43.0719	28.8551	34.8794	23.4228	37.2109	24.6329	33.8824	32.5396	34.7195	26.5904	53.1627	15.2366	24.5732	42.0321	29.9411	46.2701	38.3543	19.5271	15.6358	50.7895	39.2586	30.7324	22.9339	45.4028	16.9779	15.3411	27.8285	29.199	23.4323	12.2463	22.0034	21.7868	27.3539	26.7336
ENSMUSG00000026361	Cdc73	1	143474538	143578631	-		19.4143	23.071	19.2413	21.9882	19.7046	21.2655	21.5388	19.0472	21.7341	21.8957	20.0673	18.5415	16.4335	20.8729	19.1356	22.1109	19.9892	17.144	20.4137	22.5366	18.9483	21.9018	20.5915	20.6784	20.5485	19.125	21.8929	19.9271	21.7961	18.7593	19.1219	22.4296	21.6073	19.8097	19.1295	22.7134	20.6312	20.1459	19.3142	18.7437	18.4832	23.2974	19.6088
ENSMUSG00000006304	Arpc2	1	74275243	74307368	+		240.61	260.852	299.459	291.313	259.64	276.293	272.277	251.575	271.764	257.696	256.212	244.175	259.203	240.601	275.965	250.794	234.511	254.278	275.697	244.317	280.604	275.153	244.678	270.75	243.831	269.246	265.91	280.439	268.968	251.152	253.009	270.898	269.987	280.535	304.832	275.291	264.918	274.682	279.053	273.494	259.892	274.607	276.968
ENSMUSG00000033849	B3galt2	1	143516402	143530352	+		26.1061	30.348	23.8373	22.683	23.0532	24.047	21.4511	21.6912	21.9755	24.1516	25.0132	20.894	18.0468	19.6068	29.3965	24.2376	21.8563	25.9754	31.4003	23.6294	20.8565	29.9761	17.5379	22.6633	23.5165	23.9863	22.4312	26.7298	23.476	18.7414	24.9396	27.7742	23.8563	28.387	24.2172	27.3597	26.6391	23.8927	27.2675	29.1568	21.8629	24.3989	24.328
ENSMUSG00000038034	Igsf8	1	172089208	172147287	+		119.917	107.961	116.215	104.11	107.959	112.597	109.352	117.496	97.6823	111.297	120.328	113.68	127.258	113.178	117.087	106.91	114.708	120.745	113.535	106.177	123.677	114.799	98.4645	120.001	110.253	108.235	112.277	118.361	105.109	118.148	113.569	107.806	108.937	120.856	123.619	108.637	113.618	124.415	117.719	121.422	121.998	121.049	119.655
ENSMUSG00000006299	Aamp	1	74318999	74323897	-		165.214	162.134	175.33	153.416	167.722	178.343	163.099	176.937	151.275	170.831	168.217	164	196.489	162.302	152.541	173.037	187.406	168.963	184.619	170.739	174.578	163.609	173.957	164.396	162.61	156.385	176.435	175.011	169.338	165.515	150.253	166.947	165.968	184.396	176.987	178.771	175.166	165.428	166.004	175.577	173.228	182.503	182.696
ENSMUSG00000018196	Glrx2	1	143592076	143622512	+		33.6984	41.5152	40.8742	46.3501	36.7413	37.0251	44.8708	34.9008	36.6677	44.0458	36.6954	34.636	32.5468	42.1579	36.4506	33.9324	42.3244	36.3707	36.5035	38.6663	38.0457	42.8424	40.8459	44.1088	41.6654	43.2004	41.8989	36.0146	39.6444	40.6636	36.5	37.4944	46.6331	42.6997	43.7027	48.9269	40.0096	42.5919	38.456	39.842	43.7824	42.1504	35.2216
ENSMUSG00000018199	Ro60	1	143626528	143652806	-		48.2274	53.965	46.0818	52.6309	47.3817	49.6637	51.4403	42.9177	57.6023	50.0463	45.7127	48.2459	38.3976	47.7171	43.0607	48.9859	48.1157	43.5699	54.3337	56.1313	43.623	46.9786	55.7736	48.5437	54.2408	49.7963	47.503	41.7067	53.2331	46.1879	49.7523	47.2255	52.7279	45.3429	42.8215	59.1636	49.8251	46.5429	42.7043	42.6665	43.0601	47.1968	48.6123
ENSMUSG00000007097	Atp1a2	1	172099276	172125631	-		925.05	854.792	887.031	812.365	957.352	909.14	927.403	927.466	833.39	949.042	807.201	887.839	932.571	1022.46	837.745	992.941	965.418	889.89	826.176	943.49	852.619	860.45	1154.61	951.55	1048.87	830.742	978.787	820.243	1019.2	919.751	829.618	900.292	789.497	851.573	819.371	891.537	909.753	885.339	871.389	911.515	865.254	832.24	816.156
ENSMUSG00000038026	Kcnj9	1	172148068	172156849	-		185.251	184.37	174.693	180.3	180.502	187.857	184.51	187.936	177.743	207.236	177.078	214.987	196.627	189.154	181.393	170.31	176.487	186.277	206.03	176.016	178.145	197.167	174.263	218.165	180.177	185.618	182.642	168.961	175.454	178.778	184.849	173.417	186.634	161.253	177.282	203.666	167.775	192.936	189.194	203.3	188.384	180.653	208.292
ENSMUSG00000044708	Kcnj10	1	172168777	172201652	+		352.348	302.56	280.791	265.213	356.471	296.637	309.291	364.803	304.292	338.121	310.981	308.253	284.515	308.12	294.388	351.529	340.092	306.301	317.422	327.633	284.365	274.531	355.269	300.97	377.384	304.228	320.528	305.676	346.573	292.606	352.082	301.736	251.543	310.375	284.725	267.742	299.918	293.072	307.159	363.217	290.265	284.868	307.029
ENSMUSG00000050229	Pigm	1	172204113	172211666	+		15.4606	14.5376	15.6924	16.2165	15.5774	12.7031	13.7962	14.5149	15.7704	14.0043	13.5753	13.516	12.2404	13.1645	11.5129	15.9106	15.4786	12.4916	13.3669	16.7162	13.6664	12.6232	14.3206	11.7188	15.4281	17.5123	12.5946	12.5655	14.1462	16.1088	15.5292	14.7009	14.5957	13.9409	12.7568	14.0866	12.3248	14.7042	12.3285	14.7539	14.048	11.6896	13.5265
ENSMUSG00000026179	Pnkd	1	74324089	74392843	+		87.4989	82.3563	77.4922	74.4615	86.9615	83.5153	85.088	92.7837	78.4866	90.56	88.7946	91.2852	105.191	93.6021	85.7367	91.0861	94.3678	85.6072	91.1748	94.3907	81.6255	79.2361	92.2949	91.0187	91.5353	79.7595	95.3034	83.8153	94.6018	96.6055	103.009	77.8492	78.7872	89.32	85.2641	82.8133	83.6435	84.7935	86.7706	87.5996	86.0446	93.8843	96.9334
ENSMUSG00000018189	Uchl5	1	143653010	143683043	+		58.0111	57.9344	52.9644	65.1907	54.2443	59.4259	63.4557	54.2972	57.2785	60.169	54.7947	53.5731	63.4601	71.4938	54.4228	59.148	62.4071	55.4415	54.9831	55.8122	52.5062	56.0375	60.3685	63.648	57.1338	60.2414	59.7493	47.5853	54.5053	54.08	60.7921	57.2998	57.9866	53.0882	55.3568	64.7054	52.639	50.0052	53.6693	60.5891	65.8684	71.7078	56.5842
ENSMUSG00000026360	Rgs2	1	143875076	143879899	-		44.2025	58.1445	69.9769	66.103	47.3817	59.8725	57.8648	51.5657	54.158	46.5347	51.7059	51.5287	48.2682	44.8967	54.1463	53.5891	58.1107	50.9077	61.2744	49.074	58.7257	57.7829	51.2899	45.1678	43.8268	53.6268	55.0097	67.4322	55.4339	47.9929	59.4207	56.0348	61.9722	59.4522	61.8223	60.2832	48.5377	55.422	68.0434	73.0904	71.299	58.6729	60.3585
ENSMUSG00000006301	Tmbim1	1	74327406	74344781	-		15.8817	14.6074	13.6581	15.4566	14.4139	12.0946	14.5851	13.2952	14.4087	15.688	12.8446	13.6897	15.8374	15.4167	13.5771	16.1144	16.377	14.2635	14.9038	17.3786	13.0529	13.4742	16.5477	15.0306	21.0432	13.9501	15.363	13.798	19.896	16.0049	17.4951	15.2364	15.2525	14.0477	12.46	12.6689	14.1074	13.8387	14.0188	13.2159	14.1803	15.2404	13.3249
ENSMUSG00000037995	Igsf9	1	172309355	172326444	+		3.11497	2.95613	5.53336	4.10906	2.95674	4.53751	4.19949	4.87929	2.36225	3.70898	4.15634	4.97272	3.01558	3.102	2.88822	4.68635	3.62159	5.59278	3.97887	2.42196	3.76875	4.24165	2.83714	4.09416	3.1775	3.84938	3.68459	6.23215	2.49898	4.34663	3.52582	5.18324	3.8667	4.78393	5.89322	4.17664	4.30954	4.6881	3.99073	4.95539	4.34983	3.25963	4.40482
ENSMUSG00000073650	Catip	1	74401267	74408480	+		5.82208	8.8403	9.64485	5.60512	5.81054	5.3847	5.05606	10.408	4.31042	4.67592	6.67512	4.9197	6.34239	6.60602	5.3691	6.58259	7.51296	9.68909	4.98617	5.6993	8.31868	6.1117	6.22195	5.41814	7.35086	5.96897	7.40917	6.76875	6.28587	7.28291	4.59897	7.93048	5.78169	6.4553	6.1208	6.76077	7.40085	7.22231	2.92507	7.18502	4.70985	3.88024	6.03745
ENSMUSG00000026547	Tagln2	1	172327614	172334947	+		18.2112	21.7407	29.4219	19.1164	24.5034	21.3866	22.1701	23.6227	24.7948	19.1697	20.4106	20.3044	29.0463	25.9716	15.8658	24.8048	27.8728	21.5588	20.2177	23.0749	19.8055	21.9203	28.5322	22.8659	25.8941	22.1858	27.2362	22.4506	24.4021	22.9088	19.7739	23.2239	20.9781	25.5683	24.6554	25.1897	23.0362	22.4454	18.5136	19.6716	22.1503	24.523	23.6644
ENSMUSG00000035131	Brinp3	1	146370498	146778209	+		25.7342	24.0547	21.4947	22.7333	18.8503	23.5289	23.7644	23.3565	20.489	22.3503	27.3973	23.0165	24.2482	20.4129	25.3903	22.995	19.9002	19.7382	23.4705	23.4296	20.2062	22.7911	17.9475	26.2148	18.3119	21.1786	23.5423	23.9466	21.0807	20.869	23.8694	21.2066	22.4753	22.3638	20.5242	21.0196	20.1029	20.388	25.6735	22.153	23.9337	23.157	25.4731
ENSMUSG00000026176	Ctdsp1	1	74430668	74436444	+		39.9439	33.8642	33.3603	31.0953	35.1829	31.7101	34.6658	38.3005	31.1262	33.6053	33.1241	34.0347	41.8635	38.2163	31.4262	36.1198	38.8235	38.0175	31.8642	39.3707	34.0788	34.4129	38.3549	38.9178	40.485	31.2904	39.8121	32.7745	39.6016	39.4331	32.8049	33.8663	35.6263	34.4211	31.4932	33.9684	35.1176	34.6542	31.5025	33.6519	32.4241	35.5862	30.7932
ENSMUSG00000026544	Dusp23	1	172458331	172460529	-		5.14573	10.032	9.6378	8.11321	6.07428	8.61254	10.1022	11.6804	6.3836	8.69637	6.85779	10.6951	8.08065	5.51	6.95499	11.6539	11.322	10.1289	10.6619	6.51655	3.3663	7.05213	7.31741	10.0408	12.2296	11.5884	8.63918	5.81588	8.32351	11.2757	13.016	8.8557	10.5772	7.38666	8.60505	9.88272	6.60294	9.65973	5.32064	10.5626	10.199	8.60741	10.8443
ENSMUSG00000056220	Pla2g4a	1	149705369	149837041	-		4.68754	3.05835	3.00956	3.61721	3.64164	3.72573	3.24443	3.53008	2.85816	6.24491	3.74265	2.86245	3.94267	7.78004	2.46316	4.37091	6.41348	2.83323	2.66589	3.4094	2.27446	2.91225	2.88633	5.18512	4.55891	2.36	18.7314	3.20779	4.1318	34.6041	3.72536	8.35548	3.00031	3.44041	2.84771	2.89392	2.82523	3.23348	3.11679	13.982	26.148	8.80739	2.46845
ENSMUSG00000037872	Ackr1	1	173159453	173161317	-		126.269	108.365	98.0602	122.81	100.847	87.4487	95.0935	98.7535	111.169	102.674	110.296	105.748	107.761	92.2338	77.6955	84.7082	97.654	118.53	106.999	127.992	103.249	102.711	113.267	97.4438	80.4103	106.903	95.5186	84.4844	130.023	96.1842	95.8493	88.8722	130.601	97.4666	71.0782	104.228	90.3605	114.825	74.2017	80.5611	102.529	77.2956	120.23
ENSMUSG00000032487	Ptgs2	1	149975782	149983978	+		8.38074	6.85072	12.4618	9.9389	11.4234	8.05835	6.45636	4.08852	4.10392	4.88208	8.05605	4.91191	2.91827	4.20685	7.09965	6.9193	5.27548	4.23195	13.2389	7.39424	8.87373	6.1792	5.18813	6.04648	6.92417	6.79217	5.59446	5.95334	10.6545	3.69385	6.87707	3.24838	7.38483	8.29611	7.38706	7.08072	5.97515	9.43427	10.6753	8.40046	5.57594	6.48764	10.2805
ENSMUSG00000033364	Usp37	1	74474670	74583443	-		14.1092	15.7127	14.3201	17.8298	17.0715	16.46	18.1754	14.9645	17.7746	16.9023	14.1456	14.3675	15.0081	17.6682	13.9036	15.9518	15.7305	14.3614	15.647	19.3558	16.3574	14.3345	16.6752	14.6859	15.8478	15.8516	16.4894	15.1523	17.9772	14.8995	13.8541	13.594	14.7327	15.0038	15.0555	17.6968	14.9961	15.7458	15.0813	12.7907	15.2152	16.8442	16.6462
ENSMUSG00000005338	Cadm3	1	173160825	173195261	-		386.495	343.159	275.986	363.078	347.128	329.9	327.476	329.291	382.853	395.706	370.245	377.712	347.649	380.994	338.179	316.619	347.167	381.315	354.918	413.599	299.438	339.527	372.009	345.071	350.276	389.918	314.511	288.281	370.142	394.554	336.802	310.206	369.789	284.974	278.109	330.783	321.362	335.367	279.466	302.158	328.124	318.089	362.149
ENSMUSG00000026174	Cnot9	1	74545217	74570001	+		43.4939	40.8696	42.8952	43.5414	44.6252	40.7017	46.1367	41.6897	46.4976	35.8193	43.2968	44.9717	44.9559	44.6733	38.5144	42.1508	46.2921	40.261	44.7934	43.7083	43.6531	43.0489	42.6568	42.8998	44.5519	45.4992	41.3346	43.1346	46.0121	42.5133	42.1989	40.9686	43.8528	43.3538	44.8241	42.3145	43.9485	43.4554	44.2199	37.8234	46.5941	42.7687	45.8641
ENSMUSG00000006010	Odr4	1	150237056	150268831	-		71.1276	73.7049	66.6462	72.9508	68.7994	65.2193	68.8679	60.0336	64.2459	69.0207	70.7523	67.4113	67.2293	61.9254	68.4192	77.6372	67.1392	53.9919	66.3054	70.3693	62.2975	64.8598	71.0714	64.1664	71.3052	65.987	71.2536	61.2529	67.7578	63.4356	74.8863	69.7224	71.7762	67.2707	60.438	68.53	63.4439	60.4834	59.0578	65.1426	63.7992	64.1527	58.9004
ENSMUSG00000026173	Plcd4	1	74582047	74606953	+		16.179	15.5149	14.185	14.8509	18.8965	15.0066	16.5078	13.8343	14.0163	15.255	14.0143	13.7205	17.1991	17.6445	14.2129	19.3926	15.9539	15.3127	15.8975	20.6815	15.6223	14.1505	20.5921	16.4963	20.5097	13.6483	14.548	13.2696	18.9823	15.3342	14.539	13.5381	16.2551	15.2492	14.8377	15.5718	15.618	12.8666	16.1201	15.2913	14.8166	14.5539	14.2971
ENSMUSG00000026135	Zfp142	1	74604286	74627304	-		25.4556	23.2382	26.2	26.8024	26.1371	24.4088	26.6449	24.2595	26.4382	25.6839	25.7485	25.8645	25.1624	30.1596	23.7044	22.8645	29.2199	24.6833	24.6473	27.05	26.648	23.8234	30.4255	26.6353	25.4497	26.2061	25.6539	27.118	28.2599	25.6155	24.0036	23.467	27.0658	26.1752	25.6241	25.4361	26.3864	24.7343	24.8099	24.3083	24.8923	26.0571	27.9362
ENSMUSG00000006005	Tpr	1	150268589	150325566	+		75.0798	83.1875	75.4718	91.5291	77.449	79.9905	81.9071	77.9825	84.5195	82.6246	76.9975	75.7473	71.8745	75.0855	72.5567	80.8497	79.8914	70.3424	78.2984	88.0166	70.9134	75.8375	84.2996	77.8927	77.5935	77.8973	79.7185	73.148	85.8625	72.4161	76.8172	79.7064	81.4739	75.4884	74.9384	78.4258	78.0308	73.877	72.5603	73.6903	72.804	79.7444	79.1983
ENSMUSG00000026172	Bcs1l	1	74627448	74631283	+		32.4591	27.2201	34.0496	28.2685	29.3045	31.7192	32.4089	31.4945	28.5021	29.3955	29.2536	29.2102	32.1868	28.9215	34.8484	34.1621	32.9696	33.9731	34.8628	31.6179	27.3377	37.4533	29.8104	36.9782	35.2644	31.107	31.6182	33.9501	34.1675	32.9177	33.8295	29.3305	28.43	30.6205	32.8918	26.9307	29.6026	36.2103	35.9952	33.8585	31.1056	34.2703	33.3277
ENSMUSG00000028354	Fmn2	1	174329391	174650295	+		54.1014	57.1877	54.2889	50.5693	49.0269	53.1263	53.1856	55.2115	55.7068	52.1332	55.2716	52.3934	43.3815	47.6687	54.8878	51.0479	48.783	57.2217	57.6339	49.3387	49.1567	53.0103	47.0551	53.5141	46.6876	53.6075	52.4526	56.7382	50.9829	49.6002	55.8018	53.1008	50.0854	51.1746	52.4698	53.6951	49.8682	56.0822	53.7861	56.442	49.9929	50.2356	55.0966
ENSMUSG00000050069	Grem2	1	174661351	174749385	-		32.9979	33.7875	38.9103	36.8466	31.5205	37.2585	38.0832	35.0611	30.1844	40.7028	41.4475	31.8838	36.3915	32.1136	40.6567	35.478	40.9569	34.2538	40.0754	32.1057	38.4186	38.6017	33.3942	36.2669	33.0781	34.6527	44.8083	38.867	31.7505	28.9008	41.5223	35.3992	36.1966	40.7379	34.6411	40.1177	38.4956	32.6067	43.0349	39.7019	41.2461	42.7997	36.2276
ENSMUSG00000026171	Rnf25	1	74632907	74640531	-		81.5571	80.3033	92.1195	83.0478	86.1374	83.4099	89.0367	87.0984	75.7417	79.7021	88.2035	81.0448	88.9098	85.3496	79.6327	81.5845	90.3076	87.3489	75.132	90.1561	84.6031	79.9605	87.4454	84.6013	86.9699	80.2488	85.2219	79.8983	83.5484	83.5504	73.7997	84.2936	93.7794	92.0595	85.3722	85.9625	80.2008	83.23	75.2001	75.9114	92.0823	81.0709	79.1213
ENSMUSG00000006014	Prg4	1	150325163	150341916	-		8.03855	5.82868	11.6256	3.34101	2.82765	8.79009	11.0374	6.06189	5.01011	10.2239	4.04283	2.83027	12.3889	8.42257	1.38681	7.23976	13.0042	7.80585	3.33683	4.78432	3.67353	9.82913	9.71562	8.2151	4.58463	6.60751	13.2981	7.75971	4.69042	8.28652	1.27481	15.6423	4.16901	4.91198	6.76001	11.8391	8.4374	4.44424	4.65406	6.08951	6.71987	4.54677	3.289
ENSMUSG00000026527	Rgs7	1	174886653	175320066	-		68.2817	66.9129	68.0794	72.1826	67.3427	70.8914	70.1272	64.1327	70.1964	68.7054	71.1508	70.275	69.275	67.9973	73.4455	58.2667	64.1202	61.226	65.1051	63.9409	67.9166	70.5709	60.6191	77.7502	55.9806	72.4088	72.0193	63.7611	68.2447	63.6988	59.4988	59.2783	66.9005	67.1326	67.2581	72.3577	60.4187	59.9661	66.6611	64.5397	63.4371	65.9835	66.6543
ENSMUSG00000026526	Fh1	1	175427940	175453201	-		103.086	93.1833	91.9595	102.23	101.548	100.874	103.229	105.288	101.382	101.431	94.0722	108.157	116.66	106.184	99.6661	93.9805	104.112	99.8469	105.998	101.465	97.0775	90.8	106.092	100.997	106.991	101.715	108.788	96.3401	101.704	99.7514	103.897	94.0657	103.167	99.3938	91.7633	105.914	99.8918	102.531	96.5523	99.449	96.7785	107.894	107.758
ENSMUSG00000026525	Opn3	1	175489987	175520342	-		9.54297	8.87301	7.10366	6.10452	8.66226	8.83738	9.61378	8.13744	9.54861	8.79772	8.77908	11.1137	7.78854	8.12242	6.20547	6.74903	8.23222	9.99859	11.0019	7.27327	8.21887	8.92966	8.00836	9.7592	12.3295	8.54137	9.55142	7.93033	11.3012	5.00783	8.42682	9.02698	8.2137	9.57817	9.14778	7.94638	8.70121	7.97911	9.46603	11.8076	7.90609	8.64124	7.99291
ENSMUSG00000033276	Stk36	1	74640604	74676053	+		6.39931	5.7134	7.56757	5.36852	7.92544	5.99255	6.75061	6.30874	6.53913	8.44135	6.60165	6.4905	5.78665	7.57961	5.49249	6.30894	7.2055	7.7258	6.11109	7.2187	7.28157	5.66406	9.61711	6.76741	7.91339	4.63745	6.13392	7.45258	7.19697	6.6497	5.5481	7.38778	5.70949	8.20996	6.48842	7.6751	8.28363	9.01092	6.38997	6.59401	7.01027	6.14387	5.27866
ENSMUSG00000078185	Chml	1	175509803	175520467	-		18.858	20.1322	16.5754	18.4168	16.7371	21.063	21.9986	17.4664	18.2561	19.9237	19.5542	17.7215	14.356	15.9503	20.1274	18.7795	17.413	17.4042	21.5172	15.0175	20.6701	20.8356	19.9022	15.5243	19.0106	19.5967	20.7763	18.8697	17.8223	15.1667	20.5873	16.2259	17.0673	16.6743	18.8336	18.1981	16.9478	16.4971	18.9894	16.4412	18.2	19.8899	21.1563
ENSMUSG00000066842	Hmcn1	1	150438275	150868802	-		6.57158	4.29629	3.51223	7.86133	9.14651	4.60694	5.77733	4.20532	8.22016	7.64708	4.76715	6.32299	4.67357	6.67253	3.7874	5.59415	5.79255	4.56121	3.27515	9.37807	4.25572	3.52526	7.53932	6.31386	7.75383	7.53271	5.45098	4.2664	7.49124	8.15663	3.3823	4.12466	7.91756	4.89671	3.39132	6.77898	5.99106	4.38833	2.81998	3.25634	3.88448	4.31513	3.47033
ENSMUSG00000033257	Ttll4	1	74700904	74742889	+		21.6038	21.7759	17.466	24.5417	24.681	20.8427	24.0418	19.4155	24.7576	20.0653	20.4857	20.1169	17.3737	25.0725	19.0298	19.3872	22.6079	20.2883	18.9758	23.8907	22.3643	21.4551	28.3712	22.4857	23.2301	21.6715	19.7322	20.6486	24.7436	19.8754	16.1365	20.8351	24.2129	21.6015	19.8776	23.2543	21.8564	24.08	19.3004	17.1194	19.0359	21.2934	20.0658
ENSMUSG00000026170	Cyp27a1	1	74752733	74777051	+		36.405	28.2866	22.5133	25.3351	34.102	21.4771	23.565	31.8737	26.193	36.7338	25.9964	32.651	34.1823	33.7507	26.0086	30.2477	39.0159	31.4534	23.0607	30.5654	19.5221	27.2209	36.8335	27.4212	43.6907	27.1855	28.9951	25.6616	41.5016	31.8923	38.5765	25.3078	22.0605	24.4976	20.0794	22.6191	32.1984	27.3411	25.9527	26.0442	25.6726	32.0663	27.4761
ENSMUSG00000006542	Prkag3	1	74778081	74788114	-		6.54723	6.63563	2.78225	4.78981	7.43344	1.94007	3.77065	6.86259	7.83698	7.24813	2.76437	7.58699	5.35575	7.59607	3.78479	1.78512	10.1361	5.67966	4.55925	7.05863	4.35072	7.89398	12.7371	5.40847	13.9421	5.37645	4.16392	4.34295	17.489	7.3073	11.518	2.16462	3.32718	4.6097	5.13299	4.74786	7.27918	4.78336	7.65822	6.5392	4.51167	10.5704	5.60292
ENSMUSG00000033227	Wnt6	1	74811051	74823761	+		9.07575	7.27434	6.39025	5.43626	5.18138	3.91059	7.97885	7.30755	5.07242	7.12951	4.063	5.75181	10.4957	8.36454	4.70925	6.53256	6.39708	5.81731	4.68647	7.06611	5.41341	5.11784	8.27276	7.87826	4.6115	5.01726	10.3478	7.20153	7.74933	7.90396	4.97826	8.36282	5.46731	6.42327	3.9385	7.85962	6.95018	5.78508	6.49093	4.86928	3.84579	5.82308	5.64689
ENSMUSG00000026167	Wnt10a	1	74830675	74842654	+		6.9228	7.19028	10.25	9.94632	8.5249	9.26203	7.96325	5.94185	10.7266	9.25477	10.3104	10.3173	7.72389	11.0807	8.67891	6.94339	4.63276	7.33678	8.42628	5.63767	13.9433	9.71086	5.19399	12.2924	4.09579	7.12987	8.76508	10.4665	6.31958	5.28569	6.43132	7.2123	8.74061	6.95534	7.56335	6.26207	6.85881	11.3229	14.2554	7.94545	7.73557	9.32634	8.55566
ENSMUSG00000026197	Zfand2b	1	75145290	75148046	+		35.5298	34.8329	35.5129	34.2963	35.6199	35.4748	33.6801	33.9939	32.718	34.4633	33.4589	35.436	45.2563	37.004	33.0593	33.7808	35.3056	32.6704	31.6728	34.9637	34.487	33.0932	34.5824	37.8409	37.4709	34.0468	36.1493	37.0221	34.0741	33.128	36.6693	32.3843	38.0241	37.7693	37.2642	32.456	36.619	29.8177	36.3514	33.619	37.9186	35.8983	32.3242
ENSMUSG00000033124	Atg9a	1	75157504	75168567	-		63.8127	60.1224	65.9999	63.5314	65.5962	60.0857	62.7721	61.7465	64.46	66.2202	62.8422	61.7823	61.9835	62.4548	64.987	62.3729	62.0755	67.0109	69.6614	61.5988	63.6866	64.2935	60.5555	67.0157	61.7797	60.0962	62.693	65.0751	65.5266	64.7358	62.2387	61.1846	64.3381	59.2145	65.8036	63.713	63.799	63.3743	64.6059	65.9967	65.0617	68.3092	66.0047
ENSMUSG00000026199	Ankzf1	1	75168795	75176031	+		23.3957	27.3588	23.582	29.9413	27.9176	22.459	26.1587	25.36	22.756	21.7424	24.7928	24.6638	24.2887	23.3284	22.5846	22.6892	22.5295	25.5924	18.6625	25.9359	22.9616	23.6021	25.5984	25.6574	26.4812	23.0993	24.1798	24.48	24.1154	27.2327	22.6207	26.1951	26	26.4067	24.4583	25.6708	23.3733	21.3732	22.9916	24.3296	23.82	23.4805	21.9011
ENSMUSG00000026200	Glb1l	1	75174880	75187457	-		8.71981	8.71068	8.70962	8.63703	7.94578	8.54862	9.4962	10.1246	7.7559	6.43316	9.39413	7.95442	8.23749	7.52569	7.25471	9.93834	8.07386	9.41519	6.78895	8.26917	9.04282	7.29696	7.57145	9.32677	8.42494	8.46089	9.60301	9.30442	7.66231	9.18181	7.30794	10.9778	9.51622	9.11293	8.02131	8.40948	8.40883	6.36291	8.1047	8.49118	8.56558	6.37847	6.74067
ENSMUSG00000026201	Stk16	1	75187482	75192250	+		43.7738	40.1315	43.1274	39.8264	42.3234	40.1068	45.1363	48.0877	38.5554	38.6879	40.7204	41.1478	46.4117	41.9579	39.5839	42.3973	44.2632	47.4161	41.2046	40.2676	40.3813	38.9948	45.4655	43.5605	47.1163	40.4081	44.2542	44.0603	40.9129	44.4382	42.5423	42.2204	39.3761	45.1235	42.4	41.7776	43.2743	39.9702	43.5163	43.0731	43.299	39.5063	39.8063
ENSMUSG00000026203	Dnajb2	1	75213050	75222336	+		114.077	115.427	105.247	95.9135	119.715	102.104	104.941	107.096	111.525	108.813	113.366	110.371	125.463	105.538	106.834	114.913	114.998	111.46	111.214	124.249	99.0711	113.17	118.1	111.75	125.854	96.4339	105.876	103.783	115.499	112.732	122.457	101.979	101.538	107.218	103.787	108.045	108.295	113.077	110.686	110.937	108.594	111.396	112.47
ENSMUSG00000026204	Ptprn	1	75223671	75241146	-		395.936	391.736	487.756	402.837	375.842	444.729	432.496	432.897	358.251	376.063	431.127	385.048	443.583	398.091	441.064	396.12	406.631	447.519	460.776	347.849	488.793	434.677	355.993	439.895	344.024	410.288	464.874	504.008	368.921	406.651	409.455	431.926	398.758	453.02	508.064	395.211	418.64	432.689	454.737	478.097	499.556	443.713	507.859
ENSMUSG00000033061	Resp18	1	75248843	75255059	-		185.968	170.957	220.613	180.361	186.912	215.961	232.371	212.928	148.527	187.544	185.174	171.757	322.508	281.253	212.055	264.314	285.34	205.112	207.582	259.98	220.191	152.928	299.323	182.261	242.186	226.533	279.622	188.323	227.594	178.548	240.798	210.838	227.868	278.658	224.964	212.358	238.659	194.555	168.953	225.37	277.251	253.654	205.312
ENSMUSG00000026209	Dnpep	1	75284540	75294634	-		34.4878	29.502	35.2425	33.2289	29.259	34.3094	33.1268	31.0875	31.2321	31.8405	33.58	34.1225	38.3659	35.3585	29.4229	32.4011	36.6674	30.9795	32.1299	33.5424	29.5341	30.0794	33.3137	36.8178	30.269	29.8179	35.0607	33.4115	33.2321	34.6448	35.2727	35.3072	33.4063	34.6265	33.4571	31.1306	33.021	29.6756	30.58	34.0876	32.4305	34.3951	30.8404
ENSMUSG00000026207	Speg	1	75351941	75408964	+		57.0561	50.2416	53.3454	58.1177	54.3328	52.5149	52.5591	51.3155	50.8852	54.0451	53.2847	58.5198	49.442	50.4647	46.1608	49.5981	49.7459	53.5843	52.6242	56.1065	52.4344	51.6287	46.9679	61.689	47.2915	52.5556	50.0946	56.2043	52.2258	57.6724	48.9359	48.6678	59.8857	54.1943	54.0424	48.2414	50.2428	58.8507	53.7447	50.7895	54.021	51.914	56.576
ENSMUSG00000026385	Dbi	1	120041010	120048808	-		469.576	364.252	290.37	301.845	356.537	308.942	314.964	341.109	390.396	326.659	380.617	347.527	364.721	323.658	292.911	334.617	364.1	331.432	297.776	350.771	391.785	346.404	361.024	263.782	383.167	349.8	303.955	295.116	349.569	305.314	336.433	344.326	293.288	315.76	304.706	327.832	379.144	296.264	258.693	284.353	314.546	301.072	287.423
ENSMUSG00000026389	Steap3	1	120118487	120200435	-		4.95534	4.72515	4.90199	3.12763	3.94208	4.54141	4.25919	3.94764	4.91016	3.32352	3.96272	4.28247	5.17582	4.83954	3.79311	5.01115	4.34101	4.99798	4.07727	4.04237	4.15265	3.70286	5.30662	4.84565	4.54326	4.28862	5.40213	4.77101	5.78242	5.10019	3.42828	5.29947	4.194	4.96106	3.34786	4.43319	4.19609	4.88975	4.25497	3.51808	3.21042	4.97951	4.67149
ENSMUSG00000036907	C1ql2	1	120268312	120270903	+		15.8061	24.9592	33.3627	22.8907	25.1482	13.3409	14.7925	23.2492	13.2432	8.41923	20.7489	15.4587	26.1967	17.8779	19.752	23.9558	33.6706	24.3676	29.7056	16.8099	14.5434	21.555	20.0198	19.3791	33.1167	14.1471	23.1139	11.9991	29.2778	19.6794	27.6667	14.4863	17.7191	35.4101	24.9787	19.645	20.4643	11.7474	16.5646	26.8212	24.5583	31.9265	26.1039
ENSMUSG00000052423	B4galt3	1	171097898	171104468	+		27.7691	30.8431	28.1303	28.4509	27.9455	25.6394	28.0842	26.0666	26.6184	24.878	25.446	27.2524	29.001	25.5088	25.099	25.8776	29.1846	25.5497	26.5213	27.1163	29.3943	24.7504	25.3781	26.252	26.705	24.9311	25.3792	26.4976	30.0941	27.1276	26.433	28.3156	28.2873	27.9614	28.1957	27.7905	28.3673	28.9783	25.3018	25.8203	26.8791	26.1275	27.5983
ENSMUSG00000062729	Ppox	1	171103563	171108760	-		29.9556	28.9302	24.3972	27.3895	31.6226	25.994	28.4273	30.6239	30.4828	27.365	31.0468	28.8491	31.9252	26.9751	25.5438	27.8095	28.8053	30.7776	23.5797	31.6238	25.2249	27.4948	29.9084	30.2474	32.6976	29.0149	30.3685	28.7813	26.7744	35.5212	25.7014	32.3559	31.7861	28.5296	25.3686	27.8266	27.113	26.4159	26.6942	25.7234	27.7258	22.3335	27.4629
ENSMUSG00000062963	Ufc1	1	171116136	171122597	-		91.6969	95.4186	94.8373	86.1195	93.3648	93.7492	90.6754	87.3004	88.6276	95.9393	96.9899	94.5866	103.945	82.5701	95.1232	99.9078	85.7706	89.4456	98.5274	95.4979	84.1238	102.108	85.4887	96.278	92.0166	91.9901	97.7056	90.7193	96.906	98.2713	98.4843	95.4876	97.9076	98.7664	92.6554	88.6138	87.2273	90.8695	90.1052	91.9733	93.6662	96.3355	90.2817
ENSMUSG00000013973	Dedd	1	171156713	171169899	+		22.642	21.0187	21.1527	21.7953	23.9845	23.3196	23.9033	22.9418	24.7071	22.521	22.4026	24.3798	25.1971	25.2386	20.2984	22.3089	23.9617	24.1933	21.7167	22.6646	23.3335	21.5767	24.7519	23.9963	23.5031	23.2143	24.0444	21.8966	25.2673	23.9963	21.4114	19.8539	24.5371	22.18	23.4086	21.8299	24.2606	23.2387	23.2608	19.2698	24.6206	21.3855	22.5686
ENSMUSG00000013997	Nit1	1	171165576	171173196	-		27.3815	26.2293	26.324	27.737	28.238	25.974	26.5413	25.9824	25.9794	25.0569	27.7574	27.318	31.0983	25.0148	26.8427	26.3206	25.982	29.2158	24.9945	26.1885	21.7138	28.6909	28.4	30.3144	30.1004	23.9554	28.9567	25.9795	28.5238	26.6978	26.2993	27.903	30.779	25.8886	24.9793	27.8939	26.199	27.0923	25.4917	27.9826	27.0964	24.5651	23.7194
ENSMUSG00000006412	Pfdn2	1	171173238	171186822	+		157.441	153.487	151.646	149	151.297	155.873	152.101	168.187	159.222	140.633	145.293	171.404	178.048	159.954	158.277	157.061	164.164	151.939	152.506	166.703	143.044	149.265	165.608	149.875	142.744	140.484	158.519	152.196	160.163	144.48	159.918	155.261	161.276	159.019	149.249	148.849	152.642	147.785	163.202	154.417	170.499	162.257	151.988
ENSMUSG00000045259	Klhdc9	1	171186014	171188366	-		21.3317	17.4977	19.8599	12.3905	7.88738	14.2133	11.3414	21.5761	12.0642	10.3394	29.3985	17.7716	19.267	14.1619	19.7111	16.875	21.0468	14.7322	10.4532	12.9746	15.0422	19.1467	14.6493	20.4708	12.8489	14.3196	19.6811	17.6324	11.0019	16.2226	20.0571	23.7024	19.1449	18.9408	8.6862	12.3589	17.5649	8.59139	14.6117	17.5252	17.028	16.1168	14.9549
ENSMUSG00000006411	Nectin4	1	171197667	171215855	+		11.4962	11.3968	7.4228	7.38007	12.4259	9.08967	10.9743	10.8407	11.7313	12.9008	10.6648	13.6608	13.6871	14.6008	10.5404	13.473	10.5964	9.5994	8.22697	10.1618	10.0574	8.5078	8.17939	12.5841	13.8097	9.31095	8.63409	10.1793	9.1516	13.9296	11.5861	10.9219	11.0196	8.34106	9.71686	9.80693	11.2971	6.64499	5.6628	8.41536	7.28067	10.1105	9.45942
ENSMUSG00000026641	Usf1	1	171238881	171245689	+		85.2447	84.5972	89.4827	81.367	87.853	81.8879	80.0644	83.7788	78.2119	86.5408	80.2556	77.53	90.3457	82.6193	79.6457	80.8971	89.1824	84.8891	80.1847	86.167	88.1718	86.1382	79.5561	86.272	82.8559	79.5078	80.0117	87.8926	80.1282	88.5488	79.9883	81.0458	87.6024	86.3328	89.6397	84.964	87.7747	88.0408	89.4271	81.2951	85.8866	81.209	86.4951
ENSMUSG00000103711	Tstd1	1	171246440	171247920	+		5.39902	3.55963	3.13479	4.39816	12.4556	5.49276	5.40709	3.38281	1.83205	5.82354	3.81544	4.56222	11.3725	7.16872	8.33434	4.60282	6.46939	4.11814	3.1789	1.81678	10.9492	4.4111	11.9003	9.15164	11.6591	2.53698	5.81374	2.12813	6.94636	5.87743	2.57448	3.98353	7.06498	8.00861	6.45894	8.76668	7.1589	9.47992	1.49189	2.00408	5.71949	10.1366	1.95956
ENSMUSG00000038235	F11r	1	171265103	171292171	+		10.9861	12.5549	12.2472	11.9923	12.5152	11.7133	11.9843	12.0301	9.34464	18.8696	11.6576	10.9543	12.7533	12.3699	9.20629	13.5751	14.9058	14.1737	9.59692	14.5901	12.4767	11.2976	15.7325	12.2102	17.5652	12.6256	13.013	10.162	14.671	12.3231	9.49936	11.2733	15.1011	15.0649	9.7257	9.89453	14.726	14.5502	8.54863	9.78712	12.5692	12.1794	10.2988
ENSMUSG00000053483	Usp21	1	171109519	171115564	-		37.0637	36.7791	35.4819	36.8891	44.5994	36.4052	39.1326	36.0118	36.5224	37.063	36.1756	36.9653	42.5317	38.6903	34.1375	35.8904	37.5655	39.2603	37.6227	42.6222	36.497	33.6196	39.846	37.234	40.3911	38.1959	37.0132	35.8282	42.0888	39.9085	34.1109	33.8584	40.4379	38.8182	40.7774	40.4945	36.0148	46.1267	36.179	33.8268	36.5523	36.4371	34.8107
ENSMUSG00000038576	Susd4	1	182591425	182722797	+		134.192	156.256	150.703	136.954	144.83	145.718	154.18	153.037	138.13	126.696	147.215	140.268	154.195	147.569	144.82	140.007	150.194	132.077	145.8	131.466	147.789	131.314	129.421	151.102	131.211	137.239	159.775	157.504	131.047	137.947	147.146	143.44	138.061	146.83	150.231	140.995	142.745	141.154	141.014	142.189	140.165	143.242	156.393
ENSMUSG00000030768	Disp1	1	182867830	183003049	-		7.97482	8.81236	9.2447	7.48189	7.55595	8.11329	8.42162	8.50779	8.51358	7.54793	7.30648	8.61278	9.05967	6.3057	7.55823	8.94219	10.0349	8.59215	6.8586	7.94005	8.85876	7.5161	7.72057	7.71338	5.95675	8.421	9.64876	10.3996	7.50831	7.60848	7.35858	8.95063	7.29012	8.60254	8.66498	6.93531	7.6148	8.00152	8.91362	7.36487	8.25834	6.96963	8.6415
ENSMUSG00000046836	Brox	1	183057916	183078800	-		59.5163	70.1221	61.3428	67.3591	62.0633	64.3518	66.0761	64.9354	63.0389	65.6981	63.3865	65.6773	62.103	65.6264	59.4944	71.3134	66.6134	58.4382	65.6644	68.0152	63.1798	61.9338	67.5855	62.4796	69.3121	67.7996	70.8036	63.017	67.0399	59.6028	63.1158	60.8233	69.3173	66.6782	60.824	66.3988	60.3107	59.6218	59.4839	57.0262	61.1684	63.443	65.3512
ENSMUSG00000042901	Aida	1	183078134	183106331	+		34.946	33.6524	31.6223	36.5497	33.6197	32.6608	35.8567	34.9646	35.0261	31.3434	35.7687	29.0653	34.3479	33.7688	34.3114	36.7987	36.4382	32.2557	33.9213	34.3088	33.8691	30.7606	36.1513	30.7377	33.1892	34.5519	34.7938	32.702	33.7855	32.8107	34.2592	31.4073	32.6915	35.5763	33.5541	37.2548	33.9008	31.9827	33.2635	30.6305	34.0089	34.5304	34.1163
ENSMUSG00000053461	Hhipl2	1	183199147	183217710	+		3.30002	1.20874	3.62805	3.01569	4.51002	1.37736	1.69485	3.58884	2.48844	2.60769	1.19594	0.98314	1.34666	1.57292	2.79899	1.10328	1.40388	1.29083	2.17401	2.75242	6.64953	4.79321	3.73013	1.23742	0.931546	3.29446	1.21487	4.15059	3.79637	1.6212	0.537978	1.44073	4.04389	7.74006	5.73622	2.01513	4.79389	5.85805	4.11515	1.07688	3.31662	1.89126	2.98336
ENSMUSG00000056050	Mia3	1	183107682	183150894	-		115.7	118.482	110.241	114.72	120.071	121.533	121.437	112.189	118.632	117.579	123.481	114.96	112.355	121.294	112.258	116.208	120.291	113.857	116.968	123.802	110.94	117.601	114.915	124.228	117.356	111.586	120.394	113.284	125.613	112.859	110.133	117.606	114.025	111.264	111.37	113.747	114.844	112.087	111.23	117.541	108.614	120.039	118.624
ENSMUSG00000090071	Cdk5r2	1	74894093	74896891	+		266.993	251.21	304.823	260.549	247.721	275.627	268.107	271.632	277.311	270.493	263.551	284.399	261.382	252.031	327.493	214.112	207.328	264.051	299.162	200.621	305.028	287.025	194.808	312.546	183.688	285.26	265.772	323.299	222.614	267.33	279.02	250.579	251.476	278.389	312.106	233.443	251.786	321.33	349.915	301.606	315.971	263.15	319.532
ENSMUSG00000047021	Cfap65	1	74941230	74974758	-		7.27562	8.38962	11.7143	6.49396	8.66997	7.6761	8.67275	10.3323	7.31509	6.98189	7.16147	7.05244	8.54912	8.94485	6.47065	9.75972	10.0731	11.7777	6.02588	9.84003	8.80439	6.68634	9.3192	7.24452	9.20406	7.63752	8.59753	9.49386	7.80313	7.77039	7.01161	9.75407	9.81193	12.0901	9.13378	8.8158	10.1417	9.70327	8.24032	8.85933	8.11982	5.83553	7.7
ENSMUSG00000026162	Nhej1	1	75006298	75101844	-		8.70669	6.64849	8.17283	8.41502	8.5699	7.2064	8.52643	6.97022	7.84514	11.5212	8.82428	8.10541	9.67067	8.62144	6.50862	9.0286	7.48115	8.04006	9.32077	8.77287	4.67615	8.52016	7.49106	10.5942	7.62324	7.33057	7.01837	7.62647	9.34716	8.09662	8.60052	10.8882	9.73928	8.87756	6.03184	8.14704	7.1154	9.03197	9.78663	7.82535	8.7545	7.78418	8.56967
ENSMUSG00000033159	Cnppd1	1	75111198	75119341	-		24.1316	25.7868	24.9692	24.192	27.0281	23.2407	25.022	23.5817	25.8859	27.9043	25.875	23.0763	25.3522	25.2582	20.3339	23.6618	24.4251	25.2089	21.6095	27.8131	20.6369	24.3424	25.0788	24.7103	26.6617	22.0263	22.0644	23.7207	23.5402	27.2737	22.1821	26.1192	26.3247	25.3971	21.8216	23.1101	21.8291	24.9625	23.3214	23.2582	24.332	21.909	24.6366
ENSMUSG00000049339	Retreg2	1	75119422	75124553	+		263.703	273.134	260.723	247.146	259.946	267.647	264.837	279.621	274.795	277.147	268.206	279.364	285.668	271.802	272.437	265.349	267.09	281.563	274.115	272.853	252.241	258.957	272.724	287.863	262.774	255.759	269.617	277.744	266.314	282.262	272.155	250.788	264.632	258.087	268.807	254.962	267.45	275.784	265.076	267.256	270.758	274.347	285.436
ENSMUSG00000072258	Taf1a	1	183170325	183191020	+		29.3541	35.4921	34.2013	39.8875	35.3011	38.2536	37.5889	36.5288	34.6461	35.6005	29.8863	35.9831	30.9732	35.9777	32.3666	35.3494	35.2913	33.3765	29.5327	38.7619	34.7176	38.5009	39.2128	34	37.3296	34.533	38.0576	38.9553	40.0956	38.218	30.3768	31.0915	37.1998	34.384	35.2343	36.1331	38.3426	39.7952	32.2281	31.444	37.1286	35.1089	33.596
ENSMUSG00000049353	Rd3	1	191709331	191720244	+		0.881037	0.629283	0.944398	0.403713	1.15646	0.448167	0.576924	0.849267	0.647753	0.543036	0.670514	1.0702	0.824806	0.409439	0.5343	0.574378	0.893289	0.480013	0.471588	1.33411	0.89337	0.479883	1.0004	0.409955	1.86528	0.709709	0.790594	1.31194	0.639432	0.882378	0.233397	1.05008	1.00252	3.1583	0.570917	0.429176	1.11512	5.70172	0.389525	1.07455	0.186667	0.196922	0.274088
ENSMUSG00000032997	Chpf	1	75451213	75455951	-		79.6344	72.7662	79.3215	69.9648	78.0781	82.1904	79.2578	78.284	68.2426	80.247	77.5391	77.447	89.1554	79.9475	77.9688	74.8793	80.2271	82.3427	80.8975	74.8221	85.319	72.8651	79.9471	82.913	72.0649	73.9925	81.1545	84.4283	77.9724	85.4222	82.069	71.9296	73.6935	83.282	83.2022	74.3119	82.0184	87.3918	83.4581	82.8473	81.5322	82.864	86.168
ENSMUSG00000026211	Obsl1	1	75455954	75483005	-		13.6553	14.2761	12.6916	11.8501	15.0192	12.5425	13.8418	14.2021	12.8817	12.6646	12.8928	13.6352	14.1294	14.1673	11.4906	13.4187	14.3191	16.0844	11.4225	13.3634	12.3329	12.4063	14.7704	14.5527	13.7645	13.6199	13.8658	13.6076	12.6756	14.5885	11.8922	12.9588	12.8331	14.1916	12.9796	14.2134	13.5948	15.1987	12.3435	12.1662	13.0603	12.505	12.4405
ENSMUSG00000051703	Tmem198	1	75456176	75462337	+		66.9241	65.4255	71.9709	61.1042	71.6058	70.1782	71.0709	63.2494	65.4429	68.6529	65.4442	72.1702	74.5533	63.6669	62.1463	56.436	58.9292	69.5631	85.9531	55.7759	79.6134	67.1005	52.0672	75.5522	46.8598	65.6306	61.9832	75.4868	64.3223	65.691	65.8647	55.5957	62.7509	73.3291	83.7712	59.4944	70.5314	94.0638	86.7821	77.3209	74.6593	72.6188	85.005
ENSMUSG00000032968	Inha	1	75483721	75487010	+		81.2423	77.4164	77.6734	79.3341	82.0498	63.4425	78.8455	74.4888	78.7914	64.5491	73.319	74.2483	79.0281	79.6398	73.1335	74.4814	72.9823	81.4369	56.0563	64.9636	81.4544	77.0935	78.0043	76.787	74.9817	68.3836	73.4719	73.5255	67.8414	91.205	70.7873	70.2452	75.2915	85.6491	76.7218	70.7682	65.6062	77.8525	73.311	72.0259	75.1384	61.5689	62.5275
ENSMUSG00000026213	Stk11ip	1	75498173	75513979	+		34.1922	38.3782	35.1659	32.5763	35.176	32.9201	36.1679	33.9806	31.6682	34.3291	37.706	33.3179	31.8192	33.387	32.1292	34.1304	32.9059	36.7692	33.8116	31.6327	31.7678	36.9812	32.5011	38.0073	33.2699	28.5608	35.5826	38.4817	32.3742	32.4395	31.7405	35.759	35.1042	35.7	35.7124	32.8222	32.5208	40.6038	37.2071	34.7931	34.3654	33.6664	30.5548
ENSMUSG00000006576	Slc4a3	1	75522910	75538816	+		96.7328	91.1909	89.2282	84.0611	90.4642	88.9422	91.9456	102.008	86.7867	90.1994	100.76	92.3139	100.777	89.8429	86.7325	87.1656	91.821	95.9442	88.5202	83.9564	90.6972	87.5866	85.7714	103.309	79.0143	82.7674	95.8884	99.2267	86.0918	95.9768	89.697	89.9061	94.5542	102.594	92.3657	94.3717	91.9968	91.8406	93.0501	94.8541	96.4772	90.596	96.1902
ENSMUSG00000041670	Rims1	1	22356475	22844805	-		146.269	146.032	136.127	172.296	141.682	150.131	153.67	141.579	166.948	185.477	151.112	146.505	117.789	135.88	168	138.476	128.032	144.432	178.137	168.439	129.381	168.621	121.89	180.02	150.261	150.461	131.15	129.058	148.172	155.507	125.06	135.508	149.609	123.037	146.194	148.863	133.803	157.742	160.107	142.321	135.643	128.318	154.495
ENSMUSG00000025993	Slc40a1	1	45947228	45965679	-		5.77317	6.20097	6.13261	6.67311	4.19962	5.42365	5.52937	5.71539	7.05951	5.69016	6.38978	6.29025	6.08638	4.48881	5.67747	5.5556	4.86589	5.69569	5.26165	5.45467	4.12021	5.83579	6.21832	7.12201	6.16635	5.90042	6.37065	6.05918	5.59354	4.14453	6.80644	6.25803	5.62229	5.89337	3.70734	3.46255	4.20054	5.63595	5.03014	6.4813	5.67507	4.51048	5.60919
ENSMUSG00000016252	Atp5e	2	174302865	174305898	-		154.877	141.187	137.869	134.771	167.741	146.447	139.439	149.677	140.808	151.432	138.388	152.327	168.076	150.781	143.142	148.787	150.617	161.645	152.102	156.229	141.063	151.874	146.712	139.276	150.798	149.238	140.652	140.215	149.322	161.462	154.369	146.149	146.657	144.985	151.212	103.016	150.863	149.511	148.498	143.052	153.762	144.187	144.02
ENSMUSG00000027304	Rtf1	2	119505549	119565888	+		69.7119	73.8655	75.4769	79.5111	72.2863	79.6474	78.3076	70.1899	72.9849	69.6829	80.6316	71.4771	68.0154	75.3186	73.8041	72.9504	72.1983	73.1139	81.5363	75.7202	75.3672	75.5854	66.8295	78.2912	68.0279	77.6924	75.0522	76.9457	76.3896	71.7724	70.6677	76.4888	73.9336	76.1938	76.6636	78.779	72.1682	77.6488	73.9381	74.7129	75.7967	76.0541	76.9492
ENSMUSG00000016257	Prelid3b	2	174306860	174314874	-		103.937	91.8115	97.0022	94.3051	99.2012	100.877	110.025	88.4236	96.7837	98.8862	95.0805	96.2278	105.314	91.7255	99.4806	99.3243	100.326	87.7525	91.7354	89.9074	92.1863	91.5669	105.731	115.262	103.151	90.3815	108.85	103.828	98.7975	77.0387	93.0696	106.554	98.223	98.0961	101.235	108.153	96.3171	101.003	107.372	100.222	99.176	113.287	95.2553
ENSMUSG00000027296	Itpka	2	119572818	119581744	+		176.372	168.626	200.901	187.2	168.267	177.863	169.892	175.224	173.721	187.794	191.195	190.919	181.025	178.287	180.704	155.721	153.313	180.822	195.841	155.233	199.075	192.694	141.193	224.895	142.929	192.198	168.318	188.997	170.307	193.963	182.527	155.632	178.864	201.574	218.441	192.735	176.135	208.61	206.186	194.971	189.024	181.626	191.307
ENSMUSG00000014873	Surf2	2	26806379	26809847	+		38.6645	40.0716	36.6234	41.6091	37.8062	36.6809	38.0927	33.4307	34.7227	36.1914	36.0635	37.4304	40.2473	34.4685	36.6503	38.9862	38.297	36.8927	31.4664	38.5159	35.8632	37.3315	41.0082	34.5577	36.4072	33.9303	36.0512	39.1612	36.8839	37.9189	36.1678	35.4696	41.964	36.843	36.4919	36.7992	36.1763	34.9353	32.033	36.8543	36.5217	38.129	35.537
ENSMUSG00000050600	Zfp831	2	174485327	174552625	+		14.3669	17.9637	20.6572	18.8094	14.8846	17.8699	15.9218	15.8503	14.4419	12.0374	15.4902	14.9988	11.685	15.4954	17.4202	14.5772	14.7823	15.499	19.8512	10.9218	19.6923	19.0565	9.62794	17.2124	9.84251	14.8349	16.8968	21.7406	14.4235	15.0892	13.0996	16.9312	15.8591	18.428	19.2002	20.3316	17.6347	18.9647	22.3953	17.5655	18.5317	17.4748	17.3485
ENSMUSG00000027524	Edn3	2	174602412	174624333	+		10.5273	9.12928	8.69203	8.17017	7.6504	8.68386	8.24154	10.9156	9.59033	9.82059	8.66142	9.67703	8.57687	9.52012	7.46656	10.6728	9.17885	7.81276	7.06646	10.9146	8.87151	7.93462	8.58979	10.0995	9.73432	7.79256	10.6721	8.42369	9.19855	11.0017	10.4919	9.04302	7.89957	7.45611	9.19021	6.4679	6.85936	9.47775	7.29599	9.35427	6.93244	7.88564	8.37932
ENSMUSG00000014867	Surf4	2	26810052	26823793	-		93.3051	94.6897	102.08	94.4295	98.3441	97.683	97.1045	99.2921	97.9532	96.7286	101.986	97.6503	112.994	94.432	98.24	97.5177	101.783	106.023	102.864	100.737	106.239	94.8044	99.5802	96.4953	99.0719	93.568	100.754	99.3494	103.309	98.5289	105.22	92.7136	93.4267	101.11	94.2278	96.9876	107.227	104.282	99.8977	98.1986	101.715	98.0238	109.48
ENSMUSG00000027459	Fam110a	2	151811318	151822139	-		9.65035	11.0704	10.4202	7.0191	8.68942	10.8968	9.88535	10.0179	9.11627	10.6761	8.99316	10.6413	11.4171	9.99739	7.48358	12.019	9.77477	11.9022	9.64982	10.9435	9.00583	9.47298	11.4748	12.1953	9.33994	8.54256	9.32583	9.84641	8.95611	11.0827	10.9002	10.7135	10.0156	9.08876	10.5722	9.41336	9.58741	10.0019	8.20504	11.5843	8.53804	10.5241	9.56745
ENSMUSG00000050530	Fam171a1	2	3115261	3228843	+		71.816	82.9099	83.024	81.4985	78.8436	87.2146	83.4147	81.7713	81.4101	72.7458	79.1106	72.5172	69.1069	69.4007	78.6633	75.676	74.8885	80.8382	88.1624	68.261	92.6963	79.4962	68.7668	83.9533	68.4478	74.8421	75.933	90.2283	76.3076	75.6674	75.7647	77.8712	79.8597	83.4109	95.3908	81.8477	82.6942	91.2469	92.4819	89.6878	82.442	83.5678	90.4271
ENSMUSG00000060257	Scrt2	2	151923449	151937722	+		25.3695	26.5895	28.0192	23.2359	29.3407	27.9141	24.2709	27.0463	26.98	23.7242	24.2093	25.8502	30.5269	31.1222	26.5288	23.7164	27.5142	22.3856	26.716	23.5073	34.6898	21.0278	29.93	28.1369	25.7461	28.8771	27.2811	30.4948	34.6599	28.6982	28.7821	25.5107	23.6902	27.7239	29.7589	23.8805	31.8274	30.7114	32.0033	26.6133	32.0606	30.1393	30.2399
ENSMUSG00000032802	Srxn1	2	151947436	151951242	+		161.426	165.345	166.215	160.658	169.948	170.393	178.643	172.006	176.957	171.114	176.678	169.807	186.088	171.03	175.522	161.241	182.911	170.292	176.188	173.34	177.256	168.98	184.82	173.839	177.189	154.438	176.656	173.677	179.448	163.063	176.156	165.338	160.641	158.745	167.302	167.647	157.97	163.549	167.875	173.842	166.964	178.159	184.095
ENSMUSG00000068079	Tcf15	2	151985481	151991017	+		4.77648	2.62432	2.55999	2.1887	2.84985	3.64456	2.39181	4.60424	3.51175	1.96269	2.59653	2.5226	2.90656	5.3908	2.89667	3.35348	4.8429	3.12283	1.27834	2.14305	2.72438	3.64231	1.59517	2.54005	3.03374	4.80955	3.42892	3.1379	4.72723	3.53581	2.53069	3.7953	1.63052	3.34577	4.04755	1.80969	3.4546	1.91699	2.9037	2.02629	2.277	2.34872	2.9719
ENSMUSG00000052406	Rexo4	2	26843575	26854398	-		59.6943	68.966	70.6212	75.1682	81.045	62.2263	67.75	61.9158	67.8818	68.9379	59.4806	65.483	68.928	67.3803	63.4244	76.0257	72.1061	69.4336	66.8465	67.3157	65.5362	70.8072	69.1559	74.3053	75.2332	64.784	70.141	66.1159	67.5126	70.856	59.0559	70.8069	69.7433	72.3146	74.357	83.4376	68.6439	75.6052	72.4087	67.3081	63.8469	70.4545	63.7582
ENSMUSG00000026643	Nmt2	2	3285249	3329914	+		93.1049	94.2664	102.301	105.276	108.459	100.86	109.789	90.7111	105.675	97.0738	91.5995	91.1408	84.489	93.0964	93.252	94.3128	92.3332	93.1275	94.2065	96.9449	103.214	95.2412	98.0022	97.7702	97.4393	98.6383	95.7526	103.068	97.6096	88.6701	84.586	98.7554	94.8934	101.321	101.432	102.68	91.4455	107.852	104.369	97.1905	91.9753	95.975	96.2159
ENSMUSG00000049950	Rpp38	2	3329986	3333680	-		22.9106	19.4985	23.6754	21.0422	19.6554	18.0526	24.3984	21.2184	24.3899	22.1509	27.8392	21.5898	23.9717	20.5784	21.5468	24.5557	23.8089	24.4751	18.5151	21.4151	19.9288	23.9791	20.7035	20.903	22.8258	24.7278	22.5743	22.4291	21.637	21.9087	24.5152	28.3008	23.2582	20.361	19.0336	17.5064	20.0358	22.5366	23.337	23.8215	23.5567	22.6921	20.963
ENSMUSG00000026644	Acbd7	2	3337205	3342030	+		8.76583	10.1139	7.43869	5.80193	8.71676	5.79672	7.42832	6.33729	7.93204	3.15169	9.05383	11.1108	8.61668	4.07368	6.76579	4.39595	10.9077	7.64137	4.22283	6.88265	9.44407	5.72948	4.68394	4.95286	3.71169	5.29591	6.29278	7.29435	8.96463	5.34384	7.43095	10.9452	3.49107	9.75206	7.42809	7.11677	7.92488	18.9096	5.81333	3.71865	6.5003	7.05334	4.99955
ENSMUSG00000074698	Csnk2a1	2	152068759	152123772	+		78.5771	81.5918	80.4532	86.0984	80.3435	79.7399	82.3317	77.1439	86.4514	84.8234	80.4768	76.372	70.5021	81.0555	78.4138	79.7711	78.5743	78.067	80.9028	82.5827	83.9036	84.196	78.5051	78.612	76.441	83.199	81.9762	80.3671	82.385	79.6455	76.2321	77.2016	77.2021	75.9634	73.1355	82.8441	74.2226	78.0452	78.6407	74.2664	73.2733	80.7597	74.6022
ENSMUSG00000026650	Meig1	2	3410080	3423685	-		5.09722	3.03392	7.01946	5.62292	3.886	6.48216	3.43595	4.50396	4.56434	2.39993	4.15634	4.038	4.57307	5.64	4.44943	6.39048	7.24318	5.55421	4.77464	3.57338	4.03795	4.85862	5.67428	2.40002	6.47491	5.98793	4.95513	5.02292	5.46506	4.25415	4.7261	4.58054	4.10837	5.77572	4.02292	5.05794	5.37626	5.75358	2.81699	6.75735	4.72481	4.93691	3.96433
ENSMUSG00000027465	Tbc1d20	2	152135748	152155916	+		70.2535	70.4155	74.935	72.0519	66.6016	73.9852	69.7706	74.9141	75.9097	71.4774	72.5983	66.5602	73.8596	72.2707	69.915	65.5661	75.9785	69.7651	74.788	69.3602	74.0392	73.1693	71.2108	72.3991	65.0068	67.7265	71.9038	75.0539	75.0086	72.8625	69.9845	68.1534	72.6615	77.1311	78.7088	69.7932	72.9834	69.1939	72.5656	74.8052	70.6192	73.7966	70.9903
ENSMUSG00000015488	Cacfd1	2	26899938	26911101	+		47.3282	48.8828	49.4934	46.5174	50.2272	48.8603	49.293	48.602	51.8407	48.8748	47.8773	47.7784	49.3966	48.7369	49.7657	47.3689	50.4272	50.4301	46.929	48.9471	43.6164	47.7544	53.0971	48.6658	51.4833	44.1239	48.019	52.6831	47.9096	50.903	48.5129	48.0053	45.2283	54.4552	48.0779	49.6673	49.5358	49.288	45.5318	45.2751	51.4054	53.4604	47.3206
ENSMUSG00000027297	Ltk	2	119581801	119590776	-		15.3687	18.9631	18.4983	13.9918	13.1069	13.7805	16.9068	14.4379	16.868	14.2491	18.6916	15.8894	20.1186	15.2183	17.664	13.9122	14.6461	14.5468	13.8732	12.929	14.4448	18.8703	15.9197	17.1421	14.2284	18.5352	15.4273	17.1127	15.2103	17.3544	16.2164	14.1928	17.5619	19.8563	17.8535	16.5662	13.8943	14.8975	19.0745	14.7799	19.5234	16.6514	13.236
ENSMUSG00000027466	Rbck1	2	152158254	152174573	-		92.5813	86.3611	85.3804	81.79	84.9813	84.5112	86.4887	92.0868	78.194	80.0037	87.2719	88.8706	92.2442	87.2651	85.424	86.4791	89.7426	91.4585	84.5166	86.3288	86.5915	81.0159	81.6119	85.7184	82.9261	76.6266	84.4468	94.8632	83.0682	95.0258	86.1909	86.3821	85.6666	88.9543	88.3923	77.8078	83.3316	87.9405	87.3743	83.1356	81.1558	77.7692	91.4695
ENSMUSG00000078877	Gm14295	2	176490405	176503016	+		12.4091	29.459	14.3448	21.9608	6.07084	19.7132	24.1805	16.951	11.1837	16.8375	13.0585	25.0229	25.5328	21.8513	4.17063	10.2497	20.7961	13.377	26.1424	17.7894	12.8688	18.795	27.3029	24.0844	10.2839	15.7691	18.9359	14.7058	14.536	14.2744	14.6259	30.3559	17.9711	3.77327	13.628	25.2136	19.1977	11.7183	18.8501	14.2865	17.7853	12.2809	20.5064
ENSMUSG00000059361	Nrsn2	2	152210675	152218558	-		233.726	254.708	242.546	199.997	243.135	246.294	258.748	254.913	204.871	188.708	239.42	213.064	287.93	233.233	245.829	283.144	313.438	290.612	279.657	235.46	252.819	235.511	267.313	190.971	236.619	223.736	315.826	264.188	242.831	262.947	243.406	232.987	212.14	270.819	246.639	246.044	279.217	213.688	234.157	250.267	269.07	255.989	265.558
ENSMUSG00000036067	Slc2a6	2	26911375	26917921	-		36.9549	33.2392	32.75	27.8331	32.4136	31.2934	30.3223	36.5357	31.4941	34.2187	33.442	36.4933	37.3258	31.4538	34.1571	32.5322	28.0831	36.5351	32.6946	32.7031	34.9223	38.1132	26.2897	37.017	35.2459	28.0854	28.9752	35.8176	32.8948	33.0088	38.7729	34.088	33.4246	30.9343	30.4469	29.1152	29.6974	39.4189	33.2732	36.0232	33.8205	32.4529	34.9961
ENSMUSG00000051817	Sox12	2	152235531	152239966	-		26.017	26.625	31.0336	26.7066	25.1292	22.1909	25.5497	28.9799	20.3914	18.3035	25.2003	24.2052	23.9136	19.7499	23.645	24.5129	26.2576	26.0586	22.5629	16.6251	25.6483	23.7613	19.0274	23.6878	20.5637	25.121	25.8931	29.6488	21.7087	28.4253	22.2778	29.8902	24.1021	27.7638	28.295	19.9135	23.7586	26.1041	22.7148	27.6481	26.5034	20.9578	21.856
ENSMUSG00000074682	Zcchc3	2	152253875	152256947	-		22.3156	20.7554	18.369	17.3722	20.4791	19.9911	17.5436	21.4375	19.1248	20.3422	20.3701	20.7554	20.3923	20.0232	21.1626	20.1667	21.0605	21.4116	18.8344	22.3825	17.5695	17.0915	18.8223	17.3652	20.8331	18.0988	17.7011	19.4803	21.4574	21.0926	17.4324	20.9217	18.8061	17.5112	17.084	16.4892	22.3093	18.7987	19.1936	18.8205	20.2515	18.5212	17.9284
ENSMUSG00000032680	6820408C15Rik	2	152257507	152286249	+		8.25126	8.20337	10.0614	8.53544	7.29339	8.66102	8.97996	11.7412	7.85159	8.61078	9.11329	9.68386	8.21509	7.65171	7.36508	7.61899	8.57122	8.8483	5.04755	7.19848	8.46636	7.56182	10.8475	7.5743	10.2041	7.56106	9.51972	9.40727	7.43166	10.6078	6.93922	7.58211	9.68703	10.4694	6.39795	8.93201	8.84109	6.96478	7.09343	9.30651	8.46354	5.50348	7.46995
ENSMUSG00000078868	Gm14412	2	177006313	177016100	-		5.77347	6.99486	4.62828	4.67305	4.82845	4.06642	6.27249	6.84957	6.69783	5.32259	6.27701	4.06552	1.2473	3.34155	3.42783	4.60282	6.95901	5.32322	3.48653	3.81914	5.44149	6.28938	5.33943	3.83779	2.88343	5.36625	3.05534	5.44618	5.76278	6.57514	7.21591	5.0412	3.20054	5.61177	7.52675	6.5703	3.7474	2.07947	4.25428	2.19803	5.48887	2.7794	4.75893
ENSMUSG00000078866	Zfp970	2	177156526	177169922	+		15.3015	0.828858	0.770041	0	16.4588	10.6339	9.1315	1.97355	0.731303	0.664169	11.1297	1.13819	0.100879	0.143077	11.8815	14.1581	1.09255	1.17417	0.34607	2.53822	14.7508	2.11294	0.287894	0.143258	7.93912	0.723351	0	0.660713	1.20865	1.31382	1.59858	0	0.245229	10.3008	0.751982	0.116647	0	27.57	0.833726	11.771	0.79907	8.28519	1.11743
ENSMUSG00000036040	Adamtsl2	2	26969391	26998993	+		4.89002	3.47501	2.87718	2.11699	2.49247	4.40892	4.62438	4.60078	2.5834	2.4064	4.6798	3.80426	4.76981	4.31562	3.64839	4.4053	2.26714	2.77589	2.44505	2.66038	5.71561	2.42426	2.03402	2.43303	1.90939	4.71748	4.099	3.796	2.87865	2.7286	3.50618	3.15761	4.7313	3.64369	4.34956	3.5818	3.28258	2.90858	3.30123	2.95019	3.41216	2.56555	3.27939
ENSMUSG00000009216	Fam163b	2	27000392	27032503	-		133.12	152.711	175.717	127.096	112.003	140.662	139.601	170.254	119.885	99.2918	157.113	150.886	127.512	124.348	153.933	111.7	125.909	135.315	153.347	86.5025	154.894	140.879	81.6765	125.346	79.5094	121.484	146.639	172.169	98.2691	133.016	139.384	146.438	144.635	143.661	156.052	135.969	138.441	139.28	174.065	153.344	152.25	141.998	151.906
ENSMUSG00000026893	Gca	2	62494629	62524453	+		29.728	28.2909	32.5037	26.4961	25.8339	23.399	22.6903	24.4204	24.2289	22.1457	23.9606	27.0493	21.4032	21.6049	24.1488	21.4155	28.2239	26.6327	26.6798	21.7166	27.7597	28.944	24.9462	24.0509	24.5357	23.9654	27.9084	29.1668	25.0501	18.7147	22.9893	31.7184	23.6711	25.9693	22.6553	26.3093	26.4829	30.723	22.3103	23.8099	20.4374	22.3428	27.1255
ENSMUSG00000000889	Dbh	2	27055245	27073212	+		5.73816	4.68126	4.58206	0.177062	7.81555	3.44961	2.00935	7.71022	5.50705	6.60912	4.44266	4.86716	14.1624	4.84847	3.54698	7.67364	6.65139	5.87367	4.00218	5.8512	0.991788	0.378844	8.82676	3.23639	7.95173	1.8676	4.75903	1.82772	3.84336	3.1801	4.60639	4.24363	1.87967	9.17083	1.21345	6.11746	9.01293	3.22762	3.2673	2.58178	6.17087	2.40963	2.70474
ENSMUSG00000026648	Dclre1c	2	3425168	3465167	+		8.81824	7.9507	10.0763	10.233	7.71461	7.38667	8.10949	9.4205	9.03657	8.8264	8.27624	8.6244	6.06809	7.43885	7.6733	8.99565	9.26274	8.86968	8.17611	9.24301	7.00559	9.35991	7.21559	9.15164	9.31875	8.76966	8.00318	10.585	8.38751	7.87661	6.36259	10.2664	9.40521	9.68925	7.48878	7.69644	7.63157	8.2932	8.44168	8.07328	8.38355	7.14268	7.65944
ENSMUSG00000059742	Kcnh7	2	62523758	63014622	-		37.0301	42.1938	45.7513	51.7786	37.9937	50.653	48.3507	41.4143	53.1167	47.6563	48.6325	48.6442	28.7522	40.5956	55.8472	36.4156	33.1259	34.9064	45.4836	27.0352	55.1966	47.8576	27.0846	60.5718	22.1297	47.5484	48.3604	52.3498	31.917	30.1473	32.4466	44.2669	43.5178	38.1162	46.1571	48.5382	38.1887	45.9452	59.126	44.2936	39.4398	46.1624	44.4253
ENSMUSG00000075324	Fign	2	63801851	63928356	-		3.28685	3.71495	3.94267	3.60991	2.78286	3.55889	3.99714	3.10044	3.47877	3.35236	3.24169	3.29818	4.15405	3.64724	2.89934	3.69694	5.41	3.6327	3.64434	3.7921	3.21383	2.73657	5.61389	3.58942	5.22898	2.89985	4.67697	2.87906	4.4767	3.55766	3.80632	3.89086	3.01876	4.19838	4.09596	4.19339	3.56584	3.10941	3.01017	3.28669	3.90476	3.50533	3.11629
ENSMUSG00000026646	Suv39h2	2	3456852	3476068	-		5.20106	4.31554	6.02073	6.431	5.44637	5.07539	4.70185	4.39961	4.50224	4.96124	4.38525	4.87703	5.81312	4.79182	4.33037	4.57777	5.82127	4.62641	5.39744	4.16705	4.507	3.81575	3.54482	5.43288	4.35959	5.48645	4.42902	5.25308	6.19793	3.9749	5.00515	4.51821	5.85781	4.46103	5.07928	5.28545	5.69369	6.86921	3.93026	4.67171	5.566	4.55508	5.7787
ENSMUSG00000009614	Sardh	2	27078405	27138349	-		12.3228	10.2267	13.3553	11.4512	13.642	12.6245	11.5512	13.166	12.9149	9.56051	12.1328	12.0149	15.1263	12.4717	9.07414	12.8781	15.7667	9.85944	9.6864	10.9224	14.1446	9.43433	17.1522	13.6331	13.2452	10.8173	14.8082	12.681	13.9868	15.3472	12.1904	12.814	11.6196	13.2086	12.1132	11.6138	11.686	10.8078	10.2391	11.9723	10.909	14.2915	10.5446
ENSMUSG00000109865	Hspa14	2	3489887	3513851	-		32.5947	33.5346	34.9904	35.4228	37.0819	31.9869	34.3989	30.6408	32.7571	32.8908	29.6044	32.7833	32.8908	35.0059	28.1157	33.8489	30.9476	30.1737	30.3853	34.2957	28.3712	30.4169	32.9839	34.4749	36.9831	32.6848	30.9571	29.4604	35.5512	33.8124	31.3601	33.0697	37.4829	31.1869	31.2869	33.348	31.6409	30.8516	27.0362	29.6126	29.1514	31.9779	29.4333
ENSMUSG00000026888	Grb14	2	64742820	64855331	-		11.792	12.4565	12.1628	12.3724	12.3867	11.1019	12.6226	12.2145	12.9695	12.4146	11.3684	10.3909	13.479	11.9807	13.038	11.5003	14.1117	12.6007	12.1354	12.0575	10.1569	12.4553	11.5314	13.9446	15.8894	12.6827	13.0953	11.67	13.9916	13.8439	13.2202	11.7953	11.5275	13.3415	13.0872	12.7296	12.4866	10.8836	14.0418	11.9187	11.1806	14.2412	11.181
ENSMUSG00000051396	Gm45902	2	3505564	3513794	-		10.1221	9.52529	10.7731	11.1844	9.76565	7.9973	8.75189	8.45964	8.58688	7.85391	9.42445	9.04237	6.60303	7.43488	8.3707	9.01822	9.92543	8.97624	8.8187	9.72311	8.66693	9.03246	10.5009	8.73269	10.3046	9.54164	8.74485	8.6305	9.98225	8.01813	8.21558	8.67846	12.6206	9.93876	8.26609	9.67501	9.73518	7.83311	6.54618	8.50811	8.84074	7.89438	8.37493
ENSMUSG00000026655	Fam107b	2	3571525	3783179	+		53.4163	45.5669	25.4511	44.5381	63.6117	42.6829	43.0251	39.1908	52.5305	55.4281	40.2058	38.547	48.1343	54.9167	34.1585	49.8878	45.199	52.4907	39.2414	75.5613	29.4667	44.7022	73.523	53.5125	76.324	45.0032	36.6773	23.3471	56.7894	52.9231	26.1815	41.4248	47.3087	31.2769	26.4106	49.2785	43.6646	39.9794	17.5091	27.1213	30.9853	34.7057	41.1517
ENSMUSG00000009621	Vav2	2	27152116	27316924	-		14.7232	15.3603	13.3028	11.856	16.2899	15.7364	16.3487	15.954	13.4759	14.2554	13.505	15.9805	16.2233	15.864	13.9949	15.412	16.1602	13.9041	12.3919	16.5525	15.1438	12.8679	16.9099	13.8592	15.6213	14.1321	17.5853	13.8452	14.3592	17.7448	12.9473	14.9452	14.2114	15.8427	15.6228	13.4831	16.2788	14.3649	14.4778	12.7789	12.3701	16.1892	13.7937
ENSMUSG00000109946	Brd3os	2	27332336	27333116	+		60.5465	49.5938	59.922	54.3704	46.0079	50.307	49.1138	51.9444	54.9549	49.4032	56.0402	54.8354	55.0661	51.5757	56.6985	50.8323	55.5804	60.7344	55.1801	49.5172	53.2978	54.9417	51.5598	53.608	50.5431	53.3088	53.3353	52.2786	52.5591	55.3067	51.4832	56.2696	52.0571	51.5211	56.181	53.6615	50.2416	59.2646	62.2881	57.02	54.0818	55.7851	50.894
ENSMUSG00000034032	Rpap1	2	119593785	119617985	-		24.3711	23.4472	21.8014	20.5069	21.5482	18.4432	21.1117	21.9964	20.0663	23.5502	22.1253	22.5012	21.561	21.0267	21.8945	20.6586	21.2608	22.7898	21.1061	20.4924	20.1614	23.821	22.0968	24.9215	24.4619	19.13	20.8566	23.1702	19.7101	23.2825	22.4612	21.6989	21.5511	22.2346	22.6086	21.9149	21.5973	23.285	22.2984	21.5827	21.7078	22.1673	21.4324
ENSMUSG00000019188	H13	2	152511381	152550590	+		38.0419	39.2838	42.9946	38.7641	43.4667	41.3291	41.6059	38.9811	38.202	36.7788	38.4096	38.3178	44.0735	39.9474	37.5016	40.084	41.8394	40.333	35.9869	39.1836	41.3059	38.1983	44.1318	36.075	41.8317	36.5722	41.0161	38.6297	42.5515	41.4587	34.672	38.487	39.8099	44.7014	41.3133	40.9238	42.9349	46.7336	38.7865	39.4514	39.6581	40.2294	37.8647
ENSMUSG00000042814	Mcts2	2	152528955	152529866	+		32.0789	34.4039	32.552	44.4247	35.9314	35.5078	36.3774	34.3854	27.5762	33.7444	38.5038	36.8654	35.5573	31.6897	37.0688	34.4908	42.1051	29.9214	31.5941	38.8605	31.5521	35.5045	32.568	33.6062	27.3835	32.7316	42.603	37.765	35.8966	34.4185	33.7204	35.5393	36.7941	31.9342	31.2129	35.5589	33.1003	26.264	35.7405	36.4709	40.5077	37.6281	36.7252
ENSMUSG00000042745	Id1	2	152578171	152579330	+		32.0807	25.7183	26.3135	18.9017	28.8915	40.2326	32.0198	31.1183	27.386	35.6498	31.5882	28.3445	31.1665	27.5937	28.2539	34.4021	29.9417	33.6377	23.9755	37.7944	26.8524	34.0682	40.4293	39.5651	30.0724	25.463	29.6927	31.2817	30.4852	37.7787	20.9524	28.6283	25.7136	32.4228	26.149	27.5198	41.346	38.6662	28.3224	21.3983	28.8551	24.3523	28.8736
ENSMUSG00000009876	Cox4i2	2	152596093	152606954	+		13.3657	6.20111	5.57156	6.04887	6.85217	8.46081	7.55087	10.0206	6.71908	8.54317	7.42714	10.9804	10.2882	8.28178	9.49738	6.55376	8.76058	3.88372	8.585	9.32827	4.51759	7.44178	11.5063	10.2666	9.05502	5.18389	11.4606	6.24395	9.01454	8.79466	5.03569	7.75436	14.1947	6.60863	6.51427	6.7519	3.9383	5.06616	6.56582	6.93	8.81005	9.82515	5.54403
ENSMUSG00000007659	Bcl2l1	2	152622588	152673648	-		90.8937	88.8868	88.942	88.5016	108.32	95.1718	91.1357	90.1742	91.8422	99.2963	91.8853	95.7379	99.5693	97.3085	91.612	88.0929	93.8935	93.0923	100.364	101.151	104.728	95.6245	101.445	96.4475	96.8547	82.9068	90.7681	91.7314	99.8732	112.848	88.9064	85.9115	89.4311	94.5865	95.55	100.658	106.305	97.6501	90.7062	90.931	89.2065	100.016	99.7601
ENSMUSG00000027525	Phactr3	2	177760768	177980285	+		79.5988	77.2713	81.8383	79.045	74.2784	84.0655	78.1502	79.5807	76.1925	84.2459	84.1581	77.7105	79.2037	72.7072	84.4648	72.3247	73.1668	72.883	79.1905	69.4519	77.046	79.5089	69.7333	89.3353	67.6561	77.0478	75.689	81.7223	75.1748	77.975	74.0501	80.9411	77.1065	76.4331	76.8053	77.5058	76.9714	86.3895	78.9767	81.2807	72.0175	76.0639	77.3915
ENSMUSG00000027298	Tyro3	2	119628214	119648585	+		139.341	147.596	133.373	138.658	137.975	147.139	143.622	147.056	150.818	149.696	150.59	148.935	141.654	136.931	141.816	118.697	128.191	145.085	148.36	127.535	151.247	149.324	116.627	150.909	117.394	134.349	137.405	161.58	140.471	146.476	145.772	129.535	140.894	141.621	141.887	123.94	136.42	175.347	154.598	150.662	143.412	145.543	170.184
ENSMUSG00000034903	Cobll1	2	64918683	65069747	-		9.34282	9.15648	11.4533	9.48502	7.96809	9.59067	10.31	9.79021	9.83779	8.61763	8.51048	9.51283	8.24748	9.574	8.04332	9.90527	10.2149	7.73469	7.23852	9.31517	7.89467	7.91598	9.33237	9.13848	12.8541	9.00257	10.0957	9.24043	9.663	8.86958	9.51361	11.8472	8.71554	9.27146	7.85969	9.65806	8.62408	6.55906	7.69071	8.95639	9.30295	8.5285	8.26281
ENSMUSG00000049999	Ppp1r3d	2	178052999	178056265	-		10.746	10.7848	11.6468	9.04572	12.0821	9.11047	10.3757	12.5683	7.53598	8.02166	10.5149	9.91282	10.5967	9.0366	9.71601	11.4246	11.0935	9.91396	10.2001	10.5267	14.3469	10.3015	9.66574	11.2386	10.435	9.42575	9.77143	9.35	10.5879	10.232	8.19861	10.4902	9.04849	9.91822	10.3559	10.9346	11.6581	10.9257	10.2939	10.5609	9.94189	11.5929	11.2921
ENSMUSG00000070476	Fam217b	2	178056317	178066221	+		67.3548	67.751	71.8135	67.9063	59.4631	70.0911	73.1663	73.7839	68.2879	67.0818	72.7826	74.0181	61.8544	64.7567	76.2483	68.4819	66.9097	66.6246	72.3801	63.1117	69.9504	73.8209	61.5156	73.9499	63.1697	65.6155	70.2989	66.8676	65.1022	64.426	81.8714	66.1992	67.0617	64.3054	68.3252	67.41	66.3388	69.0226	73.0288	71.76	69.6669	72.7025	77.0333
ENSMUSG00000026918	Brd3	2	27335591	27397674	-		43.517	46.4514	43.603	43.7926	44.5932	48.4272	46.4282	43.3009	44.7475	44.5397	41.381	42.1573	43.816	46.5976	42.7414	40.4786	45.9042	44.3245	45.0493	43.2649	43.9563	43.7564	46.2843	43.2208	44.1475	43.4756	44.5179	41.3038	47.5099	45.1503	40.4669	43.3128	45.1973	45.5368	44.9738	44.2408	43.6879	46.0315	40.5883	42.1933	43.0583	44.6394	40.0649
ENSMUSG00000000305	Cdh4	2	179084224	179541166	+		28.4456	28.6704	30.5951	23.2184	26.6829	27.463	27.8272	34.4769	24.7331	20.7067	29.3136	27.7636	25.0903	26.079	25.9596	28.5626	34.5428	30.5742	28.0005	24.1289	31.3538	27.966	23.9541	26.0904	21.003	25.5466	32.7896	31.6682	25.152	32.6655	24.8794	28.555	25.6154	32.2387	29.6123	22.0295	28.613	29.9323	25.2027	25.3111	28.6991	25.3164	24.0799
ENSMUSG00000042662	Dusp15	2	152782917	152793376	-		27.6103	21.0854	20.9971	20.7334	37.6959	17.5154	19.71	21.7336	22.9704	26.3371	20.4565	21.2253	22.7543	23.9212	15.5745	30.3654	22.1084	22.3609	16.0341	31.2685	18.3087	19.0452	27.9116	22.2507	23.5173	23.6866	19.0842	22.3638	24.8638	26.4129	24.3998	23.4754	20.5607	29.5614	25.5063	19.7908	32.8965	23.3173	18.2046	25.0425	26.0871	21.635	20.7828
ENSMUSG00000026917	Wdr5	2	27405169	27426547	+		39.8323	44.1273	44.3016	42.6149	45.5119	45.8874	45.8786	42.223	44.5391	41.2527	41.6081	41.6608	44.7847	42.4319	41.1213	43.2148	43.0139	44.68	44.523	46.0658	42.5678	44.6679	44.3418	41.4903	39.7401	45.7879	44.212	46.0645	45.0901	43.9854	42.4841	40.9293	48.361	45.1613	46.8475	48.4028	45.7395	44.2104	38.4874	38.4479	43.162	47.8317	43.938
ENSMUSG00000039117	Taf4	2	179553945	179618439	-		28.3633	24.3213	28.5933	31.9761	30.5414	31.5352	31.215	28.1704	27.6132	28.5643	25.881	25.6791	25.8418	30.3972	25.1309	22.9613	29.1778	30.7406	26.7851	32.8936	31.264	27.4769	31.5968	25.621	25.7781	28.7636	26.5879	26.4858	31.8136	30.8765	25.0101	23.9167	26.2803	27.5057	29.3366	28.5102	26.9854	30.6434	28.4389	20.0896	29.0274	24.8599	29.57
ENSMUSG00000057182	Scn3a	2	65287462	65397971	-		22.5269	35.7148	34.3594	28.767	25.8268	28.8535	30.058	34.3814	25.1471	22.6306	31.5349	27.9349	21.7955	26.4407	27.7609	29.5345	31.1117	29.7205	29.3959	22.2125	32.4484	31.8978	21.2664	24.2964	21.1966	26.3397	31.7914	37.7068	23.4239	25.8213	29.1751	38.6066	29.4863	30.2726	32.2004	28.8082	30.5708	28.8069	33.3614	32.6939	28.7967	27.6926	27.9406
ENSMUSG00000025314	Ptprj	2	90260098	90410991	-		59.1004	62.6945	61.0527	61.0937	71.025	74.1247	73.0764	59.9946	75.0581	67.5055	67.0883	56.0319	47.117	59.6077	66.9577	53.1771	57.7551	66.3532	79.8583	62.0477	71.6063	73.6617	65.2484	80.1547	58.3791	59.1051	61.5329	67.2811	69.8897	64.5752	57.429	58.3064	64.826	60.1577	69.1719	68.4962	68.6398	75.3529	68.4831	67.6423	56.6712	60.1541	71.3993
ENSMUSG00000039108	Lsm14b	2	179666780	179677254	+		153.442	141.664	144.366	161.933	151.553	151.989	159.233	148.455	162.391	146.569	151.867	150.278	146.604	159.465	159.552	143.103	148.444	146.652	161.318	136.527	154.687	156.927	149.84	155.578	144.952	156.569	143.573	154.466	155.384	155.621	143.899	149.739	146.881	144.722	165.477	139.469	145.648	156.554	158.15	157.755	158.006	152.379	157.188
ENSMUSG00000027566	Psma7	2	179678167	179684203	-		116.986	115.988	105.044	111.829	110.889	115.683	110.555	106.449	108.789	113.051	115.008	116.161	126.643	108.074	106.386	121.308	111.904	110.699	113.978	113.951	104.423	106.435	104.15	111.605	109.074	110.608	115.577	108.546	112.737	120.598	118.149	114.366	120.195	113.426	106.901	107.58	111.068	110.266	105.044	109.359	110.527	115.969	111.908
ENSMUSG00000015846	Rxra	2	27566452	27652969	+		26.7356	22.6866	31.3118	26.9596	31.4895	27.1998	30.1797	25.1988	28.3506	24.5274	27.7754	26.2394	30.4522	27.561	29.3974	28.0813	31.4541	26.4216	25.5206	29.0722	27.251	25.6054	33.433	30.9033	32.7667	20.8386	31.8214	27.8095	28.5669	31.6593	28.527	27.3553	23.6615	31.9468	25.3579	29.7854	31.0638	26.8996	28.5248	28.6695	29.3453	33.5967	27.301
ENSMUSG00000039086	Ss18l1	2	179684302	179711994	+		65.0461	72.4234	71.5341	74.6859	70.0088	75.7702	75.7674	72.2589	73.6348	67.2072	72.3011	69.2179	65.3344	67.6911	70.949	64.591	74.4596	69.4684	76.2684	72.6581	71.6534	69.0387	71.2702	69.5677	64.5772	75.7523	75.3427	72.9312	72.3224	66.363	69.3828	64.0473	73.3404	76.9187	73.4426	72.4544	71.717	67.3187	73.8017	60.7547	77.1851	73.4275	75.7232
ENSMUSG00000039069	Mtg2	2	179712381	179727688	+		12.3142	11.6724	13.5301	12.379	12.2687	10.8469	12.4568	13.5767	9.96805	12.6499	11.2495	12.0512	13.1488	11.5446	12.3633	12.3902	12.9097	12.7751	11.0768	12.5327	10.6714	13.1574	12.298	11.9253	12.4606	11.8316	12.321	11.4756	10.9282	11.9234	11.9647	13.1295	12.4452	11.931	10.9036	10.647	10.7653	12.7896	11.4801	12.1001	11.0862	10.6928	10.3626
ENSMUSG00000026657	Frmd4a	2	4022528	4618852	+		13.6032	14.3671	14.6902	13.1512	14.4157	13.3321	14.8206	14.4297	12.9952	13.1033	13.7054	13.9788	12.8751	13.5996	12.613	13.2536	16.2523	14.3121	14.3598	14.5424	14.3347	12.8958	14.5216	13.4775	14.231	13.6439	15.3748	14.1693	14.4829	14.4786	13.6009	13.8677	12.6532	14.7113	14.2873	15.071	14.5703	13.7789	12.6767	13.5702	13.6711	14.6763	13.4342
ENSMUSG00000051329	Nup160	2	90507559	90566672	+		11.0332	11.566	11.0487	13.9007	12.7725	10.8171	12.41	15.4766	11.7242	12.3494	11.6759	11.2589	10.279	12.6278	9.66167	11.3339	13.1737	16.1268	12.6407	13.3345	12.4608	10.7968	12.7045	11.1343	11.3344	12.1228	11.3868	11.7469	13.5898	11.2838	9.11523	11.6445	11.8857	11.3598	10.8928	12.7532	10.9488	10.7217	10.0395	9.06636	11.6315	11.2017	16.3724
ENSMUSG00000027472	Pdrg1	2	152850810	152857347	-		90.7258	86.4295	75.2228	91.8963	95.4957	75.6342	73.436	73.9712	93.0842	82.5706	77.2859	82.7761	89.8682	76.9595	72.7826	90.8995	81.5939	81.2173	84.0994	82.9589	86.4585	80.4648	93.6807	78.394	89.5692	91.3217	77.8016	81.1479	90.454	92.1111	81.6203	73.9485	78.4894	86.0551	81.2784	84.6252	95.1582	90.6451	82.9131	81.7917	76.422	82.3978	74.5104
ENSMUSG00000039059	Hrh3	2	179741258	179745967	-		74.1721	72.1845	87.1885	74.4672	65.1014	82.5745	78.8622	79.7443	67.908	61.2154	80.4793	73.1587	74.8706	57.5891	102.62	64.021	71.7955	80.4976	81.8723	51.9874	99.8593	76.991	51.5788	73.7339	57.0168	68.9175	71.5648	91.2313	72.8919	84.7453	86.4007	76.9314	71.7013	78.5352	86.0337	72.1576	77.6608	76.6598	96.0437	78.5057	95.2827	89.2601	87.6393
ENSMUSG00000042631	Xkr7	2	152873772	152897695	+		15.8852	8.53798	8.09736	17.5821	18.4748	11.1546	11.6391	7.65618	13.2805	15.9636	10.3248	13.3137	10.1028	12.1509	10.5664	9.52483	13.0504	12.982	13.3087	20.0452	11.0521	10.063	15.1079	8.72293	15.792	18.7769	10.5359	8.4696	17.4303	16.4657	15.7349	9.99574	12.5743	10.2449	9.81171	10.3735	12.0718	12.3003	9.16066	7.69106	13.81	13.9705	14.9509
ENSMUSG00000075318	Scn2a	2	65451115	65597791	+		165.872	171.295	159.98	201.3	160.245	175.377	173.355	153.807	185.15	181.905	181.249	171.227	122.505	163.847	179.305	167.314	156.092	155.611	176.169	177.974	160.166	173.105	152.281	177.451	154.272	184.256	160.532	159.792	166.028	164.606	164.009	159.047	191.662	152.297	159.18	178.691	167.977	164.402	164.46	162.876	162.172	173.927	165.501
ENSMUSG00000033943	Mga	2	119727709	119798230	+		37.2279	40.5558	45.1659	54.268	47.9554	44.3936	47.5565	38.5768	45.6464	44.528	44.2734	42.5294	31.5952	44.3862	41.8728	46.5509	46.3382	41.0476	40.1802	47.6787	42.3129	36.0337	47.2852	41.0446	45.0159	47.9324	43.5377	42.3518	48.2094	40.1679	39.5293	43.4357	46.493	42.9755	41.7833	46.4928	45.3534	40.996	32.9859	37.3948	40.6984	42.3136	39.1904
ENSMUSG00000026837	Col5a1	2	27776437	27929526	+		17.9931	15.5049	18.442	15.454	16.3588	16.3582	17.4639	12.3624	12.7742	15.1128	14.6867	14.0086	13.312	16.3388	13.6285	15.9622	15.4254	17.8781	12.3828	15.7962	16.7061	13.4347	13.808	13.96	17.8775	20.0084	19.4096	16.9105	14.2533	17.3847	11.5905	16.6064	22.2788	19.2671	20.5277	23.5626	17.3712	13.6086	11.1529	11.3974	16.6858	14.0086	11.3143
ENSMUSG00000027474	Ccm2l	2	152907875	152923646	+		6.22312	4.70131	4.42974	6.83193	7.34858	5.243	7.19125	6.74855	6.81902	6.49268	7.82304	6.26511	7.8286	6.84274	4.61025	5.94905	5.5568	6.56913	5.51699	6.54401	6.03909	5.93181	7.14413	9.69534	8.39918	6.52729	6.28232	7.83585	7.69869	8.80691	5.46091	4.63572	5.42153	5.76939	5.42852	4.52611	4.80563	6.43908	4.94387	6.29058	6.4895	7.04162	6.15082
ENSMUSG00000039050	Osbpl2	2	179761099	179804473	+		71.1031	71.8663	68.1076	73.2565	77.5087	71.7121	77.686	72.9035	74.5447	72.8121	72.8679	75.0443	75.1996	76.2993	74.3937	74.342	77.1823	70.5339	69.7149	79.0017	73.8271	69.9059	77.8833	74.3891	79.8119	74.7473	76.2939	70.8011	80.6968	76.1378	75.4626	70.6849	70.1576	72.9208	68.0985	79.0871	72.3676	72.7433	64.8741	69.1838	73.4878	73.3147	72.5739
ENSMUSG00000039449	Prpf18	2	4626869	4656897	-		52.8921	53.9551	50.7507	56.2825	55.4713	51.7477	53.854	50.9423	59.0786	53.7456	50.4607	54.0521	48.2784	53.9594	49.7665	50.2201	51.6369	51.9187	54.8295	57.4488	56.3141	51.6165	54.9351	52.7383	53.0411	54.5601	50.4289	52.3142	56.4473	48.5198	46.986	50.2824	57.6774	54.4479	51.1918	57.9238	55.575	56.8725	53.1515	50.2984	46.9265	54.9722	52.2891
ENSMUSG00000008200	Fnbp4	2	90575714	90611365	+		62.1472	61.3754	55.7044	66.5776	54.0779	48.2155	58.0659	55.2453	55.9785	57.2311	60.4937	58.3582	49.9263	54.2881	50.8842	57.839	54.301	53.811	45.635	58.6223	45.3341	50.5818	56.9928	56.8144	59.5847	59.2839	54.4595	55.0907	55.0555	55.8262	46.3767	59.1636	66.5089	54.2907	47.6725	53.3424	46.1995	43.0209	45.0345	49.5837	49.6784	46.5669	47.4498
ENSMUSG00000044647	Csrnp3	2	65676111	65861890	+		45.8571	51.8494	52.8089	52.6263	47.8304	56.7097	58.1141	53.366	51.7188	48.3743	52.2287	49.8598	37.7439	50.1313	60.3746	53.6051	50.05	51.7669	57.3173	45.6267	53.6989	56.0519	46.9132	48.4794	45.6467	51.7593	55.3485	56.8197	50.7733	46.777	49.1754	51.2993	49.8053	54.3944	54.8899	52.639	52.1896	50.9981	57.04	52.4771	51.2522	56.536	53.8296
ENSMUSG00000048186	Bend7	2	4722642	4805374	+		5.46892	7.48124	7.22809	4.83015	7.0587	7.77808	6.83562	6.50895	5.93343	5.27408	6.79531	6.01238	7.26187	8.0766	5.35332	6.15684	8.38433	5.47276	4.7793	7.19844	7.07331	5.71445	5.88927	4.93368	5.19849	5.61916	8.91364	7.96771	5.3389	6.41523	4.31678	8.86837	4.3815	7.08217	6.67609	5.55767	6.12147	4.98331	6.29154	5.08987	6.38472	5.78753	5.96058
ENSMUSG00000033902	Mapkbp1	2	119803180	119857889	+		62.191	65.5644	65.9485	69.4411	65.0024	63.2082	67.668	65.8542	66.2004	63.7602	65.1381	59.9339	56.2042	62.2182	60.1205	66.3594	64.645	68.5718	64.2702	64.1288	62.9445	62.4827	65.4342	66.2874	59.5238	64.5642	65.7526	65.424	65.2265	69.4714	53.0467	68.2525	71.5369	69.5432	65.3457	64.2224	62.3482	71.79	59.9602	60.9285	62.1318	63.5565	61.6501
ENSMUSG00000015647	Lama5	2	179818166	179867652	-		9.04293	10.253	11.9881	8.68503	7.92958	8.6354	10.1489	10.3612	7.22968	8.12831	8.73673	9.81219	9.69717	10.2878	8.27137	9.54393	11.3661	8.50998	7.12854	8.78308	7.97123	8.88829	8.48347	9.79535	10.5472	8.55368	12.2642	11.5935	9.39718	11.0613	8.7112	10.5681	9.49469	10.1112	9.28154	8.63212	8.69565	8.47521	8.087	9.91746	8.77413	7.8643	8.33314
ENSMUSG00000026662	Sephs1	2	4886375	4915368	+		26.8612	29.0389	27.8049	27.9555	25.8623	22.4649	27.2969	24.9406	26.3615	27.066	28.6885	25.7437	28.2531	24.5989	25.1751	26.8618	26.106	25.1372	26.599	24.5022	22.1302	26.2923	24.2735	26.3367	26.8621	24.7667	25.557	24.0822	27.6788	25.1475	27.7099	27.6657	26.969	25.4887	20.596	22.7059	23.2843	21.9572	22.3982	24.6754	22.4715	22.9556	22.4477
ENSMUSG00000003283	Hck	2	152950388	152993361	+		4.4751	3.68809	5.19667	2.84806	3.82704	4.21134	4.65416	7.11764	4.17598	3.79262	2.7976	3.78149	6.28422	5.34775	3.70077	4.3762	3.81548	4.51058	2.9942	3.38822	4.82135	3.89999	4.0352	6.32128	4.54771	3.45466	6.92709	3.52789	3.54317	3.50758	4.03072	3.80981	3.5645	4.14882	4.23829	5.32873	4.18064	3.36756	3.83341	4.74608	6.16295	4.50106	4.17657
ENSMUSG00000039001	Rps21	2	179899170	179900238	+		419.552	405.46	383.288	377.79	390.539	399.204	384.429	394.396	383.371	376.375	387.659	415.688	458.778	374.068	389.012	422.828	407.489	447.721	392.845	399.296	423.74	417.697	407.221	350.723	408.888	379.396	407.856	374.586	379.003	419.486	394.975	437.209	437.947	391.225	422.585	395.988	398.111	376.31	429.878	406.652	457.312	421.082	384.733
ENSMUSG00000026664	Phyh	2	4923830	4943541	+		161.719	182.324	170.08	178.901	173.207	179.495	178.02	186.636	176.348	178.067	185.099	173.037	190.057	178.94	179.951	187.125	184.504	171.502	167.963	192.906	142.137	161.893	171.934	167.741	178.729	178.774	188.165	178.585	188.44	167.973	193.375	178.658	174.592	183.093	167.632	178.943	177.949	162.385	166.176	173.872	166.472	175.535	177.83
ENSMUSG00000026833	Olfm1	2	28083004	28120474	+		803.983	699.236	855.742	787.286	780.604	790.13	762.581	798.104	790.768	751.671	843.951	797.726	750.388	771.006	901.963	683.684	697.948	797.034	847.923	675.484	858.988	741.922	626.098	862.05	678.848	800.461	762.177	825.751	752.122	797.533	726.015	735.25	796.558	820.027	825.091	813.053	822.079	948.182	846.559	818.085	831.398	771.33	864.736
ENSMUSG00000038990	Cables2	2	179900333	179915289	-		42.2579	36.4207	34.382	38.0014	41.7986	37.4493	42.1641	37.544	40.3116	42.3118	40.1313	44.2051	45.8524	42.3185	42.8895	38.2473	44.3472	35.0619	44.5298	41.8599	36.009	35.1078	43.732	44.8086	50.5751	46.8225	41.849	41.0287	48.5742	42.433	43.7534	40.1078	44.4927	44.0963	43.9047	38.7448	40.1371	40.918	37.0285	41.091	41.584	43.8345	43.9795
ENSMUSG00000035829	Ppp1r26	2	28336812	28340842	+		37.1127	34.0988	38.1372	32.4893	33.8979	37.7995	37.8324	37.8623	35.5237	37.2689	38.5834	34.6691	36.1869	35.7829	37.8902	35.6356	38.0089	36.9452	37.5899	35.2742	38.1707	34.1673	37.2802	38.4307	35.8736	33.553	41.8623	35.2081	34.9575	36.6378	35.3982	31.8673	39.1492	36.6595	34.0505	37.83	36.8034	34.6459	39.0871	35.075	38.036	40.0698	41.5091
ENSMUSG00000026831	1700007K13Rik	2	28352013	28356344	-		4.60819	11.993	16.682	9.63181	14.6637	8.38942	11.7712	11.2219	16.1857	9.71682	7.64699	9.47871	13.1693	9.66105	7.75537	11.9196	13.8603	15.064	9.86641	10.0657	16.6004	15.5883	15.8756	9.99568	15.1991	10.4199	10.6643	12.5343	11.3617	12.8845	8.22409	14.0406	12.419	16.3893	13.5404	16.2779	16.9568	21.9014	9.65073	14.9189	13.3605	9.32406	9.55731
ENSMUSG00000026668	Ucma	2	4980933	4990551	+		6.35423	6.40048	3.5475	3.50479	6.10804	5.11778	4.48724	2.80734	4.79153	8.15936	2.59066	6.15241	8.67516	7.3824	4.08703	5.57649	3.66056	6.05842	6.51896	9.50313	4.02699	4.61469	5.3052	4.04784	6.72639	6.75368	4.03887	3.24676	7.33684	7.14786	8.69711	4.20746	5.12152	4.36367	5.015	5.73206	7.02123	2.92211	2.63375	6.17742	3.64618	4.26073	5.21652
ENSMUSG00000035772	Mrps2	2	28358078	28361177	+		41.1327	42.4673	44.8357	44.3339	43.8844	48.5359	47.5626	47.4557	47.5229	47.9376	47.8584	43.955	43.4617	45.6724	43.9394	48.5732	45.0822	45.6941	49.5273	46.4971	44.0053	46.0311	44.5576	49.8873	44.747	44.1356	49.9332	45.0895	51.5272	45.5282	44.7757	43.6869	44.2496	47.0457	45.9624	46.349	48.9056	48.1891	45.9072	46.3446	47.9911	50.1797	46.6453
ENSMUSG00000068040	Tm9sf4	2	153003223	153052386	+		63.3577	68.0664	65.9846	62.5846	65.4644	69.0036	68.7692	69.966	64.4286	66.8024	69.3029	64.8171	68.6731	66.4124	67.8395	68.6724	66.7543	66.9014	63.043	66.0907	63.8046	68.5641	68.3191	68.8252	65.2786	61.6277	66.2861	66.4219	67.1266	66.0674	63.4241	63.9639	65.9488	63.4437	61.593	62.913	63.2758	64.3762	64.5578	66.3761	64.5645	65.8412	64.2681
ENSMUSG00000034848	Ttc21b	2	66014671	66086961	-		11.5738	12.7733	11.5772	15.2516	12.3966	11.6721	11.6358	11.9585	11.0947	13.3399	9.78693	12.6511	12.0862	11.2828	10.9822	12.898	12.0159	12.1993	10.9054	12.8405	10.7706	10.4929	11.5535	13.4425	12.1289	11.7131	13.2819	11.3526	14.3243	12.0558	10.7678	10.1895	12.6819	12.2183	10.2311	12.1192	11.0941	10.8282	9.86613	9.81434	12.7416	10.7082	11.8973
ENSMUSG00000074671	Tspyl3	2	153064290	153067361	-		38.0175	44.7056	44.9846	38.6348	34.7894	42.4756	43.2569	48.2501	37.4864	38.2714	47.2971	39.1907	42.0103	45.522	44.6072	41.2635	45.0138	42.8372	41.1882	40.6776	42.393	42.0786	36.5373	39.958	34.9051	42.858	48.1983	42.9773	37.2988	39.9431	45.7749	40.3868	43.7796	41.8773	39.5718	43.9581	38.0208	40.8967	45.9787	43.6324	46.8116	46.6588	47.5614
ENSMUSG00000026829	Gbgt1	2	28386903	28395427	+		4.02625	4.42424	6.72389	3.38682	3.76001	6.94566	5.52919	5.23099	4.5541	3.59655	4.3774	4.62257	2.94987	4.41624	2.50925	7.54972	4.19518	4.57796	2.99841	4.51612	4.21574	4.76742	5.37848	5.46908	5.33684	3.99536	7.06878	4.90674	4.85098	6.55547	2.59694	5.16638	4.78059	3.75073	5.06099	4.16893	4.64231	5.79613	3.67627	3.34178	5.37791	2.66061	4.53825
ENSMUSG00000051413	Plagl2	2	153069679	153083346	-		11.2229	12.4668	13.1601	11.5527	10.876	11.5008	11.0353	12.0377	10.0169	9.55847	10.3381	11.2939	11.0797	11.5961	9.4047	11.5018	11.2096	7.87105	11.4901	10.6658	11.4834	9.9584	11.2304	10.5527	11.2321	12.1087	12.7075	10.7241	12.0361	10.8401	12.8436	10.3767	13.6991	13.0825	12.409	11.707	12.2	9.99108	10.6454	10.6906	11.327	10.5446	9.60665
ENSMUSG00000038963	Slco4a1	2	180098038	180116660	+		8.68107	6.27014	5.48913	5.4131	9.15624	7.14483	8.45359	5.97045	6.17836	8.21637	6.5219	8.24222	9.49674	11.4618	4.62466	6.31005	8.45116	6.74909	4.49004	12.746	6.36704	5.57845	12.639	7.91019	11.1926	6.48221	8.0525	4.74184	9.00988	13.6764	4.65112	6.311	9.65607	4.86305	5.44548	8.60538	9.87646	7.19321	3.88121	4.24131	5.78647	6.88922	6.57464
ENSMUSG00000027293	Ehd4	2	119919656	119985087	-		20.7938	20.4745	20.244	21.2334	20.9098	24.4232	22.0039	24.492	20.3487	23.8809	24.322	24.6783	25.8645	25.9034	23.3142	20.9729	24.0656	22.4671	22.1979	26.4686	20.4334	21.0612	25.2807	20.9275	24.0892	19.3694	25.4206	19.9535	24.626	24.1116	24.0147	20.2883	22.0659	20.7459	18.4008	23.521	20.7	20.1016	20.0137	23.168	22.09	21.4628	23.5619
ENSMUSG00000046020	Pofut1	2	153083453	153108423	+		23.4	22.34	26.5762	22.6255	18.8031	19.7946	24.6301	21.9189	18.9628	21.7822	25.0301	24.3424	21.2655	24.7997	22.1565	23.2565	23.2227	21.2783	17.3407	20.9235	19.4538	20.7838	23.6256	25.5843	27.435	19.9718	21.6124	20.228	23.6495	20.3377	20.267	26.5349	25.2025	21.8521	18.7614	22.0588	18.501	19.1428	19.6525	19.1073	22.988	21.6807	19.6868
ENSMUSG00000027568	Ntsr1	2	180141769	180186012	+		8.5445	9.2578	9.44721	7.60548	6.13186	11.4284	10.8174	8.46677	6.48819	7.67262	10.8488	9.27766	12.0267	8.48908	10.3438	8.80963	11.0701	9.57098	10.2985	8.71282	12.0419	8.78729	8.38105	7.46711	6.17333	8.82426	12.8683	8.11246	7.1357	11.7604	8.99084	7.73206	9.04274	11.4237	10.6627	9.89625	9.86756	8.75297	8.58568	10.0758	11.9001	10.791	11.5869
ENSMUSG00000027475	Kif3b	2	153133333	153175310	+		78.5004	84.6627	85.1476	92.3696	87.4944	85.8638	83.2253	83.1966	85.7853	86.9129	83.6309	86.953	78.584	77.7047	85.091	79.9003	77.6778	81.0577	88.7502	82.228	86.8643	85.3794	78.5655	87.7145	78.121	85.2614	80.5051	89.5349	85.1724	80.3742	80.8501	78.9705	78.2652	88.2052	88.28	86.011	91.2215	87.3064	88.9243	86.6017	85.272	85.0365	85.3668
ENSMUSG00000027569	Mrgbp	2	180223097	180228097	+		30.7024	34.1049	28.4411	31.2636	34.8009	31.0994	31.4337	30.9493	29.2801	29.8217	28.435	30.2395	31.9366	32.6839	26.8466	29.1165	31.2589	27.6241	24.0601	33.2375	30.5218	29.6569	33.1507	28.6345	32.4015	31.3415	27.5507	27.8893	31.2906	34.3114	28.281	29.7637	29.9124	31.3096	31.6085	33.4527	31.5265	29.5972	27.9468	27.0282	29.4779	28.5258	26.2197
ENSMUSG00000042548	Asxl1	2	153187749	153245927	+		41.345	44.43	46.1159	42.2928	40.2694	39.1841	44.6162	42.6727	42.1778	40.3084	45.4295	40.9479	37.1168	42.8741	41.0813	40.6797	40.0508	38.748	38.3372	40.2744	41.4057	41.6488	42.2527	44.7046	41.297	41.4519	41.9817	44.2572	41.1158	37.8415	41.1792	43.4695	44.5773	44.2802	41.0614	41.4547	40.7422	37.9188	39.3392	40.4808	41.501	41.9398	39.8423
ENSMUSG00000049401	Ogfr	2	180231038	180237629	+		63.7734	63.0995	58.5061	58.6576	57.6611	62.0197	57.1667	57.9759	64.0282	60.0141	58.6836	57.3961	68.5355	60.346	53.8139	61.6885	57.4442	66.5255	62.2502	62.5784	63.2404	60.3805	61.5612	61.8091	61.6891	57.7295	57.9594	64.8403	64.8217	59.9637	58.7336	60.0334	62.554	61.002	62.2211	58.822	62.5488	59.1629	57.9553	62.3436	57.4683	55.5565	64.157
ENSMUSG00000026672	Optn	2	5025453	5068856	-		41.9078	38.2382	35.3179	30.6718	38.0516	35.022	38.0981	37.2706	34.9167	39.3348	39.2572	35.4388	41.1013	38.5867	33.9001	39.1552	40.9271	33.5692	33.6477	54.7013	39.0481	39.1308	44.4029	35.3605	40.2957	37.0069	43.2018	32.2837	39.0481	38.1806	36.808	35.3237	40.4481	37.1564	33.013	37.2643	33.9032	28.9707	29.0883	33.7971	37.4586	36.8542	35.6977
ENSMUSG00000050211	Pla2g4e	2	119996893	120075816	-		43.5476	42.716	49.3528	37.2555	30.2826	38.2483	41.7086	37.6013	43.9698	47.3604	43.58	46.6015	48.0719	49.2936	51.5392	30.7932	44.9126	47.4152	41.3991	43.3014	36.613	41.9441	50.4917	58.8112	39.2991	31.8287	45.8366	37.7913	37.1192	43.1966	42.368	52.5235	41.7845	43.6461	40.4303	46.9584	29.5908	39.3072	39.027	39.4798	47.415	38.3022	38.533
ENSMUSG00000026676	Ccdc3	2	5142587	5235689	+		25.5962	33.9058	38.2897	28.5634	29.7067	35.4938	37.6143	41.9106	34.1078	29.0856	36.2153	30.3695	24.1267	29.9125	40.3048	30.3321	29.4103	34.4817	30.1229	33.9216	28.3322	41.0612	23.1855	39.6229	24.4229	29.304	37.5207	35.6272	29.67	40.3078	24.3364	31.8407	29.1255	33.0125	33.9944	38.8101	40.047	42.5687	43.2124	41.0911	30.2728	27.2729	27.7248
ENSMUSG00000061411	Nol4l	2	153249382	153371891	-		30.277	29.8721	34.2037	31.6438	33.0849	33.765	35.4735	31.8926	31.5941	29.0908	30.9846	30.0479	29.6231	29.7318	27.9859	28.5321	33.7975	32.1772	31.1711	28.5271	39.6171	28.7158	29.1897	30.7799	27.3423	31.2736	31.1691	33.9012	30.4834	31.9107	31.018	29.922	29.6138	35.7803	35.4502	31.8544	34.8813	36.9453	35.4304	30.58	34.4763	32.6441	36.3938
ENSMUSG00000039145	Camk1d	2	5298268	5719326	-		107.176	107.451	113.865	125.757	99.3497	113.782	108.713	102.764	111.14	109.321	120.395	113.039	85.2012	107.535	120.433	109.233	110.726	98.551	116.557	98.124	108.684	118.298	85.5407	128.011	94.6587	122.99	114.413	118.832	103.773	117.215	105.354	108.601	117.256	102.631	124.315	125.229	104.349	103.235	119.089	124.862	102.087	117.74	110.258
ENSMUSG00000056941	Commd7	2	153458853	153474701	-		20.8355	20.3199	20.5146	20.956	21.2527	19.5067	21.0078	19.2627	20.6272	20.6157	22.7453	19.6224	22.0985	21.272	17.5709	21.2821	21.5219	20.4285	19.5226	19.5949	18.254	21.3048	21.9705	19.8827	21.0364	20.5936	21.0289	19.6314	21.3375	21.1882	18.9629	21.2808	21.9629	20.8921	21.7485	21.8626	19.9794	20.3922	21.3341	19.6118	19.6799	19.2755	16.7017
ENSMUSG00000040812	Agbl2	2	90613071	90664781	+		4.04744	4.95029	2.26357	4.08558	3.21983	3.00772	3.93148	3.35867	5.65292	4.70012	3.09944	4.12645	3.85501	3.92544	2.63888	4.90667	4.02262	5.71422	2.78813	4.42146	2.7658	3.02887	4.27841	4.49187	3.81506	3.96914	3.22138	3.29865	5.64282	4.6283	2.49873	3.35584	4.8458	3.16139	2.24558	3.39079	3.18187	3.0016	1.55605	2.2769	2.19977	2.39142	3.21174
ENSMUSG00000027570	Col9a3	2	180239583	180263982	+		27.5171	28.5017	26.859	19.2368	23.8717	22.3094	20.4031	24.4755	19.6505	26.2706	24.2374	23.9965	30.5378	20.0024	20.2274	27.8427	30.6265	23.2328	19.8987	26.5045	28.8724	18.2635	22.9641	20.1892	31.1736	23.2426	25.1284	25.3269	22.6444	25.6572	19.6964	24.4779	24.1228	26.4307	18.894	24.0009	31.9982	23.7086	17.7251	24.1584	19.498	15.2606	21.354
ENSMUSG00000039128	Cdc123	2	5799105	5849975	-		84.7518	86.8169	80.2336	85.0622	82.6376	81.4103	88.3044	78.8943	85.4664	84.0773	85.016	79.7399	95.0341	84.4438	81.5261	91.4436	82.6661	86.5322	78.0678	87.1795	86.0068	90.779	87.7559	89.9863	86.768	84.0229	86.6649	79.3281	87.7129	79.0479	87.014	84.4654	93.9768	86.7181	81.4597	90.2077	87.6602	85.0356	79.6324	84.2213	86.2027	88.8841	83.9622
ENSMUSG00000025817	Nudt5	2	5849830	5876706	+		14.6189	15.1121	13.381	14.3716	17.7173	14.4321	13.3477	13.2915	14.6166	16.612	10.439	13.802	13.6859	13.6594	12.4974	12.2368	13.1421	15.6936	13.9111	15.9118	15.1896	14.7456	15.4301	14.8524	17.0876	13.6661	12.2113	13.9118	15.2899	11.5683	12.6987	14.1768	13.2256	14.9028	14.2502	13.5978	15.0983	15.1749	13.6448	12.7479	14.1101	12.7473	15.1597
ENSMUSG00000056718	Gm13199	2	5866891	5867745	-		8.01744	9.48764	12.6707	18.84	16.1904	8.78408	11.6403	8.32281	9.41734	10.1367	7.0404	6.83994	12.702	9.82652	9.86026	12.6805	11.3691	9.40825	5.28179	12.4517	10.1621	6.38244	9.88626	7.58417	9.92327	9.10793	11.8984	8.64336	10.1728	7.78794	10.1294	10.8509	10.8773	11.9435	9.52992	12.6845	10.4078	11.4476	9.20252	5.88664	7.84	8.8221	6.71517
ENSMUSG00000026821	Ralgds	2	28403137	28442279	+		79.1593	71.0952	74.5983	77.9769	87.5342	72.1652	71.8096	72.5358	70.011	72.4129	73.1097	69.5085	81.7388	74.2992	71.0955	72.9204	77.2817	75.3235	73.1723	84.6945	82.6145	67.7487	87.8582	76.6488	98.8366	66.0637	69.1465	72.86	89.1005	85.8685	74.7737	68.2915	72.1517	80.3414	77.7764	80.06	89.9067	75.0202	72.4504	68.0307	72.3696	78.1263	72.257
ENSMUSG00000027282	Mtch2	2	90677499	90697154	+		55.7965	52.4665	46.689	55.6654	55.0894	48.8002	50.8848	49.8516	59.8687	58.4506	52.8702	55.2958	55.1259	54.2098	48.1177	51.2897	53.4368	52.1476	49.8158	62.4925	46.8917	48.5899	56.1965	52.2258	55.726	51.1863	49.7471	46.0487	60.7324	51.3294	50.3611	51.7573	56.1497	48.7751	42.8457	50.7311	49.6794	52.7748	44.0296	44.7907	48.157	47.839	50.9996
ENSMUSG00000026818	Cel	2	28445807	28453374	-		2.5585	3.05588	2.18605	4.75745	7.16796	2.82927	2.74229	2.78793	2.13899	4.79944	0.846588	3.75992	3.85317	3.39713	1.71717	2.67768	4.40892	2.78788	2.02444	6.23869	5.21684	1.93887	5.64678	2.3662	3.10872	4.18168	3.19424	2.53339	4.55049	3.58445	2.23961	1.51523	3.29101	2.65843	2.99424	3.49209	3.75452	3.23674	2.95087	1.4157	2.00332	2.78469	2.53779
ENSMUSG00000025815	Dhtkd1	2	5900926	5947603	-		10.3479	11.3708	14.7564	11.4779	8.93759	8.34687	10.7904	10.1529	8.5694	9.79484	11.5719	10.6959	9.68747	7.01709	8.84265	11.4536	12.3653	10.0675	6.56752	7.95904	7.58852	9.62196	11.7004	10.5143	13.1448	9.62567	12.3366	9.06407	10.2412	11.8764	9.24204	13.0046	11.0598	11.0249	8.58451	8.00117	6.28134	7.04531	9.2726	9.09317	11.5102	8.95413	7.47316
ENSMUSG00000043241	Upf2	2	5956280	6061514	+		57.5926	68.3128	62.2539	74.2753	66.2583	66.4224	69.665	62.5223	68.0449	67.4203	61.1746	61.5554	62.5228	62.1641	65.2003	67.5413	62.6222	58.9823	68.9323	66.9499	61.6179	70.0516	65.0551	66.8184	65.1749	65.2097	64.6485	62.9186	69.0869	56.9709	61.0279	62.6079	65.3878	67.0514	65.3868	74.2391	65.4033	65.3358	63.3264	61.5335	58.52	68.5392	65.5757
ENSMUSG00000026816	Gtf3c5	2	28456323	28473763	-		26.9976	28.5947	21.8694	26.3412	26.2544	24.3333	25.8992	28.5473	25.0799	27.7864	26.6737	25.1552	26.9563	29.0319	26.033	26.2027	25.5942	30.6484	27.8577	29.4188	26.1525	27.9004	30.2368	25.1449	29.861	26.2542	25.6539	28.8632	27.7352	26.909	24.6376	24.0619	23.7117	26.8586	27.4264	23.1133	28.6457	24.8736	24.8482	24.9309	26.9145	25.9267	26.027
ENSMUSG00000064329	Scn1a	2	66101122	66271184	-		120.174	114.124	88.7584	129.041	115.579	109.464	122.166	109.444	130.751	135.638	117.139	124.672	99.0968	125.159	119.077	116.15	120.484	94.3609	117.477	136.821	101.857	103.096	127.603	137.711	129.279	120.406	117.541	105.521	139.723	102.408	131.881	109.858	116.458	105.626	102.492	118.541	98.5643	103.89	103.213	106.383	101.859	131.696	118.391
ENSMUSG00000038914	Dido1	2	180299757	180351792	-		42.5813	42.5385	44.8078	44.8998	42.7732	40.0282	41.0149	39.6386	40.0072	40.6166	40.0994	41.4657	36.4058	39.9577	40.0278	41.0144	43.9662	40.7835	38.0342	40.1273	40.9971	38.684	40.2241	40.5576	44.5799	44.5349	41.9822	42.444	42.09	40.8057	36.8834	38.9313	45.9509	44.0478	41.0128	40.3635	40.3885	37.9238	36.6646	40.0674	38.6061	35.8839	38.8307
ENSMUSG00000027573	Gid8	2	180351910	180360526	+		92.6122	89.6592	86.0362	88.8884	83.4227	89.1951	88.3234	89.9134	92.0759	85.1845	91.1884	91.8027	77.72	85.3844	92.2714	84.6945	89.7413	85.7003	86.3316	82.7846	82.5914	87.0222	79.8128	87.0706	85.186	88.6305	87.1112	88.1109	82.0999	86.0318	93.1036	84.1004	83.5489	84.3824	90.1499	83.3898	83.4698	78.3406	84.4112	85.7286	82.915	84.1583	85.203
ENSMUSG00000039046	Usp6nl	2	6327478	6451201	+		31.9169	33.8592	29.8073	31.3765	31.0278	32.9438	34.8798	35.805	38.0065	34.3982	32.6798	33.1604	31.2121	33.1625	29.3964	33.177	34.6387	38.9872	37.7744	36.4843	30.4422	28.2834	37.0497	33.1851	36.7437	34.0776	32.4453	32.3325	38.1123	32.9556	31.1741	30.79	32.0217	33.6734	28.9237	30.9662	34.6224	33.6264	25.2947	30.1227	31.0425	29.9373	32.4651
ENSMUSG00000027291	Vps39	2	120146942	120183606	-		54.3708	52.662	54.9816	51.0717	53.3146	49.0612	52.0277	53.5114	53.8078	52.6401	53.4943	49.8452	50.2896	52.3658	54.3125	53.605	54.7032	52.9326	50.9554	52.1082	49.8849	52.5034	51.8121	52.9743	54.152	52.5471	53.1094	53.0095	53.0834	54.0071	51.6479	52.8255	54.378	55.4303	54.3667	53.4685	51.54	49.5042	52.1595	50.7401	51.7202	52.2819	50.0077
ENSMUSG00000038848	Ythdf1	2	180546170	180562742	-		95.7788	82.3668	87.9516	94.5109	96.8008	91.1946	95.0465	89.3994	91.9695	94.765	94.4634	91.9228	89.0712	97.4651	86.6189	84.5955	83.4682	86.4459	92.4847	98.3278	86.7778	85.7305	93.6262	94.3039	89.8972	88.411	91.0135	89.089	96.9102	86.7319	89.5999	83.3226	85.6943	95.0411	89.7853	91.6089	92.4821	99.1447	89.7157	85.859	95.3328	95.4116	98.1507
ENSMUSG00000027574	Nkain4	2	180576565	180596413	-		78.2047	65.1779	81.3316	67.3236	84.7547	82.061	70.4341	68.4653	69.8687	65.0071	65.7201	66.4428	85.4157	65.4636	75.6079	75.7849	81.6602	76.1593	82.5072	75.0069	72.0687	67.7017	78.731	71.9501	75.1864	70.2502	73.3973	68.9984	70.4189	67.4496	65.2547	65.6137	65.9886	85.9293	84.9326	75.2505	70.1329	64.6307	72.8684	73.7247	82.8468	69.5808	67.5814
ENSMUSG00000075316	Scn9a	2	66310424	66465296	-		2.43723	3.92661	4.32144	2.66838	4.50459	4.08287	3.96695	4.57504	2.52876	2.16484	4.14404	3.13567	2.84781	3.69841	3.53599	5.91822	4.7801	4.47282	3.37421	3.96705	4.29699	3.55333	4.45528	1.6201	3.9107	3.09992	5.80469	4.14129	2.81714	3.25565	3.20398	4.36822	4.35802	6.97681	3.94606	4.44347	4.32952	7.83261	2.45082	3.8675	4.34846	3.85011	3.47754
ENSMUSG00000034810	Scn7a	2	66503769	66615258	-		4.78429	5.81798	5.6412	4.35209	5.40453	6.19777	5.40573	5.62636	5.55583	3.93179	5.20156	4.44704	4.26992	4.70084	5.5918	5.75823	4.58623	4.76141	5.05344	5.22329	5.0534	5.24655	4.64421	5.10961	3.48438	5.65243	5.95318	5.44793	4.35617	3.63882	3.54876	5.93759	5.2988	6.07167	5.02399	6.04218	4.99814	5.24834	4.0542	5.41226	5.67647	4.87621	4.82897
ENSMUSG00000026812	Tsc1	2	28531240	28581179	+		47.9448	44.9902	47.6331	51.0367	43.5539	45.9803	49.5067	43.1844	47.0714	46.4685	44.5999	46.0251	43.2183	48.4805	46.8895	48.1668	50.0992	44.5275	47.6209	50.6057	49.1876	46.153	47.005	46.701	43.2656	47.1083	46.8568	47.3499	48.4945	47.3529	46.4451	43.7135	52.3275	48.6056	48.2709	50.0162	45.3957	44.8904	49.4737	43.5481	46.8306	49.7084	47.3391
ENSMUSG00000033808	Tmem87a	2	120185793	120234594	-		29.287	31.4988	31.4099	36.1224	29.7043	33.3697	31.1128	28.4407	31.0518	33.2474	30.0498	29.3584	30.9979	29.3508	31.7784	30.4655	32.2677	31.2013	29.8549	33.1991	30.1856	32.1412	32.1873	30.2559	31.4894	29.9281	29.74	28.5129	32.2261	25.5328	29.7491	31.9737	35.9078	28.7723	27.7404	34.4967	28.1826	32.4733	29.4501	32.3794	28.8187	31.2984	30.5639
ENSMUSG00000026807	Ak8	2	28590176	28703177	+		2.87405	6.17898	7.70185	3.30831	4.47333	4.06811	4.71702	4.93856	6.64303	4.23607	6.38528	4.88359	7.25297	5.47528	4.96017	4.76255	6.44999	4.6295	2.54167	3.50406	3.95962	7.35074	4.84086	5.48219	4.76198	4.02636	5.49442	3.61202	4.94681	3.37358	5.03166	5.53186	6.82504	8.03213	4.23556	6.62813	6.62762	5.26584	4.69598	4.90344	4.89791	5.92109	4.01701
ENSMUSG00000035666	Gtf3c4	2	28712311	28730298	-		42.7307	41.5832	43.635	45.7203	46.7149	45.1852	50.1264	44.6223	47.3441	43.0977	44.3106	44.4166	42.2158	45.6904	41.8689	42.6954	46.0998	44.0219	48.7941	46.6588	43.7802	43.7984	48.3034	43.2304	46.1654	46.2861	43.3115	45.1702	50.4277	43.0212	42.9812	40.6407	47.4438	43.1899	42.5673	46.9569	47.2941	42.9712	40.9687	39.6191	45.7129	45.9596	45.5534
ENSMUSG00000026806	Ddx31	2	28730418	28795583	+		9.07315	7.78681	8.93294	11.1947	10.5897	10.5109	11.5816	10.1504	9.96302	9.25251	10.3685	8.32445	9.61008	9.14529	9.85824	8.76802	10.9879	7.72164	9.28769	10.6228	11.2484	8.5853	9.99711	9.24487	9.25402	10.3141	10.5783	9.10768	11.0552	10.3241	9.40381	9.99837	9.49524	10.0967	8.51711	9.39156	8.06301	9.10353	6.80771	7.93686	9.26092	9.59207	9.3401
ENSMUSG00000034780	B3galt1	2	67396215	67948494	+		49.2261	49.5769	51.9667	50.3744	46.7012	44.2035	48.234	50.3921	49.4675	45.3861	47.8578	50.6204	38.0481	41.8097	51.2276	50.515	47.9982	53.3734	55.8773	42.5752	46.8728	55.4862	45.3246	48.8936	43.3066	48.9933	51.8756	54.5932	47.7254	41.8784	47.6789	50.2895	44.3479	49.8529	52.2791	51.0854	46.4406	48.7786	46.1808	52.1637	43.7871	48.2295	52.8611
ENSMUSG00000026805	Barhl1	2	28797691	28806680	-		6.89257	3.68815	2.94459	3.29567	5.24479	3.47563	5.63311	5.95073	5.08448	6.89579	4.95236	5.63435	7.57486	7.08271	3.70083	5.77091	5.08248	5.87779	5.38966	8.94128	2.27904	3.6563	9.04732	4.54184	8.32407	6.8397	3.22696	1.78498	8.5417	6.78561	4.44572	3.40168	4.63756	3.06228	2.86807	4.08745	4.40708	4.38993	2.31863	2.79684	4.19054	3.69736	3.23193
ENSMUSG00000026803	Ttf1	2	28950274	28977668	+		14.9607	17.8914	15.8631	14.2845	15.302	14.6275	14.6388	14.6834	14.6365	16.8057	14.9136	14.2427	12.5507	15.3757	13.1111	17.9283	14.721	16.429	13.0207	12.6402	11.8701	14.7736	16.8188	15.5242	18.0993	16.2772	14.5059	15.4191	16.1525	15.5334	13.753	16.1882	18.2174	13.6738	15.3022	16.0688	14.8956	14.6209	14.904	14.7539	14.6961	12.0901	13.7814
ENSMUSG00000027030	Stk39	2	68040789	68302612	-		79.0708	80.5027	79.0274	73.3013	79.8494	77.6565	76.9619	75.7641	86.3384	83.022	78.6233	76.5843	80.6572	74.5081	77.1336	74.1894	79.8917	74.9394	81.3102	80.797	78.1899	78.521	78.9362	80.2537	82.1618	79.5864	86.0431	79.4387	84.021	78.5699	82.6359	75.2779	73.7416	76.6825	72.5652	76.8508	77.8906	75.0702	75.859	79.5005	72.4055	77.9986	74.2566
ENSMUSG00000043535	Setx	2	29014193	29072483	+		62.4195	63.4144	56.2164	67.2463	60.0291	60.9088	64.9766	60.8823	59.8554	65.9173	58.6063	57.7414	48.0193	62.9174	56.4209	65.7819	59.2023	56.4295	61.2516	67.1305	58.8878	61.0967	62.2559	54.6163	55.2464	65.9097	60.1828	57.0713	63.4518	56.8143	58.8855	55.6789	64.4735	55.9979	60.7107	63.8513	56.7722	54.8696	56.8761	52.9158	54.5991	58.8215	60.1858
ENSMUSG00000027575	Arfgap1	2	180609018	180623190	+		86.7376	84.8651	93.4117	82.417	86.4168	86.957	85.0967	90.9661	87.7013	89.1474	92.0267	91.0186	79.8136	81.7007	87.1763	84.6774	85.8174	92.6132	87.4398	81.5894	86.2272	90.7829	76.7215	86.5578	76.2239	90.4557	79.0466	94.4641	80.5347	84.2737	84.7487	79.5974	86.937	93.2566	91.384	75.0111	82.4772	74.6892	90.2317	81.4913	89.761	85.5009	92.6595
ENSMUSG00000027035	Cers6	2	68691785	68944626	+		45.8601	52.7116	50.0346	56.4194	51.294	51.8613	52.761	48.9855	55.1239	50.3072	46.878	45.3204	35.7488	47.1311	45.885	43.8541	46.16	43.1038	46.4126	43.8674	49.8046	49.8432	44.5993	49.3642	43.7948	54.5599	43.0928	45.7605	45.4134	50.4348	44.9348	49.093	59.9555	42.3345	46.5607	51.2424	47.0792	50.2473	52.0593	48.9448	47.1854	47.9092	45.5329
ENSMUSG00000034738	Nostrin	2	68966144	69019674	+		6.44622	5.85745	7.86213	9.84607	14.0037	12.6118	13.7521	5.25781	11.6381	7.51341	7.68233	8.51111	11.3733	14.1556	9.43146	6.58973	6.51301	4.59271	4.77753	8.20388	13.67	9.31799	14.5728	9.55882	7.24369	7.32301	7.67557	7.38383	11.8598	10.904	6.04256	6.47292	7.61717	7.45752	8.89815	9.52773	12.5522	11.3187	9.31734	5.91626	9.71799	10.9723	9.64137
ENSMUSG00000035513	Ntng2	2	29084553	29143017	-		29.036	25.2026	29.7094	25.6842	21.6055	23.5127	26.6165	27.9324	21.6961	26.5135	28.6347	28.439	22.2405	21.4186	27.8764	22.7095	25.1954	27.7402	30.5815	20.7914	24.6097	29.5858	19.1196	28.0352	21.9068	25.4372	26.6869	30.7258	25.7759	22.3752	29.9598	22.5055	26.2314	30.6955	27.0171	23.8753	23.3337	25.8373	28.5924	27.8703	28.771	21.8165	34.0639
ENSMUSG00000002102	Psmc3	2	90884354	90896714	+		217.08	212.593	209.307	217.757	219.328	216.374	198.91	211.761	221.168	212.301	196.189	214.025	235.331	203.6	211.146	197.646	199.345	216.096	216.34	217.411	211.994	207.92	194.883	205.587	199.117	201.045	218.239	213.974	219.403	207.426	211.382	199.432	209.521	207.227	214.713	205.154	213.623	215.915	223.963	213.467	201.814	219.443	218.407
ENSMUSG00000026799	Med27	2	29236831	29414805	+		25.526	23.2319	22.8646	24.4806	22.5003	20.4301	23.8047	25.219	21.7544	23.7524	22.7554	24.4228	21.3814	22.345	24.6372	22.1269	25.3531	24.5014	25.5097	22.5247	21.3305	24.3408	20.3083	23.8772	22.7546	23.4481	23.794	23.6597	23.0468	27.2799	22.4031	22.7947	22.3676	23.7159	25.0247	20.9728	24.2066	24.4054	22.2742	25.9469	22.6966	25.2869	23.6106
ENSMUSG00000016356	Col20a1	2	180628328	180659507	+		4.46065	3.95127	4.55376	1.71491	3.69338	2.03751	2.73509	3.64166	3.2435	2.47817	4.0579	3.99044	2.34365	1.08785	2.76034	3.33261	3.73394	4.61257	2.82617	3.26751	3.23078	3.61964	2.24974	1.75487	1.77312	3.23879	1.71546	3.66801	1.98209	1.3874	3.42446	2.63501	1.70916	3.33835	3.63017	1.18253	1.70087	1.96378	4.0751	2.02747	3.42352	1.26152	3.16244
ENSMUSG00000027577	Chrna4	2	180660173	180685339	-		32.2503	33.7994	36.9675	42.5208	31.3282	37.8835	39.9602	29.3802	32.8938	30.8795	38.2045	37.4613	56.1954	34.4056	48.5609	34.8236	50.5172	30.4696	43.7049	29.0125	40.9953	31.6291	53.2295	50.4962	53.3596	36.7908	55.1191	36.6585	52.1508	31.6581	42.8656	30.4712	32.7198	41.2479	43.7202	44.1937	42.4705	34.9769	37.4492	54.4186	45.2236	47.2082	50.2616
ENSMUSG00000002105	Slc39a13	2	90892136	90900628	-		35.3787	28.7872	24.6895	27.2148	29.9418	27.5327	26.2922	30.1181	30.1758	30.2203	25.2945	28.7377	32.2657	28.5298	24.5399	28.3004	28.888	31.5842	24.1858	31.6495	26.2596	25.9203	30.5654	28.2143	30.9376	29.2991	25.7081	26.1473	31.5252	36.2949	29.7467	26.5726	27.1843	27.9665	25.1108	26.5897	25.8427	25.9477	23.3244	24.98	27.0906	24.7541	27.4657
ENSMUSG00000027479	Mapre1	2	153583194	153615230	+		56.3021	60.8797	60.4903	64.776	60.9271	63.4374	64.2646	65.363	65.5136	60.6075	64.5028	61.78	53.7466	53.3124	68.853	73.75	57.7782	56.5828	58.1559	60.766	63.539	56.1105	59.9208	55.013	58.6924	75.5891	57.8897	74.7232	65.3396	59.3404	62.8037	58.9095	57.0075	71.3617	63.7765	60.4606	69.1318	59.2264	56.9317	54.8175	64.8815	67.8299	62.2066
ENSMUSG00000002111	Spi1	2	90912735	90946101	+		4.86333	3.81719	4.49938	3.36043	2.34896	3.79918	3.07757	4.18567	3.14338	4.01459	2.83258	4.31136	3.90251	3.22872	3.63879	3.57124	3.68221	3.21746	2.69614	2.43529	3.63251	3.5004	3.24834	4.2719	3.38308	3.49785	3.58478	3.27103	2.75039	3.25219	2.66873	4.7318	2.76695	4.15091	5.45445	3.66639	4.08271	3.04976	2.11178	4.32888	3.128	3.49396	4.05259
ENSMUSG00000002107	Celf2	2	6544505	7514374	-		71.3879	85.2209	99.9292	92.323	76.3994	80.4927	82.7759	77.5908	78.9777	74.0403	84.0827	79.1004	59.8396	69.5029	85.5038	75.3549	77.2688	75.5614	80.6433	61.6958	85.1433	88.6515	62.4847	83.6313	68.373	81.955	80.2713	93.7371	71.4006	78.9598	70.7786	89.8092	82.5276	84.8053	89.7476	85.8521	77.3764	81.7972	89.4392	84.6292	83.662	80.3965	74.3194
ENSMUSG00000015619	Gata3	2	9861889	9894845	-		0.941368	0.775816	0.630667	0.838752	1.77859	2.514	3.5354	2.09841	0.865137	2.05495	1.5352	1.67793	3.24974	2.81234	1.62184	2.12438	3.52499	1.92331	1.95254	1.97982	1.7152	1.34595	5.03012	1.60349	3.58741	1.6588	2.63979	1.08225	3.37727	1.74213	2.3691	1.00178	0.937271	1.50304	2.63947	2.73865	1.48935	1.23968	0.975464	1.18557	2.30613	2.52488	1.58631
ENSMUSG00000068009	Bpifb6	2	153742308	153754715	+		0.140232	0	0.501057	0.571181	3.45829	2.14001	2.05261	2.02763	0.634468	0.576223	0.304925	3.99928	0.131282	0.186198	0	4.07883	2.06811	0.611218	0	0.157294	0	1.83316	1.31131	0.652514	10.4506	0.564812	0.125837	0.737003	1.11029	1.22127	0.148597	0	0.319136	33.9754	0.419406	0.455405	1.69039	3.51754	0.154999	4.61044	0	0.125374	0.290839
ENSMUSG00000068008	Bpifb3	2	153760150	153774916	+		0.749752	0	0.334863	0	0.795259	0.127128	0.192531	0.240905	1.55475	0.770195	0.271714	6.33546	0	0.663671	0	0.751982	8.29285	0.81697	0	0	0.158385	10.4816	0.500779	0.0830635	6.7726	0	0	0.328366	0.164894	1.41473	0	0.425528	0	16.5791	1.12118	0.270536	1.95816	55.6674	0.414351	2.25293	0.661879	0	0
ENSMUSG00000025782	Taf3	2	9919363	10053407	-		15.5323	14.7732	11.8457	13.6154	16.8734	16.8828	15.3241	13.4185	15.8284	16.4451	15.493	14.5102	15.2955	16.1486	15.5511	13.7782	14.9582	15.7274	15.7651	17.2989	15.6476	15.1644	16.1979	14.3914	15.8216	14.0169	13.4448	15.2739	17.7892	15.6006	13.4698	14.0133	14.381	13.7659	15.6673	15.4655	16.0294	15.8049	13.8072	13.0151	14.7856	16.1465	14.6254
ENSMUSG00000074665	Bpifb4	2	153780141	153806021	+		0.0750634	0.164967	1.00577	0.152871	5.91174	2.90193	3.58529	1.51949	1.10376	0.46266	0.734491	9.03865	0.491908	0	0.2483	9.18497	4.91237	0.572551	0.160715	0	0.475713	4.82448	2.60711	1.09773	19.0068	1.10855	0.202073	1.31501	2.03058	1.89578	0.874947	0.340822	0.51248	61.6108	0.972829	1.3001	3.80028	7.98336	0.165935	5.57261	0	0.536881	0.622721
ENSMUSG00000078998	Bpifa6	2	153816865	153842415	+		0	0	0	0	0.118441	0	0	0	0	0	0	1.25809	7.66606	0.395374	0	0	0.274465	0	0	0.501	0	2.91941	0	0	0	0	0	0	0	0.129662	0	1.85902	0	3.6808	0	0	0	0	0	0	0.315445	0	0
ENSMUSG00000002100	Mybpc3	2	90948489	90966855	+		82.1949	45.8395	13.7603	61.8284	54.9669	38.0932	34.6925	47.3651	55.579	80.3933	55.5008	57.543	35.2639	67.632	32.917	42.0655	42.752	43.5568	30.7551	90.6821	21.4492	22.1706	62.6358	58.0755	72.0353	48.4582	28.7562	17.3837	62.0956	64.6789	46.7658	27.1223	70.3062	21.4974	14.5726	36.0895	39.7131	26.2303	8.45118	18.8416	20.3093	35.9388	42.5011
ENSMUSG00000027483	Bpifa1	2	153984800	153991139	+		0.302974	0	0	0	2.1692	1.23294	1.98394	1.46024	0	1.08932	0	11.0407	0.141819	0.603425	0	0.151938	0	1.48562	0	0	0	0	0	0	13.8551	0	0	1.99039	0.999501	6.33256	1.44471	0.171955	1.55137	52.4318	0.151022	6.23144	5.47817	231.487	0.334878	19.2792	0.160479	0.135436	1.41382
ENSMUSG00000025781	Atp5c1	2	10060827	10085238	-		406.149	424.46	385.151	424.189	427.027	407.086	420.619	409.121	415.69	404.117	420.366	408.397	437.76	402.299	414.692	447.465	409.863	390.833	416.016	440.43	375.949	410.638	390.325	407.699	411.575	424.564	413.438	402.176	404.106	390.78	431.024	426.494	440.934	395.756	396.22	405.796	410.768	377.97	394.412	400.3	418.171	416.853	387.591
ENSMUSG00000037262	Kin	2	10085404	10096630	+		29.6506	29.263	28.3251	28.3754	30.3582	26.6741	29.293	25.8026	28.5693	28.0618	25.9684	27.8389	31.485	27.7045	27.5473	26.8475	29.4809	26.6249	28.5089	28.9469	32.8843	29.3094	26.2225	27.5569	29.411	29.8559	28.2082	29.5791	30.2506	23.4314	24.2917	27.8916	40.1431	32.3531	24.9067	30.6109	28.2953	28.3726	26.5521	25.6227	26.4663	21.7226	28.6122
ENSMUSG00000063145	Bbs5	2	69477515	69497915	+		34.9396	39.1297	38.6495	41.5242	37.1618	39.3444	39.8958	35.6174	36.7051	37.269	42.2539	38.5231	32.5304	35.0801	35.0422	37.6358	36.5284	33.1696	35.4568	34.359	36.1567	39.8345	32.0965	38.3695	33.3988	34.6995	36.5068	38.9896	34.232	30.1784	35.1978	40.0951	39.1037	37.1549	35.8821	38.0295	34.6166	30.0622	35.1273	37.1569	35.5938	36.2014	36.3314
ENSMUSG00000037254	Itih2	2	10099404	10136207	-		6.28363	8.22365	24.596	23.8685	13.9853	17.167	18.7648	17.4905	12.6975	7.10771	15.5823	12.0811	17.1851	13.6867	12.3779	20.9605	24.9244	13.1554	9.2966	8.39443	7.42756	5.9991	29.7091	21.4946	17.2793	11.5642	17.5493	8.0396	10.5278	19.061	6.28436	22.3596	9.07814	9.89098	16.963	18.7247	7.91484	8.28816	11.3154	14.4514	12.4157	15.1493	5.85714
ENSMUSG00000039844	Rapgef1	2	29509732	29630365	+		98.6533	91.2939	94.3242	83.6766	90.2468	86.6872	87.3223	96.4823	88.3854	90.8074	90.2594	84.8491	86.2974	81.8324	87.3324	84.4889	87.2716	96.7992	94.9665	82.3172	91.9887	81.615	87.4677	93.9703	84.4718	78.8813	87.9368	92.5762	86.2582	93.3503	87.8382	87.9891	84.7168	95.1873	94.4539	90.5113	93.288	95.062	90.3439	83.1379	83.8723	91.3596	98.1522
ENSMUSG00000025780	Itih5	2	10158382	10261340	+		35.3145	39.3588	49.0909	34.8136	40.019	31.5271	34.2124	41.3233	43.2619	59.6508	36.7518	42.7463	44.5986	36.9376	38.2527	36.9053	35.6909	44.356	43.9264	51.7405	30.1161	38.0183	55.6839	37.1615	50.5044	28.0415	46.444	47.3858	52.8361	35.8636	40.4975	45.0632	35.1608	54.7616	27.7042	41.6596	58.2464	42.0913	38.411	38.1128	41.0513	43.3861	33.0878
ENSMUSG00000027086	Fastkd1	2	69517159	69542950	-		12.996	14.9397	12.859	14.3736	13.3288	14.4014	15.5877	14.4932	16.5994	14.747	14.5207	14.6986	13.6265	13.8046	12.7424	15.8421	14.7432	14.8147	13.2277	15.2948	13.0765	14.68	17.3607	13.9815	15.9498	13.9583	14.8554	12.7146	16.1467	15.6711	14.0678	12.7548	14.8789	14.1039	12.8365	14.6742	13.3519	13.7216	11.58	13.6981	14.4452	13.4065	14.0573
ENSMUSG00000027487	Cdk5rap1	2	154177300	154214930	-		12.1318	13.4059	17.7164	13.1863	12.4705	11.025	12.5489	12.3513	12.4888	11.6924	16.4502	11.7344	11.4213	10.2261	13.9028	13.2616	13.4438	13.3679	13.1333	12.1553	12.1806	15.072	11.836	13.7275	13.9101	12.353	15.4122	14.5071	12.7711	13.2364	13.3609	14.3125	14.425	13.3675	12.774	13.5753	12.8986	13.2665	12.9573	13.5169	14.2237	13.1009	11.9444
ENSMUSG00000027488	Snta1	2	154218233	154250019	-		38.6549	39.7329	46.6919	33.0451	41.8235	39.3261	44.1148	35.3651	35.4231	34.6578	40.9571	34.837	50.7054	39.9754	33.2801	37.7836	44.624	40.1422	38.7898	40.4732	39.0234	41.6146	35.0648	40.3779	39.8458	30.7724	44.5973	36.9071	37.9819	44.0071	38.4757	38.7258	37.7873	42.0159	43.3627	42.9086	39.3918	41.9721	42.0565	44.4453	41.5103	39.4963	39.6142
ENSMUSG00000039826	Trub2	2	29651236	29677660	-		32.7948	32.6976	31.5784	31.2434	29.3612	28.8403	31.0311	33.8269	30.3461	33.7271	35.8162	34.131	32.2975	27.4551	34.4035	30.365	33.1996	33.2315	31.2202	33.3766	30.6706	31.0427	28.117	33.8695	29.3729	27.512	29.5945	34.6984	31.6376	31.1101	33.1803	31.6736	29.7269	32.8277	30.5515	26.7958	33.7693	27.5878	28.9576	32.6192	33.132	28.5581	32.8936
ENSMUSG00000061186	Sfmbt2	2	10375321	10600064	+		3.94865	4.22628	5.93209	4.17748	5.14021	3.65201	4.62221	5.51167	4.26332	4.76749	4.07002	6.33746	4.22473	4.32373	4.80624	4.96336	5.71938	4.94527	4.22715	3.13487	3.57494	3.37975	5.75435	3.61334	6.5793	3.92435	5.10788	5.43518	4.17862	4.44369	4.12984	5.52996	4.90158	6.16994	4.24328	4.69077	4.91433	4.19342	4.42114	5.00356	4.53615	4.40139	3.80224
ENSMUSG00000042133	Ppig	2	69552889	69584356	+		52.5901	58.5169	53.2576	67.46	57.9522	61.0083	61.7594	50.527	59.9085	56.5402	50.2842	50.4962	47.2103	56.1686	54.8098	55.9547	51.2895	54.322	57.4715	56.5969	53.655	56.0024	56.3561	56.9482	55.2492	58.032	54.6387	52.7543	61.5258	50.9448	48.7649	52.794	60.8251	54.8083	55.1579	62.0447	56.0986	55.9177	53.414	50.6097	54.3991	60.0799	57.3146
ENSMUSG00000026798	Coq4	2	29677505	29687947	+		14.5978	18.1594	20.6052	16.9682	15.0639	14.431	17.2402	18.1867	14.3309	15.2788	19.6142	17.892	18.5654	14.0799	17.4626	13.7435	16.2479	18.5327	16.2171	14.5975	18.5027	16.8024	14.5334	18.3544	16.9689	15.8083	17.7335	19.7229	15.2197	16.1912	17.1468	17.2737	17.3158	15.8884	17.2303	17.3675	17.3475	18.5157	16.4395	19.6444	18.3821	16.4371	17.28
ENSMUSG00000070883	Ccdc173	2	69588377	69619919	-		3.20237	5.52973	4.82209	5.68329	6.04135	3.44414	3.73581	2.8223	4.9676	3.85363	4.27748	4.44562	4.19718	3.15866	6.05317	3.94604	3.28907	5.08466	3.82003	5.43932	4.8708	5.58165	5.50015	4.86561	6.12124	5.03642	4.76202	5.12925	4.82949	3.58574	2.61775	4.0505	4.37271	5.20262	3.92227	5.05129	5.84545	5.23275	4.85429	4.94887	4.65251	3.43568	4.17476
ENSMUSG00000059316	Slc27a4	2	29692646	29707534	+		94.6906	91.2848	97.0935	83.5652	105.502	92.6648	97.0593	100.889	99.9644	97.2724	97.1816	99.0093	112.783	92.3417	95.0495	91.5671	100.775	96.9949	103.186	97.8217	92.8559	92.5768	106.792	105.117	105.931	84.3248	96.4423	100.321	108.572	99.4199	105.06	89.7212	89.5175	100.153	99.7943	87.8021	96.6849	107.25	99.7364	98.3991	101.829	106.522	106.06
ENSMUSG00000027088	Phospho2	2	69619967	69630349	+		29.9646	28.2397	27.345	34.0858	31.3108	29.6609	30.7372	23.7317	32.3663	29.4505	29.1734	26.9171	31.8935	28.4598	29.706	32.0031	31.6502	23.0028	28.4945	32.278	28.8101	26.1137	30.9408	29.8595	28.3933	32.4009	27.906	28.2332	34.0194	28.0706	30.436	28.4363	31.2702	32.0344	30.0341	31.3847	30.3277	32.6109	30.4942	29.6032	28.5403	31.1822	24.3545
ENSMUSG00000069020	Urm1	2	29710087	29733157	+		36.4074	32.1253	35.8469	30.8848	34.6683	32.6394	35.3863	35.2001	32.5109	33.8007	33.0947	33.8873	42.4381	37.1463	34.6504	31.9032	35.1727	33.8848	33.1729	31.2573	29.7002	32.8021	34.3004	34.6457	33.7527	30.2096	33.9965	32.8975	35.5805	33.9477	37.3027	29.6433	33.9518	33.612	33.2938	32.5364	30.9513	28.5093	34.3109	32.8057	35.2626	32.403	34.0071
ENSMUSG00000038533	Cbfa2t2	2	154278401	154381276	+		39.2605	41.2385	42.3208	41.2179	39.003	43.8235	44.8575	45.0172	42.9692	45.9178	45.9205	43.7556	38.2239	41.0639	39.5603	37.6947	42.2979	41.7189	44.8681	45.5548	41.8746	39.2612	42.6871	43.364	39.5721	37.9611	44.5537	40.7886	41.6674	39.517	42.7204	40.8488	40.8869	38.7755	39.113	45.6628	37.0188	37.4916	41.8096	42.6135	43.454	40.6887	45.1179
ENSMUSG00000042155	Klhl23	2	69652288	69666995	+		81.881	87.9905	81.0795	85.2649	78.7101	83.5928	82.7026	90.8844	87.0793	86.3592	94.0857	84.6304	78.3457	81.4611	83.1054	85.747	74.3773	75.4995	72.3938	83.7945	86.5569	85.0045	75.5446	94.2629	70.9511	84.1545	83.241	84.7929	67.7893	85.2565	78.7582	87.604	86.9525	77.6979	77.7922	85.2411	77.3339	71.2838	75.4806	82.5552	76.1692	77.4966	81.756
ENSMUSG00000039787	Cercam	2	29759176	29772852	+		11.8304	10.339	9.88785	9.65137	9.79657	8.65731	11.2991	11.137	8.29488	7.88875	11.9596	9.42676	12.5002	10.2884	10.0694	12.0737	11.7334	10.6294	9.03567	11.1745	6.9275	9.94825	12.4765	11.0372	13.7097	10.2171	13.1613	10.0596	12.0051	12.1707	12.4627	10.6802	9.91906	8.89398	7.03505	7.26445	9.84062	6.73326	7.11158	9.31834	10.114	9.58724	9.82874
ENSMUSG00000027489	Necab3	2	154386319	154400771	-		71.5554	67.7275	71.3024	67.3447	62.6235	74.8537	74.0895	64.8135	64.2089	57.5596	80.9918	76.5513	80.1454	64.2749	75.05	64.8585	61.4676	58.4529	60.377	45.3338	78.5879	60.7385	59.7575	71.8052	54.3739	71.8966	75.0077	80.5395	59.2722	63.0367	68.6207	69.5458	74.7324	68.8836	77.7459	60.4557	68.6491	80.8269	78.7857	74.8167	64.3204	68.7369	74.2023
ENSMUSG00000068882	Ssb	2	69691906	69702130	+		211.943	229.321	215.648	254.766	218.859	219.371	232.811	214.014	229.434	219.614	230.899	223.753	211.705	213.362	210.993	230.288	203.944	200.01	211.232	233.112	207.109	223.564	208.146	214.568	201.141	227.23	219.842	218.392	228.56	198.545	231.13	233.2	244.619	220.823	212.373	226.966	215.774	207.652	205.877	217.997	217.177	233.855	211.918
ENSMUSG00000026778	Prkcq	2	11176919	11306033	+		9.15565	7.77251	10.629	7.6738	8.94006	9.11286	10.0071	8.82549	9.15962	9.54111	10.026	9.67075	10.1804	8.73351	9.51213	10.7741	12.095	8.71592	7.35989	7.67441	9.0911	8.20947	9.75799	7.79977	11.4763	7.89886	8.98694	9.23572	8.85408	9.78703	10.017	9.98002	7.2588	10.6502	8.10606	9.69634	9.24349	8.85467	9.60829	10.0255	9.73412	8.56973	8.39752
ENSMUSG00000051730	Mettl5	2	69701542	69715959	-		18.0554	17.2018	15.4419	18.8744	18.4891	17.1964	16.2771	17.3117	16.5118	17.6597	15.6623	17.2452	14.6553	19.1279	13.4487	18.7833	17.793	17.3718	14.805	16.9127	17.4073	18.2041	20.0139	16.0238	18.9502	17.4067	17.4084	18.1707	16.3484	17.2297	13.8404	17.6605	20.3264	15.5914	14.2659	18.2974	14.471	14.2614	13.4813	15.5838	15.6679	14.4251	14.64
ENSMUSG00000027490	E2f1	2	154401327	154411812	-		13.8024	10.4374	12.5944	12.619	9.56334	12.4567	11.4335	11.4449	13.4296	10.0623	12.7472	10.8166	11.3932	10.6412	13.8279	10.1221	9.7126	9.54142	10.1684	8.57323	13.8263	11.1556	10.012	14.5515	9.80338	11.6564	11.3867	14.56	10.6735	11.9557	12.1881	11.0345	10.7237	14.4931	13.6861	12.1296	11.6285	16.0823	17.6344	14.4021	13.5211	13.0698	10.9271
ENSMUSG00000000876	Pxmp4	2	154427678	154445608	-		26.0804	25.1071	28.6677	28.2409	22.4217	22.0219	22.2921	27.8206	22.9536	22.8539	23.9425	25.0073	24.9084	23.3522	23.0387	26.6857	26.3253	25.3065	23.4945	22.5936	24.5783	24.1534	24.0966	25.0304	25.0779	23.7131	24.752	22.4497	26.1339	23.9568	21.9018	26.533	28.5647	24.4654	23.228	22.5369	24.8242	25.9415	25.4207	24.6307	23.329	23.7203	24.0835
ENSMUSG00000059842	Zfp341	2	154455217	154488741	+		16.3173	17.3066	16.7937	17.2658	17.0444	15.9511	14.7021	17.9173	16.4504	16.908	16.7378	17.0106	17.2684	18.7457	16.4274	14.8005	17.5251	17.3164	18.5315	17.0294	16.8155	19.2439	15.9217	18.675	16.4019	16.4779	16.7431	16.095	16.4768	18.6591	18.2679	13.8513	15.9033	17.4809	16.5502	16.2044	15.3933	20.9989	15.3695	14.973	15.4822	15.857	17.7302
ENSMUSG00000027288	Zfp106	2	120337301	120394288	-		181.623	179.897	197.6	192.255	190.528	196.535	196.246	201.184	195.255	215.37	180.384	188.167	158.476	182.811	190.735	188.961	186.087	176.509	191.117	196.119	193.456	189.492	196.304	204.434	191.001	179.845	188.212	190.974	198.785	168.258	195.429	186.548	179.725	186.346	190.261	199.984	181.763	180.092	196.531	204.807	184.939	193.399	197.674
ENSMUSG00000038467	Chmp4b	2	154493625	154536700	+		373.876	356.656	365.737	343.32	380.463	371.557	356.608	369.52	391.025	376.597	367.568	373.079	395.198	372.549	374.942	367.576	386.44	374.431	385.165	375.33	349.927	368.04	376.51	359.05	385.164	401.654	351.245	349.437	384.419	390.262	394.463	347.587	358.158	365.195	356.383	364.974	377.188	360.183	346.626	353.9	398.637	357.076	371.661
ENSMUSG00000044308	Ubr3	2	69727590	69854357	+		149.762	155.093	146.942	152.083	131.132	151.358	157.079	153.09	151.31	141.007	163.531	156.077	119.486	140.434	157.671	144.894	142.503	131.36	140.629	142.107	143.306	140.296	132.666	143.172	124.767	154.154	154.593	155.06	138.137	140.451	143.334	156.85	157.205	143.44	135.355	142.385	144.503	134.22	136.972	137.48	141.305	147.781	145.563
ENSMUSG00000027287	Snap23	2	120398152	120431736	+		16.7372	17.3133	19.6745	21.3732	21.3383	18.6917	21.21	16.6066	20.7197	19.3217	16.0631	18.2546	19.5989	20.4859	16.8317	18.3727	20.3518	15.1486	14.9411	25.011	19.1412	16.9262	26.5096	18.5548	21.6072	19.4697	20.058	18.2899	21.5466	18.5645	9.87872	19.9269	15.1987	19.4536	17.1206	21.718	15.9694	20.8411	14.9443	13.8767	17.2686	13.5015	12.6073
ENSMUSG00000027286	Lrrc57	2	120434719	120439991	-		52.9681	55.6633	58.486	52.224	55.0962	55.5985	54.5694	47.8163	59.9124	52.7929	49.3609	53.5059	51.3585	52.1893	56.8975	48.5931	43.9789	51.5329	50.6285	45.9741	58.878	61.3648	50.9623	60.7082	48.5053	50.5128	48.568	51.1834	49.9257	47.9598	43.5434	49.3883	52.2593	54.8223	50.5005	57.7932	54.9809	64.0065	59.0104	52.7203	43.5315	57.6915	45.446
ENSMUSG00000027285	Haus2	2	120439864	120450387	+		30.0378	31.5684	28.4559	28.291	26.4994	27.6736	31.433	30.4269	30.1093	27.4947	30.8389	27.6561	25.6014	23.0803	30.2334	29.3977	28.3572	26.9454	27.0954	26.6766	26.6418	31.2166	27.107	26.9288	27.9013	28.2196	29.3691	30.3883	27.7846	25.9062	27.899	29.4731	31.0347	28.11	26.1752	27.8709	27.178	26.8545	25.4834	28.7713	27.0438	29.131	26.6991
ENSMUSG00000033705	Stard9	2	120459602	120562376	+		11.8547	11.1372	11.6985	12.8062	13.2553	11.0132	12.6401	11.1407	10.972	10.8696	10.9732	11.636	9.49844	12.7952	10.1808	11.9964	13.9985	9.86447	9.02102	11.4757	12.026	9.94273	14.6452	12.1553	13.0141	12.2538	12.4472	11.6296	13.6476	11.8954	10.6275	11.4687	11.9193	12.4717	11.4797	12.4651	11.4114	10.5633	9.54864	9.29713	12.2885	11.1584	10.2792
ENSMUSG00000070880	Gad1	2	70383416	70432358	+		366.528	448.21	385.236	347.707	394.633	399.138	401.044	452.603	416.383	326.793	404.958	413.201	370.786	373.901	373.063	366.051	397.852	388.038	370.306	324.486	415.488	371.245	354.932	327.958	310.76	354.329	407.121	491.202	345.779	376.653	372.418	485.956	369.2	369.109	382.234	339.523	407.104	370.277	367.772	354.832	363.325	358.016	369.507
ENSMUSG00000027284	Cdan1	2	120546635	120680609	-		13.6277	13.5561	12.9053	15.4627	15.0797	13.489	15.0768	14.0647	13.6758	14.3361	14.638	14.7407	14.0625	14.394	11.9532	12.5172	14.4877	13.6883	11.6272	17.9062	12.4937	13.4167	14.3994	14.6846	14.9421	13.6739	13.6631	13.2114	15.6843	14.0098	12.8988	13.515	15.7166	14.6754	15.445	13.7537	13.1664	12.2546	11.3706	12.8663	12.8518	13.4479	13.6218
ENSMUSG00000027598	Itch	2	154975429	155068775	+		45.9465	47.2831	44.2939	52.0884	47.3673	49.7608	52.7973	44.2896	52.6519	50.1957	48.5123	45.5778	41.1861	48.2038	48.8277	45.4062	43.3503	44.0768	47.9742	49.7522	45.6486	46.2445	52.5221	49.4504	54.1188	43.368	40.7756	45.2715	54.7932	43.9821	43.3484	46.5725	47.6461	45.0152	45.0605	47.5713	44.6624	48.2288	47.0279	43.4877	41.5745	49.0094	46.1713
ENSMUSG00000047459	Dynlrb1	2	155078453	155092192	+		373.455	324.729	356.386	321.468	346.73	338.406	343.814	341.654	364.433	315.012	309.438	347.669	368.078	343.411	368.301	296.861	333.75	342.737	364.285	309.097	307.239	343.15	366.26	321.178	329.817	375.574	328.25	342.563	336.547	348.065	344.114	328.337	325.97	344.077	349.416	307.845	328.541	341.657	376.118	334.076	356.798	319.992	341.568
ENSMUSG00000027602	Map1lc3a	2	155118217	155119990	+		374.952	366.066	379.541	339.024	362.448	383.277	365.955	379.579	369.638	385.379	372.318	411.746	441.003	401.283	415.398	342.078	384.696	405.76	425.37	346.772	369.5	367.87	369.042	369.514	368.046	403.09	389.989	370.615	365.986	395.059	443.726	357.452	363.962	363.537	386.841	352.898	372.664	402.255	416.187	376.639	411.694	377.924	420.676
ENSMUSG00000038383	Pigu	2	155120163	155199350	-		12.0211	12.6303	12.509	12.6497	12.4379	12.2298	12.7022	12.7972	11.1559	13.8184	10.914	12.7504	12.4521	12.5625	11.0687	12.0317	13.3934	12.1417	11.6868	12.8926	12.3103	11.1816	14.3822	11.9278	11.9441	12.0285	12.4536	11.8706	13.4454	11.6711	12.3392	11.7652	11.337	11.1886	12.6847	13.2302	12.3729	12.3887	12.3716	10.8593	12.5485	12.0712	12.0754
ENSMUSG00000038375	Trp53inp2	2	155222979	155228677	+		196.65	167.069	182.5	168.736	203.155	170.714	173	169.088	168.447	187.056	162.202	181.285	187.183	187.688	170.735	175.533	179.33	176.101	186.212	187.867	175.273	157.672	186.926	186.09	191.832	167.662	175.144	174.514	216.991	172.966	199.935	169.854	158.717	179.666	169.016	160.149	179.247	198.246	183.698	197.603	185.165	191.178	180.009
ENSMUSG00000014959	Gorasp2	2	70491920	70542980	+		94.6919	97.9095	99.7163	98.7225	85.7058	99.6104	102.354	102.816	87.3711	88.051	98.8374	93.7568	92.7715	98.3648	100.861	91.0092	97.6377	105.827	107.052	85.1857	99.8392	102.969	88.7045	101.867	91.7143	91.3485	101.895	99.9082	93.0636	86.4	96.391	93.8341	97.7895	95.8554	89.2787	94.1302	100.463	98.9747	99.2957	95.8147	95.6468	103.539	103.991
ENSMUSG00000090100	Ttbk2	2	120563297	120681085	-		61.0255	62.6159	52.1841	61.0336	66.1116	61.2292	69.2389	61.9897	62.8523	67.4112	62.9569	62.1614	53.231	67.0788	57.4236	64.1913	64.6091	55.6301	58.6956	70.4759	55.8926	58.3868	73.9282	63.2214	70.4124	60.8833	63.8939	53.8497	68.6685	57.4711	61.491	59.9542	59.003	58.5082	54.1285	65.9937	61.194	57.9563	58.0846	57.5176	57.5397	67.163	60.6019
ENSMUSG00000041997	Tlk1	2	70542751	70656072	-		68.7248	80.9606	77.1162	83.1967	67.4414	78.7084	77.2301	71.9965	75.1586	75.5008	83.7588	74.5006	65.0493	70.5627	77.7708	71.2498	71.6765	68.15	72.9527	67.4761	77.9899	80.4976	64.5686	81.0813	63.1902	75.4253	76.4629	81.3832	69.9602	62.2444	76.2335	79.7341	80.957	71.6202	76.9835	76.0384	71.294	71.095	77.4801	77.4873	73.1105	77.6362	74.7161
ENSMUSG00000038369	Ncoa6	2	155232576	155315726	-		48.7839	50.6764	51.3439	51.8769	46.4328	51.4637	53.0887	49.3633	52.4356	50.8543	52.3858	47.0886	39.0368	52.6551	49.1291	43.7976	46.2941	50.3832	46.7733	46.5829	48.5291	47.6745	50.1516	53.1845	46.0524	48.2751	48.0221	50.3057	50.2857	48.6981	45.6615	49.4861	49.4155	47.0704	50.8851	51.5087	47.1078	48.3689	49.2218	47.4583	45.2419	45.7625	49.1189
ENSMUSG00000027603	Ggt7	2	155332299	155360157	-		158.828	146.556	148.089	147.566	165.711	146.996	154.729	154.898	150.858	154.393	155.607	156.403	172.388	146.432	147.93	147.506	157.501	151.503	159.36	150.485	156.235	147.087	154.89	170.163	152.782	145.367	155.779	156.709	160.621	178.163	157.056	141.789	143.114	152.042	163.488	140.961	154.893	161.662	155.105	154.529	163.015	151.872	168.273
ENSMUSG00000027272	Ubr1	2	120690750	120801196	-		57.7249	56.2791	52.0076	60.2742	57.8019	53.6708	55.5375	52.7688	62.1875	57.986	57.9991	53.6978	43.8042	54.6799	52.6624	56.5673	56.2174	53.8739	54.3219	57.8195	51.1774	56.0251	56.435	53.7105	57.6835	61.5801	57.1936	53.2374	56.1694	52.4568	52.7415	54.2679	60.3251	52.1924	49.4784	56.8766	54.2626	46.876	49.6511	52.0336	52.4513	54.7192	52.3747
ENSMUSG00000026773	Pfkfb3	2	11476244	11558888	-		27.7353	25.0686	25.0514	26.8553	38.4151	34.5468	33.8147	26.0787	34.3125	29.4455	22.683	26.6146	29.5875	29.7159	23.8578	26.5449	30.9285	27.7259	34.5959	32.4292	33.6243	26.673	37.0916	27.9427	32.2432	25.4338	27.2214	26.4363	37.028	28.5755	29.2912	24.0689	24.1628	32.0904	28.8846	31.4644	30.1864	31.6794	32.5719	27.3794	28.7258	38.6617	39.5468
ENSMUSG00000054484	Tmem62	2	120807498	120838333	+		71.6543	67.8293	50.2059	70.6861	67.2352	58.7455	69.8496	97.8442	82.7089	118.419	68.7833	103.671	64.9869	66.9238	68.3707	66.6089	66.3683	67.8711	59.6452	132.36	51.569	67.4719	73.7742	69.3316	77.4938	71.7984	57.2729	54.3141	71.1692	69.8304	83.2619	64.1165	74.7729	55.9957	55.3356	61.9771	61.7677	60.4613	54.7057	74.8812	57.7638	60.9373	89.1659
ENSMUSG00000041975	Mettl8	2	70794905	70885927	-		7.48919	12.689	10.3524	13.2072	9.45262	8.5131	10.4432	10.7279	10.1274	8.12319	9.87091	10.2528	10.6539	9.27736	7.56578	11.4141	11.5693	8.52534	7.1216	7.97803	8.64403	11.6679	10.0045	14.2117	7.47606	10.7849	11.0004	8.94215	10.6832	12.0243	12.2364	9.45094	10.8546	7.44741	12.3881	10.6886	7.46418	8.56374	8.09283	12.1581	13.2081	9.12707	10.0223
ENSMUSG00000037197	Rbm17	2	11590248	11608964	-		79.3134	84.3731	84.235	89.4835	92.5143	85.5419	90.2652	89.3988	92.3534	94.2722	85.8076	87.9901	82.4509	90.1926	86.3799	90.0908	85.4844	84.8335	89.1788	85.3613	77.0932	85.3406	89.4409	86.8778	97.3302	88.845	86.6284	83.794	86.6181	88.0576	78.8881	91.6869	85.9308	83.5654	85.8613	86.489	86.104	80.2625	78.4147	81.4327	87.9388	85.5268	83.5593
ENSMUSG00000027605	Acss2	2	155359868	155427644	+		32.4944	29.7849	28.6147	32.4083	36.714	29.9426	31.2426	31.6113	30.4247	31.1093	30.4711	31.5009	31.4554	33.2994	30.2174	32.2215	30.4606	29.8619	28.2284	32.8833	26.8545	25.2629	35.1323	35.4386	36.6063	32.6498	29.2827	29.1891	36.224	31.2673	30.8942	29.2256	32.1794	30.9912	27.8719	29.3169	30.8692	31.8639	28.5853	29.7483	29.7635	29.9163	28.6575
ENSMUSG00000027610	Gss	2	155405101	155434730	-		12.3058	11.0873	10.2147	11.5637	11.93	11.2715	11.4006	12.2053	11.1442	12.1129	11.8734	10.574	11.7427	10.0348	11.2563	12.6996	11.8533	12.8485	10.4204	13.2261	11.8361	10.9054	12.8973	11.0207	14.9114	12.7496	10.2614	9.80858	12.6619	12.2677	11.4884	10.7796	11.2561	11.4779	11.1635	10.7939	11.9719	10.5605	10.4964	11.4983	10.8565	11.568	11.3249
ENSMUSG00000023572	Ccndbp1	2	120838884	120846994	+		83.7956	77.7702	74.0079	78.3884	81.7969	73.6505	79.5756	78.9529	87.608	97.6548	81.4947	88.2249	92.2169	89.3144	75.9545	74.2329	87.8713	85.4268	71.7212	100.878	67.0445	74.9671	88.8659	82.6998	93.4171	74.3666	78.7656	73.813	81.7743	91.3677	82.288	81.1028	82.7592	71.6119	70.7588	79.3886	83.3609	65.2572	68.5324	70.3373	73.6887	68.8248	79.899
ENSMUSG00000041966	Dcaf17	2	70885672	70929486	+		10.5496	13.2185	13.4531	14.8012	11.943	9.81001	12.154	11.5496	10.5288	12.4554	11.1064	11.6977	9.51874	12.6448	10.5006	12.903	12.4958	10.299	9.19842	11.9938	11.7077	12.7663	11.8927	14.1521	11.2584	12.5933	12.9577	11.5613	12.0156	10.497	11.3559	13.9256	12.3572	10.936	11.35	11.7558	9.83959	9.4354	9.39168	10.6821	12.0607	12.4192	9.75178
ENSMUSG00000074652	Myh7b	2	155453132	155476227	+		17.4989	13.0258	8.66645	12.7533	12.0964	10.7678	11.6054	14.5213	14.0866	14.3881	15.4579	16.8437	19.4206	14.5217	11.3979	11.3232	13.7554	14.9543	11.7082	20.3403	10.9557	11.4145	15.0341	16.4396	15.1775	11.0362	12.5684	10.7542	16.5503	14.3485	13.8696	12.6548	16.4994	10.67	9.60188	11.4572	11.3973	10.6194	9.78776	10.514	13.1931	13.153	12.6584
ENSMUSG00000027015	Cybrd1	2	70948267	70973270	+		4.07687	7.46645	4.62068	1.29452	3.5571	4.05846	4.28897	7.56392	4.31385	3.37745	3.05028	3.8432	3.119	3.72521	4.5436	5.18819	3.47494	7.06959	6.05386	5.55632	3.38939	4.53669	3.51361	1.60269	3.97225	4.0021	4.7598	5.72138	3.87576	3.77956	2.60132	3.03539	2.7435	5.41882	2.62217	2.94215	5.75982	5.10216	5.86287	2.2781	2.22909	2.6259	5.22778
ENSMUSG00000026790	Odf2	2	29779233	29821107	+		58.2346	58.1572	52.4404	68.0449	59.3352	48.4673	57.0965	53.8602	57.0085	60.2345	60.9278	60.2897	54.3191	55.2037	47.9241	57.2482	63.4856	63.327	46.8322	69.5282	47.8225	50.4834	61.3707	59.9632	65.6618	59.7465	56.1525	49.8728	62.7562	65.7786	49.3065	57.3447	68.0632	53.7846	48.9053	53.3329	48.6943	50.1671	43.5546	48.5729	49.2681	47.2546	50.5524
ENSMUSG00000019715	Gle1	2	29825438	29850383	+		33.721	35.1107	30.3965	36.9606	33.0352	34.0327	33.4722	31.8008	35.7064	38.3533	35.5333	35.6588	36.0683	33.0828	33.4083	35.9038	34.803	33.6019	33.3415	38.0826	30.6548	34.4305	36.828	35.706	34.9389	34.5868	32.4331	33.2758	34.9082	34.7585	31.658	32.1232	39.0269	31.9397	28.9793	35.3792	33.3712	30.5161	31.492	33.3978	32.5862	34.1702	32.9748
ENSMUSG00000074890	Lcmt2	2	120958788	120970859	-		7.19609	6.83262	6.30319	4.62423	6.00254	7.67643	7.21222	9.49573	7.98147	8.11	9.72266	7.30576	5.03626	8.53441	9.16715	8.75909	5.86011	10.2774	7.85321	6.42596	5.84454	9.36128	5.59976	9.89197	7.98733	5.53409	8.9024	7.83321	6.77617	8.09233	5.99661	8.56492	7.31383	5.23926	4.66659	5.06714	5.13721	6.1687	6.64108	8.00231	6.95712	6.05886	8.83882
ENSMUSG00000016346	Kcnq2	2	180717372	180777007	-		138.231	147.485	168.879	165.728	156.098	148.649	155.918	141.467	146.82	148.634	148.786	141.784	118.246	141.775	162.899	141.989	138.574	147.082	158.743	134.174	169.392	159.42	130.091	166.372	140.386	144.686	143.903	174.245	139.382	134.249	143.26	158.247	151.104	151.094	171.746	157.171	138.731	159.575	169.383	171.51	156.111	155.924	152.442
ENSMUSG00000023206	Il15ra	2	11710101	11739128	+		3.57967	5.26398	4.27913	3.53789	4.48095	3.37405	5.02877	4.46547	3.8108	3.6232	4.00635	4.83754	4.73112	4.82292	3.83095	5.86067	5.19186	3.95797	3.55037	5.13711	5.13775	3.78486	5.55546	4.30411	5.88461	4.38189	6.6606	4.88777	6.18248	5.08885	2.39864	3.94383	5.03167	5.11901	4.14598	4.33089	4.12464	4.06703	3.49114	4.57806	4.46136	3.8593	3.71209
ENSMUSG00000038324	Trpc4ap	2	155476191	155534304	-		89.1482	87.9411	79.6329	83.6168	90.7657	83.3512	85.6518	90.805	91.097	93.7489	88.5218	85.7472	94.7732	88.7947	83.8503	88.3407	90.3781	90.4102	85.1308	98.0454	83.7805	84.3561	96.7285	89.6533	91.4371	85.619	88.6347	83.4982	94.8802	95.3827	89.0255	84.9552	86.562	85.2321	83.5966	85.1277	84.4153	82.2567	81.0984	81.8136	86.3385	86.9939	87.3994
ENSMUSG00000038312	Edem2	2	155543597	155571395	-		29.1292	27.7012	33.5061	31.1757	34.3562	29.4287	28.7927	31.2711	29.8139	28.8126	28.6571	30.1255	38.2161	30.3316	27.8709	33.1475	32.3937	32.7718	26.8426	33.0524	22.701	27.0202	30.2451	32.4813	34.9705	31.6674	28.9287	33.2112	32.0618	32.1371	26.7846	30.3799	32.6842	32.4706	31.0612	27.5818	35.8462	34.6517	23.9794	30.3197	28.9251	33.3542	24.7401
ENSMUSG00000027612	Mmp24	2	155617262	155660286	+		108.253	85.3432	63.6618	87.5845	112.279	81.9636	83.9347	89.1736	110.63	119.008	96.3395	99.9313	97.6473	94.6293	77.5357	85.817	93.1003	99.8775	87.6915	118.957	76.7768	77.6373	106.221	90.7621	111.143	98.7023	73.7295	66.0164	114.655	124.439	96.8623	72.105	92.0714	65.6917	66.1174	76.6076	91.6923	90.8135	63.748	71.397	74.5461	76.5862	83.2858
ENSMUSG00000074649	BC029722	2	155659650	155661346	-		138.834	138.704	156.12	122.631	138.922	143.604	142.57	151.988	133.431	139.94	146.689	157.973	166.876	150.283	143.974	131.108	151.879	153.966	168.019	139.471	139.051	152.503	144.808	140.357	138.068	128.803	144.349	127.703	145.148	155.238	165.39	133.247	129.779	146.298	145.054	138.209	132.241	153.695	153.934	162.918	161.199	147.964	154.941
ENSMUSG00000016344	Ppdpf	2	180829040	180830564	+		47.8256	46.2005	53.6749	39.602	46.1294	49.3689	47.6406	59.2727	44.5843	48.4098	54.6632	50.8863	52.3174	45.1259	44.0413	55.3475	55.0626	52.1133	49.3233	43.8195	46.6299	53.2442	40.9538	47.046	47.029	48.4507	46.3745	47.8765	51.089	53.7035	59.4031	48.123	44.6523	55.2925	46.8056	43.2376	52.793	49.9192	50.7317	55.738	54.9328	43.3848	49.5947
ENSMUSG00000058594	Fbh1	2	11747384	11782393	-		84.9709	86.9847	85.9154	91.0902	83.5398	91.1014	99.3003	87.5084	86.1219	85.7366	93.1777	88.7848	81.7325	92.2267	85.7195	90.5473	86.9243	81.1711	77.2973	79.912	91.8673	87.3798	84.4744	94.9284	80.2504	87.5403	92.6722	87.7754	85.0458	86.1144	85.7724	88.2973	96.1664	84.6534	91.2333	91.7831	78.3774	86.0359	89.9736	85.6517	82.7921	85.7451	82.2778
ENSMUSG00000027613	Eif6	2	155661752	155668686	-		73.7137	67.9603	69.2503	58.126	65.8073	67.1506	67.331	74.9799	65.84	73.4991	71.1961	70.8159	79.6321	73.723	68.3848	61.857	68.4234	73.2435	70.6598	69.4688	66.643	64.7312	71.6256	68.4612	66.1659	60.8212	68.8671	62.899	64.7525	72.947	69.299	66.6636	67.1218	65.3145	64.2476	62.9173	65.885	63.2706	67.4019	69.6339	73.1341	65.2839	65.3921
ENSMUSG00000027259	Adal	2	120970909	120987159	+		25.0907	25.491	24.3	28.1939	28.4695	22.1676	26.722	25.3315	27.7826	28.9401	23.2589	24.0845	21.7585	23.4373	25.2873	27.7701	26.5756	27.9157	23.1376	28.8841	20.0857	23.6404	33.6939	25.3396	29.3374	26.0622	25.596	23.8285	27.8234	26.2981	20.3836	24.3836	26.4466	24.7758	22.2929	26.0171	25.5224	23.4522	20.0941	21.1479	23.1759	22.9438	23.9191
ENSMUSG00000050619	Zscan29	2	120988754	121000749	-		6.75796	6.60087	6.94068	7.51312	14.3623	7.40673	7.41947	9.47244	8.86255	11.0673	9.61901	9.58652	7.30468	12.3543	5.14766	8.05509	10.7729	7.50614	8.98209	12.7435	11.0485	9.53128	10.0307	9.96098	12.386	8.81001	9.93127	11.1813	8.20688	11.8277	9.30592	6.44815	6.53817	9.03971	8.0391	10.6022	12.1209	8.22188	6.13445	8.24053	6.98618	5.28304	10.021
ENSMUSG00000047909	Ankrd16	2	11782687	11795136	+		34.1632	36.0212	37.3257	34.5866	29.9739	29.6534	36.2376	31.3323	30.2882	32.3764	35.9834	38.7134	31.5021	28.0558	30.7886	33.2349	33.4915	32.8364	25.5798	30.1243	25.08	32.4403	32.3416	36.151	35.9216	32.7162	31.8966	35.5636	29.7067	34.6365	30.2163	37.8377	33.5258	34.7603	27.0892	28.9013	28.3268	31.8603	28.8989	30.4097	29.5804	27.648	27.6044
ENSMUSG00000026768	Itga8	2	12111443	12306733	-		3.65302	5.30562	5.95873	3.94621	3.73997	3.6195	3.32812	4.25617	4.06008	4.47052	4.66234	2.65065	2.28983	3.79598	4.16802	4.55596	3.27927	4.25744	5.57695	2.81479	3.10022	5.50202	3.18254	4.68761	3.71229	3.58235	3.70559	4.31277	3.73063	2.9324	3.02941	4.21872	5.89169	4.97368	5.0352	5.91442	3.79078	5.6413	4.49413	4.51432	3.23049	4.94155	4.77637
ENSMUSG00000005882	Uqcc1	2	155688814	155772196	-		39.0725	38.0413	38.7762	37.9333	38.7536	37.8205	36.6936	40.5377	39.5521	37.9101	36.0387	39.1437	39.0076	38.6141	39.4103	36.4699	34.7294	38.6091	37.0609	37.398	33.9651	37.8393	37.9177	39.3321	40.4017	34.5209	39.3008	38.3969	38.8868	38.5131	40.0079	38.5056	37.7623	37.9749	37.6786	35.6729	37.0628	35.7453	37.2802	36.0584	36.5511	37.3907	37.3455
ENSMUSG00000038705	Gmeb2	2	180893242	180929828	-		27.9187	27.4301	25.4417	26.6133	26.7639	24.9664	27.2916	26.2787	29.6682	27.3785	26.8846	25.6731	21.7001	28.0983	24.834	27.3899	25.9498	28.2743	26.1204	26.5787	21.5295	29.1867	28.1438	28.9135	27.6564	24.3164	23.9158	26.7565	25.1077	25.5808	23.4683	27.6963	30.2732	25.2113	23.9504	23.4665	22.6809	24.9049	25.0499	27.5192	26.2952	24.9606	25.0101
ENSMUSG00000027581	Stmn3	2	180948252	180956293	-		1108.02	1030.09	998.034	983.302	1075.18	1069.61	995.173	1067.27	1025.14	1128.92	1053.23	1151.2	1159.78	1057.03	1109.51	1034.24	1030.79	1094.88	1095.52	1069.97	1069.89	1031.74	1076.12	1053.85	1070.41	1100.06	1038.27	986.609	999.127	1098.09	1247.46	998.137	1040.19	1007.5	1044.64	1039.3	1049.78	1126.4	1057.54	1078.53	1095.21	1075.17	1144.95
ENSMUSG00000027263	Tubgcp4	2	121001135	121029250	+		29.2734	28.0925	27.3442	32.335	31.4715	27.6544	32.775	25.9872	31.7552	30.4439	25.5521	27.151	27.2484	28.0224	27.6665	28.5495	28.2671	29.1637	27.5476	28.8948	27.987	27.2425	29.757	29.633	31.5427	28.6713	27.0439	24.2739	31.8779	25.3239	23.3384	28.2918	29.4077	29.1092	27.0156	30.7831	23.2556	30.9938	27.4871	27.35	26.758	27.2684	25.0078
ENSMUSG00000026767	Mindy3	2	12352074	12424246	-		28.8934	28.7666	31.4563	31.2769	27.6593	30.2274	29.1342	25.8083	29.2744	28.1914	30.5643	27.9659	27.6063	30.316	29.4395	28.1961	26.8719	27.4318	29.1796	28.3212	26.583	31.6778	24.3406	29.8846	28.4049	28.2072	28.2965	28.9893	31.0367	26.4907	28.5678	28.8718	30.2539	28.6216	29.9539	30.3111	27.7016	29.1767	27.127	26.3048	24.7389	30.2869	26.8387
ENSMUSG00000049630	C1ql3	2	13008268	13016617	-		112.084	125.396	147.13	115.637	121.556	129.153	126.321	117.743	99.6269	113.149	140.028	115.367	89.8912	105.549	137.33	106.399	96.6739	117.405	132.246	111.12	146.162	130.85	74.2474	120.964	91.5571	121.723	132.889	119.286	107.761	106.618	117.4	112.452	130.901	141.441	137.144	139.221	131.993	151.737	144.603	149.128	128.616	126.623	121.018
ENSMUSG00000043909	Trp53bp1	2	121023762	121101822	-		57.6361	67.4551	62.9974	62.2231	65.779	66.7398	74.2532	72.0594	65.6035	63.1627	62.6808	60.39	57.7785	66.4794	60.0346	67.7349	67.7619	65.7023	66.0882	69.0599	68.1527	63.5604	74.1458	60.8296	65.1678	61.0744	70.7584	63.8303	67.1812	60.1961	60.2335	66.5866	65.9781	68.0452	66.4208	65.1996	65.1136	62.6537	65.7691	62.1251	63.9806	65.6821	67.0678
ENSMUSG00000026727	Rsu1	2	13081632	13276144	-		9.79078	8.76729	8.36355	8.73954	7.94896	7.75866	8.04676	8.92823	8.45525	7.05852	8.70183	8.08188	8.74177	9.75837	7.9371	9.34027	8.5605	8.58422	8.19106	8.4412	7.97545	8.60931	7.8676	8.83376	7.88639	8.71811	8.26625	7.65011	9.39922	8.13213	8.96125	8.68523	8.01907	7.63283	8.35559	8.36441	7.03873	8.00532	7.20524	7.98126	6.95907	8.05584	9.39606
ENSMUSG00000038241	Cep250	2	155798378	155840820	+		22.5631	23.1819	21.5052	22.8837	24.5908	26.0079	25.4997	22.6195	19.1664	23.3638	22.2496	23.2606	24.7563	22.1396	18.9327	22.4945	34.2322	23.7747	27.7535	23.2837	23.0792	32.4939	27.0064	22.3775	22.1267	21.0836	31.6864	22.6691	23.2237	34.8394	27.7105	21.3602	23.0298	26.1244	21.9765	32.3383	23.1184	26.8948	20.0011	19.2393	23.4483	21.2416	29.1303
ENSMUSG00000027254	Map1a	2	121120081	121141313	+		537.948	511.745	539.523	530.091	507.133	532.883	534.737	545.456	509.51	529.553	561.377	541.817	503.074	541.551	573.597	518.555	531.645	511.99	571.235	510.698	536.373	518.097	500.332	563.385	476.433	511.834	542.593	539.975	528.067	515.705	580.859	511.798	498.073	535.643	553.136	515.731	522.927	544.15	569.801	571.93	567.067	563.439	590.604
ENSMUSG00000027012	Dync1i2	2	71042050	71093638	+		83.7257	91.7224	89.2571	95.7907	83.3357	83.8566	88.9333	78.4995	81.3059	85.8053	80.3332	76.7919	78.1968	86.2482	82.1263	82.217	90.3562	83.4086	75.0151	82.9424	81.5084	87.4198	88.9249	88.1796	88.2823	84.0207	86.6973	82.2515	80.2514	77.6914	78.5059	89.5196	89.6414	89.0295	83.8351	92.9894	82.6955	80.8296	81.7945	80.2518	81.928	81.1725	76.3877
ENSMUSG00000026723	Trdmt1	2	13513825	13549479	-		16.1728	14.3513	11.6663	13.9204	10.6325	12.542	13.1174	13.7071	11.7352	10.6579	14.0003	13.3438	11.1983	9.48093	11.9108	15.4251	13.6132	11.2386	10.8454	10.8159	10.7523	13.7619	11.1691	13.8742	11.0602	14.093	12.7053	12.9367	10.107	11.7461	12.0932	14.6864	12.9861	11.4668	11.0733	8.9187	12.0648	8.45025	8.22961	10.4854	10.9908	8.40271	8.2273
ENSMUSG00000027010	Slc25a12	2	71101407	71198093	-		109.373	103.511	98.6672	101.699	96.8989	104.299	106.533	110.96	111.849	111.7	112.743	110.61	107.794	110.981	107.979	109.794	109.775	104.972	108.59	116.387	96.6492	100.116	101.052	107.392	100.263	109.478	108.014	109.569	115.47	114.546	102.858	100.595	100.659	99.4318	100.934	102.04	98.8324	103.598	98.9038	101.053	103.303	104.397	110.279
ENSMUSG00000005881	Ergic3	2	155849965	155860199	+		175.232	181.52	176.834	168.21	172.935	181.53	170.87	191.782	160.012	178.877	176.359	180.429	210.639	175.235	164.014	191.912	197.218	192.145	167.155	180.091	191.756	188.366	191.041	163.94	184.561	165.482	194.871	180.555	182.89	185.666	179.955	174.609	182.192	185.963	175.685	182.881	188.882	177.812	171.12	181.045	182.945	184.684	179.082
ENSMUSG00000027018	Hat1	2	71219302	71271966	+		27.411	29.8532	27.4553	29.7287	28.1285	28.877	30.5507	28.0642	32.9309	26.3256	27.9501	26.9829	30.5205	33.1654	29.0616	25.9471	25.8636	26.157	29.2574	30.2003	21.4833	25.4432	31.742	26.8461	30.7677	25.9131	25.3976	27.4199	27.8775	24.3663	27.9288	28.7212	26.1151	24.7943	27.8119	24.2296	27.5674	28.7233	29.7596	25.9745	25.6016	25.3042	27.3317
ENSMUSG00000026728	Vim	2	13578738	13587636	+		64.2483	76.347	49.8092	44.7206	50.5221	46.2367	47.1767	60.3143	51.5733	53.7328	48.8212	48.3693	59.0853	59.0995	39.9914	50.433	52.7611	71.7291	54.2525	67.5267	44.9079	56.5506	69.4125	52.0233	58.5461	47.5675	55.6603	45.9035	68.5022	56.6837	48.3675	52.4284	46.4921	43.2269	43.5371	55.073	57.4006	54.5117	40.7975	43.9605	36.697	43.0587	50.506
ENSMUSG00000003418	St8sia6	2	13655832	13798875	-		2.96224	4.89936	3.46443	3.66942	4.20288	3.94574	4.77584	4.1801	4.04144	3.70181	3.65222	3.99983	4.74585	4.94692	3.73766	4.80882	5.82672	3.59386	3.95578	4.79559	4.21912	3.52635	6.24164	4.24267	5.12062	4.264	5.94659	2.94247	5.21863	3.56382	4.65986	4.02112	4.44792	4.45442	4.23183	4.26449	3.20263	4.351	4.21929	4.37235	3.81745	5.48788	3.89519
ENSMUSG00000041921	Metap1d	2	71283620	71355535	+		21.9758	26.1888	18.1556	23.7432	21.0526	18.7886	19.6719	20.338	21.5893	20.0843	20.6956	18.3082	19.7522	17.8773	18.7706	21.1099	20.2083	23.7774	17.451	24.5339	17.3272	21.1859	17.986	19.4772	19.7462	20.0848	17.5905	23.3161	18.5838	22.5978	16.563	21.7245	21.4253	19.3002	18.7713	18.2605	21.3911	17.9087	20.2416	16.1395	17.0503	16.9263	14.1226
ENSMUSG00000041911	Dlx1	2	71358457	71364324	+		41.0754	55.383	48.0046	32.2861	45.9954	46.6426	42.8042	51.0502	47.0002	17.3772	51.4956	43.0656	42.2302	36.0523	40.5083	36.8473	41.4587	48.3972	33.7571	19.8012	54.6469	38.0836	23.872	25.0263	13.4071	40.0059	55.658	71.5786	22.6083	39.3984	29.3234	61.9374	42.9881	40.6051	45.8789	28.3125	46.4807	38.6018	50.4346	33.4425	35.7482	36.5682	34.3638
ENSMUSG00000023391	Dlx2	2	71373752	71377098	-		13.6903	17.9262	18.6732	11.9371	12.6518	15.4293	13.1361	16.0415	12.7961	7.07392	19.0734	13.7678	11.6654	10.6672	12.474	13.8955	12.6944	16.079	12.0231	6.52862	21.4049	13.6634	6.02309	9.5908	4.16541	14.418	20.6711	23.9118	7.41014	14.0646	9.7292	23.915	13.7124	14.3896	15.6915	9.05164	17.392	15.2167	13.8634	14.8671	14.3293	11.1404	12.6666
ENSMUSG00000063275	Hacd1	2	13855093	14060946	-		11.3819	12.2642	14.9051	14.0655	14.0653	13.041	14.5572	15.4453	14.374	16.0059	13.0954	13.1895	13.6556	13.6454	9.74756	12.7458	13.1393	14.4493	13.7225	13.1386	14.5666	14.6862	19.4855	11.459	16.751	14.0941	15.5682	16.7454	16.1131	12.4145	13.9343	14.6759	14.3344	17.1201	12.9995	14.7134	19.1813	15.855	13.1912	12.8915	12.6428	11.7567	12.4905
ENSMUSG00000026718	Stam	2	14078909	14154445	+		41.2221	42.1073	44.3761	49.6488	44.1385	44.834	49.4518	43.502	47.384	42.432	44.0283	44.7794	39.8453	42.2084	46.9296	45.1236	45.3531	40.8122	43.6514	42.5749	39.4785	42.5646	43.4717	46.6957	42.6378	47.4371	43.8526	40.2148	43.6237	45.0874	43.533	43.7822	42.6504	38.6852	43.711	46.0732	40.6401	40.8841	42.1078	42.6526	43.0776	44.889	48.3616
ENSMUSG00000026712	Mrc1	2	14234203	14336868	+		7.42075	7.3873	6.69432	7.25712	6.04949	6.65262	7.27335	7.43645	8.10276	6.79285	6.86975	6.40252	6.80957	6.48746	4.94179	7.36913	6.23045	6.92518	3.89341	7.91157	6.61199	7.16342	8.19543	8.79109	5.91097	4.34024	10.2851	5.88868	6.25351	7.55042	4.55453	7.58941	5.05801	6.05475	6.62888	8.62949	6.77527	4.9023	6.94342	6.19478	5.37054	5.09082	5.14287
ENSMUSG00000036949	Slc39a12	2	14393127	14499786	+		110.7	93.677	95.5373	94.9168	105.516	108.413	104.647	106.859	88.9209	103.694	90.4785	99.1169	97.642	95.2608	99.6802	113.692	107.433	97.5718	96.9458	107.356	85.3946	90.5718	111.692	104.774	119.994	99.2561	101.228	90.6064	112.392	96.2716	105.391	94.642	95.5834	108.661	95.9623	103.354	101.257	99.0866	99.0593	104.901	93.6185	100.646	94.3135
ENSMUSG00000027111	Itga6	2	71575960	71687115	+		14.516	16.8792	13.1495	17.8053	15.3563	16.2266	16.9813	15.9914	16.477	14.2017	14.9191	16.0357	16.8491	15.0249	13.7191	16.8958	17.5094	13.6693	13.5117	14.3294	16.095	14.6418	16.8604	18.1071	15.61	15.9483	17.3678	15.6303	16.7058	16.3875	14.8121	15.3149	16.3136	14.5784	14.1651	13.8568	13.9489	14.3334	13.2148	13.44	15.1878	16.9835	15.6901
ENSMUSG00000006494	Pdk1	2	71703568	71734202	+		33.5772	39.8387	40.5286	34.6811	35.2083	38.0476	36.5061	41.6761	39.7149	37.2744	40.3329	38.39	31.6032	31.6796	41.369	39.5615	30.8937	39.3414	36.3641	31.3179	37.8303	44.5093	31.1488	39.7195	36.0788	37.4047	37.4199	39.7686	29.8364	31.8098	36.5046	38.7971	35.3654	39.5219	37.7034	34.4584	30.9	34.2632	41.5026	42.3432	33.6579	34.5117	37.1905
ENSMUSG00000033526	Ppip5k1	2	121141042	121185811	-		75.1292	73.678	67.8971	74.021	76.7515	72.2572	74.2537	76.5939	78.5333	78.3522	77.7279	74.9407	67.035	75.9861	71.0789	72.7957	72.3071	77.7593	72.5618	76.3014	69.0674	68.8556	75.0708	79.1471	78.9896	69.1312	72.5134	71.7518	75.1584	72.3344	69.4009	77.1097	80.0706	71.1654	66.2838	71.892	68.0572	72.3339	69.3246	71.0109	69.2231	72.2133	74.4094
ENSMUSG00000057914	Cacnb2	2	14607899	14992719	+		23.3729	24.8084	21.8897	22.8632	20.0012	21.6187	23.949	22.7006	21.4339	23.8466	22.8145	21.2865	19.4462	22.0128	20.8553	24.2942	24.9521	21.3425	23.0515	24.0535	22.045	22.7823	23.8484	23.1697	23.7042	23.7069	23.1487	23.7897	24.1767	20.6326	22.8922	22.3334	20.8376	22.7605	22.6133	22.524	20.7734	20.5042	19.6543	23.7562	21.3489	21.023	22.0908
ENSMUSG00000000308	Ckmt1	2	121188195	121194218	+		334.38	307.362	316.363	316.526	349.106	338.946	336.556	324.401	333.46	353.227	347.436	329.719	386.69	355.212	347.087	364.906	359.635	323.386	356.458	342.985	302.954	317.579	356.119	363.763	357.26	339.276	363.751	335.851	354.566	340.124	363.566	322.084	316.36	345.952	349.153	333.039	332.424	329.479	344.302	343.689	348.07	372.306	363.766
ENSMUSG00000033486	Catsper2	2	121223112	121244090	-		8.48779	10.6493	9.50558	7.48194	8.46547	8.50628	9.41786	8.67017	9.45727	6.96236	8.26393	9.09912	9.25064	9.08322	7.26358	8.25891	9.1663	8.14442	5.62816	7.38904	8.91169	9.59125	8.12306	8.12626	9.01172	6.9733	8.75326	8.21149	9.27791	9.48813	6.17503	9.56272	9.58604	10.1787	8.20915	8.43381	7.71169	7.49935	8.4014	7.32232	8.11928	6.62575	8.73608
[truncated: 11,835 more rows]
[truncated: 5 more columns]

## Sheet: DOM_brain_OO
								genes		individuals	#	1	2	3	4	5	6	7	8	9	10	11	12	13	14	15	16	17	18	19	20	21	22	23	24	25	26	27	28	29	30	31	32	33	34	35	36	37	38
				number of all genes analysed:	12852	%	1.07376	138	total	47
								10	MAX OO	66
								1	MIN OO	0
[truncated: 141 more rows]
[truncated: 10 more columns]

## Sheet: DOM_heart_all_TPM
	Genename	Genebiotype	Chr	Start	End	Strand	Length	H35189	H35195	H35201	H35207	H35213	H35219	H35225	H35231	H35237	H35243	H35190	H35196	H35202	H35208	H35214	H35220	H35226	H35232	H35238	H35244	H35191	H35197	H35203	H35209	H35215	H35221	H35227	H35233	H35239	H35245	H35198	H35204	H35210	H35216	H35222	H35228	H35234	H35240	H35246	H35199	H35205	H35211
[truncated: 12,249 more rows]
[truncated: 6 more columns]

[truncated: 7 more sheets: DOM_heart_OO, DOM_kidney_all_TPM, DOM_kidney_OO, DOM_liver_all_TPM, DOM_liver_OO, DOM_mammary_TPM_all, DOM_mammary_OO]
