# Supplementary material for: Patterns of extreme outlier gene expression suggest an edge of chaos effect in transcriptomic networks
Source: Genome Biol. 2025 Sep 9;26:272. doi: 10.1186/s13059-025-03709-0 (PMC12418659; doi:10.1186/s13059-025-03709-0)
Supplement: Supplementary file 3 — Additional file 3: Table S3. Gene lists with transcriptome data (TPM) for five organs of the mouse MUS populations (Excel file with ten tabs). Organ names are provided in the Tab titles. For each organ, "all_TPM"includes data for all genes above the minimal expression cutoff value, "OO"is the corresponding sub list for all genes with at least one over-outlier expression. [file 13059_2025_3709_MOESM3_ESM.xlsx]

## Sheet: Legend
Table S3
Gene lists with transcriptome data (tpm) for five organs of the mouse MUS populations.
Organ names are provided in the Tab titles. For each organ "all_TPM" includes data for all genes above the minimal expression cutoff value, "OO" is the corresponding sub list for all genes with at least one over-outlier expression.

## Sheet: MUS_brain_TPM_all
	Genename	Genebiotype	Chr	Start	End	Strand	Length	J27402	J27403	J27404	J27405	J27406	J27407	J27408	J27409	J27410	J27412	J27413	J27414	J27415	J27416	J27417	J27418	J27419	J27420	J27421
ENSMUSG00000051285	Pcmtd1	protein_coding	1	7159144	7243852	+	6654	83.4241	88.5989	96.8131	102.71	94.7075	90.3654	88.8376	95.0708	111.697	86.0163	85.2174	96.0056	97.6439	97.9849	91.5806	88.1073	95.5222	77.0792	99.3929
ENSMUSG00000026312	Cdh7	protein_coding	1	109910161	110067887	+	10037	19.2336	21.9014	22.517	19.5763	21.7267	18.975	22.0199	19.8882	22.9112	20.5243	19.7909	22.3654	19.382	21.2648	19.988	17.285	19.4787	16.8042	18.6186
ENSMUSG00000057363	Uxs1	protein_coding	1	43786126	43866922	-	5097	41.4765	37.296	39.2597	42.3207	51.1918	46.0492	51.1542	37.9521	41.8729	47.391	43.1825	43.3659	44.7586	52.0526	47.7948	38.7277	43.6355	41.8827	47.9573
ENSMUSG00000047216	Cdh19	protein_coding	1	110816056	110905093	-	4280	7.96566	5.88549	7.95067	10.3959	7.2988	9.48319	5.02678	7.52419	8.9109	4.89619	8.93519	10.6968	9.17916	9.5022	11.8557	6.43664	6.86149	4.42973	7.69937
ENSMUSG00000038702	Dsel	protein_coding	1	111786432	111792613	-	5763	22.2476	19.0042	15.4488	20.1973	18.8331	20.1726	20.2326	19.3666	25.1348	16.2333	15.993	17.967	18.7117	22.06	20.5854	17.1458	18.7797	16.4064	16.6476
ENSMUSG00000033021	Gmppa	protein_coding	1	75412574	75419818	+	2395	91.433	93.5487	89.0923	75.0552	94.3972	83.048	96.7415	93.8468	85.6617	99.2943	101.32	75.6413	103.513	86.5093	77.6847	97.2496	87.0336	96.2279	102.672
ENSMUSG00000055214	Pld5	protein_coding	1	175789872	176102878	-	10094	7.59228	11.4856	11.4494	6.03014	6.03088	7.29604	9.01757	10.03	9.9205	9.8798	7.60455	11.0708	9.07261	7.29674	7.40082	8.32301	9.11467	6.00071	9.38069
ENSMUSG00000033007	Asic4	protein_coding	1	75427080	75450984	+	2727	40.9254	37.7521	33.1975	41.2474	39.3596	37.7819	38.8405	25.3977	26.8688	37.9423	37.2284	35.8036	40.1398	41.2179	46.3461	36.0675	35.3948	43.7009	42.5238
ENSMUSG00000070695	Cntnap5a	protein_coding	1	115612486	116515053	+	10945	27.7948	26.2457	21.8222	23.6598	30.4445	29.0629	29.9117	30.2292	33.0605	28.9931	23.7547	24.9928	20.3239	28.2342	26.7864	23.3397	25.5745	19.3245	29.2506
ENSMUSG00000025909	Sntg1	protein_coding	1	8431699	9368798	-	10908	12.7024	10.7146	11.6152	11.2745	11.7124	10.4557	14.4824	9.64548	11.9704	11.6983	12.5608	11.3579	10.9291	12.3301	12.5772	10.4362	11.3903	11.1735	13.3652
ENSMUSG00000061024	Rrs1	protein_coding	1	9615633	9617680	+	2048	48.8027	46.3724	46.921	51.5335	50.4534	51.743	50.5424	45.2345	45.1341	46.7761	53.467	49.9175	51.4634	52.538	54.3706	44.2457	43.7203	51.9379	45.0126
ENSMUSG00000023150	Ivns1abp	protein_coding	1	151220228	151240173	+	5435	140.603	148.427	132.506	158.231	164.621	170.714	157.428	143.91	154.587	157.223	133.337	157.634	137.291	182.299	171.38	145.487	159.002	136.59	158.985
ENSMUSG00000026374	Tsn	protein_coding	1	118222508	118239192	-	9046	48.3508	53.4271	50.1331	50.5837	48.8558	47.7921	56.1991	45.2068	50.2607	47.407	51.3087	50.8647	47.773	49.6667	50.5621	50.3123	50.331	45.7553	49.4784
ENSMUSG00000026377	Nifk	protein_coding	1	118249569	118260671	+	1965	50.8641	50.1624	51.7347	56.8803	50.3425	54.4894	57.1947	45.7982	52.2991	51.9893	46.6245	59.2078	49.9143	52.3941	54.2762	51.2127	49.1204	39.847	52.1148
ENSMUSG00000025911	Adhfe1	protein_coding	1	9618173	9650898	+	3780	24.5526	23.593	24.9122	25.0016	20.2368	19.5803	18.4284	25.8501	23.3601	19.4034	22.0538	22.8344	20.2132	18.6802	17.5256	22.4062	20.6451	21.2352	19.9737
ENSMUSG00000052748	Swt1	protein_coding	1	151243450	151304206	-	12865	7.49718	9.34011	7.35297	9.22743	7.50253	9.66462	9.18031	7.57815	7.52085	10.1515	6.67233	10.9567	8.06618	11.2759	8.87447	6.72499	6.78431	6.33503	9.12727
ENSMUSG00000067879	Vxn	protein_coding	1	9671424	9697368	+	3256	175.096	94.6154	132.775	215.256	239.487	235.437	201.003	211.291	218.861	151.821	195.36	158.148	181.739	214.012	210.748	169.848	216.718	209.472	189.092
ENSMUSG00000057335	Cep170	protein_coding	1	176561219	176641633	-	18049	39.4412	43.0221	39.6519	41.5731	40.8731	43.8358	44.1795	42.516	42.3341	40.9787	34.2975	42.6125	37.4088	45.1986	42.8342	35.3201	41.1094	33.8185	38.1909
ENSMUSG00000053286	Trmt1l	protein_coding	1	151304293	151333912	+	8211	16.9101	16.33	17.7762	17.4921	19.4859	20.2199	18.2133	17.2998	16.52	17.546	14.14	18.326	16.0368	19.3832	17.1089	14.4464	16.6573	19.2217	17.3741
ENSMUSG00000026484	Rnf2	protein_coding	1	151333755	151376562	-	4127	32.2319	36.5084	31.7371	34.112	33.7711	35.957	39.2626	31.0522	37.1926	29.9675	27.5993	36.819	32.957	37.2841	37.4548	29.5146	36.0272	25.9529	34.9209
ENSMUSG00000025912	Mybl1	protein_coding	1	9737640	9770434	-	5402	8.5228	8.05176	8.16137	9.02736	8.52597	8.36347	8.88451	8.12548	9.28595	8.10486	7.07935	7.22965	7.3228	10.4037	9.21929	7.03849	8.40164	5.78868	8.10787
ENSMUSG00000045210	Vcpip1	protein_coding	1	9788847	9818607	-	9749	50.8122	50.5695	48.7353	54.5123	52.9328	55.4793	51.8225	50.9065	57.0043	50.034	46.1978	51.085	48.6637	58.4031	54.6511	47.7819	50.0931	47.4314	52.6494
ENSMUSG00000041763	Tpp2	protein_coding	1	43972807	44042131	+	10078	33.9882	31.5619	32.0666	35.8674	36.1037	35.9367	35.396	33.0486	35.6624	34.0122	29.3745	35.8378	33.7402	39.1948	35.268	29.03	33.786	30.9796	34.3953
ENSMUSG00000026504	Sdccag8	protein_coding	1	176642226	176848003	+	4129	15.5259	14.4371	13.9431	14.2244	16.6349	13.3439	15.1581	14.6371	16.699	15.8601	12.3271	15.0225	13.7801	16.9849	17.5235	15.9357	16.662	14.3119	14.5981
ENSMUSG00000019699	Akt3	protein_coding	1	176847639	177085769	-	5124	152.265	146.169	138.418	163.389	168.477	178.101	177.553	153.72	198.912	153.583	148.302	159.579	161.805	198.082	175.547	149.696	167.61	156.941	171.281
ENSMUSG00000063659	Zbtb18	protein_coding	1	177269917	177278330	+	6138	267.846	242.259	318.656	264.414	268.173	270.278	274.505	260.065	336.633	278.767	268.807	230.583	275.358	272.625	243.3	272.225	297.073	267.846	277.781
ENSMUSG00000026049	Tex30	protein_coding	1	44125773	44141551	-	1926	7.26214	9.82946	7.88956	8.87114	7.38198	8.9635	9.21772	7.67307	8.77921	6.99456	7.85668	7.66799	9.00332	8.06398	6.9524	6.14702	7.46394	5.62506	8.66315
ENSMUSG00000043019	Edem3	protein_coding	1	151631122	151694686	+	6381	62.2424	65.0748	59.0638	65.6014	62.7328	67.9537	62.2226	63.9144	67.3065	66.0041	54.0251	67.2478	59.1482	72.3419	65.0525	55.0547	62.0826	51.2822	59.1932
ENSMUSG00000032666	1700025G04Rik	protein_coding	1	151728154	151965721	-	11788	43.4198	42.0347	43.6823	42.8335	43.7769	50.2609	49.0104	48.7811	50.4273	47.0459	39.4205	48.7496	45.1649	48.5455	40.3354	41.4097	46.9684	40.543	43.0117
ENSMUSG00000015961	Adss	protein_coding	1	177590528	177624077	-	4531	74.5686	75.0354	70.7568	79.2669	78.1816	69.0688	76.2055	68.7858	75.8799	71.8934	73.4724	79.2045	78.5144	77.4959	87.5174	74.2171	78.6832	66.4604	75.9968
ENSMUSG00000102483	Catspere1	protein_coding	1	177635997	177790244	+	3435	15.015	0.774324	0.186915	0.518129	0.932747	2.83371	0.394197	0.834771	0.328166	2.83244	0.480571	4.63383	4.49601	0.279678	12.7204	0.729094	12.1963	0.430086	4.31096
ENSMUSG00000014980	Tsen15	protein_coding	1	152246486	152262433	-	4195	21.429	19.5061	22.6517	19.4736	21.2899	21.3208	21.447	22.767	25.3486	18.5097	17.3143	20.6928	19.5054	21.6032	22.0078	21.3294	23.4003	19.8975	20.6825
ENSMUSG00000026235	Epha4	protein_coding	1	77343822	77491716	-	8054	82.0742	69.5071	73.7664	95.154	105.396	95.7731	90.8241	75.5598	108.587	79.1256	86.8696	80.662	86.7598	110.256	96.8956	84.0994	91.9731	96.851	88.2531
ENSMUSG00000032649	Colgalt2	protein_coding	1	152275581	152385569	+	4245	12.047	9.95145	11.8479	8.38527	8.20809	9.47485	11.9086	13.094	12.7463	9.12382	8.74961	8.92955	9.12719	9.31651	11.4	8.6887	11.0302	8.35248	8.00852
ENSMUSG00000026047	Poglut2	protein_coding	1	44145706	44157968	-	3199	16.5326	14.5259	15.1867	16.9688	15.3364	15.4434	13.5449	14.6864	12.6268	15.9673	15.2227	15.3374	13.1279	15.3659	15.2744	12.5973	14.5726	13.2387	17.0164
ENSMUSG00000091476	Catspere2	protein_coding	1	177810989	178000271	+	5260	17.4504	14.6941	7.44588	8.39133	13.5149	16.0263	8.35208	13.8382	8.67941	8.43037	10.8795	12.1667	20.6041	9.49736	17.2839	10.8644	17.4521	6.31944	10.7455
ENSMUSG00000041684	Bivm	protein_coding	1	44158117	44183670	+	4206	30.9337	31.6191	29.1056	31.8633	28.9471	31.6137	32.6945	28.581	33.7246	25.6234	27.5388	30.7044	27.1201	34.0332	29.4904	27.2822	32.0303	27.2216	29.5542
ENSMUSG00000032908	Sgpp2	protein_coding	1	78286982	78396926	+	4002	73.9405	106.104	103.907	83.9189	84.8632	65.4867	82.6696	82.5079	75.3942	78.1238	70.8097	91.7652	75.5555	86.7394	71.2032	74.1285	83.8496	75.1224	83.8535
ENSMUSG00000026502	Desi2	protein_coding	1	178014983	178084861	+	9156	22.4528	21.9412	18.5828	20.2547	20.4273	23.4084	21.3124	24.1386	22.2019	19.1273	17.7889	21.3094	22.7266	24.57	22.604	20.7137	20.8595	16.942	20.3189
ENSMUSG00000026500	Cox20	protein_coding	1	178146695	178150258	+	883	74.9108	104.542	89.1944	86.2676	87.9917	88.8123	90.3052	100.919	90.4269	81.3682	73.5333	100.91	77.3248	84.1379	89.3912	83.0257	90.7048	77.5202	91.1735
ENSMUSG00000026048	Ercc5	protein_coding	1	44186904	44220420	+	5864	18.2369	20.3845	17.3725	17.8463	17.6208	20.8273	19.217	18.9202	17.5252	19.5911	17.3596	19.5604	17.3267	19.9053	20.992	17.3941	18.5963	14.4862	17.6768
ENSMUSG00000026245	Farsb	protein_coding	1	78394612	78465496	-	2620	96.9272	95.428	94.266	92.3852	84.4562	90.987	86.8257	89.2391	94.1527	89.6245	81.698	95.4506	82.3172	84.458	92.8912	86.1172	87.6328	80.2578	88.1228
ENSMUSG00000090486	BC035947	protein_coding	1	78473663	78488795	-	3310	2.99316	5.62496	4.0088	2.74225	2.72242	1.72004	3.54539	2.66552	2.21364	2.82635	1.99488	4.01562	3.68352	3.67637	3.40666	2.82016	2.79197	2.82674	3.96967
ENSMUSG00000026482	Rgl1	protein_coding	1	152392511	152642056	-	6907	60.5821	51.2847	50.6616	49.8347	57.8974	61.981	59.5098	61.3463	61.6096	56.237	49.3133	56.1634	51.0741	57.5833	58.0918	51.4224	54.6193	56.289	46.9853
ENSMUSG00000008475	Arpc5	protein_coding	1	152642293	152651348	+	2276	146.273	117.688	119.045	146.151	159.513	164.209	145.891	136.065	168.477	137.944	126.926	141.24	136.781	159.764	168.138	139.347	143.016	141.179	129.849
ENSMUSG00000056870	Gulp1	protein_coding	1	44590671	44835998	+	3758	12.0574	15.5293	13.8958	13.308	10.7638	10.6538	11.2899	11.3279	11.6985	10.5053	9.95669	9.9994	9.01223	12.1855	11.127	8.11831	11.9678	6.74856	11.4883
ENSMUSG00000039630	Hnrnpu	protein_coding	1	178148673	178165293	-	11599	257.767	257.289	239.075	260.222	270.86	264.52	296.325	249.496	289.79	257.178	229.371	271.105	264.894	294.542	285.146	259.259	281.321	226.864	289.985
ENSMUSG00000026495	Efcab2	protein_coding	1	178233650	178312078	+	4151	33.6952	31.3219	25.5729	27.6978	25.6161	21.1043	26.4587	22.6895	25.7531	25.8728	25.5839	28.1859	24.5422	23.0666	29.0888	26.6564	31.7621	18.0916	25.8257
ENSMUSG00000032883	Acsl3	protein_coding	1	78635542	78685460	+	4357	200.003	202.711	196.286	214.659	193.815	200.602	185.121	170.302	193.222	175.853	182.429	215.014	184.194	211.932	221.223	187.805	191.79	179.314	197.46
ENSMUSG00000026494	Kif26b	protein_coding	1	178356690	178766765	+	14696	16.2987	20.622	20.9125	15.6953	18.4225	17.6958	15.5919	18.5811	16.6705	18.1426	12.2249	20.9585	12.8318	18.0533	17.6956	15.6008	17.3001	16.5199	15.9376
ENSMUSG00000025915	Sgk3	protein_coding	1	9868332	9971068	+	14311	6.21025	6.28635	5.57814	6.4918	6.04483	6.41662	5.82421	6.62749	6.98411	5.80493	5.01769	6.39822	5.11179	6.80249	7.86288	5.36139	5.89791	4.97231	5.72749
ENSMUSG00000079470	Utp14b	protein_coding	1	78635755	78645301	+	7679	9.99898	12.3064	10.3957	10.9628	8.29265	14.4935	8.56198	7.15229	9.9577	7.28535	8.59883	12.8216	10.3028	10.0085	10.4014	8.39072	8.90565	8.68951	11.2173
ENSMUSG00000050711	Scg2	protein_coding	1	79412386	79417759	-	2515	644.251	614.389	532.79	638.737	562.847	545.492	482.044	530.513	515.667	583.037	572.898	648.55	545.119	559.673	581.737	556.471	579.105	529.259	509.845
ENSMUSG00000055067	Smyd3	protein_coding	1	178779525	179345599	-	9184	12.7072	16.7635	13.4926	13.5072	14.5216	12.1184	15.5301	13.0172	12.1104	14.1999	13.5406	13.2577	15.3114	12.6921	11.5617	13.015	12.3881	13.1101	13.1943
ENSMUSG00000054702	Ap1s3	protein_coding	1	79584593	79649689	-	2878	4.91055	3.96856	3.64381	3.33939	4.52265	5.36037	6.43001	6.2079	5.87518	4.22578	5.06662	6.78502	4.70715	5.3409	4.97915	4.11368	5.35176	6.15988	4.63801
ENSMUSG00000026492	Tfb2m	protein_coding	1	179355620	179373832	-	2804	21.1998	21.5382	24.2717	22.7867	21.4961	23.2518	23.716	18.5646	23.9199	19.6847	16.6803	19.6633	18.5525	22.4984	20.1909	20.218	20.6537	19.582	20.9755
ENSMUSG00000038949	Cnst	protein_coding	1	179373935	179455043	+	8859	31.0504	32.9731	32.4687	30.3761	34.2677	34.7038	31.2996	31.3965	30.6021	34.6584	28.3232	34.7676	30.7981	33.8161	32.2982	28.9125	31.8514	30.2117	33.1718
ENSMUSG00000026043	Col3a1	protein_coding	1	45350698	45388866	+	9816	6.8722	10.7589	10.5526	6.03774	3.91685	5.94975	4.95069	8.92086	8.28749	5.85178	4.31637	4.48018	4.33355	3.65382	2.6804	3.80388	6.36012	4.08868	4.71694
ENSMUSG00000046101	Mcmdc2	protein_coding	1	9978863	10012310	+	5916	5.31955	5.87118	5.28172	4.99396	5.4158	3.84946	8.69752	4.62322	5.3352	4.77565	6.27825	4.38252	4.85463	5.06113	4.32827	5.69575	4.06148	5.11926	5.81698
ENSMUSG00000038936	Sccpdh	protein_coding	1	179495775	179514754	+	7562	61.1148	68.5465	54.9904	65.5941	67.2087	59.3811	61.3984	59.8538	58.0371	63.2424	54.7197	65.23	61.6269	60.5357	63.6534	64.0998	64.1731	57.8604	62.9943
ENSMUSG00000042772	Smg7	protein_coding	1	152712746	152778373	-	6341	74.9048	76.1939	77.1896	78.4492	79.2975	92.9433	76.4241	83.519	85.2416	86.6328	74.5415	83.846	78.6638	86.863	77.9478	75.0423	78.5381	78.3599	77.8214
ENSMUSG00000026042	Col5a2	protein_coding	1	45413481	45542442	-	9591	6.80556	8.38493	5.75713	5.41856	5.07356	4.09785	5.64724	5.40449	5.26936	5.52086	5.36427	4.49974	5.16971	4.82468	5.29061	4.53406	6.14532	4.05624	4.43617
ENSMUSG00000073643	Wdfy1	protein_coding	1	79679979	79753860	-	6488	55.265	55.5854	49.3152	55.7414	50.8956	47.3012	53.4048	49.1596	49.8935	52.1112	48.2574	55.2379	51.3657	58.9822	54.0224	52.322	54.7281	55.3321	50.2126
ENSMUSG00000026248	Mrpl44	protein_coding	1	79753735	79759162	+	1644	42.9823	39.8761	41.1373	41.2466	40.6832	38.6527	43.3785	43.0679	40.6834	41.3132	37.9889	43.7187	32.1375	38.9576	40.0103	39.1924	39.9737	40.1387	41.8653
ENSMUSG00000026249	Serpine2	protein_coding	1	79771914	79838897	-	8287	103.642	110.316	96.3301	100.683	94.4097	85.8112	94.6247	92.2799	86.2181	90.809	90.6023	102.849	92.1345	98.5001	94.398	93.8234	100.688	96.6832	95.9647
ENSMUSG00000042751	Nmnat2	protein_coding	1	152830744	152994910	+	5781	188.214	192.319	201.801	181.826	179.223	189.788	186.419	186.614	200.842	214.518	179.135	194.751	188.55	184.461	180.506	171.909	195.347	181.016	178.657
ENSMUSG00000026491	Ahctf1	protein_coding	1	179572459	179631245	-	15116	22.9398	26.3111	22.1437	23.9721	25.8591	28.3819	27.0029	26.9514	27.1074	27.9617	22.1325	30.0703	23.7138	31.6821	29.2948	23.7828	25.1476	21.5177	23.4422
ENSMUSG00000025917	Cops5	protein_coding	1	10094826	10108374	-	3766	78.3419	70.1697	69.3882	80.0095	77.6324	73.3455	87.4906	70.3418	73.8331	76.8589	71.0099	80.1738	84.1752	79.8028	73.981	74.1187	75.4713	72.2458	81.0226
ENSMUSG00000025995	Wdr75	protein_coding	1	45834326	45862776	+	4900	29.3772	28.2265	26.1189	29.1665	27.6671	28.8228	30.5816	26.2436	29.9067	27.6075	25.1544	27.5613	29.1955	29.8011	27.7107	25.602	26.2364	24.6224	30.8166
ENSMUSG00000004364	Cul3	protein_coding	1	80242640	80318197	-	4873	141.212	138.222	133.251	148.686	138.609	152.3	154.466	130.406	160.347	136.422	117.436	148.672	137.446	163.599	150.457	126.85	139.41	120.207	141.54
ENSMUSG00000026478	Lamc1	protein_coding	1	153094668	153208532	-	8272	25.4511	27.4825	24.9412	23.8178	22.7314	23.1791	24.4994	28.1848	26.1871	21.6464	22.4172	24.1421	20.9955	23.8664	26.5816	22.3217	26.1175	21.372	22.566
ENSMUSG00000042708	Shcbp1l	protein_coding	1	153300908	153328320	+	3710	4.71256	6.41018	4.03808	5.61276	6.63899	4.40577	7.46176	3.86447	4.45634	5.85017	4.67196	4.6442	5.76942	6.34421	6.52198	5.52314	5.86757	4.64574	5.62171
ENSMUSG00000042699	Dhx9	protein_coding	1	153331504	153363354	-	9603	93.8084	96.2085	86.4274	94.7804	92.1067	95.8349	98.7659	90.1307	97.9189	92.6267	85.3486	97.3326	90.117	98.207	94.9408	84.9963	91.8721	88.254	90.6107
ENSMUSG00000042684	Npl	protein_coding	1	153378761	153425791	-	2961	4.87132	5.60103	5.63776	5.34954	4.59876	5.45821	3.50597	6.55534	5.64704	4.54965	5.20334	6.92734	4.5752	4.65044	5.47428	5.07485	4.57754	5.0725	5.42368
ENSMUSG00000025986	Slc39a10	protein_coding	1	46846704	46932012	-	6095	160.326	132.92	146.424	166.91	180.931	189.201	183.208	172.622	221.998	168.471	169.184	182.214	178.792	183.365	172.402	159.467	174.535	176.902	170.343
ENSMUSG00000056763	Cspp1	protein_coding	1	10108212	10206993	+	17553	15.0735	15.6432	16.4357	16.436	15.1045	15.8514	15.3255	17.7935	18.4953	16.085	14.4515	16.7619	15.8062	19.2745	17.8266	14.0344	14.4725	14.2519	16.92
ENSMUSG00000042671	Rgs8	protein_coding	1	153528771	153576069	+	9640	178.75	214.904	230.846	163.281	182.177	189.943	178.95	201.558	198.594	219.44	145.241	203.995	149.103	176.543	151.966	145.368	187.427	140.634	188.293
ENSMUSG00000026109	Tmeff2	protein_coding	1	50939806	51226429	+	6707	41.3825	35.5048	34.6858	39.1938	39.8886	39.13	38.6056	36.2084	41.1493	36.8797	33.9653	38.0939	37.6905	37.194	38.6685	34.3195	37.5701	36.1608	36.4142
ENSMUSG00000026475	Rgs16	protein_coding	1	153616095	153621214	+	2339	33.3875	50.503	37.6979	39.187	39.382	38.867	35.8923	36.2119	26.3459	45.0363	30.1122	53.1783	33.3612	44.2218	39.0693	33.6793	33.1007	39.5811	36.47
ENSMUSG00000045954	Cavin2	protein_coding	1	51328285	51342119	+	3055	17.6934	23.917	22.2074	20.6815	20.6476	25.1288	22.457	16.9671	19.3717	20.4559	16.4806	21.754	21.1079	19.0776	24.2992	21.0908	19.629	15.797	22.5292
ENSMUSG00000066800	Rnasel	protein_coding	1	153625172	153638147	+	6641	8.79752	7.77465	8.86237	8.60273	8.26205	7.66042	9.99086	7.93807	9.08115	6.90266	7.1257	7.83287	7.75174	8.00458	8.06524	6.75383	8.13296	8.37926	9.10766
ENSMUSG00000067851	Arfgef1	protein_coding	1	10207796	10302895	-	11318	63.7214	63.1614	61.1345	65.0235	64.8094	66.0112	68.8851	63.4354	70.9968	64.0434	54.9865	66.5775	62.5291	71.8385	67.1461	55.9434	65.2856	58.6735	65.9345
ENSMUSG00000038608	Dock10	protein_coding	1	80478790	80736165	-	18267	21.9099	21.1044	17.4101	22.302	22.407	19.927	19.8412	19.5976	19.1403	19.7685	16.8688	21.9638	18.674	22.5707	25.3089	22.6841	21.518	20.6905	21.2824
ENSMUSG00000026107	Nabp1	protein_coding	1	51505021	51517558	-	8498	11.607	8.04572	8.33608	10.367	9.87343	10.6114	11.4193	11.4205	14.4366	8.85102	9.35651	9.88663	9.40555	9.75994	11.2234	8.81448	10.6573	8.98205	10.6516
ENSMUSG00000054976	Nyap2	protein_coding	1	81054667	81319479	+	12508	18.4858	17.4371	16.8025	17.9002	17.3225	17.1792	22.1684	17.5287	22.0199	15.7666	16.893	16.294	17.5026	18.8816	17.5606	15.4539	17.1904	14.8231	18.4754
ENSMUSG00000026473	Glul	protein_coding	1	153775690	153785469	+	3782	1274.9	1244.8	1376.46	1261.37	1113.44	1288.46	952.477	1357.03	1281.99	1240.22	1275.46	1283.04	1215.02	1090.75	1401.31	1213.03	1310.33	1067.25	1241.36
ENSMUSG00000055980	Irs1	protein_coding	1	82210822	82269137	-	9144	24.0756	24.5537	28.063	21.8384	20.8045	25.548	22.3276	24.9422	25.9705	22.631	21.8441	24.2266	22.5786	25.5478	22.2997	21.3633	25.3562	20.4648	21.4861
ENSMUSG00000048960	Prex2	protein_coding	1	11063689	11373905	+	16609	36.8518	32.8857	31.6472	32.9937	30.3225	33.759	30.7987	36.2817	44.8507	31.2047	26.1229	28.9579	30.6033	36.2668	29.1508	31.9945	37.8359	25.6765	29.7484
ENSMUSG00000026142	Rhbdd1	protein_coding	1	82294173	82423087	+	6966	12.0682	13.7457	13.211	8.9934	8.48026	7.14483	12.5269	9.4359	9.49355	8.38022	10.2294	10.9538	10.5795	9.44697	8.19481	8.79197	9.6403	8.58921	9.04202
ENSMUSG00000004110	Cacna1e	protein_coding	1	154266477	154760247	-	25228	93.7545	73.1006	75.7394	80.9604	85.6464	89.5496	87.8093	88.1572	97.4899	77.6067	85.4237	78.5025	81.4076	82.806	84.0017	86.0058	84.9121	84.1406	82.9781
ENSMUSG00000056708	Ier5	protein_coding	1	154972107	154975382	-	3276	53.9024	51.2456	52.2633	57.5873	85.6377	88.2403	76.0067	62.0107	65.0911	67.6226	67.9419	62.4623	73.8561	102.15	84.2578	63.3129	68.455	68.3956	62.2003
ENSMUSG00000026471	Mr1	protein_coding	1	155003023	155022550	-	5981	8.03877	9.65279	9.51828	7.49879	4.31903	6.50981	6.41452	5.90061	7.0677	6.35048	7.49802	6.3926	6.74981	6.31789	4.32051	7.38492	6.55822	5.51647	6.03274
ENSMUSG00000057715	A830018L16Rik	protein_coding	1	11484329	12046125	+	9183	41.8701	31.8949	31.6028	37.7352	39.1209	50.399	50.1834	33.051	46.7693	35.8398	39.6976	36.954	41.9265	53.616	44.0263	42.446	41.7752	41.2921	40.2459
ENSMUSG00000026470	Stx6	protein_coding	1	155034461	155084002	+	10637	28.9832	24.2403	24.6472	27.708	29.4811	31.6482	30.3535	25.8374	27.5004	27.8097	29.6155	27.5368	32.553	28.7959	28.2688	31.5498	30.4852	29.0043	27.4505
ENSMUSG00000033722	BC034090	protein_coding	1	155088217	155120190	-	8222	8.61209	8.98183	8.25149	8.24731	6.96561	6.12039	6.88031	6.49215	6.46664	6.94075	9.4029	6.68594	8.69972	8.14016	5.4858	8.44578	8.11768	8.32526	7.93979
ENSMUSG00000026150	Mff	protein_coding	1	82702611	82730111	+	9757	93.1939	93.6477	88.3315	100.052	101.038	94.9622	107.816	90.6749	99.435	96.1315	89.5847	99.53	101.58	99.4467	95.7296	93.4553	96.6312	88.678	103.353
ENSMUSG00000026469	Xpr1	protein_coding	1	155151447	155293075	-	17880	42.7149	44.5226	38.3988	40.4232	35.85	43.2229	42.8047	42.1406	47.2735	43.1763	41.0536	46.8423	41.0961	45.8139	39.5077	39.4359	41.9114	39.0957	41.6547
ENSMUSG00000018417	Myo1b	protein_coding	1	51788924	51955230	-	10792	17.7261	18.47	16.559	20.5156	18.5924	17.0178	21.1068	15.1654	18.1747	17.0773	16.2139	18.3527	17.3231	21.5575	20.2658	16.2656	17.5831	17.8189	17.8765
ENSMUSG00000026490	Cdc42bpa	protein_coding	1	179788037	179990721	+	21522	85.054	86.357	86.2258	89.6337	86.81	86.8191	84.1879	84.5414	94.2431	89.4227	78.7081	88.4978	81.7035	92.7648	88.73	81.5305	89.1899	81.7429	84.8139
ENSMUSG00000033701	Acbd6	protein_coding	1	155433866	155564117	+	6453	29.0355	23.664	24.3436	28.4631	31.2181	24.96	29.68	22.2862	29.4638	26.0375	30.9107	30.0828	31.4484	31.0654	35.64	30.625	30.2017	27.7016	27.9574
ENSMUSG00000033684	Qsox1	protein_coding	1	155651775	155688635	-	8291	21.6146	20.909	21.6315	20.5003	20.1191	18.5406	20.2332	19.0749	19.3064	17.9635	20.3085	17.8523	16.6991	18.3464	18.2755	20.266	19.8405	19.066	19.9987
ENSMUSG00000016918	Sulf1	protein_coding	1	12762501	12931416	+	11294	12.3714	11.7891	11.9573	11.6929	10.5497	13.3344	10.404	13.2804	14.7219	10.1057	11.5956	11.7397	11.5872	11.6252	9.92171	10.7044	12.1102	10.4646	11.2648
ENSMUSG00000033671	Cep350	protein_coding	1	155720710	155849001	-	16520	25.9732	29.0945	26.4672	26.9121	26.6312	31.0504	28.36	29.9081	27.135	29.5494	23.6989	30.2463	25.8151	29.3384	27.317	22.8227	26.7521	22.7593	26.8913
ENSMUSG00000026489	Coq8a	protein_coding	1	179992803	180027167	-	5293	34.1876	26.3672	30.1639	28.5813	26.5586	27.342	32.1199	25.5869	28.1831	28.0674	34.5663	27.251	35.3716	30.2202	31.5118	31.0565	28.6727	30.7024	31.6414
ENSMUSG00000025938	Slco5a1	protein_coding	1	12936773	13062874	-	13137	4.44731	5.27604	3.47004	4.26755	3.12484	3.20144	6.87152	4.39902	3.74692	4.84247	4.56555	5.13382	4.57863	3.81489	4.07713	4.40205	3.90814	3.93599	5.42965
ENSMUSG00000026159	Agfg1	protein_coding	1	82817204	82878903	+	8384	64.2984	59.8851	60.2181	65.4466	66.9249	68.1921	68.5503	59.9312	71.0806	61.9739	56.2133	66.7223	64.4396	75.5508	69.5171	57.5165	64.9604	58.8541	64.6045
ENSMUSG00000038496	Slc19a3	protein_coding	1	82990244	83016169	-	3065	6.89266	5.81935	7.61108	6.85198	6.20674	4.79364	5.74319	5.75719	5.57802	6.8371	6.82207	9.69043	7.33713	6.73897	6.82143	5.64548	8.50941	6.50706	7.41717
ENSMUSG00000064302	Clasp1	protein_coding	1	118316788	118537227	+	21844	28.1869	28.8794	27.4822	28.802	32.0395	27.2155	31.6415	30.0606	28.9674	32.2747	26.7771	29.6128	27.1638	30.412	28.8647	28.3084	28.6368	28.8787	28.1378
ENSMUSG00000053161	Daw1	protein_coding	1	83137473	83188295	+	2140	6.67209	5.48337	6.80057	5.65535	2.43293	5.32089	3.51523	4.84434	6.49662	4.6339	4.11405	3.06719	3.79827	3.14246	4.39099	3.61729	4.12649	2.87645	3.11873
ENSMUSG00000026466	Tor1aip1	protein_coding	1	155880345	155912173	-	5406	34.0929	42.6312	38.0054	36.1815	36.4123	36.2828	34.6768	38.2309	37.1163	38.3831	32.2661	40.614	34.4318	39.2441	33.5038	34.7031	34.6833	34.0232	34.9538
ENSMUSG00000010609	Psen2	protein_coding	1	180054569	180091003	-	4332	15.3701	15.133	18.3289	18.6523	16.4101	16.407	14.2394	14.7659	15.4394	16.715	16.7032	14.811	13.5097	13.9713	15.0213	16.9759	15.4545	18.3588	15.6954
ENSMUSG00000026163	Sphkap	protein_coding	1	83231860	83385921	-	9602	136.304	126.999	150.874	124.91	127.653	151.198	125.773	152.186	148.723	152.907	114.927	139.161	122.605	140.072	132.481	123.038	141.33	122.958	134.736
ENSMUSG00000038855	Itpkb	protein_coding	1	180158050	180252367	+	10463	32.8629	41.4961	36.6754	30.8734	26.0862	29.0501	24.3587	34.278	32.3929	33.941	28.767	29.2808	27.8117	25.1888	21.5991	28.5275	30.0108	27.3216	30.4586
ENSMUSG00000053963	Stum	protein_coding	1	180259952	180310894	-	7375	154.804	102.234	104.905	128.65	163.973	170.134	175.605	160.158	169.432	139.586	142.32	132.589	159.076	146.568	149.105	142.255	141.124	145.865	126.384
ENSMUSG00000045658	Pid1	protein_coding	1	84014017	84341901	-	8172	28.9896	25.2149	22.6013	25.808	25.3129	25.0134	24.6335	24.4001	28.9675	27.2918	25.6206	30.3411	24.2364	27.6068	30.6152	24.9352	28.548	23.4112	25.5219
ENSMUSG00000050565	Tor1aip2	protein_coding	1	155911149	155944607	+	9218	29.4143	34.6253	31.6918	31.6451	29.9135	33.153	30.6845	31.3941	30.2867	29.6956	27.3097	29.8532	29.1577	30.9532	28.3645	28.8732	28.7618	28.6077	30.1603
ENSMUSG00000015484	Fam163a	protein_coding	1	155951712	156032596	-	3882	15.2377	14.6705	11.4672	15.6338	13.515	13.7198	17.8666	9.7729	11.3732	15.8571	18.356	17.5001	16.2622	18.1894	12.0424	15.6007	14.0719	17.4425	14.7747
ENSMUSG00000048402	Gli2	protein_coding	1	118761862	118981349	-	6869	3.77551	4.57829	5.14092	4.11973	4.4895	3.98381	3.72351	4.5598	4.54029	4.22204	3.64486	3.05782	3.07666	3.42656	5.33516	3.38084	4.69388	4.44487	3.79541
ENSMUSG00000037035	Inhbb	protein_coding	1	119343195	119349978	-	4255	12.6008	13.4948	11.1662	14.7234	11.1066	10.2295	14.2143	10.1603	11.48	12.0925	10.6688	8.79287	12.0985	10.7998	8.00543	11.9858	9.8942	11.2841	11.6659
ENSMUSG00000036766	Dner	protein_coding	1	84347560	84673942	-	4784	290.419	318.314	300.314	249.816	251.525	269.035	271.499	292.406	276.393	293.055	254.308	283.736	271.453	247.068	239.583	263.512	273.963	233.511	259.922
ENSMUSG00000005886	Ncoa2	protein_coding	1	13209329	13444307	-	15642	32.9732	35.4288	34.6709	33.4404	32.5427	39.3449	38.3873	37.4107	36.8135	36.2439	33.3311	36.9166	33.4652	41.8049	33.9416	33.1573	35.2516	33.214	34.0409
ENSMUSG00000004451	Ralb	protein_coding	1	119398035	119432524	-	4930	22.6081	23.1356	22.2266	23.9349	21.2028	22.9477	23.1324	20.8492	23.3224	22.999	20.4252	22.5006	20.8841	22.6371	20.3945	20.7356	20.9531	19.5781	21.1527
ENSMUSG00000098923	Tmem185b	protein_coding	1	119453890	119454959	+	2824	23.7325	22.9924	19.8558	21.3648	20.4929	22.892	19.8187	21.4792	22.2204	22.063	20.654	21.0929	19.7643	18.7671	19.3824	20.3167	20.5801	19.3561	22.0825
ENSMUSG00000026496	Parp1	protein_coding	1	180396489	180428817	+	5293	73.2475	64.5582	71.0024	74.8493	81.0001	80.6381	73.4494	70.7598	79.7928	74.057	65.2341	67.7089	66.7505	80.9503	83.6171	67.5759	77.7151	78.2447	72.0305
ENSMUSG00000025935	Tram1	protein_coding	1	13634922	13660134	-	3162	56.2144	58.4866	54.2152	58.2563	48.5107	55.0621	56.9072	52.3876	60.189	51.0661	43.8532	54.0237	47.6422	52.5617	51.783	45.7224	53.517	46.4882	53.2297
ENSMUSG00000025937	Lactb2	protein_coding	1	13693554	13730770	-	4566	32.5472	30.4968	36.1853	39.3296	26.3139	27.11	32.3903	32.1245	34.1928	28.6435	30.7303	32.8118	31.8652	30.2628	26.908	28.7712	31.6638	30.3601	35.5831
ENSMUSG00000026600	Soat1	protein_coding	1	156252095	156301901	-	9791	23.9132	24.0018	24.4598	26.2303	18.7957	25.8293	19.9609	21.717	24.5038	23.1229	17.3939	21.4357	21.8891	23.3363	22.1218	19.1377	23.408	17.9808	21.9195
ENSMUSG00000058729	Lin9	protein_coding	1	180468715	180518252	+	7244	2.81578	3.71493	4.60889	3.36594	3.87008	4.8424	4.00845	4.50644	4.46087	4.85583	2.39274	5.14212	3.66544	4.95112	3.7618	2.92295	3.8272	3.02512	3.85806
ENSMUSG00000026499	Acbd3	protein_coding	1	180553608	180581769	+	6780	29.9344	31.1533	29.8615	33.2067	32.6365	34.2934	29.2471	29.3446	35.663	33.723	26.417	33.2546	28.7728	35.4711	31.5649	26.663	31.3802	26.0751	32.0231
ENSMUSG00000026596	Abl2	protein_coding	1	156386356	156477138	+	10800	57.2669	51.2548	48.3919	55.1071	58.3689	62.3582	60.9051	55.1022	56.7453	60.7396	56.1972	64.9694	57.3497	63.6905	62.8623	52.8925	54.1555	51.7527	57.3555
ENSMUSG00000026219	Trip12	protein_coding	1	84698910	84818237	-	16601	69.7898	73.0129	67.2312	76.7079	66.5125	72.1527	78.4206	70.353	74.2062	71.0052	63.5737	71.5747	68.2704	72.5107	71.4475	68.6965	68.6447	60.9294	73.9483
ENSMUSG00000073633	Fbxo36	protein_coding	1	84817562	84878208	+	2148	5.56198	10.6345	14.6465	10.5229	6.71226	8.12261	9.03552	7.39348	9.00891	8.01378	9.86255	9.01453	8.32508	7.37964	5.03083	8.37357	5.92766	6.53388	8.35038
ENSMUSG00000026220	Slc16a14	protein_coding	1	84883619	84912855	-	3352	15.213	11.8558	13.7911	16.088	16.4286	18.5191	15.126	13.4238	14.2364	15.1827	14.61	15.1269	13.0137	14.3302	13.8063	15.6222	13.111	16.0134	17.8575
ENSMUSG00000026104	Stat1	protein_coding	1	52158599	52201024	+	7105	8.73565	7.92755	9.69934	8.16617	6.9897	7.57373	8.57607	8.50623	9.04339	7.0839	7.39609	6.09726	7.81751	8.22551	7.80304	9.74153	7.97758	6.23791	8.48352
ENSMUSG00000026383	Epb41l5	protein_coding	1	119472767	119576666	-	14758	4.97568	5.55526	5.33668	4.1003	3.7043	3.89514	4.24095	5.27592	5.01578	3.90488	5.46227	4.15852	4.42454	4.26382	3.51788	3.85683	3.97983	3.40356	4.39516
ENSMUSG00000060519	Tor3a	protein_coding	1	156481187	156501895	-	3892	8.61003	11.457	10.173	9.96893	10.2903	9.90952	8.50447	11.2213	8.06145	7.35534	14.3501	8.64323	10.3727	9.0096	7.42418	14.5661	7.96765	9.42636	7.93106
ENSMUSG00000038806	Sde2	protein_coding	1	180678692	180693818	+	3471	29.2988	32.4998	28.8564	26.5607	24.8076	28.149	33.3326	29.3588	29.5534	30.1329	30.3583	34.2751	26.9304	29.892	27.2074	24.5977	29.7605	25.5375	28.662
ENSMUSG00000033557	Fam20b	protein_coding	1	156506102	156546642	-	8770	66.037	61.7094	58.8611	64.1084	69.5278	55.2226	67.2144	63.6063	66.1955	63.0224	45.1748	66.4613	54.5903	68.4098	66.8056	45.042	65.0517	56.6568	60.2628
ENSMUSG00000025932	Eya1	protein_coding	1	14239178	14380459	-	7808	5.95251	7.43421	8.05857	6.7243	4.77028	4.98657	6.12752	6.55389	6.73733	5.4636	4.19315	5.77947	5.76033	5.72135	5.20502	5.07373	6.39135	5.29785	6.09028
ENSMUSG00000026520	Pycr2	protein_coding	1	180731858	180735653	+	2958	33.592	32.4766	33.7885	32.7916	35.4058	31.727	34.3323	32.8099	30.8044	34.2835	34.6001	34.6164	32.7001	32.2072	31.2112	34.8672	32.5612	36.0429	34.6199
ENSMUSG00000026384	Ptpn4	protein_coding	1	119580197	119765343	-	11321	91.2711	106.139	97.3772	116.697	97.6924	94.1562	101.267	90.598	99.2066	97.4113	79.6145	106.275	92.0217	120.175	94.2909	81.6505	92.2246	84.3656	101.16
ENSMUSG00000036975	Tmem177	protein_coding	1	119835620	119840938	-	3341	15.3939	14.611	14.0287	15.1289	14.9842	14.1274	13.2394	19.4098	15.7453	14.4487	16.7168	16.9449	14.9218	15.4317	13.1487	14.447	12.9083	15.6239	15.1695
ENSMUSG00000092083	Kcnb2	protein_coding	1	15357478	15782772	+	15165	18.9939	15.5272	14.2538	15.386	13.9706	15.9011	21.9056	14.9666	19.4875	17.0757	18.2511	20.5376	16.8837	19.1632	17.2103	14.2626	17.3473	14.4503	19.4193
ENSMUSG00000026519	Tmem63a	protein_coding	1	180769909	180802677	+	4492	31.6887	34.7609	30.4923	40.0568	38.9175	25.8803	22.2395	33.0956	24.0909	37.7791	29.5216	34.9231	30.2188	30.5831	29.8616	38.8753	35.98	31.4084	35.4264
ENSMUSG00000025925	Terf1	protein_coding	1	15875870	15914276	+	4608	18.465	21.0853	19.5997	20.8953	20.0336	20.2468	22.0062	20.8222	21.9759	19.084	19.8822	21.7939	18.9919	22.3773	22.5334	19.4177	19.7878	17.6332	18.4215
ENSMUSG00000038776	Ephx1	protein_coding	1	180803775	180848469	-	1950	74.4174	78.2295	82.0951	71.2822	58.1236	72.8033	72.2169	83.1387	74.7647	64.575	45.9956	60.5047	60.3023	57.6417	49.9953	49.7385	65.7168	61.1141	66.3131
ENSMUSG00000050777	Tmem37	protein_coding	1	119995107	120001804	-	1311	5.2233	7.39928	7.50941	5.83755	4.58236	5.32337	3.67236	6.0569	4.58582	4.85244	5.45637	6.38356	5.58007	6.59516	3.04623	6.07831	4.69943	4.50754	4.45448
ENSMUSG00000043716	Rpl7	protein_coding	1	16171519	16174886	-	2687	242.755	267.849	253.684	217.719	217.837	228.494	243.847	246.841	229.128	233.828	211.746	227.424	227.383	205.88	214.722	229.117	217.441	219.833	231.541
ENSMUSG00000026516	Nvl	protein_coding	1	180914703	180971769	-	13488	11.018	13.5602	11.3134	11.2423	13.4954	14.1609	13.3408	12.2322	11.7561	14.1632	10.4437	13.3948	12.6754	14.257	12.2963	11.3264	11.7847	10.3871	12.3704
ENSMUSG00000025921	Rdh10	protein_coding	1	16175998	16202771	+	4160	14.8499	14.4424	14.8681	12.1076	13.382	16.3348	13.1284	14.422	15.31	14.7525	10.0527	14.24	12.961	15.2803	15.8683	11.6575	14.6125	12.4888	12.9852
ENSMUSG00000062169	Cnih4	protein_coding	1	180972258	180993813	+	3783	43.3662	40.1177	38.0175	40.6953	41.0238	42.625	40.0489	41.1641	40.1774	43.178	32.7999	39.8634	36.8134	40.5474	40.8607	34.004	38.2718	33.7151	38.1515
ENSMUSG00000026103	Gls	protein_coding	1	52202607	52272382	-	15057	142.252	134.835	136.041	142.812	137.024	140.063	150.222	146.667	165.64	137.536	133.534	150.788	152.018	155.214	150.278	135.907	148.831	131.313	145.886
ENSMUSG00000002881	Nab1	protein_coding	1	52496453	52539459	-	4100	31.1649	38.6187	31.2675	23.0502	24.909	26.6078	35.2278	43.0385	36.9335	44.1293	25.9022	40.3433	34.8922	36.6314	28.9923	29.709	29.803	22.1001	43.3918
ENSMUSG00000058665	En1	protein_coding	1	120530147	120535721	+	2624	3.6091	5.2471	5.87245	5.42614	5.11307	4.75939	2.63749	2.6899	4.00953	6.06093	4.29886	8.69253	3.09768	5.06464	4.74491	3.73097	4.93064	4.31643	4.53057
ENSMUSG00000043015	Nemp2	protein_coding	1	52669862	52691078	+	7078	7.61624	7.60411	7.16619	7.69441	6.36565	3.50291	8.43874	4.26934	7.96306	7.45457	7.61866	6.39873	7.3497	6.3793	6.5384	8.10602	6.81842	7.72277	10.5491
ENSMUSG00000038733	Wdr26	protein_coding	1	181000793	181039566	-	8297	87.3267	89.9681	86.2831	92.6675	89.2034	95.6244	99.044	86.2935	101.489	87.3846	81.5399	95.4468	88.6273	104.055	92.8686	83.2005	88.4626	83.2123	90.6707
ENSMUSG00000003721	Insig2	protein_coding	1	121232082	121260318	-	3473	74.4215	87.0368	83.6846	82.9673	83.663	74.8269	86.7708	78.8801	77.79	83.7741	71.7722	84.9533	74.6597	81.5562	77.5845	71.4561	79.3549	69.4787	77.0485
ENSMUSG00000041439	Mfsd6	protein_coding	1	52695445	52766621	-	8231	68.9984	72.2133	65.1077	70.7066	78.6789	63.3013	74.1018	71.4964	73.7258	71.4457	67.9544	78.3692	78.0802	75.5157	68.7829	73.3012	79.0172	65.3327	74.4713
ENSMUSG00000026514	Cnih3	protein_coding	1	181180193	181288206	+	2751	59.4756	40.7783	46.5223	54.0854	53.4289	57.4135	69.6749	58.3702	66.2446	54.4786	60.7059	61.7369	72.094	67.9808	51.407	53.2155	50.8373	67.4856	57.5431
ENSMUSG00000026102	Inpp1	protein_coding	1	52824586	52856727	-	6460	30.3347	32.4059	33.7592	32.7302	30.5333	28.8847	33.1413	30.525	33.2126	31.6282	27.6404	28.3483	27.8074	34.9727	28.8011	29.6402	34.4924	27.0237	31.2848
ENSMUSG00000050625	Ccdc121	protein_coding	1	181337198	181339016	-	1819	10.4927	13.5042	13.4129	10.3714	6.38507	8.88497	12.8203	9.57955	12.6008	14.092	9.98261	15.0653	13.2567	9.8587	9.42771	11.3901	6.09659	7.58029	12.6125
ENSMUSG00000041426	Hibch	protein_coding	1	52884088	52960140	+	6059	18.6599	20.2965	19.8865	18.3882	16.8554	15.3375	17.1583	17.7652	17.6743	16.521	17.3912	18.4434	17.3057	17.3091	16.2066	16.7967	17.8622	14.4264	18.2439
ENSMUSG00000026339	Ccdc93	protein_coding	1	121358778	121434189	+	11445	16.3455	17.3752	16.3622	17.8833	16.4993	17.3788	17.2076	18.6942	17.1542	17.8358	15.409	18.4239	17.2343	19.9498	15.9896	13.6268	16.5979	14.9735	16.6743
ENSMUSG00000050534	Htr5b	protein_coding	1	121437571	121456194	-	1935	4.81891	5.17487	6.41501	6.80637	5.27788	7.30829	6.7645	8.54931	6.69943	6.67194	7.39359	6.95389	5.04081	5.46131	7.52708	7.88336	3.71461	6.10789	3.88029
ENSMUSG00000043629	1700019D03Rik	protein_coding	1	52961483	53059338	-	4330	12.5508	12.43	9.39109	13.0298	11.053	11.4096	11.5011	9.98433	11.2378	10.6732	10.4205	12.9987	9.76148	13.3861	11.773	8.88621	12.7582	10.4062	10.2597
ENSMUSG00000001674	Ddx18	protein_coding	1	121481564	121495718	-	2483	35.2653	33.5224	31.633	31.3234	30.3237	36.3171	32.4171	34.1118	31.1738	29.9156	27.0362	32.3828	31.7538	31.0172	36.2358	27.9667	33.4142	28.4601	30.071
ENSMUSG00000004880	Lbr	protein_coding	1	181642900	181670611	-	4761	21.1461	20.9335	21.9817	20.7098	19.9786	19.7119	22.3102	18.5316	19.7306	21.0252	19.8789	20.611	16.902	20.3129	17.4178	19.7023	21.9988	17.8423	21.3778
ENSMUSG00000026098	Pms1	protein_coding	1	53228346	53336177	-	7542	4.5011	4.64689	4.6538	4.38926	3.74372	3.62832	5.12677	2.95383	4.58354	3.54759	3.39257	3.41592	3.73616	4.47951	3.98694	4.01497	4.983	3.39529	4.36931
ENSMUSG00000026097	Ormdl1	protein_coding	1	53336254	53349468	+	4711	7.26782	6.74192	7.04156	7.63138	5.99345	7.52403	6.35532	6.64853	6.97902	6.31492	4.61367	7.24512	6.26891	6.62759	7.08095	5.99275	6.62608	5.8015	6.86216
ENSMUSG00000036707	Cab39	protein_coding	1	85721162	85779297	+	7077	136.474	124.933	128.284	140.908	145.44	140.733	132.743	128.815	137.993	134.73	128.097	140.421	132.734	151.111	151.832	132.707	141.466	137.185	134.535
ENSMUSG00000026223	Itm2c	protein_coding	1	85822002	85836396	+	2491	997.358	895.289	908.997	935.542	994.011	982.868	987.691	908.853	884.167	1006.88	1085.38	913.688	1048.32	890.375	918.641	1010.06	930.944	998.933	904.006
ENSMUSG00000026096	Osgepl1	protein_coding	1	53352783	53365502	+	6147	30.9786	27.9727	30.7083	30.1985	27.9834	26.4116	26.7029	21.6015	30.8694	29.7991	24.214	27.2557	28.5621	32.2472	32.7899	25.2974	28.7317	24.8347	32.0635
ENSMUSG00000036815	Dpp10	protein_coding	1	123249200	124773776	-	17227	41.4838	42.1868	39.2207	45.0032	42.184	42.3773	55.8332	38.45	47.6913	43.325	38.4254	47.8463	45.7051	51.6122	43.2281	36.49	39.5423	38.8339	45.8125
ENSMUSG00000025920	Stau2	protein_coding	1	16298898	16590291	-	6747	96.0514	92.3402	91.7674	104.671	95.6874	98.9736	105.921	92.3546	103.892	93.8157	93.8701	103.681	96.7799	111.348	104.211	95.599	98.3146	92.439	98.9503
ENSMUSG00000026227	2810459M11Rik	protein_coding	1	85973585	85981075	+	3331	15.1339	15.1245	16.1269	12.1822	13.0454	12.4606	16.5312	11.6544	15.7362	15.1661	15.115	13.1039	16.024	14.9493	9.09769	14.9005	13.0704	14.2664	13.8376
ENSMUSG00000025939	Ube2w	protein_coding	1	16611014	16689536	-	4930	54.7027	51.4125	53.1789	60.4329	57.6782	66.6453	58.5023	55.4339	66.9567	56.9663	52.6257	62.0099	54.8482	65.183	64.4714	50.9385	58.027	55.0883	59.016
ENSMUSG00000026094	Stk17b	protein_coding	1	53794665	53824383	-	5185	19.5574	22.9031	25.9216	16.03	17.8428	24.1923	19.7604	23.8226	22.2841	22.6618	16.4492	18.1976	17.3487	20.0724	13.0485	14.5783	22.6159	12.9167	18.262
ENSMUSG00000079658	Eloc	protein_coding	1	16711949	16727266	-	3026	137.078	144.05	147.465	152.863	151.08	167.816	167.655	145.93	153.479	144.255	137.018	147.61	138.606	156.835	147.115	132.723	139.806	132.876	159.422
ENSMUSG00000026342	Slc35f5	protein_coding	1	125488332	125523557	+	2956	31.791	29.0052	30.2637	35.6436	28.1135	24.4171	35.0172	29.6981	30.6346	29.8127	26.6192	30.3653	32.0806	30.1165	25.1925	24.4159	28.9012	26.2384	30.8332
ENSMUSG00000025940	Tmem70	protein_coding	1	16735431	16748419	+	1820	83.4153	82.9576	77.1406	94.7583	97.1538	96.8737	88.6178	82.7752	104.673	79.982	81.0263	101.703	93.1927	97.2132	89.7077	81.3129	96.1379	76.7083	91.3333
ENSMUSG00000025779	Ly96	protein_coding	1	16758275	16779835	+	1021	4.5664	4.1375	2.93463	2.44043	2.5497	2.87806	5.01015	2.59242	4.9683	2.9321	5.65883	2.89296	2.91908	4.70468	3.45129	4.01388	4.02282	1.92928	5.51544
ENSMUSG00000026344	Lypd1	protein_coding	1	125795359	125840838	-	7038	52.3746	39.9706	41.3562	50.9049	38.4963	47.4928	49.5948	36.8874	47.7296	41.8446	34.4397	37.8645	48.4295	51.4837	42.5242	42.5073	40.2676	49.7136	37.3391
ENSMUSG00000042686	Jph1	protein_coding	1	17034784	17168113	-	4998	21.3094	21.5687	25.4355	24.6775	26.4034	26.6408	27.8748	22.5956	27.2904	23.7718	23.0649	24.6898	25.3163	26.4297	23.2192	24.1889	24.5304	25.2727	27.333
ENSMUSG00000025777	Gdap1	protein_coding	1	17215586	17234495	+	7731	112.698	113.514	105.971	121.898	114.358	112.864	122	108.845	131.083	124.543	101.709	122.387	109.765	123.81	120.361	98.8923	119.803	107.108	128.846
ENSMUSG00000042807	Hecw2	protein_coding	1	53846035	54234327	-	12947	22.079	22.0906	23.1425	26.5584	25.5976	25.4483	29.679	20.1542	23.9723	23.3682	30.5153	23.5363	28.5446	29.9035	25.9286	20.9616	22.8412	23.5441	25.533
ENSMUSG00000025776	Crispld1	protein_coding	1	17797269	17835799	+	4515	4.29184	4.9554	5.68819	5.24274	4.4352	4.18973	3.73214	3.61514	6.65781	3.85398	2.98587	4.47036	4.62074	4.75205	3.48605	3.782	4.32108	4.52638	4.98894
ENSMUSG00000041303	Gtf3c3	protein_coding	1	54435163	54478130	-	4925	47.6583	48.0337	46.0628	49.2555	49.5642	43.0707	52.2687	43.1739	47.4933	42.8536	43.5734	46.8795	45.1114	47.5633	49.9409	43.5936	48.8289	44.5953	48.0653
ENSMUSG00000022995	Enah	protein_coding	1	181723949	181847555	-	21452	50.0212	53.2713	45.7028	50.5259	47.2339	46.813	44.5703	45.8274	47.8971	48.4333	46.376	53.3087	45.6456	52.1429	52.5313	47.5581	48.7947	44.5228	50.3913
ENSMUSG00000042596	Tfap2d	protein_coding	1	19173246	19236570	+	1954	6.18875	5.04448	5.58594	4.91851	4.40671	2.44374	3.38786	1.69324	3.17292	3.63867	5.06887	3.94701	3.1892	5.16238	4.32807	4.77724	3.67849	3.90632	6.40426
ENSMUSG00000073678	Pgap1	protein_coding	1	54512153	54596841	-	16611	25.48	27.4846	21.3748	25.9932	21.3739	25.8497	26.9457	25.1365	26.3077	24.9045	21.5318	30.5745	25.1517	27.9439	26.0218	18.8188	24.1824	22.5012	22.4624
ENSMUSG00000026511	Srp9	protein_coding	1	181952302	181959484	+	5541	31.8424	34.3922	30.5906	29.0365	30.827	28.803	33.9949	28.4622	31.5329	35.253	38.8782	40.0687	34.2775	33.0288	28.7447	40.1443	31.6516	29.4616	34.7797
ENSMUSG00000036155	Mgat5	protein_coding	1	127132752	127416073	+	10291	62.6477	61.042	64.0952	60.3577	63.4742	66.4775	59.8825	67.4941	66.0329	65.162	67.6923	69.9688	63.451	63.5733	68.8021	66.2166	72.4993	63.1651	63.8606
ENSMUSG00000038633	Degs1	protein_coding	1	182103337	182110369	-	2591	127.871	159.116	143.642	165.956	135.947	135.456	146.155	138.762	137.698	134.317	145.049	150.352	136.779	136.633	129.382	139.101	133.475	123.73	139.58
ENSMUSG00000026594	Ralgps2	protein_coding	1	156631736	156767172	-	12085	26.8969	29.9195	26.0151	30.279	28.2022	35.166	33.4642	29.221	29.46	31.3363	25.293	33.1856	30.8497	36.4219	31.8408	25.6218	27.0534	23.9602	30.6678
ENSMUSG00000025927	Tfap2b	protein_coding	1	19279138	19308307	+	6338	14.4363	22.4888	24.5152	12.0467	10.6475	12.1414	14.4802	17.4704	20.5424	15.0557	11.8941	16.2593	11.4567	11.242	9.37744	11.567	14.581	8.85754	13.6235
ENSMUSG00000047539	Fbxo28	protein_coding	1	182140667	182169183	-	5318	49.698	51.4273	52.7198	48.2594	57.0849	61.0576	57.9967	55.5371	58.2561	54.3581	45.5785	62.2067	57.3679	64.1005	58.7074	46.5799	52.2101	46.6242	54.2003
ENSMUSG00000026347	Tmem163	protein_coding	1	127414283	127605833	-	4292	37.0352	35.2507	41.4872	38.2743	35.4588	33.4193	40.3472	35.3573	32.436	43.5502	40.4485	43.853	40.9067	35.2911	32.8403	45.4079	46.8435	33.5604	38.2921
ENSMUSG00000026510	Trp53bp2	protein_coding	1	182236737	182289997	+	4418	34.9237	38.07	34.9269	33.1945	36.5325	37.704	33.3392	33.0009	34.4027	35.5321	31.6975	45.7222	31.2155	33.886	39.4543	31.2295	34.4909	30.5969	36.0198
ENSMUSG00000062590	Armc9	protein_coding	1	86082502	86204419	+	13006	9.8916	8.91405	8.50741	9.42845	9.20721	9.57397	9.33528	7.90302	9.38943	9.00564	10.0481	9.15984	9.10367	10.5628	10.0607	8.92779	8.81083	10.0527	8.08219
ENSMUSG00000026349	Ccnt2	protein_coding	1	127701901	127733669	+	12345	54.3014	62.064	57.5742	59.8304	58.7852	56.8301	61.9479	59.0336	66.4602	58.9277	50.5012	63.1257	55.4836	70.6611	64.2432	54.812	59.5051	54.5702	64.2675
ENSMUSG00000052331	Ankrd44	protein_coding	1	54684499	54965546	-	14175	8.59276	9.53655	9.22505	8.9899	7.00695	8.3439	8.70339	7.53135	9.43684	7.68217	7.45317	8.14976	8.50581	8.40396	7.45771	6.97083	7.53367	7.03497	7.94535
ENSMUSG00000026234	Ncl	protein_coding	1	86272441	86287122	-	10188	146.598	137.431	144.086	153.311	123.062	138.409	142.492	131.092	155.253	131.733	127.004	140.386	135.339	136.133	140.633	131.224	144.469	122.024	143.629
ENSMUSG00000026509	Capn2	protein_coding	1	182294825	182345089	-	6345	73.985	62.2877	63.1767	64.2065	58.7966	56.877	54.6796	57.9849	59.0719	64.9042	50.0822	63.9569	56.9643	65.081	78.9354	56.8742	77.6147	60.3433	64.2296
ENSMUSG00000051590	Map3k19	protein_coding	1	127742528	127782768	-	5345	7.27802	8.63525	6.72686	7.05916	6.96845	9.5522	6.1363	9.12001	10.4043	8.43633	4.94147	9.14879	6.08292	5.36216	6.32894	5.66528	5.99381	5.38975	6.98469
ENSMUSG00000041859	Mcm3	protein_coding	1	20873192	20890536	-	3752	3.96084	5.08742	4.79145	5.5025	4.10959	4.20961	4.3307	3.52727	3.40499	4.0393	3.15311	3.49883	4.11615	2.90189	3.81929	3.5802	3.50303	4.13436	4.61379
ENSMUSG00000025982	Sf3b1	protein_coding	1	55024328	55066640	-	11370	178.437	174.32	163.252	178.682	171.506	174.918	197.824	163.169	184.934	171.109	157.333	180.259	177.698	201.095	197.294	161.676	179.536	156.613	190.295
ENSMUSG00000026238	Ptma	protein_coding	1	86454448	86457931	+	1462	598.333	634.076	650.252	647.998	618.416	627.472	574.948	630.788	604.619	627.862	592.595	619.565	617.314	597.203	588.741	619.335	620.73	609.497	629.976
ENSMUSG00000025931	Paqr8	protein_coding	1	20960830	21009874	+	5488	186.289	193.493	166.597	192.214	183.61	204.94	146.066	160.285	207.697	164.296	145.083	208.647	168.5	186.52	221.434	144.828	172.697	161.921	155.284
ENSMUSG00000026239	Pde6d	protein_coding	1	86470716	86510239	-	2178	68.2995	66.5202	66.0331	66.9254	69.6918	65.6036	63.9662	63.1942	65.9892	68.4675	63.792	72.4037	58.3437	63.0024	64.5	62.5116	73.1695	65.4563	66.7447
ENSMUSG00000025981	Coq10b	protein_coding	1	55091929	55111112	+	4805	13.5539	17.1275	13.8522	16.668	15.3365	22.7038	22.3877	18.5914	15.2881	16.4325	13.6275	19.8417	14.6044	19.5271	14.0804	13.6464	15.2154	13.2208	16.1036
ENSMUSG00000036104	Rab3gap1	protein_coding	1	127796510	127870648	+	11739	49.2978	49.2075	48.3131	51.5178	52.813	48.7498	54.0212	50.5631	49.0054	52.2311	49.5458	49.9316	47.6615	53.5492	50.9499	48.0992	49.0014	47.4452	46.5492
ENSMUSG00000025933	Tmem14a	protein_coding	1	21288799	21300391	+	1351	60.2845	65.5483	77.3063	76.5395	49.5064	73.816	76.5066	76.5717	69.2538	64.5379	75.1457	72.1483	57.558	77.1542	74.7703	75.3303	59.8918	57.9565	64.6846
ENSMUSG00000026240	Cops7b	protein_coding	1	86510626	86537097	+	5515	18.4135	19.263	17.5794	17.8461	18.8448	18.4489	21.1697	16.9979	17.5782	16.4204	15.8142	16.6922	18.6688	19.3358	16.0588	19.0728	16.6079	19.4658	16.7533
ENSMUSG00000070565	Rasal2	protein_coding	1	156962752	157240165	-	13740	39.2236	37.4181	34.2211	40.2845	44.6553	41.2224	46.7342	35.542	46.4902	37.8975	38.2654	39.8533	37.8414	48.3144	45.6158	39.4374	41.7157	38.8332	40.3925
ENSMUSG00000026241	Nppc	protein_coding	1	86594013	86598293	-	1042	26.986	25.6761	35.5328	22.7169	20.7552	26.6143	28.5887	26.8836	29.0287	22.4454	26.1397	22.6772	21.5819	17.3638	21.4177	29.7159	21.8767	25.5204	22.2176
ENSMUSG00000025980	Hspd1	protein_coding	1	55116994	55127402	-	2642	308.93	302.377	285.87	323.35	305.907	370.232	296.405	325.265	341.19	316.35	283.978	368.996	289.506	313.565	338.595	291.188	305.016	270.082	317.9
ENSMUSG00000033488	Cryzl2	protein_coding	1	157286147	157320208	+	2534	5.69217	6.79183	5.57427	5.26768	4.4254	3.98623	4.74986	5.91906	4.00365	5.09479	5.42871	3.49689	3.84924	3.98078	3.24472	4.40258	4.13323	4.66407	4.36226
ENSMUSG00000025979	Mob4	protein_coding	1	55170390	55193097	+	4855	66.5013	68.6421	65.3736	69.8346	63.395	71.9873	67.6181	66.6487	75.3823	61.1221	60.4089	69.5925	62.8946	72.3572	68.5641	58.619	63.4495	53.8092	67.3595
ENSMUSG00000053333	Dis3l2	protein_coding	1	86631530	86977817	+	8901	14.1752	12.7087	13.032	13.6767	13.3859	12.1942	14.2998	12.2416	13.0654	12.8646	14.4966	12.3887	13.2717	14.7326	13.0906	13.4288	13.105	13.6929	13.5201
ENSMUSG00000025978	Rftn2	protein_coding	1	55209318	55265941	-	5871	28.5636	33.525	25.1529	29.0111	21.7269	24.4312	26.1901	24.1574	32.2565	27.0889	22.7749	30.5494	23.5824	26.9723	25.8486	27.1459	23.5063	28.6024	27.9224
ENSMUSG00000046994	Mars2	protein_coding	1	55276336	55287629	+	11294	23.9302	17.7599	22.0764	22.582	15.9575	16.8143	18.1704	19.6863	23.9876	19.1014	19.0499	20.748	21.615	23.0803	21.653	15.1394	20.2928	17.9207	21.7725
ENSMUSG00000028033	Kcnq5	protein_coding	1	21468627	22031805	-	7689	39.0154	29.0575	28.391	42.7757	50.1339	42.7313	55.1989	32.2439	43.9084	38.2044	48.055	35.4909	48.7691	53.2886	49.8005	41.7214	42.7343	48.5467	41.9084
ENSMUSG00000038349	Plcl1	protein_coding	1	55445080	55793444	+	6687	39.6978	36.9446	34.6295	38.8585	39.7384	28.9753	27.359	33.6449	38.8	32.9328	30.3228	33.7907	31.1583	37.7363	39.2057	32.89	40.3236	33.5074	32.0318
ENSMUSG00000056211	R3hdm1	protein_coding	1	128031038	128165473	+	31486	32.9282	29.6907	28.9087	32.7115	39.6034	36.1527	37.1088	35.7206	41.5956	34.0028	35.7999	35.4238	35.3932	40.9824	39.7971	34.3329	37.1843	36.4496	34.518
ENSMUSG00000026247	Ecel1	protein_coding	1	87075377	87084243	-	3500	38.5055	33.9739	20.4234	35.0361	31.7538	21.7239	23.5135	19.9775	21.8472	33.2511	38.8322	37.0386	30.8876	29.6443	34.9021	33.1757	27.5776	35.9487	26.8155
ENSMUSG00000026353	Ubxn4	protein_coding	1	128171701	128207115	+	4659	81.6827	83.4851	77.4489	85.8371	88.2403	91.3355	78.6651	77.7849	91.4576	87.8295	77.0638	97.9498	78.4509	93.7188	94.2899	78.1889	86.836	75.3629	86.9806
ENSMUSG00000036480	Prss56	protein_coding	1	87111035	87116127	+	2180	32.3473	11.6268	13.1552	11.593	4.9603	9.43556	9.59303	12.1416	18.7875	7.1237	8.20332	5.49492	11.1857	10.2827	26.078	9.50391	40.3193	8.58396	5.54899
ENSMUSG00000026354	Lct	protein_coding	1	128212493	128256055	-	6406	10.03	3.51703	8.18521	6.75125	10.597	7.56873	2.67741	1.72161	9.91287	2.89156	7.04352	2.5872	6.42888	11.2476	9.97466	8.77865	7.14898	10.1857	8.88828
ENSMUSG00000004031	Brinp2	protein_coding	1	158072839	158183799	-	8767	44.0896	33.6761	32.9315	38.5919	47.2585	47.1972	46.8671	37.6636	41.8739	40.2935	43.3073	40.8787	47.5009	49.9506	51.7157	41.5775	45.772	45.2455	40.0621
ENSMUSG00000026355	Mcm6	protein_coding	1	128259327	128287401	-	4666	7.96242	7.04166	7.01774	7.62869	5.9225	7.47851	6.67457	5.15267	6.68394	5.21294	6.72191	5.3104	6.44551	5.59342	6.09196	7.07523	6.29387	6.86008	6.16846
ENSMUSG00000038331	Satb2	protein_coding	1	56833140	57017809	-	6788	14.2305	10.9945	15.4492	20.8706	33.8665	31.2227	27.2179	23.396	26.4044	21.6653	25.251	20.0646	24.8671	34.6037	28.1708	20.5942	26.3513	28.8374	24.1196
ENSMUSG00000038323	1700066M21Rik	protein_coding	1	57416779	57424582	+	3235	37.3812	34.9675	34.8648	38.3463	40.7926	38.8886	41.3917	39.6143	40.0142	35.3387	30.7019	42.2538	37.6892	48.8019	41.392	38.2862	41.0095	32.4239	38.1671
ENSMUSG00000026356	Dars	protein_coding	1	128291444	128345096	-	4358	65.627	59.5607	59.2749	67.4664	55.2776	58.9993	57.3775	60.9382	65.9158	61.0086	58.0809	57.8738	57.5087	60.4751	60.697	62.065	67.9994	54.5784	64.2255
ENSMUSG00000045382	Cxcr4	protein_coding	1	128515936	128520030	-	1808	7.7361	7.78833	6.62888	7.38291	4.20878	5.28215	6.40752	10.6138	5.5074	5.17435	6.23905	4.44726	6.4439	4.69366	3.50818	7.17784	5.90651	4.90269	5.53713
ENSMUSG00000048495	Tyw5	protein_coding	1	57427396	57446260	-	2808	17.3819	21.1175	16.6154	20.4725	17.6858	20.7333	22.3427	24.1153	22.8153	17.3245	17.0485	22.6156	21.6137	19.6153	20.4131	20.1082	17.0406	17.0989	21.7627
ENSMUSG00000025971	Maip1	protein_coding	1	57445487	57457112	+	7878	11.0965	10.1883	11.3828	11.951	11.6164	10.6072	13.1392	9.96746	11.9956	11.4476	10.7215	12.4769	10.2833	11.2597	11.57	9.68158	10.5837	10.4078	12.7342
ENSMUSG00000026399	Cd55	protein_coding	1	130366764	130390481	-	4853	12.0388	10.897	11.2455	11.1121	8.00501	8.47703	9.26955	10.9991	12.7366	8.48197	7.02982	8.18277	8.37452	7.91836	8.51959	7.88164	10.4523	6.84942	8.0796
ENSMUSG00000039384	Dusp10	protein_coding	1	183745499	183807833	+	3042	18.7748	30.0883	27.8603	21.1794	20.8675	21.1911	24.7786	21.5352	21.1838	25.8945	21.4349	27.457	19.3277	23.7384	16.9895	26.3452	19.7129	18.4547	22.3512
ENSMUSG00000026254	Eif4e2	protein_coding	1	87141636	87168210	+	7497	34.4565	35.2487	33.0862	36.2507	37.101	34.9087	37.5678	34.3936	37.0137	36.762	31.2302	36.4218	31.9119	37.2044	36.2545	32.3733	33.0085	32.5474	32.4101
ENSMUSG00000026255	Efhd1	protein_coding	1	87192085	87238558	+	2125	42.3034	45.2074	46.7315	34.3392	32.6053	35.7806	32.7808	36.2257	28.9991	44.4648	34.9573	45.6377	36.2108	30.2901	40.2401	39.4282	42.3293	38.9324	41.8112
ENSMUSG00000026158	Ogfrl1	protein_coding	1	23405505	23436622	-	8109	84.2306	88.6774	82.3715	88.4948	83.5174	89.7559	98.0191	70.5592	107.596	75.3586	72.0982	77.12	85.5699	100.8	91.4004	77.9136	93.2993	70.3237	82.3305
ENSMUSG00000026156	B3gat2	protein_coding	1	23800834	23888239	+	6203	19.2837	21.4901	21.8055	24.3596	16.4641	20.5181	23.5998	22.0465	23.3519	19.5761	18.0964	23.3325	23.7179	21.9924	19.2767	16.4802	19.2354	18.1006	20.6783
ENSMUSG00000073481	Mtarc2	protein_coding	1	184545265	184578648	-	6629	16.2642	16.4035	15.3677	16.3775	12.5665	16.2351	20.5626	15.6054	19.3855	13.294	13.7377	16.9318	14.6323	16.9318	16.6913	16.6919	14.8703	13.5202	14.6301
ENSMUSG00000039349	C130074G19Rik	protein_coding	1	184604123	184615415	-	3035	87.9941	74.0796	80.1775	74.1817	93.0977	71.2841	119.717	72.7488	105.173	76.0748	116.215	74.8835	81.6848	89.2639	87.4653	96.6217	93.9198	95.8124	82.3266
ENSMUSG00000026587	Astn1	protein_coding	1	158189843	158516102	+	9839	170.559	153.215	141.736	157.682	150.121	161.014	179.291	148.991	170.231	159.968	155.613	161.96	166.273	164.64	151.853	150.897	157.859	153.906	155.528
ENSMUSG00000026620	Mark1	protein_coding	1	184628986	184731767	-	4356	89.8061	91.8783	87.2089	93.3605	103.251	95.9179	102.477	91.1962	96.1804	95.0126	91.8984	102.051	91.8695	109.648	103.977	92.1472	94.2906	98.7497	94.3715
ENSMUSG00000026155	Smap1	protein_coding	1	23883927	23961398	-	3575	98.9107	90.593	89.9175	101.26	94.8873	100.998	108.999	94.954	105.893	96.2476	93.5816	103.736	106.028	110.984	110.526	94.9553	102.079	96.9744	102.27
ENSMUSG00000026154	Sdhaf4	protein_coding	1	24035020	24044711	-	874	95.0195	93.4457	89.1334	106.094	61.1745	71.025	103.113	91.6106	63.6282	66.3643	78.6976	66.4641	76.881	55.5093	76.6037	76.3262	72.3712	64.5141	68.7263
ENSMUSG00000038305	Spats2l	protein_coding	1	57813321	57986123	+	8041	13.0821	12.1221	10.9923	11.4653	11.9288	11.9225	12.9852	11.1918	12.8973	12.3325	10.5384	13.1831	11.2879	12.2262	12.9715	10.533	11.2119	10.993	11.5942
ENSMUSG00000054770	Kctd18	protein_coding	1	57994260	58058115	-	12973	9.11938	9.47944	9.50238	9.47987	9.09171	7.27661	11.0058	7.66808	11.0787	8.33627	8.3346	8.74043	8.50027	9.18262	9.39816	9.84555	10.3688	8.00945	10.6268
ENSMUSG00000040782	Cop1	protein_coding	1	159059890	159175210	+	17516	14.7477	15.2207	13.5258	15.1092	18.1317	16.7551	15.2376	14.2171	17.6012	15.7879	13.6652	18.1183	15.5921	17.9714	18.0654	14.623	16.4963	13.9728	15.8008
ENSMUSG00000039318	Rab3gap2	protein_coding	1	184936314	185018941	+	10800	48.0664	46.2858	44.3097	46.5543	49.7285	47.8187	48.869	46.0138	45.1422	47.7983	42.8994	47.0709	43.2506	53.1644	47.9624	44.4601	45.2183	47.5577	46.541
ENSMUSG00000063558	Aox1	protein_coding	1	58069090	58145572	+	8690	11.032	14.4756	13.0283	10.0765	8.73354	10.3135	10.0244	8.73151	9.9883	9.71048	9.33975	8.40302	8.97949	8.86257	7.67741	10.5323	10.091	6.99855	12.3123
ENSMUSG00000026153	Fam135a	protein_coding	1	24050174	24139275	-	7773	45.6602	48.1474	47.7431	51.4493	39.2873	34.8978	51.8152	38.9896	51.4101	37.936	43.1467	41.7784	52.3204	39.0145	36.025	43.028	45.0202	40.5464	48.1098
ENSMUSG00000015829	Tnr	protein_coding	1	159351339	159759299	+	12867	73.3182	68.9455	65.1352	58.8002	57.4742	53.0116	73.9456	81.7696	89.7981	63.8805	72.1227	72.7568	70.1627	64.5217	58.5697	71.7869	67.7527	64.8714	61.2064
ENSMUSG00000046404	Yod1	protein_coding	1	130645064	130652095	+	6128	17.3086	20.5786	17.7766	18.9653	15.5219	17.4126	21.7772	19.4368	20.6025	17.3426	16.7914	18.7981	17.5088	20.5893	19.7426	17.9823	19.4373	16.1926	19.3998
ENSMUSG00000042510	AA986860	protein_coding	1	130659713	130672359	+	3640	5.80385	5.07202	5.17406	5.28065	4.45609	3.58231	5.95194	5.21132	4.59365	4.4206	4.38389	4.5081	5.21045	4.44277	4.71127	4.75368	4.175	4.59979	3.66708
ENSMUSG00000090394	4930523C07Rik	protein_coding	1	159871952	159903031	+	10195	3.58704	5.04904	3.44276	2.42657	2.31774	2.91833	2.65634	4.04581	4.14634	3.9091	2.45577	3.10646	2.04636	2.45003	1.79731	2.23321	2.51796	2.14948	2.57766
ENSMUSG00000064294	Aox3	protein_coding	1	58152289	58239857	+	7033	5.3862	8.36465	5.14276	4.80815	5.46678	5.48384	5.34807	7.49563	3.95358	7.07661	3.48163	4.38644	3.08197	3.75645	3.60744	3.6581	5.57724	2.17061	6.19795
ENSMUSG00000026618	Iars2	protein_coding	1	185016923	185061593	-	8885	29.8936	27.9988	30.5671	33.4321	33.018	29.0832	29.4808	26.9602	29.2227	29.4818	29.0145	27.2045	31.8667	27.0133	28.2113	26.086	28.6841	28.8485	31.408
ENSMUSG00000026617	Bpnt1	protein_coding	1	185064346	185089974	+	2308	120.004	121.818	122.124	114.744	123.377	119.44	116.75	119.652	116.73	119.737	123.378	130.039	112.58	122.099	123.871	122.322	116.207	115.538	119.464
ENSMUSG00000058267	Mrps14	protein_coding	1	160022785	160027390	+	3258	60.3715	71.0741	71.4707	77.9539	62.2629	67.1941	69.5459	62.5564	64.355	76.3235	54.7213	72.7296	59.877	63.201	53.5019	58.2119	56.4155	61.3671	73.4908
ENSMUSG00000014226	Cacybp	protein_coding	1	160029937	160040445	-	2390	123.934	122.81	111.755	127.191	116.966	145.542	122.376	129.205	131.748	125.415	104.18	158.465	110.191	134.658	130.237	111.647	120.727	99.1078	113.969
ENSMUSG00000016528	Mapkapk2	protein_coding	1	130981437	131025563	-	3041	50.5938	54.5883	51.0237	47.3475	50.7043	53.7502	49.1282	53.3841	52.0812	51.5599	47.3171	51.4786	48.5578	50.6516	45.8094	49.114	50.0412	44.9373	43.1396
ENSMUSG00000051223	Bzw1	protein_coding	1	58432057	58446512	+	4033	196.02	202.469	185.999	211.296	206.108	219.586	226.704	194.648	209.91	192.161	170.82	201.447	197.917	227.727	204.687	177.32	192.431	190.056	201.48
ENSMUSG00000016526	Dyrk3	protein_coding	1	131055192	131066077	-	3178	13.3869	12.5541	13.8054	12.4327	16.1308	18.146	15.0547	13.4648	16.4938	12.246	12.9858	16.2133	15.6018	15.014	14.9318	14.3283	11.761	13.4036	11.4849
ENSMUSG00000026615	Eprs	protein_coding	1	185095241	185160557	+	18102	27.5183	29.0411	27.5946	29.7219	27.5119	27.6469	27.3609	24.9914	28.1055	26.7189	24.6371	28.02	28.8875	26.8186	26.6168	27.054	28.4189	24.0892	27.3179
ENSMUSG00000026614	Slc30a10	protein_coding	1	185187045	185197957	+	6508	20.6411	25.3633	18.942	23.7923	19.0772	23.5638	27.0018	20.1321	26.9342	22.9999	20.2921	26.6516	25.2292	23.545	15.8104	22.4598	20.0695	21.6789	23.9395
ENSMUSG00000039246	Lyplal1	protein_coding	1	185819928	185849507	-	1578	13.2032	15.6657	10.9857	12.4065	18.7813	18.8545	10.8691	12.021	8.09602	13.7542	14.9942	12.8947	15.7965	9.63942	15.9292	15.871	11.4525	7.95781	12.9527
ENSMUSG00000048000	Gigyf2	protein_coding	1	87254720	87378518	+	14216	37.8692	40.5015	36.6583	37.9717	42.1318	42.7748	39.1581	39.0997	43.2023	42.0116	34.894	40.5274	34.9162	43.498	39.164	35.8907	39.8566	35.2293	38.6879
ENSMUSG00000079436	Kcnj13	protein_coding	1	87314085	87322451	-	1270	41.9882	67.5114	42.8036	35.7356	18.9212	31.2361	29.8534	48.109	48.5221	38.8942	27.5127	33.3358	25.8143	29.6277	21.0871	27.608	31.209	24.8163	27.5897
ENSMUSG00000026141	Col19a1	protein_coding	1	24300971	24626553	-	6887	11.3181	9.47341	7.98645	8.83814	12.1539	7.30679	14.1779	9.31995	10.9119	9.0197	10.5864	6.17113	9.87467	9.2996	12.689	10.5458	10.2578	9.97481	10.2057
ENSMUSG00000026034	Clk1	protein_coding	1	58449348	58463225	-	8132	53.7673	82.924	60.4525	67.8905	79.7106	84.7141	91.2665	74.4282	71.8971	70.7739	62.5227	78.1933	70.4347	80.2548	70.8336	60.9227	61.5438	66.0978	75.1215
ENSMUSG00000026721	Rabgap1l	protein_coding	1	160046744	160620781	-	23232	35.2138	33.9493	35.2551	38.4729	36.6072	38.2064	41.0194	36.9139	41.8417	34.8807	31.0276	37.6969	33.3431	40.4631	35.7554	30.6057	35.0496	30.7356	38.0826
ENSMUSG00000039239	Tgfb2	protein_coding	1	186354989	186438186	-	5791	12.1519	14.2383	12.4545	10.1113	10.1663	12.4319	10.7558	11.998	16.6106	11.8899	10.262	11.7879	11.5564	9.64953	7.26132	11.0083	10.036	9.77923	11.0567
ENSMUSG00000001305	Rrp15	protein_coding	1	186453175	186481555	-	3239	16.1485	17.2931	16.1224	17.4735	16.5689	13.0414	19.7877	16.2075	17.9233	13.8061	14.1853	18.6944	16.1445	17.6478	16.3188	16.6592	14.3293	14.0634	14.8101
ENSMUSG00000118401	Gpr52	protein_coding	1	160403908	160405544	-	1637	22.1616	17.7773	12.8123	23.81	27.4012	18.7359	27.8478	14.2826	23.8717	20.3449	18.3194	16.7403	19.5304	32.2775	39.0334	22.9484	25.2159	30.3832	24.2073
ENSMUSG00000026259	Ngef	protein_coding	1	87404556	87501592	-	3905	174.948	126.529	122.163	166.857	237.94	204.444	224.272	134.829	168.246	166.406	211.788	156.153	189.487	237.693	232.632	202.081	199.264	238.027	189.551
ENSMUSG00000026035	Ppil3	protein_coding	1	58470153	58484641	-	4291	16.0263	18.5592	15.6112	17.5447	17.6869	15.0657	18.6531	15.421	16.8129	14.0841	14.5546	15.1437	15.0279	14.1421	14.1794	12.628	15.8415	16.2964	16.4286
ENSMUSG00000079434	Neu2	protein_coding	1	87437611	87525543	+	2590	2.64392	1.99349	2.47897	2.95484	7.49968	4.25459	5.05379	2.38456	3.98963	2.96189	5.2051	3.9915	3.34756	6.73846	5.89562	6.15341	4.59891	8.27085	4.83163
ENSMUSG00000073725	Lmbrd1	protein_coding	1	24717711	24804529	+	5960	130.614	131.126	130.027	135.693	137.587	143.166	145.529	122.166	141.096	127.802	127.038	126.155	131.289	141.015	137.049	116.436	141.206	128.896	132.348
ENSMUSG00000040423	Rc3h1	protein_coding	1	160733988	160802548	+	11423	31.5678	35.3241	36.8719	38.1258	30.608	37.6541	37.5241	34.1971	39.6211	36.2809	31.4314	37.1631	30.4079	37.5515	30.7657	28.6813	32.5405	28.5174	36.8636
ENSMUSG00000026036	Nif3l1	protein_coding	1	58484310	58520975	+	7763	15.4649	14.6321	15.4938	15.6587	16.1995	15.4723	14.4967	15.1159	14.787	16.6786	13.5738	16.0227	14.589	14.7472	14.8885	13.579	16.2959	15.7954	15.5558
ENSMUSG00000043467	Zbtb37	protein_coding	1	160830492	160862419	-	18814	10.8649	13.1477	12.5699	12.8938	10.5585	11.3431	11.5234	12.3452	12.9318	12.3715	10.3096	11.5479	9.38956	12.4338	10.938	10.0079	10.7736	10.7708	11.906
ENSMUSG00000026037	Orc2	protein_coding	1	58501930	58544268	-	3857	39.1345	43.4856	39.0637	45.9133	45.0651	47.2831	48.9544	40.7747	45.885	40.1666	37.3065	47.0119	38.0037	48.2797	43.4875	36.185	43.9269	36.1324	42.5026
ENSMUSG00000039210	Gpatch2	protein_coding	1	186947705	187081837	+	7684	14.9413	15.7599	15.2074	16.2829	15.6103	16.683	15.6248	16.1611	15.6481	15.9979	14.6085	18.1734	15.9379	17.6702	15.867	14.489	14.2451	16.0219	15.6614
ENSMUSG00000026427	Eif2d	protein_coding	1	131080918	131115395	+	7374	19.7186	20.6023	18.691	20.081	20.4757	19.4515	19.9746	21.3872	20.4334	21.5168	18.1702	20.3617	21.311	22.2347	18.2863	20.1308	17.9075	21.871	21.0715
ENSMUSG00000026610	Esrrg	protein_coding	1	187340988	187946583	+	6208	41.5874	57.0339	46.713	53.6111	46.385	46.8312	46.483	41.2152	48.8754	47.6502	42.4124	52.6013	43.9934	54.6787	44.6904	41.259	45.916	47.1586	52.1749
ENSMUSG00000038174	Fam126b	protein_coding	1	58561965	58625482	-	12041	63.6825	65.9828	63.2225	71.2737	69.4993	82.5928	69.7219	74.8491	78.3893	73.5303	56.506	78.3883	63.4999	85.0245	77.8833	58.0866	65.9194	60.0173	67.986
ENSMUSG00000033569	Adgrb3	protein_coding	1	25106557	25868592	-	18559	29.7297	26.2774	26.1541	28.9325	27.5142	27.8963	34.502	25.5169	31.2299	29.1056	26.9805	27.4273	28.8331	29.1175	28.0626	26.0075	29.047	28.2324	29.5109
ENSMUSG00000026032	Ndufb3	protein_coding	1	58625543	58635123	+	763	332.83	336.5	371.937	346.624	327.012	303.045	311.552	334.761	317.886	352.384	337.147	328.405	336.993	297.568	294.032	356.285	328.369	334	343.873
ENSMUSG00000026430	Rassf5	protein_coding	1	131104147	131172995	-	3997	30.437	28.8883	33.7331	35.0433	44.2382	37.7238	35.0816	30.7377	30.6936	35.9042	37.17	36.0048	34.7068	39.1777	34.3238	37.8796	37.3531	38.6246	36.0567
ENSMUSG00000026031	Cflar	protein_coding	1	58750667	58793500	+	12669	21.2525	19.0927	22.0961	19.2602	20.3426	26.4127	17.1959	23.4692	19.0411	19.8048	19.8706	20.452	17.4299	23.9371	25.6631	16.4616	19.8087	13.4686	18.7016
ENSMUSG00000048874	Phf3	protein_coding	1	30841420	30912662	-	14190	33.9856	37.1135	36.8612	36.925	37.7778	42.3872	40.428	37.8812	38.6607	37.3945	32.2435	41.8506	33.9682	45.4169	39.0702	32.1378	34.9222	31.9449	35.5693
ENSMUSG00000026608	Kctd3	protein_coding	1	188703292	188740025	-	8129	38.3912	38.7057	37.3327	39.8692	51.9037	45.9988	40.9398	38.6659	43.4038	42.8345	40.5126	45.6817	41.8631	48.08	51.7288	45.2047	42.0128	42.9506	42.334
ENSMUSG00000026028	Trak2	protein_coding	1	58939608	59012589	-	7088	171.288	158.313	146.02	176.948	193.271	166.348	162.105	172.804	156.969	165.485	162.211	164.697	165.938	201.997	185.767	168.477	174.653	162.818	162.692
ENSMUSG00000026425	Srgap2	protein_coding	1	131212989	131455085	-	12560	41.4006	48.3578	44.8143	37.1684	48.0853	45.724	43.4346	52.2454	49.7809	44.6608	37.6328	41.5725	39.9944	44.0318	43.3738	42.3811	48.1528	40.7564	39.8532
ENSMUSG00000026058	Khdrbs2	protein_coding	1	32211795	32697649	+	10291	6.10196	5.32122	4.57526	6.08765	4.9425	4.64004	5.14615	3.85803	5.45862	5.32714	4.33102	5.02283	5.3183	5.29	5.43295	4.86724	5.20846	5.09627	5.65443
ENSMUSG00000055184	Fam72a	protein_coding	1	131455641	131467610	+	2191	4.52185	4.356	4.0049	5.11756	3.47306	5.02939	4.32609	4.32889	3.42994	3.50127	3.64157	3.66985	3.21521	4.67705	3.53824	3.11743	5.24894	4.27043	4.94998
ENSMUSG00000037624	Kcnk2	protein_coding	1	188940127	189134470	-	4943	30.1828	26.6515	26.5412	34.2416	42.3347	36.709	36.2813	25.7922	32.3831	30.5469	41.5779	29.1805	36.0673	45.0255	38.2579	36.0652	30.8691	38.6048	35.865
ENSMUSG00000026709	Dars2	protein_coding	1	160868171	160898200	-	5195	16.1262	16.2332	17.5087	19.8362	17.6543	15.0248	16.7684	14.4784	18.1546	15.9192	14.4051	16.52	16.533	16.89	14.9678	15.4268	18.3425	14.5981	19.1503
ENSMUSG00000026134	Prim2	protein_coding	1	33492891	33708876	-	5938	4.68644	4.3212	5.08194	4.07627	4.92361	4.2682	4.53535	3.93746	4.11313	4.78947	3.98466	4.08994	4.42599	4.98845	3.91662	4.29433	4.46145	4.43684	3.96899
ENSMUSG00000026027	Stradb	protein_coding	1	59012681	59034156	+	7256	23.7741	23.7837	24.3041	23.5962	25.1415	23.9189	27.8261	25.1396	24.8049	24.5742	24.7599	23.5875	22.1056	26.9655	25.0264	23.0312	24.0291	21.9213	26.0132
ENSMUSG00000004768	Rab23	protein_coding	1	33758968	33781645	+	8285	18.3242	19.1868	18.4957	17.787	20.2304	21.458	19.5397	17.8907	19.9554	20.4381	17.3345	21.9057	19.1639	22.2249	19.2528	17.5326	17.7975	16.7022	18.4021
ENSMUSG00000042215	Bag2	protein_coding	1	33784565	33796876	-	3059	13.7171	14.1677	14.9022	13.6145	13.878	14.6493	15.2468	14.7096	14.2488	15.2301	14.5703	15.0738	13.7288	16.5926	15.3591	15.7788	15.441	12.1542	10.9089
ENSMUSG00000026604	Ptpn14	protein_coding	1	189460465	189608892	+	13413	9.74352	9.98501	10.531	8.45236	7.15122	9.40669	10.7233	11.0673	9.63678	11.0759	8.18427	10.3989	8.96883	8.42778	7.72376	8.79268	8.94156	8.05878	9.51629
ENSMUSG00000042197	Zfp451	protein_coding	1	33800626	33853466	-	15839	20.936	20.9317	20.0114	23.0239	21.2399	24.7789	22.9302	20.9863	26.3089	20.0465	19.6283	22.523	24.3591	24.4738	23.8492	20.5266	21.0435	21.0796	23.0174
ENSMUSG00000026705	Klhl20	protein_coding	1	160915945	160959081	-	12847	9.88927	10.4127	9.9954	10.1686	10.0693	9.67817	10.2706	8.15535	10.1491	9.01515	10.2795	9.04329	9.49051	9.1979	9.98406	10.1193	10.1028	10.0621	10.2278
ENSMUSG00000026603	Smyd2	protein_coding	1	189612689	189654560	-	2717	97.5958	89.4298	82.6297	88.1044	96.55	90.5777	105.433	93.9279	92.1743	84.772	94.578	86.6677	95.5333	89.9289	87.4133	95.5285	95.2373	92.2547	87.2796
ENSMUSG00000042251	Pm20d1	protein_coding	1	131725119	131749211	+	7028	5.88757	6.92355	7.27808	6.71087	4.5019	4.78217	5.58736	6.77911	3.82273	5.24468	6.57674	5.88388	4.70335	5.12608	4.41223	5.08611	4.64613	5.67563	6.32106
ENSMUSG00000044835	Ankrd45	protein_coding	1	160970261	160998068	+	3735	94.3615	96.3469	87.842	98.8763	94.4683	99.1302	104.329	76.2406	106.84	96.2824	90.825	109.353	104.388	119.647	109.943	90.0952	93.0328	96.5779	103.082
ENSMUSG00000013275	Slc41a1	protein_coding	1	131755231	131774367	+	4912	93.552	108.553	103.131	85.619	86.3452	93.4733	78.7177	96.3656	84.3755	94.5045	89.4498	84.2523	87.0969	86.5121	83.2639	83.6636	85.9589	86.3689	87.5957
ENSMUSG00000026288	Inpp5d	protein_coding	1	87548034	87648229	+	7602	6.17131	7.75915	6.08102	5.52521	6.84883	7.70671	7.08521	6.15118	5.73363	5.83317	6.91255	5.89291	5.66693	5.66577	8.68349	5.8701	7.64513	7.19044	7.46248
ENSMUSG00000042182	Bend6	protein_coding	1	33891133	33946849	-	3421	202.34	224.284	214.456	242.904	225.361	214.686	233.044	199.424	218.574	221.561	211.271	234.75	233.799	244.082	211.364	214.233	212.569	228.446	241.548
ENSMUSG00000010175	Prox1	protein_coding	1	189850232	189902911	-	8390	23.7039	23.5528	22.8048	27.1527	24.7268	20.6203	16.8026	20.0329	23.378	24.3972	20.9542	21.6707	21.4107	27.3666	20.9158	21.3022	22.9842	21.8931	27.817
ENSMUSG00000026433	Rab29	protein_coding	1	131794962	131800477	+	1468	16.5745	20.4633	17.7862	19.1556	15.8235	12.6358	15.4756	18.0304	17.4053	16.8241	14.6185	16.879	12.366	14.5064	12.322	14.2685	13.1501	12.7473	14.3495
ENSMUSG00000026434	Nucks1	protein_coding	1	131838272	131860417	+	6779	128.159	122.855	130.766	130.378	127.582	141.718	137.468	122.764	150.793	124.534	124.353	132.094	128.098	130.875	133.902	114.829	138.536	110.672	139.187
ENSMUSG00000026701	Prdx6	protein_coding	1	161067682	161078789	-	4804	143.786	184.663	173.611	176.607	118.674	151.276	132.632	160.608	156.471	162.606	128.916	161.977	150.53	131.952	120.442	131.184	127.861	123.42	146.873
ENSMUSG00000038079	Tmem237	protein_coding	1	59139749	59159541	-	2389	44.4591	41.7835	40.8507	44.9227	43.5871	40.5905	45.5323	43.8559	42.6238	42.449	40.3074	39.2894	46.4993	40.5484	41.7916	39.3597	43.5831	39.7834	39.0242
ENSMUSG00000026436	Elk4	protein_coding	1	131935345	131959432	+	6407	14.3036	17.6801	14.3636	8.02801	24.2224	28.407	15.5454	27.0594	28.1505	17.113	22.6732	16.4684	15.9005	8.3969	21.6695	24.6261	22.7898	13.6044	14.8766
ENSMUSG00000089872	Rps6kc1	protein_coding	1	190432399	190643944	-	9741	20.4014	24.1892	19.4662	17.8507	27.4235	19.5893	25.948	24.7948	26.5197	21.0711	27.1144	20.2655	19.8319	27.9927	22.0424	25.0558	21.3566	29.0434	19.5911
ENSMUSG00000026634	Angel2	protein_coding	1	190657309	190679159	+	5559	62.535	60.9343	55.8626	55.1317	58.9328	58.8401	65.8751	54.1213	60.1917	61.6277	57.5594	55.0525	60.1934	61.3504	64.8253	56.1102	59.8104	55.4547	65.9575
ENSMUSG00000040297	Suco	protein_coding	1	161643683	161704251	-	8928	31.2021	30.2473	30.6596	32.4139	28.889	31.1031	32.3552	26.8798	33.1433	28.7111	26.656	30.2715	27.586	32.6222	30.2067	25.1443	28.0399	24.0212	30.7896
ENSMUSG00000037568	Vash2	protein_coding	1	190679843	190711493	-	4314	10.1994	11.2793	10.4181	11.4691	9.5622	6.89669	9.7302	8.28296	7.53417	7.41652	11.4158	11.4113	9.79768	8.31385	10.3464	11.6107	9.09242	9.3604	10.6845
ENSMUSG00000026698	Pigc	protein_coding	1	161796755	161801004	+	4250	14.8439	17.7075	16.2654	18.0909	17.7162	15.2975	15.6824	13.3381	17.3287	17.5658	14.3713	19.3053	15.2366	16.2	16.693	16.1248	13.4333	15.6425	16.0473
ENSMUSG00000066595	Flvcr1	protein_coding	1	190738044	190758355	-	5177	22.1204	23.3616	23.3159	24.1681	20.578	25.2585	23.5399	21.7291	21.375	23.8172	18.7067	24.47	22.2428	23.722	22.4617	20.8897	20.0724	19.6903	22.5607
ENSMUSG00000059149	Mfsd4a	protein_coding	1	131950544	131995649	-	7187	28.888	24.8392	32.1906	27.9831	29.1165	25.9373	35.0852	24.5523	29.9576	26.8928	34.4531	26.6452	31.4034	34.554	27.522	32.059	24.4883	33.1291	28.1782
ENSMUSG00000026437	Cdk18	protein_coding	1	132039975	132067343	-	4764	40.2164	36.8815	31.7164	40.0113	36.9477	32.1514	35.1181	30.4653	31.2731	37.8215	36.3255	36.6492	37.0813	36.3319	38.7585	41.4826	37.245	37.7812	35.9867
ENSMUSG00000026289	Atg16l1	protein_coding	1	87683592	87720150	+	9628	31.5666	32.4196	26.9412	30.1127	37.3543	31.703	34.2845	30.355	32.4898	31.3266	30.3188	31.7521	32.2498	37.2018	36.1112	32.3022	32.0589	31.737	33.1651
ENSMUSG00000079550	Mpp4	protein_coding	1	59160094	59202548	-	7063	6.27096	4.82912	6.939	4.68693	2.97694	3.19832	3.77035	3.62259	5.82538	3.41731	6.77786	3.48496	5.33217	4.87398	5.58774	8.44558	6.39675	2.26597	3.45493
ENSMUSG00000118219	Gm29695	protein_coding	1	132119195	132137284	+	5271	5.58352	5.25389	5.40019	6.17907	4.93879	5.08705	6.33662	5.10526	7.09299	5.36004	8.14263	5.57257	6.06552	5.89309	5.52643	8.16369	5.88315	6.67996	7.99283
ENSMUSG00000042115	Klhdc8a	protein_coding	1	132226364	132235095	+	4269	35.3576	32.9484	34.642	39.2309	33.3514	22.0697	27.2427	24.0774	29.4862	36.5531	37.7663	41.6676	41.6348	32.6308	28.1747	35.4127	30.8841	39.5666	39.4755
ENSMUSG00000026632	Tatdn3	protein_coding	1	190778023	190795129	-	2786	16.4209	26.6194	30.1131	23.1894	26.8101	21.0948	26.7854	18.5262	21.2422	29.2141	28.3422	23.2065	25.1882	19.5978	14.5032	29.6649	19.2391	23.4205	37.8801
ENSMUSG00000040265	Dnm3	protein_coding	1	161810022	162305603	-	24452	56.2897	60.5693	60.3228	60.1798	60.0207	52.1481	54.1644	53.7178	53.4843	58.7054	53.8507	60.4317	54.1178	60.289	55.3957	53.4553	59.068	56.2896	58.7518
ENSMUSG00000009772	Nuak2	protein_coding	1	132243864	132261031	+	3920	4.53444	5.26852	5.02287	4.31323	3.98455	4.0292	4.37539	2.86969	3.73833	4.72534	3.01797	3.89307	4.07798	3.22682	4.31482	2.72979	4.03395	3.39186	4.09682
ENSMUSG00000042066	Tmcc2	protein_coding	1	132284053	132319019	-	5692	167.863	159.098	167.545	155.996	159.721	159.586	137.183	160.973	152.921	169.452	164.051	157.262	155.75	149.708	154.851	158.157	159.796	162.217	147.923
ENSMUSG00000026024	Als2	protein_coding	1	59202085	59276390	-	9496	55.6182	67.2727	77.3043	58.195	67.2699	66.705	64.3413	70.6128	70.473	73.2773	56.0916	70.1585	59.6327	62.2354	55.5382	59.8201	65.4633	52.7401	66.4176
ENSMUSG00000026694	Eef1aknmt	protein_coding	1	162359696	162376120	-	9740	9.15466	7.63019	6.59193	7.3274	8.01819	6.69384	8.34127	6.92968	7.31054	7.68396	8.47413	6.92433	8.51219	6.64135	8.20042	8.78914	7.65374	8.0895	7.62313
ENSMUSG00000037499	Nenf	protein_coding	1	191038986	191050391	-	742	130.774	118.926	107.586	116.333	126.033	125.738	139.3	113.853	135.463	116.499	114.204	156.133	134.376	126.453	145.953	165.387	121.226	116.143	122.553
ENSMUSG00000026627	Pacc1	protein_coding	1	191058109	191083111	+	2246	25.5585	25.3567	24.9656	27.18	23.4486	25.5124	25.053	26.3194	24.8437	28.2406	22.5393	29.0052	25.8156	26.6622	24.3704	19.0575	25.602	21.9256	23.9581
ENSMUSG00000070738	Dgkd	protein_coding	1	87781009	87872900	+	6850	104.008	93.8297	100.729	88.8847	108.485	111.293	103.779	112.315	101.014	111.17	88.1611	99.2235	97.5792	102.521	92.7326	98.7151	103.492	96.5846	97.6756
ENSMUSG00000026626	Ppp2r5a	protein_coding	1	191084172	191135469	-	9607	38.2782	32.8976	33.0595	32.0496	38.3948	39.9544	36.9591	37.6766	38.9753	37.4326	32.5902	37.5435	34.3227	46.3831	42.3522	33.2497	42.8387	33.6261	35.6691
ENSMUSG00000041075	Fzd7	protein_coding	1	59521583	59526114	+	4532	27.8405	34.4886	38.0624	24.5053	20.5905	25.0441	30.8406	32.7549	33.5788	27.4546	28.8361	26.7215	28.8759	27.7341	18.0905	25.3197	32.3092	21.1887	25.4954
ENSMUSG00000042046	Dstyk	protein_coding	1	132345293	132394696	+	9345	50.5924	52.3706	47.8191	51.7648	53.2712	50.6652	50.7302	48.2214	49.1753	54.8199	46.2519	52.6087	48.0421	54.914	49.7237	48.7756	49.9293	48.9286	47.739
ENSMUSG00000047361	Gm973	protein_coding	1	59555423	59675576	+	5484	10.1754	8.7302	9.67843	8.89238	5.73288	7.30071	5.4595	7.88332	9.1471	7.71072	7.42501	7.27116	6.17577	6.94886	6.81108	7.88812	6.10403	6.82459	7.53026
ENSMUSG00000026021	Sumo1	protein_coding	1	59625717	59709993	-	2076	152.996	159.021	162.266	163.403	155.492	158.178	162.337	152.467	168.237	151.594	144.72	171.762	153.874	152.943	168.72	152.881	158.871	136.159	158.835
ENSMUSG00000026696	Vamp4	protein_coding	1	162398084	162426653	+	4565	106.663	110.601	104.22	117.703	108.306	108.424	115.253	107.798	113.631	108.574	98.4188	111.901	106.775	119.043	109.971	93.2649	99.6908	95.5231	108.692
ENSMUSG00000026697	Myoc	protein_coding	1	162466724	162477262	+	2074	2.31822	7.16664	5.88189	3.7758	1.83449	3.36497	2.97422	1.16986	3.26109	4.60093	1.45921	3.08568	2.09021	3.16526	1.24595	1.31732	1.48528	2.25567	4.02248
ENSMUSG00000026439	Rbbp5	protein_coding	1	132405103	132432228	+	3930	71.5137	77.9508	79.3991	74.9045	82.4435	81.1266	80.4707	78.7437	78.6877	81.9832	73.4371	82.4233	72.7342	81.8913	79.6808	72.7637	77.0772	78.2529	78.756
ENSMUSG00000048174	Tmem81	protein_coding	1	132433968	132436377	+	2018	17.9774	11.087	16.7566	12.7883	12.6024	22.5703	9.69214	9.1814	18.4337	10.0135	11.9976	11.3842	14.9032	10.2354	23.0494	11.1694	18.725	12.8115	12.609
ENSMUSG00000005501	Usp40	protein_coding	1	87872841	87936273	-	11871	10.6532	12.3628	11.304	13.1485	14.8951	15.4091	11.7867	14.1957	11.3792	20.6002	11.426	11.7359	12.0054	10.5071	10.5279	13.8282	11.6946	12.5072	14.6177
ENSMUSG00000026020	Nop58	protein_coding	1	59724130	59750669	+	10758	24.513	23.6768	24.37	26.4203	22.0389	24.6343	27.6765	20.0725	26.7545	22.4532	22.6843	23.3833	23.3216	27.445	24.1731	20.6343	23.6901	19.8206	25.6102
ENSMUSG00000037461	Ints7	protein_coding	1	191307748	191355800	+	7319	11.7449	12.5697	11.5211	15.7332	12.3121	10.7649	14.4717	10.9698	12.3727	10.4046	11.0141	13.2953	12.5865	14.2636	10.592	11.9142	10.0732	14.1295	10.4297
ENSMUSG00000067336	Bmpr2	protein_coding	1	59802559	59918173	+	17983	63.3002	56.4568	57.9704	64.3996	61.1783	66.1482	59.242	62.1743	64.8155	63.3947	60.4933	62.0409	56.4095	69.9299	63.0436	55.1244	64.0659	51.0303	64.2525
ENSMUSG00000041040	Fam117b	protein_coding	1	59952165	60024505	+	7290	55.3208	48.0966	49.7027	56.5426	56.5038	65.3756	56.0118	48.8042	58.9913	54.1294	47.5528	62.9818	58.8345	57.9843	61.0013	47.8464	53.8907	49.211	53.7578
ENSMUSG00000053024	Cntn2	protein_coding	1	132437165	132470994	-	9304	112.937	114.082	130.61	121.757	122.508	114.529	92.6741	111.614	108.497	129.791	124.345	117.833	116.397	121.274	121.751	128.667	124.336	128.881	121.275
ENSMUSG00000026623	Lpgat1	protein_coding	1	191449946	191516367	+	7610	184.811	190.547	179.595	205.668	196.039	202.36	190.744	193.356	211.255	183.097	184.563	202.111	185.174	215.999	195.158	178.282	197.782	180.996	194.177
ENSMUSG00000026018	Ica1l	protein_coding	1	60021649	60082281	-	5356	28.2906	25.4728	28.0909	28.6106	20.8624	20.0596	29.4949	19.5204	28.518	20.2964	29.1256	26.5322	27.0134	29.805	28.9042	28.9059	26.725	23.0778	24.1042
ENSMUSG00000037434	Slc30a1	protein_coding	1	191638879	191641285	+	5244	43.3978	47.4688	46.3216	58.5452	41.3176	47.28	59.7045	36.1311	51.5546	41.781	44.4904	45.342	46.5523	45.586	40.1833	46.6293	44.0963	43.5728	51.6243
ENSMUSG00000026019	Wdr12	protein_coding	1	60108944	60137804	-	11955	15.4776	13.9118	13.3728	15.5125	14.7235	16.8371	14.5984	14.9262	15.338	15.3221	13.2098	15.9908	14.2554	16.487	15.4254	13.4644	14.1548	13.6345	14.7592
ENSMUSG00000081984	Dnajb3	protein_coding	1	88132454	88133504	-	1051	5.54507	3.5728	4.68355	4.40286	5.52543	3.32014	3.72193	1.46908	3.75393	4.09458	5.4973	4.21557	5.41371	2.74223	5.58796	4.54919	4.88499	4.21697	3.572
ENSMUSG00000040225	Prrc2c	protein_coding	1	162498294	162568094	-	16092	80.843	85.1132	80.0373	80.5388	80.7492	83.8506	86.0807	85.1475	89.3026	84.1575	76.3044	84.9945	76.5922	86.9135	83.7074	77.9577	81.0127	78.0964	79.8775
ENSMUSG00000044783	Hjurp	protein_coding	1	88190193	88205355	-	8331	38.3872	18.8555	29.0804	38.1121	42.1843	30.9511	25.0302	34.2071	6.78795	18.6857	9.1808	13.4333	22.9282	47.4332	12.7173	8.49925	14.7904	17.2602	9.13772
ENSMUSG00000026017	Carf	protein_coding	1	60137406	60190191	+	14557	9.12793	6.5348	9.2035	6.1498	6.34161	6.56051	8.57835	5.71242	8.51808	5.05132	6.57719	4.66685	7.96619	7.94144	7.77842	6.38125	8.98657	4.48234	6.84854
ENSMUSG00000037395	Rcor3	protein_coding	1	191782846	191822307	-	13622	13.2199	13.4154	12.7104	13.3529	12.1131	10.8668	14.4686	11.3994	14.5644	10.5488	13.209	10.6489	12.1529	12.9884	12.7444	13.0201	13.0106	12.2009	13.2286
ENSMUSG00000040181	Fmo1	protein_coding	1	162657130	162694179	-	6304	9.73006	13.5512	9.13243	9.20378	7.68723	7.89513	8.83046	12.981	8.64274	9.14152	5.41176	9.00648	11.1317	8.1785	9.0181	7.07876	8.95865	9.10061	8.3704
ENSMUSG00000026442	Nfasc	protein_coding	1	132492428	132669495	-	14145	114.291	111.805	110.602	111.278	111.882	103.936	89.5478	113.849	101.342	113.572	108.495	108.631	101.692	102.363	108.001	112.896	112.62	112.137	104.157
ENSMUSG00000073664	Nbeal1	protein_coding	1	60219758	60377487	+	28441	14.5026	21.9607	16.3217	18.4479	16.2926	19.9406	17.1448	19.8694	17.4987	19.9729	12.1887	19.8246	15.8045	17.7337	15.9497	12.304	16.5788	13.4535	18.0692
ENSMUSG00000026443	Lrrn2	protein_coding	1	132808011	132867743	+	3595	110.965	86.6508	96.1444	92.1819	119.425	107.742	90.6478	88.5356	98.7717	102.842	115.178	92.0666	102.348	105.512	127.097	112.983	109.909	123.763	97.3498
ENSMUSG00000026295	Spp2	protein_coding	1	88334683	88354160	+	992	20.8558	34.8563	2.37318	17.7619	16.351	4.07303	26.8447	1.11175	12.8785	4.71533	9.1524	2.97753	16.1146	31.7972	21.0763	11.4756	12.8353	12.6587	1.89223
ENSMUSG00000040170	Fmo2	protein_coding	1	162701886	162726281	-	5609	3.6106	4.18414	3.43406	4.56922	5.28381	8.34951	4.07714	5.85938	5.15828	4.40324	3.13926	7.75275	3.09153	5.93762	8.08329	3.04434	3.66135	2.1949	3.68122
ENSMUSG00000049439	Cyp20a1	protein_coding	1	60382482	60427219	+	2286	13.9578	16.2893	18.537	15.1039	14.5413	14.5415	12.3073	16.789	14.629	13.0957	10.4707	12.4184	13.3931	12.8177	11.4068	14.1426	14.3737	11.2018	14.7802
ENSMUSG00000049866	Arl4c	protein_coding	1	88600847	88629598	-	5492	72.53	81.819	77.8602	72.8178	76.3878	73.904	70.2675	67.1114	79.5014	76.0751	74.4926	87.7245	74.7413	76.3553	70.1931	75.0353	74.6374	68.0568	71.851
ENSMUSG00000058248	Kcnh1	protein_coding	1	191873082	192192467	+	7331	57.3962	49.5777	54.5628	59.6738	64.7375	66.3879	74.4974	57.4673	61.916	58.778	68.641	57.7723	59.1707	64.7365	64.6657	54.4423	62.8337	71.9091	65.975
ENSMUSG00000036206	Sh3bp4	protein_coding	1	88998137	89082790	+	5112	29.0139	23.8728	21.0585	19.7753	20.8397	24.0708	21.6613	27.2695	25.175	22.5462	20.5053	21.4107	21.7306	22.9587	23.2069	19.1957	25.5903	19.8444	19.3388
ENSMUSG00000026131	Dst	protein_coding	1	33947306	34346673	+	41619	84.3359	91.4002	83.0896	87.1776	85.6444	80.0879	73.1961	84.7755	81.5033	88.5373	78.7786	83.6423	72.7698	84.4341	83.798	83.1842	83.9589	82.8793	83.9994
ENSMUSG00000055013	Agap1	protein_coding	1	89382528	89825339	+	17543	65.6353	64.8917	64.9996	57.6755	58.5577	53.8312	59.107	53.9266	51.2552	63.4916	55.6276	57.5824	54.6891	61.5619	68.227	58.1942	69.3134	57.9805	56.2103
ENSMUSG00000026586	Prrx1	protein_coding	1	163072688	163141241	-	11066	5.74044	8.86497	7.23322	7.57522	6.00784	7.53479	6.78434	7.53445	7.87765	7.64244	4.6244	6.06496	6.36592	7.72654	5.73178	5.26704	6.29123	6.00764	6.78506
ENSMUSG00000042111	Ccdc115	protein_coding	1	34475751	34478753	-	2543	36.0374	30.3935	33.6639	35.4835	29.2932	32.0658	36.5628	31.3988	33.7629	28.9155	38.2992	32.5867	33.3485	31.7965	32.8867	31.6938	34.6447	34.5663	28.0493
ENSMUSG00000034486	Gbx2	protein_coding	1	89855678	89858901	-	2177	5.42096	3.59345	3.93235	4.00592	4.50722	4.04938	3.24816	2.6343	3.1068	6.18811	5.30791	5.50249	4.60492	4.33938	4.748	2.82373	4.52803	3.39307	4.31118
ENSMUSG00000016262	Sertad4	protein_coding	1	192526796	192538064	-	3850	26.4903	25.3179	20.0677	23.1139	28.9191	23.2313	27.0423	21.6562	25.2778	26.0488	28.0844	25.5306	23.3645	31.025	29.1054	26.3158	25.2305	26.9887	29.0366
ENSMUSG00000040124	Gorab	protein_coding	1	163212477	163231238	-	2855	21.9948	21.8111	21.7391	22.3796	19.7794	22.4505	24.0301	21.1687	20.5314	17.6946	22.7425	19.9443	19.8344	20.8066	23.6975	21.7708	23.0901	19.146	20.5278
ENSMUSG00000026782	Abi2	protein_coding	1	60448778	60520317	+	8543	97.0231	86.6632	89.7358	100.124	103.629	111.037	112.077	96.0985	106.132	95.2058	94.1028	95.522	94.3846	117.102	107.051	94.3165	99.7858	93.9877	100.389
ENSMUSG00000054387	Mdm4	protein_coding	1	132887222	132958299	-	14798	42.1002	47.811	43.4024	47.471	44.1284	41.8868	46.4735	45.447	51.2918	45.0629	41.3118	48.847	44.5836	49.6101	43.4339	38.9871	42.1333	39.7007	48.498
ENSMUSG00000016200	Syt14	protein_coding	1	192573541	192718083	-	11932	14.9702	14.2665	14.2595	15.4231	14.5337	16.1	15.2318	14.271	17.0366	15.5084	13.7886	16.1729	15.3501	17.6326	17.7193	13.1851	13.8723	14.8989	15.5393
ENSMUSG00000026127	Imp4	protein_coding	1	34478932	34488019	+	8553	23.644	21.7685	19.7178	23.3058	19.4326	23.0188	18.8043	23.6484	21.4827	19.8633	16.8557	17.9961	25.786	17.5223	21.3137	18.607	18.5604	21.9653	16.8501
ENSMUSG00000044337	Ackr3	protein_coding	1	90131702	90144473	+	3348	13.8386	13.6925	13.4241	13.1835	13.7567	18.0475	12.7623	14.2305	10.3253	12.2948	12.3265	14.8509	11.4916	9.94746	11.9985	12.6487	13.7401	14.4146	12.8329
ENSMUSG00000026014	Raph1	protein_coding	1	60521451	60606263	-	20498	16.5186	18.3342	15.7136	18.9456	20.5837	20.473	19.7148	19.8319	21.319	19.9811	16.3884	20.8221	19.2058	22.5981	17.6148	16.2499	18.6449	19.868	20.1972
ENSMUSG00000026447	Pik3c2b	protein_coding	1	132973405	133036425	+	9592	19.2905	19.9815	18.0059	22.4327	24.3422	19.1468	15.1518	19.8451	17.4125	26.0409	20.1067	22.2226	19.5468	28.2273	19.6173	20.1994	21.303	25.105	21.5697
ENSMUSG00000016181	Utp25	protein_coding	1	192773412	192812580	-	6530	11.5576	12.5551	12.356	12.7828	11.4691	12.825	12.7181	10.7077	10.4439	12.1489	12.5134	12.8662	10.705	12.7504	13.1309	10.8782	11.6048	12.4809	11.3705
ENSMUSG00000046062	Ppp1r15b	protein_coding	1	133058881	133067521	+	5594	54.7209	62.9304	56.4313	62.1362	62.4302	73.3772	61.617	60.2492	63.6774	65.9916	51.5432	66.0604	58.6544	70.412	63.1179	55.2707	59.1057	56.1201	59.1693
ENSMUSG00000026585	Kifap3	protein_coding	1	163607152	163744678	+	4012	240.153	271.424	248.212	309.952	283.703	258.547	308.554	221.837	277.973	281.869	211.9	304.017	254.263	309.097	259.042	223.874	239.405	249.538	301.047
ENSMUSG00000034432	Cops8	protein_coding	1	90530703	90541063	+	4448	84.6076	85.757	84.3466	85.3475	86.9337	84.4374	84.4939	88.3677	78.5207	85.8544	81.4618	81.9368	80.8323	81.2818	79.3799	81.9491	80.6593	84.861	82.1038
ENSMUSG00000079144	A130010J15Rik	protein_coding	1	192850354	192860140	+	4403	6.22098	5.68554	5.58984	6.58876	5.59406	4.58828	5.84312	5.31016	6.7845	5.05688	6.31111	4.95676	6.03054	4.40018	5.70888	6.1017	5.50376	5.25666	5.40006
ENSMUSG00000045174	Amer3	protein_coding	1	34618738	34630025	+	4392	46.5088	42.8908	47.4134	46.6826	45.5941	44.0324	49.9108	39.926	50.3054	42.1326	50.1768	43.4523	49.7223	41.1955	43.325	50.2837	44.0936	47.7087	42.9762
ENSMUSG00000026584	Scyl3	protein_coding	1	163756669	163782683	+	5802	28.5517	28.7462	26.0422	31.1966	27.9907	24.7218	34.8254	22.3537	28.7868	23.7025	28.4042	26.529	29.4199	30.3563	28.8283	29.1561	26.7944	28.985	30.0518
ENSMUSG00000037509	Arhgef4	protein_coding	1	34717269	34851820	+	9861	84.3064	73.1919	73.0322	77.3022	82.4878	76.8262	74.5928	71.7793	70.1507	75.4414	86.0172	75.0999	80.5604	81.6248	83.1658	83.4189	75.0568	92.2623	76.163
ENSMUSG00000026303	Mlph	protein_coding	1	90842807	90878864	+	5357	4.51477	9.93019	4.59438	4.21936	5.00903	6.30815	6.20681	4.94095	5.78671	5.4137	3.49237	6.83091	4.19793	5.14092	6.13935	3.52756	6.09539	3.90686	5.64532
ENSMUSG00000090550	Prlh	protein_coding	1	90880830	90881749	+	276	2.63943	3.96816	10.0806	3.86907	0.72554	4.65795	3.81581	3.1967	4.08424	1.35583	1.99367	1.18909	0	1.16026	2.55346	2.47474	0.744076	3.56847	0.755671
ENSMUSG00000041757	Plekha6	protein_coding	1	133091948	133228957	+	12530	68.0577	75.5323	74.5391	73.9039	72.2207	63.7008	65.2959	61.049	59.5863	75.3495	68.4633	69.6192	67.3791	73.0552	64.2321	67.1581	69.4438	77.6991	70.5427
ENSMUSG00000041396	Mettl18	protein_coding	1	163822458	163824812	+	1513	12.326	13.9603	11.5991	12.7043	12.3088	12.0172	14.8165	10.4965	13.2866	13.7268	11.456	11.171	11.64	11.006	13.8187	12.3394	12.216	13.8328	12.1307
ENSMUSG00000037503	Fam168b	protein_coding	1	34852300	34882146	-	5219	284.582	276.434	301.856	283.966	320.959	317.484	307.159	298.125	298.93	310.18	291.469	306.055	306.194	318.728	299.24	283.603	308.264	301.564	299.321
ENSMUSG00000070644	Etnk2	protein_coding	1	133291310	133308074	+	4566	3.70145	4.07766	4.40598	3.70299	4.47337	3.82115	4.01996	4.05783	3.6209	4.17973	5.18198	3.48603	4.45045	2.91056	3.18986	4.43784	3.10341	3.99049	4.38508
ENSMUSG00000026123	Plekhb2	protein_coding	1	34889057	34918658	+	7987	174.938	195.285	182.908	170.824	160.109	165.445	165.164	183.953	164.47	167.872	167.79	163.088	159.608	147.887	153.769	163.139	169.316	155.158	158.872
ENSMUSG00000016194	Hsd11b1	protein_coding	1	192903942	192946383	-	4251	21.4209	29.3706	29.4017	22.6501	34.1521	36.593	31.7113	26.0473	28.3293	36.9719	33.7841	26.9824	24.8572	28.9647	19.4522	31.4923	22.3674	32.5519	35.227
ENSMUSG00000009633	G0s2	protein_coding	1	192954469	192955525	-	871	29.1059	31.2559	30.7144	29.4245	25.7496	26.9897	20.5554	28.6161	22.8643	30.0742	26.5335	24.115	30.7961	20.5889	29.9379	29.5378	25.7001	24.0288	25.3822
ENSMUSG00000070643	Sox13	protein_coding	1	133310041	133352115	-	4312	9.90007	11.0668	10.3237	11.4331	9.56663	8.64616	10.4674	11.356	11.2411	12.5402	13.5266	13.3574	15.1432	15.0016	8.66232	12.0385	11.0969	12.1627	13.4948
ENSMUSG00000045216	Hs6st1	protein_coding	1	36107481	36145527	+	5542	42.5365	42.2061	43.4061	44.9921	52.7903	47.9522	39.9069	41.3125	40.8498	49.4601	45.5731	48.885	44.1958	53.0734	43.8723	44.9026	45.7272	45.0507	43.6173
ENSMUSG00000090553	Snrpe	protein_coding	1	133531609	133538029	-	1372	77.4146	85.2998	83.4546	83.0215	78.8153	69.6074	87.5077	76.8466	84.626	74.5963	79.4098	92.4529	72.6729	73.6393	85.7827	75.8367	83.8224	66.2221	85.8888
ENSMUSG00000016179	Camk1g	protein_coding	1	193028654	193052533	-	2759	40.926	48.2023	41.8883	37.2211	52.9111	44.0003	46.6788	48.2077	39.7677	45.1655	33.7053	42.0497	33.1928	50.3735	48.6184	35.5667	39.5247	39.7136	32.5812
ENSMUSG00000026579	F5	protein_coding	1	163979407	164047846	+	7430	7.78487	10.8237	9.07345	5.82079	4.58174	8.948	5.12306	7.77791	10.1397	5.9682	5.99873	6.51521	7.54849	4.50393	3.03528	5.82214	5.03047	4.63949	5.10887
ENSMUSG00000040918	Slc19a2	protein_coding	1	164076615	164092954	+	3838	24.713	27.1092	23.1416	29.8175	28.4356	24.8352	26.2252	24.1377	25.0141	24.9115	23.441	28.5178	25.626	27.6594	23.0756	23.4913	23.7042	24.0579	25.7039
ENSMUSG00000037470	Uggt1	protein_coding	1	36179108	36283386	-	12853	27.3868	30.8828	30.0221	26.7665	31.9701	29.4496	29.3342	29.5515	30.8131	31.269	26.3504	31.9559	24.6006	32.1652	30.5413	27.6513	31.0931	24.6741	26.9368
ENSMUSG00000026640	Plxna2	protein_coding	1	194300526	194499177	+	17174	40.1951	38.5362	35.1172	40.375	50.6744	49.1597	48.5329	41.9978	46.7336	40.2884	40.5786	40.1686	40.1193	50.7366	46.6307	39.2143	39.8437	46.409	39.7603
ENSMUSG00000026578	Ccdc181	protein_coding	1	164103154	164115416	+	1909	52.6614	48.7654	50.2253	50.9972	47.9381	42.2342	56.8234	46.2173	55.0143	45.4775	40.6421	48.4806	46.1271	49.318	51.8075	45.7976	47.6567	47.2069	52.551
ENSMUSG00000094410	Gm38394	protein_coding	1	133547678	133589056	-	10156	30.2698	35.6331	33.5905	31.8768	33.4209	35.0821	35.8205	33.4246	35.37	34.1747	28.3633	37.7599	29.1059	38.3893	33.0773	28.4707	30.2507	29.1173	34.6856
ENSMUSG00000026577	Blzf1	protein_coding	1	164117369	164135053	-	5336	15.6728	15.8629	16.7252	16.6437	17.6757	18.5515	17.4813	20.1309	18.027	15.2531	14.1276	14.5459	14.2682	15.7535	16.2012	15.0618	16.5108	14.6276	16.0645
ENSMUSG00000026305	Lrrfip1	protein_coding	1	90926459	91056662	+	6469	42.7698	37.5608	36.8221	40.168	45.6589	39.2353	39.0259	40.6434	41.5016	40.7239	37.7241	42.1335	38.4489	45.1215	48.2255	41.2133	43.7142	41.031	40.5588
ENSMUSG00000016494	Cd34	protein_coding	1	194621127	194643587	+	7290	17.8074	17.6633	19.1413	19.3114	24.8045	21.7415	29.7395	17.8818	22.5759	16.7598	24.5312	17.9401	23.4892	26.1588	22.525	20.4877	22.8747	24.082	21.2571
ENSMUSG00000034353	Ramp1	protein_coding	1	91107544	91152918	+	3022	61.3739	53.7925	61.7551	59.0706	57.9808	61.3201	53.3203	57.2962	53.652	61.6045	60.6335	53.4856	55.946	56.2154	59.0793	57.0321	56.9476	65.5892	54.6604
ENSMUSG00000026575	Nme7	protein_coding	1	164131690	164265294	+	5876	11.3314	9.55901	10.781	11.2675	11.1439	11.0331	11.6244	10.5106	11.5104	10.6671	9.739	11.2822	10.0981	10.4364	11.2741	9.49297	10.3801	9.38635	9.97394
ENSMUSG00000016493	Cd46	protein_coding	1	194719134	194774557	-	7603	10.9229	9.77483	8.4729	11.3767	8.21751	5.50752	13.4957	5.91828	10.8233	7.03826	11.1817	6.77704	9.40801	9.01349	8.28068	9.88204	10.1832	9.45646	11.5214
ENSMUSG00000026576	Atp1b1	protein_coding	1	164264678	164285924	-	3081	1699.13	1651.63	1664.35	1751.64	1799.64	1713.65	1667.28	1775.75	1689.78	1670.22	1831.59	1720.25	1861.16	1720.53	1776.94	1796.8	1787.43	1751.14	1781.71
ENSMUSG00000025969	Nrp2	protein_coding	1	62742444	62857854	+	11842	37.673	31.6036	26.0068	28.3904	25.3989	25.0469	29.2595	22.9662	31.4289	26.5283	26.509	28.0466	29.721	28.1237	26.0469	27.3588	29.4295	26.6351	24.217
ENSMUSG00000034343	Ube2f	protein_coding	1	91178026	91213462	+	8842	22.4098	21.0747	23.8174	23.007	23.191	22.1833	23.6176	22.7008	22.6079	23.5732	21.1899	24.3117	23.6256	24.03	19.9794	21.269	22.4364	21.6929	22.1256
ENSMUSG00000016481	Cr1l	protein_coding	1	194779690	194813894	-	10349	11.8258	13.4704	13.7316	12.1071	12.6353	12.174	12.2408	12.1699	12.6351	13.3427	9.99591	12.8117	11.9122	13.2282	11.8719	10.2959	11.6087	10.8254	13.0391
ENSMUSG00000040848	Sft2d2	protein_coding	1	165001906	165022007	-	5702	32.8597	37.6193	30.515	34.5217	24.6185	24.1568	36.3069	30.4438	31.4004	30.5825	22.9674	30.9657	27.4175	29.1477	28.0155	21.5218	30.3617	30.832	31.2372
ENSMUSG00000040843	Tiprl	protein_coding	1	165039855	165064512	-	5473	44.4038	41.3946	42.2327	43.4781	40.5401	43.6574	44.1762	42.4379	44.8662	44.2719	41.6737	45.5736	46.5352	42.9765	42.7084	40.7263	42.4388	38.6904	40.8137
ENSMUSG00000040836	Gpr161	protein_coding	1	165123358	165149366	+	6962	19.5881	13.3042	16.1697	14.3926	21.5724	19.6266	13.7226	24.5855	21.4267	15.5069	15.4122	16.8762	16.6567	18.0079	22.2703	16.1551	19.4687	16.5871	13.8404
ENSMUSG00000026307	Scly	protein_coding	1	91226060	91248797	+	4549	26.9358	19.2263	27.852	26.9959	22.2744	25.0312	17.0991	25.6502	28.4146	24.8842	22.1964	25.5395	23.0502	18.0214	22.9289	25.3752	26.2744	26.6305	22.6951
ENSMUSG00000040865	Ino80d	protein_coding	1	62997577	63153826	-	17713	16.0149	18.302	14.8736	18.9	17.8848	16.4236	16.0364	18.0811	15.9205	20.0065	17.3187	18.8895	13.369	19.3625	16.5913	15.1801	17.5186	12.9555	20.5469
ENSMUSG00000026571	Dcaf6	protein_coding	1	165156267	165288034	-	6424	60.8506	51.3655	55.2702	57.8759	65.8977	62.0669	66.8415	65.9931	63.6097	57.9313	56.7899	58.0616	58.6679	63.3833	63.008	55.1115	61.0276	55.1551	56.6217
ENSMUSG00000026568	Mpc2	protein_coding	1	165288206	165308783	+	7344	35.6504	34.7474	38.5256	36.6666	35.9652	35.661	34.1917	34.7497	34.3568	35.4133	34.4658	35.7952	34.7534	36.279	34.1629	38.287	38.3381	35.7065	35.4425
ENSMUSG00000026463	Atp2b4	protein_coding	1	133627195	133728779	-	12248	106.227	86.4178	82.0915	88.3929	88.778	100.645	121.143	101.624	99.3984	96.8519	87.6057	96.584	107.953	99.3142	89.2067	83.8729	92.0856	94.4248	89.8255
ENSMUSG00000010453	Kansl3	protein_coding	1	36374811	36408238	-	6742	65.1334	64.1895	66.6942	61.508	67.0962	65.7317	61.4349	65.6613	60.4979	74.9306	60.8038	69.9022	64.2195	70.2496	71.0817	65.3108	65.0332	67.162	63.4482
ENSMUSG00000041577	Prelp	protein_coding	1	133838042	133849152	-	3615	27.769	24.9296	34.9296	25.2073	12.4082	16.0033	11.029	21.7826	13.0967	26.6035	16.363	18.3387	13.6409	18.9127	12.7369	16.438	17.1563	16.7555	13.5005
ENSMUSG00000041559	Fmod	protein_coding	1	133964992	133976015	+	3306	71.5262	100.567	97.7518	52.3811	38.2811	71.7738	46.9195	78.1944	63.5912	69.8953	54.5094	58.967	61.7941	44.073	44.8376	52.2705	56.963	43.4206	56.8413
ENSMUSG00000020423	Btg2	protein_coding	1	134002908	134006858	-	2743	24.6457	39.9846	25.4356	24.0072	19.857	36.3563	41.4113	47.5239	27.4655	18.0761	25.4766	18.4854	21.9284	19.3213	19.6122	27.4739	23.2842	25.4034	21.442
ENSMUSG00000026309	Ilkap	protein_coding	1	91301583	91326422	-	5556	34.405	36.7493	35.5926	35.3648	35.9338	34.5761	34.4718	33.7051	34.9983	35.764	30.4046	37.4205	33.3559	36.0808	35.7704	36.6347	33.2295	30.6229	34.1603
ENSMUSG00000067071	Hes6	protein_coding	1	91339205	91341760	-	1808	30.5415	41.6243	39.2998	34.8473	35.3316	27.1218	41.8569	28.5475	30.0309	29.3903	33.4778	37.4841	30.4212	32.9442	27.9355	35.5114	28.7375	30.6418	34.4917
ENSMUSG00000001143	Lman2l	protein_coding	1	36458952	36484352	-	7359	29.5987	26.6186	29.3733	27.063	24.4359	33.1425	19.3815	30.3927	29.7935	29.6967	21.0486	27.2934	25.1099	20.8005	26.1126	22.9254	26.6508	25.9641	22.9283
ENSMUSG00000037408	Cnnm4	protein_coding	1	36510701	36547845	+	4829	14.0899	15.2603	14.2708	14.2264	13.2698	15.9734	15.4533	13.703	14.5118	13.2124	11.9075	12.8789	11.9509	13.3292	12.5997	12.8713	12.8008	13.8689	12.4388
ENSMUSG00000055866	Per2	protein_coding	1	91343704	91387046	-	5856	15.2514	24.3666	14.3629	14.1628	25.5099	31.8639	23.7907	33.1461	20.7253	35.8489	15.9269	31.7766	20.7742	42.7632	29.7258	16.0571	16.6929	19.5937	13.7476
ENSMUSG00000025968	Ndufs1	protein_coding	1	63182755	63215992	-	8086	93.5695	97.9658	93.5634	97.5728	96.6822	85.355	102.187	85.6538	92.6365	91.2152	86.5258	91.4435	91.6101	99.008	89.4524	94.3536	91.2027	89.7077	94.8939
ENSMUSG00000034292	Traf3ip1	protein_coding	1	91422369	91455678	+	3712	39.9567	45.0578	41.9734	44.3984	40.7296	46.8542	43.6116	44.2095	44.2357	47.129	40.9874	48.362	44.0867	46.758	42.3384	37.9665	41.6041	39.4012	38.8813
ENSMUSG00000001138	Cnnm3	protein_coding	1	36550948	36567318	+	6420	26.8926	29.1716	28.7358	26.4748	30.63	25.7748	28.1218	25.3898	27.3912	27.5119	27.5984	30.7231	25.1108	29.8783	28.1755	28.5127	30.197	26.5784	28.231
ENSMUSG00000025967	Eef1b2	protein_coding	1	63215984	63219645	+	2532	207.842	217.448	205.65	199.276	187.753	187.863	204.94	188.514	191.288	190.799	195.153	197.406	184.802	178.328	199.105	192.697	193.28	196.24	191.926
ENSMUSG00000064246	Chil1	protein_coding	1	134109914	134117774	+	2804	17.7704	14.117	16.1048	13.7736	10.9266	14.4096	13.414	15.654	10.5864	15.0137	16.1897	14.6304	13.3346	11.9345	12.3994	14.2907	15.8931	13.8743	14.5787
ENSMUSG00000026311	Asb1	protein_coding	1	91468266	91483810	+	6432	38.9159	41.4986	35.2038	38.9049	40.6912	40.1463	41.4959	40.3971	37.8555	38.4856	37.3423	41.5595	40.987	37.6889	34.2223	35.6098	35.792	36.9413	37.6468
ENSMUSG00000027520	Zdbf2	protein_coding	1	63312424	63353735	+	12659	22.0519	23.619	14.5902	25.0819	21.0231	22.0521	17.2689	18.9923	17.7056	23.5008	18.3215	24.1236	19.1131	25.1197	20.543	17.0501	17.5693	16.4162	17.1182
ENSMUSG00000042429	Adora1	protein_coding	1	134126961	134163102	-	5785	157.534	135.445	171.769	167.271	200.63	195.911	160.959	175.543	171.897	172.938	194.134	177.682	169.17	191.89	183.264	168.051	172.492	204.257	174.207
ENSMUSG00000079610	Ankrd39	protein_coding	1	36576588	36586526	-	4654	7.95164	7.66494	11.6804	7.11298	7.65886	5.91931	8.5991	6.96693	8.03334	6.35206	9.51771	6.06453	6.28747	4.88536	6.461	8.07189	7.85452	6.34871	6.0051
ENSMUSG00000026566	Mpzl1	protein_coding	1	165419809	165462011	-	3550	29.0572	38.3875	34.062	33.9912	30.5732	31.6096	33.7351	31.1908	33.1825	36.3668	30.5352	39.1979	34.4213	33.3311	26.0726	32.3877	34.1311	31.6277	36.8955
ENSMUSG00000026313	Hdac4	protein_coding	1	91856501	92123416	-	15813	20.5098	21.7972	19.4217	18.9199	24.466	28.5479	20.123	22.89	24.3086	24.9425	21.0525	22.6223	21.8119	26.1442	25.4186	22.1298	23.9482	23.0139	20.6284
ENSMUSG00000026458	Ppfia4	protein_coding	1	134224521	134260666	-	6572	115.768	114.797	137.164	120.619	118.163	110.356	112.61	110.79	104.057	147.674	128.144	118.402	125.495	126.567	108.272	121.321	121.213	124.686	125.704
ENSMUSG00000026260	Ndufa10	protein_coding	1	92366732	92401582	-	3331	138.917	137.577	140.323	149.339	134.121	134.586	138.076	136.144	149.635	135.034	137.192	140.202	135.594	150.935	147.256	138.41	143.527	132.611	135.809
ENSMUSG00000040713	Creg1	protein_coding	1	165591315	165602877	+	2362	74.4521	92.4711	83.632	91.3999	67.9084	64.6141	86.6914	60.0457	82.0065	79.5313	61.7346	86.3548	69.7433	84.8709	68.9238	60.8229	70.7735	72.3453	83.4438
ENSMUSG00000042305	Tmem183a	protein_coding	1	134273835	134289717	-	3564	81.1061	82.4	73.5612	79.4007	80.1783	84.6654	84.5553	81.4458	85.6614	82.9475	75.9609	83.5208	76.3264	81.6303	83.645	77.1058	79.9218	81.3148	78.0072
ENSMUSG00000026121	Sema4c	protein_coding	1	36587720	36597430	-	4593	23.0298	24.8331	26.1873	23.1723	19.7502	18.3936	21.7177	20.8422	22.3749	20.4499	26.0571	18.0422	18.995	20.1147	16.6228	24.9338	25.2626	22.2476	21.7057
ENSMUSG00000073616	Cops9	protein_coding	1	92564867	92569707	-	1499	143.85	150.301	165.189	162.186	146.279	130.606	135.397	213.509	136.739	149.659	137.472	153.038	121.283	122.944	127.567	144.291	129.192	147.997	138.719
ENSMUSG00000026456	Cyb5r1	protein_coding	1	134333297	134339474	+	4437	22.8872	24.6484	22.4292	19.0934	22.3853	18.3367	20.7859	21.6247	17.0642	22.434	20.4004	19.0094	21.0062	16.0946	16.6777	25.8618	18.6064	21.3095	18.9904
ENSMUSG00000034220	Gpc1	protein_coding	1	92759367	92788501	+	5159	69.6994	59.3507	63.5126	71.6877	80.9303	66.1078	58.5884	67.8947	62.6372	71.1933	80.6875	69.6584	69.3246	74.0214	77.0917	81.9087	70.9761	80.8974	71.3949
ENSMUSG00000026457	Adipor1	protein_coding	1	134343116	134361089	+	5025	75.9362	75.6919	72.9152	72.0056	75.5567	75.7286	73.3247	72.69	71.7852	77.8578	71.3961	77.5573	74.2466	72.1397	73.3972	76.2545	72.501	75.7537	71.6386
ENSMUSG00000047067	Dusp28	protein_coding	1	92834703	92836157	+	1314	32.0444	27.9816	25.4085	31.6946	31.6985	28.9322	35.2657	24.0044	31.4555	27.3395	26.5914	30.8459	34.2288	33.0224	31.1078	29.8024	29.2262	28.4825	32.8562
ENSMUSG00000026455	Klhl12	protein_coding	1	134383269	134418611	+	11395	23.0915	20.4035	22.5569	22.4131	21.7383	22.4675	23.3303	19.957	24.2366	22.0519	21.9957	23.0842	22.7312	22.1591	21.6673	22.0583	24.7087	21.1327	22.6228
ENSMUSG00000042229	Rabif	protein_coding	1	134422386	134436512	+	2861	48.6334	55.2884	47.4266	49.7043	56.5541	52.0606	51.7458	55.3551	48.0687	53.4958	44.1395	54.6601	50.4764	55.1255	48.1988	51.1694	48.7392	48.2809	45.8538
ENSMUSG00000026269	Rnpepl1	protein_coding	1	92838505	92852106	+	9467	93.771	16.7912	98.0003	91.2728	16.245	16.3345	15.0658	134.505	102.283	102.772	16.8558	15.9294	16.5422	17.2006	15.3601	17.6523	95.9035	20.859	97.7726
ENSMUSG00000025964	Adam23	protein_coding	1	63485050	63635435	+	17907	55.6279	57.3342	60.5829	64.7028	62.0082	53.4242	58.1912	54.0252	55.6691	56.8617	53.8208	56.6685	55.7411	62.9394	56.109	56.5662	59.739	58.2457	58.4803
ENSMUSG00000025963	Mdh1b	protein_coding	1	63737978	63769477	-	1719	5.17015	3.6407	5.35356	4.03788	1.98036	2.4573	1.9255	3.84943	3.06021	2.06805	2.08066	2.57741	3.46757	3.16692	3.55315	2.64894	3.22563	3.00797	2.54792
ENSMUSG00000026270	Capn10	protein_coding	1	92862098	92875663	+	4346	31.2111	28.5125	26.2967	29.2807	31.6086	32.6237	30.8104	29.7412	26.197	33.3223	30.0069	33.5666	31.3586	33.8211	32.6485	30.6991	28.9193	31.3304	29.8499
ENSMUSG00000026116	Tmem131	protein_coding	1	36831272	36982747	-	9413	50.0257	48.8675	48.5196	49.0842	58.4175	54.5331	49.5805	51.5754	55.5861	54.4835	46.3562	56.7263	47.839	57.5961	55.2043	49.2456	57.1828	48.6537	51.9585
ENSMUSG00000042207	Kdm5b	protein_coding	1	134487909	134563023	+	16555	21.2274	19.5538	19.4045	20.351	20.7083	23.2302	21.5204	20.3318	19.8259	20.6713	19.4608	22.2527	19.4595	22.4481	20.4054	18.7862	19.1905	19.9597	18.6329
ENSMUSG00000025962	Fastkd2	protein_coding	1	63769773	63793814	+	5873	13.3218	14.3059	13.5925	14.0309	12.2407	15.5106	12.8856	12.0182	16.7306	14.0177	10.0251	15.3953	12.0409	13.7678	13.5199	12.8317	13.4975	12.4936	15.0928
ENSMUSG00000026452	Syt2	protein_coding	1	134574415	134690331	+	7638	184.4	222.5	258.514	218.872	198.833	181.564	169.007	205.267	196.607	227.132	195.989	206.676	190.703	201.371	160.487	188.001	211.146	200.512	224.676
ENSMUSG00000025959	Klf7	protein_coding	1	64068606	64161441	-	8131	35.1743	34.9247	37.5078	34.6061	30.1445	35.5974	39.8565	38.4937	42.8386	38.774	37.9649	36.6494	38.8871	35.3866	29.0361	36.2613	37.1278	37.5801	42.7853
ENSMUSG00000073557	Ppp1r12b	protein_coding	1	134682396	134883678	-	14983	56.8667	51.784	46.4375	50.009	55.0508	56.2871	65.3401	56.6336	57.8811	62.9634	53.527	60.0612	56.7638	61.9817	60.2543	53.7318	57.8415	52.3573	55.945
ENSMUSG00000042793	Lgr6	protein_coding	1	134911039	135033014	-	6851	15.7585	11.8526	11.2148	8.59882	5.84584	12.7066	12.825	10.9465	9.98198	14.6931	14.2563	17.1975	17.0452	9.74577	14.2645	11.7976	12.9196	8.40993	14.7953
ENSMUSG00000025958	Creb1	protein_coding	1	64571804	64636854	+	13742	26.5905	26.2435	26.6316	26.7704	28.4301	34.2	26.0242	28.8275	30.8158	29.3551	21.6626	32.1336	26.0454	34.3022	30.6169	23.6755	29.6944	24.9055	27.8502
ENSMUSG00000025956	Mettl21a	protein_coding	1	64645632	64656401	-	3005	11.4424	10.3091	11.5377	13.3853	7.86336	8.43414	10.7144	9.10181	11.5038	8.96607	10.1628	9.93853	11.9918	10.0705	11.4136	10.3799	9.22604	11.0616	9.30042
ENSMUSG00000070871	Ccnyl1	protein_coding	1	64729614	64764803	+	3456	19.0131	19.5121	16.5344	19.9298	18.4836	19.6623	20.1996	18.8916	20.3858	19.1111	18.9468	20.5119	20.6187	21.5434	19.9164	19.6318	18.9558	17.8114	20.5789
ENSMUSG00000045005	Fzd5	protein_coding	1	64769717	64776908	-	6915	3.72933	5.02298	3.49733	3.83494	2.89587	2.76215	3.4159	2.42422	3.20597	3.95043	3.26253	3.67819	3.36965	4.02894	2.92161	2.634	3.65291	3.59633	3.28758
ENSMUSG00000026424	Gpr37l1	protein_coding	1	135087972	135095419	-	2269	450.96	471.79	517.737	419.804	407.294	425.024	360.382	485.181	426.093	473.822	450.946	406.368	417.938	343.307	352.946	449.733	450.644	397.93	402.699
ENSMUSG00000026565	Pou2f1	protein_coding	1	165692723	165830247	-	16597	19.7779	24.3404	22.7725	22.7552	19.1719	22.0428	22.1095	20.6791	22.2321	22.6482	19.9089	23.3037	22.0059	24.8417	18.5562	17.7784	20.565	19.2416	22.1923
ENSMUSG00000051344	Plekhm3	protein_coding	1	64825142	64995983	-	10921	28.8165	26.1744	26.1227	23.663	29.8696	27.63	27.1532	24.9838	24.8585	27.6177	27.0567	24.9876	25.7522	29.2492	27.4906	25.7259	28.7334	25.7475	26.9659
ENSMUSG00000041926	Rnpep	protein_coding	1	135190450	135211822	-	6977	30.4048	29.3767	28.957	28.3152	30.4521	28.1394	25.9199	28.3895	27.8703	29.1504	23.9755	29.4933	26.6788	27.6307	30.2023	30.5765	30.3176	30.456	27.5018
ENSMUSG00000062580	Timm17a	protein_coding	1	135222951	135241516	-	7893	48.3994	49.6554	50.3795	51.1406	49.0665	42.0225	52.5905	40.5207	48.6052	46.7939	45.2445	47.3595	45.2774	52.4185	43.2751	46.9602	44.4918	46.1066	45.6608
ENSMUSG00000040629	Mael	protein_coding	1	166028770	166066316	-	1733	0.42036	0.722257	2.8404	0.308097	0.231101	5.40478	0.868158	0.763666	0.433642	0.539828	1.1113	0	1.25075	0.369569	0.542222	0.656885	0.47401	0.568319	0.120349
ENSMUSG00000044816	D630023F18Rik	protein_coding	1	65144444	65162373	-	2667	8.63145	5.74915	7.14196	7.74105	6.75756	6.12877	6.8259	7.69149	8.38288	5.8229	7.42749	5.78362	7.11138	5.16309	6.87049	5.20744	5.54416	6.37025	7.74202
ENSMUSG00000041889	Shisa4	protein_coding	1	135298795	135302815	-	2418	165.28	138.988	158.257	163.404	168.862	157.984	158.478	150.971	153.455	144.932	183.19	138.578	167.295	145.018	149.617	176.36	160.096	179.424	160.952
ENSMUSG00000014602	Kif1a	protein_coding	1	92943186	93029544	-	9330	636.287	622.415	622.235	575.937	605.512	597.346	608.854	630.439	594.475	633.127	673.397	596.493	625.435	586.319	629.998	613.847	649.926	693.017	589.124
ENSMUSG00000025950	Idh1	protein_coding	1	65197775	65225597	-	2771	84.7049	81.3067	81.7918	92.2964	69.809	76.6174	76.0675	83.3414	80.6148	73.3293	79.8275	72.2468	70.7915	78.3533	75.5366	75.8373	70.7772	67.5317	79.9337
ENSMUSG00000041879	Ipo9	protein_coding	1	135310050	135358237	-	8233	98.4289	93.1	94.8563	88.1348	101.742	100.74	112.46	97.8683	97.0525	93.3591	99.4841	91.5647	93.5616	95.6066	102.721	99.5271	95.3614	95.9715	97.1261
ENSMUSG00000040612	Ildr2	protein_coding	1	166081708	166144392	+	8251	97.0663	94.7932	82.3286	98.1237	77.8329	87.0537	114.548	82.3904	107.725	96.8517	85.2289	105.983	102.946	109.312	88.0337	79.3597	89.2794	94.0313	93.9821
ENSMUSG00000026563	Tada1	protein_coding	1	166206666	166221190	+	4110	35.3784	35.3651	33.2223	35.4656	35.7135	32.8437	36.6063	35.957	33.5524	34.6894	33.939	39.1672	34.6096	35.7241	34.2374	33.2374	34.8271	33.9681	34.5072
ENSMUSG00000047793	Sned1	protein_coding	1	93163563	93228787	+	9491	19.8949	26.9859	28.0517	20.3649	16.8158	17.1833	16.1057	28.8875	27.4954	24.9381	17.7698	20.6956	19.9546	18.5404	12.1778	21.8297	19.2361	20.2095	22.7881
ENSMUSG00000040596	Pogk	protein_coding	1	166212191	166237351	-	9586	51.5243	58.6599	57.6683	51.039	44.6623	49.3914	52.8449	57.0874	56.6605	58.5165	48.2462	56.4387	51.6958	52.1303	47.1502	51.3257	53.3872	47.1848	53.4141
ENSMUSG00000026273	Mterf4	protein_coding	1	93226933	93233585	-	5271	12.0516	12.5262	12.0185	12.1218	11.8911	11.9511	12.7303	11.8425	15.0414	12.8144	12.3183	12.9508	11.4628	12.9405	12.2562	12.6127	12.117	10.417	10.2878
ENSMUSG00000025949	Pikfyve	protein_coding	1	65225842	65317854	+	19211	24.8301	23.0156	23.3948	24.2448	25.0064	25.2479	26.4785	24.6739	25.73	24.7382	21.396	23.8826	22.1285	24.9038	24.0408	23.4538	23.689	20.9042	25.1872
ENSMUSG00000026274	Pask	protein_coding	1	93236492	93271204	-	9060	3.85951	4.14461	3.63784	4.38068	4.39841	4.45965	3.78621	5.1126	5.43304	4.68794	4.52471	4.74535	4.3662	5.10745	3.44857	4.07103	3.58142	3.99503	4.14368
ENSMUSG00000025946	Pth2r	protein_coding	1	65321215	65428403	+	2582	4.0628	4.12053	2.48665	3.37757	4.57579	4.26777	4.25367	3.07537	4.5841	2.6812	4.15567	3.49544	3.14807	3.72074	2.54752	2.8217	3.26102	3.43302	5.08893
ENSMUSG00000060568	Fam78b	protein_coding	1	166828986	166916646	+	6325	26.3521	25.7261	24.2949	26.1971	26.0878	28.3107	25.785	28.3518	27.654	25.2628	25.3595	25.3731	25.4451	27.0868	24.8103	24.1535	26.527	23.7854	28.3253
ENSMUSG00000026275	Ppp1r7	protein_coding	1	93270576	93301211	+	10495	61.1801	56.2328	58.5261	64.3907	59.5309	64.9403	74.0002	58.4479	66.4321	62.9684	59.98	58.8365	64.9283	70.9422	62.2717	59.0071	62.4998	61.1631	62.2616
ENSMUSG00000009418	Nav1	protein_coding	1	135362318	135615843	-	18814	28.7072	30.0627	25.8906	28.3038	26.0449	27.2937	28.3567	29.7316	28.5498	28.6614	25.7081	28.6516	28.0679	30.1951	27.0454	27.6397	28.5223	26.9467	25.1533
ENSMUSG00000026421	Csrp1	protein_coding	1	135647799	135679970	+	1956	474.631	491.454	529.137	502.904	458.341	422.053	353.516	410.246	397.65	467.665	479.221	444.801	436.335	406.674	433.565	515.996	439.078	453.425	441.015
ENSMUSG00000041801	Phlda3	protein_coding	1	135693857	135696660	+	1559	66.5401	62.1219	48.7341	69.5242	71.802	56.3103	50.9548	54.471	46.7579	60.2479	64.5904	74.6269	61.5228	62.9577	68.411	78.8615	65.996	60.0161	64.3489
ENSMUSG00000026558	Uck2	protein_coding	1	167050452	167112889	-	5464	32.5311	27.3746	29.8466	31.791	33.8635	43.2587	32.6016	31.7294	32.8369	36.1265	34.0887	36.7892	34.9093	40.322	33.0622	30.4179	30.8198	31.3188	32.3689
ENSMUSG00000026113	Inpp4a	protein_coding	1	37338946	37449817	+	10387	110.924	110.713	104.258	103.904	104.819	118.112	115.037	109.745	114.404	115.988	99.408	103.604	106.713	108.707	107.519	101.64	108.683	111.153	111.26
ENSMUSG00000026112	Coa5	protein_coding	1	37456165	37469184	-	5220	83.2871	89.9489	78.9653	88.1363	82.0561	82.575	89.8676	85.3978	89.5107	86.3118	84.5409	86.4485	89.1726	92.1739	82.4013	83.176	83.641	81.2257	81.2686
ENSMUSG00000052428	Tmco1	protein_coding	1	167135947	167161547	+	4764	39.4519	44.2709	40.2969	45.6151	35.2664	35.621	38.2446	37.0861	45.628	36.8004	32.3984	43.4004	38.4462	40.4995	44.7744	34.3617	40.6505	32.8195	44.261
ENSMUSG00000026687	Aldh9a1	protein_coding	1	167177560	167196101	+	3383	48.1923	48.931	50.4205	51.7676	39.6592	39.0331	45.3179	39.3157	39.2633	44.1352	42.371	43.7037	43.4887	40.1828	39.0951	46.7736	45.0431	41.0495	45.745
ENSMUSG00000026111	Unc50	protein_coding	1	37469220	37478065	+	1579	105.559	102.655	98.8089	110.912	101.837	98.2835	106.622	103.232	98.6375	108.068	89.7342	108.6	111.02	113.774	102.061	107.422	101.057	93.562	103.556
ENSMUSG00000026688	Mgst3	protein_coding	1	167199535	167221410	-	1097	294.581	277.975	310.199	267.858	295.354	254.139	294.046	315.476	249.187	303.085	325.788	280.173	303.299	256.302	273.678	315.052	283.243	336.678	287.276
ENSMUSG00000015843	Rxrg	protein_coding	1	167425953	167467192	+	2297	22.2002	19.3445	12.0193	22.0825	27.81	24.6261	26.4617	17.1887	20.3661	25.9845	17.2478	19.5028	16.5138	22.8637	25.5679	17.7423	20.4739	31.1934	21.3378
ENSMUSG00000026110	Mgat4a	protein_coding	1	37478421	37580097	-	12881	22.3392	22.6411	21.8986	23.1159	27.8741	26.3201	23.7924	23.0658	26.9393	22.137	21.7863	25.0709	22.9064	24.4879	22.0127	20.963	23.8351	21.9444	22.2636
ENSMUSG00000034088	Hdlbp	protein_coding	1	93333662	93406523	-	11320	107.702	112.41	109.845	106.142	105.732	103.396	103.363	109.39	105.472	107.783	102.273	104.835	100.527	109.365	103.306	103.198	105.984	103.71	105.867
ENSMUSG00000026090	Cracdl	protein_coding	1	37650758	37759166	-	5075	124.108	71.8632	78.8599	96.1604	118.492	109.904	126.943	73.4951	102.693	85.0542	130.814	98.1983	103.359	143.647	143.08	110.451	104.119	108.872	88.0701
ENSMUSG00000052534	Pbx1	protein_coding	1	167946933	168259839	-	13844	75.3215	69.0187	65.9492	69.2934	61.3447	69.4482	85.7784	62.5199	75.0198	73.0497	65.5821	74.9	72.9222	70.8632	64.2104	66.9839	67.2435	68.8659	75.5982
ENSMUSG00000015222	Map2	protein_coding	1	66214432	66478612	+	16456	374.034	361.331	325.579	356.268	361.084	362.547	376.523	369.367	384.678	343.51	339.177	342.629	344.673	361.934	380.328	338.374	360.924	328.354	354.521
ENSMUSG00000026678	Rgs5	protein_coding	1	169483070	169523382	+	4546	108.615	113.851	110.634	139.336	123.515	125.845	130.892	134.74	141.63	119.852	106.879	129.478	119.678	135.32	103.972	122.903	124.728	107.405	142.224
ENSMUSG00000038530	Rgs4	protein_coding	1	169569046	169575211	-	3098	301.458	262.263	279.301	366.698	393.259	354.034	403.034	248.624	369.989	284.764	351.146	303.348	312.311	425.925	357.761	342.102	355.047	377.522	340.181
ENSMUSG00000070532	Ccdc190	protein_coding	1	169756217	169762222	+	1734	49.6579	60.9053	59.8609	51.1146	33.8368	37.1761	41.9946	44.6487	51.0318	49.4197	39.9838	42.7745	39.6884	40.1675	32.1082	48.1875	47.0184	44.8713	49.3148
ENSMUSG00000026675	Hsd17b7	protein_coding	1	169777104	169796810	-	5104	24.8917	21.6112	23.9848	27.0941	19.97	22.6692	22.609	21.0028	23.2635	19.7589	27.1138	19.8689	26.383	19.4812	21.126	23.9096	21.9689	24.6031	22.8425
ENSMUSG00000034066	Farp2	protein_coding	1	93439801	93549698	+	5235	8.906	8.75692	10.1797	8.83937	9.14222	9.47225	9.45533	9.81725	10.4794	10.2934	8.40884	10.1247	10.5065	10.1544	8.7954	9.43758	8.70888	8.9365	8.76492
ENSMUSG00000060771	Tsga10	protein_coding	1	37793857	37905510	-	10662	10.7134	13.3831	11.5219	11.3677	10.574	12.8156	11.9379	11.854	13.3215	11.354	9.80568	11.7584	9.73282	15.2877	11.6335	11.702	10.3434	10.3228	11.8347
ENSMUSG00000026674	Ddr2	protein_coding	1	169799876	169938298	-	9264	14.6577	25.1814	22.6863	16.3876	11.7374	18.1396	14.7951	17.5239	19.9151	16.5009	10.0678	16.0481	11.6403	14.0516	9.66145	10.9119	13.5225	11.668	14.4762
ENSMUSG00000037216	Lipt1	protein_coding	1	37910819	37914424	+	2051	6.39332	6.02645	5.73915	6.68174	5.95573	6.71586	6.38192	5.26964	6.32052	6.84195	6.84128	7.52068	6.07674	6.79185	5.61237	7.32649	6.00775	6.48274	6.20306
ENSMUSG00000026277	Stk25	protein_coding	1	93547473	93586381	-	5812	151.588	144.641	143.427	145.181	160.661	153.289	158.943	154.309	151.509	155.942	163.599	155.625	160.412	156.59	159.334	160.572	147.275	161.113	150.718
ENSMUSG00000026088	Mitd1	protein_coding	1	37913882	37929488	-	2770	10.4144	12.7088	11.5122	12.0793	10.4101	11.0724	11.6234	12.2629	10.7842	10.8075	10.131	9.77461	9.87917	11.3873	11.7035	8.21936	8.67426	9.95563	10.0141
ENSMUSG00000026278	Bok	protein_coding	1	93613382	93623486	+	1840	60.4958	44.1316	43.7341	46.7191	74.4404	56.8936	59.2813	52.3859	56.4647	48.5048	57.8663	64.3002	53.1579	52.8208	72.3905	66.0756	60.1585	62.0913	62.3429
ENSMUSG00000055567	Unc80	protein_coding	1	66507526	66738307	+	14425	199.44	220.767	206.214	205.319	194.363	198.782	211.561	196.871	209.99	213.695	192.064	211.623	198.235	213.573	201.158	191.564	204.34	202.68	208.146
ENSMUSG00000026087	Mrpl30	protein_coding	1	37929558	37937616	+	3226	38.6146	39.139	41.8616	36.6878	40.4719	37.1184	41.1807	36.5113	37.4469	35.0313	37.2692	39.3706	36.0306	36.4802	34.5896	40.2985	35.7129	39.9179	33.8127
ENSMUSG00000026279	Thap4	protein_coding	1	93629657	93682502	-	6519	14.3037	13.0082	12.935	12.6405	13.6694	11.8324	11.6087	12.4514	11.3838	13.2026	12.8722	14.3228	11.9283	13.0421	13.8378	13.7255	12.5695	12.8419	12.8294
ENSMUSG00000026005	Rpe	protein_coding	1	66739990	66758964	+	3113	38.4718	38.9514	32.9999	39.2774	38.789	40.5307	32.2362	36.5613	38.1423	38.2864	29.6073	39.7454	33.1608	38.3702	39.3165	33.4237	39.5821	31.6382	36.112
ENSMUSG00000026670	Uap1	protein_coding	1	169969507	170002526	-	4011	47.1852	44.6636	46.7948	49.342	49.6254	49.6344	51.426	46.1381	48.4325	51.8257	47.6036	48.8889	47.5553	54.3699	45.8591	47.5673	47.8724	50.6445	49.7104
ENSMUSG00000026280	Atg4b	protein_coding	1	93679222	93718332	+	8278	44.2476	41.9971	41.211	44.2686	44.4622	41.6433	42.4202	39.8884	39.9218	45.9285	39.4178	42.342	42.877	44.4293	40.6097	44.6936	40.9589	45.8659	41.194
ENSMUSG00000026281	Dtymk	protein_coding	1	93720298	93729656	-	2631	49.6731	53.8181	50.1084	50.5318	49.3202	55.9834	56.6696	47.6188	49.9858	49.923	49.1485	55.6339	49.9459	58.2405	51.2516	46.816	51.9852	55.2156	53.1124
ENSMUSG00000058407	Txndc9	protein_coding	1	38024270	38036974	-	9102	20.8252	23.4809	21.7733	22.428	22.4846	22.7401	24.5629	21.3011	23.923	21.4609	19.1035	21.9226	19.8549	23.5547	22.5317	20.8866	22.179	17.9082	21.0353
ENSMUSG00000026667	Uhmk1	protein_coding	1	170020989	170042966	-	8101	222.133	224.481	201.601	244.15	228.108	227.729	224.944	216.052	244.277	219.509	203.127	238.394	224.588	241.725	232.366	210.645	223.415	200.906	229.136
ENSMUSG00000026004	Kansl1l	protein_coding	1	66758407	66856705	-	6664	12.4839	14.5095	12.7178	14.3952	10.0665	12.1813	15.3297	14.1002	13.3069	11.6238	10.2801	15.4393	12.3193	15.3532	11.6683	9.56623	11.2174	11.491	11.6426
ENSMUSG00000026283	Ing5	protein_coding	1	93731687	93749817	+	4729	20.5805	21.5383	20.818	22.807	22.9509	19.0297	24.1474	18.3771	20.9766	20.0596	19.4898	18.2173	20.6832	18.4189	19.1253	19.7875	19.4117	19.4209	21.3461
ENSMUSG00000102752	Gm7694	protein_coding	1	170125768	170133901	-	3827	5.5964	7.39981	5.92786	5.25515	5.59881	6.52659	4.36377	5.93649	6.57833	6.45356	4.45724	5.10251	5.80543	6.15025	5.52459	5.94921	5.68818	5.79048	5.17735
ENSMUSG00000026083	Eif5b	protein_coding	1	38037091	38094660	+	9753	42.4407	43.1694	44.5679	45.8402	43.9386	48.8847	47.1425	41.387	49.1215	42.1863	37.716	46.4372	40.7818	49.9572	44.8977	38.9848	43.3976	39.0303	45.5923
ENSMUSG00000026003	Acadl	protein_coding	1	66869998	66902436	-	2005	84.0753	100.977	94.4668	94.6254	78.8013	81.2485	79.4656	88.5589	91.923	82.8672	74.5106	88.4721	85.2695	81.7749	83.5394	80.6235	75.3858	73.9286	90.8117
ENSMUSG00000073609	D2hgdh	protein_coding	1	93752631	93780070	+	4281	7.2491	7.19982	8.09879	5.072	6.08091	6.77826	5.58791	6.18282	4.56413	5.90028	6.42669	6.40127	4.74673	5.0866	5.15821	5.74376	6.57206	5.75156	5.50523
ENSMUSG00000026082	Rev1	protein_coding	1	38091867	38168743	-	6168	32.1487	33.5342	30.465	32.1733	34.2839	31.8004	37.2471	30.0032	31.1298	35.2186	31.4915	36.0221	30.7052	36.1091	35.3062	33.0736	34.2608	30.4986	35.7753
ENSMUSG00000034000	Neu4	protein_coding	1	93948173	93956056	+	4637	9.96028	10.696	9.87705	10.4015	12.9987	10.2978	8.76041	7.70599	9.27829	8.75602	8.48461	10.6872	6.0768	11.0496	12.0068	10.5074	11.0721	8.44288	8.14111
ENSMUSG00000038473	Nos1ap	protein_coding	1	170130237	170417430	-	7249	45.343	36.3682	41.6876	46.4524	61.7681	49.3281	48.9814	44.6986	45.9256	44.9887	56.0957	44.1872	49.113	57.738	58.7538	50.5982	54.4505	57.0639	49.9763
ENSMUSG00000038463	Olfml2b	protein_coding	1	170472101	170510358	+	3095	10.1682	7.33006	9.0586	11.2134	16.4987	12.1053	7.72919	13.1132	11.9585	9.67261	12.0007	8.16498	10.5926	10.8123	14.2696	12.1378	11.0811	13.5244	8.96258
ENSMUSG00000051185	Fam174a	protein_coding	1	95241348	95263009	+	4814	33.2312	30.9408	29.8754	34.9744	33.9018	34.5643	38.3787	30.6987	34.8119	31.0545	28.9186	35.0415	36.077	36.3869	36.2088	34.2886	34.9811	27.2616	35.093
ENSMUSG00000026663	Atf6	protein_coding	1	170532243	170695340	-	9231	45.4878	43.4241	45.558	47.5069	53.2132	50.7736	47.7384	44.8743	50.2303	44.8353	45.2435	44.8857	42.9119	55.0544	50.9994	44.3711	48.8551	44.7583	47.0407
ENSMUSG00000040710	St8sia4	protein_coding	1	95515407	95595296	-	20091	5.5404	4.88277	5.11317	6.25414	5.12309	5.42989	5.58644	4.99529	5.09641	5.31764	4.43687	5.20275	5.20553	7.00522	5.26171	4.48757	5.58107	4.77962	5.60576
ENSMUSG00000026000	Lancl1	protein_coding	1	67039676	67077993	-	6863	100.223	82.162	88.0022	90.4279	106.267	101.582	103.648	86.9047	92.8289	96.0195	105.072	80.6487	99.6052	101.953	103.305	103.438	97.4608	90.3025	94.7555
ENSMUSG00000026659	Dusp12	protein_coding	1	170701067	170713026	-	2743	29.6917	33.368	31.1313	31.5337	30.7346	26.514	30.9899	31.361	33.0819	30.4224	28.1847	31.3473	30.028	30.6456	28.6903	27.2249	32.4182	26.1215	30.6423
ENSMUSG00000037138	Aff3	protein_coding	1	38216407	38704036	-	6654	36.873	32.2135	32.7106	35.0124	39.0025	33.5903	34.1648	36.8283	33.8537	36.6954	33.5742	34.7968	31.2721	36.1187	38.1291	32.8136	36.9435	36.1528	32.5668
ENSMUSG00000048814	Lonrf2	protein_coding	1	38832726	38875792	-	7506	152.976	154.5	133.013	155.902	147.292	158.161	154.26	145.696	153.834	159.261	140.312	160.094	157.996	157.897	156.268	143.048	153.353	143.549	146.824
ENSMUSG00000026080	Chst10	protein_coding	1	38902948	38937091	-	11964	26.9984	29.9474	27.0832	27.9819	31.1153	27.3704	29.3635	28.9082	28.0305	30.0424	25.1809	28.4327	26.1115	28.3589	26.7238	27.2701	30.3481	26.7957	25.7307
ENSMUSG00000044768	Macir	protein_coding	1	97534043	97589799	-	41324	5.88794	5.83825	5.91963	6.41294	7.23967	6.87089	7.20148	5.24689	6.8105	6.3977	6.83756	7.39785	7.3368	7.25721	7.35611	6.57288	6.65433	6.5423	7.31826
ENSMUSG00000026078	Pdcl3	protein_coding	1	39024689	39036319	+	4219	32.0125	31.5959	32.922	31.1323	30.4717	34.9117	29.0633	29.9568	29.9247	30.7332	29.2799	35.7049	32.1741	30.247	29.6223	27.36	28.9623	29.4722	27.3374
ENSMUSG00000062209	Erbb4	protein_coding	1	68071345	69146915	-	12355	45.0003	45.1711	39.547	44.7284	41.1358	44.4759	51.2182	39.1692	47.2767	41.5704	39.0811	46.4725	45.5703	51.7217	46.3751	37.6665	43.8655	40.3963	45.1737
ENSMUSG00000026656	Fcgr2b	protein_coding	1	170786186	170804116	-	5790	3.54805	8.3769	5.21184	5.3178	3.97731	4.82138	6.834	3.50477	5.93802	6.36608	3.37375	6.85854	1.12308	4.97769	3.57043	3.73562	4.00799	6.29381	6.73605
ENSMUSG00000026077	Npas2	protein_coding	1	39232812	39402317	+	4791	29.9543	22.5332	22.6035	28.5299	33.9809	33.7336	32.7848	27.9456	31.489	27.064	29.1723	27.0238	27.8804	35.6258	38.3439	29.1308	32.7058	32.3776	27.208
ENSMUSG00000051985	Igfn1	protein_coding	1	135881316	135934080	-	8996	6.55926	1.65225	4.97219	1.97841	3.71739	5.96128	3.81314	4.33985	3.11176	2.62063	2.75249	2.499	2.83111	3.7377	6.76342	0.430246	3.9265	0.218963	3.91813
ENSMUSG00000059498	Fcgr3	protein_coding	1	170878743	170892504	-	1736	10.9944	18.6561	14.1775	11.1748	13.3807	12.5894	16.7265	15.8822	14.9348	18.6458	9.98444	18.5268	12.1737	14.3883	16.9152	13.2461	13.4859	15.3181	14.6572
ENSMUSG00000026411	Tmem9	protein_coding	1	135935888	135962005	+	2726	105.772	100.958	89.5013	95.5828	89.9872	81.5203	97.8544	88.4392	85.7362	94.17	106.478	87.2845	91.441	84.1695	77.8176	104.901	90.2521	106.312	92.7297
ENSMUSG00000073702	Rpl31	protein_coding	1	39406923	39410992	+	1662	311.381	324.591	333.003	308.623	298.205	297.806	300.089	330.327	289.274	309.477	330.086	294.127	322.133	251.06	292.305	321.788	293.837	342.373	302.432
ENSMUSG00000040648	Ppip5k2	protein_coding	1	97633773	97698136	-	14381	15.4602	17.8098	15.2392	17.3138	16.1664	14.2139	17.555	14.1107	17.0748	15.0532	14.865	16.5225	15.1288	18.1036	16.8254	14.6127	16.0796	14.3307	18.4331
ENSMUSG00000026649	Cfap126	protein_coding	1	170941487	170954398	+	1774	7.55586	7.76121	12.1848	6.92246	4.17656	6.00455	4.83414	8.45485	8.47239	5.16805	6.35862	6.0125	5.19283	4.42259	4.1051	5.26196	5.55666	5.96823	5.99596
ENSMUSG00000058076	Sdhc	protein_coding	1	170954734	170978172	-	3250	107.681	110.292	113.331	103.829	100.556	95.3883	98.7427	107.639	93.1861	108.636	116.23	96.9927	106.127	92.1282	92.8106	110.265	103.883	101.066	104.539
ENSMUSG00000045648	Vwc2l	protein_coding	1	70764874	70924556	+	7689	13.0557	11.0085	10.3544	11.5272	12.527	9.60201	9.78358	10.901	10.0181	11.51	10.0905	11.7592	10.6066	13.7438	13.0765	9.56424	11.4581	10.9198	11.3112
ENSMUSG00000026333	Gin1	protein_coding	1	97697897	97720694	+	6048	8.98559	8.01956	8.77587	7.59229	8.37682	7.04502	8.83109	7.87758	9.66091	7.82696	7.36947	7.51559	8.55658	8.39231	8.35108	8.39481	8.04753	6.47315	9.06956
ENSMUSG00000003134	Tbc1d8	protein_coding	1	39410573	39517836	-	5239	26.0302	27.0272	30.4748	27.8907	32.604	31.3397	29.4643	27.7873	24.7799	31.3924	28.2531	27.6258	27.8236	31.418	30.4465	29.421	28.0275	33.1338	30.6538
ENSMUSG00000003135	Cnot11	protein_coding	1	39574073	39584482	+	3508	36.5903	36.6171	33.7377	38.9135	41.4997	39.527	43.746	33.4505	39.8458	34.8287	34.3516	42.3803	40.1627	40.7592	38.6396	36.2153	39.1645	34.6033	32.8782
ENSMUSG00000056569	Mpz	protein_coding	1	170978280	170987799	+	2111	0.690178	5.48459	7.40091	5.14288	5.02757	2.60999	4.84639	3.2391	3.29293	2.57036	1.95495	3.42026	11.5514	4.01996	0.778979	1.29423	5.15601	2.0995	1.77839
ENSMUSG00000038370	Pcp4l1	protein_coding	1	171000831	171023837	-	1577	435.796	397.646	362.487	377.172	343.738	332.259	396.403	399.743	307.367	432.108	405.973	421.215	367.329	390.898	401.908	372.627	388.852	393.459	428.769
ENSMUSG00000048234	Rnf149	protein_coding	1	39590377	39616437	-	2838	33.4209	34.6216	27.299	36.6239	34.4333	38.375	39.3889	28.3682	38.7269	34.019	33.5426	39.318	36.9468	39.8879	44.0368	37.8658	39.0034	28.891	30.0575
ENSMUSG00000050967	Creg2	protein_coding	1	39657574	39690642	-	6091	59.2737	47.2896	52.8808	54.4363	68.1524	62.5053	64.2959	56.7092	51.4798	58.3031	55.1067	56.9793	55.1139	65.1924	65.0643	52.2186	54.4515	64.3554	64.5111
ENSMUSG00000026335	Pam	protein_coding	1	97722839	98023346	-	11892	86.6927	75.8218	73.625	72.5858	75.3544	79.4887	76.7568	69.3322	85.0905	75.9463	73.0155	77.4111	75.3456	74.1471	77.4368	72.5033	79.0237	67.1671	69.6621
ENSMUSG00000026192	Atic	protein_coding	1	71596309	71618790	+	7985	19.487	23.415	21.1204	22.1998	17.6801	17.7561	22.1391	19.0325	19.411	19.2142	20.2598	21.5574	19.5785	20.4732	20.1821	19.8165	20.7551	18.1006	17.1084
ENSMUSG00000005674	Tomm40l	protein_coding	1	171043580	171050083	-	5135	58.5908	57.3124	57.3493	54.4503	60.4842	55.6513	51.1859	58.2036	59.2712	59.3196	58.9902	57.617	50.6535	51.5115	52.3361	56.7971	56.0704	58.8349	55.9288
ENSMUSG00000067028	Cntnap5b	protein_coding	1	99700490	100412574	+	5205	25.8923	22.0636	24.5884	24.551	18.7361	23.182	19.8001	18.1797	30.5004	26.9243	20.4561	28.6575	20.041	25.3171	21.348	21.171	23.0814	20.1048	26.6467
ENSMUSG00000005681	Apoa2	protein_coding	1	171052623	171053948	+	537	7.59685	7.57529	10.3621	4.97143	6.33936	6.84009	5.04308	7.80423	5.59777	5.92323	6.66042	5.19481	4.0364	7.15601	6.99942	9.75149	6.88374	8.25332	8.93297
ENSMUSG00000058715	Fcer1g	protein_coding	1	171057141	171061934	-	874	20.6709	30.6115	22.5282	19.9563	17.8712	19.3323	24.4441	22.2086	19.5614	21.836	20.1466	23.8445	15.5002	17.7703	21.5028	20.3189	26.0818	23.6646	26.011
ENSMUSG00000050840	Cdh20	protein_coding	1	104696254	104923206	+	4012	36.061	38.4518	41.662	38.4612	32.0439	27.8781	37.4255	42.4431	42.6606	42.2524	39.2255	43.6823	39.4394	31.0893	31.2677	36.9435	39.5681	35.8412	39.7168
ENSMUSG00000041642	Kif21b	protein_coding	1	136059127	136105736	+	12184	46.0265	40.4888	40.1723	42.1864	41.7295	38.4678	40.9841	43.5749	39.5827	46.1158	48.4588	40.6466	44.7422	45.2987	39.0437	46.5107	41.7506	46.7026	40.2957
ENSMUSG00000013593	Ndufs2	protein_coding	1	171062422	171078820	-	2313	337.817	341.125	355.124	326.407	349.592	309.905	325.621	329.857	299.154	339.991	351.135	320.528	343.101	315.87	315.154	338.217	320.877	365.557	337.69
ENSMUSG00000047496	Rnf152	protein_coding	1	105204639	105284395	-	8532	36.5608	41.1136	56.1133	47.3522	36.9658	36.2922	38.0714	39.218	42.9832	47.4559	43.7262	50.0055	41.283	45.9779	37.4734	35.9713	42.4353	34.3709	52.2391
ENSMUSG00000087230	Mroh3	protein_coding	1	136109390	136140566	-	3230	2.25537	2.7126	3.1142	3.69179	2.78985	2.3881	1.49054	2.25352	1.68681	1.15854	20.1873	1.01607	1.42602	1.58629	3.12739	20.8644	1.84383	2.05822	2.32457
ENSMUSG00000006403	Adamts4	protein_coding	1	171077990	171088206	+	4810	21.5062	28.657	26.8746	32.6723	26.4778	25.8494	18.4859	21.0942	22.7325	30.458	23.0512	26.3712	22.7007	27.0632	21.5382	28.495	28.6486	27.9498	27.7943
ENSMUSG00000052759	Gpr25	protein_coding	1	136187535	136188611	-	1077	8.92849	6.9731	9.53841	14.7075	7.80916	6.65051	7.96263	7.98729	10.1177	9.38128	9.96281	9.4465	11.0692	5.6494	6.97992	9.93573	8.96207	9.14481	9.29539
ENSMUSG00000056536	Pign	protein_coding	1	105446147	105591387	-	13595	6.85883	10.0585	8.2018	11.0099	9.88357	8.41618	10.3142	8.48542	10.0605	10.0055	9.18776	8.85956	8.86869	11.5067	6.18614	8.35678	7.03936	8.69346	8.88263
ENSMUSG00000041570	Camsap2	protein_coding	1	136195861	136273436	-	9195	121.929	119.569	115.679	123.2	127.489	136.839	133.566	119.462	134.71	126.425	113.671	133.971	121.284	145.941	135.662	120.635	128.177	114.824	125.978
ENSMUSG00000026404	Ddx59	protein_coding	1	136343009	136367896	+	2953	12.384	13.6166	14.2775	13.8018	12.8165	11.7545	12.7882	10.6066	11.9609	12.989	13.2299	12.6697	15.2308	12.5794	10.4213	13.7238	12.4485	11.8401	13.1369
ENSMUSG00000041483	Zfp281	protein_coding	1	136552639	136557791	+	4937	47.6605	53.4946	45.474	53.8943	55.8524	63.5748	63.1429	51.379	57.9951	49.9122	46.8668	55.8062	47.636	58.3448	55.3392	46.6236	48.7934	52.4666	50.9479
ENSMUSG00000026074	Map4k4	protein_coding	1	39940073	40065470	+	9579	72.8711	79.8057	71.965	74.4684	72.0596	76.0202	69.3596	76.5866	74.04	84.3816	67.4964	78.2701	71.5615	74.3663	74.9952	73.1112	76.8376	70.8675	80.7785
ENSMUSG00000026319	Relch	protein_coding	1	105591586	105681797	+	9500	54.7666	47.053	47.895	50.5643	47.7858	48.6206	56.2532	44.0912	51.5569	47.2291	46.6267	45.6529	48.6843	50.6472	52.5722	44.7444	55.2324	42.1173	52.9975
ENSMUSG00000026321	Tnfrsf11a	protein_coding	1	105708443	105775709	+	5987	4.33172	4.28583	4.57563	4.96446	4.44849	3.86516	3.9705	3.75787	4.55018	3.75021	4.73327	5.56393	4.93283	4.22554	3.64913	4.52538	3.67029	4.77067	5.60866
ENSMUSG00000051951	Xkr4	protein_coding	1	3276124	3741721	-	6094	43.25	36.7655	34.382	41.6468	40.9436	44.6333	45.1059	36.2312	49.3581	35.2778	42.0772	44.6724	41.1262	54.9396	42.2498	38.7057	38.9904	38.3841	40.0087
ENSMUSG00000026072	Il1r1	protein_coding	1	40264240	40356417	+	6363	3.89257	4.6473	3.90163	3.83198	3.96533	4.73356	3.14476	4.40243	5.34424	3.64623	3.50232	4.82253	3.36391	3.42225	4.54108	2.93406	2.42061	4.1405	3.9989
ENSMUSG00000025902	Sox17	protein_coding	1	4561154	4566636	-	4772	6.3811	5.63934	6.81701	7.72031	6.58825	5.19564	7.85049	6.79466	6.88981	6.31262	5.47717	6.6367	6.35911	9.79753	9.74722	6.48868	8.2628	6.96569	7.08038
ENSMUSG00000038866	Zcchc2	protein_coding	1	105918136	105961804	+	6774	19.0348	18.1542	20.157	20.7824	20.7226	23.1265	22.7432	22.8582	21.1616	22.1244	19.5359	24.1758	20.0788	22.8568	21.0157	18.6873	18.9479	19.9916	19.8282
ENSMUSG00000044340	Phlpp1	protein_coding	1	106099482	106321980	+	6752	65.1449	63.5151	61.3971	65.3445	71.6531	61.9623	56.2412	61.8072	63.3578	68.5015	62.1399	68.5349	61.6766	67.869	68.9584	67.7431	67.1268	68.7035	66.8447
ENSMUSG00000057329	Bcl2	protein_coding	1	106465908	106642004	-	9157	13.3493	17.0692	11.873	13.2749	10.0813	15.6039	13.5714	18.8126	18.8347	16.1216	11.5074	18.6549	13.5812	16.8386	13.956	11.2135	15.5868	11.5355	13.3926
ENSMUSG00000033845	Mrpl15	protein_coding	1	4843429	4855933	-	8487	18.4374	17.2184	16.3407	16.4829	16.7287	17.5282	17.8337	13.5925	17.0232	18.2982	15.8845	17.382	15.1322	17.1115	19.8187	15.8544	19.6	17.2911	17.8412
ENSMUSG00000009905	Kdsr	protein_coding	1	106648189	106687457	-	8147	21.639	23.5063	23.2223	23.0036	19.639	25.3381	22.9362	20.8741	24.4443	21.4962	21.0727	20.9676	20.0539	23.2696	21.5685	19.7858	20.7961	22.2439	23.373
ENSMUSG00000009907	Vps4b	protein_coding	1	106691801	106724397	-	8905	32.1662	34.4192	31.9165	35.2357	32.2692	29.9666	36.2064	29.3023	35.634	30.067	29.9071	32.1003	31.7952	35.5293	30.5749	28.2774	31.2948	29.0326	33.8436
ENSMUSG00000026065	Slc9a4	protein_coding	1	40619241	40669885	+	4562	5.20573	2.50362	1.97036	3.94031	4.91624	5.03223	4.58413	5.12509	7.1246	3.93731	2.83449	2.58984	3.74166	3.86075	5.6129	4.1922	5.40197	3.99399	3.47456
ENSMUSG00000025903	Lypla1	protein_coding	1	4878011	4918633	+	7145	19.4534	21.2846	18.8108	21.721	15.863	20.1007	19.6251	17.6581	22.2453	16.9167	17.7899	19.3147	20.8185	22.8801	20.8779	16.6017	19.6024	14.8527	20.7836
ENSMUSG00000026062	Slc9a2	protein_coding	1	40719734	40808433	+	6984	6.38362	7.39282	5.30142	5.78477	5.50513	6.28492	5.66564	6.44283	7.31702	5.54562	5.1606	3.90031	4.96575	5.29593	4.17094	6.35694	5.61637	5.00628	4.95731
ENSMUSG00000041945	Mfsd9	protein_coding	1	40811198	40829823	-	5125	5.03186	7.4795	6.55626	4.30618	5.07949	4.83778	8.19045	6.19754	4.76561	5.87782	7.35461	5.50719	3.80643	6.27966	4.72128	5.33095	4.52805	6.96634	6.10435
ENSMUSG00000026393	Nek7	protein_coding	1	138410613	138547879	-	7376	32.4143	32.7087	33.0196	34.8909	34.2074	33.5641	31.1062	29.4256	32.9851	28.436	23.8349	35.1505	27.2192	33.4732	33.3777	27.5644	30.4873	27.4398	33.4508
ENSMUSG00000033813	Tcea1	protein_coding	1	4928037	4968128	+	3017	67.4155	65.9129	59.8002	65.5396	64.5151	73.2312	69.7654	59.8038	75.7853	67.0401	62.9226	70.6527	59.4513	72.6014	75.3731	58.1076	65.6868	64.8817	65.7427
ENSMUSG00000026193	Fn1	protein_coding	1	71624679	71692331	-	11685	35.6106	59.3433	51.7966	39.8145	18.6625	37.69	35.4595	54.8174	56.3545	36.5242	32.5161	33.9003	31.4188	27.515	26.3365	35.3643	30.071	32.3874	21.151
ENSMUSG00000002459	Rgs20	protein_coding	1	4979799	5140508	-	4239	40.6603	34.5472	30.5452	37.9131	40.7679	38.7762	38.7931	33.0416	36.2986	38.798	27.4543	36.0397	32.278	38.6408	39.9011	35.2337	42.9721	36.5938	43.0021
ENSMUSG00000045515	Pou3f3	protein_coding	1	42734085	42742336	+	7733	71.4447	67.2128	68.664	77.4465	89.7794	85.9977	74.8076	68.1426	73.1044	77.4501	73.0422	72.9759	71.2659	86.8804	87.8854	71.1911	76.3512	75.0167	75.7341
ENSMUSG00000019230	Lhx9	protein_coding	1	138752924	138776315	-	9494	6.00036	5.73496	7.05579	6.71117	4.11297	4.31382	4.23116	3.25259	4.05671	4.65101	4.23094	6.93091	5.07983	5.44738	5.44364	4.74825	4.45599	4.59044	6.41469
ENSMUSG00000039395	Mreg	protein_coding	1	72198601	72251466	-	2284	15.4372	20.8932	21.9265	20.9614	18.1487	19.7809	16.7315	13.4236	22.5384	18.9234	16.6232	23.9245	16.845	19.9794	15.6338	22.03	18.3426	18.1111	16.8021
ENSMUSG00000079283	2310009B15Rik	protein_coding	1	138779721	138784590	-	1750	11.406	10.818	10.8843	9.25482	10.1841	9.23529	9.80086	8.94893	9.23272	9.19485	13.0489	12.2837	10.2184	8.692	11.2761	12.2295	10.9137	11.3967	10.0111
ENSMUSG00000026315	Serpinb8	protein_coding	1	107517736	107535055	+	4795	2.88659	4.37237	2.41021	3.04362	5.30378	2.94923	6.27536	2.39202	3.64388	3.0046	3.44267	2.87466	2.20371	6.74523	4.4583	3.46619	3.16934	3.18371	4.21915
ENSMUSG00000060679	Mrps9	protein_coding	1	42890393	42944842	+	5763	28.568	28.6692	27.741	27.4239	29.57	28.1396	30.1269	25.6052	27.482	25.4862	25.35	28.1607	25.5288	30.3951	30.5723	25.7188	29.5771	21.3625	27.758
ENSMUSG00000026189	Pecr	protein_coding	1	72298326	72323473	-	1516	19.3173	13.6231	17.3643	17.4925	13.7374	13.9317	18.4591	12.5127	15.7389	14.0699	16.8778	12.3396	15.7276	14.892	19.9897	13.6666	18.6942	18.0283	15.4085
ENSMUSG00000041907	Gpr45	protein_coding	1	42992032	43072765	+	7238	10.427	8.01966	6.50511	9.8849	9.35123	10.3526	9.20837	8.89846	8.77339	7.85849	9.46485	9.68065	8.722	10.9723	10.3211	9.09069	8.76731	9.45707	8.21237
ENSMUSG00000026188	Tmem169	protein_coding	1	72323528	72342263	+	3054	25.5232	23.8223	23.6864	29.255	30.4898	26.2796	29.0164	25.2784	28.5442	25.4864	23.9632	24.985	25.3732	30.1462	27.384	24.7507	24.4098	24.9933	25.7463
ENSMUSG00000026187	Xrcc5	protein_coding	1	72346586	72434111	+	2549	29.8367	36.8897	30.8139	35.9585	34.095	30.5494	38.5426	31.4979	33.02	33.7654	28.7108	27.8749	29.4435	33.8574	29.215	31.6192	31.1794	34.3883	31.8289
ENSMUSG00000039372	Marchf4	protein_coding	1	72466271	72576089	-	4553	39.7762	35.3948	32.3871	32.9139	33.1623	38.724	36.2829	35.3652	37.344	40.2318	34.3229	36.5817	35.0507	36.5034	35.8594	30.7035	38.6553	31.5824	28.676
ENSMUSG00000033793	Atp6v1h	protein_coding	1	5140241	5232563	+	9746	63.8488	61.02	59.5544	66.6365	68.3798	65.107	67.569	58.7076	64.9448	64.2752	61.7948	64.9241	61.8283	70.332	67.7564	60.5283	64.7744	65.1056	64.3501
ENSMUSG00000070939	Tgfbrap1	protein_coding	1	43086360	43137782	-	10972	26.372	22.502	23.4655	24.3965	25.5878	24.9908	24.9016	25.0285	27.2429	25.2042	24.4485	26.7559	25.4349	26.8368	26.6563	25.4196	26.541	24.5506	24.0652
ENSMUSG00000010290	AI597479	protein_coding	1	43137870	43155107	+	3458	53.5092	53.0277	50.379	56.5122	51.0757	50.6144	58.5187	48.0947	56.9928	48.6969	49.6469	51.5347	48.8921	50.9796	46.8069	49.2486	47.6888	47.8492	52.5937
ENSMUSG00000025905	Oprk1	protein_coding	1	5658689	5676354	+	9151	6.30487	5.19763	2.82988	7.11832	5.97399	5.71982	5.82012	3.66375	4.72203	6.07256	7.0052	5.68442	6.57299	8.20613	8.49719	6.51854	5.70022	7.5339	6.60955
ENSMUSG00000008136	Fhl2	protein_coding	1	43162234	43236144	-	1897	47.9255	34.8878	44.9021	45.3153	49.5081	46.6644	60.8311	42.4401	48.6277	41.4253	55.5475	40.8291	46.1332	46.507	45.6957	50.168	43.9526	48.4141	51.0144
ENSMUSG00000056268	Dennd1b	protein_coding	1	138891173	139106698	+	19408	6.92149	8.15831	7.267	7.85895	7.28441	6.39694	8.20167	6.52352	7.0763	7.44253	6.22324	6.93311	6.00297	7.87049	6.52415	7.10902	7.10016	6.53367	7.55469
ENSMUSG00000066877	Nck2	protein_coding	1	43483739	43609675	+	4455	26.3268	22.6874	24.2121	24.809	31.2398	30.63	28.1316	25.1022	26.526	26.6272	25.9996	26.0047	28.5844	29.3995	30.3205	29.5902	28.9032	25.4238	25.2806
ENSMUSG00000026051	Ecrg4	protein_coding	1	43769762	43781738	+	902	31.3361	50.8231	43.1833	22.2965	11.9883	31.356	17.5138	39.1259	29.1602	17.4244	12.2007	19.6477	16.2206	10.4732	17.1891	20.6978	20.7186	15.2866	12.0237
ENSMUSG00000039354	Smarcal1	protein_coding	1	72622410	72672293	+	5728	61.4785	60.9939	58.997	59.3154	59.7112	56.0781	59.9654	57.0684	57.4646	63.2719	57.6863	58.0979	59.6473	56.717	53.6029	56.6408	56.3606	56.0968	57.2389
ENSMUSG00000025907	Rb1cc1	protein_coding	1	6276421	6346872	+	14690	41.5072	40.8242	40.356	46.0027	47.4791	48.3958	48.0647	42.2526	49.84	41.6495	37.7761	48.6923	41.573	51.5989	49.942	37.4914	45.3788	40.2775	47.6335
ENSMUSG00000033964	Zbtb41	protein_coding	1	139350026	139380743	+	8400	23.6237	27.9577	24.4847	25.2982	23.3147	26.8488	27.3321	25.8122	28.5839	25.1032	20.307	27.8961	23.5463	28.4777	21.5621	20.789	22.5657	18.9358	27.337
ENSMUSG00000046330	Rpl37a	protein_coding	1	72750449	72752755	+	1410	194.676	224.924	283.991	203.096	212.889	193.946	186.198	231.21	196.936	219.748	240.98	216.582	197.731	169.768	204.429	222.671	207.987	238.715	224.393
ENSMUSG00000039323	Igfbp2	protein_coding	1	72863662	72891633	+	1847	119.586	139.686	129.199	93.4694	71.3394	108.484	82.3535	127.662	120.13	96.6419	83.4169	101.105	91.0969	79.4944	85.2166	97.2585	95.1772	80.786	100.613
ENSMUSG00000026185	Igfbp5	protein_coding	1	72897091	72914043	-	6006	219.248	230.182	259.06	188.853	173.543	188.366	180.988	238.788	207.019	219.41	166.285	187.974	173.546	178.591	174.37	161.147	199.518	165.133	207.35
ENSMUSG00000026556	Vangl2	protein_coding	1	171828527	171856011	-	6990	13.2774	14.5267	13.5024	13.0109	10.1414	9.11714	12.656	11.2022	11.638	12.3666	13.6579	10.9866	13.1789	10.6744	10.4856	11.7584	10.9587	12.0118	12.6512
ENSMUSG00000003458	Ncstn	protein_coding	1	171893580	171910362	-	3975	64.1065	67.5824	65.6322	64.1614	67.052	61.8656	67.5614	57.8204	65.5554	65.0512	63.1926	62.3767	68.5027	65.3353	59.3352	63.3484	67.06	69.6241	65.4292
ENSMUSG00000026553	Copa	protein_coding	1	171910096	171949892	+	9427	126.393	123.813	122.867	123.887	121.271	118.255	125.283	123.237	122.805	126.728	114.376	121.413	117.782	119.743	115.029	120.25	119.01	123.804	118.829
ENSMUSG00000003464	Pex19	protein_coding	1	171954322	171962850	+	3815	91.428	83.6225	87.2902	80.1948	85.3486	83.6684	85.2626	86.2053	78.3019	86.8086	88.2713	81.2517	85.0116	81.2121	81.7132	87.072	87.4752	88.4212	84.5195
ENSMUSG00000055322	Tns1	protein_coding	1	73949390	74163608	-	16465	19.2374	18.9955	19.3676	17.5978	15.6526	15.9842	15.0954	17.0403	15.6097	20.5911	20.8037	15.7069	15.5013	15.7344	16.2509	17.5338	17.2374	15.403	19.4061
ENSMUSG00000026365	Cfh	protein_coding	1	140012446	140111018	-	8383	23.0807	32.9043	27.5979	25.0523	17.9873	20.046	20.2804	24.3648	30.3451	20.0206	14.7688	17.3432	17.1622	19.5203	17.6826	13.7426	22.4155	11.7487	22.8892
ENSMUSG00000026554	Dcaf8	protein_coding	1	171975651	172024572	+	12996	60.2697	60.4479	60.8328	59.6682	60.1395	55.3824	63.1282	55.8728	59.9217	60.7413	62.2613	56.9458	57.1241	60.604	60.8625	61.1061	60.7277	61.6129	61.1605
ENSMUSG00000013698	Pea15a	protein_coding	1	172024295	172034371	-	3861	631.994	585.435	593.442	599.158	546.186	594.446	562.879	616.014	604.256	620.338	564.434	599.896	618.868	551.634	558.546	608.316	607.212	587.277	580.699
ENSMUSG00000052726	Kcnt2	protein_coding	1	140173896	140539805	+	6983	15.0016	9.81369	13.3934	17.7136	19.1847	20.041	20.1019	13.7088	19.3714	13.9062	18.439	16.4259	15.6754	20.2237	21.3623	15.7479	17.1456	17.7008	17.7413
ENSMUSG00000033740	St18	protein_coding	1	6557455	6929828	+	6464	26.9349	35.6535	37.2148	29.7363	33.6743	31.8785	35.1691	32.1781	37.8134	37.5425	26.3465	31.4278	31.8979	32.9446	28.2381	26.8393	31.8659	24.4548	36.2344
ENSMUSG00000026361	Cdc73	protein_coding	1	143474538	143578631	-	17613	19.8861	19.8983	19.1016	20.4725	19.7486	20.7921	22.0044	18.1587	22.2724	19.9289	16.2924	19.7607	18.4136	23.5269	21.4604	17.2312	20.2765	16.6218	20.699
ENSMUSG00000006304	Arpc2	protein_coding	1	74275243	74307368	+	2033	241.657	205.713	221.703	231.467	257.97	246.08	253.467	227.407	241.382	234.962	229.926	245.537	239.225	257.934	271.664	239.547	237.185	237.141	237.393
ENSMUSG00000033849	B3galt2	protein_coding	1	143516402	143530352	+	9288	29.5848	24.9142	23.2498	30.1803	31.2189	27.1293	32.559	29.6614	37.6236	29.2502	25.7709	28.8509	26.7793	39.2187	33.9933	27.4055	32.8787	30.619	31.8417
ENSMUSG00000038034	Igsf8	protein_coding	1	172089208	172147287	+	5217	128.214	113.963	123.275	118.072	130.544	123.318	122.046	109.123	112.466	127.498	151.196	113.926	131.655	124.146	129.639	136.379	132.54	148.244	125.691
ENSMUSG00000006299	Aamp	protein_coding	1	74318999	74323897	-	3458	175.527	173.109	169.519	162.074	176.738	160.66	161.068	174.455	148.486	179.151	169.945	169.505	165.951	163.033	169.361	164.733	164.862	178.224	159.651
ENSMUSG00000018196	Glrx2	protein_coding	1	143592076	143622512	+	8772	45.0942	44.2516	42.5987	49.6681	47.6197	47.0028	50.305	44.5821	50.674	44.4938	47.0149	47.7581	44.9719	50.6522	48.8475	48.4578	47.3145	43.7039	49.7399
ENSMUSG00000018199	Ro60	protein_coding	1	143626528	143652806	-	9541	48.0718	55.2633	53.2297	55.9059	49.1545	53.8207	53.6776	48.6179	56.1007	50.3599	42.6777	51.528	45.9477	58.5352	55.8179	40.1852	50.6255	42.1428	49.4034
ENSMUSG00000007097	Atp1a2	protein_coding	1	172099276	172125631	-	7038	952.887	1209.97	1091.38	997.664	744.575	872.511	748.326	1114.55	958.462	938.526	906.965	922.993	884.089	788.385	793.14	921.542	939.228	899.883	891.218
ENSMUSG00000038026	Kcnj9	protein_coding	1	172148068	172156849	-	4288	181.305	176.272	208.378	182.501	226.261	205.329	218.169	194.389	201.677	201.373	209.04	190.003	195.562	206.157	191.528	201.659	190.662	209.187	193.001
ENSMUSG00000044708	Kcnj10	protein_coding	1	172168777	172201652	+	5407	358.354	396.11	356.235	374.881	303.651	274.313	252.265	436.331	331.24	312.337	352.622	315.838	293.443	282.683	304.65	347.894	373.812	290.259	321.469
ENSMUSG00000050229	Pigm	protein_coding	1	172204113	172211666	+	7554	14.5041	19.1172	16.9707	17.5998	13.281	17.9183	17.3874	15.0961	19.474	16.8181	12.8932	18.1604	14.7774	18.4195	14.9584	14.2863	15.034	15.0916	18.3882
ENSMUSG00000026179	Pnkd	protein_coding	1	74324089	74392843	+	7832	84.475	78.8887	86.1319	78.5355	83.2496	68.2146	71.7682	77.6734	68.4142	87.8426	94.6714	81.5865	75.3813	78.4837	79.1858	92.6461	83.8818	90.6049	89.1036
ENSMUSG00000018189	Uchl5	protein_coding	1	143653010	143683043	+	2921	46.7865	49.7069	52.2406	54.5935	53.3358	52.6888	53.8248	50.2914	53.9635	49.7066	56.9845	59.2674	47.8627	57.3917	54.2056	55.9642	51.0424	50.9981	54.3369
ENSMUSG00000026360	Rgs2	protein_coding	1	143875076	143879899	-	3627	56.1577	52.1099	48.0906	56.8723	53.0575	55.1931	61.1846	41.9616	46.2566	53.7016	43.6926	49.3144	45.344	59.9938	54.4709	46.3889	50.4494	48.9461	51.2357
ENSMUSG00000006301	Tmbim1	protein_coding	1	74327406	74344781	-	12659	15.6067	17.8224	16.7204	18.7271	15.9294	10.5328	12.7526	14.8454	13.0454	15.7411	16.9523	14.4145	15.2605	14.2041	13.6026	18.6508	15.9146	17.9139	17.5466
ENSMUSG00000073650	Catip	protein_coding	1	74401267	74408480	+	2211	11.7954	9.62389	12.874	11.1085	7.06442	7.39277	7.21298	7.88114	12.3211	9.64718	8.71048	7.27332	8.33295	8.03838	6.16248	7.31118	6.59471	7.46134	9.90473
ENSMUSG00000026547	Tagln2	protein_coding	1	172327614	172334947	+	2082	23.0931	26.9783	27.7545	22.7387	18.9477	22.7586	21.0286	26.3797	18.9499	24.2643	21.2754	20.8862	16.5273	17.9957	16.9249	20.5587	20.6154	21.8787	21.8383
ENSMUSG00000035131	Brinp3	protein_coding	1	146370498	146778209	+	7003	16.3318	17.0691	13.3246	16.7481	16.2418	13.3749	18.0035	13.3232	16.0967	13.439	16.0684	18.0896	15.4759	15.616	16.0682	16.2881	13.8415	16.9119	16.8568
ENSMUSG00000026176	Ctdsp1	protein_coding	1	74430668	74436444	+	3334	31.8575	38.1527	32.0321	31.9761	30.2116	28.6998	28.2943	32.8807	30.9369	34.9628	33.3387	28.9406	32.4255	32.6091	23.9568	31.6862	29.9978	36.1139	31.0283
ENSMUSG00000026544	Dusp23	protein_coding	1	172458331	172460529	-	1410	16.7396	13.2047	12.75	15.0208	13.776	10.9412	14.8318	12.3583	13.1912	15.393	13.4637	11.2888	11.9138	8.74391	9.8299	12.9178	11.6519	11.3508	11.0939
ENSMUSG00000056220	Pla2g4a	protein_coding	1	149705369	149837041	-	6391	4.37705	5.85099	5.3245	4.78988	3.63463	3.64956	3.76659	4.55571	4.32134	3.86446	3.65917	3.54328	4.36664	3.03145	2.75682	4.16807	4.49868	3.3133	4.43825
ENSMUSG00000037872	Ackr1	protein_coding	1	173159453	173161317	-	1405	103.595	117.483	124.755	101.593	107.465	109.54	130.427	120.883	102.429	117.19	122.192	106.399	110.499	101.995	93.4656	120.887	118.688	97.4382	125.881
ENSMUSG00000032487	Ptgs2	protein_coding	1	149975782	149983978	+	4580	6.55317	10.6583	7.24297	6.48957	6.73327	13.1126	8.73803	14.0145	9.96805	7.3126	6.30749	7.7748	7.21727	7.93587	7.33477	5.81618	7.0398	7.2577	6.19321
ENSMUSG00000033364	Usp37	protein_coding	1	74474670	74583443	-	11081	14.7261	15.7433	13.9061	14.8408	14.2945	16.2425	15.519	16.3424	14.6828	16.2773	13.3827	15.4751	13.8638	17.5562	16.0696	12.0197	14.0666	12.599	14.5305
ENSMUSG00000005338	Cadm3	protein_coding	1	173160825	173195261	-	7248	335.858	350.155	373.114	332.652	366.626	367.668	383.955	383.658	368.493	380.043	393.027	340.121	376.099	344.046	317.146	358.414	378.939	350.516	352.012
ENSMUSG00000026174	Cnot9	protein_coding	1	74545217	74570001	+	3826	46.5346	54.7565	49.7847	46.0062	54.3803	52.8024	54.3845	51.8281	52.2476	51.9354	48.4672	53.6547	45.8182	51.2237	46.7257	49.3318	44.6585	50.0686	51.787
ENSMUSG00000037860	Aim2	protein_coding	1	173178445	173293606	+	3501	3.99511	3.4858	3.79009	3.05017	2.5167	2.20325	3.86766	2.96112	3.38079	2.88593	4.08643	2.90599	3.48256	3.79595	3.42211	3.05649	3.81283	3.0945	5.42115
ENSMUSG00000090272	Mndal	protein_coding	1	173676692	173708447	-	3591	1.09546	2.35277	1.78795	1.8338	1.33834	6.75095	3.01658	1.16705	2.51128	1.3547	0.53631	1.50797	6.63966	1.91729	0.588767	1.20464	1.0294	1.91988	2.09088
ENSMUSG00000006010	Odr4	protein_coding	1	150237056	150268831	-	4100	88.413	86.4722	86.3902	93.8071	85.1791	93.0824	90.8216	78.9218	96.6412	81.824	80.7933	95.2151	80.0275	87.1655	88.1802	82.5187	90.06	85.5178	90.2427
ENSMUSG00000026173	Plcd4	protein_coding	1	74582047	74606953	+	7045	13.5046	14.9241	14.4907	13.8188	12.6772	13.3995	10.7206	13.7134	13.6806	13.8104	10.388	13.4164	12.6145	13.0684	12.5045	12.8623	12.6221	12.8966	14.6247
ENSMUSG00000039997	Ifi203	protein_coding	1	173747973	173770238	-	6706	1.60775	1.56319	0.79786	0.875821	0.627085	7.0932	1.54804	0.361809	1.28874	1.03234	0.369243	0.929855	9.77756	1.2177	0.910806	0.475316	1.50058	0.881208	1.02634
ENSMUSG00000026135	Zfp142	protein_coding	1	74604286	74627304	-	11355	21.6845	22.5009	22.806	21.0971	22.7848	24.3743	20.895	21.9115	21.0129	25.9854	21.4432	23.1655	21.7137	22.4345	20.854	22.4568	22.1733	22.5516	21.0861
ENSMUSG00000006005	Tpr	protein_coding	1	150268589	150325566	+	10496	70.5163	68.57	66.9622	75.0672	67.7291	73.7355	74.1509	68.5505	72.7265	67.205	79.2929	86.9097	81.0043	75.2831	70.9499	83.6432	68.2071	74.7868	89.9359
ENSMUSG00000026172	Bcs1l	protein_coding	1	74627448	74631283	+	2192	23.7289	26.6237	24.7019	23.7087	25.0311	20.1084	24.2288	25.8609	25.5414	25.0952	22.718	22.6828	23.7323	22.2789	21.5413	23.9932	23.2347	27.1835	25.5949
ENSMUSG00000028354	Fmn2	protein_coding	1	174329391	174650295	+	7960	49.8041	45.6994	47.2937	49.7711	49.9113	49.5365	48.8591	49.1854	49.7067	48.7976	46.4536	48.5894	45.1686	50.2675	49.6102	48.5099	51.5734	48.9355	48.0015
ENSMUSG00000050069	Grem2	protein_coding	1	174661351	174749385	-	3745	33.5355	27.7407	27.488	31.3183	28.3397	24.0789	28.4834	26.7396	28.6955	25.1804	27.6229	28.9631	26.6964	23.6433	26.9732	28.1479	27.7476	28.8631	25.8966
ENSMUSG00000026171	Rnf25	protein_coding	1	74632907	74640531	-	2181	88.2463	87.4477	79.9747	79.237	83.1846	81.2602	83.8833	75.4456	76.7523	85.4452	83.8878	87.8784	81.6185	82.8843	80.2448	83.095	75.4229	81.2844	82.8141
ENSMUSG00000006014	Prg4	protein_coding	1	150325163	150341916	-	4280	4.11899	7.42083	7.95067	4.7821	5.14659	7.55223	3.86675	16.3883	8.34025	2.40438	5.27112	6.40277	5.88732	2.50649	2.08572	5.7451	3.79061	4.08456	2.97254
ENSMUSG00000026527	Rgs7	protein_coding	1	174886653	175320066	-	6019	60.2732	57.0832	52.8734	53.6682	60.9165	58.6761	73.8137	52.2938	69.1071	55.6122	52.5662	60.1963	59.6895	64.3496	58.0757	56.3989	61.1079	53.671	58.5951
ENSMUSG00000026526	Fh1	protein_coding	1	175427940	175453201	-	3392	94.8403	96.1263	93.8853	95.285	92.1547	88.6337	87.2461	94.8746	93.3283	95.869	92.8715	93.2226	97.2106	90.3484	89.5486	86.5196	88.4546	87.8335	99.1177
ENSMUSG00000026525	Opn3	protein_coding	1	175489987	175520342	-	1913	6.93068	8.75123	5.70566	6.88464	9.94442	6.14428	7.86471	8.87823	7.16931	7.82455	6.18424	9.17834	7.93144	10.4623	6.87684	8.33107	7.83672	7.20782	8.28592
ENSMUSG00000033276	Stk36	protein_coding	1	74640604	74676053	+	6437	7.94462	7.60784	7.1151	6.38695	6.75067	6.53368	5.46928	7.67565	5.54549	7.38302	6.53944	6.78099	6.14537	7.03942	6.56909	6.54344	6.82742	7.0765	6.22099
ENSMUSG00000078185	Chml	protein_coding	1	175509803	175520467	-	6975	20.1364	22.5435	19.3307	22.0462	21.9341	19.9586	17.5581	20.8713	20.7134	20.2797	16.764	19.8561	17.2472	20.5224	20.6122	16.3535	20.5218	19.0978	19.6455
ENSMUSG00000066842	Hmcn1	protein_coding	1	150438275	150868802	-	21191	3.28644	5.41932	4.16099	2.97315	3.86494	3.78736	5.43135	3.89288	4.03394	3.96441	3.72618	5.92386	3.84852	3.82325	2.50538	4.06123	3.13993	3.43931	3.87781
ENSMUSG00000033257	Ttll4	protein_coding	1	74700904	74742889	+	11527	17.1646	20.5771	19.1237	18.2192	20.6034	21.4773	19.0039	21.3167	20.8297	21.3286	15.2039	21.3963	18.5926	24.0583	19.2589	16.2555	19.0631	17.0885	18.9621
ENSMUSG00000026170	Cyp27a1	protein_coding	1	74752733	74777051	+	2173	17.7008	25.3445	18.3191	19.3293	17.1405	15.2131	15.8553	19.9966	15.7355	16.7042	14.6869	15.1786	14.713	14.0737	15.8918	20.6407	19.8466	12.9174	19.8679
ENSMUSG00000033227	Wnt6	protein_coding	1	74811051	74823761	+	2192	6.38087	8.35114	7.22506	4.54687	4.38502	6.619	5.55958	8.65383	6.51392	5.80434	3.26337	4.34193	5.19144	4.09055	3.85814	4.46628	7.68245	2.47123	5.51861
ENSMUSG00000026167	Wnt10a	protein_coding	1	74830675	74842654	+	2468	6.13957	5.135	6.15692	7.42774	8.9252	8.63215	7.1934	7.32857	5.32871	6.06497	11.5937	7.64624	9.00218	9.53688	8.66188	8.76387	8.15468	8.979	8.36628
ENSMUSG00000026197	Zfand2b	protein_coding	1	75145290	75148046	+	1772	40.8641	43.3529	41.7891	39.2715	44.1859	37.1044	38.1224	38.7122	37.2146	40.124	37.729	37.9678	39.1431	37.2278	39.3739	45.6123	37.0862	48.6334	35.5456
ENSMUSG00000033124	Atg9a	protein_coding	1	75157504	75168567	-	5762	61.5203	56.2894	60.7288	59.0581	68.2209	63.5881	58.4104	56.5786	53.8323	64.8469	68.2803	61.8845	61.7875	58.6887	63.153	63.6561	65.9007	71.705	62.0049
ENSMUSG00000026199	Ankzf1	protein_coding	1	75168795	75176031	+	5142	24.2261	25.3462	25.3892	25.5094	30.532	23.3232	27.5624	23.7216	25.5031	27.2178	24.7197	23.9983	26.3988	27.7447	28.3254	26.3453	26.4394	29.4492	29.0823
ENSMUSG00000026200	Glb1l	protein_coding	1	75174880	75187457	-	5905	11.8186	11.3668	11.7067	11.8451	9.29183	9.54827	11.1852	8.92748	11.3902	7.50953	8.52637	9.78178	11.1498	10.5207	7.51896	9.33067	10.3987	9.75723	11.6556
ENSMUSG00000026201	Stk16	protein_coding	1	75187482	75192250	+	4518	43.1156	41.5215	41.4962	40.9293	42.5053	38.4142	36.1977	41.3512	39.0055	43.3181	39.095	42.3857	41.619	42.1022	41.3888	42.5822	40.1366	46.6507	41.9162
ENSMUSG00000026203	Dnajb2	protein_coding	1	75213050	75222336	+	4249	129.923	120.962	130.506	125.996	128.095	128.028	105.554	118.462	111.514	140.604	134.164	131.384	117.84	116.667	124.176	139.21	131.658	128.588	116.971
ENSMUSG00000026204	Ptprn	protein_coding	1	75223671	75241146	-	4249	397.657	346.905	310.626	359.306	449.371	364.892	362.834	355.594	325.742	405.958	459.537	359.665	401.218	415.645	436.442	440.349	401.402	467.878	370.057
ENSMUSG00000033061	Resp18	protein_coding	1	75248843	75255059	-	1032	329.37	348.394	292.823	271.105	286.597	254.307	251.045	240.877	222.101	267.965	299.12	314.038	264.643	217.987	300.021	291.434	281.382	298.475	252.421
ENSMUSG00000026209	Dnpep	protein_coding	1	75284540	75294634	-	4289	40.492	38.1936	39.6699	37.9276	37.8181	33.0573	37.3236	36.8735	34.1671	38.2585	40.2202	35.5431	34.1127	38.3024	37.1903	38.061	36.6774	41.7358	36.5196
ENSMUSG00000026207	Speg	protein_coding	1	75351941	75408964	+	12741	45.3637	39.8239	41.5068	41.4177	50.3727	46.5592	48.8045	45.2709	42.1138	50.5612	55.6689	41.072	49.2083	51.223	49.9853	49.7668	47.3076	53.5119	45.6058
ENSMUSG00000026385	Dbi	protein_coding	1	120041010	120048808	-	1422	376.332	392.688	471.382	390.499	283.475	322.238	305.771	389.646	378.525	353.683	365.868	401.467	363.926	304.918	317.519	368.413	344.874	334.359	328.248
ENSMUSG00000026388	3110009E18Rik	protein_coding	1	120048917	120115919	+	2428	4.98057	3.15753	4.84802	3.7384	4.2887	3.63077	3.28416	4.26972	5.4165	3.31363	7.81868	6.42052	4.35206	3.89079	3.57989	5.62626	4.65201	3.54936	4.7245
ENSMUSG00000026389	Steap3	protein_coding	1	120118487	120200435	-	5715	6.47541	7.82979	7.78929	6.57099	3.3988	6.55571	4.76497	6.48401	6.41044	5.0091	4.28456	5.62775	7.06397	6.24774	4.60382	4.90012	5.89324	5.68707	3.97789
ENSMUSG00000036907	C1ql2	protein_coding	1	120268312	120270903	+	1999	40.3782	21.7587	19.0571	33.4765	27.548	28.7566	13.2464	11.4755	30.639	20.9662	32.0683	22.8206	21.1442	24.0294	26.0889	33.2574	29.2791	29.6848	25.9794
ENSMUSG00000052423	B4galt3	protein_coding	1	171097898	171104468	+	5470	29.6454	28.2313	31.4963	29.2182	31.1173	31.9972	31.3006	31.6946	29.2632	28.7669	30.4299	28.6791	31.156	30.2669	28.6454	30.2597	30.6358	30.9243	29.9694
ENSMUSG00000062729	Ppox	protein_coding	1	171103563	171108760	-	4516	31.0364	32.0817	35.7329	30.5431	32.8575	24.6448	30.0504	28.6216	26.9998	32.1508	29.7912	28.1607	30.1782	31.9452	29.8589	33.4759	30.3773	32.441	31.4049
ENSMUSG00000062963	Ufc1	protein_coding	1	171116136	171122597	-	2070	119.232	128.417	128.721	126.992	125.567	112.767	128.502	122.86	123.344	120.036	121.614	115.659	117.016	117.418	123.814	125.387	124.112	124.896	117.381
ENSMUSG00000013973	Dedd	protein_coding	1	171156713	171169899	+	5861	24.7841	28.0297	24.3194	25.3256	26.9914	29.4552	26.3374	22.9943	26.766	28.6994	23.6118	31.7215	23.7613	31.7991	25.7724	23.5407	24.0019	25.2484	27.6853
ENSMUSG00000013997	Nit1	protein_coding	1	171165576	171173196	-	4932	36.8377	32.7384	38.7072	38.6123	39.8712	37.275	35.5996	36.8962	36.9503	37.5195	39.1046	37.3971	38.0705	36.3929	34.628	36.0072	37.3088	36.3445	35.1838
ENSMUSG00000006412	Pfdn2	protein_coding	1	171173238	171186822	+	1937	188.119	196.927	190.263	195.619	186.293	185.553	191.23	205.085	190.688	190.389	187.49	193.746	185.758	180.947	181.312	190.533	174.194	195.886	185.631
ENSMUSG00000045259	Klhdc9	protein_coding	1	171186014	171188366	-	1558	22.6307	18.5782	21.4293	21.4761	17.3515	10.9628	23.9487	10.3349	17.0028	16.6929	25.0757	14.1134	20.8686	14.5934	13.4196	22.3584	20.1674	23.5477	21.151
ENSMUSG00000006411	Nectin4	protein_coding	1	171197667	171215855	+	3746	13.3406	14.4931	16.6255	12.543	12.2951	11.4724	12.8523	11.2465	12.4381	13.436	12.4123	13.3606	14.3211	12.1391	10.7237	13.9791	11.5675	15.1179	13.9192
ENSMUSG00000026641	Usf1	protein_coding	1	171238881	171245689	+	2806	91.5407	86.2587	90.6107	88.7984	90.3476	101.057	93.8313	79.2362	96.8836	97.8198	89.6172	89.0651	83.6198	94.3234	101.552	81.4636	93.8267	99.0688	86.1466
ENSMUSG00000038235	F11r	protein_coding	1	171265103	171292171	+	2663	13.842	18.6247	19.3685	10.9607	12.7083	12.4139	15.3672	20.9556	15.8738	13.2793	13.6375	13.1867	12.0058	11.9651	11.3798	15.0473	17.5058	11.7426	13.7843
ENSMUSG00000053483	Usp21	protein_coding	1	171109519	171115564	-	4755	36.7382	35.8984	37.4925	33.2374	38.9549	41.1344	35.4693	42.1662	34.2166	42.1821	33.1541	39.721	34.4164	39.8017	35.5712	36.7251	36.3654	39.0955	35.353
ENSMUSG00000038576	Susd4	protein_coding	1	182591425	182722797	+	3858	107.252	104.347	95.7479	93.4173	107.184	99.4925	108.14	95.8786	96.0316	108.732	107.469	101.528	98.0397	97.8624	102.662	98.0223	104.599	101.349	101.309
ENSMUSG00000030768	Disp1	protein_coding	1	182867830	183003049	-	5224	6.0521	7.81696	6.10427	5.68955	5.09823	5.23829	5.84643	6.75566	5.93404	6.5902	5.37192	6.78494	6.22382	5.39441	4.67677	5.97083	5.11054	7.30565	5.46965
ENSMUSG00000046836	Brox	protein_coding	1	183057916	183078800	-	5010	54.9634	60.0228	53.1414	55.8799	55.6781	57.553	58.0786	53.3159	52.6126	49.6704	47.9413	57.4824	55.2162	58.006	57.9089	50.3523	53.5342	43.8879	53.8273
ENSMUSG00000042901	Aida	protein_coding	1	183078134	183106331	+	6175	38.8367	40.2866	37.3275	46.0003	39.985	38.5753	43.296	39.185	41.3782	37.1179	37.0252	38.9842	39.6653	43.6915	37.5488	34.4372	40.8734	34.2521	38.9772
ENSMUSG00000056050	Mia3	protein_coding	1	183107682	183150894	-	7161	123.743	123.271	123.97	123.523	125.865	123.515	123.538	119.419	127.06	125.572	116.836	126.766	120.47	136.974	128.268	115.062	123.661	115.083	121.539
ENSMUSG00000090071	Cdk5r2	protein_coding	1	74894093	74896891	+	2799	232.521	160.036	179.763	206.4	309.066	264.56	247.474	198.034	236.539	231.157	283.285	263.76	283.334	272.809	312.888	302.267	279.91	246.664	219.891
ENSMUSG00000047021	Cfap65	protein_coding	1	74941230	74974758	-	7817	8.87189	6.86522	10.8419	7.14915	5.43083	7.40076	5.3506	6.74386	7.64287	6.7259	6.75762	4.89115	6.03098	6.3907	5.98038	7.13581	5.01787	5.57524	5.8965
ENSMUSG00000026162	Nhej1	protein_coding	1	75006298	75101844	-	1586	5.69558	7.20145	6.34228	6.28419	6.81807	4.97934	5.21744	8.62262	6.51522	6.37052	6.93888	5.58709	6.49171	5.14874	4.73983	6.17281	5.43842	5.1232	6.4437
ENSMUSG00000033159	Cnppd1	protein_coding	1	75111198	75119341	-	5635	24.4077	25.6831	24.953	21.9826	28.2872	22.3908	26.1655	22.8988	20.9713	25.6003	25.5841	25.7718	23.6565	24.9479	23.8045	28.7676	23.9441	24.3384	23.762
ENSMUSG00000049339	Retreg2	protein_coding	1	75119422	75124553	+	2999	235.767	220.263	217.658	217.858	244.652	241.895	231.873	213.659	220.201	234.333	234.945	237.306	238.058	235.716	232.411	253.108	224.607	242.776	223.239
ENSMUSG00000072258	Taf1a	protein_coding	1	183170325	183191020	+	2384	22.3679	31.1737	21.0966	26.0546	28.391	29.3511	33.6371	27.8491	27.74	33.5909	30.4671	35.5172	28.0718	33.5142	23.6495	31.7066	25.6706	29.5386	31.8447
ENSMUSG00000032997	Chpf	protein_coding	1	75451213	75455951	-	3856	77.6847	68.2885	62.2739	70.3417	77.69	75.3963	65.2764	68.0708	62.6088	73.5123	74.0616	74.5151	75.0435	75.9886	79.3213	74.5734	70.461	77.4559	67.3402
ENSMUSG00000026211	Obsl1	protein_coding	1	75455954	75483005	-	8467	13.4735	14.1731	13.0175	13.4319	13.2916	12.6241	12.936	12.8951	12.0931	14.9604	13.615	13.1594	14.816	13.0105	11.5975	13.5256	13.8737	13.9005	13.2031
ENSMUSG00000051703	Tmem198	protein_coding	1	75456176	75462337	+	2504	68.1353	54.1108	67.1798	54.303	70.2152	85.3005	58.4022	64.8327	62.7251	66.7269	72.2977	64.4846	67.6277	69.5071	72.9897	72.74	68.2363	80.4358	51.0585
ENSMUSG00000032968	Inha	protein_coding	1	75483721	75487010	+	1475	70.5271	75.2064	68.9211	62.9859	64.0797	62.879	68.5449	71.6299	66.1066	65.0743	68.4553	62.968	72.5578	76.0957	63.8658	71.7759	68.6406	85.1351	65.4683
ENSMUSG00000026213	Stk11ip	protein_coding	1	75498173	75513979	+	5743	37.699	32.9373	30.558	32.4778	35.2171	33.7061	35.8643	33.3758	30.5874	37.3688	36.2173	31.7161	36.9404	35.6866	36.0374	36.869	34.9367	39.5725	34.1011
ENSMUSG00000006576	Slc4a3	protein_coding	1	75522910	75538816	+	8599	104.71	90.3019	88.5541	93.3869	111.221	86.4353	99.6422	86.6231	86.673	103.42	113.807	92.6863	103.979	100.438	105.944	109.906	103.315	113.133	101.093
ENSMUSG00000041670	Rims1	protein_coding	1	22356475	22844805	-	8103	116.352	107.473	126.99	115.664	115.731	112.76	140.425	144.625	161.977	140.23	126.274	130.215	141.875	109.905	122.75	128.126	121.83	128.81	136.547
ENSMUSG00000025993	Slc40a1	protein_coding	1	45947228	45965679	-	9000	5.26127	6.41482	5.18399	5.69528	4.58348	4.12207	6.95422	5.02414	6.15813	5.40524	6.35849	5.14164	5.47908	5.72859	4.07191	6.95677	6.06967	5.79995	6.44235
ENSMUSG00000016252	Atp5e	protein_coding	2	174302865	174305898	-	1756	176.811	186.753	211.215	174.227	163.643	151.757	159.362	191.556	144.544	183.801	194.751	171.945	173.12	137.138	155.988	182.686	154.959	136.573	106.183
ENSMUSG00000027304	Rtf1	protein_coding	2	119505549	119565888	+	5731	67.8019	61.781	63.7088	67.2656	66.2139	66.7201	74.1627	60.6179	69.9574	67.6136	65.0492	67.2872	65.9512	74.093	69.6433	63.2853	66.3288	64.789	65.834
ENSMUSG00000016257	Prelid3b	protein_coding	2	174306860	174314874	-	1860	105.278	101.362	103.672	105.351	109.814	97.9501	89.624	95.3441	99.493	107.434	104.282	100.927	97.0153	99.5128	92.8305	101.965	99.4805	108.153	99.5731
ENSMUSG00000027296	Itpka	protein_coding	2	119572818	119581744	+	1818	152.108	100.95	134.203	120.512	156.741	163.856	181.403	138.313	162.867	120.825	151.638	118.694	146.053	160.644	178.708	143.018	148.545	147.22	126.309
ENSMUSG00000014873	Surf2	protein_coding	2	26806379	26809847	+	3408	38.2197	39.6197	38.6212	39.1153	43.3638	38.3156	41.6745	40.1276	35.7779	37.4429	37.62	39.7718	39.5921	39.6061	40.2559	40.8855	38.4457	40.3149	37.0252
ENSMUSG00000050600	Zfp831	protein_coding	2	174485327	174552625	+	9807	14.6781	9.39679	10.9333	11.8325	15.7022	19.2889	15.3413	14.327	15.23	14.2518	12.5682	12.9844	15.3333	15.1512	15.8097	13.2097	12.7738	14.1854	11.6118
ENSMUSG00000027524	Edn3	protein_coding	2	174602412	174624333	+	4113	6.3408	9.51003	9.99063	8.30821	5.5503	8.03748	7.13302	7.88332	7.08015	6.00481	4.08041	6.98191	6.38987	7.39655	2.74157	5.59088	3.7448	4.96878	5.22301
ENSMUSG00000014867	Surf4	protein_coding	2	26810052	26823793	-	3281	94.7628	99.7122	91.8432	91.1856	94.418	92.6958	92.1237	94.4541	92.8783	97.8577	83.603	91.125	94.6362	90.2329	85.991	85.9771	93.3875	84.6513	82.0022
ENSMUSG00000027459	Fam110a	protein_coding	2	151811318	151822139	-	2207	11.4207	9.42866	12.3155	9.51578	10.0714	9.56977	8.11227	10.7937	9.02346	9.91899	12.2168	9.21965	8.71635	10.0118	11.6022	12.2762	10.1426	11.0449	11.4347
ENSMUSG00000050530	Fam171a1	protein_coding	2	3115261	3228843	+	4442	67.2068	52.3761	45.9643	52.4476	73.7072	64.5816	58.9004	57.7996	57.9444	63.6037	55.558	59.1067	59.5929	72.0557	65.1551	56.7397	61.1656	58.7568	57.6114
ENSMUSG00000090093	Gm14399	protein_coding	2	174971286	174983792	-	2561	9.55761	5.49836	9.94461	10.0768	3.44044	8.17526	5.63974	9.73239	7.92289	7.74427	4.7269	3.90855	4.86662	5.50183	5.41201	9.15683	5.05193	4.13418	7.57383
ENSMUSG00000078902	Gm14443	protein_coding	2	175008048	175017664	-	4859	4.58769	2.06079	4.36053	5.45763	2.47272	3.06157	2.47708	3.58617	3.24789	1.88683	2.09502	2.73548	3.0111	1.87829	2.32065	4.49823	2.11324	2.17897	2.70418
ENSMUSG00000060257	Scrt2	protein_coding	2	151923449	151937722	+	3395	29.0106	29.3562	25.72	29.3047	37.9264	37.5968	26.6337	29.1714	22.1909	31.9648	32.6586	38.3774	27.6131	32.8249	35.2204	34.3358	33.0882	33.7244	30.9623
ENSMUSG00000032802	Srxn1	protein_coding	2	151947436	151951242	+	2820	157.941	155.904	159.451	171.792	170.567	151.484	151.999	130.075	145.037	163.75	166.735	167.354	164.68	165.056	163.776	170.353	163.855	155.593	130.686
ENSMUSG00000052406	Rexo4	protein_coding	2	26843575	26854398	-	3662	64.9707	61.8231	58.3845	62.015	63.8151	60.4331	63.6401	59.5701	66.3361	71.1222	56.9487	75.3259	58.2284	64.536	71.5274	64.5974	60.9029	65.2877	55.5301
ENSMUSG00000026643	Nmt2	protein_coding	2	3285249	3329914	+	6556	103.05	91.045	90.4256	108.1	95.604	103.762	97.5091	102.245	111.82	98.4895	81.4134	103.848	95.756	102.918	102.624	83.3817	95.6031	83.1513	107.146
ENSMUSG00000049950	Rpp38	protein_coding	2	3329986	3333680	-	1042	25.448	19.2195	22.7985	24.7665	18.8334	20.2692	25.701	18.4163	19.4727	18.6745	19.5388	21.2599	24.4421	19.3614	24.3485	20.9759	16.9495	20.5581	19.8157
ENSMUSG00000026644	Acbd7	protein_coding	2	3337205	3342030	+	534	7.63952	12.3058	7.21409	9.33215	6.74997	6.53459	9.29759	12.8048	11.2584	7.70842	5.66741	5.224	8.11816	7.19622	7.91858	2.55816	10.3836	7.3775	10.936
ENSMUSG00000074698	Csnk2a1	protein_coding	2	152068759	152123772	+	7089	77.8529	77.1149	70.2827	73.7116	75.3088	79.9238	78.7808	78.8758	84.728	77.9404	67.4913	81.9433	74.1091	84.3155	78.9025	71.0103	80.4773	68.6329	78.8482
ENSMUSG00000026650	Meig1	protein_coding	2	3410080	3423685	-	1102	9.78362	6.38898	9.51623	6.46016	3.63429	5.99967	6.96284	5.40422	8.18331	4.9238	4.74357	4.31829	4.67144	4.64946	4.05031	5.16507	3.54077	3.79838	5.67782
ENSMUSG00000027465	Tbc1d20	protein_coding	2	152135748	152155916	+	4171	68.9885	61.8934	61.1114	70.6618	73.6471	75.6025	72.719	68.2182	65.5379	69.082	72.1622	71.2481	77.6908	80.2306	68.0366	69.9786	66.2229	63.5779	67.905
ENSMUSG00000015488	Cacfd1	protein_coding	2	26899938	26911101	+	4693	48.2137	46.1742	46.1053	47.6325	41.219	41.5996	46.2929	42.6762	46.5985	45.3707	40.6857	47.0291	43.8775	40.2592	37.2425	44.3418	42.2282	48.4264	38.7088
ENSMUSG00000027297	Ltk	protein_coding	2	119581801	119590776	-	3594	19.9046	14.8449	17.0309	17.5798	21.2841	22.9443	25.0334	18.4731	17.7211	19.3143	27.6352	19.5873	22.3148	25.4831	23.531	26.0364	23.1421	28.2945	20.9494
ENSMUSG00000027466	Rbck1	protein_coding	2	152158254	152174573	-	4601	77.2974	69.8131	66.8429	68.7385	76.1217	67.978	72.5609	62.8973	63.8229	79.0954	78.3941	72.2217	79.4988	77.7089	78.7825	76.0075	75.6561	77.9719	71.3048
ENSMUSG00000078877	Gm14295	protein_coding	2	176490405	176503016	+	3527	0.247854	1.15337	0.36408	3.68368	0.397432	5.77994	0.383915	5.31575	0.266339	0.318295	0.312024	0.186101	2.38141	0.499369	0.133211	0.129105	0.232906	0.279245	0.118268
ENSMUSG00000059361	Nrsn2	protein_coding	2	152210675	152218558	-	1455	234.416	264.959	227.845	244.153	218.829	213.445	224.592	210.87	162.954	252.173	246.196	250.597	237.052	200.943	195.846	231.432	190.404	258.239	216.163
ENSMUSG00000036067	Slc2a6	protein_coding	2	26911375	26917921	-	3211	35.3011	28.6996	29.3267	36.3049	36.4826	28.8268	32.5175	29.4005	32.4145	35.3698	37.4433	31.5823	27.9297	35.6035	25.4598	37.7924	33.5773	48.2326	34.7501
ENSMUSG00000051817	Sox12	protein_coding	2	152235531	152239966	-	4453	21.2999	17.3219	17.4463	19.8641	18.1677	16.8273	23.4141	17.8816	17.8045	18.7819	20.8832	18.0199	21.4175	21.0348	17.9367	24.4395	18.1706	19.9611	19.6716
ENSMUSG00000074682	Zcchc3	protein_coding	2	152253875	152256947	-	3073	18.7277	18.1763	18.2469	20.097	18.2459	18.6465	22.2275	18.7339	19.6862	16.8656	20.5025	18.5828	21.8659	18.0801	18.7292	23.3381	19.5808	17.1467	18.1892
ENSMUSG00000032680	6820408C15Rik	protein_coding	2	152257507	152286249	+	1787	11.8221	10.7691	12.3357	9.56118	7.05971	8.01634	9.09278	7.52932	8.51589	9.84209	9.69949	7.25434	10.1585	8.87043	7.88756	8.53626	7.58483	8.12939	7.35289
ENSMUSG00000078868	Gm14412	protein_coding	2	177006313	177016100	-	1581	1.0137	3.56263	0.270738	1.91373	1.13994	1.39398	4.66296	1.53466	0.831832	0.946765	0.522062	1.55688	0.856874	5.97523	1.63447	0.864046	0.519582	4.20497	4.74912
ENSMUSG00000078866	Zfp970	protein_coding	2	177156526	177169922	+	2172	50.0413	56.9793	3.05459	51.0497	26.368	47.8589	53.7526	56.2601	33.129	38.6786	22.5472	50.7697	16.3414	65.6829	26.1741	42.3486	27.0416	45.4585	43.9792
ENSMUSG00000009216	Fam163b	protein_coding	2	27000392	27032503	-	2959	102.219	77.7272	88.8909	108.266	95.4212	117.989	112.267	82.4443	81.5882	106.863	146.257	102.372	111.985	104.976	105.59	125.418	86.9626	112.086	128.424
ENSMUSG00000026893	Gca	protein_coding	2	62494629	62524453	+	3409	22.3097	22.3972	20.7175	23.5981	22.7916	23.0581	23.1261	22.7754	22.8162	21.57	20.8222	21.613	21.4593	22.7328	19.364	23.6425	20.904	21.6683	20.985
ENSMUSG00000000889	Dbh	protein_coding	2	27055245	27073212	+	2692	5.19572	7.14876	6.51912	4.89239	2.52915	3.20648	2.40321	2.9497	5.09468	3.96172	4.90568	4.75461	2.61684	2.79548	2.79249	3.29843	3.89064	3.56714	2.94409
ENSMUSG00000026648	Dclre1c	protein_coding	2	3425168	3465167	+	9316	8.66423	7.12093	7.32844	7.08776	8.68405	7.21536	9.73835	7.07933	7.64327	7.69225	8.56449	7.60938	8.28885	8.83421	6.78327	8.38267	8.17844	8.03479	7.58949
ENSMUSG00000059742	Kcnh7	protein_coding	2	62523758	63014622	-	15226	26.1136	27.5185	26.7206	31.2214	27.3952	31.301	44.9201	28.5964	39.3	30.586	36.8799	31.7283	34.8244	43.2731	35.3627	26.7511	29.6731	29.5611	31.4231
ENSMUSG00000075324	Fign	protein_coding	2	63801851	63928356	-	9969	4.63295	6.0424	3.82137	5.35592	4.80084	3.59244	4.1352	4.00477	4.6361	4.52324	3.53257	5.30029	3.80501	5.89452	4.85436	3.85969	4.38787	4.841	5.16758
ENSMUSG00000026646	Suv39h2	protein_coding	2	3456852	3476068	-	4410	3.96453	4.08	2.91181	3.63219	5.1311	4.74758	5.11741	4.15136	4.68623	3.64875	3.74322	4.5768	3.68631	4.9015	3.72886	3.45903	4.23769	3.51749	4.01997
ENSMUSG00000009614	Sardh	protein_coding	2	27078405	27138349	-	5432	15.1276	15.0929	15.287	14.2198	10.7645	12.3407	11.1897	16.283	12.6587	15.1902	12.713	12.7482	13.4674	12.6749	11.028	13.119	13.1567	12.9639	13.0545
ENSMUSG00000109865	Hspa14	protein_coding	2	3489887	3513851	-	4057	26.647	25.6458	27.4842	26.9357	26.7032	25.8033	28.518	24.955	27.0444	27.4869	22.8538	24.7133	24.1091	25.6927	25.1884	25.7588	25.6137	24.2765	27.5551
ENSMUSG00000026888	Grb14	protein_coding	2	64742820	64855331	-	7185	7.07698	7.96993	6.91054	9.09084	9.03002	8.02618	7.41266	8.38082	8.55048	7.83834	7.0074	7.5824	7.16483	8.37906	7.25842	8.90425	9.20355	8.43022	7.54725
ENSMUSG00000051396	Gm45902	protein_coding	2	3505564	3513794	-	4347	7.84288	8.49421	6.15419	7.28778	6.54138	6.67534	8.37574	6.69784	6.39649	5.93982	6.39241	6.15309	6.9185	7.25623	7.24155	6.28506	6.85022	6.40058	7.96454
ENSMUSG00000039496	Cdnf	protein_coding	2	3514067	3527413	+	3111	4.58961	12.221	5.43473	5.0344	11.5219	3.2469	5.56154	3.54504	4.04617	3.30786	5.30621	4.06149	4.4417	21.1017	10.4207	4.61061	12.2783	11.4762	5.49738
ENSMUSG00000026655	Fam107b	protein_coding	2	3571525	3783179	+	4329	53.0081	63.9714	58.436	52.6655	44.9161	58.5885	46.9185	56.9136	66.4008	67.6844	39.0224	57.2001	50.7589	44.68	41.4593	44.6517	57.8286	35.4918	51.3103
ENSMUSG00000009621	Vav2	protein_coding	2	27152116	27316924	-	6915	16.35	15.9513	15.1035	14.4389	13.1183	15.3512	13.5331	17.6394	12.6337	16.3699	16.0739	17.9401	15.9863	14.0781	15.4234	15.5077	14.5226	14.0293	15.7442
ENSMUSG00000109946	Brd3os	protein_coding	2	27332336	27333116	+	1898	77.9147	62.1549	63.371	61.7951	67.3124	61.5413	68.5674	59.501	61.2723	67.33	63.6358	61.0385	71.3761	63.8607	57.3061	71.9735	66.1106	69.1451	66.3717
ENSMUSG00000034032	Rpap1	protein_coding	2	119593785	119617985	-	6636	18.5963	16.5513	17.4478	15.636	19.1317	15.2493	17.1628	16.985	17.0152	18.7499	18.7813	15.2077	16.1276	16.4797	17.3817	17.5663	16.99	19.0716	17.3176
ENSMUSG00000019188	H13	protein_coding	2	152511381	152550590	+	8884	37.5558	38.287	32.546	33.6763	35.7942	38.9887	37.2065	36.0006	38.8058	40.9844	30.2565	42.3721	37.1465	38.9476	36.4117	37.0832	37.7257	35.0046	32.5854
ENSMUSG00000042814	Mcts2	protein_coding	2	152528955	152529866	+	912	39.14	35.169	40.5977	38.0544	34.6923	30.8108	38.6028	25.6367	34.4026	34.6718	42.8377	41.0237	37.433	33.3575	36.8347	35.6992	36.0289	31.048	30.6445
ENSMUSG00000042745	Id1	protein_coding	2	152578171	152579330	+	1160	38.1826	49.3655	47.0471	38.3572	39.5319	39.4228	29.7013	43.7341	43.8915	40.9694	32.4934	41.1652	32.4665	43.8938	37.0603	38.862	38.5944	35.0233	39.5555
ENSMUSG00000009876	Cox4i2	protein_coding	2	152596093	152606954	+	788	7.58066	7.14787	6.24672	7.90509	3.55773	5.12746	4.96415	6.15811	5.48367	5.22373	3.8406	8.12145	7.22058	4.47024	4.76991	7.22323	8.07908	3.74961	7.67563
ENSMUSG00000007659	Bcl2l1	protein_coding	2	152622588	152673648	-	4586	91.0525	90.2385	92.0754	83.5942	103.399	115.376	91.2028	95.857	86.8093	100.366	94.7886	110.601	85.6668	93.2554	106.65	87.774	92.965	91.2737	76.6771
ENSMUSG00000027525	Phactr3	protein_coding	2	177760768	177980285	+	6407	73.9967	69.0842	69.9141	73.9466	71.7921	74.7582	81.0378	65.8239	72.898	78.9069	71.9272	76.7586	72.9903	85.1185	81.2515	68.1572	73.4018	71.9034	71.1928
ENSMUSG00000027298	Tyro3	protein_coding	2	119628214	119648585	+	6198	132.815	106.502	111.291	111.128	145.098	147.328	132.513	133.418	121.188	136.842	137.874	121.046	134.029	132.293	139.821	137.825	132.139	141.903	112.796
ENSMUSG00000034903	Cobll1	protein_coding	2	64918683	65069747	-	8342	7.78958	9.54659	8.67156	9.00341	5.61715	7.57346	7.93561	8.56694	8.62577	8.63525	6.72811	8.37982	6.88564	9.36664	5.68849	6.85048	7.65626	6.28695	8.72564
ENSMUSG00000049999	Ppp1r3d	protein_coding	2	178052999	178056265	-	3267	8.74091	9.62603	11.1365	9.20666	10.8491	8.43234	10.8222	8.50691	9.20111	10.2515	11.032	9.54332	9.03974	8.57676	8.55685	9.19904	9.24048	9.49625	9.44832
ENSMUSG00000070476	Fam217b	protein_coding	2	178056317	178066221	+	4559	67.783	65.1712	67.5525	68.7862	63.7775	62.5213	79.7636	62.8478	65.9356	68.3738	69.8227	73.643	60.5002	80.3564	73.2734	59.3286	66.7582	72.9113	75.0725
ENSMUSG00000026918	Brd3	protein_coding	2	27335591	27397674	-	7336	38.5095	39.6479	38.6843	37.8226	36.0044	44.1116	38.2692	38.1852	40.4126	42.0832	37.0536	40.2632	38.1522	40.6619	38.3311	35.846	35.1886	38.2292	36.3056
ENSMUSG00000000305	Cdh4	protein_coding	2	179084224	179541166	+	7257	24.4333	21.9478	18.0487	19.3992	18.8467	19.259	23.4064	20.1819	17.4232	23.8231	19.5625	23.4938	18.2197	20.7398	19.5846	17.6946	22.3844	21.07	20.4915
ENSMUSG00000042662	Dusp15	protein_coding	2	152782917	152793376	-	4391	19.1785	25.6549	25.4911	24.9274	24.3528	21.2893	18.7765	27.1759	20.6658	25.5239	23.559	25.7111	23.2625	23.0091	17.762	25.9772	20.3447	23.7196	25.7441
ENSMUSG00000026917	Wdr5	protein_coding	2	27405169	27426547	+	3596	41.0835	41.8123	43.2678	41.1783	44.2152	43.6669	44.8511	46.617	41.692	44.0705	42.5391	44.9938	44.0773	49.2013	43.0509	43.0533	44.0312	40.4668	41.2955
ENSMUSG00000039117	Taf4	protein_coding	2	179553945	179618439	-	4621	22.8272	24.6149	23.9908	20.1048	26.9974	28.8938	23.442	26.3484	23.0931	26.4805	22.2078	26.9881	26.5022	31.046	25.7744	23.6003	24.354	23.8711	23.876
ENSMUSG00000057182	Scn3a	protein_coding	2	65287462	65397971	-	12717	31.6209	25.6151	22.9047	27.8785	24.9741	26.8762	32.1679	24.2132	26.489	26.4539	25.2692	31.3041	26.6533	27.3722	28.3557	25.7091	25.4021	25.6931	28.7337
ENSMUSG00000025314	Ptprj	protein_coding	2	90260098	90410991	-	8352	41.4307	34.3565	41.6146	46.9236	56.5359	47.1895	35.9197	58.946	52.8624	49.442	51.3227	55.5824	43.957	65.1237	54.0322	53.4298	54.464	56.0431	48.6453
ENSMUSG00000039108	Lsm14b	protein_coding	2	179666780	179677254	+	2892	169.526	161.815	166.878	173.916	190.001	188.546	184.787	171.912	180.404	185.875	178.756	179.699	188.78	193.667	178.382	185.873	174.333	183.391	180.872
ENSMUSG00000027566	Psma7	protein_coding	2	179678167	179684203	-	3071	119.651	126.604	138.962	133.526	134.847	125.049	128.847	120.521	122.538	135.317	141.281	127.546	122.811	119.917	143.123	136.339	124.984	124.515	130.532
ENSMUSG00000015846	Rxra	protein_coding	2	27566452	27652969	+	6303	28.3164	30.3585	28.7598	24.8767	27.6085	27.6519	22.3183	26.981	27.214	28.8835	30.2059	29.8094	26.3507	27.0543	29.7421	28.1028	24.3062	29.025	25.9094
ENSMUSG00000039086	Ss18l1	protein_coding	2	179684302	179711994	+	4343	61.8615	62.6484	51.3979	68.1912	68.3328	67.4069	73.5804	62.8755	65.0187	65.9152	61.7024	69.5599	69.124	71.0807	65.7748	62.6988	59.7227	64.2915	68.7694
ENSMUSG00000039069	Mtg2	protein_coding	2	179712381	179727688	+	5949	10.7025	12.1243	13.6347	11.6976	11.9496	11.9783	11.3048	12.1242	11.5271	12.1402	12.8106	12.9367	11.6138	9.87771	11.2148	13.4332	11.7716	12.334	13.1471
ENSMUSG00000074673	Ttll9	protein_coding	2	152804405	152849260	+	3491	3.83961	3.54061	6.13057	3.77265	2.58127	3.52477	2.28414	3.09597	3.92864	3.53735	3.15241	2.35026	3.2597	2.47673	2.6244	2.86959	2.1766	2.0454	2.62872
ENSMUSG00000026657	Frmd4a	protein_coding	2	4022528	4618852	+	23468	13.0312	13.6072	11.8007	12.9304	12.9187	12.5839	12.918	12.0869	12.4007	13.3304	11.8759	14.2643	11.6376	13.5841	12.9731	13.3008	12.4525	12.2545	11.98
ENSMUSG00000051329	Nup160	protein_coding	2	90507559	90566672	+	8761	11.4083	11.0366	9.6004	11.0309	9.98846	13.2905	12.6908	10.549	11.8374	12.1091	10.9284	11.0133	11.4736	11.2397	11.0742	9.51141	9.23568	9.19019	9.83192
ENSMUSG00000027472	Pdrg1	protein_coding	2	152850810	152857347	-	2443	72.8185	79.7986	85.3269	77.2959	71.6405	87.0545	76.3653	93.4475	71.9048	74.9796	76.2427	75.0954	74.418	63.2467	69.3311	74.3699	71.9576	68.334	75.4694
ENSMUSG00000039059	Hrh3	protein_coding	2	179741258	179745967	-	3146	68.8192	53.015	56.2597	81.5211	91.4042	87.5083	96.4594	53.9161	59.5993	79.6948	94.1868	73.3368	86.9844	86.5216	98.9403	82.9361	72.1323	93.2145	72.9249
ENSMUSG00000042631	Xkr7	protein_coding	2	152873772	152897695	+	2711	14.1343	18.2372	20.6834	15.8873	22.0119	26.6237	16.9265	24.3272	17.5332	21.3262	17.8614	19.7931	20.0884	20.0219	14.4711	16.1246	17.4988	16.3483	19.3102
ENSMUSG00000075318	Scn2a	protein_coding	2	65451115	65597791	+	12867	146.319	133.356	143.793	147.256	158.058	158.107	180.046	144.82	177.479	153.441	148.222	146.865	150.012	172.037	147.994	137.345	155.153	139.961	157.068
ENSMUSG00000033943	Mga	protein_coding	2	119727709	119798230	+	15340	37.6874	42.1338	37.6555	41.2457	35.977	43.1844	45.214	38.3773	40.0123	36.6891	33.79	40.0931	35.3958	40.3734	38.3464	34.3444	36.6685	34.1407	39.5105
ENSMUSG00000026837	Col5a1	protein_coding	2	27776437	27929526	+	8559	11.1839	12.5036	11.0772	12.8508	9.5457	13.7115	10.7403	11.3391	11.6558	14.4717	11.3149	13.133	9.81335	13.8808	10.6494	11.4649	12.7168	12.6579	13.841
ENSMUSG00000027474	Ccm2l	protein_coding	2	152907875	152923646	+	2407	3.57129	4.94013	3.28985	4.36255	4.65889	2.59423	4.50043	4.30698	5.07349	5.67454	5.60084	3.95409	3.48951	5.12211	3.31832	5.48617	4.01003	6.44459	3.20603
ENSMUSG00000039050	Osbpl2	protein_coding	2	179761099	179804473	+	4187	67.7157	71.8209	65.3248	71.9221	69.7309	70.5325	74.4174	67.0093	68.0246	70.1586	63.0157	73.2882	66.4578	81.339	73.2751	64.4367	72.1499	69.6273	72.9755
ENSMUSG00000039449	Prpf18	protein_coding	2	4626869	4656897	-	5310	54.8214	57.3683	50.3809	56.0746	53.1735	56.5496	54.5707	51.0514	60.3253	55.3914	43.1084	59.7355	47.2493	62.6593	51.4076	49.094	47.8025	50.8214	54.4391
ENSMUSG00000008200	Fnbp4	protein_coding	2	90575714	90611365	+	6583	54.5781	63.8147	55.1057	57.5865	55.9104	50.8591	68.2896	49.3548	56.9077	58.1522	52.4091	54.1665	56.9216	60.8309	50.7448	55.5097	52.4097	49.6712	61.6223
ENSMUSG00000044647	Csrnp3	protein_coding	2	65676111	65861890	+	12336	46.1444	45.0631	41.0652	53.8433	47.8059	47.4327	50.919	42.0904	51.0504	44.7892	45.8099	47.3555	46.1676	51.4899	51.8739	43.7967	45.4646	45.0692	45.9026
ENSMUSG00000048186	Bend7	protein_coding	2	4722642	4805374	+	4194	6.11412	6.97611	5.15399	5.81376	5.15663	4.81693	6.45716	5.89034	5.24115	6.51341	5.51041	8.02085	7.04169	6.94828	6.32945	6.02576	6.26769	5.51861	5.71889
ENSMUSG00000033902	Mapkbp1	protein_coding	2	119803180	119857889	+	7602	48.738	47.3164	49.3801	40.1514	45.9662	44.4042	48.9632	50.8633	48.7853	50.8003	46.0716	49.3882	47.5452	51.8133	51.4829	47.8593	49.4907	50.4303	47.9574
ENSMUSG00000015647	Lama5	protein_coding	2	179818166	179867652	-	11388	8.1369	8.07849	8.72009	7.76736	5.15218	6.14446	8.56101	7.78627	7.0115	8.21498	8.50409	6.42662	8.70788	7.6346	6.82805	8.9567	6.69041	8.32423	7.65545
ENSMUSG00000026662	Sephs1	protein_coding	2	4886375	4915368	+	5925	28.7213	29.0208	29.5471	27.2448	22.847	24.8285	29.7095	25.1285	28.4112	25.7683	23.7282	24.8427	25.9283	25.8617	22.9962	24.9003	27.4166	22.6069	26.6471
ENSMUSG00000003283	Hck	protein_coding	2	152950388	152993361	+	2092	3.9001	4.03862	4.39903	3.14778	2.6802	4.21391	3.45205	4.00657	3.68207	3.57752	3.94541	3.92196	3.49688	3.9034	5.1655	3.70028	5.20284	2.94245	3.48938
ENSMUSG00000039001	Rps21	protein_coding	2	179899170	179900238	+	810	384.747	419.155	476.124	360.349	345.615	325.82	370.929	436.515	319.62	399.387	429.673	361.009	369.286	279.115	343.676	398.012	326.809	421.925	341.687
ENSMUSG00000026664	Phyh	protein_coding	2	4923830	4943541	+	1893	185.488	203.736	228.716	227.431	198.028	188.119	196.311	195.171	221.818	171.982	203.039	201.023	203.1	201.984	200.915	190.392	187.248	180.408	211.43
ENSMUSG00000026833	Olfm1	protein_coding	2	28083004	28120474	+	3553	599.558	474.397	537.184	529.173	682.019	708.419	672.143	630.117	658.806	538.932	613.286	602.667	664.509	641.635	652.388	655.026	641.065	611.506	575.096
ENSMUSG00000038990	Cables2	protein_coding	2	179900333	179915289	-	4597	34.2294	34.988	36.7793	37.9417	38.9434	32.6403	34.8883	34.6908	34.7387	36.265	36.8073	38.4804	39.3125	39.4978	38.4801	41.6028	37.7493	37.0648	36.6135
ENSMUSG00000035829	Ppp1r26	protein_coding	2	28336812	28340842	+	5619	33.9155	36.2816	33.9748	34.9683	30.0071	32.6522	33.6569	30.3439	30.2927	35.2964	31.1898	36.6797	34.4285	38.1269	32.192	32.4962	34.2458	35.0559	33.2576
ENSMUSG00000026831	1700007K13Rik	protein_coding	2	28352013	28356344	-	965	13.7393	11.1872	6.43163	9.22162	10.7906	18.2705	7.63952	17.1429	14.0176	14.5418	7.12764	9.8627	7.5808	9.78946	11.4416	8.02175	12.1304	9.95103	7.34842
ENSMUSG00000026668	Ucma	protein_coding	2	4980933	4990551	+	884	3.62593	2.30087	1.45261	2.01332	0.679579	1.24654	2.55292	2.49516	1.70023	2.53988	6.84705	1.67065	8.58192	2.35464	1.06298	6.43881	0.69694	6.12775	1.88747
ENSMUSG00000035772	Mrps2	protein_coding	2	28358078	28361177	+	2919	39.0321	42.237	46.8508	46.5217	46.9923	45.9298	45.2541	40.578	43.0588	45.2538	42.0372	46.547	40.5626	45.3634	41.3662	40.637	41.1574	45.0441	44.0852
ENSMUSG00000068040	Tm9sf4	protein_coding	2	153003223	153052386	+	7281	53.9684	55.935	52.9387	51.4303	50.9355	51.3057	53.1882	55.2566	51.2199	53.8879	54.3376	50.6641	50.9066	50.0733	47.203	56.2233	51.8419	52.9918	52.8789
ENSMUSG00000034848	Ttc21b	protein_coding	2	66014671	66086961	-	9282	11.0191	10.552	11.9437	12.0224	11.0458	12.3466	10.4062	10.9787	11.8814	10.1998	11.3525	10.7311	10.0998	10.3673	10.8575	10.6946	10.8192	10.5047	11.6843
ENSMUSG00000074671	Tspyl3	protein_coding	2	153064290	153067361	-	3072	43.728	38.4017	37.6204	39.8595	42.6963	38.3215	41.3841	34.8952	35.8993	40.6246	44.0633	41.2908	40.3946	37.5793	42.6706	43.2081	39.4418	42.6404	41.007
ENSMUSG00000026829	Gbgt1	protein_coding	2	28386903	28395427	+	1337	4.35891	6.55326	7.04323	7.18831	3.44482	3.98357	4.38865	6.10409	6.04236	6.4374	4.9387	4.41841	4.86361	3.23345	3.3384	4.42751	6.75846	4.05156	4.67985
ENSMUSG00000051413	Plagl2	protein_coding	2	153069679	153083346	-	5735	9.5014	12.795	8.65775	10.2411	11.4528	11.8488	11.4642	12.3459	10.3847	11.6471	9.54668	11.1018	10.7716	10.4417	8.80686	10.2822	9.77587	8.41498	10.6192
ENSMUSG00000038963	Slco4a1	protein_coding	2	180098038	180116660	+	4799	4.12893	5.77063	5.93132	3.70863	4.71518	5.08987	4.7026	4.13659	3.4451	2.80715	2.98116	4.58194	3.21812	3.16962	3.67136	2.98887	3.59463	4.41243	4.0418
ENSMUSG00000027293	Ehd4	protein_coding	2	119919656	119985087	-	4007	28.8339	26.122	27.934	26.4723	23.2383	24.3836	25.3444	22.404	27.2881	24.141	26.8467	22.7284	25.7623	27.2521	24.6819	25.0574	26.1895	23.9649	22.5898
ENSMUSG00000046020	Pofut1	protein_coding	2	153083453	153108423	+	9912	17.3007	15.9427	16.8632	16.8784	14.7682	12.8774	16.3475	13.8859	16.1491	15.7808	17.5979	14.3533	15.6356	15.7499	13.0352	14.8385	15.5184	16.7925	15.5498
ENSMUSG00000027568	Ntsr1	protein_coding	2	180141769	180186012	+	3917	8.10872	10.1057	7.59472	8.17869	7.71959	8.34589	6.49129	7.09525	5.89958	9.17132	8.14774	8.9651	9.19977	8.91122	8.33638	6.56814	7.60222	7.85755	6.60253
ENSMUSG00000027475	Kif3b	protein_coding	2	153133333	153175310	+	5635	91.5032	77.7436	80.0242	91.089	98.2944	98.1674	93.1013	86.35	97.5217	92.2739	90.1791	93.39	89.5292	100.246	90.7988	89.7775	93.2251	86.7793	85.5358
ENSMUSG00000027569	Mrgbp	protein_coding	2	180223097	180228097	+	3499	34.6441	32.9999	32.2954	34.4866	36.1696	32.2278	35.5598	33.1583	31.0888	35.4531	30.9803	37.6119	33.2194	38.6218	34.9121	35.9831	35.685	31.8072	33.6184
ENSMUSG00000042548	Asxl1	protein_coding	2	153187749	153245927	+	7444	38.6554	34.9111	33.2355	35.2655	36.3967	34.7872	40.8468	34.4311	36.7977	35.3649	36.2943	32.2503	36.9071	37.835	34.3351	34.4389	33.7677	38.3361	37.4319
ENSMUSG00000049401	Ogfr	protein_coding	2	180231038	180237629	+	2580	54.3256	56.9438	56.7397	55.3247	58.0567	56.8054	58.6646	53.2622	50.4642	59.9024	58.1179	54.5075	57.2342	58.8332	57.7279	55.0659	55.0028	55.8299	52.2222
ENSMUSG00000026672	Optn	protein_coding	2	5025453	5068856	-	3753	36.0262	45.4827	42.3702	41.9217	31.7475	31.8573	37.5228	36.0861	40.5486	36.344	38.0471	38.9141	38.8403	35.24	34.8652	40.949	36.2248	33.1973	40.8461
ENSMUSG00000050211	Pla2g4e	protein_coding	2	119996893	120075816	-	6960	24.3246	28.4369	24.6613	22.9376	23.8515	22.9834	29.0312	19.4585	27.6144	23.3612	24.1527	23.5769	22.0726	27.3531	24.9431	26.0388	23.4281	27.3464	24.1229
ENSMUSG00000026676	Ccdc3	protein_coding	2	5142587	5235689	+	2670	15.279	7.50065	10.741	12.9317	15.5999	17.1963	7.83251	14.2918	11.1177	6.09666	9.48002	6.45317	13.2935	11.1541	18.9166	10.1474	16.9984	10.7896	12.0296
ENSMUSG00000061411	Nol4l	protein_coding	2	153249382	153371891	-	9083	23.2107	21.7213	20.8528	23.631	20.6577	25.9016	22.6928	22.0985	22.2149	22.9683	24.5049	21.7697	25.7132	22.4229	20.3546	24.0886	21.4341	22.7167	24.0184
ENSMUSG00000039145	Camk1d	protein_coding	2	5298268	5719326	-	7427	91.2983	81.1682	87.342	93.6735	100.273	94.0908	107.911	87.3438	109.659	90.1135	95.0182	88.6868	96.1636	111.781	97.8324	95.6136	99.71	105.326	99.4385
ENSMUSG00000056941	Commd7	protein_coding	2	153458853	153474701	-	5493	20.5561	20.1377	22.9486	22.1621	21.4722	20.8298	19.885	19.6359	20.3848	22.7536	20.1349	20.1945	21.2592	20.4918	20.4425	19.4808	20.114	19.8127	20.0098
ENSMUSG00000027570	Col9a3	protein_coding	2	180239583	180263982	+	3853	30.4023	26.354	27.7174	22.4954	21.7764	22.5936	19.4068	19.4639	23.0151	27.8739	27.7769	23.4239	27.2139	24.3935	22.437	26.059	21.0535	26.1369	22.4101
ENSMUSG00000039128	Cdc123	protein_coding	2	5799105	5849975	-	3463	81.9991	81.8665	81.0834	80.9455	79.3364	75.8385	87.4993	79.1716	83.7653	80.4501	78.4942	78.5647	74.8752	78.6015	78.5547	77.3165	80.355	75.723	80.2823
ENSMUSG00000025817	Nudt5	protein_coding	2	5849830	5876706	+	6484	13.4372	16.6497	14.127	14.0263	16.3992	16.3433	13.5509	17.3832	15.8494	15.0341	11.8384	14.8556	13.3299	16.5697	16.8109	14.853	15.8046	14.1643	15.1181
ENSMUSG00000056718	Gm13199	protein_coding	2	5866891	5867745	-	759	7.67835	10.1008	5.63948	5.62774	9.49798	5.0814	6.34316	6.3934	4.9506	8.38149	9.06215	8.43176	6.42554	5.27391	5.57118	6.29934	7.0349	4.21728	5.77058
ENSMUSG00000026821	Ralgds	protein_coding	2	28403137	28442279	+	6345	63.1926	60.7588	61.5913	61.4856	71.2628	73.0863	56.6951	58.0892	55.7259	66.2901	65.3887	68.4311	63.0707	65.6614	75.8253	67.1008	62.3054	71.6359	61.0082
ENSMUSG00000027282	Mtch2	protein_coding	2	90677499	90697154	+	8490	51.6374	54.5303	51.0467	56.2442	54.7914	49.4942	55.9809	48.9727	52.7998	52.473	48.8034	50.852	54.8908	52.7873	45.8768	50.0137	52.7321	48.5488	53.3574
ENSMUSG00000026818	Cel	protein_coding	2	28445807	28453374	-	2104	3.04689	3.34632	3.45847	1.77639	2.66491	4.62633	2.28824	5.1369	2.76812	3.29033	3.26909	5.7714	3.73449	3.12013	3.7962	2.9217	3.02581	1.63837	2.97384
ENSMUSG00000025815	Dhtkd1	protein_coding	2	5900926	5947603	-	6333	13.9876	12.4021	15.9508	16.2717	10.3081	9.10597	11.0944	9.7173	16.0197	10.6951	10.1657	8.75795	12.5354	11.1244	10.609	9.92241	11.5118	11.0807	12.9427
ENSMUSG00000043241	Upf2	protein_coding	2	5956280	6061514	+	5474	56.9053	61.2231	58.4894	66.1319	64.6036	66.9336	64.9191	55.6467	65.1763	62.9948	54.181	66.6692	58.6533	73.5936	76.0887	55.8584	64.6408	56.0909	65.5339
ENSMUSG00000026816	Gtf3c5	protein_coding	2	28456323	28473763	-	4560	32.2386	30.5713	30.9763	29.8971	29.4665	26.9846	29.0016	31.3445	32.9606	30.8558	29.1417	28.8965	28.5204	27.3882	26.7889	31.1058	29.2285	31.9119	29.0894
ENSMUSG00000045319	Proser2	protein_coding	2	6102418	6135022	-	9563	10.5125	11.5017	14.2336	7.61191	8.18754	11.5229	4.1849	6.1584	14.4791	8.13923	4.20041	4.1354	6.85646	8.92416	7.51698	4.47591	10.9952	7.4153	9.16004
ENSMUSG00000064329	Scn1a	protein_coding	2	66101122	66271184	-	11146	112.285	115.807	121.564	132.677	131.242	98.6333	124.63	103.241	111.164	116.516	117.347	124.168	115.32	145.003	122.307	113.491	124.885	118.539	135.925
ENSMUSG00000038914	Dido1	protein_coding	2	180299757	180351792	-	13307	36.613	38.3064	35.7206	35.2959	34.8973	36.919	38.4298	36.8808	40.3507	34.4063	34.9827	34.7748	34.4711	36.4704	36.2431	35.6904	35.5264	34.8788	35.0613
ENSMUSG00000027573	Gid8	protein_coding	2	180351910	180360526	+	2464	89.1682	85.8492	80.6911	82.3434	76.6376	80.3497	90.8573	81.5508	79.6792	82.9972	75.0346	80.4491	85.2197	82.7222	87.3315	77.5245	85.9299	83.7402	87.0997
ENSMUSG00000039046	Usp6nl	protein_coding	2	6327478	6451201	+	8059	29.5226	34.9455	30.1415	30.1892	29.7926	26.8454	36.2175	28.4097	30.9123	33.084	28.5403	35.4497	31.1994	31.9477	27.4882	31.0198	28.8974	27.0391	30.6934
ENSMUSG00000027291	Vps39	protein_coding	2	120146942	120183606	-	8605	53.1992	49.4923	51.235	51.5214	52.8257	47.0186	50.2847	48.4208	46.8323	47.8579	49.0784	50.1915	51.4494	47.8952	49.5498	50.6682	47.2781	49.2734	53.2987
ENSMUSG00000038848	Ythdf1	protein_coding	2	180546170	180562742	-	3316	81.1964	77.7577	79.5146	81.0452	89.5565	94.819	85.5706	81.3509	83.5127	89.4896	78.3232	92.1426	87.019	101.352	87.7046	79.0962	86.3325	83.3123	82.9607
ENSMUSG00000027574	Nkain4	protein_coding	2	180576565	180596413	-	1239	95.72	92.6884	91.3766	84.8948	69.3357	74.7077	72.2509	68.1833	65.5061	78.3755	59.5109	77.3458	74.1323	63.0642	58.3977	70.7468	66.9632	85.2544	81.3051
ENSMUSG00000075316	Scn9a	protein_coding	2	66310424	66465296	-	12772	4.02685	5.35332	2.79839	3.85998	2.74378	2.47329	3.28657	3.09133	2.98612	4.23373	3.10196	3.76447	3.50029	3.30963	3.5131	2.97697	3.3445	2.93032	3.31497
ENSMUSG00000034810	Scn7a	protein_coding	2	66503769	66615258	-	7338	4.50711	5.67158	3.73321	4.26874	3.05641	3.32874	4.55169	4.29842	4.27571	3.46773	3.22443	3.95814	4.28311	3.73123	3.04132	3.04065	3.58227	3.52324	3.58125
ENSMUSG00000026812	Tsc1	protein_coding	2	28531240	28581179	+	11833	46.062	49.8479	46.7899	49.7248	52.918	52.1961	52.8419	47.9245	47.5364	52.4645	50.6635	50.3809	48.8857	55.573	50.3069	52.1618	47.6229	51.0218	51.1851
ENSMUSG00000033808	Tmem87a	protein_coding	2	120185793	120234594	-	7528	30.289	32.7342	29.8795	30.1909	29.9522	30.6663	31.5173	31.3219	33.5919	29.6265	27.118	33.2855	27.1375	32.6697	33.4215	30.0322	32.4088	28.9791	32.3044
ENSMUSG00000026807	Ak8	protein_coding	2	28590176	28703177	+	1873	5.52294	3.34136	7.19869	5.0362	5.13185	5.58912	2.89176	3.06187	4.11259	2.99687	5.28807	3.41682	4.62904	4.27431	3.51185	4.37605	3.61828	2.6292	4.23144
ENSMUSG00000035666	Gtf3c4	protein_coding	2	28712311	28730298	-	7230	40.9079	40.9433	40.4059	41.7742	42.2933	43.4374	41.4315	41.2772	41.1351	42.1567	37.5969	43.509	41.2224	43.4284	39.153	38.3869	37.8349	40.7649	40.2419
ENSMUSG00000026806	Ddx31	protein_coding	2	28730418	28795583	+	3534	9.02874	9.87276	10.4163	7.80602	10.2561	8.21101	9.28085	9.36215	8.7186	10.0064	7.31803	10.1689	7.89677	9.28799	11.367	8.24634	9.12346	9.19683	8.20333
ENSMUSG00000034780	B3galt1	protein_coding	2	67396215	67948494	+	5753	44.9271	38.7544	39.2844	50.3027	47.5474	47.1192	49.3486	39.9123	45.7197	40.9464	39.3107	44.6676	41.4445	49.2343	47.8983	39.8522	44.2643	41.6437	47.3468
ENSMUSG00000026805	Barhl1	protein_coding	2	28797691	28806680	-	3905	5.40999	6.25035	7.61806	6.74536	4.97418	4.13874	3.50605	3.95392	4.95548	6.32466	7.60914	5.29474	4.99563	5.41237	4.57203	5.18903	6.41601	6.17925	6.67623
ENSMUSG00000026803	Ttf1	protein_coding	2	28950274	28977668	+	6023	14.9253	15.9498	14.7464	15.3067	15.0943	13.9351	16.2367	16.6628	15.5341	15.3772	15.531	14.8484	15.4748	16.0302	15.4844	17.6531	17.4235	13.7768	15.4442
ENSMUSG00000027030	Stk39	protein_coding	2	68040789	68302612	-	4955	68.57	76.5402	67.2505	78.9135	79.2914	70.0897	75.3018	69.7996	76.1359	71.1412	65.2975	71.9302	65.453	76.6165	75.3349	69.8881	82.8091	69.7179	77.3228
ENSMUSG00000043535	Setx	protein_coding	2	29014193	29072483	+	11380	61.3898	65.0721	64.243	64.9039	65.4945	67.0556	71.339	61.0159	69.5534	62.0667	53.1638	66.2869	57.9505	69.0834	63.6425	54.8183	63.0712	58.7216	64.4573
ENSMUSG00000027575	Arfgap1	protein_coding	2	180609018	180623190	+	5367	82.6076	69.7025	76.4436	73.1873	85.5919	77.1993	80.1457	70.7705	74.807	80.5661	84.3784	72.2788	83.9536	75.4486	79.0501	81.2796	75.9931	90.6538	78.4986
ENSMUSG00000027035	Cers6	protein_coding	2	68691785	68944626	+	8875	48.8392	46.065	46.4208	47.3069	59.2061	63.4054	55.7392	51.4958	57.0929	52.3682	40.0833	51.6414	47.7776	60.2577	55.0568	45.0222	52.342	43.169	49.7502
ENSMUSG00000034738	Nostrin	protein_coding	2	68966144	69019674	+	1888	6.09642	8.12128	4.42092	7.63568	17.0763	15.0777	10.5986	8.06116	5.47306	9.91019	6.41185	16.8614	7.31892	13.8236	15.3045	8.2002	9.137	7.30326	7.84329
ENSMUSG00000035513	Ntng2	protein_coding	2	29084553	29143017	-	3990	22.7126	15.0969	17.0571	20.7863	21.4302	22.8765	22.4358	18.5192	19.6351	15.7562	20.962	15.1346	25.193	22.7533	24.6104	23.7377	21.4115	25.6098	22.3724
ENSMUSG00000002102	Psmc3	protein_coding	2	90884354	90896714	+	2607	192.586	195.349	188.159	185.828	195.64	192.885	208.278	198.151	185.281	194.21	197.876	195.126	188.736	197.396	189.592	192.394	188.271	201.456	185.365
ENSMUSG00000026799	Med27	protein_coding	2	29236831	29414805	+	3310	23.0209	23.0198	23.6648	21.2928	25.5908	23.6367	22.5451	21.9906	21.0012	22.2716	25.8503	23.6475	21.7737	21.2843	21.7175	23.1803	24.4452	25.3663	22.7469
ENSMUSG00000027577	Chrna4	protein_coding	2	180660173	180685339	-	5022	29.1277	33.1175	30.3853	40.5428	36.6047	28.342	22.0795	26.2209	24.5787	33.494	35.7194	35.518	31.7234	35.5813	38.3578	35.2712	32.7553	38.831	36.5467
ENSMUSG00000002105	Slc39a13	protein_coding	2	90892136	90900628	-	4869	35.5489	35.572	33.8016	33.9213	32.3672	31.9107	32.3831	36.5582	32.7981	36.6984	33.734	28.8489	34.2227	35.3511	29.8171	36.1458	35.5983	36.6125	31.8695
ENSMUSG00000027479	Mapre1	protein_coding	2	153583194	153615230	+	7811	63.1023	64.5586	59.8133	62.136	61.9385	63.1547	65.6626	60.6002	69.0551	67.8137	59.8086	66.0497	61.2233	70.2492	60.1806	58.8501	64.0467	58.5377	62.5616
ENSMUSG00000002107	Celf2	protein_coding	2	6544505	7514374	-	25884	76.3326	65.7171	63.7656	74.2191	75.7472	78.3257	87.7113	71.743	82.0339	70.3991	73.2247	69.3048	75.2621	81.7281	77.5527	73.3676	75.183	77.3374	77.4264
ENSMUSG00000025782	Taf3	protein_coding	2	9919363	10053407	-	6389	13.8194	15.5504	14.5381	13.5941	13.0699	16.2988	12.7869	13.0154	13.1151	15.902	13.78	14.5114	13.0192	16.4401	14.6709	11.439	12.6324	13.1803	13.6454
ENSMUSG00000002100	Mybpc3	protein_coding	2	90948489	90966855	+	4163	21.1388	35.9296	23.6998	21.4616	18.0383	22.6317	34.6946	13.5639	22.971	18.2925	17.183	14.8998	27.0097	18.2693	13.1482	13.2898	12.9247	18.0986	21.4928
ENSMUSG00000027483	Bpifa1	protein_coding	2	153984800	153991139	+	1545	7.16695	0.50634	1.24671	7.02694	4.27717	5.11147	0.19476	13.5627	2.31044	2.05875	1.4246	3.29252	0.701472	0.20727	0.304101	1.03154	1.46214	0.318737	1.48493
ENSMUSG00000025781	Atp5c1	protein_coding	2	10060827	10085238	-	1908	403.797	424.768	445.983	441.492	421.699	393.109	420.997	396.29	431.187	411.277	415.718	419.354	423.74	438.137	459.001	413.588	432.149	415.665	434.73
ENSMUSG00000037262	Kin	protein_coding	2	10085404	10096630	+	1705	20.8504	25.0518	28.4939	25.5745	24.1943	20.4661	26.8254	24.1918	26.1152	26.3373	23.2365	23.3871	20.6585	20.8479	27.0052	22.1667	21.5603	21.3731	26.3
ENSMUSG00000063145	Bbs5	protein_coding	2	69477515	69497915	+	2445	29.1393	23.1649	26.6976	31.2279	24.98	27.4921	31.3211	27.1543	26.8174	25.4829	26.5562	30.6713	27.8147	32.678	30.0733	24.8628	29.1459	28.8017	32.4151
ENSMUSG00000037254	Itih2	protein_coding	2	10099404	10136207	-	3315	18.2395	36.6723	27.5673	26.361	8.81942	12.5762	18.1541	32.4704	26.1268	19.0209	10.9553	16.8797	12.0147	11.8819	8.50381	8.65376	16.169	9.8044	11.3877
ENSMUSG00000039844	Rapgef1	protein_coding	2	29509732	29630365	+	7485	80.8777	80.602	74.9135	68.5754	83.2833	75.8917	86.5726	82.1583	74.2967	85.8406	93.5468	79.6688	81.9165	88.9033	79.2475	87.7245	76.8232	87.1077	77.1288
ENSMUSG00000025780	Itih5	protein_coding	2	10158382	10261340	+	7900	28.1619	25.5484	20.6974	18.9467	14.0935	20.3882	18.816	20.6612	27.444	14.992	13.3733	18.8605	12.5869	14.6942	14.0356	12.9401	14.2976	9.69313	13.3587
ENSMUSG00000027086	Fastkd1	protein_coding	2	69517159	69542950	-	5853	11.8987	12.7776	12.542	12.8625	10.7771	12.363	12.2099	13.2275	13.7705	10.8049	12.4096	13.9339	12.545	12.4197	11.8402	12.0976	12.3156	11.8632	14.4674
ENSMUSG00000027487	Cdk5rap1	protein_coding	2	154177300	154214930	-	3434	13.1102	11.7094	12.153	13.2161	13.5871	10.9103	13.4066	10.6625	11.4892	8.93568	12.178	10.0349	12.8607	9.79159	9.16686	12.3319	11.8411	11.2572	10.568
ENSMUSG00000027488	Snta1	protein_coding	2	154218233	154250019	-	3094	41.2509	37.5218	41.2265	37.9079	40.1922	41.7293	37.3455	41.1345	38.5587	38.9448	41.5269	42.0579	37.3051	40.1583	49.884	40.1781	41.219	41.223	37.8168
ENSMUSG00000039826	Trub2	protein_coding	2	29651236	29677660	-	6316	28.2581	28.1656	28.7345	26.7135	27.6785	25.356	29.7283	23.1538	25.1353	25.4173	30.1873	23.7465	25.7388	24.5142	26.2962	27.3961	25.0366	27.9906	27.408
ENSMUSG00000042133	Ppig	protein_coding	2	69552889	69584356	+	8122	60.2555	63.9937	59.183	66.3087	63.2405	67.3166	65.2971	59.7734	69.9732	63.9039	52.7084	68.4503	61.1141	76.2531	69.5325	52.1676	60.2036	53.0222	68.0752
ENSMUSG00000026798	Coq4	protein_coding	2	29677505	29687947	+	3399	18.4746	15.8346	18.6376	18.3266	18.7936	16.588	19.1661	16.9371	17.7981	16.9544	17.5647	17.3799	17.2977	16.4403	16.8638	18.5544	18.7904	18.9069	16.6901
ENSMUSG00000070883	Ccdc173	protein_coding	2	69588377	69619919	-	2558	5.41094	5.99413	3.51398	7.02725	2.89649	3.94883	4.99938	4.91502	4.18643	3.65724	3.65688	3.72068	4.7664	4.56937	5.32652	3.91624	5.45927	4.71657	4.64747
ENSMUSG00000059316	Slc27a4	protein_coding	2	29692646	29707534	+	4412	88.27	80.0381	78.9228	82.8571	91.274	80.6723	76.4536	83.1395	78.3523	83.3319	83.3113	85.7668	85.1151	80.8926	79.7613	90.926	84.7619	86.5021	77.3847
ENSMUSG00000027088	Phospho2	protein_coding	2	69619967	69630349	+	4335	25.5095	29.3789	25.2773	26.3579	30.1182	33.1725	26.9321	26.0005	26.6969	28.8318	21.0074	32.3647	23.188	29.4007	28.3419	20.7456	25.8187	25.162	28.2898
ENSMUSG00000069020	Urm1	protein_coding	2	29710087	29733157	+	4275	37.9663	38.3919	36.9463	35.5122	38.3167	32.9508	37.657	37.5102	31.5103	38.1212	40.1589	34.7766	31.3724	34.57	36.8725	40.8486	36.7495	41.6421	35.078
ENSMUSG00000038533	Cbfa2t2	protein_coding	2	154278401	154381276	+	8650	40.2729	41.4209	39.0676	39.0316	40.9758	42.3153	42.457	39.7285	40.0945	40.1031	37.6908	42.3042	40.156	41.9078	39.5422	38.5602	37.8916	36.8625	39.3501
ENSMUSG00000042155	Klhl23	protein_coding	2	69652288	69666995	+	4925	68.1002	63.219	65.3135	60.4942	65.0962	72.0828	88.1938	60.1927	75.8367	60.7472	69.1588	62.3394	70.0877	76.8556	64.0598	67.5401	63.6735	60.1437	62.8025
ENSMUSG00000039787	Cercam	protein_coding	2	29759176	29772852	+	3383	9.38867	10.2209	8.92006	10.2062	8.28699	4.77735	8.44985	6.32442	7.71938	9.1257	11.6297	7.5669	8.16915	8.6613	6.38854	11.1045	9.53068	12.8826	10.7889
ENSMUSG00000027489	Necab3	protein_coding	2	154386319	154400771	-	2548	78.8523	67.7907	86.8504	81.1655	88.1788	80.5119	91.7591	68.2146	69.8265	72.5507	102.039	79.3426	85.175	88.6041	87.4027	92.2142	73.667	96.5376	83.9009
ENSMUSG00000068882	Ssb	protein_coding	2	69691906	69702130	+	2160	215.914	227.88	213.622	234.007	226.856	231.016	259.808	211.382	252.066	212.658	197.302	238.925	222.149	257.816	250.797	208.071	231.511	191.052	234.733
ENSMUSG00000026778	Prkcq	protein_coding	2	11176919	11306033	+	7081	7.8805	9.16968	7.52584	8.54573	7.23962	6.35444	8.15895	6.97757	5.9963	7.97988	5.9447	8.57437	7.99706	6.62533	6.00482	7.23445	7.04755	6.29382	7.54028
ENSMUSG00000051730	Mettl5	protein_coding	2	69701542	69715959	-	2437	18.7726	19.5172	21.6916	18.623	17.7488	16.2781	18.521	15.3866	17.7313	14.5108	16.1441	16.8337	15.3427	16.5569	16.4838	18.9652	15.5899	17.9844	21.2245
ENSMUSG00000027490	E2f1	protein_coding	2	154401327	154411812	-	3154	13.1192	9.77248	7.53203	9.98795	13.333	12.7523	14.4537	12.3084	12.4496	10.6781	12.6485	10.5096	10.5663	13.0468	12.96	13.7154	10.2878	12.803	9.65458
ENSMUSG00000000876	Pxmp4	protein_coding	2	154427678	154445608	-	3114	26.2479	21.655	24.5358	24.119	21.2853	20.9371	20.3405	20.6122	25.038	18.6864	21.3811	20.2352	22.1001	19.0761	20.444	22.5921	23.4119	20.4791	21.3656
ENSMUSG00000059842	Zfp341	protein_coding	2	154455217	154488741	+	3299	16.6056	16.03	13.2342	12.4082	17.6637	14.1403	16.2355	15.3779	13.6108	17.2982	15.0949	15.1212	14.0441	16.5018	15.6659	16.3562	14.6912	16.4199	15.2362
ENSMUSG00000027288	Zfp106	protein_coding	2	120337301	120394288	-	10429	141.575	146.377	139.484	144.853	139.708	146.305	140.772	146.04	147.666	152.389	128.818	151.098	133.926	147.926	147.407	129.917	147.452	137.691	143.59
ENSMUSG00000038467	Chmp4b	protein_coding	2	154493625	154536700	+	2027	387.278	348.887	371.021	397.31	405.734	399.568	383.886	368.563	395.956	364.886	390.77	402.749	405.814	406.174	416.64	396.046	412.148	375.349	402.005
ENSMUSG00000044308	Ubr3	protein_coding	2	69727590	69854357	+	9719	116.929	106.216	107.879	116.448	113.651	113.437	122.588	104.215	125.36	107.75	122.716	113.882	108.723	128.254	116.722	112.069	111.906	111.598	123.435
ENSMUSG00000027287	Snap23	protein_coding	2	120398152	120431736	+	4293	19.6841	24.2725	21.6361	21.5165	17.5387	23.7859	21.7985	28.4129	24.201	25.1042	19.6107	30.0057	21.269	28.7187	21.5601	19.6227	21.0483	19.73	25.9431
ENSMUSG00000042064	Myo3b	protein_coding	2	69869470	70259542	+	7039	5.4023	3.95648	3.55734	3.76739	3.98279	4.82688	5.40763	2.88289	3.30964	4.09349	4.26038	5.24526	3.92616	3.70775	2.83677	3.59029	3.35516	4.44246	5.06672
ENSMUSG00000027286	Lrrc57	protein_coding	2	120434719	120439991	-	2227	50.8335	46.0173	54.2974	50.7479	63.3927	64.9024	53.1682	52.2955	55.4261	51.6701	56.0878	54.4527	53.7751	63.9169	59.5997	50.1971	55.8829	55.945	56.3791
ENSMUSG00000027285	Haus2	protein_coding	2	120439864	120450387	+	3218	31.0137	29.3664	35.182	40.4293	34.7231	33.8435	36.1402	30.2276	37.54	32.4438	31.9756	32.6354	34.0153	37.4665	27.9595	33.1114	35.2911	33.6664	40.3131
ENSMUSG00000084897	Gm14226	protein_coding	2	154860186	154869024	+	3243	0.0449265	9.07008	0.395963	1.59153	0.0617481	0	6.95892	0.884193	0	0.519254	0	0.404798	0.0835472	0.345609	0	1.75514	0	0.0759248	0
ENSMUSG00000033705	Stard9	protein_coding	2	120459602	120562376	+	22053	7.15501	8.63422	7.86082	8.32869	9.30737	6.99548	7.54545	10.9321	7.45435	8.30614	8.59576	9.94853	8.02277	8.99576	7.26495	6.88614	8.46491	9.38986	9.57095
ENSMUSG00000070880	Gad1	protein_coding	2	70383416	70432358	+	7639	366.959	368.833	336.506	320.075	317.845	320.599	372.87	330.902	313.453	353.39	355.659	348.704	353.514	346.642	345.996	326.895	336.584	341.955	357.201
ENSMUSG00000027284	Cdan1	protein_coding	2	120546635	120680609	-	11421	14.4791	14.7815	15.6658	13.9938	16.2885	14.5047	15.5445	13.0555	13.9989	15.7763	15.3691	15.1724	15.9895	16.8233	16.1261	16.9247	14.2772	14.9834	14.8101
ENSMUSG00000027598	Itch	protein_coding	2	154975429	155068775	+	9709	41.5376	45.9917	42.808	45.8279	48.9434	48.2739	46.4109	47.1405	45.6675	47.1567	35.9317	49.0814	41.8596	49.9032	47.5207	38.5284	44.9269	40.957	43.4144
ENSMUSG00000047459	Dynlrb1	protein_coding	2	155078453	155092192	+	1009	337.312	337.263	335.769	330.202	312.976	344.014	308.508	362.228	314.677	344.91	311.12	324.937	338.344	305.95	294.055	337.565	304.282	339.443	325.56
ENSMUSG00000027602	Map1lc3a	protein_coding	2	155118217	155119990	+	1181	402.3	351.072	368.597	414.427	431.019	429.672	398.105	401.363	391.34	376.744	408.38	419.06	455.855	402.798	433.434	451.882	404.122	410.929	406.181
ENSMUSG00000038383	Pigu	protein_coding	2	155120163	155199350	-	9326	12.0763	11.9617	11.2448	11.8893	12.1103	12.1112	13.0512	11.6837	11.5634	11.1548	9.94185	11.5778	11.5048	11.1769	10.5544	10.815	10.9883	12.1977	11.5845
ENSMUSG00000038375	Trp53inp2	protein_coding	2	155222979	155228677	+	5257	220.277	217.56	215.484	243.42	242.341	221.562	169.083	231.229	207.817	218.674	222.32	215.349	219.713	211.163	220.663	227.763	242.164	208.098	220.309
ENSMUSG00000014959	Gorasp2	protein_coding	2	70491920	70542980	+	4145	89.7027	83.0422	81.3217	91.2429	98.5061	89.059	91.8319	84.9296	88.4758	90.7761	88.0804	94.8544	100.011	95.0265	94.7039	92.169	95.2259	98.6085	86.5458
ENSMUSG00000090100	Ttbk2	protein_coding	2	120563297	120681085	-	11406	68.1859	74.1006	69.4067	80.391	70.419	75.9519	65.6759	70.9714	73.8752	65.1732	61.1956	74.5664	62.8781	76.4502	73.7748	61.6398	72.7582	62.5167	68.3881
ENSMUSG00000041997	Tlk1	protein_coding	2	70542751	70656072	-	6474	58.6477	54.5697	54.2814	61.0852	60.0067	58.6657	70.5548	56.7614	67.1232	53.6112	59.1136	56.0417	59.4703	72.8114	60.6345	54.8969	58.9702	55.7941	60.6946
ENSMUSG00000038369	Ncoa6	protein_coding	2	155232576	155315726	-	9744	38.7119	37.5251	39.3377	38.485	39.6635	40.844	42.2297	37.758	41.9557	42.3212	37.7509	40.7711	38.2613	46.1253	40.2138	37.2451	38.0212	39.5465	40.6685
ENSMUSG00000027603	Ggt7	protein_coding	2	155332299	155360157	-	3264	146.634	134.745	148.973	144.334	161.782	142.806	138.006	140.358	124.041	142.793	166.56	132.824	152.572	147.999	139.914	165.107	137.225	170.109	141.6
ENSMUSG00000027272	Ubr1	protein_coding	2	120690750	120801196	-	9889	48.6048	53.0812	50.2095	49.4212	46.5743	46.708	53.5687	45.7248	52.0176	47.7742	43.7354	47.3916	49.2077	50.9378	45.1354	45.3326	47.1826	46.4611	49.7106
ENSMUSG00000026773	Pfkfb3	protein_coding	2	11476244	11558888	-	7561	29.6558	32.0119	28.5886	30.1768	37.5815	37.4794	24.7138	32.0312	27.7551	34.4959	25.8352	36.9382	24.4749	38.1813	35.3884	31.4971	29.1438	28.6898	26.0672
ENSMUSG00000054484	Tmem62	protein_coding	2	120807498	120838333	+	3348	65.4503	62.621	67.9514	59.1663	65.1348	65.4975	67.9011	59.5571	56.6768	61.4181	59.4958	59.2075	69.5972	59.7804	45.6785	62.9714	52.752	53.8339	72.2628
ENSMUSG00000041975	Mettl8	protein_coding	2	70794905	70885927	-	5594	9.01163	9.11792	8.18732	9.22657	9.73682	9.15984	10.274	10.7644	8.46345	9.43215	7.8692	8.9469	10.8494	10.7049	8.86086	8.50631	9.72858	10.6078	9.13452
ENSMUSG00000037197	Rbm17	protein_coding	2	11590248	11608964	-	2405	81.1782	79.3029	76.1744	87.6196	89.7582	83.5427	87.7062	70.0695	85.9304	84.7999	83.1672	84.6061	78.7482	88.5464	93.2834	86.6211	93.2468	79.8565	86.9817
ENSMUSG00000027605	Acss2	protein_coding	2	155359868	155427644	+	10163	35.1232	37.6561	35.61	37.1085	35.1712	34.4254	31.6211	35.0945	33.0718	32.7336	36.2486	33.7135	35.0843	34.9283	34.3489	38.017	34.049	32.3922	35.9135
ENSMUSG00000027610	Gss	protein_coding	2	155405101	155434730	-	5915	11.503	11.374	11.325	11.8551	10.3933	9.56317	9.79273	11.3735	9.4017	11.1978	10.9772	13.2608	11.4057	11.0985	9.77004	12.0093	11.4921	11.4474	11.1423
ENSMUSG00000023572	Ccndbp1	protein_coding	2	120838884	120846994	+	3469	74.8433	79.6953	82.0536	77.6246	63.9019	71.5778	79.151	78.0809	73.0054	78.7468	76.0584	75.4014	74.0428	69.8805	73.543	76.6578	77.256	70.7655	82.9692
ENSMUSG00000041966	Dcaf17	protein_coding	2	70885672	70929486	+	9806	13.6098	12.4293	11.3055	12.9408	12.7632	11.8367	13.3943	13.0688	14.1012	12.1543	10.5494	12.4669	11.6048	12.9484	14.1344	12.9557	12.6076	10.9478	12.8678
ENSMUSG00000074652	Myh7b	protein_coding	2	155453132	155476227	+	6634	8.78484	7.00457	9.51693	8.23621	8.05947	5.2323	8.73138	5.2533	7.02337	8.40475	10.8657	8.97897	8.00496	9.94388	9.02986	9.16333	8.6678	11.0975	9.46309
ENSMUSG00000027015	Cybrd1	protein_coding	2	70948267	70973270	+	5339	5.13036	7.67789	7.29562	4.86696	3.11307	5.22865	4.00153	6.07307	5.13762	5.74736	3.45261	5.25571	5.32854	4.22857	2.42002	5.15992	3.42339	5.21134	4.7268
ENSMUSG00000026790	Odf2	protein_coding	2	29779233	29821107	+	9919	46.9449	50.176	50.3813	47.1185	45.7066	45.5114	49.463	46.2092	48.413	48.7615	45.8498	45.9247	44.1147	47.2325	41.0911	50.2912	47.6196	48.2072	50.0439
ENSMUSG00000019715	Gle1	protein_coding	2	29825438	29850383	+	6087	28.5792	33.7748	34.3512	36.9288	40.1683	35.633	37.3967	32.7579	34.5997	37.7775	37.3796	39.0895	28.8882	38.5362	33.9236	36.4312	32.49	36.8507	35.1207
ENSMUSG00000074890	Lcmt2	protein_coding	2	120958788	120970859	-	3350	15.483	10.9288	14.4382	14.3444	14.1669	9.26506	12.4403	10.6665	12.7306	10.8912	13.9617	11.2662	14.8008	12.7615	12.6225	14.8159	14.774	14.1119	13.4478
ENSMUSG00000016346	Kcnq2	protein_coding	2	180717372	180777007	-	16273	147.953	121.26	124.244	141.984	162.04	162.066	139.45	136.751	144.107	150.955	152.822	136.576	149.649	157.764	164.47	155.412	152.601	158.98	147.507
ENSMUSG00000023206	Il15ra	protein_coding	2	11710101	11739128	+	4446	6.3902	6.58071	5.34323	6.84528	4.99947	4.70914	6.39573	5.30842	6.08503	4.88172	7.859	5.53627	4.93622	5.6181	6.86894	6.86204	5.86625	6.59034	6.9428
ENSMUSG00000038324	Trpc4ap	protein_coding	2	155476191	155534304	-	8753	82.2946	80.8839	79.2696	80.0522	83.2751	78.6619	80.0645	78.4968	82.5938	82.1481	74.3374	81.4569	78.4384	83.4146	80.623	80.9209	83.7132	78.2584	82.8495
ENSMUSG00000038312	Edem2	protein_coding	2	155543597	155571395	-	3463	28.6934	31.1291	30.4681	30.3738	29.2596	27.9489	28.1961	31.21	28.9706	28.3655	29.2367	29.1893	27.5403	30.3772	32.0188	28.7965	33.1502	30.0048	29.3907
ENSMUSG00000027612	Mmp24	protein_coding	2	155617262	155660286	+	4683	73.2683	83.6252	89.1628	73.8817	80.0911	85.6906	78.4547	77.6689	80.5179	87.3793	75.2589	83.782	76.4867	76.6217	70.982	76.1838	81.7864	76.7117	73.8418
ENSMUSG00000074649	BC029722	protein_coding	2	155659650	155661346	-	1615	179.347	169.828	176.25	173.018	156.48	166.485	164.333	163.619	167.285	169.379	182.793	171.512	172.968	160.81	154.042	173.541	158.061	174.263	167.369
ENSMUSG00000016344	Ppdpf	protein_coding	2	180829040	180830564	+	1336	67.0684	61.9512	65.0384	61.9457	51.8609	61.4479	54.2798	62.9027	57.5157	57.4198	60.7503	54.7802	52.9313	53.332	56.7953	63.2244	57.4899	65.4263	62.913
ENSMUSG00000058594	Fbh1	protein_coding	2	11747384	11782393	-	5115	94.0548	87.0848	85.6072	85.9789	90.0436	81.2541	89.124	84.1753	84.5163	85.8522	82.7263	85.2716	82.21	91.5931	87.721	87.465	84.033	89.873	89.7055
ENSMUSG00000027613	Eif6	protein_coding	2	155661752	155668686	-	2702	64.9218	63.8691	70.3361	66.725	61.2161	61.1055	66.3725	61.6329	56.8771	65.5073	62.9269	57.2693	68.3877	59.7916	57.5558	67.2412	58.9797	64.3354	59.4357
ENSMUSG00000027259	Adal	protein_coding	2	120970909	120987159	+	5317	17.5647	19.4213	17.9522	19.6823	22.5972	23.1427	20.6281	18.419	23.639	22.0288	16.8688	20.8012	17.1728	25.1753	17.673	14.7302	22.093	19.2645	18.1617
ENSMUSG00000050619	Zscan29	protein_coding	2	120988754	121000749	-	7169	7.987	10.2793	8.53804	7.12505	7.54181	8.42837	8.85628	9.35332	9.59162	10.2047	7.02304	8.21734	7.67214	10.6982	6.45541	6.70103	7.64855	7.55605	7.30226
ENSMUSG00000047909	Ankrd16	protein_coding	2	11782687	11795136	+	5926	32.5273	32.501	30.9506	34.0277	35.2784	27.4896	38.3619	28.6602	32.1791	30.058	32.9632	29.5183	35.251	34.6116	36.6291	35.231	36.4569	34.4448	37.905
ENSMUSG00000026768	Itga8	protein_coding	2	12111443	12306733	-	7368	7.07918	5.88208	6.36129	5.89393	8.58832	8.92359	6.12589	8.23254	7.34366	5.35818	6.23591	5.94644	5.62627	10.3658	8.5129	7.87967	7.35835	7.55248	6.9635
ENSMUSG00000005882	Uqcc1	protein_coding	2	155688814	155772196	-	6044	53.4671	50.7896	48.972	49.8537	48.7039	45.7622	49.91	44.9611	46.7201	48.2621	47.7056	51.5037	48.7734	49.566	50.8393	47.8406	48.9627	47.7864	52.1758
ENSMUSG00000038705	Gmeb2	protein_coding	2	180893242	180929828	-	4988	24.9741	25.125	28.0609	27.2247	27.3797	27.4675	26.6639	24.6751	27.7971	29.071	29.0681	25.4959	26.9966	26.7395	26.1386	25.9262	28.0792	25.5208	26.7188
ENSMUSG00000027581	Stmn3	protein_coding	2	180948252	180956293	-	1136	1155.83	1128.68	1218.36	1121.6	1231.29	1105.33	1053.16	1184.6	1044.73	1149.31	1247.52	1160.22	1205.89	1034.83	1163.42	1240.39	1143.25	1289.43	1160.14
ENSMUSG00000027263	Tubgcp4	protein_coding	2	121001135	121029250	+	8395	24.6096	28.9249	24.9836	26.5641	29.2442	26.9961	26.4523	29.033	27.8176	28.1715	21.7283	30.3756	23.5926	32.3474	26.5559	25.8729	27.1292	27.3941	27.5271
ENSMUSG00000026767	Mindy3	protein_coding	2	12352074	12424246	-	6294	29.4449	27.3691	32.0313	30.2567	31.0523	28.596	29.5693	27.1597	28.5962	29.5788	28.894	25.9413	28.5408	28.2632	29.822	26.9131	28.909	29.888	28.3323
ENSMUSG00000049630	C1ql3	protein_coding	2	13008268	13016617	-	2535	126.5	87.8886	86.0294	112.543	129.076	146.201	153.835	108.937	164.382	101.856	119.276	107.973	133.174	137.756	137.151	111.727	127.27	114.613	105.147
ENSMUSG00000043909	Trp53bp1	protein_coding	2	121023762	121101822	-	14164	61.883	64.0461	57.9469	62.3624	61.1747	61.7072	62.4475	60.6714	59.0526	64.8472	56.4666	67.7975	58.9174	65.8482	61.6485	57.7067	60.6786	58.2879	60.137
ENSMUSG00000026727	Rsu1	protein_coding	2	13081632	13276144	-	9299	9.43213	10.9365	9.64336	10.0865	8.63533	8.74931	9.28695	9.29823	8.70784	8.71236	7.63337	8.85855	8.12918	8.57486	7.02303	8.10418	9.27554	8.34075	8.79209
ENSMUSG00000038241	Cep250	protein_coding	2	155798378	155840820	+	10373	26.2515	27.2857	24.2841	22.9571	27.3357	23.8844	25.8465	24.3686	23.7085	29.7801	25.1441	25.0422	21.5491	29.0193	27.0179	27.5678	26.3116	27.5349	24.4496
ENSMUSG00000027254	Map1a	protein_coding	2	121120081	121141313	+	12166	497.052	475.601	459.015	486.958	518.613	450.763	467.098	454.47	449.983	503.041	517.847	442.447	463.406	503.971	499.437	522.012	498.693	545.656	496.744
ENSMUSG00000027012	Dync1i2	protein_coding	2	71042050	71093638	+	8280	76.5259	74.9983	77.5169	80.7776	80.4382	77.2333	81.0042	74.4564	87.2213	75.4067	71.0744	80.6602	76.6364	84.2155	82.0227	76.4695	76.0941	75.6812	85.6931
ENSMUSG00000026723	Trdmt1	protein_coding	2	13513825	13549479	-	3835	13.5629	13.504	12.2216	13.5977	10.7043	10.6315	14.5548	11.9632	10.9737	9.80652	10.7612	11.4246	13.6355	10.4795	12.435	13.714	11.781	10.5937	13.8681
ENSMUSG00000027010	Slc25a12	protein_coding	2	71101407	71198093	-	7342	95.4113	98.3036	98.5847	99.9214	92.4332	83.3983	104.181	87.634	92.7861	97.859	106.273	98.743	100.967	95.847	87.5423	93.7435	94.0673	101.28	95.7321
ENSMUSG00000005881	Ergic3	protein_coding	2	155849965	155860199	+	2121	168.296	173.868	185.159	165.139	161.162	165.819	155.204	171.591	149.609	153.406	164.869	154.579	168.749	150	159.27	165.202	162.472	156.72	158.71
ENSMUSG00000027018	Hat1	protein_coding	2	71219302	71271966	+	2886	29.7855	29.2209	27.4382	31.143	30.1831	28.3185	27.8904	30.2656	28.1878	30.3413	21.6403	29.9647	27.4136	32.6223	31.0945	23.3514	29.0329	24.4859	30.1357
ENSMUSG00000013338	Fer1l4	protein_coding	2	155861059	155894867	-	6896	0.0211277	0	2.3897	2.83897	9.37942	0.159794	0	0.0319855	0.0272441	0.0271323	0.319173	0	3.26107	0	0.0340658	0.0330157	0	0.0357054	0.0604888
ENSMUSG00000026728	Vim	protein_coding	2	13578738	13587636	+	4743	42.9441	68.7126	74.9492	49.7196	36.9847	42.6712	50.8802	64.3626	46.1865	57.5949	39.7347	54.1448	40.7872	39.2609	30.9559	45.0264	48.1913	41.842	41.9065
ENSMUSG00000003418	St8sia6	protein_coding	2	13655832	13798875	-	7664	4.63857	5.08328	3.04384	4.4355	3.91928	3.69038	3.12133	3.25217	4.87828	3.41788	3.51806	4.32505	2.5454	4.22017	3.34108	3.65399	4.01941	2.95572	3.5922
ENSMUSG00000041921	Metap1d	protein_coding	2	71283620	71355535	+	4537	19.2999	21.3463	18.1139	17.2211	17.4782	16.961	20.9246	20.8564	18.8414	18.0217	17.6464	17.0352	17.5573	17.5044	17.4493	20.3739	17.9247	16.2811	19.5372
ENSMUSG00000041911	Dlx1	protein_coding	2	71358457	71364324	+	5396	44.2544	39.2887	30.6193	36.4794	31.6925	39.2091	52.4741	44.2289	32.7981	49.0646	42.2174	50.968	44.3873	39.2871	49.2387	37.5522	41.5221	34.3144	40.7004
ENSMUSG00000038180	Spag4	protein_coding	2	155907095	155912537	+	4831	4.61428	4.40456	3.67698	4.23668	5.13991	4.25782	3.61259	3.78959	3.6945	5.61584	5.41028	4.99316	4.82325	4.97151	4.57095	5.23123	3.57082	6.1161	5.1375
ENSMUSG00000023391	Dlx2	protein_coding	2	71373752	71377098	-	2855	15.7179	11.4536	9.89506	11.9691	12.2745	13.6375	19.4454	13.5202	11.187	15.0732	14.6477	18.9097	17.367	15.9835	14.235	12.6797	14.0986	14.3164	13.807
ENSMUSG00000063275	Hacd1	protein_coding	2	13855093	14060946	-	2118	11.763	13.0013	12.833	15.5457	11.7237	14.5676	12.4311	14.2674	14.4588	14.3111	11.4311	12.9386	10.2339	14.0612	13.1989	13.1145	11.0536	10.8115	12.8999
ENSMUSG00000026718	Stam	protein_coding	2	14078909	14154445	+	8386	43.5909	44.5346	39.098	44.6323	40.5465	44.3482	41.7124	39.6904	45.4118	42.1242	34.6123	47.6278	36.9615	46.5493	40.619	36.4076	41.0681	41.5756	40.1164
ENSMUSG00000026712	Mrc1	protein_coding	2	14234203	14336868	+	6371	9.69634	15.2996	11.9589	7.48673	6.03482	8.93635	8.73759	8.51683	10.5276	8.86918	6.564	10.0451	7.52739	7.26314	6.48965	7.32595	8.25199	5.44932	10.0829
ENSMUSG00000036949	Slc39a12	protein_coding	2	14393127	14499786	+	2998	119.357	134.592	112.006	119.562	100.793	107.511	96.7549	109.403	124.268	110.153	95.7162	116.476	104.383	110.66	97.556	106.927	114.67	100.855	106.3
ENSMUSG00000027111	Itga6	protein_coding	2	71575960	71687115	+	9142	15.3633	17.6791	17.3471	19.4097	12.6169	15.0067	18.1359	16.1171	13.6046	15.7182	16.0405	16.729	14.8186	16.0781	11.8975	15.3411	15.1182	14.4362	16.7911
ENSMUSG00000006494	Pdk1	protein_coding	2	71703568	71734202	+	7779	46.5615	37.551	44.9001	45.3923	37.7382	38.7192	45.7603	40.8877	53.689	36.8725	37.8436	45.1846	46.3589	39.7665	42.5806	39.1314	44.9854	39.0591	41.4503
ENSMUSG00000033526	Ppip5k1	protein_coding	2	121141042	121185811	-	12486	71.8798	71.3125	70.928	70.9144	80.5583	69.5735	71.9966	68.9133	72.3303	76.8288	71.7454	70.6268	70.8281	77.7496	69.6701	71.8987	78.5045	81.6014	73.5474
ENSMUSG00000057914	Cacnb2	protein_coding	2	14607899	14992719	+	13228	20.6848	20.9471	17.9589	20.5183	19.1651	17.5493	20.0974	17.9419	20.9776	19.1235	17.3878	19.2776	17.9427	21.6304	21.5241	19.0705	20.5862	19.8982	19.2515
ENSMUSG00000000308	Ckmt1	protein_coding	2	121188195	121194218	+	2496	300.558	301.823	320.684	310.89	317.944	285.197	275.045	318.133	281.211	313.79	334.098	301.63	298.624	306.889	289.036	336.315	294.307	368.547	307.751
ENSMUSG00000033486	Catsper2	protein_coding	2	121223112	121244090	-	3695	7.29469	7.74885	10.7154	7.36956	7.69564	5.66626	7.04416	6.50673	5.94896	6.63347	6.92471	7.50529	9.38587	6.62996	6.29415	9.42746	6.33602	6.79699	8.69257
ENSMUSG00000038685	Rtel1	protein_coding	2	180961532	180998408	+	6616	26.228	25.1384	23.4527	23.8612	21.4293	18.2379	26.6747	15.7361	21.1274	22.3982	24.4936	19.1229	21.2135	21.1035	22.5828	23.4008	22.5045	25.0095	27.3632
ENSMUSG00000040687	Madd	protein_coding	2	90967705	91014163	-	9086	121.483	114.236	123.709	118.782	128.842	126.069	120.564	121.769	124.189	127.818	116.337	120.66	122.232	126.211	124.466	126.517	127.455	128.695	119.662
ENSMUSG00000026707	Nsun6	protein_coding	2	14999942	15059695	-	5006	7.97461	6.62591	5.4723	6.82614	5.44025	7.70432	7.54363	4.49428	8.6319	5.86804	5.99058	7.11318	7.25258	6.58886	7.46144	6.18537	5.90742	6.78764	7.12439
ENSMUSG00000027248	Pdia3	protein_coding	2	121244256	121269168	+	3139	282.621	275.585	266.858	286.952	288.731	333.729	248.133	290.278	317.634	308.582	239.016	311.357	245.481	303.909	293.367	271.05	299.248	234.301	263.713
ENSMUSG00000089824	Rbm12	protein_coding	2	155933878	155953898	-	6689	9.82347	12.1631	11.7744	11.521	10.7773	14.7716	12.2584	9.43095	12.0775	11.3846	10.3651	11.5301	10.491	13.0218	11.9408	10.7558	10.5614	10.859	11.8174
ENSMUSG00000017418	Arl5b	protein_coding	2	15054206	15087263	+	10428	14.0834	16.5491	15.2694	15.5653	15.8041	20.9405	15.8849	18.9944	18.8272	14.4258	12.8487	15.1538	14.1863	18.4099	14.2149	11.7899	14.2976	12.5379	15.5604
ENSMUSG00000027618	Nfs1	protein_coding	2	155965559	155986106	-	3612	45.5806	45.7422	40.4098	43.2625	44.5737	44.7446	44.4025	43.2351	47.4889	43.3573	41.8936	48.7015	42.4568	44.7721	42.3399	42.7366	44.3479	43.6278	43.5955
ENSMUSG00000067847	Romo1	protein_coding	2	155985959	155987717	+	747	177.879	183.269	209.721	165.35	167.813	148.744	145.014	173.623	130.029	191.863	207.726	167.39	138.555	124.749	137.743	187.749	139.659	181.29	149.653
ENSMUSG00000074884	Serf2	protein_coding	2	121279676	121288792	+	5455	80.7942	87.9096	86.9412	82.1208	76.5021	77.9067	72.4265	88.9163	77.4576	79.9524	80.7476	82.6942	76.9867	71.3843	73.0808	79.6762	78.1177	81.3826	74.8235
ENSMUSG00000038671	Arfrp1	protein_coding	2	180999483	181007135	-	4320	46.4071	44.0765	41.7137	50.6741	49.6915	44.8938	44.2301	47.3822	51.7961	50.4576	45.2813	49.0765	47.0388	45.1067	48.2343	45.6406	44.0679	42.5193	47.6514
ENSMUSG00000002108	Nr1h3	protein_coding	2	91014406	91033179	-	2515	5.09793	11.0112	11.9986	7.85506	9.0769	10.1504	7.9563	10.0858	7.9184	5.28207	7.43882	10.048	7.32571	9.104	7.0055	8.41904	9.96204	10.2797	8.29286
ENSMUSG00000026748	Plxdc2	protein_coding	2	16361115	16760650	+	6947	44.4829	44.6833	42.6373	50.5725	43.0649	41.9552	44.7219	38.5454	46.1642	46.1365	37.1087	47.2892	43.6817	44.9901	44.4339	40.3767	45.5841	40.3344	44.7934
ENSMUSG00000027582	Zgpat	protein_coding	2	181006721	181025421	+	5624	50.6467	49.1577	50.0035	46.4247	55.6168	48.3959	44.0066	51.3779	48.4387	61.3812	47.6971	54.3579	48.08	62.2072	59.5649	55.5831	55.3945	57.3531	55.479
ENSMUSG00000049044	Rapgef4	protein_coding	2	71811584	72087818	+	6677	214.454	205.644	223.794	261.275	270.488	257.95	280.534	231.507	254.561	220.143	223.579	199.657	253.13	287.571	281.852	237.94	283.057	249.543	246.393
ENSMUSG00000027242	Wdr76	protein_coding	2	121337204	121373885	+	6305	4.48297	4.29301	5.49896	4.77053	4.76406	5.01014	4.46225	5.42247	4.73785	4.59971	4.10181	4.89292	4.21133	4.0886	3.76316	3.35827	4.42976	4.37385	4.69727
ENSMUSG00000027583	Zbtb46	protein_coding	2	181029555	181101219	-	8508	14.6245	18.9597	20.5264	14.3503	15.1811	18.4995	18.3556	18.5366	19.4102	16.7136	13.8081	16.0083	13.9166	16.4106	12.646	15.4139	17.5482	14.4412	15.8851
ENSMUSG00000053702	Nebl	protein_coding	2	17348720	17735854	-	15235	37.1916	37.2996	33.4759	34.2287	30.4415	34.5373	30.5743	34.2404	39.8688	31.661	28.1177	32.0758	28.7394	33.7573	32.2116	29.4701	35.2362	30.6103	33.3075
ENSMUSG00000002103	Acp2	protein_coding	2	91033230	91044443	+	5186	79.2538	79.6776	81.0925	86.0373	88.1158	76.6711	86.5113	75.5798	80.8233	80.6721	81.4346	82.6803	78.9947	80.3666	77.2339	82.5359	84.1893	83.3725	84.0535
ENSMUSG00000054057	A930004D18Rik	protein_coding	2	18030004	18042548	-	3378	6.12461	4.77066	4.43495	5.32141	4.86099	4.18637	4.3648	3.65661	5.39488	4.70808	5.70127	5.00349	5.21354	4.78736	4.72896	3.97658	6.26187	6.34147	6.05074
ENSMUSG00000054074	Skida1	protein_coding	2	18045487	18053862	-	4927	14.756	16.1635	15.5073	16.2553	18.6552	14.8729	17.253	12.356	17.2737	16.3294	16.4171	14.8874	16.4975	17.4837	16.4495	18.2529	16.4225	16.8414	17.2711
ENSMUSG00000002109	Ddb2	protein_coding	2	91041917	91067230	-	2736	25.1348	29.9079	30.6634	32.6552	29.2762	23.8297	35.9633	24.9917	27.9478	24.2771	35.7987	27.829	31.2932	31.0751	26.5313	26.7952	30.9248	30.418	35.0658
ENSMUSG00000004085	Map3k20	protein_coding	2	72115981	72272954	+	10175	7.03067	8.13433	5.88944	6.4894	6.04191	5.45103	5.72235	7.47886	6.55486	6.6383	4.97527	7.49918	5.9115	7.66353	6.53383	6.17579	6.96323	5.05758	6.45681
ENSMUSG00000026743	Mllt10	protein_coding	2	18060048	18217199	+	5907	33.2979	34.8305	38.2602	37.3912	37.5276	35.7861	40.3956	34.3162	33.4276	36.2362	34.8857	37.8916	38.7128	40.1442	37.2242	36.1538	36.2961	35.2225	37.4973
ENSMUSG00000055612	Cdca7	protein_coding	2	72306503	72317237	+	3202	6.50675	6.30331	6.34969	5.66948	4.31517	5.67832	7.28296	5.85529	4.45925	6.13553	5.24133	7.43091	5.66934	4.80047	5.35572	4.76399	4.68196	3.38347	6.38332
ENSMUSG00000026740	Dnajc1	protein_coding	2	18200465	18397622	-	11651	11.7298	14.2077	12.8584	12.8316	15.4342	14.7543	11.9318	16.6598	15.8834	16.4766	10.4846	15.1828	11.953	17.5356	14.4165	13.5226	13.7662	12.2573	14.2313
ENSMUSG00000051154	Commd3	protein_coding	2	18677195	18681042	+	2330	70.8473	73.6633	72.013	77.7601	76.7478	65.4227	86.2031	64.4677	74.4244	70.907	62.2282	70.7087	76.2828	73.186	76.1215	69.4754	73.5964	72.9162	75.37
ENSMUSG00000000827	Tpd52l2	protein_coding	2	181138935	181156908	+	4982	52.3479	54.9271	53.8697	55.7653	53.7401	50.8723	49.7681	53.04	52.682	57.6486	49.4809	53.0953	47.0426	53.222	51.963	52.6918	54.0824	52.2398	49.6923
ENSMUSG00000027109	Sp3	protein_coding	2	72766771	72810790	-	4933	66.4835	65.9075	63.9061	64.2926	67.9134	73.0828	73.4112	66.8021	74.7997	64.4416	56.1073	67.9266	63.5479	78.1266	61.9558	60.8767	64.9025	57.6004	68.8735
ENSMUSG00000027620	Rbm39	protein_coding	2	155989159	156022158	-	6946	180.621	176.889	170.666	186.356	176.523	178.368	186.949	176.972	191.337	172.289	151.347	177.726	175.181	191.766	191.323	159.76	180.204	152.392	195.324
ENSMUSG00000038116	Phf20	protein_coding	2	156038386	156151872	+	9988	57.6047	52.9467	58.0472	57.3776	57.1195	60.9369	58.325	57.1968	58.7063	59.6269	52.8327	61.6424	54.1182	62.424	61.1756	54.8675	58.0236	52.6074	54.5636
ENSMUSG00000046229	Scand1	protein_coding	2	156153766	156154667	-	803	99.7922	74.8197	89.8183	98.8517	123.192	120.074	112.792	87.0752	114.878	89.2416	98.333	114.846	141.714	107.874	140.132	140.065	114.83	93.8289	84.6728
ENSMUSG00000027257	Pacsin3	protein_coding	2	91086299	91095024	+	4327	59.7669	63.1332	74.4389	55.8981	58.3578	59.422	58.7273	49.4975	51.6689	61.8781	54.6184	56.0509	62.8674	55.1728	54.8884	58.0372	60.3707	61.0581	61.167
ENSMUSG00000026739	Bmi1	protein_coding	2	18681829	18691440	+	3974	58.2567	60.6702	54.7701	61.9383	55.7815	68.6285	66.4805	58.834	64.7682	55.2744	47.4929	61.9382	58.7703	71.2745	59.8822	52.5363	59.1186	50.0007	61.2995
ENSMUSG00000000826	Dnajc5	protein_coding	2	181162278	181192051	+	6953	261.47	243.813	245.568	261.399	272.106	263.929	276.604	242.905	262.939	259.25	254.076	267.182	252.434	275.395	263.636	257.933	265.087	267.755	265.019
ENSMUSG00000027238	Frmd5	protein_coding	2	121376010	121637568	-	7546	28.9617	28.7788	30.5173	32.6425	31.42	27.4049	28.3717	26.5119	29.8021	29.8038	28.1835	30.9445	28.2936	31.149	29.3881	29.9606	27.5144	27.148	29.7121
ENSMUSG00000027108	Ola1	protein_coding	2	72923145	73049268	-	3561	105.519	95.6065	96.4013	108.856	107.013	104.026	116.145	92.0444	115.701	100.462	91.8634	102.623	103.782	108.003	115.711	87.912	110.324	91.8241	101.852
ENSMUSG00000038085	Cnbd2	protein_coding	2	156154219	156217555	+	3879	9.05205	10.5274	8.22085	9.72704	11.2024	9.37457	9.65778	9.83732	8.4275	10.9494	9.78796	10.1951	9.56929	10.6083	9.93208	12.6193	9.68852	8.56928	11.5063
ENSMUSG00000026737	Pip4k2a	protein_coding	2	18847066	19002937	-	3477	115.694	114.026	116.58	133.24	130.505	119.585	103.157	112.157	112.552	120.431	111.57	122.422	111.822	133.499	138.1	115.966	125.452	116.278	131.006
ENSMUSG00000068859	Sp9	protein_coding	2	73102269	73115050	+	5044	10.8608	8.15795	5.77051	7.93912	10.4809	10.814	12.5277	8.00252	7.30046	12.6863	9.32726	13.7939	10.6358	11.6182	9.40789	9.47898	9.20152	9.66542	9.17952
ENSMUSG00000041777	Cir1	protein_coding	2	73113449	73143045	-	3159	39.7564	44.7733	38.6168	43.945	39.6822	41.5102	47.8646	38.3331	49.8978	38.4989	35.7081	40.1017	40.3113	50.0774	46.7754	37.7658	41.216	36.7894	43.3768
ENSMUSG00000057738	Sptan1	protein_coding	2	29855572	29921463	+	13431	422.706	400.135	400.772	378.323	428.394	432.866	414.636	413.259	415.281	413.104	396.149	383.401	396.178	409.463	417.906	402.277	409.231	414.04	399.459
ENSMUSG00000027255	Arfgap2	protein_coding	2	91095319	91107276	+	4129	101.906	102.159	102.007	91.5103	99.1304	86.1571	95.5036	95.9427	97.5095	101.097	105.28	93.4336	97.0515	89.7331	93.7054	103.775	94.6499	105.371	92.488
ENSMUSG00000008226	Scrn3	protein_coding	2	73142945	73168162	+	4815	44.2083	47.3114	21.9574	46.7583	22.541	21.665	43.3076	38.4341	21.4603	20.7505	19.7131	21.4704	21.1578	19.2538	38.0064	20.758	44.1439	16.9263	21.3547
ENSMUSG00000037683	Armc3	protein_coding	2	19204113	19315052	+	2830	10.2451	8.12702	11.1925	5.03116	2.2643	4.54274	3.45561	11.5352	7.96644	5.02471	3.59706	6.66817	4.30829	2.99864	3.56942	4.4248	5.00713	4.00223	2.87422
ENSMUSG00000089917	Uckl1	protein_coding	2	181210942	181226685	-	4629	31.6636	33.9011	25.1052	26.5294	27.816	23.7258	28.3743	25.4928	29.4253	30.9213	29.2423	29.5647	26.2808	29.2629	28.0643	29.5108	29.6801	32.4469	33.2966
ENSMUSG00000023094	Msrb2	protein_coding	2	19376251	19399787	+	1377	49.941	50.7895	50.9789	51.7	42.4639	64.8199	51.2432	54.1419	49.7999	28.8062	35.3649	48.3824	56.2744	42.9068	55.2748	37.0366	54.1376	52.2131	31.6559
ENSMUSG00000039715	Dync2i2	protein_coding	2	29921558	29938893	-	2359	61.9473	68.9109	57.3376	59.527	57.2989	52.8625	58.7394	66.0127	48.6612	60.3588	81.5234	63.0225	58.0019	78.1235	64.7294	83.1949	60.9391	65.3397	62.4193
ENSMUSG00000060227	Golm2	protein_coding	2	121697451	121766701	+	5858	80.26	86.9365	79.3526	77.1093	61.6677	70.9482	88.9407	75.344	108.851	80.1055	79.1377	77.9857	79.3682	75.384	67.0908	74.1172	82.3493	64.7295	76.4051
ENSMUSG00000043415	Otud1	protein_coding	2	19662563	19665394	+	2832	24.54	27.8996	21.3111	24.2582	25.9504	35.4732	36.4442	31.8552	31.5779	29.5324	21.3728	32.564	26.5969	34.3751	30.609	22.5908	24.7279	25.1267	21.9465
ENSMUSG00000040591	1110051M20Rik	protein_coding	2	91105413	91274967	-	5202	41.0314	38.6185	55.2119	51.9357	49.9276	48.1913	39.0735	52.7898	51.9347	51.9015	51.9367	51.5439	52.6574	46.939	33.3726	54.3149	49.3081	52.9178	50.9185
ENSMUSG00000054766	Set	protein_coding	2	29947390	29962589	+	4070	165.278	175.642	171.267	183.575	173.68	198.547	179.655	166.215	185.798	171.244	168.186	191.229	174.216	205.751	190.532	175.148	168.026	152.998	190.271
ENSMUSG00000000823	Zfp512b	protein_coding	2	181223896	181234596	-	6810	59.7121	51.0042	52.7974	57.1566	52.8117	45.9006	62.4784	47.1266	52.0036	49.3725	61.7318	47.5417	58.0082	55.1118	54.9177	63.9566	57.659	61.3572	60.977
ENSMUSG00000027253	Lrp4	protein_coding	2	91287856	91344124	+	10504	19.724	23.5046	25.1834	22.7385	16.2045	18.9007	15.4692	23.8967	22.7332	20.4133	18.0205	23.0114	19.4489	16.0055	13.3293	18.0554	19.7466	18.3309	20.4316
ENSMUSG00000002455	Prpf6	protein_coding	2	181233661	181297453	+	3859	79.2856	83.9259	77.8096	78.4502	77.6296	83.1427	82.77	76.9345	78.7722	80.8733	75.0735	79.5174	76.4596	80.784	80.7816	77.3474	75.5683	75.2901	75.2327
ENSMUSG00000015335	Zdhhc12	protein_coding	2	29980956	29983660	-	1785	10.2028	9.37877	11.1505	8.17599	7.85291	7.61377	10.283	8.03204	6.84139	7.96635	13.7178	7.44632	9.41092	6.81726	6.84355	12.3723	8.74383	13.1044	6.30954
ENSMUSG00000038605	Samd10	protein_coding	2	181237011	181241005	-	2448	39.9356	42.3743	40.3032	41.3681	47.9355	42.313	41.9766	42.5286	36.8383	44.101	42.7076	48.7995	45.2679	43.6917	38.9611	45.4794	42.6166	44.256	41.1508
ENSMUSG00000108976	Gm29797	protein_coding	2	181298827	181301260	+	755	1.92976	3.93738	2.55121	2.59305	2.91754	5.10832	2.39129	7.01157	4.97683	2.97385	0.364406	3.9122	2.51206	4.0294	2.80035	2.1109	2.72007	1.95675	2.48621
ENSMUSG00000041762	Gpr155	protein_coding	2	73171850	73216916	-	6679	49.7581	44.4616	44.1559	53.6144	56.9356	49.1657	50.481	44.7485	50.9702	47.8757	45.8476	46.9264	45.7996	54.9941	58.07	49.4622	52.2406	50.3582	51.8369
ENSMUSG00000046470	Sox18	protein_coding	2	181311629	181313433	-	1620	14.4797	13.1348	14.5321	13.623	15.3277	10.77	11.3303	18.2449	17.9757	18.2485	17.6625	16.7134	18.3974	26.686	15.2262	17.9892	19.3956	16.7189	18.7966
ENSMUSG00000033411	Ctdspl2	protein_coding	2	121786482	121844123	+	9251	16.5682	15.9825	17.9062	18.3922	16.3429	19.1181	20.6056	16.6663	18.1762	17.1308	14.9296	18.3057	15.8448	20.0599	16.0743	14.5697	17.3376	14.7719	18.1263
ENSMUSG00000039686	Zer1	protein_coding	2	29987295	30014466	-	9784	88.9309	81.012	81.5036	80.8756	90.4437	84.9204	84.2371	83.9319	81.5905	87.6813	87.2847	81.1418	83.9637	86.2766	85.8132	91.3823	83.0569	94.8758	80.7274
ENSMUSG00000059540	Tcea2	protein_coding	2	181322103	181329864	+	2704	53.4508	47.3312	46.7769	58.3824	60.134	44.7595	61.4271	44.8649	51.2071	56.2559	65.5258	52.8575	60.4212	52.8785	56.6444	66.5178	49.8982	57.3673	68.1848
ENSMUSG00000033396	Spg11	protein_coding	2	121884001	121948867	-	8042	21.4686	21.3229	22.5941	22.2195	21.763	20.3479	20.9907	24.5751	26.2119	19.8226	19.1241	21.0781	23.0447	20.8258	24.187	20.8085	25.179	21.1565	22.0962
ENSMUSG00000075284	Wipf1	protein_coding	2	73259954	73360078	-	5896	11.9849	13.799	13.2128	12.7989	13.7552	12.522	11.9933	11.8965	13.4788	12.6302	12.1791	13.4148	11.3046	12.0847	11.9531	13.6698	13.201	10.6491	12.7347
ENSMUSG00000039678	Tbc1d13	protein_coding	2	30023758	30042025	+	4719	48.3803	45.9198	55.1485	47.4455	51.3459	52.3843	43.8061	52.2568	47.4565	54.0418	52.9381	52.6119	55.0614	45.7037	48.7359	51.1415	44.4326	46.1246	48.6608
ENSMUSG00000015337	Endog	protein_coding	2	30061505	30064081	+	1063	27.1382	21.4892	19.1267	27.4584	25.2431	19.3504	24.7687	14.3175	21.9158	21.4739	31.0585	29.1759	33.1351	27.5646	31.8233	35.3401	24.922	22.6999	23.7407
ENSMUSG00000027624	Epb41l1	protein_coding	2	156262829	156385134	+	12037	228.065	226.22	236.492	236.455	246.547	232.267	218.822	234.884	221.214	244.913	240.27	228.74	238.328	238.744	241.3	238.628	238.037	247.186	233.915
ENSMUSG00000060802	B2m	protein_coding	2	121978167	121983564	+	860	330.02	344.574	314.806	310.219	261.488	304.314	288.133	248.785	292.08	271.519	278.646	257.4	303.394	248.738	268.79	254.15	330.017	282.585	252.461
ENSMUSG00000027628	Aar2	protein_coding	2	156389504	156410076	+	3615	51.9107	53.4081	51.9801	48.5438	52.6796	50.6516	50.65	50.8262	46.9298	52.3271	51.6766	47.9802	49.9166	47.614	45.7489	48.6843	45.22	52.5823	51.175
ENSMUSG00000027227	Sord	protein_coding	2	122065230	122095821	+	2352	35.9905	39.5139	41.1293	41.1648	31.2464	33.6547	36.2696	31.3227	30.6735	29.7522	32.5192	29.0934	35.0199	29.9536	29.964	35.8164	27.0677	30.464	35.0269
ENSMUSG00000002458	Rgs19	protein_coding	2	181330212	181335723	-	2230	25.4152	22.3112	24.4729	23.6239	23.1678	21.5776	23.0738	21.8594	22.9157	19.5495	26.1556	22.2227	23.4494	23.0481	20.4368	21.8487	21.3653	25.5057	20.2954
ENSMUSG00000039660	Spout1	protein_coding	2	30063465	30068454	-	3010	50.2436	43.507	39.0352	43.5778	46.1704	49.3615	47.2849	49.1707	45.502	52.7746	44.9709	48.5198	48.3378	51.0668	49.403	47.8044	46.0536	47.936	46.0784
ENSMUSG00000027584	Oprl1	protein_coding	2	181356809	181362778	+	3753	64.6764	61.6998	53.6613	60.5113	63.2815	49.0827	63.941	45.1958	49.6595	52.2477	58.4269	62.3937	58.1161	64.1231	55.2085	62.1211	56.909	73.8082	56.4621
ENSMUSG00000036617	Etl4	protein_coding	2	19914591	20815335	+	16148	29.0978	26.1411	29.8205	31.5439	34.3256	34.5749	34.1098	29.1628	31.1923	29.3031	31.077	31.126	33.8428	35.0216	33.4454	28.5371	33.333	32.9661	34.2399
ENSMUSG00000033256	Shf	protein_coding	2	122179373	122199618	-	2305	90.3888	89.5991	111.791	82.9274	105.12	94.6568	103.456	89.7599	98.0537	117.62	113.273	90.27	105.439	95.097	79.5969	109.541	105.489	102.549	103.061
ENSMUSG00000039648	Kyat1	protein_coding	2	30075136	30095859	-	2923	33.3462	33.2402	30.9715	32.1492	38.9811	36.1281	31.9125	31.2408	36.0582	42.5034	32.2848	28.5187	34.1113	31.1138	29.2542	30.5334	30.9136	33.5262	28.3986
ENSMUSG00000061689	Dlgap4	protein_coding	2	156455625	156606283	+	8451	100.889	88.1991	86.3062	90.7472	108.098	107.877	92.8775	98.3453	95.416	105.74	102.843	101.533	101.087	108.487	107.577	102.752	107.628	108.151	92.2515
ENSMUSG00000027637	Rab5if	protein_coding	2	156705048	156715483	+	2871	44.7087	48.1203	44.1305	50.213	56.7756	61.0269	55.6006	53.7793	55.8849	51.1588	45.6149	57.2703	52.943	55.2123	58.9136	56.9389	47.9972	42.1951	48.6725
ENSMUSG00000040549	Ckap5	protein_coding	2	91357107	91451009	+	9462	113.838	117.121	112.935	117.862	111.003	116.207	118.555	111.475	118.023	112.476	101.101	113.212	101.711	115.34	106.709	102.697	111.451	100.056	109.374
ENSMUSG00000056486	Chn1	protein_coding	2	73441004	73605690	-	6365	305.242	224.549	263.647	317.088	345.536	340.825	325.439	296.915	344.817	268.031	353.537	270.415	342.287	348.33	344.94	324.649	314.613	349.82	295.989
ENSMUSG00000005804	Bloc1s6	protein_coding	2	122580423	122591395	+	3899	30.3426	30.1762	30.7936	33.6874	31.4318	28.215	31.3715	29.4737	31.3687	29.8484	30.6951	31.6911	35.2317	28.1712	30.4869	27.0362	31.234	28.6704	33.9674
ENSMUSG00000075040	Zfp408	protein_coding	2	91474014	91480124	-	4008	16.14	17.2152	16.4465	18.4727	15.7881	14.1591	17.1173	14.7488	14.4844	15.9655	18.9459	17.1137	16.089	16.499	14.8289	16.0759	14.7055	17.6928	19.514
ENSMUSG00000005803	Sqor	protein_coding	2	122607157	122651489	+	4084	7.02797	8.42825	8.27984	7.49562	6.12907	5.03661	6.22585	6.85912	6.44038	7.10117	6.80407	6.38861	5.04204	5.33197	5.11942	6.85704	5.53138	6.33044	6.17934
ENSMUSG00000079484	Phyhd1	protein_coding	2	30156215	30172160	+	2657	7.01888	8.30287	8.29652	8.37304	10.0238	9.67704	7.13471	10.958	9.33366	8.45033	6.83416	10.7461	9.07564	9.1598	11.3171	8.22616	8.19295	10.379	8.71312
ENSMUSG00000027634	Ndrg3	protein_coding	2	156769265	156833963	-	8388	205.605	196.637	213.508	199.577	211.111	202.311	226.341	195.749	204.248	202.563	217.596	196.139	208.763	214.843	188.707	204.822	201.301	215.02	201.628
ENSMUSG00000075419	Dolk	protein_coding	2	30174243	30176346	-	2104	36.5627	35.6941	38.5517	35.8662	34.9294	34.2174	33.108	29.9827	31.4316	33.0812	38.706	29.7149	37.4737	30.8969	32.826	39.2806	36.8954	36.9804	34.4965
ENSMUSG00000010505	Myt1	protein_coding	2	181405125	181469590	+	7191	26.6432	28.5895	29.0774	26.2598	25.7865	23.5477	26.4248	22.7596	27.3805	26.8779	24.6011	26.6075	25.6965	25.3166	20.8424	23.4293	24.2748	24.1739	26.5674
ENSMUSG00000036591	Arhgap21	protein_coding	2	20852730	20973643	-	9271	112.176	118.876	119.902	119.061	136.466	140.313	136.382	126.143	141.611	132.755	119.149	132.041	123.826	150.254	146.51	122.249	126.395	118.451	130.39
ENSMUSG00000026679	Enkur	protein_coding	2	21185542	21210176	-	1561	13.347	12.2281	15.2185	11.6295	8.59493	12.9418	10.7948	11.0215	15.0445	8.39033	8.63627	9.25071	8.67852	10.4624	9.3305	8.60531	10.7879	9.14862	9.61993
ENSMUSG00000027635	Dsn1	protein_coding	2	156837185	156848995	-	3354	4.64804	6.25089	7.33813	9.23317	5.91075	7.7208	4.26146	4.60347	4.70528	2.6777	5.41394	3.37583	8.07822	3.34171	4.13243	6.58455	4.46978	3.45037	5.09909
ENSMUSG00000027589	Pcmtd2	protein_coding	2	181479647	181499254	+	4183	129.709	126.723	131.798	134.579	140.361	143.044	137.396	129.559	147.542	122.291	115.957	132.947	123.975	150.891	144.837	113.049	126.862	120.905	137.165
ENSMUSG00000055485	Soga1	protein_coding	2	156857719	156921174	-	7984	57.9392	67.6277	78.434	60.9011	60.1199	58.4738	61.3566	56.6625	63.6997	69.1096	66.2661	60.919	62.2722	57.3561	48.8137	70.2078	66.9545	62.327	63.3219
ENSMUSG00000074628	Tldc2	protein_coding	2	156928975	156938401	+	641	1.59107	4.88171	4.00658	3.05421	1.87441	3.15167	4.45957	3.44106	3.81026	3.50274	4.29215	3.83997	4.64958	2.49791	1.09946	5.68302	3.20382	4.22537	7.15825
ENSMUSG00000038628	Polr3k	protein_coding	2	181506130	181512623	+	3124	61.7019	57.8958	63.0956	66.0294	60.6388	73.6037	62.3672	67.9933	66.3938	69.3556	63.4095	69.7561	61.8383	64.2718	67.6028	52.109	63.7657	50.6793	63.4242
ENSMUSG00000048550	Thnsl1	protein_coding	2	21210535	21219187	+	4043	25.2978	21.4004	20.7507	27.8213	24.3192	21.6681	25.1187	18.7129	23.6529	22.6302	23.6815	23.1754	22.3162	23.1679	23.1257	25.7353	24.788	21.5591	24.7617
ENSMUSG00000027247	Arhgap1	protein_coding	2	91480205	91502671	+	4275	52.4849	49.9571	48.5108	52.0402	51.5729	49.9631	55.3592	55.0527	52.649	54.2712	56.8917	48.7487	51.6536	53.4094	43.3018	51.9261	47.8464	56.6747	47.4212
ENSMUSG00000045967	Gpr158	protein_coding	2	21372353	21835358	+	8170	124.636	113.026	125.136	124.17	138.238	119.995	127.912	117.575	130.432	113.82	118.267	118.582	116.469	134.874	130.542	122.505	132.067	120.098	126.645
ENSMUSG00000052533	Nup188	protein_coding	2	30176409	30234278	+	6241	19.3998	19.3035	20.1639	17.5382	18.2249	19.2455	19.0445	18.2367	18.9049	19.5469	17.6776	19.1413	21.0121	19.139	18.1806	20.2103	16.5845	17.8721	19.9509
ENSMUSG00000026787	Gad2	protein_coding	2	22512217	22583886	+	5876	264.441	263.392	192.747	248.248	213.744	212.38	242.577	194.483	230.624	241.65	220.673	254.492	228.845	258.867	245.113	210.589	234.059	218.316	237.777
ENSMUSG00000027244	Atg13	protein_coding	2	91504963	91540864	-	4368	102.635	97.9659	108.479	103.698	111.815	103.559	111.013	95.4904	100.733	103.533	108.526	107.143	103.093	109.75	104.067	104.821	100.285	107.61	110.729
ENSMUSG00000027243	Harbi1	protein_coding	2	91541197	91551890	+	5588	4.71924	4.33986	4.97895	4.65009	5.12449	4.89707	3.98477	4.26303	5.04318	4.68766	3.49571	4.81596	3.58801	5.04302	4.83457	3.46322	3.78536	5.02318	3.919
ENSMUSG00000027639	Samhd1	protein_coding	2	156939453	156977185	-	9150	11.608	14.4831	13.075	14.2576	14.291	11.7018	13.072	15.1387	13.7775	13.6596	11.1253	14.7954	13.5324	14.6992	13.2735	12.9639	13.5339	13.7778	21.5176
ENSMUSG00000026784	Pdss1	protein_coding	2	22785534	22830267	+	4248	11.867	12.4858	14.1067	15.9208	14.1419	13.5754	13.7773	15.1617	10.7471	17.3098	11.3988	15.915	13.2665	18.1299	15.9266	13.8278	12.4727	10.4912	15.7602
ENSMUSG00000026860	Sh3glb2	protein_coding	2	30234821	30249252	-	3990	241.659	201.514	222.815	208.042	249.684	211.32	234.954	210.787	205.862	244.361	234.099	221.384	261.437	224.965	231.68	248.104	237.585	278.56	244.79
ENSMUSG00000027104	Atf2	protein_coding	2	73646853	73722880	-	8187	64.0126	67.8811	65.1962	72.1301	63.3988	70.6854	72.7726	67.1119	74.5121	65.8419	60.8592	66.7243	67.1154	75.7455	66.8571	62.0986	66.674	62.6462	68.8594
ENSMUSG00000074627	Mroh8	protein_coding	2	157050470	157121469	-	4844	2.07537	2.51936	3.13693	3.52721	1.32287	2.19902	1.42873	2.86871	2.13318	2.08581	1.13595	2.8117	3.35603	2.04938	2.23085	2.63209	1.14468	1.93157	5.25288
ENSMUSG00000018770	Atp5g3	protein_coding	2	73738791	73741670	-	2181	336.084	353.449	369.552	361.993	334.024	325.209	327.876	359.934	319.241	342.296	372.26	345.946	354.55	315.827	332.612	361.401	329.186	354.039	359.276
ENSMUSG00000026858	Miga2	protein_coding	2	30254245	30275533	+	6249	75.2614	72.9841	72.7435	70.7751	80.8495	73.0923	69.9171	69.9237	66.9544	79.7342	72.9093	69.3773	76.4833	71.4615	77.3285	75.7099	73.5488	83.6902	73.9274
ENSMUSG00000027642	Rpn2	protein_coding	2	157120937	157168239	+	4430	134.811	142.579	136.479	132.258	123.856	128.477	123.792	130.601	119.892	132.831	125.825	130.498	124.769	115.659	115.232	128.383	124.285	129.949	121.655
ENSMUSG00000026856	Dolpp1	protein_coding	2	30282266	30290539	+	3233	30.4192	30.924	29.5905	29.9473	30.9696	34.0841	30.8536	30.5649	27.7193	33.6244	30.6358	32.2302	30.17	29.5667	27.9024	28.0282	29.474	28.636	30.4494
ENSMUSG00000063019	Manbal	protein_coding	2	157209514	157238683	+	1107	160.701	150.24	158.145	148.234	150.865	151.471	142.297	172.353	138.658	109.694	177.205	133.411	152.727	125.547	128.388	151.373	140.064	149.692	132.449
ENSMUSG00000009207	Lnpk	protein_coding	2	74350635	74409723	-	9154	27.153	25.4498	26.536	33.3051	28.9414	34.4682	28.5323	27.7101	31.8735	26.6737	25.4268	27.624	27.6153	33.1286	30.0256	24.3495	29.5462	25.6338	29.1864
ENSMUSG00000026853	Crat	protein_coding	2	30290483	30305783	-	5388	46.7808	46.6938	46.4739	47.4012	46.0112	46.9026	47.9167	49.7393	44.5628	49.2764	50.0927	49.064	46.9173	50.9351	46.565	47.7495	45.6239	48.6233	51.251
ENSMUSG00000040506	Ambra1	protein_coding	2	91560479	91749194	+	6122	62.6148	58.244	59.3601	58.9866	64.6345	59.4888	64.3144	56.4581	57.7251	60.7585	61.1193	59.4784	63.5093	60.9392	58.9021	60.6938	62.3944	62.6218	60.0963
ENSMUSG00000040495	Chrm4	protein_coding	2	91757594	91759033	+	1440	32.1747	32.8129	27.644	36.7078	47.6982	58.1579	59.7628	43.0422	31.8344	42.4883	48.7204	42.5051	50.2374	60.933	49.1044	37.946	38.5059	47.7059	33.0228
ENSMUSG00000027646	Src	protein_coding	2	157260364	157313755	+	4371	137.13	113.792	120.939	121.99	142.754	136.765	129.18	118.587	130.451	132.527	143.386	133.724	142.445	135.5	135.544	134.908	128.829	146.405	129.739
ENSMUSG00000067787	Blcap	protein_coding	2	157398282	157413194	-	3043	173.61	166.896	156.628	163.706	155.764	146.418	155.297	158.96	144.101	162.018	157.861	167.115	169.707	146.33	144.749	164.379	156.031	157.137	151.403
ENSMUSG00000027099	Mtx2	protein_coding	2	74656147	74708775	+	3675	44.7199	39.7214	36.1065	47.3638	44.8449	46.2264	47.2849	40.9934	43.2496	43.2759	38.106	47.0182	42.54	45.0938	43.6596	42.1278	46.6611	38.4579	50.1692
ENSMUSG00000039515	Ptpa	protein_coding	2	30306051	30337817	+	5188	196.106	190.598	187.699	176.468	191.063	184.258	177.886	190.216	164.119	207.517	203.428	196.231	188.637	178.263	188.143	202.618	188.383	202.75	185.65
ENSMUSG00000067786	Nnat	protein_coding	2	157401998	157404424	+	1829	676.944	641.576	712.848	617.228	488.963	530.184	532.463	593.7	516.58	696.245	558.076	580.837	578.033	450.583	405.615	654.647	499.209	609.57	459.551
ENSMUSG00000027239	Mdk	protein_coding	2	91760150	91762642	-	1324	47.8686	53.8862	37.9866	49.468	28.1317	40.0881	43.0674	43.1482	42.5699	45.5043	33.8713	32.7198	32.7424	38.094	42.4059	40.0669	55.5292	42.4011	34.8134
ENSMUSG00000027200	Sema6d	protein_coding	2	123931889	124509689	+	10559	49.0255	52.1579	51.1584	51.9824	40.7932	41.5527	43.0738	48.589	48.0586	48.3753	43.3314	47.446	42.7238	45.9012	39.3792	47.9761	48.9927	45.0055	47.0502
ENSMUSG00000089762	Ier5l	protein_coding	2	30361549	30364231	-	2683	16.8341	12.8876	14.438	20.5639	24.1075	28.6813	22.879	16.1134	15.5454	16.4579	20.6114	18.9599	23.5296	23.5728	21.3641	18.4992	17.9111	21.8417	17.7238
ENSMUSG00000047363	Cstad	protein_coding	2	30485052	30498229	+	1229	2.13388	2.1642	5.39834	5.50296	3.42167	1.79323	5.75365	1.61526	2.75163	1.21793	5.3727	2.67038	3.52734	2.0845	1.91146	1.66728	2.50649	4.80828	4.24258
ENSMUSG00000027649	Ctnnbl1	protein_coding	2	157579321	157733534	+	2705	59.8407	56.4525	68.0427	65.2693	67.8108	65.2473	55.4531	56.5089	57.7864	59.6936	57.8732	57.6304	62.6025	59.8437	62.0947	58.7497	59.9772	61.8974	61.9913
ENSMUSG00000037843	Vstm2l	protein_coding	2	157756573	157786639	+	1363	113.842	103.311	102.534	101.851	133.108	114.533	137.868	89.653	104.344	124.645	129.59	143.267	133.186	156.122	137.021	138.811	118.428	121.577	125.323
ENSMUSG00000027650	Tti1	protein_coding	2	157823723	157870353	-	4129	34.2276	32.3983	32.7584	31.423	32.9303	34.1604	32.0653	30.0222	34.7176	31.1312	32.6501	31.3167	32.2192	30.5186	31.5765	32.6985	35.96	31.2476	34.6009
ENSMUSG00000059005	Hnrnpa3	protein_coding	2	75489605	75496183	+	5396	299.413	309.612	303.06	314	281.187	308.227	301.684	322.274	324.673	302.155	291.545	309.639	304.535	289.134	286.638	284.848	319.199	282.546	314.124
ENSMUSG00000015839	Nfe2l2	protein_coding	2	75505857	75534985	-	3796	20.2271	27.7389	25.4273	21.8955	18.3579	25.5455	18.3903	25.7993	21.3315	23.5606	18.9168	22.6949	20.1281	22.018	19.6177	18.5332	23.0467	19.8484	17.7467
ENSMUSG00000044320	1700001O22Rik	protein_coding	2	30684781	30693647	-	2788	3.60584	3.03041	4.06849	3.6387	4.09405	3.29369	3.12992	2.21522	3.30197	3.48975	3.45389	2.94288	4.17883	4.13498	3.87598	4.4098	3.31471	5.29894	4.41369
ENSMUSG00000027651	Rprd1b	protein_coding	2	157870417	157974217	+	6499	23.2478	22.9187	24.0725	22.1547	24.7423	23.766	26.3216	23.7236	22.7219	23.6652	20.2778	25.8805	23.8467	24.2428	24.616	20.0736	21.8984	24.0958	23.0099
ENSMUSG00000026857	Ntmt1	protein_coding	2	30697838	30713045	+	2798	34.836	34.1101	33.273	32.7585	32.9932	31.3095	31.0798	30.1139	28.7386	28.0857	34.2188	29.9687	33.1175	30.0432	33.1639	34.0131	29.3588	31.504	29.5182
ENSMUSG00000037820	Tgm2	protein_coding	2	157958322	157988356	-	4608	15.0819	24.7183	23.1296	16.1446	12.2548	16.3011	10.7092	18.8118	14.5554	13.9679	16.8372	13.3185	16.7576	11.0149	11.9294	13.5874	13.9495	8.97692	11.8133
ENSMUSG00000039483	Asb6	protein_coding	2	30713109	30718266	-	5439	23.6265	22.38	22.6256	18.7172	23.2317	23.3665	22.7656	22.1829	19.6891	22.3947	20.1325	20.8777	24.2101	21.9317	22.7187	22.8555	21.0311	24.8986	21.7807
ENSMUSG00000042410	Agps	protein_coding	2	75662521	75761694	+	9421	31.1931	33.4308	30.4864	34.6282	31.4158	32.0097	34.2713	31.139	33.9815	30.5452	26.6337	32.2407	30.6289	34.3142	31.9923	28.8069	32.7633	26.005	31.8128
ENSMUSG00000026848	Tor1b	protein_coding	2	30842971	30849027	+	5327	37.3062	39.8564	36.8415	43.2999	44.5082	48.474	41.3764	40.1643	42.4985	45.3799	34.294	45.8677	38.6554	41.8099	37.8814	36.2008	39.1685	35.2211	37.3515
ENSMUSG00000075270	Pde11a	protein_coding	2	75819485	76169118	-	5208	7.27364	8.23152	7.10928	6.42468	5.07544	5.74808	7.51104	7.75052	10.0287	7.79602	6.07519	6.67975	7.54355	7.34786	6.04435	6.38263	6.82184	5.34242	6.40754
ENSMUSG00000026849	Tor1a	protein_coding	2	30850639	30857945	-	1995	46.2286	44.232	46.3438	44.249	44.0648	38.4804	49.1702	37.5912	38.2343	42.5792	43.3032	42.1958	43.0522	42.2963	38.1521	48.2742	41.1759	49.3682	42.5494
ENSMUSG00000042369	Rbm45	protein_coding	2	76200328	76214112	+	1898	68.1658	62.9793	74.4215	70.9846	69.739	63.1863	63.8905	64.1495	67.4094	63.1896	66.245	68.7331	73.3746	64.9574	66.2176	74.8524	64.2712	74.3343	80.3273
ENSMUSG00000026851	BC005624	protein_coding	2	30862189	30871953	-	3280	98.9227	92.4444	96.5691	99.7324	100.247	95.5797	90.8216	88.9686	97.718	94.7502	95.0362	94.8549	94.3346	98.6079	104.137	94.1941	96.4839	101.117	90.993
ENSMUSG00000040479	Dgkz	protein_coding	2	91763169	91806209	-	6270	234.974	219.192	249.073	193.164	270.193	251.642	250.081	237.739	246.066	256.306	256.302	235.464	235.898	250.363	244.659	248.737	245.259	259.301	234.046
ENSMUSG00000058835	Abi1	protein_coding	2	22830085	22930134	-	4032	120.98	114.085	111.839	121.83	131.761	139.109	127.205	111.271	125.763	115.363	106.857	115.746	111.818	138.831	130.626	108.248	118.93	115.418	121.611
ENSMUSG00000074872	Ctxn2	protein_coding	2	124978553	124989759	+	1089	48.298	51.291	39.6985	44.29	44.6837	38.4515	41.0323	39.4964	39.1622	44.3278	42.1912	50.9312	38.3152	36.9046	39.4766	39.514	36.5847	47.2551	40.7938
ENSMUSG00000016024	Lbp	protein_coding	2	158148413	158174772	+	4831	9.68094	11.5944	11.474	7.18393	4.51814	6.42474	4.85831	8.44667	8.36124	6.58409	3.70177	5.163	5.7206	4.24236	3.89017	4.14728	4.93114	6.31997	3.41061
ENSMUSG00000027230	Creb3l1	protein_coding	2	91812673	91854847	-	2603	6.43685	7.15275	5.34429	4.58105	4.53888	6.13834	4.39276	7.45691	4.33058	5.31914	2.6424	5.23238	4.37174	4.55189	4.4222	4.37334	4.49704	6.71606	3.68575
ENSMUSG00000042359	Osbpl6	protein_coding	2	76236852	76430991	+	10063	56.7555	59.7508	67.5679	61.7783	70.1857	63.9686	56.9035	62.2503	63.3656	59.3312	58.2351	66.0098	55.0072	65.0137	59.4123	62.219	62.7339	59.8738	67.2143
ENSMUSG00000002731	Prkra	protein_coding	2	76460242	76478359	-	2028	55.2469	57.0134	60.2585	60.4667	53.4195	45.5519	55.047	50.6837	50.7671	50.7433	49.9244	57.1257	51.9709	49.5033	48.0724	51.7548	50.2273	45.651	60.1631
ENSMUSG00000002732	Fkbp7	protein_coding	2	76493388	76503414	-	1485	12.1659	14.645	14.5561	12.1049	11.3272	9.77027	13.5761	12.3283	12.1455	13.8596	10.0046	8.84013	10.7648	10.3509	7.43511	9.19904	10.7868	9.11941	12.0785
ENSMUSG00000044349	Snhg11	protein_coding	2	158217558	158228071	+	8527	943.756	931.763	997.856	1087.82	1121.88	938.959	1010.02	1032.22	931.444	960.559	1054.79	988.284	1159.18	1096.53	1101.31	1115.98	1020.03	1112.76	1189.02
ENSMUSG00000002733	Plekha3	protein_coding	2	76505625	76527172	+	3126	46.7012	52.4032	47.377	47.7111	52.7848	56.5187	55.493	48.0517	53.67	51.1155	45.5024	51.8112	49.2309	58.0842	52.3793	42.8987	47.3666	45.6846	49.239
ENSMUSG00000026854	Usp20	protein_coding	2	30872291	30913598	+	9017	42.2532	37.115	39.7086	38.2719	40.2852	34.9919	38.9937	34.9315	32.5245	40.3176	43.5101	37.1429	39.4231	37.7871	37.8286	41.0812	36.5999	42.1615	40.1772
ENSMUSG00000027652	Ralgapb	protein_coding	2	158251768	158341173	+	12992	71.9624	71.5096	70.5871	75.8513	75.6791	75.501	77.8778	73.6146	80.33	74.4126	66.4523	75.0502	70.447	82.0791	72.9417	69.7118	76.1583	73.2304	73.1712
ENSMUSG00000027203	Dut	protein_coding	2	125089110	125100528	+	2410	39.9003	41.6142	47.599	40.4695	41.5455	43.5898	39.08	32.3994	42.0186	38.8184	40.2987	40.9216	38.8989	41.4574	44.4492	37.6941	40.4765	37.9042	39.9822
ENSMUSG00000037771	Slc32a1	protein_coding	2	158452687	158457668	+	2797	251.961	226.326	216.008	239.954	252.012	212.679	219.25	202.277	189.353	254.133	252.995	245.468	244.789	239.344	242.393	243.386	233.633	260.397	231.308
ENSMUSG00000037761	Actr5	protein_coding	2	158466808	158481118	+	4186	11.7991	13.792	13.3442	10.6718	12.3422	13.1183	11.8608	13.4894	13.0157	12.6494	10.9762	13.2499	12.751	12.2018	13.581	12.5641	11.48	11.7054	11.4098
ENSMUSG00000027204	Fbn1	protein_coding	2	125142514	125348305	-	12128	8.32518	9.58518	9.63505	9.84687	6.09267	5.73926	7.71612	6.4382	6.69212	6.063	7.64493	6.98161	8.73507	4.67356	4.78436	7.02102	6.26526	6.76061	7.39471
ENSMUSG00000037754	Ppp1r16b	protein_coding	2	158507318	158608254	+	8844	126.307	137.795	134.838	121.268	122.563	130.038	131.024	136.823	142.223	139.969	125.586	133.48	125.913	133.864	133.317	120.815	131.755	122.221	127.417
ENSMUSG00000068394	Cep152	protein_coding	2	125405008	125467033	-	5768	5.50657	6.99834	5.75118	5.6775	6.07552	5.5721	6.54706	6.46267	5.99324	6.16329	5.58076	6.17347	5.63683	6.66224	6.10917	5.36823	5.9815	5.03718	5.89392
ENSMUSG00000035109	Shc4	protein_coding	2	125469367	125565307	-	8263	6.91191	8.50176	7.43352	5.94478	6.64024	5.95666	4.93434	9.2895	9.14024	8.44608	5.39399	7.58614	5.67267	5.77448	6.62421	5.62095	7.40636	5.69149	5.93161
ENSMUSG00000091337	Eid1	protein_coding	2	125515015	125516705	+	1691	474.225	432.182	471.194	546.457	529.221	520.776	562.571	445.057	540.294	460.182	508.602	517.321	548.777	520.684	538.88	490.897	532.54	460.123	511.608
ENSMUSG00000026781	Acbd5	protein_coding	2	22958179	23005430	+	9775	49.8722	52.6118	51.9774	52.6194	48.6539	51.9123	49.6222	48.2889	53.912	48.5036	42.4441	50.1098	45.0418	55.0045	54.0011	43.3225	49.3716	43.6024	50.6104
ENSMUSG00000058318	Phf21a	protein_coding	2	91923462	92190775	+	8561	30.9739	32.3116	33.2739	30.7058	31.1566	30.6344	32.6	32.3605	32.7207	32.8269	30.1447	31.9718	29.8446	35.3111	31.1724	30.1317	30.4173	32.989	31.5004
ENSMUSG00000035093	Secisbp2l	protein_coding	2	125578906	125624790	-	8222	103.292	101.198	102.948	109.748	111.401	104.114	111.842	96.7921	114.663	104.498	92.3893	104.281	103.046	117.039	119.488	103.537	110.226	98.7652	114.861
ENSMUSG00000026775	Yme1l1	protein_coding	2	23046381	23089272	+	8009	66.1811	69.2334	60.793	68.5332	62.5325	68.1976	68.4726	62.4895	73.6112	61.5583	52.3871	64.9291	57.5108	73.4505	64.8525	57.9638	64.5916	55.9223	66.8742
ENSMUSG00000027655	Dhx35	protein_coding	2	158636727	158700134	+	5170	14.0624	14.2538	13.7435	11.498	13.634	10.3018	13.4446	12.1165	11.8103	12.6666	15.273	11.6485	11.3723	11.4899	10.4963	15.061	13.2276	12.4779	13.1513
ENSMUSG00000074622	Mafb	protein_coding	2	160205623	160208985	-	3363	12.3472	11.724	10.8186	11.3253	13.6953	14.1988	15.6581	12.1338	13.0166	12.6294	15.053	14.8822	15.9521	13.712	15.0185	12.0507	12.6407	14.0574	12.7756
ENSMUSG00000026771	Spopl	protein_coding	2	23396232	23462116	-	10280	12.8122	14.2305	12.6995	15.322	13.7136	13.935	14.7525	13.7536	11.0203	15.7073	12.097	14.8292	12.2557	16.2296	13.5283	11.561	13.7642	12.2633	15.5207
ENSMUSG00000070544	Top1	protein_coding	2	160487808	160564684	+	10426	36.4311	40.908	36.7439	38.8013	43.5224	50.8199	39.0921	43.6025	43.4639	44.9008	31.4023	48.7595	36.798	52.3993	49.9758	33.0181	42.3691	35.0703	37.7082
ENSMUSG00000027206	Cops2	protein_coding	2	125672224	125701059	-	3549	136.829	138.648	123.382	149.643	130.227	143.085	141.549	131.448	148.172	126.265	113.183	139.821	124.898	144.641	137.946	120.863	134.595	110.45	140.395
ENSMUSG00000026986	Hnmt	protein_coding	2	23892922	23939406	-	1769	80.1373	84.0226	64.3627	70.2251	75.8434	61.5649	88.1109	71.3212	74.4491	75.9418	58.0115	78.8472	56.5168	84.4477	65.7345	57.7878	73.1373	72.9347	75.4561
ENSMUSG00000027207	Galk2	protein_coding	2	125701029	125826219	+	6088	18.5232	15.9337	15.6436	15.5818	15.4266	14.9326	16.3352	13.043	16.294	16.8111	16.6757	14.9324	16.7337	15.2804	14.4316	14.2111	13.9654	14.7217	15.8617
ENSMUSG00000016933	Plcg1	protein_coding	2	160573220	160617680	+	7857	66.7568	55.3391	59.2179	60.5263	67.6927	62.0837	55.9336	58.561	58.7035	66.8928	65.7615	65.308	63.0374	68.6152	69.3661	67.0539	64.6388	65.8415	65.7789
ENSMUSG00000035877	Zhx3	protein_coding	2	160590628	160714918	-	13259	40.3388	47.071	38.7715	41.6923	43.4057	59.3119	42.6312	44.7998	42.5939	46.8361	36.2921	52.2025	39.3776	52.4703	49.1664	37.8974	38.6753	41.4119	41.9207
ENSMUSG00000027208	Fgf7	protein_coding	2	125876578	125932441	+	3248	7.0426	11.1275	11.004	7.06868	7.95324	10.3476	9.63485	7.94549	10.1804	11.5212	6.4377	12.0747	6.59007	7.24662	6.72641	7.57051	10.4959	5.07913	9.43938
ENSMUSG00000023330	Dtwd1	protein_coding	2	125994061	126007199	+	1350	27.7363	29.7852	30.9137	34.409	33.5232	29.7932	34.994	26.9588	34.235	28.5508	33.8304	22.3655	36.9286	30.7185	35.1507	31.2001	30.4244	28.635	34.6064
ENSMUSG00000027222	Pex16	protein_coding	2	92205021	92211561	+	1775	46.705	51.3891	53.4141	48.0288	49.4136	41.2839	40.6008	46.227	37.0458	51.1243	48.2053	49.6445	43.8089	43.0283	39.4397	53.4879	49.2876	56.7356	46.5306
ENSMUSG00000044916	1700029I15Rik	protein_coding	2	92212883	92216053	+	1348	5.07993	6.26764	8.09712	8.44996	6.68487	6.67594	6.47345	5.23613	7.38678	8.05049	7.1435	9.49511	8.64286	8.78974	8.36503	9.62726	6.85565	9.86358	7.11721
ENSMUSG00000027223	Mapk8ip1	protein_coding	2	92214021	92231608	-	4644	272.852	269.895	274.205	276.624	321.847	299.49	263.096	266.358	264.336	287.466	306.052	267.131	289.263	295.132	288.538	315.531	286.246	325.012	278.94
ENSMUSG00000057133	Chd6	protein_coding	2	160788898	160950942	-	19093	37.6127	39.8092	37.1026	36.9881	38.2396	36.7159	39.8804	34.6229	37.8643	37.7384	36.3128	38.5807	34.0861	41.7041	39.0894	34.7006	36.2048	36.9214	38.3966
ENSMUSG00000075415	Fnbp1	protein_coding	2	30916218	31031814	-	10030	118.562	128.069	163.533	127.778	129.114	108.875	111.901	122.183	123.702	134.312	120.995	122.49	125.99	116.264	102.774	129.455	130.918	121.909	144.145
ENSMUSG00000027359	Slc27a2	protein_coding	2	126394327	126430163	+	3754	13.5062	11.8782	8.5516	11.9947	10.5619	8.36581	8.89726	7.87338	8.80821	9.5197	11.2865	11.4963	10.321	11.1748	10.8886	11.2201	8.64349	11.5438	10.7227
ENSMUSG00000068742	Cry2	protein_coding	2	92233991	92264388	-	6320	88.3401	96.4995	84.93	89.1295	92.3301	93.8333	103.364	100.235	92.5999	100.835	101.649	94.796	97.231	110.206	88.6518	96.0059	92.1867	104.606	88.6733
ENSMUSG00000049922	Slc35c1	protein_coding	2	92283109	92290883	-	3275	16.4604	17.7241	17.971	15.3794	18.4046	17.6086	17.6408	17.3764	17.1526	19.2532	18.0618	16.2341	16.9598	19.8495	16.4981	16.7542	14.4226	18.2695	16.94
ENSMUSG00000027360	Hdc	protein_coding	2	126435587	126461219	-	6389	3.92234	4.23656	5.46016	4.15067	2.06862	3.73694	1.38937	5.48927	3.49932	3.63139	3.01438	2.79955	2.84132	2.48106	1.87522	3.17157	2.86077	2.65917	3.00329
ENSMUSG00000027221	Chst1	protein_coding	2	92430052	92445595	+	2680	209.575	167.726	195.811	170.872	268.991	237.931	214.113	210.943	202.807	209.725	226.569	218.589	192.491	222.669	221.068	235.237	201.457	233.821	208.488
ENSMUSG00000027220	Syt13	protein_coding	2	92745443	92786403	+	3761	247.037	218.652	202.125	212.948	269.04	256.758	239.539	194.533	236.13	239.34	256.253	246.339	234.923	248.412	266.586	229.25	230.865	240.987	225.424
ENSMUSG00000000194	Gpr107	protein_coding	2	31042328	31108787	+	12766	28.3496	28.446	28.3156	27.8691	26.9645	27.1615	26.4581	28.5261	25.6073	28.199	28.2972	28.8959	28.6946	29.9135	27.1979	28.9098	27.7338	27.6583	27.0223
ENSMUSG00000075028	Prdm11	protein_coding	2	92802363	92876398	-	10177	7.14382	7.44091	6.64535	6.47063	6.27685	6.53273	7.17001	8.23597	6.14743	6.65538	7.02889	6.17553	6.81552	6.95403	5.65539	7.87482	6.03362	7.11309	6.53752
ENSMUSG00000062661	Ncs1	protein_coding	2	31135835	31182331	+	4653	318.447	307.538	296.672	298.082	368.737	342.841	293.823	320.595	325.723	347.106	307.648	309.992	306.464	339.158	305.752	322.064	319.677	321.314	302.337
ENSMUSG00000053141	Ptprt	protein_coding	2	161363910	162503067	-	12611	87.3995	76.3375	70.8529	80.5986	75.4249	85.7918	90.0134	81.3831	85.3491	73.7824	71.7542	80.9479	80.6536	82.8321	76.4866	66.2393	79.2245	73.6661	81.683
ENSMUSG00000068735	Trp53i11	protein_coding	2	93017893	93032104	+	3690	99.0658	99.6419	83.2873	79.921	54.3223	89.6383	87.0908	108.254	85.8931	81.9913	77.3188	87.9175	84.5873	66.5197	75.3774	80.8898	90.4385	83.0756	74.5522
ENSMUSG00000016921	Srsf6	protein_coding	2	162773448	162777128	+	4810	115.467	136.064	122.983	125.99	137.76	133.676	135.156	142.157	128.935	141.709	106.905	147.31	127.642	147.666	138.509	118.903	123.561	112.618	140.576
ENSMUSG00000027217	Tspan18	protein_coding	2	93032105	93164832	-	8175	4.75853	5.11004	5.39299	2.98262	2.57201	3.93148	3.68078	4.12814	4.18266	3.66198	4.34145	5.05834	3.64572	2.82039	3.18971	4.40035	3.31598	3.67454	4.8729
ENSMUSG00000035576	L3mbtl1	protein_coding	2	162785392	162816442	+	4193	7.81821	8.88081	7.55418	10.8663	11.2231	9.02295	7.17634	9.10064	9.36464	9.86169	10.9578	7.90536	9.95118	9.12656	11.4293	11.3485	9.79561	12.6254	10.7939
ENSMUSG00000076441	Ass1	protein_coding	2	31360219	31410684	+	2414	49.1892	54.5079	47.3429	53.1573	45.7902	42.6046	47.9277	35.4524	32.7653	57.356	52.9967	59.7512	45.681	46.0316	51.1876	45.3655	37.9423	43.7573	47.951
ENSMUSG00000027361	Gabpb1	protein_coding	2	126469362	126518257	-	7752	13.7389	14.1483	12.893	11.4565	14.5175	13.0777	14.8084	12.0643	14.1779	13.5163	13.2382	12.6797	11.7087	15.5117	14.2733	15.0374	15.6037	13.6897	13.4524
ENSMUSG00000017858	Ift52	protein_coding	2	162859274	162888061	+	2802	59.069	58.7419	59.0421	63.8991	59.3887	48.7653	61.8023	47.153	59.6748	54.6222	61.3684	55.1668	52.7963	55.4862	52.3158	55.9034	58.927	55.3609	57.3145
ENSMUSG00000026843	Fubp3	protein_coding	2	31462663	31507530	+	5914	38.2595	39.7364	37.8892	39.3633	36.8737	33.6631	39.5337	32.8583	38.6297	36.4781	39.3105	35.7657	39.3083	39.3656	41.5893	40.4997	39.5173	38.5948	39.1457
ENSMUSG00000044033	Ccdc141	protein_coding	2	76840246	77000979	-	11717	9.97258	12.365	9.47985	11.8328	11.2968	13.3859	11.2739	10.9938	10.3101	11.6731	9.18107	11.596	10.822	14.6492	12.4907	10.318	8.06246	10.8644	10.2173
ENSMUSG00000074607	Tox2	protein_coding	2	163045045	163165022	+	3401	41.597	38.3672	35.4914	41.0797	34.68	28.7824	33.709	28.2768	27.6206	36.9698	41.4187	42.7486	40.7092	33.7557	36.4706	41.4383	35.2641	41.4838	39.2478
ENSMUSG00000039356	Exosc2	protein_coding	2	31560727	31571361	+	2888	24.8713	26.546	26.4558	22.8634	25.6552	23.593	27.3501	26.8078	24.2	25.2669	22.8637	27.728	25.7059	25.6695	24.5655	25.5426	23.6795	23.2753	25.3485
ENSMUSG00000035399	Oser1	protein_coding	2	163247742	163266470	-	2600	20.6777	23.8299	23.542	19.7829	19.7168	22.6745	19.9059	19.597	19.9437	20.4376	23.7032	22.7839	19.7997	15.2726	16.9864	19.44	18.9568	19.6979	20.2148
ENSMUSG00000027363	Usp8	protein_coding	2	126549248	126601168	+	4193	94.9999	102.988	88.5064	100.088	96.7576	96.3178	96.737	95.583	98.7095	95.8503	80.5761	111.927	83.9389	104.745	97.8218	89.4306	95.948	82.8577	103.76
ENSMUSG00000042272	Sestd1	protein_coding	2	77010684	77110936	-	9857	58.6068	57.6979	54.5847	54.6373	49.8337	47.9962	66.045	54.1976	60.0583	51.9914	53.2557	54.321	52.9408	54.1895	49.4526	50.3073	53.982	48.2856	58.653
ENSMUSG00000027215	Cd82	protein_coding	2	93249456	93293485	-	3005	29.7211	28.0637	30.981	27.3037	22.5239	19.3741	15.671	24.9566	18.1936	24.5944	20.7833	24.8463	22.6312	12.5748	20.2475	26.3665	25.6279	23.2704	25.2638
ENSMUSG00000017943	Gdap1l1	protein_coding	2	163280396	163297244	+	2580	96.2275	86.295	91.4139	91.748	100.357	89.6215	98.2019	86.7755	82.2136	87.8231	104.825	89.6798	93.255	94.2077	98.3377	97.336	97.7473	97.6307	88.9232
ENSMUSG00000048486	Fitm2	protein_coding	2	163308299	163314549	-	3967	43.7053	43.1081	43.4834	47.2423	53.9113	48.796	38.6464	45.3154	44.7074	47.3539	41.543	48.0661	46.1704	49.5241	46.3677	40.5765	47.8339	44.9994	41.4292
ENSMUSG00000040310	Alx4	protein_coding	2	93472729	93511684	+	7060	3.94165	5.00846	3.54676	2.94948	1.70183	3.17367	2.89822	4.84259	3.27318	4.08132	2.02643	3.09131	2.83992	2.56276	2.72851	2.67665	3.37427	2.54594	3.01327
ENSMUSG00000026842	Abl1	protein_coding	2	31578388	31693553	+	11596	22.6536	22.3706	22.332	22.6999	24.5562	21.9513	21.8879	23.2061	20.2522	24.4449	23.4413	20.2784	21.1456	21.057	22.3046	21.9312	21.8718	24.5672	21.2234
ENSMUSG00000027016	Zfp385b	protein_coding	2	77240978	77649983	-	8223	27.9416	28.9401	27.9788	28.0937	31.4388	30.8886	32.5494	26.8238	31.3697	29.762	24.4245	29.4545	27.2492	31.0963	30.4253	28.3245	29.0453	26.3202	30.0813
ENSMUSG00000026841	Fibcd1	protein_coding	2	31703302	31736017	-	4751	28.2439	20.6812	18.3341	19.18	23.8984	25.9771	22.9905	26.4631	28.4719	19.2579	24.9589	15.4044	25.4918	19.8839	24.723	25.0151	25.3734	24.9282	19.4474
ENSMUSG00000004113	Cacna1b	protein_coding	2	24493899	24653164	-	9942	71.1044	63.2949	65.5917	71.2124	73.2756	67.3887	74.1061	65.1378	72.8484	73.2459	70.3729	68.1666	74.6444	75.323	65.6409	71.5181	66.3274	75.3136	67.9065
ENSMUSG00000017679	Ttpal	protein_coding	2	163444234	163458420	+	5951	45.4154	43.4331	45.3139	44.442	47.5133	46.0144	47.6562	42.2908	44.5458	41.3447	43.3194	45.3322	45.3014	49.641	42.4755	38.6411	41.7218	40.5891	42.1266
ENSMUSG00000027198	Ext2	protein_coding	2	93491373	93652894	-	7328	26.3837	26.3042	23.306	25.3802	25.4957	25.2127	25.1301	25.3441	24.7919	22.8774	25.9433	21.8554	23.8111	23.7508	23.2738	24.9176	25.1942	23.7555	24.6476
ENSMUSG00000026840	Lamc3	protein_coding	2	31777303	31835258	+	6091	8.58728	12.3554	16.5143	8.4445	7.66016	8.77426	8.47233	10.4293	10.1171	10.8128	9.57591	7.94746	9.11893	8.17534	8.48497	6.91514	8.83362	7.76146	9.48491
ENSMUSG00000017707	Serinc3	protein_coding	2	163465192	163487051	-	3840	334.343	353.092	352.461	355.12	340.319	353.873	340.319	338.44	355.104	332.305	339.896	350.71	369.725	348.085	338.673	327.937	342.114	319.578	338.104
ENSMUSG00000001864	Aif1l	protein_coding	2	31840151	31863454	+	4032	10.9851	14.28	13.9069	10.4173	9.635	8.60889	9.25398	10.1752	9.45899	11.6476	9.00713	8.62801	12.7677	9.8881	10.2544	10.7853	11.2054	11.6639	10.1386
ENSMUSG00000035268	Pkig	protein_coding	2	163500306	163568074	+	3990	50.5739	42.7419	47.3629	45.8102	44.5667	46.3514	48.2653	49.0897	44.7322	49.1442	52.543	48.4059	50.4539	44.0218	52.2236	47.8177	45.4479	47.0233	44.6926
ENSMUSG00000017697	Ada	protein_coding	2	163568504	163592159	-	2002	2.91102	3.36051	2.67255	4.08939	4.9012	3.39425	2.17937	3.74598	2.43994	2.89722	1.92396	5.32776	3.51875	2.71925	5.04569	2.27449	3.38514	3.68967	2.50028
ENSMUSG00000027365	Trpm7	protein_coding	2	126633485	126718150	-	11315	34.1998	37.4036	34.2732	38.3166	35.0945	33.1279	39.0257	34.4455	40.1985	34.6925	31.0262	37.9964	34.8168	40.5702	37.7862	32.7178	35.7551	31.1398	39.2247
ENSMUSG00000035226	Rims4	protein_coding	2	163701671	163760603	-	4962	106.968	102.099	111.452	93.5798	114.088	124.584	100.089	120.421	107.114	122.172	112.391	118.722	113.084	122.814	108.748	110.672	118.948	110.409	97.3893
ENSMUSG00000001855	Nup214	protein_coding	2	31864448	31942383	+	9659	21.8417	21.7057	21.0938	20.2871	20.5453	21.1816	22.7726	21.0319	19.8204	22.0248	22.0751	19.2483	21.4309	20.92	18.6786	21.5443	20.9638	22.4327	20.6644
ENSMUSG00000018326	Ywhab	protein_coding	2	163836880	163860508	+	3382	605.404	582.719	558.586	654.864	621.53	643.666	632.369	599.823	655.73	584.605	603.701	627.898	625.125	623.372	625.985	602.447	609.294	576.901	634.515
ENSMUSG00000087006	Gm13889	protein_coding	2	93786155	93787546	-	1392	64.789	55.3002	55.5033	54.3393	60.5639	57.6565	68.2005	64.6505	55.0669	71.5083	67.2005	59.06	60.7287	66.3698	61.5984	66.4056	63.7339	55.0113	60.6817
ENSMUSG00000098004	Gm27027	protein_coding	2	93787162	93826699	-	547	1.59814	4.86253	3.52132	4.22981	2.5626	4.36478	5.77603	9.27451	4.46504	5.81495	5.02974	3.2999	0.990653	3.80531	4.72413	4.16227	1.50175	4.50135	4.19418
ENSMUSG00000027366	Sppl2a	protein_coding	2	126732311	126775155	-	8665	34.3518	36.799	32.9734	36.4992	34.7345	34.2302	34.0318	34.7723	36.5777	33.2318	29.8782	35.4324	32.0504	34.2775	32.5333	31.5042	34.4368	28.8138	38.6562
ENSMUSG00000050592	Fam78a	protein_coding	2	31940067	31974869	-	5973	3.85402	3.74579	4.83717	4.64833	6.43694	6.70301	3.50122	4.83759	4.21485	4.66743	4.37587	4.28575	4.62686	5.76342	5.23089	4.00234	5.26048	4.8643	4.99328
ENSMUSG00000051373	Plpp7	protein_coding	2	31985540	32000820	+	2078	31.8317	33.1289	36.7683	35.5441	37.7756	35.6177	34.1739	31.3132	33.8139	35.7461	36.9395	35.1406	36.6387	37.5247	34.3672	36.8139	33.9969	38.2726	34.6271
ENSMUSG00000018322	Tomm34	protein_coding	2	163895460	163913089	-	3040	77.8327	65.3113	68.9223	71.1909	70.7459	74.4292	65.2288	66.9698	74.7175	63.9479	69.8677	63.5328	72.4596	67.6279	69.3162	67.1795	69.9862	67.6306	63.3929
ENSMUSG00000027011	Ube2e3	protein_coding	2	78698468	78751637	+	4390	80.4484	78.2295	78.6358	81.0831	82.0611	89.1508	90.2711	80.642	92.2685	81.6611	70.3798	91.0932	85.6651	87.6078	83.9604	73.4372	84.4382	64.5567	85.0414
ENSMUSG00000018209	Stk4	protein_coding	2	163912242	163997444	+	5860	40.8995	37.8599	34.5497	40.6979	45.5516	48.1706	37.0225	40.5386	44.949	42.753	32.1607	39.3436	40.4566	44.5373	45.34	33.1024	42.65	32.8999	37.6912
ENSMUSG00000040164	Kcns1	protein_coding	2	164005539	164013033	-	2712	9.99247	6.17298	9.94332	12.4033	21.8561	18.9616	17.3086	7.97053	16.0719	11.6595	18.565	15.0057	17.983	26.8631	23.9942	18.0495	16.2808	19.6108	15.304
ENSMUSG00000040174	Alkbh3	protein_coding	2	93810895	93841152	-	3159	18.9558	17.4339	13.6175	12.9018	12.1075	9.53455	19.2411	10.264	9.99146	27.9561	12.6285	26.5959	11.4072	10.3399	15.3191	11.2433	10.8566	11.7695	29.116
ENSMUSG00000001998	Ap4e1	protein_coding	2	126850637	126909829	+	9810	8.52496	10.7336	8.83561	9.50664	9.65523	9.17346	11.1804	9.2411	11.9122	9.61271	8.10516	9.58475	9.08669	11.7027	9.21951	8.74964	10.8439	9.78873	10.5452
ENSMUSG00000027195	Hsd17b12	protein_coding	2	93863034	93988309	-	2407	176.809	186.815	183.698	176.203	182.612	170.533	148.764	165.773	187.797	168.448	143.679	193.137	175.489	181.203	167.771	166.382	176.441	160.705	175.552
ENSMUSG00000027009	Itga4	protein_coding	2	79085770	79163467	+	13978	6.20185	4.36536	6.44596	4.04899	3.65314	6.25415	7.31916	6.94318	9.12629	4.22986	6.082	5.95193	5.4274	5.80761	6.38638	5.83117	5.1569	5.58399	6.28173
ENSMUSG00000001999	Blvra	protein_coding	2	126912585	126939004	+	2446	29.6635	30.8312	47.7735	41.984	29.3906	36.491	29.0939	29.8485	29.3411	27.6908	29.1324	23.4134	37.8834	26.0532	27.8521	28.2966	28.6302	26.374	28.0531
ENSMUSG00000017002	Slpi	protein_coding	2	164195990	164231015	-	1180	9.26038	16.7066	11.6078	7.23976	3.56376	5.91436	7.7776	14.954	3.50276	8.24528	12.1242	5.84067	6.42917	5.97042	4.57891	18.5228	4.17691	8.13792	12.3725
ENSMUSG00000075256	Cerkl	protein_coding	2	79160887	79287129	-	5284	3.91539	3.81968	4.57684	3.57033	1.85697	2.50251	5.03974	2.96378	4.69332	3.93047	4.26957	2.98129	4.66614	3.63624	2.88979	4.99819	4.00314	4.52001	4.69706
ENSMUSG00000034701	Neurod1	protein_coding	2	79282865	79287095	-	2729	92.5753	130.774	151.593	112.369	103.023	143.008	122.335	143.061	132.662	131.432	99.2029	120.561	106.233	121.216	81.9501	94.2741	120.555	82.5559	124.344
ENSMUSG00000027194	Ttc17	protein_coding	2	94131112	94237024	-	8984	29.548	32.0615	29.6824	27.7743	29.7342	29.7031	28.9215	29.4374	29.5908	30.1775	29.2766	29.4984	27.8966	30.7257	26.4623	27.6232	29.0995	28.9966	28.6708
ENSMUSG00000016995	Matn4	protein_coding	2	164231313	164247080	-	5174	9.46155	10.0697	10.2169	11.6267	10.3337	11.1812	8.72353	14.2387	9.07785	10.0532	9.5183	11.2272	10.8398	10.367	8.67208	9.72486	10.0023	8.28044	9.87602
ENSMUSG00000027193	Api5	protein_coding	2	94242027	94268481	-	4545	99.375	103.032	105.667	104.672	103.099	111.729	106.425	107.884	110.865	102.959	91.8905	116.112	99.3162	114.036	108.026	94.9778	99.1354	91.772	105.407
ENSMUSG00000017009	Sdc4	protein_coding	2	164266167	164285807	-	2547	123.502	148.166	140.074	118.302	115.888	140.032	104.318	134.491	125.103	118.566	113.529	148.697	94.3569	116.362	135.952	104.229	106.996	106.146	113.822
ENSMUSG00000050587	Lrrc4c	protein_coding	2	96148514	97462011	+	4626	80.9111	66.2904	66.204	77.062	83.8917	73.407	98.7076	68.2315	91.5821	69.8912	76.781	71.051	76.4335	85.2151	76.7317	75.7936	78.7987	77.6569	80.5226
ENSMUSG00000003660	Snrnp200	protein_coding	2	127050306	127082371	+	7819	110.554	107.054	102.506	97.0351	98.0629	97.7121	108.678	99.1855	102.768	101.389	100.846	94.6919	96.471	97.5562	96.1724	97.4299	103.615	101.336	100.322
ENSMUSG00000003662	Ciao1	protein_coding	2	127082858	127089736	-	3197	61.3412	59.5102	55.4291	61.3485	65.3926	64.455	67.108	60.0243	59.8826	60.9831	56.7981	59.2836	54.5786	63.5555	62.0177	59.0377	61.603	61.7678	62.1064
ENSMUSG00000034850	Tmem127	protein_coding	2	127089828	127103027	+	4811	139.307	132.621	129.986	138.505	154.047	143.154	137.099	142.035	139.413	154.669	128.442	146.427	136.063	143.076	134.476	130.473	141.677	140.027	140.937
ENSMUSG00000027007	Itprid2	protein_coding	2	79465696	79503310	+	5599	58.9917	73.1576	65.8605	50.8598	56.0082	61.2407	60.5408	59.6045	60.6006	64.3621	52.6274	70.2803	52.6983	66.5743	61.7189	52.9848	57.2924	53.9591	62.0965
ENSMUSG00000017734	Dbndd2	protein_coding	2	164328026	164332687	+	4389	64.9643	62.7048	63.1473	63.6647	70.7647	70.4665	71.678	58.2463	70.7154	69.8711	60.9303	72.2332	63.7078	73.2906	70.8661	58.4623	66.0218	58.2321	69.7594
ENSMUSG00000027367	Stard7	protein_coding	2	127112138	127139287	+	5567	99.8442	92.858	97.571	100.993	96.1138	98.8056	107.562	104.719	106.104	100.291	96.6181	105.29	105.71	100.637	97.9422	97.0497	97.0937	90.9353	105.688
ENSMUSG00000039262	Prrc2b	protein_coding	2	32041094	32124549	+	11262	248.158	234.091	236.214	231.835	225.729	246.979	251.875	242.449	240.991	254.274	254.923	236.409	247.727	250.268	245.744	253.573	251.518	249.963	233.715
ENSMUSG00000017721	Pigt	protein_coding	2	164339440	164350221	+	3856	90.4181	85.9794	82.3659	79.4805	79.5076	94.543	91.3402	90.6085	79.0284	95.9299	79.6269	86.5584	78.6973	84.3349	73.5337	87.6223	87.9298	100.444	83.729
ENSMUSG00000027165	Iftap	protein_coding	2	101391126	101479877	-	4289	20.8915	23.8573	25.1991	22.6569	23.8581	20.8963	21.6435	20.931	24.136	19.4564	15.716	21.5018	20.5308	20.0845	20.7587	18.7386	24.2761	17.5095	22.8065
ENSMUSG00000027164	Traf6	protein_coding	2	101508774	101532014	+	7883	14.5087	17.4064	14.7421	14.9236	16.5371	18.7314	16.9289	15.1096	14.2998	15.4516	14.0303	17.7979	14.1951	16.3508	15.2579	13.5745	14.12	13.5871	15.61
ENSMUSG00000074593	Spint5	protein_coding	2	164557225	164559988	+	453	0	0	5.19691	7.07195	0	0	0	0	0	0	0.607344	0	6.5792	0	0	0.502596	0	0	0.460409
ENSMUSG00000039254	Pomt1	protein_coding	2	32126602	32145017	+	6442	18.8623	20.4742	21.6942	20.03	21.8838	20.1275	17.773	21.5368	20.8232	22.6837	17.9802	20.5819	18.548	17.7216	19.072	20.8521	19.1912	20.4486	21.9832
ENSMUSG00000027371	Fahd2a	protein_coding	2	127278135	127286470	-	1463	45.1132	46.4137	54.1262	42.8216	46.6746	33.8942	49.3622	48.547	39.1674	46.5523	46.8261	42.5099	44.2621	42.4641	41.5883	42.6407	39.1639	45.2729	48.613
ENSMUSG00000002550	Uck1	protein_coding	2	32145014	32150171	-	2751	46.9237	47.1481	42.0879	45.1575	49.4981	50.5372	49.3303	50.7532	48.7615	49.5817	50.0049	51.8948	49.343	48.3665	57.8115	48.3326	47.1048	47.7054	48.8245
ENSMUSG00000032841	Prr5l	protein_coding	2	101544630	101713359	-	4967	15.0771	14.7419	15.8133	19.5284	19.9967	11.9061	11.0862	12.7894	10.3261	13.222	14.5678	11.0013	15.4373	11.6694	15.6549	18.5185	19.4326	14.7229	13.9827
ENSMUSG00000017299	Dnttip1	protein_coding	2	164587903	164610527	+	2122	50.1218	45.1976	44.9821	52.7558	58.0364	53.5737	53.2466	45.8399	53.1221	49.7299	44.9901	52.0433	54.9037	54.5541	55.9065	55.0414	54.8737	49.4305	52.6819
ENSMUSG00000027163	Commd9	protein_coding	2	101716592	101731991	+	1602	52.6581	53.4226	52.6362	52.4378	49.2498	49.5253	53.4376	55.6249	53.1258	52.0903	53.411	53.674	55.9815	48.4745	48.098	60.401	55.2511	53.4869	52.0762
ENSMUSG00000036893	Ehmt1	protein_coding	2	24679940	24809626	-	8116	22.709	24.2515	27.2665	23.3546	23.7358	23.6925	26.8611	24.1336	23.3339	24.7828	21.6278	24.2422	24.3035	24.2857	21.072	21.292	21.8118	22.966	22.64
ENSMUSG00000079056	Kcnip3	protein_coding	2	127298418	127364014	-	3546	137.52	118.028	114.433	123.018	131.862	132.537	136.832	113.956	125.992	109.909	133.762	107.87	109.722	118.574	115.869	130.596	133.667	136.375	97.3423
ENSMUSG00000017300	Tnnc2	protein_coding	2	164619081	164621887	-	800	0.910604	2.15131	1.07009	1.33483	0.750934	0.688712	0.564195	6.61716	1.87875	0.701642	4.1269	0.820475	0	0.40029	0.880942	1.99217	0.513412	1.23112	1.04283
ENSMUSG00000048058	Ldlrad3	protein_coding	2	101780548	102016730	-	6023	14.7801	16.2875	16.1322	16.8137	13.3655	11.9836	14.9378	13.1105	15.1598	13.6686	12.2877	12.5871	14.845	12.654	13.5732	13.9108	17.3553	12.8365	13.3318
ENSMUSG00000050373	Snx21	protein_coding	2	164627743	164635728	+	4760	42.4234	39.5092	42.399	40.6805	48.5478	42.2873	41.7219	39.7123	43.8112	44.5749	43.003	45.9879	46.2767	45.8146	46.3913	43.7177	47.07	43.8651	41.0558
ENSMUSG00000044627	Swi5	protein_coding	2	32168828	32178081	-	5551	74.4625	77.5953	75.1434	67.6833	65.2226	66.9315	73.4235	66.875	65.9306	70.9184	73.4035	69.2622	69.1148	64.0925	68.3044	71.8589	62.8192	70.6602	66.804
ENSMUSG00000027189	Trim44	protein_coding	2	102130464	102238173	-	5645	283.857	281.543	266.414	308.095	281.2	295.998	322.305	278.089	324.297	283.093	267.914	306.126	296.286	322.274	301.294	272.808	300.753	266.158	285.674
ENSMUSG00000075012	Fjx1	protein_coding	2	102279711	102282844	-	3134	82.2391	59.8578	63.0309	76.6086	76.0998	75.3026	87.7556	57.5008	74.3348	72.1791	74.0051	74.5077	90.084	85.0647	77.5064	76.7154	85.5141	72.0445	69.2112
ENSMUSG00000017307	Acot8	protein_coding	2	164634685	164646801	-	1997	29.2561	32.279	35.2589	29.3213	29.3806	27.13	26.67	32.2519	29.0703	30.7312	30.4472	32.6218	28.8988	24.3742	29.4088	26.7921	25.2978	31.9339	28.7208
ENSMUSG00000045822	Zswim3	protein_coding	2	164647018	164664050	+	2708	16.5711	19.9907	16.0435	14.459	20.5573	17.1584	19.5565	15.7202	15.1244	16.9278	16.5604	15.2703	16.1085	14.6635	13.8799	16.8151	11.6788	17.1848	14.3254
ENSMUSG00000027188	Pamr1	protein_coding	2	102380357	102473386	+	6046	16.2662	13.9224	18.7611	12.658	16.9248	18.317	20.5049	21.5246	25.1702	15.6281	25.8017	20.8715	16.3122	23.6493	22.264	24.0254	22.0446	20.9734	21.4913
ENSMUSG00000059173	Pde1a	protein_coding	2	79664797	79959802	-	6012	111.357	65.8679	79.349	101.452	114.147	117.183	128.43	107.865	125.031	79.8586	89.1462	88.025	101.716	110.579	113.122	96.9101	108.08	101.078	92.6263
ENSMUSG00000017764	Zswim1	protein_coding	2	164664606	164668791	+	2781	26.9809	28.5238	26.1655	23.9991	27.3623	28.331	28.7271	32.4394	26.7525	29.603	29.4814	26.7886	28.546	28.9026	22.6386	29.0633	27.766	31.8737	24.9738
ENSMUSG00000017767	Spata25	protein_coding	2	164668309	164670448	-	1138	4.60903	3.57463	3.38517	3.90987	1.58369	0.968312	5.55271	2.32589	3.63203	1.97298	3.86821	1.15357	4.28557	3.93958	2.27074	7.40248	3.06784	2.59639	1.83274
ENSMUSG00000039873	Neurl2	protein_coding	2	164672652	164675376	-	1014	5.31635	5.86335	7.59828	10.0046	5.13459	5.2525	10.8313	5.43817	7.41125	7.38085	9.22516	4.85488	10.1537	8.05316	3.24344	10.553	5.87336	9.22733	5.34783
ENSMUSG00000026972	Arrdc1	protein_coding	2	24815364	24825264	-	2510	20.4324	31.7281	23.1924	20.3504	18.1102	14.1218	19.4209	20.5633	17.8893	41.7444	22.909	37.0685	20.9415	20.2218	17.5019	26.3959	16.2819	22.17	33.8192
ENSMUSG00000026974	Zmynd19	protein_coding	2	24839804	24852087	+	4168	32.1595	28.8668	26.7009	29.8052	30.1719	29.3022	30.6824	28.6299	32.0037	32.3213	27.5259	33.1103	32.5028	34.0745	30.7738	29.6066	30.1051	28.415	29.2732
ENSMUSG00000027006	Dnajc10	protein_coding	2	80145810	80184387	+	5004	112.621	107.057	100.209	106.523	97.6835	94.7644	106.886	99.5748	115.376	99.3478	87.2554	98.0175	93.7257	107.736	103.422	92.1806	99.9328	89.7016	99.2811
ENSMUSG00000034800	Zfp661	protein_coding	2	127416582	127429014	-	5165	6.31869	6.99749	6.6298	8.37338	6.74605	6.61376	8.12702	7.60152	7.96605	6.62926	8.30973	7.14838	6.71457	6.63403	6.45854	8.19899	6.28222	7.38911	7.83382
ENSMUSG00000027004	Frzb	protein_coding	2	80242314	80277969	-	3237	13.3229	14.5487	10.7108	10.6116	7.6091	11.8012	15.0591	16.0131	21.1846	11.8494	7.5645	10.8991	16.0708	10.437	16.6917	10.7613	21.6975	10.3449	10.9534
ENSMUSG00000026975	Dph7	protein_coding	2	24852412	24862175	+	2365	41.7068	39.6275	41.8082	42.5189	42.7593	39.4492	45.3582	35.6273	42.8181	35.9968	37.4591	32.7496	42.1595	36.7623	40.1297	41.2031	40.2046	43.1022	41.5367
ENSMUSG00000027374	Mrps5	protein_coding	2	127429142	127448749	+	6578	48.5508	46.0243	44.4434	46.1583	47.5508	45.8164	45.7211	42.1495	47.3829	47.3308	46.5934	46.8486	44.2786	48.5362	48.8906	47.5912	45.6748	44.0943	45.4988
ENSMUSG00000036850	Mrpl41	protein_coding	2	24864129	24865110	-	888	121.906	110.825	122.193	114.242	118.391	103.617	114.703	113.764	111.286	119.469	120.523	103.668	85.4326	109.088	111.639	112.556	112.858	112.298	86.6674
ENSMUSG00000005089	Slc1a2	protein_coding	2	102489004	102621129	+	13133	903.346	872.289	906.542	941.547	850.842	924.981	873.441	899.991	1029.34	897.54	935.113	900.879	874.351	979.531	925.791	927.868	967.074	858.063	967.868
ENSMUSG00000027375	Mal	protein_coding	2	127475146	127498615	-	2778	190.853	226.973	231.583	273.821	249.05	219.224	139.133	185.557	170.562	209.465	186.29	229.13	219.642	215.159	248.025	245.707	240.11	190.917	211.493
ENSMUSG00000017760	Ctsa	protein_coding	2	164674793	164681939	+	4715	66.4982	73.2022	75.1673	68.0957	65.15	61.5434	60.9466	70.7796	58.9725	67.6592	68.7963	61.3224	67.8077	58.545	60.0872	71.6106	60.3246	69.1934	66.6613
ENSMUSG00000027378	Nphp1	protein_coding	2	127582652	127630774	-	2708	36.6932	28.715	33.9046	35.2274	26.4731	29.2304	32.6127	26.0647	30.9425	25.7718	28.6506	24.6021	30.5162	31.0417	29.2346	28.3334	28.3628	29.3687	27.3415
ENSMUSG00000051319	Mtln	protein_coding	2	127633308	127634408	-	800	109.09	119.691	128.411	104.784	114.392	106.75	118.481	119.109	104.975	113.198	111.082	92.9188	111.087	88.2638	98.6655	122.661	90.874	139.424	116.014
ENSMUSG00000017754	Pltp	protein_coding	2	164681438	164699553	-	2562	120.959	132.825	146.02	106.008	103.72	107.599	110.402	131.207	116.01	123.057	116.73	102.607	106.389	102.932	84.1743	128.234	124.245	119.46	101.678
ENSMUSG00000027002	Nckap1	protein_coding	2	80330856	80411608	-	4964	460.541	417.875	433.21	458.783	489.449	492.439	502.274	440.122	507.006	419.779	452.817	473.674	455.648	510.248	504.004	459.985	472.331	448.352	475.448
ENSMUSG00000039849	Pcif1	protein_coding	2	164721224	164736374	+	6544	43.7045	45.4745	46.9309	42.101	41.9532	41.8447	43.3837	41.8292	39.5043	42.6303	45.9526	38.5162	44.9226	39.2949	35.8623	41.8543	41.0793	42.6678	41.5601
ENSMUSG00000027001	Dusp19	protein_coding	2	80447389	80462074	+	2992	9.78778	3.4513	17.4533	15.0496	11.1101	9.94396	3.57021	17.2506	12.5585	9.19263	8.55173	12.7788	8.96504	8.4018	8.40114	14.2298	13.8649	11.7681	11.9897
ENSMUSG00000039834	Zfp335	protein_coding	2	164733802	164753677	-	4743	38.6743	38.4632	39.0313	34.4097	44.2043	39.4573	37.5257	41.8543	35.8876	52.1115	36.6024	44.7689	39.302	46.8903	47.2015	42.0983	41.0903	45.8912	38.0369
ENSMUSG00000026999	Nup35	protein_coding	2	80447580	80489250	+	3366	16.5348	18.5464	21.3637	17.9775	20.9411	19.315	16.5381	17.2998	15.7958	19.4553	24.4394	28.3242	14.4085	18.8847	13.5395	17.7217	13.9716	13.9717	27.0776
ENSMUSG00000002546	Golga2	protein_coding	2	32177396	32197933	+	5500	92.4511	87.1619	91.6387	89.7006	91.6049	88.0883	96.0977	87.7075	85.7394	97.5665	94.2935	87.9847	93.845	97.5542	94.736	92.9333	87.5601	92.446	93.0581
ENSMUSG00000070866	Zfp804a	protein_coding	2	81883566	82090223	+	5245	23.8059	19.4194	15.0976	20.699	21.533	19.9238	24.296	19.3447	22.5307	20.1552	15.6841	22.7762	20.0431	26.0398	24.186	17.1463	20.3603	18.3553	21.791
ENSMUSG00000036833	Pnpla7	protein_coding	2	24866045	24944069	+	7496	12.245	15.2368	10.7923	12.0139	10.6857	10.7313	9.052	11.417	11.479	11.7814	11.4514	13.4192	9.75917	13.1792	10.4359	12.7567	11.0408	12.055	11.8807
ENSMUSG00000027381	Bcl2l11	protein_coding	2	127967958	128002881	+	8029	5.28057	6.56703	6.15745	6.22887	4.86344	6.725	5.58409	6.73062	6.22429	5.33652	5.79106	5.21163	5.66926	5.46416	4.8862	5.35942	4.91096	5.33603	6.36424
ENSMUSG00000027091	Zc3h15	protein_coding	2	83474779	83494966	+	2789	159.436	153.149	146.26	163.109	164.062	174.898	157.573	158.094	169.418	156.58	143.433	183.687	152.715	175.444	171.914	154.124	164.719	137.723	155.62
ENSMUSG00000027087	Itgav	protein_coding	2	83554741	83637260	+	10744	65.0509	69.0551	58.0263	60.4136	56.0452	68.3242	67.244	58.8589	67.9526	59.6456	58.6923	64.5444	58.4052	68.8212	69.4433	59.9494	60.7837	51.6328	58.3921
ENSMUSG00000048388	Fam171b	protein_coding	2	83642980	83713830	+	5744	296.06	243.65	235.48	291.444	273.669	306.371	319.92	283.165	293.195	288.637	263.631	280.338	306.887	334.783	276.593	282.613	299.073	273.487	266.625
ENSMUSG00000014355	Anapc1	protein_coding	2	128452024	128529311	-	16714	38.1283	37.1255	34.9825	34.6286	33.1991	35.1402	38.1396	33.5992	36.4307	34.9939	31.7695	34.3133	32.5022	33.941	33.4934	33.6597	32.7817	31.673	34.5779
ENSMUSG00000014361	Mertk	protein_coding	2	128540876	128644814	+	4336	29.1326	29.4443	28.5785	29.0198	40.5486	48.159	29.216	27.8259	35.0533	25.6751	24.2386	44.3541	28.3066	38.0349	56.7249	25.9391	29.5544	27.9955	25.3011
ENSMUSG00000017740	Slc12a5	protein_coding	2	164802722	164841647	+	7447	438.851	422.42	424.185	418.929	456.402	436.317	417.01	399.293	402.24	446.719	467.719	417.344	462.645	429.111	430.057	457.156	452.095	483.521	415.842
ENSMUSG00000039804	Ncoa5	protein_coding	2	164842277	164876787	-	4383	55.7789	60.0063	56.4953	59.0009	66.5213	72.6161	56.295	61.9494	58.8101	62.7097	55.3643	67.5773	64.166	70.7973	74.5005	62.698	67.7521	61.0083	56.2455
ENSMUSG00000014353	Tmem87b	protein_coding	2	128660038	128696181	+	8395	35.8037	39.2685	37.3225	40.2384	36.9966	36.2719	41.5781	35.4439	40.2158	36.2174	36.3121	39.4453	39.5684	39.1373	38.9524	33.765	38.6756	32.9961	40.9926
ENSMUSG00000027386	Fbln7	protein_coding	2	128704901	128738954	+	3228	4.15244	5.23469	6.43115	2.97732	2.66751	3.98264	3.21598	4.57817	4.53974	4.05741	2.47171	4.27013	3.10561	3.07533	2.54713	3.31499	4.38977	3.43249	3.87668
ENSMUSG00000027387	Zc3h8	protein_coding	2	128768188	128785997	-	1624	12.4703	11.561	11.597	12.4935	14.3035	11.1958	10.4686	12.3596	14.2295	11.9821	9.99537	14.0451	13.5138	12.7186	14.1761	11.2156	12.1398	11.2196	13.8701
ENSMUSG00000042851	Zc3h6	protein_coding	2	128809322	128860483	+	5668	26.4763	23.3529	23.7882	24.6807	21.6218	17.238	30.4461	17.8621	25.324	18.2879	23.9304	19.2235	22.7061	20.8478	22.3396	23.6192	23.9496	22.8066	28.0761
ENSMUSG00000027394	Ttl	protein_coding	2	128907862	128938203	+	5945	60.5578	55.0041	57.1675	69.1552	71.1398	69.2612	63.2176	61.0701	69.2405	64.2355	68.585	61.3872	63.5772	76.1392	65.6348	65.3731	65.9102	69.7048	61.9206
ENSMUSG00000053166	Cdh22	protein_coding	2	164953427	165076773	-	3702	64.0325	61.9581	67.9285	56.5855	72.6458	70.5455	66.7727	59.6415	66.0253	69.9999	69.1904	73.0493	67.6261	56.8753	66.6933	67.8969	68.0112	59.594	64.4513
ENSMUSG00000027395	Polr1b	protein_coding	2	128942915	128968514	+	5805	16.8411	17.546	17.8072	14.042	16.1786	17.9385	17.0797	15.7307	15.2113	15.9546	14.6924	14.9537	16.9894	14.9497	16.3492	16.4727	14.257	15.2697	16.8146
ENSMUSG00000037938	Chchd5	protein_coding	2	128971620	128975400	+	1727	23.2845	22.7395	23.6696	22.8784	21.1033	15.2072	19.8628	25.1608	21.8662	19.5013	21.0288	18.3383	21.3366	16.0394	19.9959	22.4117	20.4533	22.2414	20.772
ENSMUSG00000005087	Cd44	protein_coding	2	102641486	102731970	-	6776	6.75159	8.98207	8.43312	7.3807	5.28993	6.8573	5.24006	7.58461	8.01298	7.84204	6.61831	5.8121	5.87791	5.29308	3.88294	5.74567	7.57692	5.52333	6.18678
ENSMUSG00000059588	Calcrl	protein_coding	2	84160970	84255755	-	4882	17.1004	18.5559	17.5353	17.6446	11.2389	15.1605	14.8849	14.5482	18.0102	13.9504	14.0325	16.5036	12.7092	13.2501	12.2223	9.04735	14.2603	10.2383	20.3781
ENSMUSG00000027397	Slc20a1	protein_coding	2	129040684	129053536	+	5580	149.874	169.722	168.069	158.84	152.448	143.239	157.84	179.857	153.701	170.875	142.593	150.303	157.905	154.319	134.425	148.398	157.152	147.999	161.732
ENSMUSG00000010914	Pdhx	protein_coding	2	102851420	102903858	-	3930	68.5108	65.0917	61.8638	65.1225	69.8069	66.5462	69.1772	62.1868	68.9354	64.2725	58.3857	65.1369	62.3239	67.9983	66.8291	63.1468	62.8636	64.0308	66.2314
ENSMUSG00000010911	Apip	protein_coding	2	102904020	102922989	+	1000	44.2918	51.475	42.8036	44.6723	37.6468	42.4246	46.1887	43.2321	49.7869	41.7243	39.068	44.4697	43.6219	41.3099	43.6947	35.9728	44.7696	34.7176	45.8844
ENSMUSG00000043727	F830045P16Rik	protein_coding	2	129300279	129378522	-	1925	2.49766	4.47026	5.1142	3.60577	3.01674	1.6219	4.45494	1.83333	3.9039	3.11031	2.57261	1.53439	3.0965	2.9112	0.854247	1.7741	3.09381	3.70935	2.70864
ENSMUSG00000017664	Slc35c2	protein_coding	2	165118474	165129744	-	3914	57.4002	53.9252	58.9452	49.9737	60.8831	51.6622	56.16	53.0297	47.3768	60.7109	61.8578	54.5865	57.5253	49.2538	51.9772	61.4272	56.6669	62.9715	53.3936
ENSMUSG00000027082	Tfpi	protein_coding	2	84263199	84307119	-	5463	8.02758	15.265	10.8126	10.6532	6.45137	8.60627	10.4377	8.35776	13.3091	7.77461	7.25211	8.44054	7.83619	7.23936	6.14923	7.37666	10.4506	6.08462	7.75009
ENSMUSG00000027187	Cat	protein_coding	2	103284194	103315505	-	2613	90.9977	103.408	86.6556	90.2487	55.7142	83.7805	81.2429	75.4656	91.0256	82.8472	82.2327	79.1901	79.427	74.88	71.4733	74.1494	84.5666	72.5574	82.2129
ENSMUSG00000006476	Nsmf	protein_coding	2	24944367	24952893	+	4896	275.889	203.818	215.854	251.662	286.427	257.066	243.101	252.874	252.265	244.772	280.353	229.719	274.043	261.3	289.521	287.199	256.035	300.086	236.638
ENSMUSG00000032724	Abtb2	protein_coding	2	103396655	103547562	+	6032	11.9562	11.6722	9.22492	11.4777	13.5447	10.7782	10.351	11.5552	9.56195	10.8565	11.3116	12.5411	9.47763	11.2017	12.5793	12.2293	10.9968	10.4906	10.857
ENSMUSG00000037902	Sirpa	protein_coding	2	129434755	129472509	+	4911	346.931	277.172	313.51	294.926	326.287	350.933	336.043	337.932	337.686	321.366	349.861	308.041	329.756	330.436	321.499	332.08	332.866	330.505	303.016
ENSMUSG00000027400	Pdyn	protein_coding	2	129528485	129541753	-	2887	56.1187	39.9412	29.0596	44.7563	55.1431	48.6655	51.853	18.5657	29.1542	44.1351	49.2693	38.4233	48.9894	54.9064	62.3301	42.1126	45.5971	56.4601	33.3762
ENSMUSG00000037885	Stk35	protein_coding	2	129642437	129674207	+	6195	30.2917	33.7921	31.5068	29.3612	34.0698	39.9923	33.199	33.9314	30.6605	34.6423	30.3772	35.7592	33.0643	32.8761	30.2606	29.144	33.0507	30.4451	30.6704
ENSMUSG00000027401	Tgm3	protein_coding	2	129854269	129892319	+	4135	3.84061	2.57296	2.95019	2.62554	3.68052	3.19789	5.71244	4.05405	4.36179	3.25793	5.58903	3.57159	2.81755	3.83349	2.78379	2.47773	3.37722	5.35917	3.12722
ENSMUSG00000078202	Nrarp	protein_coding	2	25070770	25073351	+	2582	31.7689	25.5109	21.7997	30.6739	21.4054	19.4895	38.8075	22.809	29.1781	24.6381	31.7536	24.4681	30.851	27.7195	24.5654	30.157	28.2357	27.1781	31.6645
ENSMUSG00000059555	Tor4a	protein_coding	2	25082978	25086898	-	3301	8.65088	9.43209	9.85482	8.95009	6.85494	4.89602	6.15298	8.0852	9.50474	6.80174	7.91792	6.76065	5.9097	6.54821	4.34111	7.72485	8.89645	6.63858	7.13962
ENSMUSG00000027185	Nat10	protein_coding	2	103551601	103591615	-	7199	22.3433	23.885	21.1372	23.8078	22.3086	20.6642	23.9085	21.5701	20.9301	21.8579	22.9304	20.2868	22.8452	23.2423	22.7445	22.1066	23.1638	22.9499	22.4529
ENSMUSG00000026825	Dnm1	protein_coding	2	32198483	32243275	-	5249	710.247	669.563	735.384	723.98	804.888	769.3	754.81	751.937	743.233	749.166	809.865	724.25	795.28	737.771	785.849	815.366	782.413	836.571	753.402
ENSMUSG00000013465	Nelfb	protein_coding	2	25089724	25101501	-	3432	80.0228	73.6251	79.945	75.9204	69.317	67.3728	77.6809	77.7658	73.7925	75.4524	76.0767	68.9466	75.7884	68.3945	64.0001	75.0297	72.6436	76.9092	71.7703
ENSMUSG00000027184	Caprin1	protein_coding	2	103593286	103627994	-	10219	124.396	118.382	116.255	121.357	127.49	134.323	118.71	128.385	138.751	131.517	103.358	140.907	120.452	135.062	135.424	114.607	132.355	118.402	128.682
ENSMUSG00000044628	Rnf208	protein_coding	2	25132941	25134274	+	1334	188.073	165.255	183.215	169.172	184.938	171.816	178.76	174.44	153.934	185.141	193.042	169.753	175.89	174.999	150.742	190.982	171.189	219.83	170.417
ENSMUSG00000032698	Lmo2	protein_coding	2	103788331	103811261	+	2166	37.8031	33.2277	27.5674	41.0843	35.7786	35.1033	40.9123	30.8557	35.7362	34.4666	34.4226	33.4099	38.9028	38.1439	38.3938	34.4773	38.02	36.2629	36.109
ENSMUSG00000039205	Ciz1	protein_coding	2	32242339	32270982	+	8604	18.8132	23.1124	21.7898	17.7688	22.2034	19.7659	21.9977	24.3798	16.3768	22.8988	24.1104	20.5977	26.7039	22.4616	30.0883	28.0494	19.7393	29.1039	22.1801
ENSMUSG00000017670	Elmo2	protein_coding	2	165129951	165168399	-	6652	117.924	106.219	115.085	107.53	113.34	115.268	113.97	104.981	110.488	108.713	119.282	105.039	109.322	107.354	116.682	111.237	113.827	112.452	106.383
ENSMUSG00000039195	1110008P14Rik	protein_coding	2	32267109	32271950	-	2694	82.2586	76.371	100.256	87.9316	103.99	91.8282	85.6135	87.0335	88.8467	83.8289	116.423	86.6158	91.9237	83.2673	91.2988	99.2175	89.1134	101.725	85.6248
ENSMUSG00000006471	Ndor1	protein_coding	2	25134833	25146034	-	5835	5.24358	5.17508	4.69483	4.88027	5.79985	4.56387	5.46629	4.08257	4.34673	5.16261	4.95087	4.47148	6.03645	5.87228	4.5494	5.7358	4.92735	6.07648	5.93348
ENSMUSG00000078201	Tmem203	protein_coding	2	25145451	25146304	+	854	76.0898	58.6263	61.8998	70.6491	64.0141	62.7959	63.2462	51.1397	61.5984	64.8512	79.8963	57.0681	72.9707	61.8714	58.3169	73.3149	63.9661	70.3497	65.2072
ENSMUSG00000017667	Zfp334	protein_coding	2	165216184	165230179	-	8205	26.6001	27.3827	25.4057	26.3767	22.8926	26.2782	29.3386	26.8289	26.1949	24.3544	22.6338	28.6591	25.856	26.9884	26.0829	26.0836	26.2807	25.0876	24.6313
ENSMUSG00000048707	Tprn	protein_coding	2	25152630	25159568	+	2932	55.5058	63.2346	65.5485	53.7817	63.6535	51.1131	44.5916	51.833	55.427	69.1112	55.457	64.5858	54.7062	54.9374	56.9668	65.1502	64.9295	53.2422	57.3341
ENSMUSG00000026966	Ssna1	protein_coding	2	25161051	25162422	-	1276	83.5815	77.1259	86.5465	68.3455	88.8252	77.7229	78.2916	78.998	73.6188	80.2086	87.1091	81.2759	80.0515	72.1525	69.4076	88.5011	73.0687	87.2205	77.313
ENSMUSG00000026820	Ptges2	protein_coding	2	32285908	32295784	+	5058	23.7067	22.148	20.7756	21.1828	25.2984	24.1099	22.9336	21.8915	22.1751	23.4158	23.2808	24.4618	22.8197	23.7103	24.1978	24.4421	22.7777	25.1676	23.1739
ENSMUSG00000026965	Anapc2	protein_coding	2	25162490	25175927	+	3445	106.111	103.458	99.4609	97.6421	109.687	95.3201	99.5734	97.1286	95.7645	110.145	104.141	99.5525	103.973	100.392	100.036	107.989	102.355	108.353	96.4425
ENSMUSG00000018459	Slc13a3	protein_coding	2	165246948	165315150	-	5215	24.7251	36.8121	32.7901	19.8625	15.3979	23.4897	18.7235	28.9303	22.192	23.2132	18.6759	20.2326	17.6646	16.334	13.1986	20.9558	21.5013	17.4694	19.4768
ENSMUSG00000027661	Slc2a10	protein_coding	2	165345707	165361837	+	3570	3.5914	5.03999	4.85587	3.58946	2.52415	2.57222	3.2029	4.0778	2.36817	2.72533	3.46798	2.11439	3.56704	3.45348	2.69794	2.93364	3.85419	4.13822	2.9795
ENSMUSG00000053552	Ebf4	protein_coding	2	130137089	130212401	+	3236	15.218	16.3421	15.476	18.6447	20.9779	12.4859	15.5752	13.7687	15.3853	18.3867	18.0244	17.3933	17.4991	15.2397	17.4954	22.3736	16.3733	21.9897	17.982
ENSMUSG00000027180	Fbxo3	protein_coding	2	103858066	103893585	+	7237	75.8581	82.9965	79.048	81.8937	80.2712	75.7262	83.0115	74.733	81.4377	82.4738	70.2168	83.4193	75.4763	80.1796	76.1852	69.0862	77.1573	68.182	78.3597
ENSMUSG00000027408	Cpxm1	protein_coding	2	130232695	130239494	-	2432	11.3226	9.07102	10.4721	8.04996	8.72796	8.60889	10.8261	11.8811	7.49338	6.15475	8.71084	7.75942	8.80121	6.18869	7.0514	10.7659	8.02207	7.28953	12.435
ENSMUSG00000032679	Cd59a	protein_coding	2	103926146	103945699	+	1811	20.0323	27.9916	39.5892	37.9344	23.1099	25.86	21.1846	19.6091	35.3757	33.9908	20.2053	26.73	35.0087	23.6947	19.5873	25.6466	31.4114	24.8807	26.4881
ENSMUSG00000037773	Pced1a	protein_coding	2	130259167	130266607	-	5072	26.7723	22.4879	28.3557	27.616	26.4919	23.5726	24.9468	24.9187	25.4106	25.6014	25.7118	25.4942	27.0303	23.8974	23.5288	29.1329	26.6019	31.9431	27.6333
ENSMUSG00000017897	Eya2	protein_coding	2	165436952	165613647	+	2963	9.29351	10.0328	8.16201	8.52946	6.55557	9.42146	8.07352	11.3897	11.3499	8.90372	6.87121	9.58097	7.40683	6.97095	7.05626	8.83657	8.45579	6.73107	6.82782
ENSMUSG00000026819	Slc25a25	protein_coding	2	32304499	32341434	-	7862	50.5917	54.687	49.5982	48.6936	51.7815	54.5456	43.4592	52.3796	45.3797	54.7129	46.8226	53.6617	45.8695	54.6414	49.0035	46.5083	50.7796	48.6372	45.1511
ENSMUSG00000039164	Naif1	protein_coding	2	32340469	32346965	+	4650	6.23519	6.09012	6.3515	6.0474	6.89029	6.27986	5.43568	5.69218	5.93928	5.87468	5.32503	7.37545	6.64249	5.19946	6.16344	6.70788	7.11048	5.82466	6.05512
ENSMUSG00000068373	D430041D05Rik	protein_coding	2	103973418	104240679	-	16639	46.1459	46.602	47.0508	48.7007	59.4405	52.1642	58.0052	50.1885	64.5747	53.9082	46.0667	48.8468	54.3874	53.0415	53.4809	50.3271	56.0961	51.8966	54.1375
ENSMUSG00000039157	Fam102a	protein_coding	2	32425344	32459762	+	6066	61.1753	58.3948	55.6038	57.536	58.7279	56.3443	54.3918	53.2704	55.2847	64.188	56.5584	57.6199	61.7283	58.9942	57.4708	58.8895	62.0564	59.0597	59.7915
ENSMUSG00000026810	Dpm2	protein_coding	2	32460870	32463591	+	1971	90.3304	84.5402	93.7076	86.2346	96.8226	88.0544	91.294	81.3577	84.4533	88.0938	98.6883	92.5792	93.8886	81.8857	79.1403	91.6018	91.7943	103.936	91.8492
ENSMUSG00000027411	Vps16	protein_coding	2	130266259	130286189	+	3727	92.1794	85.2611	86.7672	89.1558	91.3936	82.8844	88.6483	78.8307	86.9559	88.6073	90.0603	82.2896	90.2903	81.3253	88.1178	95.481	86.2896	91.9624	90.1526
ENSMUSG00000046854	Pip5kl1	protein_coding	2	32464809	32473794	+	2494	18.5188	15.3071	17.5917	18.9823	18.949	13.3287	12.0048	15.035	13.8609	16.6548	21.1806	18.1597	18.4685	20.2231	18.1793	23.0963	18.2803	20.8313	17.6453
ENSMUSG00000079442	St6galnac4	protein_coding	2	32477107	32489710	+	6482	33.0414	34.1304	39.4557	32.2347	34.7239	30.8833	28.5492	35.0833	34.1143	40.8154	32.258	34.4037	32.0601	34.434	28.7758	35.2649	33.3298	35.2888	32.1117
ENSMUSG00000027177	Hipk3	protein_coding	2	104256826	104324791	-	7987	81.5587	85.1151	84.2192	79.975	82.9879	94.1162	91.5859	83.6224	90.5856	86.091	76.2997	89.68	76.0216	95.885	85.6493	74.5143	76.5715	71.2438	84.6326
ENSMUSG00000039671	Zmynd8	protein_coding	2	165626072	165740936	-	11031	55.1827	59.2164	56.924	54.3403	65.4064	66.5965	58.0067	56.2078	57.4645	55.4139	54.2472	59.6668	58.0155	65.3178	74.1745	55.9129	60.9523	62.6107	58.3665
ENSMUSG00000027176	Cstf3	protein_coding	2	104420868	104495774	+	5879	27.3352	28.2898	25.6647	28.3662	25.1035	25.8037	28.1505	27.3136	30.7107	26.3518	23.3523	27.298	22.7668	26.3909	29.7294	26.9153	27.3168	22.2812	26.9975
ENSMUSG00000027303	Ptpra	protein_coding	2	130292198	130398044	+	10848	74.5272	67.2681	66.6636	72.09	69.6294	76.8621	73.4507	67.3022	76.3416	67.8185	64.2673	71.3226	69.5592	73.4897	77.1582	74.1501	74.5887	67.2304	71.4252
ENSMUSG00000027175	Tcp11l1	protein_coding	2	104487633	104542501	-	6877	36.207	41.4069	38.9944	36.9826	34.5639	33.8097	35.1135	42.2413	43.5744	41.872	36.4062	42.2824	38.4529	38.4166	34.4332	34.067	37.2984	33.978	39.487
ENSMUSG00000027173	Depdc7	protein_coding	2	104552129	104573223	-	2096	3.68412	5.07596	3.67588	2.80212	4.10816	3.1544	3.15834	3.68322	3.40613	3.21363	2.62526	2.66185	3.36094	3.20843	3.2503	3.1501	3.42928	3.5242	3.58223
ENSMUSG00000037740	Mrps26	protein_coding	2	130405662	130410615	+	4358	41.5894	37.5171	40.9571	40.1858	43.2387	38.8974	42.5325	35.1255	35.7816	41.989	47.6642	40.8543	45.8204	39.239	42.531	44.668	40.9033	40.284	39.9136
ENSMUSG00000026811	St6galnac6	protein_coding	2	32489721	32509541	+	4815	111.383	113.794	111.565	103.608	117.862	110.232	119.205	104.72	114.442	121.705	126.45	111.135	126.046	114.193	112.361	117.219	113.239	121.706	114.743
ENSMUSG00000027301	Oxt	protein_coding	2	130418093	130418974	+	537	138.371	174.523	80.1073	96.7773	54.071	70.7949	103.663	66.1306	58.4267	106.967	160.363	117.647	97.8828	76.9271	69.5567	127.617	40.92	115.547	66.4147
ENSMUSG00000037727	Avp	protein_coding	2	130422540	130424474	-	577	242.407	350.067	45.6226	200.494	174.567	128.273	134.807	59.6348	29.9558	186.456	297.061	265.339	189.707	148.183	130.284	208.341	83.6408	171.119	109.524
ENSMUSG00000027300	Ubox5	protein_coding	2	130431922	130471958	-	5585	9.33919	10.0291	9.1202	9.30517	10.3262	9.3719	10.3713	9.71544	10.3945	8.81083	9.50751	7.66854	10.9639	8.68668	10.3473	10.0284	11.3622	10.6249	9.82143
ENSMUSG00000079043	Fastkd5	protein_coding	2	130455760	130471947	-	3015	3.72094	5.44882	4.61399	3.95505	4.78207	6.76148	3.94219	5.34055	5.48359	4.96463	3.01134	6.42229	4.40339	4.56715	4.05165	3.02058	3.54195	2.69499	4.98066
ENSMUSG00000074994	Qser1	protein_coding	2	104585140	104647105	-	9191	18.4835	19.202	19.6065	19.7322	17.0161	18.4835	19.3324	19.7749	21.034	19.7466	16.5836	21.3532	17.2453	22.7343	16.6137	18.5292	17.5401	15.8327	20.06
ENSMUSG00000027678	Ncoa3	protein_coding	2	165834556	165913390	+	7895	30.1728	36.1471	31.9604	33.6342	32.0602	35.2658	28.4706	36.4314	28.6275	34.3163	29.7255	33.0476	32.6711	38.1276	40.3779	32.2121	34.3359	32.2165	30.38
ENSMUSG00000037703	Lzts3	protein_coding	2	130474759	130484723	-	4252	240.166	220.448	204.455	215.733	319.918	280.409	260.142	225.033	244.211	289.897	274.544	223.913	243.225	313.227	294.2	253.646	263.999	325.037	232.797
ENSMUSG00000026817	Ak1	protein_coding	2	32511770	32525070	+	2593	199.975	185.965	199.904	193.489	185.885	180.682	202.904	171.32	190.411	188.692	201.597	186.244	191.113	176.109	196.142	189.042	196.811	208.906	198.35
ENSMUSG00000068290	Ddrgk1	protein_coding	2	130495880	130506579	-	2084	106.126	107.134	119.846	113.328	106.659	101.17	105.475	97.4793	105.928	108.546	107.859	109.528	114.02	105.335	118.586	115.477	109.285	110.234	103.082
ENSMUSG00000074797	Itpa	protein_coding	2	130509530	130523534	+	1963	62.4944	62.4082	62.799	65.0982	69.164	62.8717	71.5854	57.5308	69.3884	66.2443	67.1349	62.3611	63.6296	60.5226	61.1528	63.2112	64.8631	65.6012	65.8739
ENSMUSG00000006800	Sulf2	protein_coding	2	165915009	165997583	-	5871	57.3753	48.4487	52.3107	56.6278	60.3715	50.9583	47.0755	48.1269	52.7369	47.2621	54.0787	46.7884	52.6565	56.0719	59.0996	56.4246	58.7307	65.5507	49.7701
ENSMUSG00000074796	Slc4a11	protein_coding	2	130526033	130539439	-	4998	3.09	2.81739	2.35514	3.3117	4.52744	3.85833	3.7026	2.29487	3.08239	3.85589	3.52303	2.16692	4.1742	5.54222	7.23837	2.91542	3.86241	5.02498	2.92108
ENSMUSG00000026814	Eng	protein_coding	2	32536607	32572670	+	4048	20.5516	24.7752	20.1964	21.9834	21.2221	18.1479	18.026	24.5746	21.9992	23.6654	24.5358	19.0931	21.1507	23.2184	17.2939	20.5853	20.09	21.8366	20.7638
ENSMUSG00000027170	Eif3m	protein_coding	2	104830001	104847425	-	2590	108.513	116.166	104.117	109.192	100.743	96.0828	117.864	102.451	113.451	99.6205	98.0471	108.087	99.7993	105.899	106.847	100.916	105.061	96.0179	104.363
ENSMUSG00000009566	Fpgs	protein_coding	2	32572621	32594149	-	3802	10.3467	10.576	9.68204	9.54955	10.1652	8.88816	10.4074	9.28236	8.69701	10.7775	8.10473	9.06363	10.3332	8.29637	8.46495	11.4976	9.45262	9.19617	10.5874
ENSMUSG00000009555	Cdk9	protein_coding	2	32595796	32602796	-	4611	66.6078	58.4643	61.4995	61.6417	72.656	67.6314	71.4247	62.1869	62.951	67.8056	69.274	67.154	70.5123	70.1093	81.6685	76.1883	65.7381	81.0067	79.4728
ENSMUSG00000039621	Prex1	protein_coding	2	166408262	166555752	-	10266	77.2905	77.2693	74.4248	67.734	74.201	74.2605	69.3491	77.8212	70.7689	73.0666	68.2323	69.228	68.2505	66.4108	73.1344	75.8921	75.8366	75.9107	67.5917
ENSMUSG00000026959	Grin1	protein_coding	2	25181193	25209107	-	9700	198.298	183.299	191.579	189.372	218.003	192.991	205.623	184.598	190.935	209.248	226.965	190.452	215.051	216.371	214.114	224.296	218.872	236.35	211.877
ENSMUSG00000027309	4930402H24Rik	protein_coding	2	130548120	130748326	-	10659	65.2689	74.2736	73.1264	69.3275	73.4754	66.7325	61.9931	68.9508	72.9715	76.1478	61.0963	71.7713	66.4204	73.1555	73.4793	69.954	72.4239	70.2474	76.5464
ENSMUSG00000059013	Sh2d3c	protein_coding	2	32611067	32645006	+	5233	23.2758	18.8062	24.7841	22.1749	18.2914	16.6354	20.8442	21.876	17.4484	17.2338	25.2887	16.2119	19.9337	19.2763	15.6672	25.3215	19.8576	25.7375	19.1706
ENSMUSG00000009551	6330409D20Rik	protein_coding	2	32622632	32631028	-	1431	3.76714	3.60807	3.5894	6.09426	3.91822	3.08019	3.15413	3.08277	4.06997	3.39952	4.42202	3.44015	3.59743	3.91618	3.11911	4.13667	5.0229	3.95748	6.41291
ENSMUSG00000074582	Arfgef2	protein_coding	2	166647508	166739972	+	8770	54.6902	56.3752	55.0053	55.6661	60.1661	56.1021	57.4187	56.9665	57.0052	62.0837	54.8058	58.8646	56.6294	58.5874	59.7072	56.6465	56.2002	58.6221	58.7407
ENSMUSG00000005973	Rcn1	protein_coding	2	105216636	105229664	-	3196	49.2342	53.5074	36.9643	42.8237	44.6739	44.535	48.8168	44.9978	55.1986	50.2302	39.0825	48.7253	41.6249	50.0988	54.6868	41.7454	44.0802	37.1339	41.7
ENSMUSG00000036646	Man1b1	protein_coding	2	25222350	25242224	+	5391	79.8886	78.0989	71.7761	69.2299	73.3615	74.1984	76.9702	74.7106	72.7664	80.5545	77.3682	72.6876	76.2421	73.6574	73.9484	73.2314	76.6833	79.5627	71.3401
ENSMUSG00000026958	Dpp7	protein_coding	2	25242288	25246371	-	3337	61.3	56.404	56.2463	53.2279	54.668	51.404	52.0292	49.3759	48.9815	59.6581	54.003	51.879	52.0452	47.838	50.3345	56.4244	55.3876	57.4056	44.8131
ENSMUSG00000027312	Atrn	protein_coding	2	130748415	130872253	+	13208	90.2	84.0458	83.5137	87.3178	95.6065	91.856	99.5229	86.5555	97.5933	90.3507	90.4244	89.5764	87.3059	100.994	93.5723	90.343	92.3582	92.0917	92.0921
ENSMUSG00000002718	Cse1l	protein_coding	2	166747960	166788309	+	5273	69.8228	74.4167	70.9064	76.1121	76.1045	77.252	82.2021	68.7275	75.8555	76.5379	59.8465	77.3017	73.889	88.5146	78.499	68.7821	75.9457	71.5838	77.4852
ENSMUSG00000026956	Uap1l1	protein_coding	2	25249901	25255694	-	4071	12.0967	11.2607	11.3028	11.2793	13.3795	9.69937	13.5263	9.26501	10.6606	11.7199	13.7192	12.6165	11.647	10.6193	10.9063	12.5834	10.745	13.0642	11.5784
ENSMUSG00000027316	Gfra4	protein_coding	2	130881552	130885008	-	2165	53.2987	38.5185	36.5758	41.1033	49.5767	45.9777	50.9382	54.0988	33.9303	46.236	47.2735	62.3788	52.0612	39.4188	40.2561	58.1547	37.5633	39.1229	59.0534
ENSMUSG00000009563	Tor2a	protein_coding	2	32647246	32651951	+	3050	39.7441	39.8073	35.4358	35.4788	45.4336	38.6582	41.1893	38.112	35.5423	37.9117	41.4945	36.4775	40.5083	42.2076	40.6678	41.131	39.7263	43.2709	36.3793
ENSMUSG00000053746	Ptrh1	protein_coding	2	32665798	32667609	+	1135	20.6671	19.8503	21.3075	26.971	17.8195	17.3139	20.6788	19.628	18.3737	18.1335	26.9067	20.9637	18.6199	16.6464	18.2139	20.862	16.8273	22.9954	22.786
ENSMUSG00000015085	Entpd2	protein_coding	2	25285886	25291333	+	2128	16.6374	17.2781	15.8904	12.7963	10.5394	11.6511	17.1804	13.8894	10.6828	17.0575	18.4883	16.4249	12.4777	14.0703	12.1433	16.6905	14.4759	16.5461	14.5055
ENSMUSG00000039536	Stau1	protein_coding	2	166789469	166838198	-	6065	53.2579	52.0068	54.025	50.7962	50.4172	50.9332	48.993	47.9694	52.6608	55.7766	50.9427	55.0861	45.6114	56.7335	52.3675	51.3538	52.2809	48.3517	51.6857
ENSMUSG00000015094	Npdc1	protein_coding	2	25289363	25299506	+	3906	144.727	133.387	142.788	140.477	148.162	142.045	140.129	143.378	129.771	153.382	145.523	143.173	144.004	138.185	139.291	152.076	145.322	150.47	135.466
ENSMUSG00000017999	Ddx27	protein_coding	2	166857113	166876867	+	4817	29.6717	32.9678	29.8568	31.6642	35.2525	32.5983	28.2976	28.2984	30.071	30.4525	33.4699	29.2285	34.8734	32.0431	37.8444	30.6278	34.4904	30.7205	31.1744
ENSMUSG00000026797	Stxbp1	protein_coding	2	32677614	32737257	-	4997	581.562	582.846	634.73	608.549	653.364	604.666	626.436	621.239	576.108	656.682	686.908	620.815	637.316	634.728	609.931	649.084	615.149	655.694	605.745
ENSMUSG00000026796	Niban2	protein_coding	2	32766126	32815266	+	4672	35.5822	39.2152	40.8613	33.3708	36.518	39.428	35.4554	36.825	31.7683	37.0845	34.7442	36.6334	33.404	38.1098	30.7726	37.3775	34.9894	37.3658	34.3294
ENSMUSG00000039501	Znfx1	protein_coding	2	166877713	166904636	-	8189	36.4731	36.7026	35.5695	36.73	43.8939	47.0523	41.5952	37.413	36.8684	39.2305	40.115	43.8441	38.6448	45.0686	41.5101	40.0915	37.7175	42.1549	35.7584
ENSMUSG00000027318	Adam33	protein_coding	2	130892511	130905734	-	5394	7.61707	7.77364	7.22123	8.11688	12.0654	6.94585	11.7706	6.82899	6.09532	9.36563	14.2307	11.5907	9.29265	13.061	11.3234	9.28601	8.79483	14.3334	11.9092
ENSMUSG00000026944	Abca2	protein_coding	2	25318715	25338552	+	8346	253.529	250.286	249.149	251.036	264.719	216.642	208.949	227.444	206.762	250.571	249.546	231.2	243.187	235.358	242.236	259.703	242.176	272.776	248.074
ENSMUSG00000050556	Kcnb1	protein_coding	2	166937889	167032075	-	11488	81.2949	60.2928	63.993	76.951	113.25	102.635	99.1269	80.6025	77.3546	87.3795	95.4849	83.1759	88.0661	113.48	101.57	83.8129	91.5454	98.4854	92.0462
ENSMUSG00000017969	Ptgis	protein_coding	2	167033725	167082524	-	2567	4.02979	4.57126	5.25249	1.87199	2.5743	2.50408	2.87189	5.06964	5.56234	4.30041	1.39332	4.85828	1.26658	1.55937	2.28786	2.12864	4.3201	1.43879	2.68121
ENSMUSG00000047617	Paxx	protein_coding	2	25345153	25351106	-	2066	63.469	67.8544	70.1308	61.2497	57.3802	58.4927	60.807	57.2249	56.5626	56.874	64.5869	63.0646	59.2771	56.1878	56.2848	57.8558	56.1622	63.5225	60.2679
ENSMUSG00000026792	Lrsam1	protein_coding	2	32815228	32851605	-	5145	31.9711	34.3024	29.3261	34.2464	31.5261	27.6645	28.4236	30.9959	28.0443	33.3842	33.4216	30.4907	33.0714	28.6621	32.0986	33.0562	29.5374	34.9356	30.0383
ENSMUSG00000017929	B4galt5	protein_coding	2	167140364	167191103	-	4308	59.4556	64.6828	64.1359	59.8215	66.5638	64.7572	61.7803	65.844	62.3634	69.1001	66.8019	67.4206	60.5661	65.5256	58.0206	66.2206	60.3986	67.1572	57.5636
ENSMUSG00000038900	Rpl12	protein_coding	2	32851571	32854508	+	3598	124.68	142.457	123.902	103.878	128.398	127.61	139.956	108.202	123.231	103.329	114.088	107.04	142.776	96.9239	144.947	111.56	134.76	136.867	105.21
ENSMUSG00000074793	Hspa12b	protein_coding	2	130969200	130988241	+	3685	9.92398	11.9308	9.17635	9.12828	13.7484	9.81827	8.28812	10.7144	10.5027	13.7091	11.1245	11.0881	10.5142	16.5982	12.1125	11.8009	11.3689	10.6241	9.67834
ENSMUSG00000079039	Gm11037	protein_coding	2	130975417	130976135	+	60	0	5.2153	3.56697	2.96629	0	0	0	7.35241	0	0	0	2.73492	9.03145	0	0	3.7946	0	0	3.47609
ENSMUSG00000026791	Slc2a8	protein_coding	2	32863002	32872080	-	3209	26.4243	30.7652	30.7455	22.1848	30.8892	25.6398	25.552	25.7758	22.0134	26.0629	30.4363	23.4202	30.8178	25.7962	26.0613	32.2819	26.7506	30.615	26.0625
ENSMUSG00000027327	1700037H04Rik	protein_coding	2	130988244	131001954	-	2286	66.0925	73.507	61.79	59.0144	70.3412	54.9523	67.4598	57.314	56.5434	73.5813	71.7303	64.6761	54.402	64.8588	61.0417	62.1478	63.3343	79.8128	51.6395
ENSMUSG00000027168	Pax6	protein_coding	2	105499245	105527709	+	11694	13.1194	15.2392	17.7708	12.4952	11.8841	12.9568	14.8728	15.9384	14.2987	14.368	12.9399	13.8219	14.7358	12.2682	11.0689	12.149	14.5585	10.4436	14.1969
ENSMUSG00000015090	Ptgds	protein_coding	2	25356721	25360058	-	1649	1518.2	2146.88	1909.16	1407.52	994.081	1462.46	1147.32	2168.94	1662.05	1406.29	1397.99	1382.42	1556.98	1209.46	1038.25	1412.59	1385.25	1251.43	1245.45
ENSMUSG00000027329	Spef1	protein_coding	2	131012181	131029202	-	2747	12.5171	14.1252	13.79	11.9213	12.0281	15.7114	11.1182	15.4971	13.6786	14.1674	14.2221	13.8588	12.3291	8.62655	12.7422	13.5926	10.6159	9.77009	15.0331
ENSMUSG00000068267	Cenpb	protein_coding	2	131017102	131021987	-	4886	154.046	139.936	144.548	160.821	141.929	131.258	143	134.799	144.463	147.738	163.466	135.951	158.429	132.097	142.845	175.207	160.728	156.926	152.604
ENSMUSG00000027167	Elp4	protein_coding	2	105531372	105734909	-	3318	24.678	27.4911	26.7684	24.8353	22.8132	22.8048	28.5668	21.5387	26.6128	21.7668	22.8858	20.5737	21.1496	23.0667	20.8155	20.7228	22.5914	21.7431	27.0293
ENSMUSG00000042670	Immp1l	protein_coding	2	105734983	105795903	+	955	32.4957	31.2918	31.5985	38.2046	28.0978	40.7698	30.2479	40.188	33.6405	32.3269	32.5543	31.788	32.6267	26.155	27.5506	28.6085	32.9014	31.197	30.575
ENSMUSG00000027166	Dnajc24	protein_coding	2	105797054	105833894	-	1369	23.5201	28.686	32.3607	37.3115	23.4038	32.331	25.1669	31.5794	31.0152	29.1112	25.1211	31.6443	27.9058	28.1869	26.9409	24.7799	30.7522	24.6404	27.2704
ENSMUSG00000039463	Slc9a8	protein_coding	2	167263632	167318920	+	9095	28.5466	26.3202	26.614	27.2592	22.0835	19.4864	25.657	21.56	23.5076	23.5346	25.864	21.6147	25.2027	21.5835	20.1469	27.8869	24.4315	28.4532	27.1055
ENSMUSG00000015083	C8g	protein_coding	2	25388663	25391731	-	1493	5.56243	7.33565	4.87382	5.48356	3.75551	3.56734	5.34089	3.25023	4.40431	3.63431	4.60695	3.62701	4.89985	4.28977	3.46162	5.03236	4.81431	5.93709	3.35269
ENSMUSG00000047030	Spata2	protein_coding	2	167323053	167334765	-	4510	73.3329	69.626	76.6859	66.4159	77.5244	82.1771	72.824	70.5244	75.3584	81.1063	76.4377	72.2236	75.9363	73.0994	64.0685	71.2308	76.7272	75.2867	71.7724
ENSMUSG00000027330	Cdc25b	protein_coding	2	131028869	131040415	+	3728	20.2834	18.8439	21.8726	21.2924	24.0643	18.9174	23.6897	19.5249	17.9913	22.033	23.1732	16.6824	22.6755	22.0761	23.5674	24.4898	22.2001	25.8245	25.4553
ENSMUSG00000015095	Fbxw5	protein_coding	2	25390762	25395483	+	3052	87.5517	94.3778	92.4233	86.831	91.3325	87.5557	81.2894	93.5191	80.8873	95.3301	103.849	88.1768	92.5043	87.1403	86.1314	106.751	84.1108	110.527	99.1574
ENSMUSG00000006418	Rnf114	protein_coding	2	167334565	167358086	+	3356	115.22	119.489	108.221	115.929	112.894	114.211	122.836	108.512	106.701	114.013	121.823	118.866	126.268	113.551	114.869	114.856	111.433	117.243	109.254
ENSMUSG00000016386	Mpped2	protein_coding	2	106523614	106698701	+	3425	31.1387	26.4496	26.307	28.8401	30.6367	28.7416	34.4831	26.0823	31.6508	28.0247	31.3283	30.4714	28.1623	33.7996	28.6017	30.6449	31.1795	33.2133	30.0212
ENSMUSG00000027122	Arl14ep	protein_coding	2	106792872	106804769	-	5313	41.7373	48.1186	50.715	42.744	48.5076	41.2389	49.4427	44.0065	56.1186	38.0689	40.8056	42.9309	42.8879	47.0432	52.5282	45.9381	48.2006	36.7969	41.1399
ENSMUSG00000042604	Kcna4	protein_coding	2	107120984	107128847	+	4833	36.3865	31.4019	27.0124	35.2419	33.1884	32.6044	40.1579	25.1926	34.714	34.3005	34.0991	33.953	35.8791	38.8943	34.7054	34.1067	34.3762	40.2477	34.9119
ENSMUSG00000090213	Tmem189	protein_coding	2	167484528	167531742	-	3265	28.3807	31.3397	30.2837	32.1068	30.298	28.575	28.3393	29.1844	26.642	31.4611	31.1782	26.7377	30.7872	30.7972	29.1399	32.0769	31.5123	30.2407	32.3867
ENSMUSG00000038860	Garnl3	protein_coding	2	32876236	33021662	-	12352	34.0061	37.2274	39.7992	35.9499	37.6764	33.9747	35.993	33.4108	37.1127	35.794	33.9899	32.4018	36.0615	37.8901	35.2415	36.0352	39.8194	33.7482	37.0629
ENSMUSG00000056501	Cebpb	protein_coding	2	167530835	167532338	+	1504	8.42793	6.5538	6.68807	7.69184	13.5807	13.9208	10.1035	7.47951	10.9927	8.70832	7.68306	14.0746	10.0883	12.4558	18.5873	11.2022	10.1044	7.53079	8.32043
ENSMUSG00000057234	Mettl15	protein_coding	2	108922642	109111047	-	2275	8.64573	9.90334	9.78368	8.52727	9.59435	12.4321	10.7796	9.0168	10.4054	10.116	7.25609	11.8293	9.40859	9.99404	8.67389	7.70596	7.76324	8.00905	11.643
ENSMUSG00000026942	Traf2	protein_coding	2	25407994	25436952	-	5101	10.8537	10.0298	11.8316	9.17625	10.089	9.8651	9.11383	10.2049	9.35509	10.2704	7.38921	9.52207	9.87953	9.60506	9.44093	7.58772	8.81688	9.21953	8.13654
ENSMUSG00000027540	Ptpn1	protein_coding	2	167773977	167821305	+	5533	38.0502	36.393	33.1877	34.0322	41.0415	49.3911	40.1078	43.1736	35.042	44.1638	39.1333	47.9562	40.4481	47.3142	45.3023	38.721	39.0093	39.0719	36.3001
ENSMUSG00000015092	Edf1	protein_coding	2	25447859	25452094	+	1317	255.882	251.023	269.757	265.547	254.379	249.756	232.361	270.146	254.352	263.679	275.336	266.639	239.467	242.544	290.392	263.807	265.088	274.455	250.849
ENSMUSG00000044641	Pard6b	protein_coding	2	167922924	167943123	+	3399	8.87296	10.6792	8.56324	7.69717	9.01386	9.77988	10.7118	8.50102	10.3914	9.8534	9.63227	8.68993	8.52926	8.29079	7.46429	7.90403	8.70037	8.98258	6.62697
ENSMUSG00000048482	Bdnf	protein_coding	2	109505045	109557352	+	6217	18.9356	18.6482	18.4516	18.0067	22.547	27.2073	17.8113	24.7643	23.39	20.4349	16.9493	22.7785	18.2169	23.4366	17.3439	16.9558	17.5404	16.4757	15.4319
ENSMUSG00000027162	Lin7c	protein_coding	2	109721198	109731348	+	4521	105.446	114.619	102.015	102.865	97.8435	115.207	114.511	98.5037	124.336	106.361	96.1514	105.767	102.96	111.631	113.328	90.446	100.025	87.8477	106.612
ENSMUSG00000038831	Ralgps1	protein_coding	2	33023429	33261498	-	7657	58.1873	56.1307	53.246	54.4833	56.1493	56.006	66.6295	52.6297	57.3416	54.1496	57.7777	50.2121	55.1653	59.2619	52.4631	54.4734	54.4993	61.0335	55.4304
ENSMUSG00000036504	Phpt1	protein_coding	2	25463442	25465236	-	1074	76.5111	90.7579	103.024	72.5829	74.2078	75.241	84.7518	80.3014	90.2641	77.8731	83.2553	71.6578	87.2872	56.5027	58.1826	70.1684	62.3361	66.9436	83.698
ENSMUSG00000074576	Mocs3	protein_coding	2	168072542	168074514	+	1973	19.2736	17.446	17.3558	20.8377	23.4453	23.6436	20.8177	18.3344	19.3303	17.9233	23.8453	23.2045	22.9334	19.0711	28.8141	23.5408	23.5238	17.5964	18.3935
ENSMUSG00000029419	Ajm1	protein_coding	2	25465428	25471769	-	5020	158.438	149.852	178.292	148.48	178.19	174.291	169.183	154.884	171.595	171.674	172.694	159.584	187.232	156.065	143.525	164.725	175.747	167.697	171.672
ENSMUSG00000050199	Lgr4	protein_coding	2	109747992	109844602	+	5884	46.8735	50.3626	37.9733	46.8234	41.7923	43.3859	53.9008	42.4725	55.0471	52.7861	36.3781	51.4819	46.1857	53.4989	50.1057	39.7002	50.1895	37.5362	47.8523
ENSMUSG00000074575	Kcng1	protein_coding	2	168102037	168123656	-	4508	26.1789	17.3882	16.4739	22.3064	27.4965	38.3772	27.3336	35.865	31.9238	21.3336	24.1072	20.9305	30.953	30.4035	29.9119	26.0605	24.6456	26.5996	19.6166
ENSMUSG00000068966	Zbtb34	protein_coding	2	33296120	33321336	-	6604	15.3771	16.8447	17.4352	17.3288	15.4341	17.2977	21.7112	15.6979	18.8046	16.3476	18.3307	16.9711	15.4262	17.6506	15.5094	16.5138	15.4241	17.9336	18.0016
ENSMUSG00000027160	Ccdc34	protein_coding	2	109848162	110003705	+	6558	7.86469	7.15732	7.50597	8.79303	7.29789	6.60917	6.83664	8.64395	9.42527	7.90301	6.16707	8.20725	6.48645	6.71422	8.02403	6.83931	7.39038	6.45785	8.45965
ENSMUSG00000026788	Zbtb43	protein_coding	2	33340299	33358517	-	5225	29.3903	33.4777	29.1228	30.1454	32.3465	35.4307	37.0875	28.8749	33.2602	31.5481	30.1718	32.9132	28.7278	34.2908	33.2257	31.025	29.5961	30.725	30.9355
ENSMUSG00000015087	Rabl6	protein_coding	2	25473030	25498533	-	6379	90.104	89.3771	81.0578	86.3242	94.7095	87.7543	88.7286	89.038	90.8599	95.9134	83.888	90.4207	85.7131	96.0343	94.387	91.1204	86.6016	96.8067	87.33
ENSMUSG00000074971	Fibin	protein_coding	2	110191262	110193528	-	2267	18.1237	22.7752	18.8812	16.6437	19.6981	23.7368	13.4059	20.5297	21.6301	16.9195	10.8012	24.6106	12.6687	14.9027	20.4141	10.7461	16.3966	12.4904	14.9041
ENSMUSG00000038740	Mvb12b	protein_coding	2	33619965	33777958	-	8741	88.6581	80.8517	75.5833	75.3568	82.473	76.6898	81.1039	82.5158	78.7309	89.3247	85.1411	83.3897	84.6834	65.9257	76.998	67.2792	80.492	89.5488	80.5295
ENSMUSG00000026939	Tmem141	protein_coding	2	25510079	25511997	-	1122	75.7051	67.4921	63.1372	65.3535	60.6816	60.7277	73.885	63.6946	63.1274	60.367	59.5863	59.0859	68.8226	51.5168	54.6467	67.3694	59.3032	66.0548	59.1121
ENSMUSG00000027544	Nfatc2	protein_coding	2	168318330	168443552	-	10578	11.5147	9.71767	11.7955	9.22023	10.658	8.29909	7.97915	11.969	9.14688	12.3286	9.98759	11.8673	7.55609	10.3838	10.1491	10.4174	11.1244	11.3126	11.2386
ENSMUSG00000076437	Selenoh	protein_coding	2	84499559	84501052	-	1131	122.766	131.558	96.3176	132.027	78.6124	99.3791	134.489	122.67	133.224	133.008	130.144	89.6646	122.176	109.858	126.494	127.426	118.207	110.376	84.8276
ENSMUSG00000074968	Ano3	protein_coding	2	110485546	110781268	-	7218	73.8778	60.2165	63.8674	88.6435	99.7916	91.7773	99.8218	69.582	93.7033	75.7698	84.0856	65.929	82.7695	113.931	101.739	80.1503	87.4323	92.0014	93.7937
ENSMUSG00000050043	Tmx2	protein_coding	2	84501660	84509484	-	2330	172.585	173.582	171.306	181.262	162.176	164.424	165.11	167.843	178.522	160.203	141.106	168.532	153.263	159.635	179.667	153.901	167.818	149.425	166.494
ENSMUSG00000027080	Med19	protein_coding	2	84508746	84518559	+	2059	60.2175	58.1307	58.8316	60.68	55.5329	68.5924	63.7174	54.4199	63.1421	62.3379	57.4573	59.6926	59.347	62.7554	59.6707	53.0765	56.3532	58.2376	60.4728
ENSMUSG00000038718	Pbx3	protein_coding	2	34061469	34263154	-	6109	28.0232	27.5833	23.0519	24.3557	23.1095	25.8845	32.4842	22.4219	23.3114	32.5266	23.4639	36.1283	25.5908	28.4639	30.7251	23.7031	26.6581	22.6515	29.9755
ENSMUSG00000027333	Smox	protein_coding	2	131333416	131367103	+	3894	58.4807	59.5862	61.6662	48.1279	63.2528	51.786	43.621	52.4524	45.9315	63.2811	50.5883	64.812	51.5586	52.015	57.0704	58.2346	52.3169	59.3113	49.865
ENSMUSG00000034075	Zdhhc5	protein_coding	2	84518314	84545524	-	5047	58.3422	59.8928	59.0278	58.5382	68.4426	71.0318	56.6393	67.391	62.3149	69.1771	50.8061	71.4319	59.1599	73.8874	63.675	57.0205	59.5709	56.0554	56.9866
ENSMUSG00000062061	Obp2a	protein_coding	2	25590055	25593338	+	744	1.56663	0.210294	0.862976	0.239217	0	0	0.20222	8.59757	1.01008	0.502969	0	0.882231	0	0.215209	0	0.612033	0.276028	0	3.92462
ENSMUSG00000049086	Bmyc	protein_coding	2	25596751	25597733	+	983	155.924	133.38	141.082	145.206	155.84	134.519	137.748	129.92	123.657	145.991	171.849	144.063	157.936	138.289	129.766	142.906	146.868	179.345	144.065
ENSMUSG00000027335	Adra1d	protein_coding	2	131387770	131404203	-	1899	35.5227	24.7994	25.1322	30.7407	59.2628	50.8706	40.7226	37.9816	44.5202	35.47	42.16	42.3415	45.0859	50.3366	47.7506	50.4748	46.2855	44.8623	39.209
ENSMUSG00000079539	Obp2b	protein_coding	2	25627021	25630109	+	732	1.79135	2.5649	2.04662	0.486277	3.28277	2.25807	2.87749	7.23187	3.07992	3.83411	1.50343	2.69008	1.85071	2.84359	3.53019	4.04343	4.7694	3.70009	8.26283
ENSMUSG00000027079	Clp1	protein_coding	2	84552448	84557620	-	2672	10.3602	14.873	11.3737	10.7239	11.3914	11.4098	13.8515	12.0522	10.2656	11.8341	11.6352	11.3614	10.0387	10.7862	8.96767	10.651	9.60727	10.5051	9.28865
ENSMUSG00000034059	Ypel4	protein_coding	2	84564402	84568999	+	2614	138.618	141.017	147.291	140.121	163.938	149.651	152.236	156.696	147.986	155.109	160.403	153.863	159.933	161.708	144.33	154.426	150.449	171.622	151.357
ENSMUSG00000079037	Prnp	protein_coding	2	131751848	131780349	+	2343	1127.95	1137.95	1130.74	1099.54	1211.84	1161.9	1228.08	1203.69	1121.32	1193.46	1185.76	1193.77	1285.91	1192.57	1120.35	1133.13	1154.79	1319.5	1206.53
ENSMUSG00000097187	Gm19426	protein_coding	2	84572513	84573999	-	726	5.61915	7.11177	6.78019	6.37384	4.4132	3.54158	4.35191	5.77255	6.72831	7.73159	6.44236	7.45886	4.47841	4.4109	4.85368	5.01766	5.09169	7.12219	4.3092
ENSMUSG00000069080	Lcn11	protein_coding	2	25667029	25670291	+	652	2.68153	0	0	0	0.307131	0	0	18.2682	0.576304	0	0	0.755038	0	0	0	0	0	0	1.91931
ENSMUSG00000023224	Serping1	protein_coding	2	84595731	84605748	-	2325	32.8366	63.8622	22.5524	14.2382	17.8286	25.1195	38.0498	19.5432	29.656	23.4987	17.5134	10.0221	24.5889	23.3459	16.1664	15.2763	12.896	12.4965	9.95731
ENSMUSG00000027078	Ube2l6	protein_coding	2	84629172	84640679	+	1996	12.701	12.1499	15.9763	8.73837	7.22342	9.93732	12.4372	12.9293	11.954	10.3114	9.5109	7.89234	8.41608	9.06467	9.53324	11.0644	12.4495	10.4855	9.09077
ENSMUSG00000038696	Mapkap1	protein_coding	2	34296783	34513487	+	4059	42.9301	43.827	44.2378	47.0923	51.3573	49.7714	47.7784	51.7875	48.8318	51.4894	41.8214	48.6746	41.0521	51.7546	49.8889	45.0977	48.5206	47.5584	49.7905
ENSMUSG00000027076	Timm10	protein_coding	2	84657341	84660457	+	815	105.652	90.6118	93.4852	102.856	91.8935	95.0957	93.9632	92.8298	102.813	88.8459	91.4839	87.7858	86.7684	88.604	100.308	87.1595	87.1856	102.417	86.497
ENSMUSG00000027339	Rassf2	protein_coding	2	131831335	131872122	-	11993	31.2823	36.4632	33.6383	31.6688	25.5467	28.2077	26.909	30.3648	29.8583	33.3084	24.6153	31.5109	27.7879	23.4573	25.4055	27.6788	31.3022	25.7454	28.5206
ENSMUSG00000027340	Slc23a2	protein_coding	2	131894416	131987028	-	7951	128.948	129.481	130.871	129.471	117.792	118.703	132.968	113.435	125.943	121.426	120.21	119.454	128.23	129.446	116.381	116.458	126.794	124.831	119.956
ENSMUSG00000027341	Tmem230	protein_coding	2	132081412	132089708	-	3267	31.8419	37.1632	33.4751	36.8811	37.5122	34.4602	36.335	35.2429	35.8843	35.508	33.854	38.1231	32.6758	35.5813	36.6722	34.2873	37.3391	32.3325	37.7933
ENSMUSG00000027342	Pcna	protein_coding	2	132091082	132095234	-	2400	39.156	35.5292	34.3321	35.5213	28.2852	38.8739	40.7474	30.6963	36.0877	31.0282	34.3908	30.6311	34.884	35.8926	36.9996	33.3925	32.2594	31.8039	32.7621
ENSMUSG00000027134	Lpcat4	protein_coding	2	112069813	112077456	+	2823	132.897	114.615	123.801	131.45	153.219	131.806	138.247	113.841	121.457	138.522	167.824	123.115	145.885	144.575	143.464	154.688	144.476	158.916	147.835
ENSMUSG00000027133	Nop10	protein_coding	2	112092271	112093614	+	1109	120.866	125.28	122.737	114.586	114.66	111.949	122.369	127.291	109.947	121.812	97.4976	116.302	109.452	85.1833	101.254	90.5367	112.775	94.8041	111.899
ENSMUSG00000058793	Cds2	protein_coding	2	132105068	132153970	+	9125	393.66	380.8	386.499	372.923	382.745	386.413	386.888	378.997	386.004	409.969	397.298	402.01	395.444	388.331	375.791	381.872	382.305	384.676	377.338
ENSMUSG00000027546	Atp9a	protein_coding	2	168476358	168584329	-	5917	265.514	243.005	232.501	244.151	242.113	258.522	257.881	254.83	253.951	276.34	277.405	248.846	257.481	247.602	248.337	270.118	239.691	291.416	236.94
ENSMUSG00000050896	Rtn4rl2	protein_coding	2	84702268	84717036	-	1506	41.6	21.2975	25.8641	33.3264	49.9958	54.8774	46.2545	44.2316	39.0471	38.1415	42.3834	34.8674	58.1107	51.2456	53.5039	42.1791	40.9093	44.9612	37.1152
ENSMUSG00000050558	Prokr2	protein_coding	2	132179653	132227341	-	7919	8.9416	8.43642	10.1347	5.52878	3.7425	8.81291	5.87064	9.49806	16.2988	6.42662	5.6283	11.542	6.53494	6.30839	6.378	6.72765	8.58388	4.3219	7.05841
ENSMUSG00000027551	Zfp64	protein_coding	2	168735251	168797507	-	5918	8.46902	7.79915	9.2218	8.11995	7.74874	7.85148	9.15219	7.08157	7.58739	7.14525	8.18221	6.65475	8.42406	8.03555	8.57423	9.07935	8.77954	8.52922	7.50666
ENSMUSG00000027071	P2rx3	protein_coding	2	84828927	84867806	-	2789	3.76126	4.31959	4.37398	5.16894	4.88237	4.60952	4.0998	3.40072	4.91749	4.89732	4.14318	4.88343	4.27448	4.53537	4.37997	3.18371	4.3444	3.61964	4.11298
ENSMUSG00000047907	Tshz2	protein_coding	2	169474933	169913736	+	7781	44.34	41.1607	42.6881	37.4436	36.9307	39.3937	42.8481	49.7783	42.351	37.5363	38.6118	36.9693	36.5274	39.0772	37.4673	36.0782	38.1909	35.8213	40.4211
ENSMUSG00000026867	Gapvd1	protein_coding	2	34564606	34645244	-	13748	42.5284	44.3725	42.5919	43.9118	46.0713	46.1011	45.7331	44.7305	45.6979	44.8163	39.624	45.7384	42.293	47.8088	46.136	41.6004	44.8732	40.2792	43.1452
ENSMUSG00000052056	Zfp217	protein_coding	2	169950563	169990023	-	6139	4.3906	5.65791	4.53207	4.66759	3.52287	4.78661	4.70545	5.31759	4.62114	4.41931	5.01942	4.33025	4.85483	3.72969	3.25265	5.56303	5.3524	3.68995	5.13005
ENSMUSG00000027131	Emc4	protein_coding	2	112193356	112198372	-	1052	317.846	336.714	334.861	316.536	328.926	324.89	332.51	332.326	310.208	330.456	351.754	327.098	325.029	304.403	318.658	325.066	321.517	359.272	311.857
ENSMUSG00000027132	Katnbl1	protein_coding	2	112209556	112244585	+	4051	14.2064	14.1358	13.1021	15.4648	13.1984	14.1449	18.0869	14.2111	18.8756	14.5028	12.0211	13.9345	14.7812	17.2329	15.3674	13.882	13.789	11.4268	16.99
ENSMUSG00000055943	Emc7	protein_coding	2	112285342	112302507	+	5826	97.3312	97.2699	97.7886	101.178	92.0472	100.497	102.238	85.1471	100.903	90.9509	91.7562	99.0879	89.989	99.8456	103.79	89.9606	106.031	85.6248	96.5143
ENSMUSG00000026864	Hspa5	protein_coding	2	34661982	34667559	+	4229	291.91	287.168	265.081	277.635	340.978	489.606	232.704	396.602	329.237	401.949	229.782	431.365	228.595	392.812	382.012	283.613	350.465	252.745	260.053
ENSMUSG00000074939	Chrm5	protein_coding	2	112309516	112311114	-	1599	5.46704	6.45797	2.81074	4.22961	4.00749	4.93885	3.01092	6.20747	3.87735	5.2656	3.95742	6.26003	3.05002	3.30445	4.55438	3.98682	3.59613	2.92574	3.52174
ENSMUSG00000013523	Bcas1	protein_coding	2	170188911	170269765	-	3775	170.938	174.861	162.427	182.079	178.659	106.642	98.2421	118.203	114.467	123.91	159.61	157.053	127.469	150.869	165.034	208.135	183.06	147.017	144.808
ENSMUSG00000003604	Aven	protein_coding	2	112323309	112464918	+	5001	3.64169	4.88054	4.83584	5.90767	6.28657	5.54531	4.36223	4.49877	4.84621	5.98615	4.62121	4.95468	5.68868	5.95512	4.27465	5.14445	4.3118	4.87426	4.46241
ENSMUSG00000070953	Rabepk	protein_coding	2	34667568	34689924	-	3814	26.8549	24.5313	28.1691	24.5454	31.2922	29.9032	24.1023	23.6534	24.5804	25.5588	26.4018	25.9867	23.585	25.9443	26.4852	26.0867	26.9764	27.889	25.1
ENSMUSG00000027067	Ssrp1	protein_coding	2	84867578	84877453	+	3737	134.156	125.058	126.567	127.637	127.534	122.618	142.923	113.562	123.675	133.932	123.538	128	130.65	137.15	132.64	132.694	124.032	126.703	130.709
ENSMUSG00000052033	Pfdn4	protein_coding	2	170338348	170361043	+	2520	33.8803	35.1412	35.245	38.2086	34.4874	39.7193	39.7026	35.4491	35.7858	36.6042	31.7706	31.8422	33.4379	37.1697	36.3563	36.4101	36.2648	32.7322	36.9128
ENSMUSG00000027560	Dok5	protein_coding	2	170573727	170721689	+	1768	39.5556	43.1855	35.71	45.7023	45.645	46.6413	45.7823	41.9187	46.5437	42.3313	40.3042	45.6644	39.9979	45.0099	39.463	45.458	47.2757	43.4513	40.2267
ENSMUSG00000067578	Cbln4	protein_coding	2	171878153	171885386	-	2902	34.3908	35.8529	28.7619	36.1229	41.7473	35.8832	30.0696	31.4669	34.5711	36.7504	38.2068	37.7158	32.024	37.2978	37.3181	34.1279	34.9587	35.0415	30.7602
ENSMUSG00000027495	Fam210b	protein_coding	2	172187485	172197669	+	3617	38.4684	41.0072	35.3837	46.5487	39.8062	41.8901	36.3963	30.9789	37.5023	36.6243	39.4016	38.5172	46.0686	38.1586	38.5143	33.4244	40.5393	40.5722	43.4775
ENSMUSG00000033955	Tnks1bp1	protein_coding	2	84878366	84903388	+	6425	77.463	67.1373	74.6482	71.9112	80.0373	84.4105	68.2595	75.458	71.2025	78.3655	79.7332	64.9739	77.9727	78.2262	73.0165	78.9159	74.3149	83.5054	70.2792
ENSMUSG00000044338	Aplnr	protein_coding	2	84966569	84970265	+	3699	2.79656	5.11801	7.17444	4.61904	1.84062	2.18461	3.98602	6.20154	4.01247	4.35009	3.57018	2.2181	3.58914	1.99117	1.01614	3.56994	4.44152	2.13008	4.22882
ENSMUSG00000075224	Lrrc55	protein_coding	2	84992678	85027043	-	6474	32.9021	32.2633	28.6614	29.5254	30.0652	29.5598	37.5549	31.7196	27.4239	32.7736	35.2302	32.6973	32.8531	35.6885	30.2991	33.3391	35.2743	33.5449	30.2185
ENSMUSG00000035949	Fbxw2	protein_coding	2	34694526	34716247	-	9501	34.8255	31.0085	31.8065	35.4419	36.3783	34.5044	38.2424	33.6627	35.0993	33.5177	32.143	33.5582	32.8805	35.3734	35.6543	32.734	34.649	33.483	35.2987
ENSMUSG00000027346	Gpcpd1	protein_coding	2	132371002	132429649	-	7289	84.8115	82.5547	84.0334	97.7178	91.7866	76.345	109.438	71.1738	95.0073	77.573	86.2107	73.1662	86.0893	105.968	96.3328	85.0233	98.4985	90.0243	100.32
ENSMUSG00000027498	Cstf1	protein_coding	2	172212601	172224368	+	3504	29.2308	28.1305	26.2026	27.0725	26.5742	26.9929	26.7069	27.1938	27.2376	27.1259	24.7331	26.9277	25.6716	28.1025	25.6103	26.5752	22.5644	28.0375	27.5587
ENSMUSG00000026869	Psmd5	protein_coding	2	34739746	34764980	-	7230	25.2702	26.769	24.1547	24.9119	27.7801	28.501	27.5516	26.0843	23.8287	27.1987	23.1746	27.7804	25.6703	27.1067	24.1741	24.1532	24.6267	23.737	26.1067
ENSMUSG00000044991	Shld1	protein_coding	2	132528851	132592975	+	2117	14.6591	13.2292	11.727	12.6947	12.1076	13.36	13.0766	12.8155	13.4894	14.4062	14.8155	11.3944	12.6705	11.7232	11.8735	13.9811	11.5439	11.6308	11.3297
ENSMUSG00000027350	Chgb	protein_coding	2	132623198	132636999	+	2740	598.845	565.936	575.818	544.52	634.439	701.849	609.879	707.602	664.489	584.121	608.191	579.123	562.653	643.969	643.624	614.56	644.501	602.44	563.964
ENSMUSG00000037376	Trmt6	protein_coding	2	132646127	132657974	-	5384	25.8162	25.4856	24.0095	23.8339	26.6305	23.4346	29.7886	23.8025	24.3219	24.3264	25.2438	22.9806	23.0986	24.6538	23.7361	22.6238	23.3439	23.8267	23.9401
ENSMUSG00000027502	Rtf2	protein_coding	2	172282476	172311828	+	2644	112.083	109.711	110.247	108.712	104.669	109.124	117.277	103.696	104.667	106.856	109.988	107.928	111.288	102.404	101.999	109.188	110.916	108.026	103.809
ENSMUSG00000027505	Fam209	protein_coding	2	172314440	172316251	+	698	1.25241	1.12077	0.613232	1.01993	4.30335	1.84183	1.29328	7.26814	1.88414	1.34029	1.18249	0.705279	2.7172	0.917569	1.00968	0.326184	0.588438	1.41103	1.19522
ENSMUSG00000027353	Mcm8	protein_coding	2	132658061	132685815	+	3718	5.99559	5.0077	5.81383	6.03151	4.95506	5.28543	6.91965	4.92402	4.851	23.8536	5.3279	23.9213	5.757	5.42619	4.35969	6.18486	4.41883	4.30462	6.05838
ENSMUSG00000008999	Bmp7	protein_coding	2	172709805	172782114	-	4019	32.373	42.9785	33.016	25.8618	16.7414	21.8432	24.5949	30.1853	30.1049	25	22.1115	25.1512	22.5168	22.7883	17.2433	24.4161	26.4179	18.9922	22.5224
ENSMUSG00000027357	Crls1	protein_coding	2	132688586	132708705	+	2082	54.3738	53.1299	51.7056	58.3	63.0948	60.9542	58.1718	48.7335	58.5644	49.6968	51.5367	53.4373	56.9996	57.2172	57.6576	53.365	57.0129	50.4984	52.0912
ENSMUSG00000058740	Kcnt1	protein_coding	2	25753746	25807057	+	9499	87.1511	91.8758	94.9214	87.9863	107.956	81.552	93.6068	81.8989	86.6493	96.497	96.739	89.0179	93.7849	95.6076	93.5566	101.41	100.726	101.948	108.356
ENSMUSG00000027358	Bmp2	protein_coding	2	133394079	133404805	+	3555	4.91803	5.06126	3.49172	4.8562	3.83036	3.6163	3.76659	3.97092	3.48798	2.99999	3.40523	3.50808	3.96317	4.05356	3.43621	4.54712	4.10152	3.9479	3.46142
ENSMUSG00000034723	Tmx4	protein_coding	2	134436105	134486065	-	10907	149.985	148.455	132.979	158.266	136.211	138.496	159.432	133.613	149.119	137.013	137.702	149.546	151.333	153.657	139.59	132.656	143.174	129.918	151.658
ENSMUSG00000027509	Rae1	protein_coding	2	172841910	172857532	+	2554	55.278	50.7236	49.608	53.3096	62.7249	58.3185	64.6813	60.7998	58.0398	48.0582	50.6302	55.6406	60.7873	57.6768	55.0043	61.7774	50.899	54.4701	54.877
ENSMUSG00000027510	Rbm38	protein_coding	2	172862291	172876527	+	2869	3.25012	3.32659	2.68548	2.91563	3.83886	5.63324	3.30375	3.22901	2.68487	4.4999	4.21944	4.1753	2.83315	3.7392	3.68467	3.88851	3.57903	2.74631	2.76245
ENSMUSG00000026933	Camsap1	protein_coding	2	25816850	25873068	-	8368	68.8089	66.1697	62.2003	62.4239	66.8853	72.2511	70.6412	66.8201	71.7778	69.8288	62.0087	71.6347	66.6674	74.8916	69.2289	65.1631	64.0784	66.4405	61.8618
ENSMUSG00000038400	Pmepa1	protein_coding	2	173066251	173117982	-	4913	24.2581	23.5978	21.4323	26.3362	29.5095	28.5223	23.8861	22.0886	21.4146	25.0209	27.1599	24.5157	24.8719	29.7875	25.5813	25.5806	24.2024	28.316	24.7918
ENSMUSG00000051177	Plcb1	protein_coding	2	134627987	135317167	+	11115	63.5874	59.9372	59.8249	52.4245	49.7065	68.8856	96.2405	70.4283	90.5993	61.5096	80.1494	68.8564	73.8848	68.6272	65.3712	69.5216	64.7597	56.5773	61.3781
ENSMUSG00000036352	Ubac1	protein_coding	2	25888555	25911759	-	2632	60.9468	57.3643	59.1152	61.129	65.5831	67.6849	60.3637	65.5347	58.8181	68.2448	55.9243	70.3264	59.0888	67.0394	66.4054	58.3896	64.2155	60.3399	64.5824
ENSMUSG00000026932	Nacc2	protein_coding	2	25945547	26013232	-	7815	127.613	132.374	140.187	130.972	121.508	111.557	112.892	131.722	110.754	133.283	119.38	130.814	117.877	124.671	115.099	120.379	131.943	123.002	129.142
ENSMUSG00000027519	Rab22a	protein_coding	2	173501553	173549136	+	7206	50.1628	46.6598	45.2628	51.3482	52.4661	54.3629	49.9627	51.2709	55.1945	50.9954	44.0982	53.8102	51.9252	56.9493	50.6609	48.9412	50.7855	46.4019	47.1197
ENSMUSG00000087679	Tmem250-ps	protein_coding	2	26026826	26030533	-	2483	168.581	145.432	137.392	169.663	178.474	172.34	160.813	178.554	140.055	169.924	160.888	165.351	179.501	168.692	143.24	165.416	173.191	172.843	166.231
ENSMUSG00000054455	Vapb	protein_coding	2	173579304	173626132	+	7134	111.856	108.166	110.339	118.302	110.763	110.595	109.222	108.215	106.789	111.728	103.471	115.722	108.393	116.327	106.526	105.923	103.834	113.137	108.259
ENSMUSG00000057378	Ryr3	protein_coding	2	112461700	113047432	-	18977	21.6199	18.4763	15.8904	20.661	20.9567	18.504	19.0275	17.272	18.6222	20.5276	20.7755	19.4645	17.6898	25.9027	23.2355	24.031	18.7325	25.1972	20.5301
ENSMUSG00000027522	Stx16	protein_coding	2	173918101	173941564	+	3962	168.643	175.217	184.741	182.29	173.664	161.174	170.426	168.352	168.149	176.998	166.52	172.13	169.528	163.51	163.114	175.613	171.155	175.688	172.769
ENSMUSG00000036327	Qsox2	protein_coding	2	26098649	26127537	-	4644	33.3182	29.0413	29.31	29.318	27.5537	28.8693	32.9154	26.3604	32.1621	28.2027	29.3848	28.1265	31.4467	31.2026	29.2889	31.0334	28.4345	32.7132	30.3596
ENSMUSG00000039943	Plcb4	protein_coding	2	135500931	135855189	+	8970	75.7558	91.4683	88.8521	81.1513	77.3091	74.8548	76.7187	75.1962	80.6167	82.2258	68.2143	90.1333	70.9226	83.1638	71.7586	72.4401	79.1926	63.5187	81.2405
ENSMUSG00000039263	Npepl1	protein_coding	2	173952142	173964863	+	2998	26.0971	27.6595	30.3395	27.6049	23.3112	22.2373	27.7016	22.9548	23.1241	26.3369	26.4298	24.3023	27.2932	25.7958	19.9813	29.2379	26.9208	29.2381	30.61
ENSMUSG00000057110	Cntrl	protein_coding	2	34999504	35068434	+	10194	9.99038	9.59259	9.30057	11.1912	10.1755	9.87284	9.00291	8.59007	8.9754	8.42466	7.28705	9.30419	8.82414	8.82726	9.14875	9.00074	8.34031	8.98522	9.71832
ENSMUSG00000027270	Lamp5	protein_coding	2	135894159	135911837	+	2933	162.934	139.816	160.824	168.026	239.097	167.439	175.279	163.041	217.917	186.658	230.945	167.787	188.82	208.484	192.468	193.909	191.571	213.736	158.22
ENSMUSG00000039913	Pak5	protein_coding	2	135923024	136229858	-	6505	23.8983	21.5266	31.1239	29.0838	28.0441	32.3552	39.365	21.7012	29.8636	24.3336	34.9777	26.4368	33.3629	32.2447	27.049	27.0551	28.6343	28.2372	31.4211
ENSMUSG00000048038	Ccdc187	protein_coding	2	26133481	26184450	-	9827	10.2745	8.77266	4.96552	8.53031	5.78719	4.24239	7.02731	3.34438	4.6075	7.69209	7.58719	5.92792	8.79526	7.57646	5.76119	7.06637	6.18582	8.19327	7.32218
ENSMUSG00000026878	Rab14	protein_coding	2	35070217	35091132	-	13589	78.1502	80.3192	75.6127	84.8434	79.5456	85.4558	82.4944	78.6911	84.239	79.7628	72.8259	83.7562	77.0422	85.26	82.1495	74.6411	79.4922	73.4378	83.5551
ENSMUSG00000027273	Snap25	protein_coding	2	136555373	136624348	+	6791	812.906	863.6	999.434	916.042	804.623	770.757	935.079	1141.74	994.873	891.246	1011.66	989.016	1049.14	859.523	850.769	866.383	912.847	972.351	1091.69
ENSMUSG00000027274	Mkks	protein_coding	2	136715700	136733302	-	3227	21.4007	17.9392	17.7077	17.8143	22.836	24.1309	16.0849	25.632	23.7537	22.3806	13.4707	26.3915	16.9602	23.9157	23.8048	14.7457	21.1283	17.8545	18.8077
ENSMUSG00000026930	Gpsm1	protein_coding	2	26205527	26238249	+	5383	111.079	102.833	103.888	92.6421	96.1999	107.642	115.375	95.6782	92.9429	121.932	116.174	121.204	114.055	107.914	112.855	109.672	111.057	100.813	115.422
ENSMUSG00000044042	Fmn1	protein_coding	2	113158081	113540200	+	16077	12.6874	13.6733	16.3872	14.9006	13.34	14.8278	15.0199	14.0216	13.6726	14.338	14.9055	15.2694	13.2632	15.4071	11.4266	13.9067	11.407	13.2631	16.294
ENSMUSG00000075467	Dnlz	protein_coding	2	26238133	26242112	-	2916	68.0018	60.9525	63.9999	60.6075	63.5221	60.652	62.0175	62.0265	59.5325	65.7047	65.1964	69.3295	61.0459	60.7847	58.9712	62.0722	67.3986	66.8757	61.511
ENSMUSG00000074934	Grem1	protein_coding	2	113576509	113588991	-	4148	5.8658	5.99734	4.28243	5.6637	3.62071	5.22456	4.02607	6.64694	6.20514	4.60093	3.44903	6.76476	5.02957	3.97587	4.87053	2.3053	6.78279	2.90863	6.08399
ENSMUSG00000026928	Card9	protein_coding	2	26242188	26250930	-	2293	4.003	5.25396	4.29343	4.50183	4.2792	4.00472	4.00243	4.23252	4.83412	3.59032	5.03939	5.22413	5.43541	4.39917	3.79065	5.95751	4.83633	4.40261	4.63883
ENSMUSG00000027281	Slx4ip	protein_coding	2	136733138	136913870	+	5905	11.3251	10.7839	12.2503	11.9355	10.0718	11.5388	10.8539	8.21776	9.73579	10.0761	7.7343	10.7544	11.1956	11.0902	9.86615	9.94758	9.73788	9.09007	9.92495
ENSMUSG00000023236	Scg5	protein_coding	2	113606707	113659466	-	1569	869.444	763.448	873.259	788.591	836.605	915.122	818.328	789.505	771.138	662.796	931.468	729.694	841.669	824.459	969.467	918.831	885.988	827.966	764.74
ENSMUSG00000027276	Jag1	protein_coding	2	136923376	136958564	-	5827	9.4014	10.6597	11.5328	9.10198	8.04158	7.21766	9.5275	9.08483	10.9301	9.11921	7.17681	7.37822	7.53267	9.20522	8.46624	8.75227	9.41006	9.33852	9.34195
ENSMUSG00000026879	Gsn	protein_coding	2	35146392	35197902	+	3157	86.6703	108.634	98.8402	91.6665	80.1123	71.4381	70.0075	91.7362	88.7899	87.1811	83.0522	77.0316	81.7894	64.6651	73.5188	100.677	89.5747	76.4332	86.6765
ENSMUSG00000062098	Btbd3	protein_coding	2	138098485	138431212	+	5776	271.315	278.273	306.91	237.262	254.021	272.591	277.096	275.639	290.042	279.588	246.499	291.513	244.487	277.569	255.823	241.433	262.786	225.549	284.9
ENSMUSG00000026880	Stom	protein_coding	2	35203998	35226988	-	2827	8.29754	13.1167	12.6427	10.6396	6.1626	8.83526	7.02499	12.7178	10.6332	7.08177	8.27229	8.88098	7.66731	6.57002	6.06615	7.0872	11.9136	6.96779	7.4514
ENSMUSG00000068615	Gjd2	protein_coding	2	113840082	113844100	-	2879	28.3397	28.9115	26.9846	25.0368	26.1527	21.3702	28.115	23.827	22.7747	25.7358	23.2219	25.6487	26.1627	26.2503	22.1944	26.176	25.6082	21.8942	26.7317
ENSMUSG00000036281	Snapc4	protein_coding	2	26252777	26270661	-	6622	24.4661	24.903	25.5322	25.0491	26.8531	23.1027	25.151	21.8507	22.1864	24.5253	31.576	23.1448	25.2859	27.3952	27.5289	31.5969	26.0505	32.1631	26.8974
ENSMUSG00000074766	Ism1	protein_coding	2	139520098	139600500	+	2965	4.37336	3.85211	4.33089	2.88125	4.05226	4.27396	4.26238	3.7196	4.30877	4.03868	4.45399	5.58974	3.83799	3.99614	4.83305	3.37867	2.42421	3.48783	2.88404
ENSMUSG00000035778	Ggta1	protein_coding	2	35290191	35353243	-	4709	4.54819	4.98383	6.36282	3.43936	2.67906	3.3541	5.94267	3.65356	3.71043	2.8608	3.56397	3.41501	4.3153	4.21626	3.64175	4.49647	4.88445	2.6144	4.3405
ENSMUSG00000039033	Tasp1	protein_coding	2	139675400	139908725	-	3652	30.8389	22.7063	26.2541	31.531	28.9517	30.777	27.6845	19.2668	30.5066	26.5901	25.2375	25.1624	28.5633	27.8844	31.5197	24.6254	30.3099	25.2157	25.4139
ENSMUSG00000045624	Esf1	protein_coding	2	139961803	140012484	-	4471	27.4057	25.9657	27.2369	28.1436	23.6035	30.5204	29.6798	24.815	31.0534	26.1134	21.6606	30.8297	24.7249	32.4816	30.6323	19.4525	28.8457	23.7358	30.3215
ENSMUSG00000027384	Ndufaf5	protein_coding	2	140012569	140045609	+	1789	64.5821	76.6115	73.0939	69.838	69.2869	69.0893	66.7741	70.0307	67.0008	63.7975	64.591	72.0954	72.6959	63.0081	67.7572	65.7957	64.3989	61.7969	75.6618
ENSMUSG00000026927	Entr1	protein_coding	2	26272814	26279303	-	3587	110.481	103.724	97.4328	108.215	132.643	114.024	113.122	117.142	107.896	119.19	95.723	120.864	114.209	124.182	117.754	114.441	120.517	114.429	120.999
ENSMUSG00000040383	Aqr	protein_coding	2	113931651	114017505	-	11805	16.9949	20.2515	16.4797	17.6696	19.7281	17.051	19.6652	18.3296	18.318	18.9878	14.8925	18.4042	19.8302	21.8235	16.8751	16.2392	15.8482	18.3756	16.3601
ENSMUSG00000040321	Zfp770	protein_coding	2	114023942	114031921	-	6793	19.2604	21.6274	19.7856	18.9951	20.6646	22.5752	21.7494	19.7745	22.7619	20.5201	17.5777	20.9678	18.9457	23.4529	20.5419	18.6015	18.5321	16.5648	20.3254
ENSMUSG00000068205	Macrod2	protein_coding	2	140237229	142234886	+	10308	28.2121	26.0006	24.7902	24.4486	30.1306	26.9569	34.7084	24.3511	29.5081	26.5555	22.0998	26.394	28.9133	30.3052	28.3278	21.0713	27.2545	25.6065	27.9423
ENSMUSG00000051379	Flrt3	protein_coding	2	140492834	140513320	-	4865	32.5534	31.7742	29.0343	33.4736	35.7691	27.9732	40.203	27.9739	33.8677	28.1137	27.9368	28.6702	30.0182	33.1092	30.9039	31.0744	32.2927	29.8607	33.8249
ENSMUSG00000026926	Pmpca	protein_coding	2	26279351	26287134	+	4282	85.88	94.5258	89.8156	86.1623	85.7676	82.0063	90.4398	84.8909	87.0491	88.9642	83.5275	89.0221	87.6991	94.7533	91.1802	92.8357	87.1914	91.3134	86.6993
ENSMUSG00000057147	Dph6	protein_coding	2	114346897	114485445	-	7407	6.76652	5.74549	7.48355	7.97738	6.78582	7.28972	7.41392	6.96826	6.31577	5.65835	7.42883	7.04498	7.90115	6.61475	4.78906	5.16398	6.07195	6.11654	7.3492
ENSMUSG00000040282	Cdin1	protein_coding	2	115412197	115609249	+	4349	9.27983	9.64153	7.97216	8.18475	7.78158	9.67057	9.51351	9.53497	9.15832	10.6265	7.40166	10.7913	8.47283	10.8977	9.07478	9.10914	9.30257	7.47335	9.59142
ENSMUSG00000026925	Inpp5e	protein_coding	2	26286261	26299139	-	4301	45.291	41.9795	44.4357	41.2563	44.1377	36.68	46.0346	52.7712	38.6147	48.5053	41.0035	45.0202	53.8611	44.1519	46.4265	43.7248	49.5626	40.5317	41.0245
ENSMUSG00000038844	Kif16b	protein_coding	2	142459394	142743439	-	9066	8.87101	9.14662	10.1037	9.71749	8.06209	8.8121	10.8864	9.56153	9.18031	8.37904	9.71107	9.32152	9.77262	9.02484	7.85133	9.81926	8.90232	8.25636	10.7204
ENSMUSG00000008333	Snrpb2	protein_coding	2	142904959	142914773	+	2857	46.1517	40.4701	44.5715	43.9804	46.6804	44.4195	53.1874	38.8337	50.1746	40.0798	42.0827	43.9386	41.9171	48.5896	41.5238	39.2078	48.8074	45.5907	42.9249
ENSMUSG00000027419	Pcsk2	protein_coding	2	143388076	143658205	+	7910	154.575	140.2	152.978	154.06	169.085	163.155	185.545	137.781	158.423	146.159	169.389	143.142	160.237	165.359	155.444	158.107	152.946	171.765	156.305
ENSMUSG00000027420	Bfsp1	protein_coding	2	143668448	143705093	-	2390	0.975375	0.916496	0.626831	5.65953	0.921649	4.53378	0.818357	0.276869	0.471653	0.626291	0.805811	0.617931	2.38068	0.736935	0.589752	5.62046	0.343707	0.618136	1.39625
ENSMUSG00000015932	Dstn	protein_coding	2	143757240	143785244	+	1911	310.072	296.707	312.012	312.648	292.567	297.348	317.831	291.211	336.72	289.909	280.598	298.823	285.831	297.944	310.642	280.217	304.232	257.691	317.05
ENSMUSG00000026924	Sec16a	protein_coding	2	26299443	26335226	-	9189	43.8247	47.2152	44.0427	41.255	45.8291	46.3888	44.8458	47.1197	41.5047	48.0335	41.8274	44.2515	42.2824	44.7467	44.0743	43.8554	40.8093	43.9983	43.1702
ENSMUSG00000027422	Rrbp1	protein_coding	2	143789315	143853183	-	8786	53.2143	58.8012	54.2231	57.4081	48.7973	50.2515	46.7658	53.2476	54.9983	57.6689	52.1069	58.029	47.0281	56.3121	53.7696	51.4902	57.5471	52.9104	53.2452
ENSMUSG00000027423	Snx5	protein_coding	2	144092043	144112826	-	4177	84.9694	91.096	78.1368	88.4561	88.8345	84.4635	92.8213	83.8037	88.2928	84.3023	74.5615	94.9134	84.1307	91.6152	92.0662	81.2701	89.8748	79.2845	91.575
ENSMUSG00000026923	Notch1	protein_coding	2	26347915	26406675	-	14232	11.8445	14.8082	14.1656	12.8431	11.2703	10.6978	11.3959	15.1264	11.9996	13.1467	12.3142	10.7921	11.2512	12.9042	11.1913	12.526	12.6694	14.2904	12.6177
ENSMUSG00000027424	Mgme1	protein_coding	2	144112583	144122436	+	3348	8.48592	9.11275	13.2962	12.6519	9.8091	10.4774	7.23499	10.1458	9.59578	10.0594	8.7107	9.65553	11.8963	7.79536	8.13933	8.63646	7.66745	8.38398	9.09514
ENSMUSG00000027210	Meis2	protein_coding	2	115693545	115895528	-	12043	55.2154	46.4713	35.6312	48.7395	44.6125	52.4907	65.2878	44.5613	48.1739	59.1469	46.8102	59.9533	53.0728	56.6515	61.5433	47.3388	52.7097	47.7605	58.3456
ENSMUSG00000037279	Ovol2	protein_coding	2	144147095	144174066	-	2113	1.86172	1.40687	2.73473	3.36919	5.21235	6.69264	5.48263	3.86236	3.37873	3.18777	5.7291	5.51384	5.12908	7.50188	5.8924	3.34026	4.27641	5.12724	3.4547
ENSMUSG00000026883	Dab2ip	protein_coding	2	35448278	35621004	+	8366	81.3296	85.3362	92.0436	79.3091	99.1911	97.975	88.2641	81.3106	80.3736	86.8204	87.9051	83.1851	86.7304	86.7182	84.3525	86.4876	87.0211	94.0926	88.2027
ENSMUSG00000027425	Kat14	protein_coding	2	144210903	144249596	+	4699	22.7893	24.8057	26.5075	23.3692	26.0379	29.2349	25.07	23.9865	24.5089	25.4835	24.4154	26.2259	25.4856	25.6921	23.8467	21.6581	23.9935	25.5184	22.1925
ENSMUSG00000027351	Spred1	protein_coding	2	116951855	117012760	+	6784	118.379	132.681	113.508	124.117	152.489	168.442	121.71	143.06	149.547	156.077	104.43	158.798	130.28	188.367	168.259	111.153	142.248	113.058	121.192
ENSMUSG00000027523	Gnas	protein_coding	2	174126113	174188537	+	11387	310.253	313.632	301.922	311.316	313.677	297.573	280.371	300.999	294.443	311.507	318.642	323.045	328.525	294.26	315.17	327.548	301.365	319.246	306.593
ENSMUSG00000027349	Fam98b	protein_coding	2	117080220	117102021	+	3390	76.3725	76.5218	74.4328	74.866	77.3233	84.081	80.2854	77.8834	82.2439	77.3807	68.7411	76.8681	71.9319	78.7826	75.8113	70.5192	70.6964	69.6546	74.7513
ENSMUSG00000026885	Ttll11	protein_coding	2	35641253	35869636	-	4024	30.8483	23.1345	25.7949	28.4835	33.69	31.2179	35.6688	24.6664	28.34	28.4562	32.7499	28.6677	32.252	33.7819	36.2535	34.6267	30.8252	33.6539	30.5281
ENSMUSG00000026895	Ndufa8	protein_coding	2	35926338	35939418	-	861	390.386	383.243	409.642	397.09	387.474	368.379	351.054	403.486	353.93	418.106	433.62	383.269	386.748	358.54	364.246	382.898	398.565	432.68	390.242
ENSMUSG00000037259	Dzank1	protein_coding	2	144312477	144369334	-	8262	219.127	239.366	235.156	258.888	225.335	223.847	236.24	213.684	212.957	240.165	230.105	251.128	238.215	240.561	210.806	220.456	222.963	243.095	234.39
ENSMUSG00000026894	Morn5	protein_coding	2	35939470	35969730	+	714	7.55011	7.66956	8.09312	5.73316	2.80461	4.62999	3.7929	6.48742	10.2621	4.97897	3.85332	5.28597	6.83051	4.48504	3.9482	2.55099	5.75252	6.20733	4.67373
ENSMUSG00000090625	Gm20721	protein_coding	2	174172112	174188505	-	1484	3.73078	3.16292	5.33603	7.31578	9.31078	5.19782	12.977	5.64807	4.43102	4.91717	7.04503	4.75477	3.65153	13.5947	5.69882	4.90946	5.53544	8.46188	5.48116
ENSMUSG00000027427	Polr3f	protein_coding	2	144369638	144383915	+	7710	21.6183	21.47	20.6523	21.722	22.1287	22.4866	25.3095	18.71	23.7098	20.6761	19.5194	22.7519	21.4717	26.2914	22.8824	20.8777	22.1347	19.8959	23.4264
ENSMUSG00000016253	Nelfcd	protein_coding	2	174257597	174269295	+	2883	68.2242	66.5887	63.4705	60.5604	63.4852	62.7477	62.9883	57.3044	59.8881	67.625	70.5233	65.2282	59.3012	59.6477	58.0165	66.4944	66.1755	64.3958	58.6703
ENSMUSG00000027347	Rasgrp1	protein_coding	2	117110474	117173482	-	5600	241.154	159.923	163.38	264.169	287.214	255.774	297.223	222.738	279.531	233.68	272.719	222.935	266.541	305.478	305.016	242.882	284.32	288.214	263.425
ENSMUSG00000027428	Rbbp9	protein_coding	2	144384185	144392710	-	2362	59.3396	68.426	61.3422	62.9928	57.9892	57.6162	64.079	63.5009	67.2915	58.1434	51.7173	61.1361	60.2224	64.8055	61.9618	57.3528	60.9487	56.2917	58.6314
ENSMUSG00000016256	Ctsz	protein_coding	2	174269286	174280832	-	1441	108.084	112.811	126.242	100.043	74.0686	82.0782	73.8164	89.6983	88.5269	80.2433	92.7909	78.2326	89.3117	72.6688	69.9374	96.5372	86.2219	88.1691	93.0656
ENSMUSG00000040152	Thbs1	protein_coding	2	117942357	117957614	+	6073	4.1984	11.0266	6.83674	3.60468	3.36331	6.29022	5.22729	9.33427	4.88791	5.54566	4.98336	4.99878	4.10453	4.03387	2.55303	4.53628	3.51687	3.89223	4.18985
ENSMUSG00000027429	Sec23b	protein_coding	2	144398149	144432669	+	6302	39.4874	35.2045	39.9034	40.95	36.6054	36.3408	35.8821	43.0504	38.219	40.0811	38.3746	42.4428	41.5315	39.254	39.737	32.551	37.9642	39.8913	38.4234
ENSMUSG00000026890	Lhx6	protein_coding	2	35971965	35995283	-	4805	10.4004	6.67515	5.43397	9.26001	10.8355	11.1226	11.2095	8.17104	8.75839	9.34549	11.4517	8.67432	10.1498	11.8296	11.8315	9.99785	8.33427	13.0158	9.85314
ENSMUSG00000074754	Smim26	protein_coding	2	144435974	144437286	+	471	131.467	136.528	124.503	137.545	120.32	112.689	126.495	135.34	132.829	143.01	133.767	140.752	106.422	106.064	109.229	107.312	144.322	117.1	131.516
ENSMUSG00000027430	Dtd1	protein_coding	2	144441817	144610678	+	2353	66.7492	66.9589	72.0367	63.4607	59.4024	67.0467	68.8639	65.5248	64.8341	64.4886	66.7647	63.1832	65.1738	58.5209	63.3969	67.8287	58.3016	65.7156	80.3947
ENSMUSG00000040133	Gpr176	protein_coding	2	118107591	118203900	-	3899	17.3012	15.7703	19.7057	18.5327	21.4167	18.4175	18.0974	19.2909	17.4913	16.6518	17.8525	22.895	21.6116	21.3953	19.1598	20.1458	19.857	20.4608	21.2363
ENSMUSG00000026889	Rbm18	protein_coding	2	36006091	36026785	-	5834	35.188	38.6722	34.9971	35.9066	35.6632	41.8374	39.8437	38.1105	38.4188	33.675	32.3041	37.2687	33.5777	35.9259	38.5356	32.4694	31.1884	30.8519	36.1432
ENSMUSG00000026887	Mrrf	protein_coding	2	36026401	36080659	+	4971	13.6875	12.212	13.4757	13.3188	14.2603	14.4088	11.1681	14.9533	12.1697	13.0232	13.4492	15.9771	11.9911	13.7215	12.1925	15.7097	12.1459	11.9868	13.0484
ENSMUSG00000063873	Slc24a3	protein_coding	2	145009674	145484086	+	4564	139.823	128.486	122.108	122.603	118.377	117.944	121.673	115.989	125.881	119.216	119.057	131.988	120.274	114.93	118.385	127.606	119.106	117.447	113.651
ENSMUSG00000047250	Ptgs1	protein_coding	2	36120438	36142284	+	3884	17.5556	18.5704	16.0899	15.03	11.9613	13.3345	15.0684	17.2074	14.6566	14.8855	15.1589	14.3224	14.3006	14.2637	12.7015	14.0686	13.1658	16.229	15.4115
ENSMUSG00000026921	Egfl7	protein_coding	2	26470026	26482696	+	3581	15.7048	14.6803	15.001	17.7928	15.1543	12.2062	15.4191	17.6162	14.8474	16.772	21.2818	12.2349	17.6291	19.2264	13.1202	19.1373	18.3515	17.7397	18.3463
ENSMUSG00000001768	Rin2	protein_coding	2	145517135	145729536	+	11271	11.2591	14.3674	12.7412	12.0167	13.5738	15.8058	11.8936	12.4464	11.8683	12.2014	11.7657	17.5436	11.3945	12.9985	16.7367	10.4031	11.151	10.5952	11.2508
ENSMUSG00000026922	Agpat2	protein_coding	2	26483069	26494223	-	2130	4.58295	6.46403	6.43059	4.67922	2.63238	3.53517	3.31983	4.24576	3.61638	3.60154	1.93751	2.77344	3.30729	2.33032	2.31609	3.52738	2.89246	2.42756	2.83962
ENSMUSG00000002728	Naa20	protein_coding	2	145744019	145758345	+	3705	53.1272	55.9536	54.5876	59.3738	59.0748	56.7575	59.7341	49.7106	56.54	59.7926	48.9362	59.2159	54.7006	60.5458	59.6013	56.7808	58.4223	50.1088	60.5712
ENSMUSG00000036186	Dipk1b	protein_coding	2	26518469	26526509	+	2476	58.2551	49.5411	53.4181	57.9361	59.363	60.6749	59.7311	62.7152	54.7084	57.6578	54.6698	66.9369	58.3251	56.7777	56.2626	64.3673	60.7966	53.4016	62.5022
ENSMUSG00000001767	Crnkl1	protein_coding	2	145759399	145776934	-	3844	25.0156	26.6599	28.4504	25.7891	26.047	29.192	28.8849	25.5345	29.0806	25.6514	20.8993	26.6377	24.5992	29.6572	25.4841	21.9739	25.5371	21.9706	24.3616
ENSMUSG00000036160	Surf6	protein_coding	2	26778640	26792891	-	4071	27.3427	27.8636	32.384	30.4717	31.4319	31.0831	29.0851	50.4428	27.9667	32.0803	27.3708	29.1429	26.6884	31.9366	33.2959	27.9072	25.8787	27.8824	25.8209
ENSMUSG00000015776	Med22	protein_coding	2	26795274	26800689	-	3614	46.7245	45.6303	45.4803	40.136	38.0662	43.4494	44.8358	45.1032	39.8208	45.0935	38.9014	43.4075	42.6582	38.5005	41.5364	41.8309	43.1869	46.1244	40.1664
ENSMUSG00000062647	Rpl7a	protein_coding	2	26800776	26803330	+	1781	238.547	242.639	243.82	234.938	213.517	232.432	230.113	254.011	229.754	227.971	234.035	231.723	244.473	226.194	229.114	233.301	230.272	242.63	251.075
ENSMUSG00000068154	Insm1	protein_coding	2	146063841	146066940	+	3100	6.48585	6.05648	4.48748	4.99485	6.91182	8.23492	7.86232	6.90177	4.72718	7.00133	7.0113	8.25768	7.5165	7.74754	6.8202	7.05062	6.55843	7.22787	5.98784
ENSMUSG00000009030	Pdcl	protein_coding	2	37240086	37249344	-	3751	42.1437	45.4653	41.3087	43.5098	41.8009	47.3462	45.6851	39.222	47.7827	39.9549	33.9599	39.9847	40.3779	39.442	45.2175	39.0285	43.9637	35.3155	42.9252
ENSMUSG00000005102	Eif2ak4	protein_coding	2	118219099	118305715	+	7457	25.9859	28.5558	29.0734	28.6167	29.5124	24.8011	27.7621	25.7931	27.2856	27.7508	26.4907	26.1205	29.467	30.3827	28.7622	29.0358	27.4022	26.9767	26.8783
ENSMUSG00000015790	Surf1	protein_coding	2	26803393	26806312	-	1753	114.529	110.673	119.401	105.69	107.493	99.5286	124.361	109.342	102.458	104.172	116.925	104.654	119.166	104.217	113.908	106.5	114.456	117.002	100.178
ENSMUSG00000075376	Rc3h2	protein_coding	2	37260081	37312915	-	19624	17.3063	18.6405	17.4822	23.0271	18.7351	22.6576	19.4275	13.9937	20.4495	18.125	12.8843	20.0436	16.9961	22.3806	14.7841	15.4306	16.2207	15.32	22.6697
ENSMUSG00000009549	Srp14	protein_coding	2	118306331	118310192	-	1195	254.207	269.45	275.985	270.466	268.116	239.445	268.421	257.119	240.229	258.815	263.385	252.802	263.008	237.561	251.038	278.356	235.783	266.829	253.42
ENSMUSG00000066798	Zbtb6	protein_coding	2	37315512	37333183	-	5080	29.3114	29.9058	27.637	31.2511	28.8548	32.7183	31.0085	28.657	31.9166	28.1762	25.4546	29.9764	26.6677	31.1091	28.5786	26.0393	27.4089	24.6224	30.8742
ENSMUSG00000050714	Zbtb26	protein_coding	2	37322180	37333132	-	9489	10.057	13.0424	12.856	12.5854	13.4428	15.8515	11.9233	12.8313	13.1467	12.5604	9.04622	14.5954	11.9639	13.8197	11.4377	9.83742	12.3145	9.6528	13.3856
ENSMUSG00000040093	Bmf	protein_coding	2	118359238	118380168	-	5253	5.54718	7.26746	6.84467	6.67457	5.41317	4.64997	5.67094	5.54265	5.61515	5.52088	5.76127	5.15432	4.43578	5.02934	4.11431	7.23813	5.90331	6.0935	5.47916
ENSMUSG00000037110	Ralgapa2	protein_coding	2	146081799	146353924	-	18811	13.5	12.4013	11.5024	12.6214	12.157	9.42153	11.3733	10.9635	12.8839	12.1746	10.2673	11.8289	11.2635	12.5379	12.5508	10.9172	12.3584	11.9244	11.1872
ENSMUSG00000074749	Kiz	protein_coding	2	146697784	146812017	+	2278	33.4501	35.715	35.7949	40.3926	31.1186	29.9913	33.1549	32.1466	31.34	32.6899	32.1263	34.7927	36.8712	32.3324	28.5655	29.1841	32.1841	31.4536	39.1861
ENSMUSG00000074923	Pak6	protein_coding	2	118493784	118528501	+	5211	57.5126	47.8594	44.4793	48.6014	51.9164	55.5798	60.0537	50.8361	50.5832	51.4528	54.2228	46.1015	55.1662	55.4613	49.3188	51.9491	46.7401	56.7955	45.7875
ENSMUSG00000078137	Ankrd63	protein_coding	2	118529584	118534444	-	4861	34.4385	22.4662	16.8185	30.4257	36.4576	42.1643	37.2338	21.4628	26.1271	34.8343	31.8085	30.9893	35.3938	41.4371	39.6765	31.2405	32.9108	35.8117	31.4071
ENSMUSG00000027433	Xrn2	protein_coding	2	146854916	146919920	+	3981	73.6718	72.7862	74.2424	77.4767	69.466	66.7087	84.9575	63.9942	76.7358	62.3212	65.2398	71.351	75.4776	75.6538	72.582	70.4589	72.2724	64.7568	78.3233
ENSMUSG00000027434	Nkx2-2	protein_coding	2	147019466	147036163	-	2875	9.0712	10.0134	8.3374	10.0905	7.94031	5.36596	7.0647	6.59798	7.71105	10.7382	9.56963	5.8218	7.72778	8.40956	6.21	8.55271	9.64322	9.07818	8.63279
ENSMUSG00000037014	Sstr4	protein_coding	2	148237264	148238687	+	1424	23.9417	15.4921	21.3417	23.9969	26.2968	32.2431	22.3987	30.3597	26.1231	14.4533	27.4354	21.7795	25.8766	29.1222	28.5399	26.381	25.8148	27.1469	25.3383
ENSMUSG00000074918	Inafm2	protein_coding	2	118576239	118579291	+	3053	72.5858	69.2355	64.0722	70.7129	77.5941	83.6771	83.1847	71.8142	83.63	79.2421	68.1283	83.5793	74.0147	95.2408	80.8708	75.6932	76.6839	71.9397	78.4255
ENSMUSG00000074743	Thbd	protein_coding	2	148246386	148250108	-	3723	32.7162	61.3565	46.6781	29.8302	20.5466	38.1323	23.8832	48.8185	43.3985	42.0143	21.4308	32.2196	28.528	28.0407	18.8035	22.0766	27.9667	23.9412	20.7837
ENSMUSG00000027435	Cd93	protein_coding	2	148278560	148285483	-	6677	9.38289	10.0291	9.51975	10.5022	6.568	8.63683	8.67515	8.85328	9.42612	7.76216	9.22995	7.96267	8.60267	9.18442	4.64418	8.59284	9.8115	6.01086	10.2455
ENSMUSG00000036992	Nxt1	protein_coding	2	148514521	148517947	+	1116	25.8494	28.4598	27.4235	30.4603	28.7096	29.622	30.1982	27.0774	24.5787	30.6811	24.8995	32.9366	29.1337	28.5511	27.365	26.1134	29.259	29.1233	25.2297
ENSMUSG00000035437	Rabgap1	protein_coding	2	37333291	37456466	+	12615	38.1017	35.9676	34.0665	40.5052	38.2085	37.0807	42.2076	33.641	39.2877	35.0626	34.2191	36.097	34.6009	38.6613	36.5366	34.5981	38.159	35.6015	36.6705
ENSMUSG00000045838	Ccdc9b	protein_coding	2	118584639	118593142	-	4779	15.1215	15.289	21.675	20.7808	13.2829	10.2608	16.1187	12.9232	14.9388	12.8808	14.6228	12.7389	17.1785	10.7883	12.3382	23.3441	14.1809	14.8899	18.1114
ENSMUSG00000027439	Gzf1	protein_coding	2	148522943	148534869	+	4472	53.5285	55.2784	50.8245	52.5336	57.6746	54.9901	56.4195	46.6102	54.951	57.6124	47.8027	56.4718	51.0746	67.1684	56.4706	45.6167	52.9485	50.8195	50.6956
ENSMUSG00000027438	Napb	protein_coding	2	148535905	148574387	-	7051	228.143	274.486	254.691	205.364	174.689	218.872	316.608	273.846	296.454	224.069	256.007	265.912	260.069	213.23	213.828	275.433	230.821	197.37	260.507
ENSMUSG00000027443	Cst12	protein_coding	2	148631281	148635357	+	655	4.22631	8.3604	3.92094	2.44549	3.97441	3.92548	5.28304	6.06152	3.72882	6.85574	0.840082	6.76422	0.413654	1.46671	3.58653	2.08558	3.13534	3.75915	3.82104
ENSMUSG00000027447	Cst3	protein_coding	2	148713642	148717612	-	1266	1648.12	1967.85	2057.68	1765.57	1567.83	1883.28	1573.92	1728.86	1605.99	1707.29	1952.84	1540.24	1845.67	1427.76	1637.75	1815.29	1645.68	1827.43	1609.05
ENSMUSG00000040035	Disp2	protein_coding	2	118610200	118641655	+	9555	215.579	216.144	208.284	206.439	205.426	182.849	181.518	196.495	164.084	207.391	221.08	198.133	202.86	180.845	183.189	206.994	179.616	210.431	195.403
ENSMUSG00000026915	Strbp	protein_coding	2	37373240	37593871	-	18616	59.9191	62.9836	66.2771	72.9271	69.6182	67.5886	65.1074	68.2357	68.9192	61.7618	60.5054	69.9713	59.7019	69.7023	65.7331	61.432	69.2125	60.7624	70.1678
ENSMUSG00000053164	Gpr21	protein_coding	2	37406344	37407183	+	3733	3.5907	2.59857	3.0959	3.4804	4.77422	4.52622	3.86911	2.12714	4.12691	3.25791	3.16915	3.64851	5.08064	4.88969	4.34217	3.78139	5.22627	3.69369	4.97249
ENSMUSG00000074736	Syndig1	protein_coding	2	149671131	149846312	+	2463	78.8525	85.4394	88.1967	83.244	95.287	89.1811	83.3197	76.4793	80.3218	88.5764	78.5279	79.6157	77.6639	83.5359	83.0749	82.2703	89.5501	82.4746	79.5986
ENSMUSG00000068134	Zfp120	protein_coding	2	149956326	149978598	-	4376	16.9469	17.6267	17.9979	18.8308	16.9315	20.1032	20.4912	16.3312	19.0623	12.8271	13.2659	18.8994	16.5315	18.2948	17.286	15.6605	15.3461	12.435	17.2533
ENSMUSG00000035403	Crb2	protein_coding	2	37666261	37689115	+	6698	7.26526	6.65733	7.44494	7.46665	7.44432	8.50007	6.73866	4.80793	8.33069	5.50307	8.46165	4.16485	6.95764	5.88063	6.0676	5.57463	5.9175	7.83006	6.32111
ENSMUSG00000060336	Zfp937	protein_coding	2	150059993	150082645	+	2797	12.0329	12.3064	11.248	13.3626	10.8823	12.6071	12.1028	10.4096	15.382	14.1817	10.23	12.731	12.3024	17.0592	11.4225	8.05861	11.8211	12.1483	13.4967
ENSMUSG00000063364	3300002I08Rik	protein_coding	2	150152855	150204685	-	2117	4.88638	5.61685	4.75146	7.146	4.06741	6.41973	5.54334	6.25145	5.05852	5.03777	4.54862	5.89098	3.83954	5.74813	4.43869	4.51696	6.01447	3.48924	5.51708
ENSMUSG00000068130	Zfp442	protein_coding	2	150249061	150293406	-	2922	9.67322	10.0665	9.44844	9.0755	8.01819	9.93077	9.42255	10.2662	11.9592	10.1172	7.81503	10.8386	8.99436	12.0005	11.1751	8.49305	8.99614	8.59509	8.2798
ENSMUSG00000033096	Apmap	protein_coding	2	150425000	150450487	-	2428	115.333	109.805	101.368	108.927	108.125	105.973	114.574	102.746	114.752	104.88	102.663	114.691	103.78	114.943	111.46	107.18	119.345	100.599	115.707
ENSMUSG00000027332	Ivd	protein_coding	2	118692435	118713390	+	5505	111.37	114.992	115.892	104.103	88.3933	86.6071	96.0924	121.485	109.278	98.5655	95.907	101.497	101.487	93.5972	96.6556	98.6804	97.8514	97.1031	102.142
ENSMUSG00000035392	Dennd1a	protein_coding	2	37689003	38177387	-	15344	18.345	14.7241	16.8213	16.0648	15.6216	14.1716	17.9436	15.5252	15.244	15.9619	17.9844	14.5765	16.2453	15.2561	15.2948	16.3813	16.9442	16.6246	15.5636
ENSMUSG00000040007	Bahd1	protein_coding	2	118730858	118755009	+	4664	54.605	48.1722	51.7149	49.3788	58.3058	62.8858	53.9356	58.4062	50.3122	58.4501	56.9838	53.7601	55.6526	57.4687	50.0158	58.5788	51.6495	59.1804	49.1899
ENSMUSG00000074916	Chst14	protein_coding	2	118756977	118759060	+	2090	4.18268	6.13858	6.04166	5.27971	3.54508	4.48157	4.96707	4.64362	4.49462	3.75999	5.6605	3.69017	4.92625	4.67324	4.38364	4.35744	4.12695	4.71242	3.39293
ENSMUSG00000027452	Acss1	protein_coding	2	150460025	150510420	-	4128	33.6006	36.2721	35.4105	32.2929	17.5606	29.7196	26.9705	36.2811	35.0901	28.2832	24.9933	29.138	31.3738	24.0096	20.6008	27.3013	30.8445	28.9289	31.3252
ENSMUSG00000039983	Ccdc32	protein_coding	2	118848260	118859874	-	2214	76.7309	65.9332	84.3892	93.8923	77.8747	88.0124	86.3705	79.6012	69.4985	82.904	78.0396	76.044	90.6816	75.3571	85.415	97.5902	72.258	77.4038	85.4421
ENSMUSG00000027324	Rpusd2	protein_coding	2	118865271	118870250	+	2706	11.3607	13.761	12.8126	11.6415	14.1344	13.5061	10.7863	11.4117	14.233	12.3077	11.3874	11.8857	14.5184	12.0708	13.1089	12.1158	11.3839	11.374	12.4091
ENSMUSG00000000247	Lhx2	protein_coding	2	38229293	38259211	+	4393	32.5355	25.4651	27.1846	27.1038	32.4556	35.7446	33.7686	30.8791	37.8915	31.0066	31.3142	31.6013	35.0938	34.4798	32.1388	33.0138	33.2847	31.3315	26.8244
ENSMUSG00000033068	Entpd6	protein_coding	2	150590962	150613595	+	4775	49.8572	48.1664	42.7588	45.3609	48.6888	43.616	46.2541	45.4078	44.2244	49.1761	46.6707	45.7748	44.0319	48.0515	49.3451	47.4902	47.0511	48.9354	40.9705
ENSMUSG00000033059	Pygb	protein_coding	2	150628655	150673678	+	4809	238.677	267.89	214.374	210.768	202.248	193.204	219.311	199.061	213.308	243.014	229.759	215.279	193.193	225.574	208.441	242.826	216.553	244.586	194.21
ENSMUSG00000026749	Nek6	protein_coding	2	38401655	38484618	+	10714	9.21993	9.0394	9.66817	9.46865	7.62569	7.98804	9.15574	8.48196	8.87296	8.7667	8.67956	9.09767	9.05337	9.161	7.9373	9.30765	8.18469	8.25037	9.40238
ENSMUSG00000032046	Abhd12	protein_coding	2	150674413	150746661	-	2823	291.29	249.126	266.783	291.648	317.504	296.986	298.719	277.922	296.82	281.883	275.322	309.88	311.734	310.703	328.702	306.391	309.757	286.607	279.121
ENSMUSG00000070730	Rmdn3	protein_coding	2	118967482	118987515	-	3537	96.1425	95.0609	94.8166	86.9508	93.2458	95.0216	80.0113	101.4	97.8948	102.095	82.2969	101.417	85.2587	89.0438	93.117	86.9637	101.376	81.5874	88.4501
ENSMUSG00000026750	Psmb7	protein_coding	2	38478048	38534099	-	3421	115.884	117.95	119.552	114.143	122.573	118.429	124.46	110.06	107.365	119.723	118.222	114.161	119.592	110.878	113.373	119.395	115.979	120.557	119.799
ENSMUSG00000046814	Gchfr	protein_coding	2	118998254	119002871	+	645	9.939	13.3415	13.6043	13.2448	7.45113	13.9522	6.7645	13.3369	10.7773	13.3439	11.9435	17.5543	4.20068	8.68845	5.82742	13.0605	8.27828	12.2158	10.9941
ENSMUSG00000034278	Dnajc17	protein_coding	2	119002981	119039276	-	1308	29.7408	33.0143	28.7975	28.9825	28.9351	26.3971	34.2773	29.5108	40.3616	30.6119	29.8685	27.6001	29.6215	29.7463	41.847	31.5056	37.3676	31.2486	29.18
ENSMUSG00000068580	Zfyve19	protein_coding	2	119039098	119047530	+	3255	24.4394	20.5728	21.1717	23.8943	25.408	23.6976	22.8336	21.549	21.356	25.867	26.3716	26.0636	23.8896	24.0543	21.8679	21.7534	23.9119	25.341	24.0283
ENSMUSG00000068115	Ninl	protein_coding	2	150776439	150881302	-	5952	7.17223	6.44026	5.6453	6.21964	4.44101	4.10388	6.90077	5.0029	6.78649	5.81558	6.93364	4.79713	7.23791	5.08432	5.52562	6.15858	5.76209	5.58472	6.3775
ENSMUSG00000027315	Spint1	protein_coding	2	119067843	119079995	+	2767	4.47568	3.90158	1.93367	3.73064	6.80283	2.12396	4.24114	1.91317	4.685	2.23146	4.47441	2.25356	2.64383	5.15009	5.00909	3.29131	7.05084	6.49597	2.86429
ENSMUSG00000034226	Rhov	protein_coding	2	119099682	119101753	-	1703	21.4738	21.5901	19.9817	20.9016	23.9876	17.5784	17.669	19.428	19.7473	17.7985	23.2638	18.2114	22.4328	19.2741	21.1054	18.9842	20.1385	17.9282	18.2479
ENSMUSG00000034216	Vps18	protein_coding	2	119119221	119128934	+	4786	49.1642	45.6039	48.8763	44.9592	51.9242	45.6647	44.7961	46.9165	42.7881	52.347	50.9899	47.8296	50.5542	48.5767	46.1393	46.7626	48.6594	55.1509	43.4911
ENSMUSG00000063972	Nr6a1	protein_coding	2	38613382	38817700	-	10824	4.95347	5.33383	4.2511	6.34694	5.92015	5.68412	5.50434	5.09452	5.58904	5.56612	4.3211	5.59415	4.60584	6.81942	4.88327	4.75377	5.72988	5.27753	5.35672
ENSMUSG00000027314	Dll4	protein_coding	2	119156265	119166443	+	3852	3.02589	4.50855	3.5003	4.38937	3.11915	3.24212	4.45263	4.46641	2.73131	3.01155	5.35683	3.53579	4.572	3.57476	3.29324	4.84669	3.94522	4.34664	4.43986
ENSMUSG00000027313	Chac1	protein_coding	2	119181710	119184862	+	1637	16.3764	15.2923	14.7734	14.8949	15.9025	12.2288	13.9699	15.0911	15.0346	15.0872	20.8404	14.2343	13.7375	14.6716	16.0726	18.4978	15.4306	19.7039	14.7792
ENSMUSG00000027455	Nsfl1c	protein_coding	2	151336102	151353230	+	3967	99.4939	102.387	99.6989	93.2732	96.4649	94.2125	96.142	98.0259	86.9994	101.924	94.3213	98.7382	92.7505	92.5903	94.7488	94.8125	97.8421	101.171	88.3261
ENSMUSG00000046618	Olfml2a	protein_coding	2	38821990	38853765	+	5579	6.78995	9.25461	7.63391	5.58273	4.80971	6.91304	6.39131	6.64207	6.53303	6.97575	4.83284	5.97083	4.61366	5.13725	3.87389	5.42766	6.14733	4.32514	4.78515
ENSMUSG00000032966	Fkbp1a	protein_coding	2	151384403	151403612	+	3857	342.125	269.757	281.547	313.964	350.397	353.599	327.312	318.134	332.691	325.65	329.125	321.127	332.972	326.749	338.703	333.339	338.956	349.706	309.901
ENSMUSG00000034154	Ino80	protein_coding	2	119203523	119308168	-	6803	26.6636	28.1732	26.4888	26.7633	27.5515	27.2664	32.0233	24.5765	26.429	28.5759	27.541	26.1471	27.0824	32.2679	25.6569	27.6438	27.4705	26.1679	28.849
ENSMUSG00000026755	Arpc5l	protein_coding	2	38895360	38905338	+	4498	63.1633	65.1159	62.759	64.8126	67.7143	68.4322	72.0483	62.278	62.6111	67.7203	62.3898	67.0899	59.2727	63.8256	68.9921	62.0061	67.7549	60.1054	62.6902
ENSMUSG00000027457	Snph	protein_coding	2	151432469	151474469	-	7861	156.539	132.237	140.728	143.247	170.98	162.022	145.495	154.661	152.886	157.686	174.12	148.189	163.511	165.167	161.373	158.687	158.262	171.74	146.163
ENSMUSG00000074704	Rad21l	protein_coding	2	151487324	151510453	-	1659	6.49883	6.03579	10.3203	10.4061	1.68987	5.97797	7.61782	6.7807	7.24775	0.902252	0.829195	4.45104	10.4523	1.4477	4.38967	5.90119	5.69427	1.48417	7.79449
ENSMUSG00000014077	Chp1	protein_coding	2	119378178	119417508	+	3499	165.475	160.081	157.868	172.789	174.381	169.327	172.596	175.941	167.633	166.25	162.135	167.8	171.75	172.746	169.726	160.72	177.838	170.295	149.912
ENSMUSG00000087035	Tmem74bos	protein_coding	2	151521281	151528259	-	2219	3.34859	4.93561	3.47213	2.48639	2.34632	3.80721	5.01732	5.46709	3.13266	3.45709	3.09967	3.77145	3.29674	4.11293	2.64666	3.3859	2.49881	3.21789	4.88752
ENSMUSG00000044364	Tmem74b	protein_coding	2	151543928	151554077	+	1959	16.6595	12.6189	15.1856	15.7172	10.5287	12.5625	14.2081	11.0342	11.7961	14.1355	19.2406	13.4861	14.7989	12.3417	13.3108	17.3169	14.2571	15.0826	13.2017
ENSMUSG00000032869	Psmf1	protein_coding	2	151557732	151586106	-	6441	26.8275	25.1413	25.851	24.9793	19.5865	20.4158	24.3395	22.3962	22.6349	20.5957	24.3475	21.2985	21.0327	21.4283	20.9716	23.1883	23.5623	24.1216	24.3828
ENSMUSG00000027305	Ndufaf1	protein_coding	2	119485927	119493302	-	1501	65.0345	64.6266	55.3225	61.1834	65.1043	68.03	60.0404	59.8087	66.3383	62.3266	58.288	65.4849	62.2755	62.8303	63.3856	57.6395	59.1057	58.3983	62.8058
ENSMUSG00000026754	Golga1	protein_coding	2	38906167	38955497	-	5573	44.6266	44.3857	39.9004	43.1131	48.4723	45.3786	46.2991	43.5366	41.1957	45.0891	40.6791	46.6697	41.3246	50.9107	49.6561	41.5888	44.7359	39.9844	44.9839
ENSMUSG00000035236	Scai	protein_coding	2	38956226	39080746	-	12341	49.6438	48.6708	47.4998	52.6678	44.2817	43.6037	61.2121	47.2744	62.0821	48.3642	51.6323	51.7509	52.4718	65.5461	56.5166	44.0372	53.7833	46.1882	55.2974
ENSMUSG00000026753	Ppp6c	protein_coding	2	39084366	39116463	-	4444	56.9804	57.7743	58.7057	61.2748	59.8404	68.0653	65.2048	57.5751	62.315	62.6909	48.5372	62.7726	56.3958	65.8982	60.1039	53.3328	56.7018	49.81	58.3363
ENSMUSG00000049252	Lrp1b	protein_coding	2	40485258	42543636	-	23774	16.4731	16.4988	12.486	18.7006	15.6163	15.821	18.3018	13.824	16.9747	15.5592	15.2411	16.6414	14.9524	18.6826	18.9523	15.3802	15.4883	14.8725	15.4226
ENSMUSG00000049744	Arhgap15	protein_coding	2	43638836	44285965	+	8818	4.26284	3.868	4.36871	4.68255	4.99601	4.60287	7.166	4.42745	5.28386	4.20126	5.1793	4.81975	5.162	6.19182	5.35479	5.26717	4.51812	4.94235	5.7948
ENSMUSG00000036890	Gtdc1	protein_coding	2	44454424	44817669	-	7928	18.7634	16.0051	17.6279	15.8267	20.9393	19.2737	25.088	17.0548	20.8303	18.1016	21.2383	18.5869	21.8723	23.468	19.9419	19.5569	17.7182	19.0693	20.6776
ENSMUSG00000026872	Zeb2	protein_coding	2	44873644	45007407	-	20203	32.2072	30.2881	30.3606	32.0576	27.4063	29.3352	38.017	33.6159	42.6748	30.6824	33.6367	29.8495	34.4798	32.2324	31.0232	34.4168	33.3516	29.9325	34.1398
ENSMUSG00000052155	Acvr2a	protein_coding	2	48704121	48793281	+	5686	59.2421	47.3284	44.264	48.4852	49.129	53.6499	61.7313	53.9599	69.1563	50.8071	42.7255	50.5329	50.9866	59.1353	58.4196	46.5683	49.2283	47.8071	48.6017
ENSMUSG00000026761	Orc4	protein_coding	2	48792836	48840289	-	7458	44.3654	43.0273	42.1838	48.3006	41.2688	45.557	48.335	42.6475	48.6188	42.5739	36.5213	46.4914	39.7079	51.7618	45.2322	38.6176	41.1391	37.4387	48.1563
ENSMUSG00000036792	Mbd5	protein_coding	2	48839520	49215417	+	19632	16.4532	15.2697	15.0441	15.9012	17.738	15.8286	17.3811	15.4374	18.0679	16.8215	15.3315	15.7391	14.4222	18.0734	16.7046	15.633	16.4233	16.8439	16.0206
ENSMUSG00000069495	Epc2	protein_coding	2	49341498	49441960	+	4697	51.988	48.8664	49.4834	49.9413	57.1714	58.3775	62.5255	49.3552	56.9185	55.4103	47.9144	56.5266	52.1467	64.8031	57.0665	47.5517	51.2429	46.76	56.5262
ENSMUSG00000026764	Kif5c	protein_coding	2	49509310	49664790	+	7142	556.817	585.418	639.537	637.673	605.43	630.017	627.297	608.627	619.341	585.153	592.782	564.981	572.843	631.944	629.792	556.662	628.43	611.113	610.073
ENSMUSG00000026765	Lypd6b	protein_coding	2	49677700	49838861	+	2604	15.1068	13.8794	14.9583	13.3961	13.4576	6.9118	14.3287	11.6046	13.7804	14.4424	13.5239	14.9979	11.5494	18.0776	13.4419	14.0768	13.0916	15.5072	14.7373
ENSMUSG00000050447	Lypd6	protein_coding	2	49956441	50083576	+	3729	37.1177	38.1812	32.1974	31.405	37.9125	33.4413	44.3811	30.3442	35.0156	31.0586	32.242	36.3042	29.6447	37.3131	34.5857	31.1994	35.6869	28.5908	33.894
ENSMUSG00000026766	Mmadhc	protein_coding	2	50169893	50186813	-	2012	78.7138	83.5951	77.9698	82.8851	86.9869	83.7955	81.2081	83.0983	80.0244	82.0209	71.6533	84.7389	75.4117	79.4213	72.3902	73.214	78.9001	79.1784	79.7151
ENSMUSG00000017144	Rnd3	protein_coding	2	51020450	51039123	-	4432	23.8006	27.3591	19.4606	23.5322	20.6033	30.789	27.2592	23.5901	25.4344	27.0187	21.1684	26.2507	23.4753	31.6113	20.7249	20.0347	23.7245	19.1113	22.9648
ENSMUSG00000036249	Rbm43	protein_coding	2	51814460	51825175	-	2633	24.126	26.5618	23.1657	26.5648	26.6948	25.5989	26.9133	21.6132	26.3296	24.6583	24.1376	23.9318	22.8445	22.865	22.8405	24.817	25.1149	23.4722	25.7439
ENSMUSG00000026946	Nmi	protein_coding	2	51838499	51863236	-	2001	6.55307	8.36637	8.44949	6.8487	6.3047	6.33298	8.12034	7.60594	7.69903	7.29343	7.01223	6.23249	6.09318	7.36165	6.69181	5.12015	7.79997	4.55287	6.87922
ENSMUSG00000053475	Tnfaip6	protein_coding	2	51928021	51946698	+	1710	18.915	26.0765	26.2829	28.6221	38.6446	40.8125	14.8692	23.6051	23.2921	30.4182	21.7205	41.2636	17.4291	30.8995	34.4821	27.6939	17.5341	26.6383	25.6133
ENSMUSG00000036202	Rif1	protein_coding	2	51962844	52012395	+	10504	28.4763	40.9915	34.78	33.6842	30.8648	47.208	39.1885	47.8354	36.6843	42.3051	25.3806	46.4759	30.1794	40.7149	33.7258	25.4467	31.9661	25.2225	34.1718
ENSMUSG00000036093	Arl5a	protein_coding	2	52287963	52314913	-	5409	62.3837	68.6406	66.6309	69.3944	64.7135	73.2385	64.0582	83.4741	82.6665	70.2896	60.2237	76.966	62.1632	80.6943	74.6143	58.8448	66.2149	54.1702	72.0667
ENSMUSG00000017412	Cacnb4	protein_coding	2	52318332	52566843	-	8963	171.348	176.883	184.935	193.903	199.869	200.95	209.051	181.788	219.841	186.123	167.661	192.802	186.423	214.369	193.533	171.106	196.658	171.008	196.907
ENSMUSG00000055371	Stam2	protein_coding	2	52581676	52632212	-	6007	22.2414	24.9001	22.6595	24.7989	21.8351	26.0794	25.4719	24.0143	22.9253	21.4919	19.4196	24.3397	22.6876	20.2577	23.2298	23.4612	22.8715	20.9866	23.4363
ENSMUSG00000036053	Fmnl2	protein_coding	2	52747872	53022215	+	5636	46.6095	50.913	45.6061	49.1996	49.5649	52.7898	49.2519	51.7382	56.3026	48.0708	42.4211	53.2231	43.5548	54.8019	56.9372	48.4357	49.3007	43.2946	52.9925
ENSMUSG00000061136	Prpf40a	protein_coding	2	53024716	53081296	-	10876	30.5834	31.1882	29.7925	31.0102	27.3971	29.3654	32.7021	26.2229	32.7521	27.7835	26.3339	29.1345	29.172	31.9024	29.8507	25.8114	29.0034	26.2389	30.9128
ENSMUSG00000026960	Arl6ip6	protein_coding	2	53081738	53109232	+	2703	22.1537	20.8959	21.8531	23.6381	19.41	24.868	21.5408	20.8087	21.6859	22.4276	19.1357	23.2513	21.5512	22.0952	21.9013	19.8785	20.9696	21.0425	24.1513
ENSMUSG00000075334	Rprm	protein_coding	2	53974105	53975564	-	1460	94.3036	50.3669	71.9746	79.6022	82.7056	75.9784	92.126	64.6609	69.3594	78.8145	105.905	83.2838	94.0879	101.005	89.9446	84.9887	78.3481	107.765	77.1406
ENSMUSG00000060988	Galnt13	protein_coding	2	54326329	55008321	+	7810	57.0661	57.5553	65.329	62.8048	50.7417	63.2803	70.9879	60.7209	62.3284	58.0958	51.4322	59.3977	55.8539	61.2581	51.5255	42.4451	58.98	45.367	64.3321
ENSMUSG00000026824	Kcnj3	protein_coding	2	55325982	55485537	+	5215	124.129	110.316	119.834	124.806	124.335	137.029	144.48	125.576	145.545	119.941	132.261	130.458	125.73	143.321	130.59	115.126	128.338	122.711	128.139
ENSMUSG00000026826	Nr4a2	protein_coding	2	56996842	57014015	-	4059	26.921	15.8039	15.0799	19.863	22.1512	43.6631	29.097	59.2322	42.2592	32.9588	22.6392	30.2397	30.9726	32.1494	26.5071	23.0537	27.3719	23.5366	21.2214
ENSMUSG00000026827	Gpd2	protein_coding	2	57127647	57257865	+	6549	94.0387	90.9512	77.3524	84.7899	80.8152	92.6274	98.6472	93.6649	105.484	82.5957	81.3743	79.4792	90.5627	95.1306	85.9823	79.4729	90.1862	87.3007	79.5217
ENSMUSG00000026830	Ermn	protein_coding	2	57935125	57942876	-	3635	86.6965	107.477	98.8546	120.398	109.242	101.352	74.7086	102.549	98.8735	104.902	68.952	116.695	80.7986	94.9683	120.206	97.7724	118.021	88.6678	132.656
ENSMUSG00000026834	Acvr1c	protein_coding	2	58157465	58247907	-	9292	18.0631	19.1617	15.616	18.8091	23.7058	23.7971	22.0043	19.0378	25.476	20.4381	21.0224	18.4015	18.3992	25.3476	20.7057	18.3523	19.648	17.8335	19.6849
ENSMUSG00000026836	Acvr1	protein_coding	2	58278656	58456838	-	4829	33.0978	32.0435	30.5803	32.6544	35.9943	36.7769	34.9258	35.445	33.3032	35.1039	31.5635	32.2141	33.2157	36.9039	31.4748	32.3433	31.5128	31.409	30.9674
ENSMUSG00000026839	Upp2	protein_coding	2	58457310	58682983	+	7761	3.56686	4.23352	4.46733	5.1139	3.12204	3.50227	4.26484	3.43889	4.16371	4.50825	3.89949	4.22871	5.02717	4.43563	3.26905	3.54965	3.04303	5.17131	3.43981
ENSMUSG00000036641	Ccdc148	protein_coding	2	58711082	58991007	-	9929	6.85269	6.58675	5.56115	7.3134	6.47396	10.2658	8.40979	6.90885	6.56589	6.35051	5.8744	6.41241	5.89423	6.49881	6.93231	8.09444	5.48109	5.45567	6.04963
ENSMUSG00000026991	Pkp4	protein_coding	2	58991194	59185549	+	5707	216.311	217.568	205.468	214.09	208.986	203.19	175.628	215.78	208.286	207.956	187.821	214.701	190.282	197.739	202.934	203.939	215.297	205.884	208.748
ENSMUSG00000026989	Dapl1	protein_coding	2	59314997	59335364	+	679	7.51014	14.5168	11.9774	9.96044	2.94918	4.05721	8.19841	17.8667	7.19404	10.1957	6.07791	7.97516	4.38937	1.41487	5.53562	3.35311	8.77111	3.26365	8.9078
ENSMUSG00000035168	Tanc1	protein_coding	2	59442386	59676061	+	14570	25.0294	24.1185	24.3543	23.0259	27.4192	25.8909	17.2963	24.7065	24.8738	23.8343	21.0547	23.381	21.5527	25.8581	25.9103	23.7833	26.8511	22.5945	22.4455
ENSMUSG00000026988	Wdsub1	protein_coding	2	59682708	59712901	-	3598	16.1165	15.4372	13.6215	16.4721	16.4741	12.71	12.001	15.2647	13.5763	12.8966	12.9993	14.047	11.4462	11.7929	14.2988	13.2252	16.2671	14.0973	18.8393
ENSMUSG00000026987	Baz2b	protein_coding	2	59729707	60040183	-	17604	18.9363	20.9927	20.2785	19.4618	19.3492	19.0605	20.2038	19.5337	21.7608	18.5043	17.2071	18.9692	17.6843	19.6461	18.9893	18.0418	19.1786	18.015	20.295
ENSMUSG00000026977	Marchf7	protein_coding	2	60040231	60079555	+	10391	40.592	46.9181	42.8819	47.8215	43.245	46.5018	48.5917	43.9404	47.9135	43.4314	38.0216	45.102	40.5203	50.588	50.0311	37.0294	43.1047	39.4774	49.256
ENSMUSG00000060703	Cd302	protein_coding	2	60082337	60114832	-	1354	28.5152	36.0526	27.1869	34.1759	20.7052	30.519	37.3352	20.6888	38.1578	33.3029	33.7305	25.0869	35.2187	36.0674	27.4129	22.0278	23.6609	29.4596	24.0297
ENSMUSG00000026970	Rbms1	protein_coding	2	60580537	60793536	-	5473	34.9534	41.366	39.3781	42.3725	36.7715	33.1541	36.8364	33.37	35.8381	35.1099	36.5964	35.4695	35.644	40.3142	32.5357	32.6975	35.3469	33.0668	44.434
ENSMUSG00000064289	Tank	protein_coding	2	61408929	61484515	+	6096	19.1203	20.7893	21.2052	20.6122	20.5965	18.7693	20.1639	18.7067	21.0497	19.8584	17.6919	21.1579	19.3341	23.5603	23.6228	18.1513	21.3248	18.6203	19.1938
ENSMUSG00000026914	Psmd14	protein_coding	2	61542038	61630720	+	2820	117.436	111.907	115.585	120.608	115.676	113.971	131.459	109.269	121.186	115.381	104.587	121.558	106.552	124.402	122.957	108.025	118.194	105.387	116.634
ENSMUSG00000035033	Tbr1	protein_coding	2	61633274	61644458	+	5486	41.4834	23.3006	31.9116	43.959	60.6296	53.7645	56.7691	42.0157	52.1914	37.5846	56.1688	41.3079	53.3886	66.4863	59.5217	50.7146	53.606	58.2123	47.18
ENSMUSG00000026904	Slc4a10	protein_coding	2	61876806	62157074	+	6424	250.637	242.166	234.141	244.192	231.016	255.93	280.27	249.002	275.7	239.385	226.132	234.137	238.805	257.646	234.698	225.266	253.861	221.004	253.369
ENSMUSG00000035000	Dpp4	protein_coding	2	62160417	62242575	-	6319	4.12719	5.17486	5.82546	4.42197	3.29576	3.72021	4.33332	5.13121	5.7085	3.28669	3.39609	4.36271	4.24488	3.2687	2.528	4.10747	4.45244	3.07829	4.71987
ENSMUSG00000027199	Gatm	protein_coding	2	122424948	122441784	-	3001	152.105	187.323	160.175	197.37	170.689	158.626	146.642	146.779	154.194	158.736	141.185	157.643	144.997	166.145	174.251	172.369	173.476	161.469	188.133
ENSMUSG00000118663	SPATA5L1	protein_coding	2	122461120	122474750	+	4578	7.31984	8.98836	9.3031	8.98051	9.05452	9.90894	9.53059	9.97345	10.3828	9.84975	7.09152	12.3304	11.5408	10.9822	10.2629	9.7476	10.9456	8.01385	8.97496
ENSMUSG00000005802	Slc30a4	protein_coding	2	122523153	122544559	-	5482	63.8652	67.2985	61.215	73.8272	69.8059	71.1576	79.1505	61.118	84.8214	66.3501	70.9147	72.2293	65.1905	91.1276	73.8779	64.8308	77.733	67.9564	68.8623
ENSMUSG00000040794	C1qtnf4	protein_coding	2	90716204	90720869	+	1290	322.34	265.738	267.606	339.261	330.644	305.097	372.747	270.158	339.195	307.489	399.254	369.15	404.105	366.032	430.136	395.345	396.88	360.174	339.04
ENSMUSG00000005510	Ndufs3	protein_coding	2	90724978	90735171	-	2178	137.937	146.977	170.586	154.116	164.024	158.106	159.087	149.985	162.515	143.464	159.922	161.985	152.515	154.308	157.043	160.356	159.445	166.071	168.729
ENSMUSG00000005505	Kbtbd4	protein_coding	2	90735084	90741970	+	3139	52.7274	52.0367	49.5671	51.6526	56.1387	49.7317	49.895	49.6797	52.131	52.5728	51.0111	52.6944	45.0566	51.8247	53.285	50.1918	54.3016	51.0646	47.5734
ENSMUSG00000063235	Ptpmt1	protein_coding	2	90739060	90748389	-	3471	24.8494	25.6933	30.5212	28.3554	27.9806	23.1753	28.1312	22.8134	23.9242	23.9878	28.773	30.9658	22.4811	24.6793	23.7557	24.4665	24.968	24.4734	29.383
ENSMUSG00000005506	Celf1	protein_coding	2	90770727	90849835	+	8446	169.726	151.105	156.497	165.229	172.912	174.48	193.436	156.38	180.979	172.749	164.829	169.438	173.037	192.344	173.977	161.201	169.792	169.582	172.71
ENSMUSG00000068264	Ap5s1	protein_coding	2	131048998	131055431	+	1660	33.7033	32.5171	30.9424	27.876	29.1929	28.9867	34.0783	24.7147	24.8991	30.6581	29.0043	25.3062	23.0139	18.9052	25.8976	34.8372	28.2067	28.9239	23.9976
ENSMUSG00000037523	Mavs	protein_coding	2	131075983	131089942	+	3345	16.8128	20.7209	18.6826	15.8557	14.1881	15.8675	15.6074	19.1228	14.6593	17.0603	17.1903	16.2378	12.7979	14.2644	14.7482	14.4978	13.8752	15.0164	16.149
ENSMUSG00000037514	Pank2	protein_coding	2	131104415	131141108	+	4912	46.0641	42.9689	46.8818	45.5813	51.163	52.8311	45.3316	44.6802	50.0669	48.8711	38.5917	53.7518	48.2646	55.5451	53.1817	49.5956	50.2542	44.3624	45.7723
ENSMUSG00000048911	Rnf24	protein_coding	2	131139984	131194801	-	6801	40.5106	42.9279	39.1155	40.8764	48.1411	46.9875	44.8635	46.735	44.8348	48.8876	39.928	48.98	42.5877	54.9493	45.7677	36.9585	41.9426	40.8744	42.6269
ENSMUSG00000027405	Nop56	protein_coding	2	130116350	130121233	+	4099	77.8068	79.3937	72.3662	82.2803	77.53	75.0487	79.9792	70.2774	71.41	76.1838	65.9794	71.9792	73.3048	77.6946	78.4588	80.3171	76.1539	77.1891	82.9885
ENSMUSG00000027406	Idh3b	protein_coding	2	130121229	130126467	-	3422	250.009	246.073	248.541	234.616	258.065	240.868	243.836	259.053	233.06	252.225	266.042	253.815	247.032	237.179	250.021	259.679	245.334	265.076	259.031
ENSMUSG00000027593	Raly	protein_coding	2	154633016	154709165	+	3292	85.2848	78.182	85.4252	84.0689	85.4039	89.5967	83.1781	92.3964	79.7271	70.2494	77.6406	85.9853	88.1472	74.805	86.3459	77.598	84.3418	68.4371	92.3719
ENSMUSG00000074656	Eif2s2	protein_coding	2	154713330	154734855	-	6755	44.4315	47.482	42.1066	45.7129	43.3107	45.5675	45.6144	43.2981	48.5333	43.4869	37.6339	48.3904	42.2359	48.2362	47.853	39.4684	43.4747	38.018	43.6582
ENSMUSG00000033965	Slc16a2	protein_coding	X	102741020	102865589	-	4263	40.8415	39.234	37.1507	34.2344	29.2647	34.1205	45.492	38.8575	41.2506	39.7207	36.1414	37.4535	39.0876	34.4044	27.7735	34.6615	30.3977	32.3447	32.1434
ENSMUSG00000073131	Vma21	protein_coding	X	70859530	70883363	+	7303	46.7634	48.868	46.6544	48.5459	40.9931	45.1408	47.3214	43.0694	47.2068	42.1196	40.6493	46.8265	39.7344	44.814	41.2385	38.8449	42.7433	35.4687	47.8361
ENSMUSG00000041380	Htr2c	protein_coding	X	145745509	145980270	+	9328	52.3402	48.2225	38.8665	47.4708	31.8363	36.8179	43.4839	35.3511	43.2629	42.8848	38.1957	45.8966	42.3785	42.7067	41.6042	38.3691	39.4086	35.6349	41.8338
ENSMUSG00000056537	Rlim	protein_coding	X	103000769	103024890	-	8917	48.0372	50.9365	45.2901	54.6886	49.7198	55.2802	55.9491	49.0023	54.2746	50.4009	44.8928	51.7846	45.5472	55.2873	45.2606	43.7888	44.6105	44.5948	50.4047
ENSMUSG00000033361	Prrg3	protein_coding	X	71006230	71016328	+	6087	33.2706	35.9596	33.5074	36.8703	37.668	37.2925	38.2865	37.1787	34.3836	35.5028	37.2892	38.0651	38.3247	43.2447	38.4004	36.4686	36.9772	38.7519	35.7717
ENSMUSG00000046449	Nexmif	protein_coding	X	103121040	103244750	-	11532	30.524	26.4428	23.6808	28.9221	27.8355	30.705	34.1557	25.3624	34.9782	27.9391	25.7902	29.697	28.2644	33.0451	31.4935	26.5148	27.5494	24.6608	28.1596
ENSMUSG00000031333	Abcb7	protein_coding	X	103324263	103457452	-	5905	55.1451	58.1058	55.3801	58.9842	50.5964	51.2247	50.9829	55.694	62.8372	55.3867	44.5421	56.273	50.6098	58.8673	56.0939	46.1521	55.7146	47.6603	56.053
ENSMUSG00000073016	Uprt	protein_coding	X	103526424	103551096	+	2304	18.2121	19.2857	18.3922	17.4578	12.2548	13.7105	19.2636	17.3279	17.2871	20.9518	14.0907	20.7255	18.2275	13.4125	16.1098	16.799	20.2334	17.5264	17.9236
ENSMUSG00000031340	Gabre	protein_coding	X	71299605	71318409	-	4736	4.24538	5.48399	2.39505	3.94587	2.28325	1.78382	3.27207	2.56154	2.30084	3.99019	2.55608	3.98457	3.43256	2.70466	2.67854	2.5479	2.55839	3.17138	2.02576
ENSMUSG00000033906	Zdhhc15	protein_coding	X	103580575	103714670	-	5509	11.8218	11.0194	8.31365	12.3411	8.54212	11.3681	12.59	8.96863	11.0495	7.64177	9.1892	10.7828	10.1807	12.5268	11.5561	9.25748	12.0781	9.29654	9.16188
ENSMUSG00000031224	Magee2	protein_coding	X	103898558	103900873	-	2316	21.3261	20.4694	19.5906	13.9861	9.33804	13.5601	15.8507	18.2858	18.4144	18.0965	17.3439	20.193	16.4953	13.7578	17.1421	18.1866	16.4044	16.2661	18.371
ENSMUSG00000031343	Gabra3	protein_coding	X	71476287	71700454	-	3924	156.353	154.067	139.624	151.625	141.154	162.22	195.848	172.287	167.718	149.483	163.365	163.635	169.305	165.951	149.248	149.869	155.28	145.262	153.926
ENSMUSG00000031344	Gabrq	protein_coding	X	71868784	71886208	+	5352	16.0343	20.7852	12.1565	18.2899	12.1227	11.0839	12.8188	11.0451	10.4258	16.4311	13.0058	16.8939	13.0106	13.4627	14.0898	10.6776	11.358	12.2376	10.9505
ENSMUSG00000031347	Cetn2	protein_coding	X	71957138	71962017	-	1646	97.8097	107.126	107.659	101.64	87.3505	100.197	103.561	97.6896	109.118	92.7565	86.0816	96.3036	89.711	92.801	88.7721	82.4392	92.8259	81.227	96.1732
ENSMUSG00000031290	Lrch2	protein_coding	X	146253371	146337077	-	6420	32.43	31.5599	27.4357	32.4906	26.1384	29.2935	38.152	26.0426	32.3368	28.0948	27.0413	27.8859	29.2889	33.1455	30.7369	27.4488	28.2457	24.5074	32.2919
ENSMUSG00000031226	Pbdc1	protein_coding	X	104123362	104160696	+	6098	17.7283	19.474	16.9165	17.2198	15.04	17.4681	16.2344	19.4963	20.2109	13.2857	11.3696	14.2621	11.019	13.0235	11.9424	11.9849	11.585	12.0326	12.2444
ENSMUSG00000031349	Nsdhl	protein_coding	X	71962163	72002120	+	2853	34.7262	40.3624	35.1821	42.1082	33.4099	36.5639	33.1173	33.6309	35.2307	34.2992	34.8127	38.9388	35.3281	32.9436	32.9363	32.4796	31.6001	35.2119	37.4292
ENSMUSG00000031227	Magee1	protein_coding	X	104163984	104167533	+	3550	288.11	264.922	268.035	262.654	274.821	255.826	270.771	241.697	249.16	270.537	268.307	274.709	263.159	251.359	274.887	270.197	272.875	276.048	246.225
ENSMUSG00000031351	Zfp185	protein_coding	X	72030945	72075149	+	3707	4.63777	7.13287	4.84961	3.31277	2.05273	3.46802	3.4498	3.57009	5.52425	4.18928	2.52342	3.58556	3.94684	2.80753	2.6616	2.57955	3.15776	3.32107	2.81313
ENSMUSG00000046287	Pnma3	protein_coding	X	72108393	72111797	+	3405	38.0394	27.0185	31.6784	33.4002	27.9349	22.9233	28.4997	25.1342	33.8231	27.9146	41.774	29.1564	32.7838	27.3208	30.4945	32.4965	35.1623	27.2618	29.7688
ENSMUSG00000031093	Dock11	protein_coding	X	35152485	35340215	+	9240	10.4069	11.074	8.54683	9.70786	9.83908	9.04369	10.2092	8.40275	9.94275	10.1247	6.69952	11.0462	8.23973	10.7784	9.83909	8.7473	9.02361	8.4473	9.75111
ENSMUSG00000017057	Il13ra1	protein_coding	X	35375763	35434912	+	3712	7.45753	12.687	9.5132	8.53447	8.14591	6.97617	8.71421	8.08131	9.46462	8.5689	6.59652	9.19497	7.22613	9.74843	8.03733	6.86954	7.08155	6.63319	9.27082
ENSMUSG00000036699	Zcchc12	protein_coding	X	35459557	35462803	+	2280	253.372	255.824	195.432	219.271	187.865	178.098	221.257	163.398	163.814	233.799	201.76	247.222	207.842	192.35	198.856	217.89	178.073	201.299	190.27
ENSMUSG00000016239	Lonrf3	protein_coding	X	35592006	35625994	+	3812	18.193	22.8614	20.2677	15.8742	20.1195	21.584	17.9579	23.9551	23.9526	20.5658	15.0122	21.5665	15.4236	21.5896	25.5131	14.5135	22.7345	17.569	18.8212
ENSMUSG00000006373	Pgrmc1	protein_coding	X	35861859	35869732	+	1857	620.76	613.114	549.048	611.18	562.79	629.1	642.56	578.69	633.636	577.031	564.773	599.296	598.352	580.021	588.37	551.842	582.697	554.899	557.297
ENSMUSG00000031229	Atrx	protein_coding	X	104841221	104973009	-	21757	69.4833	73.1345	69.0441	72.8041	67.7591	74.9499	84.385	69.2729	78.8649	68.3937	61.4315	70.6927	66.1637	80.2161	74.4045	61.7406	74.068	57.5583	72.8066
ENSMUSG00000059708	Akap17b	protein_coding	X	35871967	35908749	-	6003	26.5521	27.1321	24.4215	29.4109	26.82	28.1466	28.1706	29.0275	28.8557	22.4413	24.2449	29.7137	25.9073	31.0203	25.9846	24.463	24.1867	22.6003	25.7102
ENSMUSG00000016319	Slc25a5	protein_coding	X	36059304	36062460	+	1646	508.522	513.672	536.215	490.681	495.635	487.035	474.115	517.661	468.318	503.454	473.031	490.69	519.994	481.028	496.953	486.613	479.102	505.313	500.253
ENSMUSG00000041353	Tmem29	protein_coding	X	149180769	149242150	-	7621	12.656	12.7286	12.9461	14.4792	13.0329	12.8687	13.5231	12.6769	13.8053	12.0301	10.2527	12.0794	11.2345	12.2277	10.2647	10.3964	11.9376	10.468	11.4395
ENSMUSG00000006423	C330007P06Rik	protein_coding	X	36087390	36137764	-	7424	33.4411	32.7291	33.2962	34.3776	29.8054	34.4356	30.7024	32.4441	38.4405	32.209	26.942	31.8509	30.9483	33.8176	32.0228	28.3675	33.1948	28.6222	33.8525
ENSMUSG00000031232	Magt1	protein_coding	X	105011690	105055512	-	4672	35.551	40.1194	38.6625	35.885	31.589	36.7549	27.3725	36.9666	40.3337	38.326	28.0898	35.2636	29.1125	29.679	33.337	31.4322	38.0664	27.1416	39.6863
ENSMUSG00000031231	Cox7b	protein_coding	X	105059306	105065564	+	1214	364.002	386.637	398.243	391.286	369.323	358.085	353.698	375.736	375.441	364.499	376.203	366.983	371.152	320.627	344.056	374.522	350.677	372.784	357.86
ENSMUSG00000078317	F8a	protein_coding	X	72271897	72274401	+	2505	18.9028	19.7369	22.4698	22.5225	26.0604	20.6751	17.7179	19.4597	19.425	23.6028	19.2204	23.386	21.9567	22.1797	20.5377	21.9042	23.6108	24.475	18.7334
ENSMUSG00000044149	Nkrf	protein_coding	X	36151193	36166552	-	3882	54.7582	60.5765	51.0512	57.4002	59.2184	60.1307	56.7004	56.251	57.8338	57.0664	49.1855	63.1947	51.2992	64.1371	59.5464	52.491	56.1817	52.3908	55.4455
ENSMUSG00000025270	Alas2	protein_coding	X	149330371	149353634	+	2403	11.2774	13.8033	29.3017	10.5172	2.74999	6.34352	15.8403	20.6528	11.7275	7.47483	8.2435	6.21417	8.68192	6.5299	12.8066	14.6857	12.9902	8.19722	8.15861
ENSMUSG00000033792	Atp7a	protein_coding	X	105070882	105168532	+	8734	6.78939	7.68501	7.20418	6.6227	7.06168	8.43213	6.87317	7.50056	8.13108	7.34793	5.16611	8.86797	6.35945	8.76292	6.96631	5.50031	7.21857	5.13084	6.78184
ENSMUSG00000031365	Zfp275	protein_coding	X	72386227	72402686	+	6745	35.0147	35.8151	34.3635	38.6035	36.5466	37.4665	34.5292	35.0561	37.7143	36.3668	34.5081	39.339	34.2646	38.9073	34.6891	33.0797	32.9741	33.1463	38.6518
ENSMUSG00000031374	Zfp92	protein_coding	X	72454702	72471991	+	6744	4.4288	4.75594	3.07826	3.80023	2.79114	2.83219	3.07864	3.30335	3.70513	4.82743	3.95719	5.49903	3.25422	3.75123	4.21487	4.35502	3.68463	4.3447	3.06168
ENSMUSG00000062070	Pgk1	protein_coding	X	105230706	105247305	+	2244	522.209	517.277	522.456	512.676	513.205	487.377	463.223	497.074	489.865	505.616	514.33	496.745	506.993	452.948	479.886	508.517	517.164	512.418	479.403
ENSMUSG00000047242	Taf9b	protein_coding	X	105250489	105264764	-	3158	40.9224	41.5176	37.6124	40.3521	42.6116	40.3602	43.0679	40.1612	41.8822	37.8001	35.4581	38.5036	38.5224	42.488	40.6159	37.5615	40.4487	37.1909	40.947
ENSMUSG00000050379	Septin6	protein_coding	X	36174979	36255447	-	9882	38.7168	38.5843	39.633	41.8558	44.0743	41.3887	42.7666	40.5565	39.1644	40.2345	41.205	40.6169	38.7415	44.2012	40.6031	38.6372	41.8128	43.5539	41.0292
ENSMUSG00000031371	Haus7	protein_coding	X	72480921	72502650	-	1438	24.0126	27.4184	21.2827	22.2781	18.1032	20.1792	30.9692	21.9345	19.7282	26.6734	19.5153	20.0839	21.1027	23.8281	16.6632	24.2242	14.5669	22.2595	26.1069
ENSMUSG00000036572	Upf3b	protein_coding	X	36355331	36373975	-	3999	41.1332	43.8586	44.2058	43.1703	39.6092	41.333	48.3824	39.8232	44.1617	40.9393	34.4682	43.9884	45.3944	53.7323	48.1702	40.7073	43.805	35.773	43.8618
ENSMUSG00000016409	Nkap	protein_coding	X	36390448	36414399	+	4326	14.2127	16.673	16.1775	17.8553	14.0721	11.5475	17.2154	19.0184	21.0632	14.6621	15.2	19.7627	15.5326	17.6179	15.6395	18.4204	14.9538	13.2048	15.6689
ENSMUSG00000016427	Ndufa1	protein_coding	X	36451241	36454816	-	419	505.244	588.121	653.292	527.136	551.521	472.51	482.595	585.911	431.351	585.427	583.085	499.726	560.64	421.116	485.534	586.85	515.128	621.731	493.787
ENSMUSG00000036537	Rnf113a1	protein_coding	X	36454898	36456120	+	1223	17.9887	16.631	19.0744	18.1907	15.3912	13.9657	17.4687	12.8051	13.8256	16.5227	16.1972	16.9059	19.0524	15.3177	17.2875	18.8024	12.5939	13.2876	17.7357
[truncated: 10,897 more rows]

## Sheet: MUS_brain_OO
				all genes	12708	%	0.590179	75	total	19
[truncated: 80 more rows]

[truncated: 8 more sheets: MUS_heart_TPM_all, MUS_heart_OO, MUS_kidney_TPM_all, MUS_kidney_OO, MUS_liver_TPM_all, MUS_liver_OO, MUS_mammary_TPM_all, MUS_mammary_OO]
