# Supplementary material for: Patterns of extreme outlier gene expression suggest an edge of chaos effect in transcriptomic networks
Source: Genome Biol. 2025 Sep 9;26:272. doi: 10.1186/s13059-025-03709-0 (PMC12418659; doi:10.1186/s13059-025-03709-0)
Supplement: Supplementary file 4 — Additional file 4: Table S4. Gene lists with transcriptome data (TPM) for five organs of the mouse SPR populations (Excel file with ten tabs). Organ names are provided in the Tab titles. For each organ, "all_TPM"includes data for all genes above the minimal expression cutoff value, "OO"is the corresponding sub list for all genes with at least one over-outlier expression [file 13059_2025_3709_MOESM4_ESM.xlsx]

## Sheet: Legend
Table S4
Gene lists with transcriptome data (tpm) for five organs of the mouse SPR populations.
Organ names are provided in the Tab titles. For each organ "all_TPM" includes data for all genes above the minimal expression cutoff value, "OO" is the corresponding sub list for all genes with at least one over-outlier expression.

## Sheet: SPR_brain_TPM_all
	Genename	Genebiotype	Chr	Start	End	Strand	Length	J27422	J27423	J27424	J27425	J27426	J27427	J27428	J27430	J27431	J27432	J27433	J27434	J27435	J27436	J27437	J27438	J27439	J27440	J27441
ENSMUSG00000051285	Pcmtd1	protein_coding	1	7159144	7243852	+	6654	87.7553	85.6542	86.4199	77.0801	83.5739	84.941	85.2373	76.1713	87.1887	101.014	93.8055	73.4231	86.6948	89.3615	86.6513	91.6453	80.5899	87.1373	98.6059
ENSMUSG00000026312	Cdh7	protein_coding	1	109910161	110067887	+	10037	21.157	22.4937	23.3446	19.9096	18.2185	17.6327	17.2176	18.16	16.2364	19.7811	13.6146	15.5454	19.4136	18.531	16.7613	16.765	17.0266	17.9977	19.7376
ENSMUSG00000057363	Uxs1	protein_coding	1	43786126	43866922	-	5097	41.2338	40.505	41.0502	39.4788	41.744	46.0152	49.9867	44.8053	48.8189	47.6639	43.2728	40.0649	43.8833	42.7257	50.7685	46.7079	41.1359	44.0079	47.4684
ENSMUSG00000047216	Cdh19	protein_coding	1	110816056	110905093	-	4280	6.16468	7.50221	6.37168	6.26555	7.69956	7.87472	5.95663	6.53746	8.82309	5.18697	6.29788	6.41614	6.1595	7.21486	5.3182	7.80767	8.61482	7.03438	7.35501
ENSMUSG00000038702	Dsel	protein_coding	1	111786432	111792613	-	5763	19.8604	15.3656	18.5475	15.235	18.3045	20.9624	21.251	19.9293	24.1433	21.0368	18.7089	16.8077	19.5764	20.9034	18.9168	25.4586	19.0415	20.7585	25.224
ENSMUSG00000033021	Gmppa	protein_coding	1	75412574	75419818	+	2395	63.6686	66.6154	66.1598	71.0795	69.396	63.008	57.8729	57.969	60.4415	55.8136	57.1541	61.0825	61.3951	61.0935	54.0223	50.4445	65.8571	55.8611	56.9107
ENSMUSG00000055214	Pld5	protein_coding	1	175789872	176102878	-	10094	8.31044	9.91591	10.4651	10.7251	10.7878	7.4612	5.483	5.14795	6.39107	5.03822	4.55127	5.02062	5.46676	4.78445	6.06983	5.054	6.76929	7.58508	6.22093
ENSMUSG00000033007	Asic4	protein_coding	1	75427080	75450984	+	2727	25.0226	26.125	24.8858	31.4679	22.8553	45.3683	44.1409	32.4427	40.5541	37.8176	39.7097	35.703	36.0871	44.1096	36.2116	37.4873	23.125	26.2483	31.4276
ENSMUSG00000070695	Cntnap5a	protein_coding	1	115612486	116515053	+	10945	14.3976	12.9496	17.5989	15.7715	13.9908	16.1952	17.1308	16.0934	15.7725	18.3414	17.5391	15.3506	16.9204	15.829	17.0908	16.5846	15.2932	17.8344	15.0885
ENSMUSG00000025909	Sntg1	protein_coding	1	8431699	9368798	-	10908	10.4928	9.08395	10.0147	9.66982	10.853	12.6645	13.1505	11.5797	11.5604	14.5641	14.311	11.0313	10.9733	12.8872	14.3089	14.4475	10.3955	11.7898	14.5957
ENSMUSG00000061024	Rrs1	protein_coding	1	9615633	9617680	+	2048	27.4546	23.1502	23.2644	25.2181	21.9501	30.4081	29.1514	25.1125	30.2924	24.4476	27.6965	26.5737	24.3056	28.6656	26.741	22.0132	28.6486	23.0734	28.0859
ENSMUSG00000023150	Ivns1abp	protein_coding	1	151220228	151240173	+	5435	167.535	164.637	160.881	155.77	160.678	172.18	192.441	180.725	193.388	218.371	195.879	165.681	186.851	188.352	172.685	196.168	155.307	161.966	183.13
ENSMUSG00000026374	Tsn	protein_coding	1	118222508	118239192	-	9046	50.6105	48.6957	47.3513	47.6071	52.0902	47.3011	48.0717	48.1348	47.9326	44.5576	36.1199	41.7549	41.6689	35.4857	50.6464	48.8102	45.2565	48.138	46.4598
ENSMUSG00000026377	Nifk	protein_coding	1	118249569	118260671	+	1965	37.8745	35.6176	42.8312	45.3892	44.2961	42.0684	45.1635	35.6662	33.631	48.3963	47.9516	39.7655	42.6649	41.8452	48.1637	38.9428	47.2081	42.2108	34.6403
ENSMUSG00000025911	Adhfe1	protein_coding	1	9618173	9650898	+	3780	23.251	24.621	24.8361	25.487	29.0917	25.318	23.3071	25.1675	22.0021	28.1991	23.6871	25.0307	25.2546	23.2727	24.1772	22.1795	26.5922	23.9473	25.9429
ENSMUSG00000052748	Swt1	protein_coding	1	151243450	151304206	-	12865	5.75667	5.90821	5.01922	5.77472	4.63582	4.24775	4.35218	4.51554	4.56022	4.17333	5.11961	4.94829	5.57478	6.30771	4.25694	4.41114	6.16423	5.3159	4.66321
ENSMUSG00000067879	Vxn	protein_coding	1	9671424	9697368	+	3256	134.797	134.75	146.813	121.771	131.739	174.736	190.942	162.212	165.615	214.992	176.225	137.627	176.366	173.633	192.535	235.749	160.246	149.6	195.337
ENSMUSG00000057335	Cep170	protein_coding	1	176561219	176641633	-	18049	47.9384	48.1446	47.1949	51.0772	44.4745	42.7723	41.4723	40.6459	41.1972	45.2656	43.4783	37.4283	47.8465	45.2188	40.9816	41.3016	42.6972	50.3406	49.5017
ENSMUSG00000053286	Trmt1l	protein_coding	1	151304293	151333912	+	8211	16.7759	17.017	17.1598	17.0554	14.8104	16.8749	18.0006	15.8051	15.467	15.1101	16.9277	15.962	16.831	17.9292	15.6323	15.8938	17.4987	16.2451	16.6801
ENSMUSG00000026484	Rnf2	protein_coding	1	151333755	151376562	-	4127	38.6239	38.537	35.0143	37.543	38.4061	40.2619	39.9971	37.1276	38.9972	39.0664	38.0523	33.0886	34.3198	36.0631	41.3445	35.5507	37.1904	38.0218	42.2118
ENSMUSG00000025912	Mybl1	protein_coding	1	9737640	9770434	-	5402	8.48853	8.3123	8.58788	9.34003	8.78584	7.67695	8.00511	5.91957	7.48985	7.84036	10.3701	6.37748	6.09263	10.9674	6.9382	5.63696	8.17978	8.78445	8.14611
ENSMUSG00000045210	Vcpip1	protein_coding	1	9788847	9818607	-	9749	50.7686	49.8159	52.811	50.1034	51.1631	52.9812	53.3773	49.7206	49.6869	56.1381	56.3797	49.5759	52.0001	53.4049	53.2789	53.8294	50.7428	54.6064	55.1972
ENSMUSG00000041763	Tpp2	protein_coding	1	43972807	44042131	+	10078	32.6445	32.2592	31.5386	33.6653	32.8057	33.4705	34.087	33.1579	33.2105	36.7296	36.0028	29.9486	32.9826	33.9362	33.6578	33.8841	31.5918	35.75	35.8149
ENSMUSG00000026504	Sdccag8	protein_coding	1	176642226	176848003	+	4129	18.0686	18.4086	17.4987	15.3948	16.4394	16.6613	16.4913	15.6828	18.727	21.0109	21.0038	17.3525	19.2336	16.7401	18.652	17.24	16.4777	16.2734	18.6408
ENSMUSG00000026483	Niban1	protein_coding	1	151446937	151597690	+	7380	6.97777	6.86622	6.34985	6.05613	6.8436	5.58178	5.50974	5.09127	5.39103	5.22694	4.22411	5.27707	4.92561	3.96528	5.68155	5.65333	5.09526	6.43003	5.31513
ENSMUSG00000019699	Akt3	protein_coding	1	176847639	177085769	-	5124	165.558	148.829	170.157	158.595	156.204	174.943	179.621	165.327	160.074	191.126	181.191	143.142	167.322	175.468	171.877	182.992	157.851	185.766	192.669
ENSMUSG00000063659	Zbtb18	protein_coding	1	177269917	177278330	+	6138	277.542	309.339	325.254	336.214	380.781	286.075	256.415	242.558	281.504	258.771	265.284	253.469	277.974	257.657	243.246	266.092	282.642	272.506	301.783
ENSMUSG00000026049	Tex30	protein_coding	1	44125773	44141551	-	1926	9.8257	10.8105	9.11403	8.4572	9.48497	8.20958	10.4723	10.3769	9.68672	9.89162	9.73585	8.29561	8.75677	11.6519	10.8408	9.44518	9.19218	10.1452	9.58419
ENSMUSG00000043019	Edem3	protein_coding	1	151631122	151694686	+	6381	61.7099	62.704	65.2116	63.7233	60.8503	61.5569	57.8315	58.9253	57.4892	65.7577	58.4783	53.6381	64.1526	64.4302	51.7369	55.53	61.7959	65.9617	65.8119
ENSMUSG00000032666	1700025G04Rik	protein_coding	1	151728154	151965721	-	11788	43.4381	47.8174	49.606	52.07	42.4652	49.7353	44.2951	40.5325	42.5798	41.2855	39.191	35.4731	43.9223	40.3293	41.8709	41.5326	47.9856	50.2691	47.8726
ENSMUSG00000015961	Adss	protein_coding	1	177590528	177624077	-	4531	75.0588	69.2606	71.0485	70.8023	75.3392	77.7215	78.9512	75.8681	72.7269	87.0466	81.2168	74.2712	75.6377	77.2255	84.3813	79.9048	73.6581	80.2644	81.1884
ENSMUSG00000014980	Tsen15	protein_coding	1	152246486	152262433	-	4195	21.775	23.9194	21.333	21.7345	21.6455	22.086	24.3093	20.9626	21.4866	22.4819	25.7578	22.0784	23.8101	25.892	22.4382	22.9549	21.5898	22.3387	22.8264
ENSMUSG00000026235	Epha4	protein_coding	1	77343822	77491716	-	8054	71.5522	67.0899	78.8314	70.3901	77.6968	92.4256	97.0465	85.3634	91.2902	107.305	93.9425	81.2419	91.1627	90.5464	95.2608	108.245	78.5531	84.8636	96.1789
ENSMUSG00000032649	Colgalt2	protein_coding	1	152275581	152385569	+	4245	12.7311	10.1051	11.9993	12.4004	10.9273	11.9585	10.415	9.35345	11.3845	10.9787	10.1597	9.52713	11.8805	9.51586	10.1597	10.3874	9.58201	11.6954	11.57
ENSMUSG00000026047	Poglut2	protein_coding	1	44145706	44157968	-	3199	17.1214	14.6639	17.1476	17.014	15.788	15.6085	15.5859	18.2429	13.4207	15.2576	15.8996	15.9199	15.9188	15.9946	14.7121	13.5366	15.0477	15.0832	15.6107
ENSMUSG00000091476	Catspere2	protein_coding	1	177810989	178000271	+	5260	5.43126	5.62755	5.30375	5.02267	6.40124	6.40756	7.0862	5.62342	6.75191	6.73496	7.97641	5.79027	5.54112	7.74788	6.99535	6.95448	5.73022	6.06494	7.36335
ENSMUSG00000041684	Bivm	protein_coding	1	44158117	44183670	+	4206	31.7983	28.33	30.0714	29.6592	28.9555	29.316	33.8366	29.651	29.4467	32.2683	31.8762	29.9148	32.6241	30.5197	29.7851	28.7714	29.917	29.7703	33.2684
ENSMUSG00000032908	Sgpp2	protein_coding	1	78286982	78396926	+	4002	54.9713	62.4944	58.6656	57.4778	56.2536	48.451	47.2539	44.28	52.5157	53.4664	46.8547	49.5924	57.3224	48.943	36.3923	42.936	54.7677	46.9317	48.7193
ENSMUSG00000026502	Desi2	protein_coding	1	178014983	178084861	+	9156	23.1728	24.2471	23.0745	23.0837	20.93	22.8135	22.4342	22.1193	21.5302	22.2519	22.8093	19.5496	22.3725	22.7847	20.9722	24.4466	25.4565	23.083	24.3009
ENSMUSG00000026500	Cox20	protein_coding	1	178146695	178150258	+	883	105.717	92.0465	86.7954	74.6872	86.6082	63.7731	74.1912	82.0865	72.5503	77.2085	72.7327	77.1839	81.408	78.6852	67.449	72.5543	88.6508	79.483	72.981
ENSMUSG00000026048	Ercc5	protein_coding	1	44186904	44220420	+	5864	26.3451	27.5924	26.4066	27.5401	21.9292	22.7774	20.1696	19.2679	21.0442	22.903	21.1847	19.4983	26.4994	23.2988	21.1009	21.3446	25.5004	22.509	22.007
ENSMUSG00000026245	Farsb	protein_coding	1	78394612	78465496	-	2620	87.5791	92.1079	86.2008	84.3087	83.1236	86.6602	82.1565	87.572	83.477	100.599	86.7782	86.6139	96.1835	89.4921	91.1234	95.1683	95.1049	91.0931	93.6042
ENSMUSG00000026482	Rgl1	protein_coding	1	152392511	152642056	-	6907	62.2794	55.8223	64.9879	67.0094	61.4282	67.4115	63.0055	57.1771	57.7323	70.1189	53.7534	50.7822	66.6874	53.3893	63.3823	61.6072	62.873	71.0708	63.9975
ENSMUSG00000008475	Arpc5	protein_coding	1	152642293	152651348	+	2276	138.072	122.121	129.046	122.798	131.57	141.928	145.831	144.362	143.4	140.569	155.299	123.397	135.973	154.922	146.478	146.736	130.115	140.778	145.117
ENSMUSG00000056870	Gulp1	protein_coding	1	44590671	44835998	+	3758	9.73253	8.21053	12.6367	8.45731	9.6269	8.2673	8.93087	7.30372	6.6991	10.6418	8.17061	7.77238	10.1087	9.26804	8.56166	10.155	8.60449	9.44399	9.12221
ENSMUSG00000039630	Hnrnpu	protein_coding	1	178148673	178165293	-	11599	301.554	294.586	286.838	270.107	289.408	283.819	282.427	290.396	291.889	312.766	312.979	273.86	285.361	304.52	292.826	281.606	267.2	291.144	295.525
ENSMUSG00000026495	Efcab2	protein_coding	1	178233650	178312078	+	4151	37.2608	31.304	29.9412	24.6447	34.1715	30.2391	37.0837	26.1921	30.2701	27.8787	30.3223	40.1743	26.232	35.8546	27.0051	27.4377	28.1281	32.086	32.5578
ENSMUSG00000032883	Acsl3	protein_coding	1	78635542	78685460	+	4357	169.143	157.814	155.002	151.728	171.124	160.823	164.097	159.814	167.823	189.321	157.677	166.966	167.464	157.817	166.114	166.192	158.841	173.667	178.696
ENSMUSG00000026494	Kif26b	protein_coding	1	178356690	178766765	+	14696	9.69503	10.4637	11.6352	11.5162	11.2119	10.5987	9.8707	10.0456	9.43715	10.4994	8.96349	9.86965	11.8105	9.12566	7.87235	8.58421	10.8323	9.63278	8.85975
ENSMUSG00000025915	Sgk3	protein_coding	1	9868332	9971068	+	14311	6.6118	5.15348	6.07815	5.51048	5.04344	6.43532	6.40421	6.81514	6.97378	7.03022	6.17464	6.38463	7.0939	6.02163	6.44578	6.09322	5.15288	6.14414	6.26502
ENSMUSG00000079470	Utp14b	protein_coding	1	78635755	78645301	+	7679	20.0234	13.1977	15.4708	17.1505	17.9822	17.6647	14.772	17.7676	13.0845	13.84	17.1848	17.8156	13.2206	15.641	18.7211	9.08968	11.9278	18.7727	14.0153
ENSMUSG00000050711	Scg2	protein_coding	1	79412386	79417759	-	2515	490.4	493.332	503.215	513.781	464.73	502.238	533.793	537.727	499.161	582.34	549.956	546.343	549.891	514.826	549.492	508.759	519.404	541.709	518.426
ENSMUSG00000055067	Smyd3	protein_coding	1	178779525	179345599	-	9184	18.4659	17.0715	18.8573	20.3745	20.3202	18.8778	19.0979	17.7285	17.3528	20.2811	17.5844	18.6202	17.1695	16.4011	21.0573	17.3533	14.0038	21.3844	16.869
ENSMUSG00000026492	Tfb2m	protein_coding	1	179355620	179373832	-	2804	23.2323	25.9444	25.2644	21.7485	23.3773	24.2871	26.701	24.6142	25.4119	27.1211	23.322	22.8813	22.7162	23.8181	25.3906	24.3287	22.8552	24.3187	27.1555
ENSMUSG00000038949	Cnst	protein_coding	1	179373935	179455043	+	8859	38.5126	37.8307	39.9827	41.8853	39.5436	39.4068	35.6081	36.3969	38.034	39.5443	40.216	34.9713	40.6077	37.1467	35.2369	35.3772	36.8967	38.3285	37.5617
ENSMUSG00000026043	Col3a1	protein_coding	1	45350698	45388866	+	9816	4.81976	5.21337	7.3287	4.53297	5.45542	3.58898	2.20271	2.79619	3.57228	3.17591	2.45948	2.95018	3.26953	2.48741	2.84191	4.16979	3.01097	3.16871	2.9551
ENSMUSG00000038936	Sccpdh	protein_coding	1	179495775	179514754	+	7562	49.1607	48.4328	53.0996	45.7331	54.7101	61.2791	62.5412	50.8502	56.6851	56.2583	56.1025	47.8692	57.1434	56.647	50.7633	57.9967	60.639	53.2607	64.2081
ENSMUSG00000042772	Smg7	protein_coding	1	152712746	152778373	-	6341	83.9372	84.8579	82.6527	88.4346	80.2992	79.6626	73.8714	69.8032	71.2514	78.5876	75.6659	72.5198	87.798	83.5232	75.4364	80.9516	83.6219	80.559	83.2776
ENSMUSG00000026042	Col5a2	protein_coding	1	45413481	45542442	-	9591	11.023	10.5406	6.6182	12.4681	7.84291	9.47218	10.8682	9.33553	11.1792	7.3709	9.21335	6.71554	7.39243	9.78996	11.0098	7.9992	6.60562	5.9248	7.37203
ENSMUSG00000073643	Wdfy1	protein_coding	1	79679979	79753860	-	6488	46.641	42.9176	44.3517	44.7616	43.7809	46.411	45.1889	46.1656	43.6877	46.1085	48.1931	43.8266	46.6648	47.0138	42.9702	41.6312	41.698	46.0356	44.1756
ENSMUSG00000025916	Ppp1r42	protein_coding	1	10038849	10079361	-	1523	3.70381	2.9648	4.01341	3.13026	4.58624	4.4624	4.55571	2.79952	4.1325	4.96226	4.00141	3.7701	4.19303	3.41854	5.1691	4.28443	4.03496	3.14198	5.62726
ENSMUSG00000026248	Mrpl44	protein_coding	1	79753735	79759162	+	1644	51.2467	52.9481	49.0016	55.0975	48.9144	53.4884	54.3745	54.7871	57.4252	55.9306	52.0393	51.63	53.1867	50.4526	47.4701	53.7631	54.3787	50.3314	57.4442
ENSMUSG00000026249	Serpine2	protein_coding	1	79771914	79838897	-	8287	88.4241	84.0926	80.6244	86.9159	74.9287	87.5507	89.9564	89.2337	86.9875	97.2201	81.4583	88.3266	90.2198	87.719	85.8705	87.6877	83.0538	85.6776	85.0222
ENSMUSG00000042751	Nmnat2	protein_coding	1	152830744	152994910	+	5781	174.945	157.039	191.892	219.292	221.294	214.322	177.601	172.767	171.315	191.711	140.002	149.848	190.142	143.787	169.514	151.763	154.389	217.389	177.215
ENSMUSG00000026491	Ahctf1	protein_coding	1	179572459	179631245	-	15116	26.3027	27.1998	25.4337	25.1784	23.4359	25.6	24.0178	22.0362	23.3463	26.8421	25.7247	21.3213	28.5435	27.7921	23.2552	23.899	26.3476	26.8687	27.3127
ENSMUSG00000025917	Cops5	protein_coding	1	10094826	10108374	-	3766	54.1641	56.7521	56.9734	54.7502	58.6374	57.7113	61.9977	62.905	58.3732	61.8756	63.4211	59.3291	59.5667	61.5921	61.0768	59.0678	53.6929	62.2615	59.6498
ENSMUSG00000025995	Wdr75	protein_coding	1	45834326	45862776	+	4900	33.3849	33.1231	32.4652	30.4042	33.7729	31.4195	34.1484	31.6512	31.836	37.9483	36.2109	32.9635	32.8155	34.1844	34.7523	33.5742	31.0845	33.3665	34.4764
ENSMUSG00000004364	Cul3	protein_coding	1	80242640	80318197	-	4873	147.088	139.147	149.814	144.548	150.357	146.554	149.9	138.079	152.728	167.982	158.537	138.937	141.364	154.664	156.602	151.515	139.409	160.76	164.374
ENSMUSG00000026478	Lamc1	protein_coding	1	153094668	153208532	-	8272	20.4578	19.6511	23.5889	19.9794	21.1748	20.2213	18.8042	17.557	16.5214	18.1774	16.3779	17.1722	19.5771	19.3379	16.2204	17.5693	20.0582	18.1259	19.1273
ENSMUSG00000042699	Dhx9	protein_coding	1	153331504	153363354	-	9603	98.249	98.2731	98.235	95.8971	93.0462	93.7512	90.4324	93.6548	89.5323	105.195	97.2661	92.0543	101.08	94.9355	94.8829	96.9411	91.4794	100.99	101.106
ENSMUSG00000042684	Npl	protein_coding	1	153378761	153425791	-	2961	4.9163	4.82902	5.98121	3.62263	4.53644	4.54366	5.12244	4.58981	3.64383	3.93488	3.72048	4.46851	4.6452	4.36553	3.58352	4.34064	5.2379	4.64626	4.11895
ENSMUSG00000025986	Slc39a10	protein_coding	1	46846704	46932012	-	6095	188.234	165.659	185.195	175.958	165.376	204.578	189.286	198.1	198.521	233.783	208.279	168.629	207.265	200.652	230.417	239.291	183.428	188.59	226.115
ENSMUSG00000056763	Cspp1	protein_coding	1	10108212	10206993	+	17553	10.9575	10.9185	12.0629	11.8712	10.7543	9.75071	8.83404	8.79003	9.37378	10.5396	9.06689	8.54768	11.2782	11.1588	8.82377	9.15836	10.803	10.0868	10.5726
ENSMUSG00000042671	Rgs8	protein_coding	1	153528771	153576069	+	9640	179.19	214.06	232.638	246.117	225.564	177.503	157.423	152.949	154.5	148.482	147.224	158.282	169.162	154.595	114.012	107.686	178.583	180.481	151.718
ENSMUSG00000026109	Tmeff2	protein_coding	1	50939806	51226429	+	6707	33.3977	32.8015	35.9165	37.732	38.0788	37.0787	42.1496	40.8043	41.5239	40.4948	36.9042	32.1596	40.6001	36.6453	35.7748	43.2494	37.5441	38.0814	36.2458
ENSMUSG00000026475	Rgs16	protein_coding	1	153616095	153621214	+	2339	41.8542	54.3752	45.0285	37.8768	32.4659	50.8779	56.0851	41.6979	42.188	40.6579	48.4013	56.2478	63.2851	55.6482	52.9011	46.6646	61.1158	44.1562	39.8118
ENSMUSG00000045954	Cavin2	protein_coding	1	51328285	51342119	+	3055	16.4989	18.3933	17.6993	17.2958	18.9944	14.0288	14.5248	12.3863	10.0801	13.9668	14.1939	13.6468	13.9356	13.5751	11.9323	11.7798	16.5233	17.8826	17.0478
ENSMUSG00000067851	Arfgef1	protein_coding	1	10207796	10302895	-	11318	66.1587	69.5958	68.9479	66.2546	64.7843	66.6411	64.2262	62.4877	65.1616	75.4411	69.4598	59.908	70.1819	70.747	68.5899	69.8651	64.9615	72.422	74.0774
ENSMUSG00000038608	Dock10	protein_coding	1	80478790	80736165	-	18267	17.6715	17.88	15.1263	15.6808	15.697	16.15	18.6558	20.0585	21.288	21.8757	17.6431	16.3998	18.609	17.9267	15.3463	15.858	14.2655	16.3398	16.8269
ENSMUSG00000026107	Nabp1	protein_coding	1	51505021	51517558	-	8498	17.644	16.2651	16.0085	16.0119	14.5631	16.0112	16.6142	16.9646	17.2195	16.8973	17.6524	12.1327	16.3589	17.2392	18.0245	17.9863	15.1515	15.5792	17.0477
ENSMUSG00000054976	Nyap2	protein_coding	1	81054667	81319479	+	12508	17.5447	14.3999	17.7178	15.7382	16.3806	16.4447	18.0217	15.9572	15.6346	19.0076	18.5893	15.568	15.8271	16.9801	19.9766	20.3139	14.5637	20.117	19.7782
ENSMUSG00000026473	Glul	protein_coding	1	153775690	153785469	+	3782	1060.8	1005.48	1021.56	1130.87	997.449	949.804	982.476	975.94	916.469	1021.79	885.875	971.653	1028.79	948.123	1011.87	935.022	1032.99	1009.26	972.846
ENSMUSG00000055980	Irs1	protein_coding	1	82210822	82269137	-	9144	24.636	25.102	25.4187	26.0901	22.5048	22.1608	24.8105	21.2449	20.5998	22.6427	23.7108	21.4591	24.2463	23.0698	23.9756	19.8727	24.1619	24.4652	23.1251
ENSMUSG00000048960	Prex2	protein_coding	1	11063689	11373905	+	16609	47.6138	43.2566	50.3903	42.8043	40.6743	33.8041	39.3167	34.7519	34.1045	41.796	37.1999	29.9263	36.6251	37.4436	36.1574	37.3941	41.043	41.32	39.6232
ENSMUSG00000026142	Rhbdd1	protein_coding	1	82294173	82423087	+	6966	12.0421	11.0555	12.487	10.5508	13.2923	11.5881	11.7439	10.2521	9.58359	10.1711	9.45503	10.3213	8.86178	8.68539	10.7363	10.3891	12.2454	10.7048	9.2273
ENSMUSG00000004110	Cacna1e	protein_coding	1	154266477	154760247	-	25228	69.452	57.752	62.6965	60.1954	62.4942	66.7709	68.0144	59.9335	64.8907	66.548	54.0265	56.1278	64.7301	53.2093	69.8801	73.4248	62.115	62.8077	62.0306
ENSMUSG00000056708	Ier5	protein_coding	1	154972107	154975382	-	3276	60.2105	69.682	70.0878	65.9711	53.5765	108.342	82.4515	76.0556	79.5919	88.4806	90.2933	67.2886	85.6203	103.193	85.3099	91.563	74.6315	87.5809	94.4309
ENSMUSG00000026471	Mr1	protein_coding	1	155003023	155022550	-	5981	5.29373	6.16547	7.23243	4.18471	5.44991	3.10744	3.77695	3.92078	4.13403	4.34359	3.29189	5.9688	4.21609	4.26243	3.86293	5.12432	4.59911	4.6671	4.2161
ENSMUSG00000057715	A830018L16Rik	protein_coding	1	11484329	12046125	+	9183	41.9689	29.8032	35.4829	35.4755	32.8435	43.8314	51.3256	45.4434	49.347	52.7571	43.0597	41.8116	44.8809	46.7844	53.0964	54.6494	33.0297	48.8963	54.0406
ENSMUSG00000026470	Stx6	protein_coding	1	155034461	155084002	+	10637	22.7862	23.654	23.8401	25.0426	25.0202	30.6032	29.5348	26.3047	29.4366	27.1764	28.029	28.3513	26.6466	28.0683	28.5425	32.0291	26.0663	24.9676	28.1378
ENSMUSG00000033722	BC034090	protein_coding	1	155088217	155120190	-	8222	10.6452	11.3498	9.37856	10.1229	10.3468	11.7916	16.7205	11.3113	13.5326	12.0068	13.3416	17.6714	10.9136	14.3897	15.1326	17.1952	11.5315	9.06957	10.5038
ENSMUSG00000026150	Mff	protein_coding	1	82702611	82730111	+	9757	101.864	99.1388	97.0218	98.8828	105.491	103.303	103.029	103.374	105.167	112.152	109.015	101.629	100.24	103.981	107.523	105.058	95.494	107.591	111.267
ENSMUSG00000026469	Xpr1	protein_coding	1	155151447	155293075	-	17880	42.8654	41.5566	43.7929	43.35	39.9967	44.1152	39.1931	39.8825	38.7831	43.5537	34.8964	30.9265	38.7562	33.6473	42.843	41.8357	38.3955	45.6088	42.7889
ENSMUSG00000018417	Myo1b	protein_coding	1	51788924	51955230	-	10792	16.1529	14.2024	14.0144	12.4795	14.4879	18.7382	18.495	17.3587	18.3914	16.5152	18.852	15.6838	15.2637	19.6468	21.4879	20.0444	13.734	17.884	19.4716
ENSMUSG00000026490	Cdc42bpa	protein_coding	1	179788037	179990721	+	21522	91.9799	90.2622	93.3804	83.7685	85.3718	86.9171	99.5041	84.629	84.1379	89.4636	90.3278	89.1892	93.8849	97.2071	79.0187	85.958	96.6733	78.2921	97.9219
ENSMUSG00000033701	Acbd6	protein_coding	1	155433866	155564117	+	6453	18.1034	19.3982	17.4629	17.854	18.6231	23.772	22.0793	23.4558	25.3934	21.2517	24.5178	21.5873	21.5685	23.7874	22.7553	23.9927	19.3182	22.0921	23.8039
ENSMUSG00000033684	Qsox1	protein_coding	1	155651775	155688635	-	8291	19.5769	19.7876	18.6388	20.8201	21.8392	19.7066	21.3689	18.2238	20.74	20.3386	20.9484	23.8174	21.1912	18.3625	21.2199	19.6516	19.6946	18.2527	18.189
ENSMUSG00000016918	Sulf1	protein_coding	1	12762501	12931416	+	11294	13.2115	14.6151	19.6778	11.5554	16.73	14.2948	12.7154	10.6884	11.1056	15.5162	13.2408	10.7427	13.4544	11.2864	11.6075	14.9516	13.4992	13.5583	12.0101
ENSMUSG00000033671	Cep350	protein_coding	1	155720710	155849001	-	16520	34.3441	35.6694	33.4614	32.7181	27.9814	29.4609	29.1263	29.7612	28.9137	31.8614	31.2	30.8582	32.4711	34.2438	28.7896	27.6371	32.8412	33.1665	31.1171
ENSMUSG00000026489	Coq8a	protein_coding	1	179992803	180027167	-	5293	20.8676	20.1897	21.9414	14.1484	25.8175	25.025	33.4115	22.7562	25.0556	16.5688	22.6287	31.5064	20.8507	29.4416	24.4119	23.311	28.7765	14.3521	28.9895
ENSMUSG00000026159	Agfg1	protein_coding	1	82817204	82878903	+	8384	63.9176	63.1925	68.6249	66.8613	64.5985	64.5849	64.7814	59.5319	64.0233	68.3391	63.8815	58.6597	64.3333	66.5752	61.3613	66.532	60.5226	67.73	68.8035
ENSMUSG00000038496	Slc19a3	protein_coding	1	82990244	83016169	-	3065	8.43033	7.85713	10.1247	9.13814	6.60298	7.91917	7.52823	7.47707	4.9136	7.29451	7.7238	8.38941	7.37245	9.43058	7.59391	6.77388	5.39433	8.58689	8.06593
ENSMUSG00000064302	Clasp1	protein_coding	1	118316788	118537227	+	21844	28.6475	28.2964	31.218	30.109	28.9916	32.5666	31.0983	29.1439	29.2858	31.2388	30.624	30.7201	31.3409	30.9604	30.2029	30.1523	30.4567	32.0747	30.8517
ENSMUSG00000053161	Daw1	protein_coding	1	83137473	83188295	+	2140	4.67666	5.39221	6.95759	6.03349	5.27253	3.30544	2.86521	3.98474	3.36118	1.83935	1.75245	2.09983	2.14243	2.85238	2.0793	2.58716	2.39301	3.81999	2.9266
ENSMUSG00000026466	Tor1aip1	protein_coding	1	155880345	155912173	-	5406	41.8054	41.8092	40.4433	42.146	39.623	35.5085	36.6829	36.0827	34.4694	35.9982	38.8049	35.1426	37.3768	37.195	34.7603	33.3578	37.5938	37.1403	35.3956
ENSMUSG00000010609	Psen2	protein_coding	1	180054569	180091003	-	4332	18.9021	20.2097	18.9941	18.9378	20.2995	19.4665	18.3258	17.2855	18.057	15.992	17.4224	19.1903	17.2361	16.6188	17.5804	14.1955	18.5765	16.4313	16.626
ENSMUSG00000026163	Sphkap	protein_coding	1	83231860	83385921	-	9602	169.684	193.118	195.789	184.284	193.256	157.405	138.536	130.686	157.008	144.904	149.295	145.961	166.011	146.775	132.857	125.555	165.667	166.556	158.978
ENSMUSG00000038855	Itpkb	protein_coding	1	180158050	180252367	+	10463	31.8433	29.5378	35.2014	37.7234	36.1347	31.2314	26.4944	26.3856	25.1568	26.3191	25.9189	27.8922	30.6735	25.5151	24.2573	23.5284	33.4639	30.0135	27.0305
ENSMUSG00000053963	Stum	protein_coding	1	180259952	180310894	-	7375	171.478	149.016	162.977	151.883	170.696	197.262	182.426	191.793	190.186	190.625	183.031	162.075	181.439	173.179	192.515	213.954	191.847	194.329	182.446
ENSMUSG00000045658	Pid1	protein_coding	1	84014017	84341901	-	8172	24.6939	20.1065	23.1296	25.0611	23.2092	26.1545	23.1807	23.1197	24.3978	26.0102	23.6341	21.2621	25.6074	23.6828	22.7645	24.8739	21.933	25.8625	27.0656
ENSMUSG00000050565	Tor1aip2	protein_coding	1	155911149	155944607	+	9218	25.6227	26.8326	27.272	27.7339	26.1323	26.3013	28.6899	27.4631	24.7749	26.8164	22.5542	25.62	27.7465	25.3776	25.1199	24.2608	26.4917	29.8061	24.8884
ENSMUSG00000015484	Fam163a	protein_coding	1	155951712	156032596	-	3882	11.3904	8.52985	10.5374	13.4576	9.87302	14.0056	16.7924	16.2688	12.8544	12.6948	13.2833	13.8907	12.401	11.8393	15.2538	9.93248	11.458	13.5594	11.4206
ENSMUSG00000037035	Inhbb	protein_coding	1	119343195	119349978	-	4255	15.1815	10.553	12.3762	13.3517	11.1963	12.3215	9.89756	14.279	12.3087	13.0251	14.1571	15.0198	13.1225	13.3753	10.538	9.52649	12.3792	11.3399	11.5428
ENSMUSG00000036766	Dner	protein_coding	1	84347560	84673942	-	4784	289.188	282.894	310.28	334.875	315.369	263.858	242.946	254.837	253.91	253.714	255.507	258.048	263.55	247.908	228.345	226.045	284.312	282.198	254.076
ENSMUSG00000005886	Ncoa2	protein_coding	1	13209329	13444307	-	15642	34.0384	33.999	36.9929	38.0341	35.38	37.8535	34.8874	32.4368	34.4741	35.673	33.236	31.3135	34.9742	34.5246	34.9024	33.4358	34.0111	37.4373	37.0362
ENSMUSG00000004451	Ralb	protein_coding	1	119398035	119432524	-	4930	35.4332	36.1781	37.0681	38.0762	37.4181	41.0751	39.5373	37.026	36.8856	35.386	40.9351	38.6876	34.6418	39.5117	35.6864	35.7764	37.3059	37.5313	36.7404
ENSMUSG00000098923	Tmem185b	protein_coding	1	119453890	119454959	+	2824	22.8744	19.8979	21.2561	21.6648	21.7531	24.1151	19.8839	22.1751	19.4214	23.6396	21.4139	19.802	21.6855	20.0893	19.7565	19.3952	19.7401	21.1811	23.0529
ENSMUSG00000026496	Parp1	protein_coding	1	180396489	180428817	+	5293	73.2946	78.721	74.2633	80.237	67.7076	86.7882	77.1269	77.1295	79.1588	81.4757	75.857	71.9743	81.5777	81.1	71.9748	76.7695	80.3863	81.1402	78.5925
ENSMUSG00000025935	Tram1	protein_coding	1	13634922	13660134	-	3162	53.3463	51.1706	52.4412	51.1366	51.5432	45.5311	49.5501	44.2447	44.2875	47.105	44.9953	42.792	48.4187	45.1386	43.2456	40.2094	50.0211	49.4364	46.494
ENSMUSG00000025937	Lactb2	protein_coding	1	13693554	13730770	-	4566	48.6195	39.9962	46.5793	40.1546	37.7731	43.4079	43.0426	40.7364	41.4999	49.069	42.8638	40.6782	43.8944	41.4427	42.4669	38.282	38.4534	39.7809	44.795
ENSMUSG00000026600	Soat1	protein_coding	1	156252095	156301901	-	9791	22.8408	28.2856	22.1063	16.7377	14.6154	14.9592	18.8697	19.6505	18.6416	15.0839	22.3594	22.1063	21.0052	25.2127	17.899	22.4774	25.3597	15.1713	19.1057
ENSMUSG00000058729	Lin9	protein_coding	1	180468715	180518252	+	7244	3.81814	5.95625	5.14929	4.82618	3.8569	4.26971	4.07624	3.56826	3.84767	3.69495	3.4945	3.8598	4.31736	3.89103	3.0713	4.12171	4.46379	4.15615	3.68579
ENSMUSG00000026499	Acbd3	protein_coding	1	180553608	180581769	+	6780	37.3859	33.3364	34.3971	34.9819	33.9442	37.0068	33.3899	33.0151	33.7168	34.9266	34.6746	30.9296	35.0671	34.1588	33.7741	33.6262	35.6508	36.6715	37.8975
ENSMUSG00000026596	Abl2	protein_coding	1	156386356	156477138	+	10800	63.4685	58.7419	57.5543	62.4984	58.3065	63.8528	61.3305	57.9839	57.714	65.6035	55.6895	49.3976	59.3417	58.8468	64.9548	60.7113	59.4473	62.5293	61.2405
ENSMUSG00000026219	Trip12	protein_coding	1	84698910	84818237	-	16601	75.5874	72.0032	74.5739	71.4227	74.4185	70.6318	73.9669	72.2661	73.5903	79.905	75.8758	67.1448	73.4926	76.7509	76.7413	75.3364	68.8345	76.026	75.8694
ENSMUSG00000026220	Slc16a14	protein_coding	1	84883619	84912855	-	3352	11.2371	9.05533	9.07082	10.0743	11.8615	13.1995	13.5748	13.3558	15.5575	12.1186	12.7265	10.7991	11.1865	11.9974	11.9473	12.6237	10.607	11.0042	11.4563
ENSMUSG00000026104	Stat1	protein_coding	1	52158599	52201024	+	7105	12.1651	13.0988	11.1177	12.4692	10.6375	9.60447	10.7647	9.82654	12.7179	10.6812	11.7113	11.4194	10.5782	9.60202	10.719	9.74053	11.1616	10.7199	10.2298
ENSMUSG00000060519	Tor3a	protein_coding	1	156481187	156501895	-	3892	13.3715	14.2443	13.6111	15.4136	14.0812	12.2234	14.0545	13.3513	11.5508	12.2172	11.7436	9.55737	12.4112	8.76443	11.257	8.94166	11.6165	11.2705	11.5607
ENSMUSG00000038806	Sde2	protein_coding	1	180678692	180693818	+	3471	34.3379	33.6063	38.2453	35.4246	32.3007	33.0863	28.0317	30.3254	32.0557	34.4744	32.0084	27.8344	30.2389	28.81	36.536	29.6229	31.6995	36.1317	31.2914
ENSMUSG00000033557	Fam20b	protein_coding	1	156506102	156546642	-	8770	60.2329	53.5463	62.2269	59.4338	60.1828	64.9211	56.2081	61.2568	58.8218	69.4245	54.9762	47.7658	56.4419	54.8833	54.504	50.4816	55.8567	64.3625	66.0947
ENSMUSG00000025932	Eya1	protein_coding	1	14239178	14380459	-	7808	7.73722	8.22476	8.08936	7.40325	7.98236	7.10547	6.75764	6.96232	6.8516	7.80386	6.36409	5.53135	6.43816	5.77134	8.1538	7.69861	6.91474	7.35436	8.00006
ENSMUSG00000026520	Pycr2	protein_coding	1	180731858	180735653	+	2958	31.2501	30.1908	34.1751	34.3156	33.5431	36.7144	32.6205	30.3595	34.5755	34.4917	30.6657	29.2857	35.2618	33.6244	31.8216	32.6212	34.7734	31.2087	34.0437
ENSMUSG00000026384	Ptpn4	protein_coding	1	119580197	119765343	-	11321	91.6493	89.7415	102.889	92.0827	92.4364	95.1693	98.6869	88.4341	90.1815	117.561	105.591	89.0444	99.322	100.97	103.447	101.216	87.0059	108.314	101.354
ENSMUSG00000036975	Tmem177	protein_coding	1	119835620	119840938	-	3341	11.0562	9.91107	13.135	13.7937	13.0263	13.7827	13.4746	9.89028	11.2356	13.1011	14.4521	11.3577	15.7323	14.67	13.216	14.6184	13.9264	13.905	10.3594
ENSMUSG00000092083	Kcnb2	protein_coding	1	15357478	15782772	+	15165	17.9145	14.259	11.7921	14.9718	12.1997	14.1763	15.8324	14.8308	13.503	17.3385	14.6987	11.5069	12.6546	14.2063	18.666	17.9413	13.8259	14.5414	16.5629
ENSMUSG00000026519	Tmem63a	protein_coding	1	180769909	180802677	+	4492	25.2773	21.3327	21.7718	21.4914	24.2014	21.799	21.3011	23.7886	25.5203	27.0592	23.5852	27.7879	28.3962	28.6165	17.5257	19.0161	23.3544	16.4231	14.7129
ENSMUSG00000025925	Terf1	protein_coding	1	15875870	15914276	+	4608	30.0115	27.2195	26.9718	28.7529	25.5355	25.8555	26.7877	24.0572	24.6339	28.4282	26.7046	25.0838	26.8997	28.7922	28.4866	27.7633	26.9896	27.8222	29.7223
ENSMUSG00000038776	Ephx1	protein_coding	1	180803775	180848469	-	1950	32.0071	34.6051	57.4672	46.3496	65.1184	47.8688	49.8137	25.5547	33.7744	35.769	32.2137	19.3316	45.7641	38.5765	40.372	43.9068	68.2804	30.6746	51.3881
ENSMUSG00000050777	Tmem37	protein_coding	1	119995107	120001804	-	1311	12.9082	13.9683	13.8677	14.3943	12.1585	8.0405	7.87707	7.72404	7.20115	7.08578	7.33029	11.0446	8.74296	7.9427	8.35477	9.80368	10.3793	9.8856	7.29153
ENSMUSG00000043716	Rpl7	protein_coding	1	16171519	16174886	-	2687	214.267	230.876	220.074	212.096	219.224	166.934	196.126	192.198	189.728	206.376	206.913	233.108	210.971	197.506	211.905	213.113	211.06	200.498	203.211
ENSMUSG00000026516	Nvl	protein_coding	1	180914703	180971769	-	13488	10.5363	11.2706	10.1558	10.7362	10.2774	9.64556	9.60628	9.9179	9.79907	9.16348	10.6004	9.99473	11.0109	10.9945	8.88193	8.98652	10.403	10.1259	10.3009
ENSMUSG00000025921	Rdh10	protein_coding	1	16175998	16202771	+	4160	19.5524	21.7689	21.5879	22.4904	22.6026	20.8715	20.7902	18.3845	20.5867	18.8484	20.0584	16.6231	17.6339	20.2406	19.0889	19.2504	20.259	21.3284	18.7
ENSMUSG00000062169	Cnih4	protein_coding	1	180972258	180993813	+	3783	39.1539	39.1236	40.4354	38.7515	38.0638	36.297	35.1035	34.8684	34.2248	38.7898	35.3785	36.7573	39.6914	37.3492	34.337	35.0201	36.7819	38.7913	36.5962
ENSMUSG00000026103	Gls	protein_coding	1	52202607	52272382	-	15057	144.839	136.382	142.375	131.768	135.148	147.201	144.478	149.69	146.598	163.545	151.279	137.565	151.835	141.425	152.16	158.848	133.673	154.124	155.532
ENSMUSG00000002881	Nab1	protein_coding	1	52496453	52539459	-	4100	45.4467	46.0717	45.7954	44.5247	40.0132	41.3728	35.3411	36.7871	32.1817	24.8845	22.8674	27.1566	30.3125	23.1641	37.1504	34.5791	39.8263	37.9804	38.6307
ENSMUSG00000058665	En1	protein_coding	1	120530147	120535721	+	2624	3.25927	5.25801	6.03262	7.04025	2.38889	5.65578	3.25911	3.55441	2.91253	3.24017	3.841	4.94726	3.43212	4.17358	2.73932	3.01422	3.5129	3.95123	3.51737
ENSMUSG00000043015	Nemp2	protein_coding	1	52669862	52691078	+	7078	5.86153	5.35167	7.06365	5.61291	8.70442	5.5064	6.61111	7.2286	6.44675	7.89689	6.72242	5.81967	5.92233	4.81932	6.55263	5.75487	4.5478	5.63394	6.58976
ENSMUSG00000038733	Wdr26	protein_coding	1	181000793	181039566	-	8297	100.117	95.3896	102.723	97.3454	102.468	102.808	96.7324	91.4386	95.0101	106.041	96.2761	88.8821	98.8538	94.0181	107.838	102.262	99.2129	108.524	105.4
ENSMUSG00000003721	Insig2	protein_coding	1	121232082	121260318	-	3473	83.6209	92.0211	91.835	91.2845	85.398	84.8646	83.7215	78.4936	83.7499	89.0379	88.816	75.0448	91.2775	85.5532	86.1871	81.9284	88.598	93.3487	84.2814
ENSMUSG00000041439	Mfsd6	protein_coding	1	52695445	52766621	-	8231	63.6688	58.4851	65.978	62.288	60.86	74.5141	65.1034	64.7825	66.3604	69.5137	63.8729	59.7198	63.2215	63.2977	67.1178	69.8587	62.1809	73.9064	69.6619
ENSMUSG00000026514	Cnih3	protein_coding	1	181180193	181288206	+	2751	37.8348	34.651	42.8996	38.8473	42.7727	49.3588	36.7173	34.3875	37.2588	36.9726	38.8521	31.2171	38.6889	33.5441	47.4669	46.0011	39.1982	40.5148	46.6104
ENSMUSG00000026102	Inpp1	protein_coding	1	52824586	52856727	-	6460	23.6047	23.9594	22.4661	24.9685	22.0408	24.7554	23.7539	24.4204	22.7562	20.8144	24.1647	22.3368	20.8101	23.6227	22.9161	18.9468	19.8409	21.4817	22.1708
ENSMUSG00000050625	Ccdc121	protein_coding	1	181337198	181339016	-	1819	8.10287	6.89541	7.32377	6.2246	7.58141	4.34625	5.14497	3.95544	5.19005	5.02034	4.12342	6.17596	5.22106	4.73753	5.55107	5.2178	6.03279	7.12481	3.44306
ENSMUSG00000041426	Hibch	protein_coding	1	52884088	52960140	+	6059	19.7011	19.1692	21.4956	19.2445	23.6473	17.489	20.4259	17.0205	19.3282	23.3353	19.0716	19.4064	19.8092	18.6377	19.8287	19.287	21.4438	23.2654	22.3052
ENSMUSG00000026339	Ccdc93	protein_coding	1	121358778	121434189	+	11445	20.3508	18.6086	20.1303	19.057	18.6845	17.8993	18.3703	16.6477	18.0687	17.6777	15.7899	18.519	18.3415	17.9768	15.6413	17.4841	20.0073	18.0135	17.799
ENSMUSG00000050534	Htr5b	protein_coding	1	121437571	121456194	-	1935	6.58269	6.61169	9.31463	10.3683	6.2939	4.65913	5.42025	4.95775	6.04056	3.9057	4.48189	3.9995	4.73882	5.65968	5.39518	5.00719	6.57851	6.59465	7.75093
ENSMUSG00000043629	1700019D03Rik	protein_coding	1	52961483	53059338	-	4330	13.4897	12.34	11.5827	13.7168	10.4233	13.5816	14.347	15.1395	12.5108	14.5449	16.4019	14.3561	11.1935	14.2216	14.9008	10.9598	10.8131	11.8342	10.4674
ENSMUSG00000001674	Ddx18	protein_coding	1	121481564	121495718	-	2483	25.283	26.5706	28.0887	26.4801	26.5438	24.5781	25.344	25.2205	24.8044	27.7738	27.753	26.2415	29.6096	28.3434	26.0539	23.0144	27.5777	28.8277	28.8739
ENSMUSG00000004880	Lbr	protein_coding	1	181642900	181670611	-	4761	19.3392	19.4951	19.9162	20.444	21.7807	17.4211	19.8264	18.0228	19.2155	19.9745	21.9572	17.3562	16.8524	17.7232	19.0877	16.1974	17.4558	17.5472	16.7549
ENSMUSG00000026098	Pms1	protein_coding	1	53228346	53336177	-	7542	8.70978	8.61462	7.70968	6.90055	8.33513	7.26412	8.21546	6.57188	7.83834	6.88915	7.67627	7.84489	7.14287	7.97446	6.64872	5.66299	6.88702	7.42869	6.92734
ENSMUSG00000026097	Ormdl1	protein_coding	1	53336254	53349468	+	4711	6.79808	6.33661	5.92183	7.63193	6.38687	4.94616	6.02819	4.35553	5.6302	6.18297	5.67194	5.98812	5.76977	5.94504	5.52189	5.54038	5.03143	5.88294	6.82205
ENSMUSG00000036707	Cab39	protein_coding	1	85721162	85779297	+	7077	130.9	130.053	125.525	124.765	127.75	142.501	136.641	136.836	147.311	146.881	157.718	130.238	136.649	147.797	135.497	138.863	125.537	138.502	149.467
ENSMUSG00000026223	Itm2c	protein_coding	1	85822002	85836396	+	2491	730.707	804.126	785.531	810.114	824.457	907.137	901.81	820.94	961.739	953.097	831.329	916.505	933.093	854.779	939.461	977.551	926.467	822.673	857.746
ENSMUSG00000026224	4933407L21Rik	protein_coding	1	85856204	85868346	+	3343	4.89883	3.52683	4.26632	4.04056	3.91092	4.14893	5.30938	4.94218	4.84118	5.51046	4.48729	4.03257	4.16338	4.56484	5.63136	6.15142	3.45764	4.29426	5.27523
ENSMUSG00000026096	Osgepl1	protein_coding	1	53352783	53365502	+	6147	42.8639	43.9925	40.7184	38.4873	35.8372	34.2967	36.8546	38.279	38.2859	42.9288	41.8296	36.3077	38.5983	42.0282	33.9946	34.4512	34.3711	34.4796	36.7862
ENSMUSG00000036815	Dpp10	protein_coding	1	123249200	124773776	-	17227	41.0151	38.9235	39.0389	42.4103	40.1612	44.8212	45.2028	46.4989	45.0679	50.2131	44.2467	41.7212	42.7726	43.7602	46.3744	45.9812	40.0292	52.7311	50.2851
ENSMUSG00000025920	Stau2	protein_coding	1	16298898	16590291	-	6747	94.5557	92.3185	96.704	93.0053	86.4833	105.602	106.758	92.8155	101.812	112.433	102.448	94.9447	102.852	100.663	103.822	101.05	92.5774	106.504	102.132
ENSMUSG00000026227	2810459M11Rik	protein_coding	1	85973585	85981075	+	3331	19.9937	22.5175	24.9373	25.583	21.5069	26.0242	21.3625	20.0799	25.7102	24.6737	23.5024	24.5074	24.7262	22.3136	25.8948	22.9135	25.6085	25.4992	24.3436
ENSMUSG00000025939	Ube2w	protein_coding	1	16611014	16689536	-	4930	61.4914	61.7724	63.232	61.6069	60.196	61.9783	61.9898	62.9172	58.2236	68.5364	68.9859	58.1326	64.8994	65.7315	64.2911	71.3121	59.7429	66.9739	65.6246
ENSMUSG00000026094	Stk17b	protein_coding	1	53794665	53824383	-	5185	20.1091	24.7227	22.7612	23.791	20.8977	15.194	15.2488	12.5916	16.0835	14.4846	15.2343	16.5628	14.6532	16.2047	13.2689	12.4322	18.173	17.3813	16.5291
ENSMUSG00000079658	Eloc	protein_coding	1	16711949	16727266	-	3026	152.258	156.432	150.41	147.307	150.748	143.007	157.944	151.997	141.508	171.809	154.995	144.871	150.269	162.979	166.278	168.328	146.219	159.917	162.308
ENSMUSG00000026342	Slc35f5	protein_coding	1	125488332	125523557	+	2956	30.4095	33.8603	33.2439	34.2044	34.8988	30.0295	37.992	34.1663	33.6864	31.5856	34.2546	30.6568	31.6297	31.2785	38.2117	33.446	31.7775	33.9278	32.6728
ENSMUSG00000025940	Tmem70	protein_coding	1	16735431	16748419	+	1820	94.0816	91.9343	98.6875	90.8073	95.2568	96.7842	97.7006	92.9749	98.4333	100.784	87.4457	89.2965	102.474	94.0079	92.8117	100.931	95.1049	97.7206	95.7188
ENSMUSG00000025779	Ly96	protein_coding	1	16758275	16779835	+	1021	5.52488	7.37087	5.67969	5.64211	7.01659	2.58107	4.74114	3.13198	4.40311	3.39262	3.21397	3.42316	3.36788	2.46176	4.19055	3.48598	4.8724	4.10096	4.19702
ENSMUSG00000026344	Lypd1	protein_coding	1	125795359	125840838	-	7038	30.405	24.9857	30.553	29.6635	36.7205	43.6118	47.0223	38.8095	41.3915	43.937	42.1623	33.8395	39.7842	41.6562	32.1955	36.7764	31.7453	38.4152	36.2272
ENSMUSG00000042686	Jph1	protein_coding	1	17034784	17168113	-	4998	29.7085	28.4584	27.3131	32.0735	30.8889	29.8322	33.3174	27.0318	32.561	26.9975	27.0126	28.7707	25.5542	34.484	27.2225	24.4495	30.9141	26.1698	30.107
ENSMUSG00000025777	Gdap1	protein_coding	1	17215586	17234495	+	7731	141.528	149.39	142.903	152.186	121.275	140.295	136.248	134.463	154.039	150.137	136.978	145.926	154.487	145.396	145.618	142.18	140.997	142.156	155.967
ENSMUSG00000042807	Hecw2	protein_coding	1	53846035	54234327	-	12947	23.9771	24.1613	25.7845	25.1926	23.9591	32.342	31.9299	24.5547	27.1359	27.3258	27.6446	27.9784	23.84	29.9105	36.695	31.7209	29.0325	28.4286	32.3721
ENSMUSG00000041303	Gtf3c3	protein_coding	1	54435163	54478130	-	4925	40.6787	37.4373	40.3517	36.4209	37.3107	38.3006	37.841	38.795	39.9809	43.9896	39.6917	36.3951	39.1321	38.3489	38.4331	39.1451	34.8186	43.9254	41.8978
ENSMUSG00000109809	Gm34066	protein_coding	1	54482563	54495922	-	825	0.661689	5.16914	1.70977	0	0.868356	0.672478	0.391168	0.323005	0.544918	0	0	0.302601	0	0	0	0.719028	0.354704	0.483358	0.199774
ENSMUSG00000022995	Enah	protein_coding	1	181723949	181847555	-	21452	41.3856	38.2036	42.1411	39.206	38.513	40.0152	39.0304	38.4589	35.0706	41.3071	42.088	36.7277	42.0044	40.9664	39.4827	39.2848	39.614	43.4702	40.7502
ENSMUSG00000042596	Tfap2d	protein_coding	1	19173246	19236570	+	1954	3.07309	4.62169	6.01569	4.77796	2.47475	4.47186	2.89022	3.54578	2.87588	4.43176	3.23876	3.96061	2.68157	5.32901	3.32825	5.05969	3.36959	3.67342	4.55473
ENSMUSG00000073678	Pgap1	protein_coding	1	54512153	54596841	-	16611	24.1984	20.9612	20.6537	23.1515	19.1487	21.8348	21.3705	22.4432	21.1504	22.9192	23.1695	19.8533	21.8443	24.491	21.1004	21.7243	20.1182	23.5503	21.4711
ENSMUSG00000026511	Srp9	protein_coding	1	181952302	181959484	+	5541	38.4224	36.1275	36.5163	37.5342	38.8192	37.6972	38.672	39.0028	35.5362	37.2807	40.0592	34.8721	37.53	38.2977	38.8243	39.3967	37.4436	36.4873	37.5969
ENSMUSG00000036155	Mgat5	protein_coding	1	127132752	127416073	+	10291	52.9573	52.3356	54.7812	55.2049	50.6091	54.2476	53.7177	47.6457	51.4385	54.6961	49.8117	48.6872	56.3896	47.1554	53.4996	52.5315	50.203	54.8691	52.178
ENSMUSG00000038633	Degs1	protein_coding	1	182103337	182110369	-	2591	147.763	137.675	140.397	136.925	145.021	144.266	146.66	144.399	146.006	147.908	138.861	133.157	145.037	137.819	133.955	135.383	144.621	141.362	139.497
ENSMUSG00000026594	Ralgps2	protein_coding	1	156631736	156767172	-	12085	30.9422	29.5173	28.9335	31.7727	25.6088	30.4024	28.3059	26.0636	27.4719	30.6428	25.7568	24.004	28.047	27.8844	27.7566	26.9643	28.246	30.1264	29.7579
ENSMUSG00000025927	Tfap2b	protein_coding	1	19279138	19308307	+	6338	17.1112	20.146	24.951	24.6029	20.2892	13.6992	10.9472	9.71232	9.54015	8.59532	9.98508	11.0289	12.0133	9.06444	9.61291	8.51705	14.6823	16.2641	11.3638
ENSMUSG00000047539	Fbxo28	protein_coding	1	182140667	182169183	-	5318	61.419	57.5486	60.1805	63.6488	55.8378	65.2807	57.285	58.3268	60.823	62.2333	64.8342	58.1631	57.4856	63.1638	56.8328	55.4009	57.2275	65.9868	63.9978
ENSMUSG00000026347	Tmem163	protein_coding	1	127414283	127605833	-	4292	42.0994	41.0883	38.7075	49.6603	45.6509	40.9116	32.7826	32.4096	39.0168	32.5388	30.3637	35.4809	37.4259	34.3839	30.9428	30.4062	34.1584	39.3939	34.9442
ENSMUSG00000026510	Trp53bp2	protein_coding	1	182236737	182289997	+	4418	45.0586	41.6199	41.1156	44.2424	45.484	41.6912	41.234	37.0345	40.6515	41.1262	34.0604	37.5204	40.0278	39.3769	39.3573	36.2525	42.2585	39.2181	42.8262
ENSMUSG00000062590	Armc9	protein_coding	1	86082502	86204419	+	13006	8.10068	7.71506	8.04973	8.26271	8.00063	8.26476	8.88294	7.49895	8.3821	7.72352	9.10097	8.29211	8.69957	9.59365	9.32952	8.13371	8.42612	8.67691	8.81981
ENSMUSG00000026349	Ccnt2	protein_coding	1	127701901	127733669	+	12345	63.4259	60.189	59.3652	58.3453	55.7824	54.2324	55.903	55.0659	54.2054	59.421	60.0359	47.0576	60.8549	59.2043	55.467	51.9118	53.56	55.8504	57.2075
ENSMUSG00000052331	Ankrd44	protein_coding	1	54684499	54965546	-	14175	10.1669	8.60075	8.7348	9.20685	10.2216	8.27789	9.01549	8.42206	8.65814	9.63018	8.61499	8.45363	7.30058	7.86523	8.33073	8.24409	7.61768	9.83211	8.30173
ENSMUSG00000026234	Ncl	protein_coding	1	86272441	86287122	-	10188	145.136	135.03	136.961	129.893	145.399	128.897	138.645	133.789	133.879	139.181	135.647	134.502	123.932	129.715	139.712	134.325	130.388	145.214	139.836
ENSMUSG00000026509	Capn2	protein_coding	1	182294825	182345089	-	6345	60.9416	57.2875	57.6772	58.8566	59.5866	61.6001	56.2778	55.4798	57.0715	63.7238	55.1159	53.9031	62.9424	55.0906	56.3731	56.4684	58.4108	57.6944	57.8732
ENSMUSG00000051590	Map3k19	protein_coding	1	127742528	127782768	-	5345	11.7792	9.38653	11.4651	11.1863	9.31513	7.29174	7.42634	6.58097	6.26605	7.68831	6.40244	7.70657	10.4771	6.54983	8.29295	6.62192	10.4843	8.95274	7.21542
ENSMUSG00000041859	Mcm3	protein_coding	1	20873192	20890536	-	3752	4.31632	4.21212	5.34682	4.60602	4.72568	4.58386	4.73061	3.9773	4.49318	4.65799	3.68578	4.92372	5.10606	3.78013	4.014	4.74306	5.42053	4.4107	4.43662
ENSMUSG00000025982	Sf3b1	protein_coding	1	55024328	55066640	-	11370	169.401	176.216	164.42	162.092	175.791	166.902	173.221	170.833	174.703	187.387	171.969	163.137	176.575	169.395	170.435	168.76	159.647	180.797	179.628
ENSMUSG00000026238	Ptma	protein_coding	1	86454448	86457931	+	1462	646.833	669.004	594.755	664.809	597.689	539.805	576.117	631.02	582.241	590.916	598.481	605.332	603.901	601.102	582.609	579.538	606.077	591.063	551.033
ENSMUSG00000025931	Paqr8	protein_coding	1	20960830	21009874	+	5488	187.601	189.01	185.601	194.696	184.842	192.025	177.675	173.639	167.109	209.95	165.244	158.667	198.533	190.393	175.913	169.161	202.623	183.036	197.518
ENSMUSG00000041809	Efhc1	protein_coding	1	21021850	21061065	+	2208	5.43915	6.81672	9.51162	8.27671	6.48908	5.96756	3.21544	3.13789	4.37748	3.42279	3.0785	6.44467	4.59786	3.90288	3.56546	3.85077	8.21698	6.86289	3.80684
ENSMUSG00000026239	Pde6d	protein_coding	1	86470716	86510239	-	2178	68.6753	70.1427	66.9947	69.8618	60.3573	64.8279	58.4529	62.5211	62.5417	57.254	63.3866	62.6981	60.1444	64.9548	63.4908	59.6466	62.2747	66.6447	64.3213
ENSMUSG00000025981	Coq10b	protein_coding	1	55091929	55111112	+	4805	22.116	25.5815	23.1913	21.2077	18.3012	25.6037	26.7977	24.4018	24.2789	24.6412	26.4391	19.3274	22.9343	25.7062	28.494	23.1683	26.1266	27.8849	24.0103
ENSMUSG00000036104	Rab3gap1	protein_coding	1	127796510	127870648	+	11739	51.5248	51.8421	51.7356	49.0892	50.0115	51.786	50.7616	49.7591	52.4656	58.8805	53.1317	45.5101	59.8397	53.1914	51.2304	52.5535	52.0249	52.2963	53.5761
ENSMUSG00000025933	Tmem14a	protein_coding	1	21288799	21300391	+	1351	41.0801	41.5926	42.4595	39.1107	44.4101	42.9134	45.6242	36.4905	38.7664	45.801	39.7301	39.5442	45.0869	36.8101	46.8709	41.7127	44.0787	42.9467	44.1618
ENSMUSG00000026240	Cops7b	protein_coding	1	86510626	86537097	+	5515	17.718	17.1482	18.8131	18.0092	17.7962	17.9566	18.4324	17.8297	15.3656	15.3023	16.9577	17.9256	16.8345	18.0346	18.9917	15.919	17.8019	17.6066	15.5998
ENSMUSG00000070565	Rasal2	protein_coding	1	156962752	157240165	-	13740	33.2277	34.488	33.3191	28.0758	28.807	31.3334	37.2624	36.093	35.8926	35.8441	36.7962	31.015	33.1538	35.3577	37.1555	39.8919	35.2158	30.8945	37.1131
ENSMUSG00000026241	Nppc	protein_coding	1	86594013	86598293	-	1042	35.9738	30.5745	26.4724	23.8293	34.8915	30.8811	39.6424	26.8525	35.5935	25.6874	24.2938	30.1875	24.3572	21.3647	35.3124	31.8801	41.4232	23.1532	28.3125
ENSMUSG00000025980	Hspd1	protein_coding	1	55116994	55127402	-	2642	256.486	251.9	234.975	243.301	225.737	230.045	242.035	222.301	233.287	249.82	249.827	220.165	256.027	246.67	236.373	245.332	254.529	256.136	257.95
ENSMUSG00000025934	Gsta3	protein_coding	1	21310813	21335885	+	4344	6.45086	4.85079	5.62838	5.1215	6.14311	5.20439	7.8004	7.05458	5.01923	6.30663	6.90653	5.05729	6.03106	6.7366	5.67322	5.59879	4.44604	6.33405	5.27374
ENSMUSG00000036086	Zranb3	protein_coding	1	127881921	128030784	-	9079	8.85872	8.04041	7.90635	7.43892	9.40962	8.09674	8.83295	8.74665	7.25412	9.08723	9.91364	8.22163	8.00771	8.83919	9.63252	8.31963	7.655	7.97189	8.73174
ENSMUSG00000033488	Cryzl2	protein_coding	1	157286147	157320208	+	2534	8.32986	9.70158	8.7209	2.66527	2.54441	2.07993	4.33002	6.94066	4.08043	1.67763	7.86235	5.51704	4.78177	7.15579	2.97169	5.77436	10.6243	2.67525	6.95938
ENSMUSG00000025979	Mob4	protein_coding	1	55170390	55193097	+	4855	67.2762	63.6051	66.0488	65.3408	60.2037	60.7932	64.2104	60.9252	63.1973	70.1464	68.0239	59.5449	61.8211	65.5636	63.5218	67.4043	64.3727	65.873	68.166
ENSMUSG00000053333	Dis3l2	protein_coding	1	86631530	86977817	+	8901	16.3136	13.8941	14.9492	15.9564	17.1432	17.5302	16.5871	14.5799	16.8691	17.512	15.8262	16.0709	16.4277	15.9141	15.4395	16.0834	15.386	16.4194	17.2017
ENSMUSG00000025978	Rftn2	protein_coding	1	55209318	55265941	-	5871	28.6382	26.3631	26.3751	26.0186	28.4007	24.4748	20.6677	20.7428	20.0237	23.5998	19.8819	20.7932	23.1488	21.3751	22.0377	21.1171	22.4544	25.1991	22.7107
ENSMUSG00000046994	Mars2	protein_coding	1	55276336	55287629	+	11294	13.2276	13.4157	12.3784	12.2414	13.3682	11.1878	12.4868	11.7502	11.5633	16.1575	13.2615	11.3395	12.4395	13.0349	12.2894	12.8682	13.7843	11.5281	13.2943
ENSMUSG00000028033	Kcnq5	protein_coding	1	21468627	22031805	-	7689	32.2325	30.8961	31.6964	29.5288	31.7481	55.0177	53.0301	45.8168	49.4636	59.0764	50.0545	40.3577	47.9794	49.9908	59.429	55.6758	40.4941	47.5578	58.7534
ENSMUSG00000038349	Plcl1	protein_coding	1	55445080	55793444	+	6687	29.5519	27.5727	32.1098	30.27	30.0506	31.2782	31.2241	30.7645	33.0428	35.6478	28.497	26.5438	33.9142	26.6064	29.3043	30.9004	30.7422	28.1172	28.0235
ENSMUSG00000056211	R3hdm1	protein_coding	1	128031038	128165473	+	31486	31.098	30.7613	31.0859	29.2038	25.1987	29.8665	30.1538	30.6207	27.9635	36.9943	30.3652	26.284	34.1829	29.2683	37.0266	37.9502	30.6702	30.491	35.1916
ENSMUSG00000026247	Ecel1	protein_coding	1	87075377	87084243	-	3500	21.0559	21.2868	18.4492	23.3261	20.1102	34.7936	34.7148	31.673	38.7904	35.5383	29.0644	31.3841	36.0235	33.0853	22.1018	31.3548	31.6877	30.1356	32.9628
ENSMUSG00000026353	Ubxn4	protein_coding	1	128171701	128207115	+	4659	105.531	102.087	97.6906	103.861	98.1025	105.386	99.6748	98.3783	107.01	101.012	106.052	95.5396	105.929	106.163	98.5197	95.5772	102.066	105.748	104.145
ENSMUSG00000036480	Prss56	protein_coding	1	87111035	87116127	+	2180	9.09822	9.78105	9.27432	10.9344	5.25794	4.83537	5.92135	6.60086	7.6301	6.86128	8.17141	4.69518	9.61428	5.43539	9.02814	8.07257	9.66486	4.57305	5.14098
ENSMUSG00000026354	Lct	protein_coding	1	128212493	128256055	-	6406	1.5907	7.32281	5.82289	4.15515	2.57213	4.82826	6.85124	5.57418	6.31598	6.16915	5.0859	3.07868	5.11218	5.82934	4.1944	6.63636	2.05563	1.52511	2.933
ENSMUSG00000004031	Brinp2	protein_coding	1	158072839	158183799	-	8767	38.1073	34.3077	35.1822	37.476	33.9934	48.2685	44.1352	44.5905	45.2788	44.0001	47.9636	42.144	49.1211	46.7722	48.1392	49.4839	41.5063	45.5991	50.401
ENSMUSG00000026355	Mcm6	protein_coding	1	128259327	128287401	-	4666	6.66865	6.61277	5.71022	6.30066	8.2525	5.70728	6.70879	6.51064	7.75597	6.07388	4.1694	7.86498	5.33411	5.50217	5.90525	5.72094	6.80463	7.34981	7.84155
ENSMUSG00000038331	Satb2	protein_coding	1	56833140	57017809	-	6788	17.5584	17.0735	25.0978	18.3775	17.9415	31.7732	27.8595	23.5544	22.0871	32.4963	27.3133	20.2277	26.4623	26.7923	35.6	36.1209	22.0723	28.0514	34.2836
ENSMUSG00000038323	1700066M21Rik	protein_coding	1	57416779	57424582	+	3235	35.9429	40.4005	38.3707	36.9036	35.4875	39.5731	42.5463	41.2693	38.3548	47.0155	45.1392	37.4276	40.7966	43.3431	38.6723	42.1137	39.1682	42.897	48.3488
ENSMUSG00000026356	Dars	protein_coding	1	128291444	128345096	-	4358	62.7147	55.72	60.7423	55.1072	61.7269	61.4883	60.2774	56.2554	63.132	66.6211	55.9891	54.0193	59.5908	56.315	60.8697	56.8969	59.2244	62.3135	63.1194
ENSMUSG00000045382	Cxcr4	protein_coding	1	128515936	128520030	-	1808	7.04508	7.21486	11.616	9.11903	8.42001	6.13711	7.31817	6.33773	8.57839	6.44424	5.18563	7.04201	6.15848	4.36915	6.3421	5.35891	8.25451	9.37374	6.01643
ENSMUSG00000048495	Tyw5	protein_coding	1	57427396	57446260	-	2808	17.4318	17.7778	17.0236	14.8556	15.9454	17.3867	18.8479	16.4177	16.25	19.7371	17.2788	14.7583	18.6602	18.9251	18.2844	16.9707	16.5178	18.8876	18.0192
ENSMUSG00000025971	Maip1	protein_coding	1	57445487	57457112	+	7878	11.8261	12.7688	12.4539	13.0864	12.822	13.5741	14.2759	13.0567	14.1236	15.1093	12.9126	12.8341	12.7827	12.8075	13.9468	12.4744	11.3665	12.6039	13.7659
ENSMUSG00000026399	Cd55	protein_coding	1	130366764	130390481	-	4853	10.4237	10.028	11.5617	10.0282	11.7726	8.20246	10.2407	10.1035	10.0509	11.485	8.83855	8.17922	9.78478	10.6913	9.09843	11.2047	9.76842	10.8464	10.0186
ENSMUSG00000039384	Dusp10	protein_coding	1	183745499	183807833	+	3042	21.5343	25.069	29.4704	28.2747	28.9077	20.6543	19.3076	17.52	17.8079	21.3244	18.7235	21.9117	20.6159	20.3022	18.622	15.9252	26.1174	20.122	19.7213
ENSMUSG00000026254	Eif4e2	protein_coding	1	87141636	87168210	+	7497	33.2036	32.7581	32.1736	32.9081	29.2645	34.781	34.0707	33.8386	31.7814	31.6283	32.8278	28.4711	32.3031	34.4361	33.8769	31.2543	33.3537	34.8398	33.2837
ENSMUSG00000026255	Efhd1	protein_coding	1	87192085	87238558	+	2125	57.1154	59.0247	45.5067	50.7586	55.7944	45.7542	43.5853	44.2669	58.4953	52.3099	44.6721	71.1932	57.6376	51.7054	43.8929	49.503	51.4341	47.5709	54.6018
ENSMUSG00000026158	Ogfrl1	protein_coding	1	23405505	23436622	-	8109	71.022	70.9039	69.4833	70.3046	75.668	69.5118	70.9381	69.8321	69.7149	87.3937	78.2747	65.1438	72.0882	71.5783	74.7336	77.7861	63.387	73.3709	80.3846
ENSMUSG00000026156	B3gat2	protein_coding	1	23800834	23888239	+	6203	30.831	24.305	28.4502	26.003	35.7158	25.1102	30.0967	24.7018	25.1485	23.2505	25.506	25.3148	20.6164	30.7662	24.4449	26.1072	24.4842	30.5683	28.1111
ENSMUSG00000073481	Mtarc2	protein_coding	1	184545265	184578648	-	6629	30.1673	29.706	29.861	30.4149	31.5293	32.5981	26.9212	30.6718	31.6704	32.9195	27.0845	27.7175	28.7026	28.3829	28.4764	30.9619	33.3287	31.1605	32.9429
ENSMUSG00000039349	C130074G19Rik	protein_coding	1	184604123	184615415	-	3035	60.1952	54.469	52.0019	56.0907	54.8213	65.442	73.315	68.8368	67.6928	63.7056	77.4609	65.8046	50.0671	75.5397	94.1705	66.975	53.5123	64.447	76.5692
ENSMUSG00000026587	Astn1	protein_coding	1	158189843	158516102	+	9839	151.597	148.259	142.599	131.472	134.975	142.885	160.996	148.447	155.008	159.785	169.426	166.346	165.624	151.906	164.028	186.579	164.324	148.581	159.721
ENSMUSG00000026620	Mark1	protein_coding	1	184628986	184731767	-	4356	90.7316	90.9897	93.44	94.5323	87.1646	109.182	107.719	96.5957	101.656	108.544	104.658	93.9325	108.072	108.684	106.001	115.117	92.6394	101.615	114.832
ENSMUSG00000026155	Smap1	protein_coding	1	23883927	23961398	-	3575	105.412	105.043	103.814	105.849	99.1429	117.36	107.015	107.039	109.34	113.363	112.18	97.1351	105.712	101.291	111.111	117.423	101.745	113.998	120.326
ENSMUSG00000026154	Sdhaf4	protein_coding	1	24035020	24044711	-	874	96.3953	104.475	84.1027	94.5477	85.8607	99.6599	88.4324	109.153	103.388	110.07	109.15	104.257	104.541	88.7392	108.873	104.975	102.454	90.7954	101.83
ENSMUSG00000038305	Spats2l	protein_coding	1	57813321	57986123	+	8041	10.9527	8.51678	10.6812	11.7836	9.35473	10.7978	10.4347	11.5659	11.1816	10.8085	12.0679	12.1082	10.0189	10.9849	11.9614	10.5739	9.57117	11.7533	11.0272
ENSMUSG00000054770	Kctd18	protein_coding	1	57994260	58058115	-	12973	8.48597	6.80652	8.49305	7.67125	8.87692	8.94865	9.17917	8.83266	8.71531	9.92776	8.32915	7.29329	7.52262	7.0025	8.25831	8.03246	7.56783	6.96226	8.19432
ENSMUSG00000040782	Cop1	protein_coding	1	159059890	159175210	+	17516	14.8763	14.8514	15.5064	13.688	13.0571	14.9024	13.7074	13.9051	13.6027	18.3013	15.4155	12.6562	15.3871	16.7684	16.2485	16.4025	15.1361	14.8776	18.2541
ENSMUSG00000039318	Rab3gap2	protein_coding	1	184936314	185018941	+	10800	48.9788	47.8483	50.6466	47.2692	45.1395	47.7868	43.6112	43.3522	44.9765	49.1006	44.6644	42.3012	51.0939	46.6951	43.4828	46.9066	49.1511	47.0401	48.8185
ENSMUSG00000026153	Fam135a	protein_coding	1	24050174	24139275	-	7773	48.3881	49.9903	45.9722	48.6317	51.8886	48.5704	41.5172	48.9557	49.4206	66.7834	51.7149	48.8822	54.7707	40.4889	56.9813	51.0803	43.7459	43.4271	54.1958
ENSMUSG00000015829	Tnr	protein_coding	1	159351339	159759299	+	12867	74.4291	69.6982	77.5787	65.4727	64.6408	64.6118	56.8956	57.7817	56.8629	52.8621	43.3915	43.0143	51.7432	45.1378	66.358	62.7913	58.1076	58.1404	54.5665
ENSMUSG00000046404	Yod1	protein_coding	1	130645064	130652095	+	6128	18.4102	16.9884	19.4888	18.1202	18.9971	20.0534	19.5113	19.525	17.7534	17.7797	17.2503	15.0325	18.1432	20.2736	17.1477	18.6181	16.9523	20.1077	17.8046
ENSMUSG00000090394	4930523C07Rik	protein_coding	1	159871952	159903031	+	10195	2.39169	2.55899	4.07387	6.42977	5.81477	4.163	2.46902	2.30016	2.40322	4.37056	1.83926	1.78756	3.69406	1.39118	2.26623	1.93951	1.53563	4.55681	2.53808
ENSMUSG00000064294	Aox3	protein_coding	1	58152289	58239857	+	7033	4.03618	3.53116	4.01126	4.43433	5.11855	3.13566	2.61548	3.14486	2.55685	2.88793	2.53287	2.30727	2.35149	2.19534	2.82276	3.73929	2.80855	3.54374	3.09333
ENSMUSG00000026618	Iars2	protein_coding	1	185016923	185061593	-	8885	32.3993	27.9512	30.305	27.8567	33.4814	32.5478	32.344	30.5019	32.2305	36.1148	33.002	32.4245	32.9145	32.2694	33.7854	32.336	28.9008	32.9653	33.3338
ENSMUSG00000026725	Tnn	protein_coding	1	159912599	159981150	-	5817	0.125126	0.0431245	2.12852	3.0392	5.35725	2.55127	1.19277	0.962019	1.62295	1.86762	0.0805881	0.171667	1.46375	0.216044	0.764947	0.0679844	0.100612	2.12513	1.16166
ENSMUSG00000026617	Bpnt1	protein_coding	1	185064346	185089974	+	2308	89.2477	97.8205	84.6797	85.722	78.5302	82.3298	85.3625	76.5493	82.2955	79.6792	85.1037	78.2037	90.5979	86.3436	78.675	72.0508	89.5135	82.0692	84.4064
ENSMUSG00000058267	Mrps14	protein_coding	1	160022785	160027390	+	3258	31.2769	36.8814	33.9627	31.2168	32.7083	30.0556	32.836	30.1814	30.3568	30.9291	30.9355	32.7191	32.819	32.6773	33.0938	34.2907	33.3229	31.7621	30.0995
ENSMUSG00000014226	Cacybp	protein_coding	1	160029937	160040445	-	2390	121.893	129.731	129.252	130.654	113.529	116.124	123.009	116.849	119.067	135.84	136.319	107.17	126.336	132.884	120.516	129.974	131.561	129.976	121.852
ENSMUSG00000026147	Col9a1	protein_coding	1	24216691	24291765	+	5068	5.92426	0.742468	4.70063	0.587927	17.4928	1.20417	6.81341	4.04872	1.06446	0.590276	3.37619	1.37926	0.549257	7.97056	2.90415	2.30194	0.548538	2.63591	3.31709
ENSMUSG00000016528	Mapkapk2	protein_coding	1	130981437	131025563	-	3041	52.8361	49.2471	56.177	51.6036	54.183	54.4122	46.4279	43.8144	45.3844	43.2323	48.6355	46.9574	45.0146	47.407	48.9058	46.3609	53.2143	50.6822	49.1569
ENSMUSG00000051223	Bzw1	protein_coding	1	58432057	58446512	+	4033	205.381	212.726	217.586	205.093	206.365	210.369	218.25	219.104	217.7	242.829	228.23	201.054	222.33	220.398	225.205	255.439	221.269	234.882	247.527
ENSMUSG00000016526	Dyrk3	protein_coding	1	131055192	131066077	-	3178	12.0241	12.6296	10.1593	11.4384	10.144	14.0532	11.9317	11.823	11.9533	10.85	12.0219	9.6622	11.799	13.3887	14.5939	12.2572	14.6868	12.987	13.7431
ENSMUSG00000026615	Eprs	protein_coding	1	185095241	185160557	+	18102	27.9953	28.9768	25.0912	26.5667	27.2477	25.4534	26.7056	24.3191	26.0888	29.7031	28.305	25.7479	29.0996	26.4508	28.8451	25.9209	25.9944	27.5914	27.6146
ENSMUSG00000026614	Slc30a10	protein_coding	1	185187045	185197957	+	6508	14.2876	12.7972	12.3784	12.6669	14.7506	12.6167	12.5456	13.021	12.1577	12.7497	11.489	12.5053	13.3098	12.3863	11.6497	11.2417	11.5335	14.3381	12.7384
ENSMUSG00000039246	Lyplal1	protein_coding	1	185819928	185849507	-	1578	27.7905	26.0711	28.2072	20.0152	29.3958	26.7202	33.3348	24.8241	25.7826	23.1483	32.8266	28.9514	28.6395	23.7784	21.7995	30.5746	29.1147	23.628	28.3045
ENSMUSG00000048000	Gigyf2	protein_coding	1	87254720	87378518	+	14216	35.0463	34.4979	36.5803	36.7072	32.781	34.3332	33.0863	30.7793	32.6353	33.9351	34.0143	31.1355	36.1788	36.0429	32.4323	33.6185	36.0024	35.344	35.4183
ENSMUSG00000079436	Kcnj13	protein_coding	1	87314085	87322451	-	1270	42.9837	49.5785	67.8747	44.5769	51.7552	27.8489	22.2342	25.389	30.6195	31.9856	26.7611	31.4515	39.7109	23.3251	24.1216	35.4985	48.2725	30.1432	26.2145
ENSMUSG00000026141	Col19a1	protein_coding	1	24300971	24626553	-	6887	14.2676	11.0366	12.1523	10.8738	14.615	15.1447	22.164	17.4119	14.9483	17.2834	16.3022	13.2308	15.3115	17.1269	19.7309	19.7532	13.0658	13.6648	17.9005
ENSMUSG00000026034	Clk1	protein_coding	1	58449348	58463225	-	8132	95.5022	97.8804	86.2856	89.1833	72.789	78.1331	93.6354	85.757	78.3353	87.4756	96.2696	76.1648	90.1876	98.1335	82.8983	74.8914	88.1634	91.4297	82.569
ENSMUSG00000026721	Rabgap1l	protein_coding	1	160046744	160620781	-	23232	34.1653	33.3869	35.0737	32.2946	34.745	32.9672	33.9911	32.5758	33.9316	36.3801	35.9274	29.9593	33.1899	35.1383	34.5496	36.3089	29.9092	36.6723	35.9679
ENSMUSG00000039239	Tgfb2	protein_coding	1	186354989	186438186	-	5791	11.7204	11.9558	13.2073	11.2853	15.7419	11.8317	11.5912	13.2526	12.7314	10.7666	10.2806	9.91515	11.904	10.1376	9.457	11.2336	11.3192	10.088	10.7865
ENSMUSG00000001305	Rrp15	protein_coding	1	186453175	186481555	-	3239	11.3482	11.1526	10.8389	11.7136	10.6165	10.9195	11.956	12.7522	12.3528	12.4442	8.90091	10.8676	11.1724	11.0302	11.413	9.5234	11.1577	11.5113	10.3295
ENSMUSG00000118401	Gpr52	protein_coding	1	160403908	160405544	-	1637	15.8955	7.66204	11.5847	11.8918	19.6932	29.6546	30.5563	28.6502	32.6801	40.7808	33.0753	24.8579	28.5075	27.8566	25.6138	38.8943	13.1389	15.8339	26.3783
ENSMUSG00000026259	Ngef	protein_coding	1	87404556	87501592	-	3905	109.085	105.481	118.68	101.381	121.218	204.621	184.868	159.137	186.212	215.912	181.93	182.264	189.447	191.854	221.367	224.722	143.43	157.006	191.235
ENSMUSG00000026035	Ppil3	protein_coding	1	58470153	58484641	-	4291	19.4644	21.7474	20.3079	19.2114	20.6187	19.2323	19.6667	22.2946	19.6439	18.6399	19.1183	18.0937	20.7589	18.3256	19.2241	19.4	20.3907	19.3298	19.7423
ENSMUSG00000073725	Lmbrd1	protein_coding	1	24717711	24804529	+	5960	122.429	130.015	137.69	135.216	127.953	146.099	131.928	128.456	137.771	153.565	136.938	138.436	135.198	132.511	134.1	136.057	130.088	147.598	136.359
ENSMUSG00000040423	Rc3h1	protein_coding	1	160733988	160802548	+	11423	47.8845	41.7689	46.3751	46.1171	46.6757	41.2344	42.6593	41.0811	39.6703	47.7872	44.7934	37.4152	43.3046	45.8929	43.9579	41.8038	43.3579	46.7262	42.9384
ENSMUSG00000026036	Nif3l1	protein_coding	1	58484310	58520975	+	7763	16.7361	16.5449	16.535	17.0929	15.3421	17.4021	16.5452	16.5455	16.0701	18.5985	17.029	15.6612	18.0976	16.2349	14.7266	15.9959	16.7368	15.4875	16.8147
ENSMUSG00000043467	Zbtb37	protein_coding	1	160830492	160862419	-	18814	17.1384	14.8668	14.5116	12.3002	12.3372	10.6601	12.1871	12.4076	10.9558	13.892	13.0438	10.9869	11.8538	13.5313	12.7442	12.0443	14.3951	10.958	11.3269
ENSMUSG00000026037	Orc2	protein_coding	1	58501930	58544268	-	3857	48.9705	42.0151	43.52	43.9822	46.3418	48.2587	54.9709	47.8792	47.2053	51.1493	48.13	41.6185	46.1894	49.6658	50.4508	48.4463	46.5842	52.8316	50.0381
ENSMUSG00000039210	Gpatch2	protein_coding	1	186947705	187081837	+	7684	15.1084	15.3438	15.0324	13.6236	13.5419	14.2959	15.7073	15.5019	14.9774	15.1014	15.8314	14.2952	14.3201	15.4205	13.7422	12.8665	14.5097	15.4651	13.7059
ENSMUSG00000026427	Eif2d	protein_coding	1	131080918	131115395	+	7374	26.2558	26.6028	28.7995	26.3993	24.3121	24.8469	25.7549	26.1637	24.0508	26.2627	26.5414	27.1516	27.2683	24.5658	25.7154	24.5088	27.1638	22.6316	25.5021
ENSMUSG00000026610	Esrrg	protein_coding	1	187340988	187946583	+	6208	43.0876	44.53	50.1138	51.6121	48.5251	49.6438	49.2284	44.8997	46.5996	52.5758	54.671	50.5083	47.8727	51.39	41.2693	40.8015	41.8582	49.493	47.1238
ENSMUSG00000038174	Fam126b	protein_coding	1	58561965	58625482	-	12041	69.2586	74.8128	77.1734	72.7025	61.6232	66.0492	68.2359	62.852	64.8518	78.7307	70.9732	58.7573	72.876	74.461	67.8826	69.4142	70.7213	79.8964	76.747
ENSMUSG00000033569	Adgrb3	protein_coding	1	25106557	25868592	-	18559	29.2375	25.2355	30.0638	26.5975	33.5152	28.7277	32.2644	30.9713	28.6439	34.7576	31.0938	26.3246	27.8802	30.0752	32.2938	32.7832	27.9165	30.1779	30.6645
ENSMUSG00000026032	Ndufb3	protein_coding	1	58625543	58635123	+	763	331.256	391.242	323.934	328.812	326.978	298.302	297.759	327.948	308.445	318.405	315.183	366.126	321.263	320.005	335.555	317.979	316.601	336.054	287.722
ENSMUSG00000026430	Rassf5	protein_coding	1	131104147	131172995	-	3997	37.2852	36.4641	37.2902	38.1677	39.028	47.1235	46.4653	43.7354	42.9649	42.5824	42.2806	47.6557	44.039	47.0279	41.0621	47.5904	39.0223	45.7433	46.1
ENSMUSG00000026031	Cflar	protein_coding	1	58750667	58793500	+	12669	24.2303	24.7113	26.0411	25.1653	25.842	21.0637	19.563	17.5423	20.1909	18.766	17.3355	17.518	20.4469	17.1327	19.8713	18.8384	20.3495	22.7572	19.709
ENSMUSG00000048874	Phf3	protein_coding	1	30841420	30912662	-	14190	34.277	33.412	33.8861	33.0508	31.0109	31.5811	32.6011	30.8169	31.5387	34.1859	35.6128	28.8175	34.0526	36.6783	32.8173	31.6595	33.8309	35.0996	34.2636
ENSMUSG00000026608	Kctd3	protein_coding	1	188703292	188740025	-	8129	36.8003	35.087	35.8612	40.2463	37.146	44.2594	39.5204	39.0098	41.0901	39.3185	37.9165	36.7913	40.2459	41.7415	37.0538	35.2217	38.6442	37.8952	38.806
ENSMUSG00000026029	Casp8	protein_coding	1	58834533	58886662	+	2893	3.83679	5.02924	4.27984	4.32575	4.20971	2.49303	2.6772	2.48702	2.8748	1.74157	1.6204	2.32992	2.15079	2.42024	1.95219	3.21239	2.12418	1.3784	1.88001
ENSMUSG00000026028	Trak2	protein_coding	1	58939608	59012589	-	7088	183.761	161.279	179.194	170.476	166.136	174.684	184.554	174.294	186.692	188.547	182.407	165.151	196.409	185.637	174.667	182.445	174.72	174.518	174.138
ENSMUSG00000026425	Srgap2	protein_coding	1	131212989	131455085	-	12560	51.9816	49.8714	57.0513	52.1116	59.4618	46.1372	43.3068	42.6027	41.5912	43.198	45.3852	40.7066	52.4604	42.4388	39.4744	36.8073	44.8615	43.3694	43.8148
ENSMUSG00000026058	Khdrbs2	protein_coding	1	32211795	32697649	+	10291	5.35762	4.33896	4.90396	5.09583	5.16881	5.84931	6.14633	5.69677	5.24214	6.04335	5.67129	5.19136	4.90068	5.56514	6.56896	5.99481	4.8767	5.25054	5.82958
ENSMUSG00000055184	Fam72a	protein_coding	1	131455641	131467610	+	2191	4.06949	7.09859	6.0803	4.53311	3.59668	3.2285	4.78694	4.01361	3.18035	3.59307	5.45592	3.76007	4.3346	4.50675	3.98368	4.24164	3.94003	5.46011	3.83638
ENSMUSG00000037624	Kcnk2	protein_coding	1	188940127	189134470	-	4943	31.2907	25.6793	27.2365	23.7903	29.4935	38.3575	41.6857	38.9772	42.1545	41.5998	32.956	32.2222	33.2919	41.3691	37.8777	42.3227	27.2917	30.5753	38.0109
ENSMUSG00000026709	Dars2	protein_coding	1	160868171	160898200	-	5195	14.4661	12.3134	15.4164	13.4212	18.72	16.7133	16.1512	16.0041	16.3121	18.6695	12.0015	12.7827	14.4359	14.4801	15.9118	14.8823	13.35	17.3478	16.3703
ENSMUSG00000026134	Prim2	protein_coding	1	33492891	33708876	-	5938	7.07878	7.35076	7.99744	7.82789	6.96729	7.10077	7.09231	7.40469	7.04089	8.06068	6.98672	8.24026	7.63841	7.19581	6.57131	5.86072	6.89934	7.35354	5.93974
ENSMUSG00000026027	Stradb	protein_coding	1	59012681	59034156	+	7256	28.037	23.6127	28.879	27.0476	27.6941	29.418	30.4212	28.4622	28.9028	30.4438	31.2693	27.1115	28.1857	29.5179	30.2376	28.886	28.4323	29.5395	30.0508
ENSMUSG00000004768	Rab23	protein_coding	1	33758968	33781645	+	8285	20.9309	18.8633	19.0118	20.1638	19.0231	20.3235	20.4106	19.0733	18.6117	20.7904	19.549	18.0191	21.2066	20.001	19.1283	18.7351	19.5146	19.6377	20.1516
ENSMUSG00000042215	Bag2	protein_coding	1	33784565	33796876	-	3059	19.63	18.3693	17.5225	17.3381	18.267	16.8216	15.8245	16.9	16.4598	15.6985	18.0065	15.0163	15.9514	15.4941	19.022	14.9318	17.1235	17.2075	16.6484
ENSMUSG00000026604	Ptpn14	protein_coding	1	189460465	189608892	+	13413	6.94593	6.34011	5.37503	6.99013	5.52798	5.27371	4.95631	5.98004	5.5805	5.08277	4.56094	4.00163	5.10286	4.65797	6.04797	5.49872	5.09425	5.54467	5.44341
ENSMUSG00000042197	Zfp451	protein_coding	1	33800626	33853466	-	15839	36.1654	35.2233	33.1882	32.4066	31.4912	33.7311	35.5843	33.699	33.5061	37.1478	34.1693	28.7489	34.5909	34.7979	34.5223	34.2933	33.7452	33.8498	35.3997
ENSMUSG00000026705	Klhl20	protein_coding	1	160915945	160959081	-	12847	9.88645	8.9626	10.4917	10.0503	9.60527	9.52224	10.2237	10.7239	10.008	10.3438	10.5637	9.13316	9.72492	9.36302	10.4175	9.86586	9.52125	9.26542	9.83982
ENSMUSG00000026603	Smyd2	protein_coding	1	189612689	189654560	-	2717	100.191	98.1446	95.1217	105.791	94.2624	114.093	106.601	105.336	104.985	107.67	101.193	118.621	96.3656	98.6537	108.846	106.399	105.172	106.114	97.3596
ENSMUSG00000042251	Pm20d1	protein_coding	1	131725119	131749211	+	7028	5.64432	7.38859	6.26648	7.20738	6.19251	5.96002	5.37244	4.58793	5.21328	6.45207	4.43568	8.27654	6.40714	4.13834	5.35732	5.17684	7.18252	6.15631	5.20613
ENSMUSG00000044835	Ankrd45	protein_coding	1	160970261	160998068	+	3735	53.8342	48.7606	54.2151	56.5343	51.5957	68.9594	61.9938	59.1463	58.4364	83.5088	61.1235	46.8546	63.3929	60.2287	74.826	64.1639	50.4562	64.9136	67.3817
ENSMUSG00000013275	Slc41a1	protein_coding	1	131755231	131774367	+	4912	85.5366	89.7808	91.5421	98.5926	94.2528	86.2914	82.4523	76.7104	83.6056	78.9806	67.7118	90.4662	94.3723	78.9475	70.4498	74.351	94.1279	84.146	77.3739
ENSMUSG00000026288	Inpp5d	protein_coding	1	87548034	87648229	+	7602	7.27666	7.39168	7.31896	6.29735	6.97358	7.06083	7.08934	6.73034	7.03727	7.35256	7.02987	6.30519	7.08649	6.8724	6.79886	5.51425	6.64019	6.45208	7.71819
ENSMUSG00000042182	Bend6	protein_coding	1	33891133	33946849	-	3421	178.613	181.194	190.035	184.241	187.737	194.162	198.335	199.334	185.355	192.243	219.797	222.937	188.92	220.991	190.903	173.746	177.281	205.213	185.578
ENSMUSG00000010175	Prox1	protein_coding	1	189850232	189902911	-	8390	25.0933	28.3146	25.9658	26.3276	25.8508	24.5492	27.1364	25.5363	25.666	24.6588	24.5845	24.1612	23.8491	26.9834	21.9486	21.0931	21.5898	23.8121	20.037
ENSMUSG00000026433	Rab29	protein_coding	1	131794962	131800477	+	1468	16.8577	13.8415	13.8793	12.043	15.8602	10.5819	10.7718	9.80237	12.0964	11.2616	13.0927	9.52329	12.3811	8.9277	11.7748	8.7552	10.4653	10.1866	8.86941
ENSMUSG00000026434	Nucks1	protein_coding	1	131838272	131860417	+	6779	89.3046	85.1479	84.6645	64.7583	64.7544	59.1705	63.8858	82.2748	62.304	92.6481	84.9532	54.4662	79.8305	64.8584	86.745	65.4248	61.1895	64.8244	59.8571
ENSMUSG00000026701	Prdx6	protein_coding	1	161067682	161078789	-	4804	134.428	134.879	143.744	137.072	142.451	121.751	114.065	124.198	109.114	130.18	104.266	107.258	140.94	113.759	124.759	121.587	140.315	125.84	120.351
ENSMUSG00000038079	Tmem237	protein_coding	1	59139749	59159541	-	2389	34.2754	29.8212	37.5257	35.2548	37.484	38.3178	38.5662	36.5865	39.6115	40.9933	37.6752	35.1114	39.6849	35.2452	39.2574	38.156	34.0524	37.3064	38.2197
ENSMUSG00000026436	Elk4	protein_coding	1	131935345	131959432	+	6407	13.5756	13.7428	12.6714	14.7888	13.1661	13.6382	16.118	11.3546	12.9808	12.533	12.2555	12.2738	11.0406	13.7024	13.5696	14.2891	15.5062	13.6927	12.9649
ENSMUSG00000089872	Rps6kc1	protein_coding	1	190432399	190643944	-	9741	30.8411	31.7013	34.8501	34.5649	33.481	37.3053	32.6822	31.542	32.8365	36.5779	34.4331	31.5229	40.5114	34.3546	33.856	36.3961	32.0539	34.94	35.3281
ENSMUSG00000026634	Angel2	protein_coding	1	190657309	190679159	+	5559	62.1605	56.0915	58.6429	51.17	56.961	61.1033	62.7257	66.5359	69.5888	64.2935	58.1865	51.4202	62.7697	68.4994	65.3905	59.5795	56.8258	59.2524	66.7082
ENSMUSG00000040297	Suco	protein_coding	1	161643683	161704251	-	8928	34.7502	33.8576	33.2136	31.6829	32.2369	30.3714	34.0678	30.1759	32.8809	36.417	34.6808	30.7863	31.6922	33.9439	32.5876	32.2689	30.4496	35.6427	35.1485
ENSMUSG00000037568	Vash2	protein_coding	1	190679843	190711493	-	4314	8.60472	6.57085	7.19339	8.4724	9.38254	9.70955	10.9591	11.057	8.59724	11.898	10.1059	11.2266	9.03358	9.19719	12.3775	8.52533	7.12244	8.59657	7.7937
ENSMUSG00000026698	Pigc	protein_coding	1	161796755	161801004	+	4250	16.1841	17.8255	17.9962	15.7511	16.5192	17.0681	15.9458	16.3023	16.0783	16.7451	14.5046	15.7424	17.0293	16.4325	15.2216	14.2833	16.2152	13.4644	16.1711
ENSMUSG00000066595	Flvcr1	protein_coding	1	190738044	190758355	-	5177	37.6793	37.4078	33.362	34.6864	30.755	30.2742	30.7628	35.5683	34.2139	31.2646	31.8739	28.5957	30.3954	39.7767	27.6366	28.1111	29.817	35.0859	28.3975
ENSMUSG00000059149	Mfsd4a	protein_coding	1	131950544	131995649	-	7187	29.6987	36.7539	37.2468	33.9959	36.657	41.3375	41.9837	36.5218	37.7185	35.9281	33.5589	34.8053	31.2814	33.3235	43.4106	33.978	33.0212	36.2316	37.0585
ENSMUSG00000026437	Cdk18	protein_coding	1	132039975	132067343	-	4764	32.199	25.2751	29.3455	28.3952	30.3009	39.7696	37.1215	31.6598	37.5575	33.7767	31.9802	31.1272	32.7899	36.6677	32.5113	32.6234	34.4903	33.1471	34.2497
ENSMUSG00000026289	Atg16l1	protein_coding	1	87683592	87720150	+	9628	33.3765	33.4543	31.4011	33.155	31.4371	34.7179	33.5015	31.8568	32.7316	34.0473	33.7661	32.6708	32.8065	32.8932	33.5245	33.4141	32.8404	32.865	34.5445
ENSMUSG00000118219	Gm29695	protein_coding	1	132119195	132137284	+	5271	7.00793	5.80617	5.94683	6.33119	7.33927	8.49927	10.653	8.08892	8.31566	8.06508	6.49232	6.63071	6.21298	5.99463	9.838	6.4898	7.10618	7.52753	8.03588
ENSMUSG00000042115	Klhdc8a	protein_coding	1	132226364	132235095	+	4269	27.5781	29.0284	27.7185	27.3137	27.6472	32.5872	28.3858	27.216	31.6449	28.2515	27.8919	32.9236	28.3837	24.8965	28.3032	28.0226	30.8465	27.2759	26.1756
ENSMUSG00000026632	Tatdn3	protein_coding	1	190778023	190795129	-	2786	21.1617	17.5581	31.672	17.8962	34.714	27.9787	24.7306	20.6603	32.8374	20.6842	19.2661	19.7136	39.0844	28.1607	20.7631	29.2412	29.095	19.2515	32.7735
ENSMUSG00000040265	Dnm3	protein_coding	1	161810022	162305603	-	24452	48.0064	45.8786	50.0786	50.7082	49.1547	49.6949	49.129	47.7008	46.5056	53.8178	52.7312	52.6818	51.1614	50.0374	49.5677	45.9317	43.0652	53.6216	49.1031
ENSMUSG00000009772	Nuak2	protein_coding	1	132243864	132261031	+	3920	4.13134	4.15959	4.63789	3.74986	5.57398	3.71514	3.74578	3.19503	5.27542	4.2977	3.16906	4.20323	4.34421	2.83954	2.27025	2.11856	3.84451	2.39059	3.19537
ENSMUSG00000042066	Tmcc2	protein_coding	1	132284053	132319019	-	5692	138.359	131.906	133.049	149.016	129.919	146.862	137.233	120.459	131.463	127.491	129.714	129.56	149.302	134.744	118.825	116.097	147.883	122.672	131.892
ENSMUSG00000026024	Als2	protein_coding	1	59202085	59276390	-	9496	53.5967	54.1283	54.1685	57.6302	56.8641	45.2348	44.9271	39.652	46.5843	44.3694	43.8865	41.7479	53.7476	47.7947	35.3602	38.3971	56.748	47.4106	49.8642
ENSMUSG00000026694	Eef1aknmt	protein_coding	1	162359696	162376120	-	9740	11.7137	12.6458	11.0708	10.2176	11.658	11.3778	12.607	12.2843	11.562	11.0569	10.8532	10.0986	10.8266	13.5294	11.1752	10.313	12.7988	9.74407	11.5065
ENSMUSG00000037499	Nenf	protein_coding	1	191038986	191050391	-	742	123.598	128.132	110.471	136.265	125.755	135.895	103.947	136.472	127.839	119.466	129.515	135.926	102.395	121.705	121.091	115.921	141.583	127.639	129.274
ENSMUSG00000026627	Pacc1	protein_coding	1	191058109	191083111	+	2246	28.8421	31.3848	28.8197	27.9477	27.5107	28.4067	28.2338	26.1022	27.622	28.3912	26.7159	27.899	27.1933	28.1369	23.393	24.4745	25.2762	26.3657	23.6287
ENSMUSG00000070738	Dgkd	protein_coding	1	87781009	87872900	+	6850	97.6764	118.836	115.888	121.36	119.329	101.888	95.707	88.7356	102.709	90.4236	90.8819	90.8931	109.385	96.2923	85.3462	86.9158	109.192	100.1	100.188
ENSMUSG00000026626	Ppp2r5a	protein_coding	1	191084172	191135469	-	9607	38.4877	35.068	33.8679	34.985	31.8041	37.5369	33.5747	35.6434	39.3544	34.9084	35.9137	29.8058	37.1903	41.0568	36.0027	38.7356	37.2527	37.7725	40.5215
ENSMUSG00000041075	Fzd7	protein_coding	1	59521583	59526114	+	4532	35.7746	32.9898	39.7701	40.0175	46.8296	30.7267	24.8871	22.4026	29.9077	22.4083	26.2733	26.2756	29.4463	27.3736	19.3347	20.1572	32.1558	27.2329	27.8569
ENSMUSG00000042046	Dstyk	protein_coding	1	132345293	132394696	+	9345	48.6017	48.2651	50.5322	50.569	50.9027	49.795	51.7136	47.8493	50.031	48.5571	51.5433	47.6852	50.3407	54.3304	47.1946	49.7453	50.3061	51.8252	47.9715
ENSMUSG00000047361	Gm973	protein_coding	1	59555423	59675576	+	5484	7.16709	6.58701	8.63094	7.42549	6.92357	5.99409	6.8556	5.34513	5.94327	6.14405	5.47082	5.73585	5.52379	4.12493	4.93079	6.23774	4.77579	6.47165	5.10911
ENSMUSG00000026021	Sumo1	protein_coding	1	59625717	59709993	-	2076	146.992	154.791	152.501	141.9	144.245	142.975	140.915	147.359	146.279	154.566	167.212	141.298	142.841	156.183	153.006	146.68	141.311	157.126	155.287
ENSMUSG00000026696	Vamp4	protein_coding	1	162398084	162426653	+	4565	96.7022	95.9459	88.4067	85.2438	82.0754	81.7001	89.8155	86.1023	83.4118	91.9167	99.1474	87.4445	85.7275	93.9547	84.3152	85.5903	84.6801	85.8251	91.8119
ENSMUSG00000026439	Rbbp5	protein_coding	1	132405103	132432228	+	3930	96.5847	94.0866	94.7152	95.2769	94.6533	94.0892	88.7257	80.8253	87.9668	94.3488	90.6549	78.4511	100.038	94.2431	80.7808	81.961	90.842	92.1331	95.5752
ENSMUSG00000048174	Tmem81	protein_coding	1	132433968	132436377	+	2018	20.4687	20.6353	19.8047	19.2932	20.4126	18.6948	21.1091	21.5243	21.0521	22.0802	19.2809	20.9069	19.4739	19.5724	16.8768	17.1473	18.8513	19.4642	20.0913
ENSMUSG00000005501	Usp40	protein_coding	1	87872841	87936273	-	11871	10.5	9.80514	10.7866	9.43758	10.3799	9.70926	10.0721	9.67505	9.25927	9.97399	8.94439	9.58964	8.84166	8.99855	10.5243	8.76147	8.83734	8.43158	8.80229
ENSMUSG00000026020	Nop58	protein_coding	1	59724130	59750669	+	10758	24.1537	22.1521	23.368	20.6248	27.8686	25.4758	26.2179	24.1511	23.6103	26.6512	25.9272	23.3449	23.7898	23.8475	26.8851	24.1514	21.3529	27.2815	24.7726
ENSMUSG00000037461	Ints7	protein_coding	1	191307748	191355800	+	7319	14.2707	9.80251	12.57	12.9731	13.9481	11.4271	12.7207	11.6874	10.5341	13.4882	11.9773	13.0639	11.9021	10.9402	13.0479	12.4545	11.8348	11.1693	12.2501
ENSMUSG00000067336	Bmpr2	protein_coding	1	59802559	59918173	+	17983	65.8727	61.5455	68.5988	64.7298	65.5423	65.3966	64.3615	61.9557	62.16	75.0513	68.5067	58.5418	67.9812	65.6113	67.941	71.2511	65.5786	71.8464	69.9471
ENSMUSG00000041040	Fam117b	protein_coding	1	59952165	60024505	+	7290	64.7733	58.0511	61.0791	59.5923	63.5566	68.5503	60.8021	60.0218	63.7027	70.517	66.8126	55.3399	63.1613	66.8383	64.0433	66.2906	61.1553	68.1847	68.0733
ENSMUSG00000053024	Cntn2	protein_coding	1	132437165	132470994	-	9304	88.7526	91.4014	92.1607	105.021	101.503	104.412	93.2866	89.046	94.3423	89.0132	87.4178	97.83	94.1207	96.655	74.3688	69.4317	97.2028	89.1275	87.7566
ENSMUSG00000026623	Lpgat1	protein_coding	1	191449946	191516367	+	7610	202.863	208.068	213.571	199.737	202.68	204.129	202.534	190.037	210.187	228	203.467	194.042	210.134	209.848	197.634	205.995	201.938	215.027	213.63
ENSMUSG00000026018	Ica1l	protein_coding	1	60021649	60082281	-	5356	32.7509	30.3031	31.9837	30.3747	32.6698	36.5651	35.8504	34.9269	36.302	41.1259	35.2724	31.9282	34.4851	37.6093	34.9889	38.4316	32.6723	35.1046	40.9265
ENSMUSG00000037434	Slc30a1	protein_coding	1	191638879	191641285	+	5244	66.2761	56.0645	55.7696	56.9332	62.0219	60.3038	66.9243	67.3821	62.5814	67.465	71.0234	54.6041	52.1143	58.5774	67.7193	59.6516	51.0597	63.7621	59.6837
ENSMUSG00000026019	Wdr12	protein_coding	1	60108944	60137804	-	11955	24.9773	26.6068	26.9933	25.8873	26.097	27.6353	28.0603	27.9073	26.8493	28.9742	29.0758	26.228	26.2427	29.3589	28.1014	25.6201	26.2278	28.2525	27.1312
ENSMUSG00000040225	Prrc2c	protein_coding	1	162498294	162568094	-	16092	87.556	79.4562	85.6009	80.9278	81.0017	80.3732	77.961	80.2154	79.7453	86.9919	83.0097	71.5801	85.3414	84.121	79.86	77.1049	79.7769	86.1251	84.5372
ENSMUSG00000026017	Carf	protein_coding	1	60137406	60190191	+	14557	11.7376	9.16775	11.1111	8.99254	12.66	10.7571	12.7139	11.4046	11.8743	15.4344	13.1228	10.7185	10.866	11.3218	13.5907	12.551	10.3628	11.656	12.941
ENSMUSG00000037395	Rcor3	protein_coding	1	191782846	191822307	-	13622	14.4268	12.1174	14.428	12.9491	15.5669	13.0329	14.5342	14.0263	14.092	14.8756	14.5225	13.0486	11.9604	14.4185	14.0964	12.8464	10.7411	14.9151	13.1154
ENSMUSG00000040181	Fmo1	protein_coding	1	162657130	162694179	-	6304	9.03472	8.47591	10.0442	5.86092	6.81847	3.9163	3.83939	7.35523	4.42141	4.37079	6.5439	4.27693	5.22087	8.37287	7.5472	7.08877	10.9551	4.80751	6.53608
ENSMUSG00000026442	Nfasc	protein_coding	1	132492428	132669495	-	14145	104.663	103.729	110.89	104.425	103.509	102.222	103.59	96.7388	101.003	107.481	101.18	105.224	112.322	109.991	94.8088	93.3796	107.37	89.5647	95.486
ENSMUSG00000073664	Nbeal1	protein_coding	1	60219758	60377487	+	28441	14.7857	15.0561	14.9063	14.0315	11.7191	11.2457	11.0574	11.131	9.50771	13.314	11.8675	10.6122	13.8002	12.183	11.4392	10.9917	13.5558	13.6284	12.5055
ENSMUSG00000026443	Lrrn2	protein_coding	1	132808011	132867743	+	3595	92.4754	85.7583	96.2607	106.31	115.878	128.398	111.401	109.334	113.984	99.8122	114.75	102.914	107.264	128.095	94.4495	109.674	106.592	106.764	118.097
ENSMUSG00000040170	Fmo2	protein_coding	1	162701886	162726281	-	5609	4.05519	3.71207	5.64436	5.17055	4.91731	4.67357	5.7535	3.89576	4.36814	3.78954	4.01168	3.78319	4.61248	2.75268	2.89865	2.99648	2.94769	5.40319	3.79051
ENSMUSG00000049439	Cyp20a1	protein_coding	1	60382482	60427219	+	2286	15.8403	20.1913	15.906	17.3789	16.4526	14.0762	11.5053	14.6878	13.766	14.6015	12.0989	12.1219	14.2541	13.194	14.9731	15.483	15.4892	13.2574	14.6357
ENSMUSG00000049866	Arl4c	protein_coding	1	88600847	88629598	-	5492	82.3015	77.3759	87.2967	90.8569	88.7666	85.285	73.6271	73.6069	75.1445	79.4696	76.0532	82.4123	78.3534	81.3976	73.0439	65.6349	77.367	87.0948	77.3352
ENSMUSG00000058248	Kcnh1	protein_coding	1	191873082	192192467	+	7331	61.7304	59.3005	58.3003	54.2463	53.8199	80.351	76.7716	66.1564	74.7831	75.4489	68.7409	59.1169	62.9421	69.844	86.0963	85.6905	73.7663	67.5314	86.892
ENSMUSG00000036206	Sh3bp4	protein_coding	1	88998137	89082790	+	5112	26.6255	23.1619	25.3243	25.2964	25.4353	27.5118	22.821	23.979	21.9854	20.8206	20.8622	22.9526	27.2585	24.4785	22.3636	22.0477	24.3572	25.8592	21.1176
ENSMUSG00000026131	Dst	protein_coding	1	33947306	34346673	+	41619	95.1379	92.7137	90.1833	92.9225	84.977	84.6809	84.41	83.0447	83.4974	98.9278	91.4494	88.416	99.2201	91.3688	83.7432	80.5868	90.3998	86.415	84.6582
ENSMUSG00000055013	Agap1	protein_coding	1	89382528	89825339	+	17543	53.5324	56.2683	58.0798	58.563	59.6212	56.6401	53.5587	48.4411	53.1996	53.1858	52.3881	57.1783	58.5697	58.2511	50.0461	49.6389	55.2133	52.5995	51.2301
ENSMUSG00000026586	Prrx1	protein_coding	1	163072688	163141241	-	11066	5.96901	5.23654	6.24592	6.51606	5.51894	5.70286	4.81183	4.69578	4.40782	5.15058	4.59631	4.15099	5.14934	6.4084	5.58308	5.16399	5.3946	6.36028	5.74897
ENSMUSG00000042111	Ccdc115	protein_coding	1	34475751	34478753	-	2543	30.554	29.9882	29.4598	28.5112	32.0448	36.4882	31.916	28.8171	32.1744	27.4281	30.8772	28.5675	27.2369	30.3574	30.2174	29.7804	30.2066	28.7748	29.0352
ENSMUSG00000034486	Gbx2	protein_coding	1	89855678	89858901	-	2177	4.34642	0.921838	2.23178	2.09864	2.71486	6.56223	4.74361	5.01867	3.92356	4.70103	4.845	5.96307	4.13683	4.8656	5.50296	4.81389	2.01629	5.58681	3.55822
ENSMUSG00000016262	Sertad4	protein_coding	1	192526796	192538064	-	3850	21.7412	21.3064	21.3314	19.6577	21.3988	31.8106	30.2177	29.6242	34.6217	26.5413	27.3963	23.0842	30.7922	33.1086	29.6943	32.3563	22.2703	24.4441	36.0022
ENSMUSG00000040124	Gorab	protein_coding	1	163212477	163231238	-	2855	23.7733	24.4265	27.8873	30.5441	34.1259	29.8287	28.8238	32.4815	30.6266	34.4125	20.5246	26.7572	30.2825	23.9586	28.7735	27.4263	24.0869	30.7283	31.0577
ENSMUSG00000026782	Abi2	protein_coding	1	60448778	60520317	+	8543	93.8044	83.7163	90.6653	87.7527	92.935	98.9221	98.4044	89.3047	89.7746	98.7301	96.6864	79.0756	91.1388	93.6015	104.332	111.33	92.7594	96.6234	102.461
ENSMUSG00000054387	Mdm4	protein_coding	1	132887222	132958299	-	14798	44.6611	43.4309	44.6949	42.2169	45.168	40.4624	42.7108	41.526	39.7061	44.5916	47.1062	37.2158	41.2622	45.5565	41.9586	37.454	39.9752	42.9948	43.0913
ENSMUSG00000016200	Syt14	protein_coding	1	192573541	192718083	-	11932	13.2066	12.1938	12.15	11.3371	12.7284	12.9725	14.0504	12.2609	12.81	14.2907	12.3167	11.1098	13.2564	13.6319	14.0993	12.6773	11.9436	12.6997	14.1166
ENSMUSG00000026127	Imp4	protein_coding	1	34478932	34488019	+	8553	13.85	15.5446	15.5208	15.0961	13.7784	15.3083	13.2059	13.3037	13.0089	13.4198	13.5926	12.6385	15.0476	14.1267	11.9057	12.1372	14.8146	13.4975	13.1997
ENSMUSG00000026301	Iqca	protein_coding	1	89969854	90081123	-	4278	4.29603	3.34239	6.04494	5.01478	5.44245	3.30698	2.71568	2.30475	2.67969	2.90753	2.35596	2.85943	2.79412	2.81175	3.52046	2.17238	2.46253	3.68196	2.61976
ENSMUSG00000044337	Ackr3	protein_coding	1	90131702	90144473	+	3348	13.1527	11.3889	13.2012	11.7476	10.5384	12.0139	12.8681	14.6452	9.06365	11.3336	9.10119	11.1849	11.4933	10.832	13.3417	11.4576	10.3574	9.64766	13.193
ENSMUSG00000026014	Raph1	protein_coding	1	60521451	60606263	-	20498	20.1423	17.2311	18.6105	18.5578	16.3389	18.6686	16.6332	16.5623	15.1987	19.8097	19.3362	17.2943	18.5647	19.0848	19.0863	19.6305	17.0813	20.0085	19.7474
ENSMUSG00000026447	Pik3c2b	protein_coding	1	132973405	133036425	+	9592	17.7184	17.3914	17.1728	18.2654	14.7879	18.7978	17.2426	15.3909	13.2636	16.6115	17.0564	16.683	19.1193	23.0592	14.7912	13.9353	17.7555	14.7585	18.9178
ENSMUSG00000016181	Utp25	protein_coding	1	192773412	192812580	-	6530	20.5929	18.6701	21.2652	20.6854	22.5999	23.0032	20.7565	17.5476	19.552	19.5786	19.024	17.242	21.8408	20.5926	21.8318	21.4993	22.2274	17.7706	21.9836
ENSMUSG00000046062	Ppp1r15b	protein_coding	1	133058881	133067521	+	5594	59.0392	59.2832	60.2932	60.2599	58.1094	67.3658	67.5829	65.7385	58.9873	64.7075	62.6829	54.3117	62.2892	71.1839	60.4229	51.7131	61.7799	63.1588	63.1089
ENSMUSG00000026585	Kifap3	protein_coding	1	163607152	163744678	+	4012	306.283	289.184	284.94	271.621	277.754	301.804	316.56	297.033	317.166	347.313	332.073	302.039	305.325	319.686	318.652	322.326	279.356	319.751	329.011
ENSMUSG00000034432	Cops8	protein_coding	1	90530703	90541063	+	4448	92.864	92.6043	86.081	86.8161	85.563	86.0319	90.6906	86.8694	88.1832	88.2815	82.9431	86.9945	85.8842	83.6311	85.4557	89.2642	90.0654	83.2863	90.1881
ENSMUSG00000079144	A130010J15Rik	protein_coding	1	192850354	192860140	+	4403	5.82716	4.50092	5.2326	5.59425	6.02012	5.10315	6.04676	5.50752	5.41143	6.07909	5.48313	5.66991	5.95024	4.44448	5.24737	5.74831	4.61908	5.25293	6.13887
ENSMUSG00000045174	Amer3	protein_coding	1	34618738	34630025	+	4392	40.8094	38.6107	39.1822	44.8209	48.0777	40.9591	42.0659	40.7121	41.4551	40.6168	40.6127	38.3677	41.8306	39.0377	37.7199	35.2966	40.5765	38.5423	42.1041
ENSMUSG00000026584	Scyl3	protein_coding	1	163756669	163782683	+	5802	24.0863	22.6989	22.0425	22.5277	23.8921	23.6185	28.1999	25.9957	25.337	25.2373	27.3496	25.4293	20.6866	23.2383	26.4294	23.9924	21.6371	22.887	24.1738
ENSMUSG00000037509	Arhgef4	protein_coding	1	34717269	34851820	+	9861	69.9366	71.9164	70.1711	72.2569	73.0125	86.5302	87.6736	80.368	86.164	80.8079	84.5955	83.6205	84.1548	87.5724	79.8004	78.4234	79.7975	72.9521	78.6045
ENSMUSG00000026303	Mlph	protein_coding	1	90842807	90878864	+	5357	2.98915	5.1042	4.68109	4.15303	4.24594	3.31406	3.22292	2.58669	2.60151	3.79146	2.669	3.12232	4.4321	2.7146	1.53347	2.58378	3.35949	3.34976	4.76874
ENSMUSG00000090550	Prlh	protein_coding	1	90880830	90881749	+	276	8.57079	3.63558	5.11072	5.038	11.0314	1.00506	3.50776	1.93101	2.44325	1.14093	0	1.80903	4.74618	2.60192	1.24016	2.86569	3.71089	1.44482	1.1943
ENSMUSG00000041757	Plekha6	protein_coding	1	133091948	133228957	+	12530	63.9126	61.5426	63.7922	66.2348	65.1072	74.242	69.0885	63.8232	64.9939	66.1836	62.3483	67.4622	71.0381	69.6781	59.1144	56.6055	65.8594	62.6639	64.3866
ENSMUSG00000041396	Mettl18	protein_coding	1	163822458	163824812	+	1513	14.5523	12.2692	15.1239	14.048	15.6252	14.5757	12.5843	12.505	16.3421	13.008	14.7172	13.5301	13.2034	17.6803	15.2705	16.2055	16.3432	11.0696	17.3202
ENSMUSG00000037503	Fam168b	protein_coding	1	34852300	34882146	-	5219	252.707	257.392	261.084	272.099	263.106	273.305	266.97	259.127	260.698	276.794	280.424	257.347	272.644	278.845	268.732	267.824	262.521	273.768	272.058
ENSMUSG00000026639	Lamb3	protein_coding	1	192890007	193026186	+	6612	4.15557	5.27357	4.83555	5.0171	5.30903	6.10425	6.78421	5.56173	5.81324	5.92932	5.14014	6.98496	5.8692	5.10467	4.99553	4.57549	5.13387	5.54852	6.68029
ENSMUSG00000070644	Etnk2	protein_coding	1	133291310	133308074	+	4566	4.38372	4.06555	3.67279	3.30633	3.45174	5.04248	4.48802	4.78565	5.02134	3.68966	3.59337	4.42868	3.69373	4.36446	4.38538	3.55105	3.20445	4.10473	4.54808
ENSMUSG00000026123	Plekhb2	protein_coding	1	34889057	34918658	+	7987	186.954	170.419	186.948	196.378	189.817	169.991	139.7	174.795	168.718	140.535	170.063	185.695	144.247	164.472	142.022	134.231	181.671	180.238	136.502
ENSMUSG00000016194	Hsd11b1	protein_coding	1	192903942	192946383	-	4251	8.77504	5.07493	8.14798	6.26156	8.88962	7.37377	8.84407	6.58206	6.3452	4.66678	6.78194	5.9901	6.74078	10.0092	7.32719	7.16322	7.12474	6.42572	10.8945
ENSMUSG00000009633	G0s2	protein_coding	1	192954469	192955525	-	871	21.5182	22.7526	23.9322	21.2097	20.3568	21.816	23.7126	28.1471	22.4521	19.7036	22.0666	27.8022	22.9353	24.3224	25.1506	18.6155	25.0298	17.6265	21.9499
ENSMUSG00000070643	Sox13	protein_coding	1	133310041	133352115	-	4312	11.3517	12.1588	11.522	12.6224	10.9237	13.6383	12.461	14.3375	11.9896	11.5019	17.8837	12.6213	11.1643	14.6141	13.0182	10.3635	12.8603	11.19	11.1609
ENSMUSG00000045216	Hs6st1	protein_coding	1	36107481	36145527	+	5542	34.3441	36.7094	38.0651	36.9898	33.8678	49.8034	40.412	36.7359	38.45	36.933	38.0641	39.3254	41.0097	42.9232	34.7719	36.9991	37.6217	38.9632	40.6533
ENSMUSG00000090553	Snrpe	protein_coding	1	133531609	133538029	-	1372	84.4835	82.8261	74.9374	76.5897	79.4978	76.3247	72.4459	65.4544	81.2611	76.7733	72.2647	82.6089	71.7272	74.5871	80.831	73.6454	79.023	79.7831	73.6377
ENSMUSG00000016179	Camk1g	protein_coding	1	193028654	193052533	-	2759	40.0994	37.551	36.5833	39.5266	38.2345	41.4236	39.4766	36.3161	27.4557	34.0691	41.7128	39.8131	42.9685	38.7176	36.7841	34.4008	49.1076	42.7099	43.3092
ENSMUSG00000026579	F5	protein_coding	1	163979407	164047846	+	7430	20.1557	17.1851	36.4083	25.3982	38.0373	19.9741	13.2908	17.5023	16.1248	20.3645	10.8835	13.3055	20.1428	9.88274	14.281	18.8418	17.034	23.4539	15.6163
ENSMUSG00000040918	Slc19a2	protein_coding	1	164076615	164092954	+	3838	26.6925	29.2163	27.0335	23.3421	23.3789	22.1166	24.1741	23.7457	26.4721	25.3115	28.5812	30.1163	23.593	31.5281	23.2768	23.6991	26.9909	23.8452	24.4773
ENSMUSG00000037470	Uggt1	protein_coding	1	36179108	36283386	-	12853	29.5181	32.2425	31.2043	29.6887	27.4925	30.485	28.7989	25.9368	26.2851	31.3476	29.178	25.7551	33.0213	28.9699	27.4429	28.8453	30.6564	28.0625	30.4418
ENSMUSG00000026640	Plxna2	protein_coding	1	194300526	194499177	+	17174	34.8587	35.3043	38.8582	34.9189	36.9168	43.8451	42.7021	41.5996	41.647	45.1332	39.1015	35.4395	42.8951	42.2958	45.7502	47.1823	43.2965	38.9505	45.3444
ENSMUSG00000026578	Ccdc181	protein_coding	1	164103154	164115416	+	1909	38.7949	37.3195	33.8252	32.9854	37.2457	35.6737	34.0633	34.479	38.0322	38.1868	33.1511	28.247	35.5963	32.6337	34.6946	31.6952	31.9609	35.7201	36.9514
ENSMUSG00000094410	Gm38394	protein_coding	1	133547678	133589056	-	10156	36.2101	38.2112	34.9538	33.5045	29.8909	32.0526	34.9532	33.6116	32.4464	35.5484	33.8569	28.8337	34.664	37.1227	30.0459	30.5283	35.1813	33.2177	33.1056
ENSMUSG00000026577	Blzf1	protein_coding	1	164117369	164135053	-	5336	19.9492	18.8047	18.8274	17.4593	19.6686	18.1171	19.9277	18.7774	18.1558	19.9171	17.5266	16.1877	17.0924	17.4284	20.2381	17.4906	19.0023	20.6634	18.069
ENSMUSG00000026305	Lrrfip1	protein_coding	1	90926459	91056662	+	6469	35.9203	38.0413	34.8394	32.9175	33.2782	37.6281	40.333	36.0029	37.77	34.3422	36.3778	27.9014	32.0956	35.024	39.4984	35.6402	38.0207	35.6606	33.1717
ENSMUSG00000016494	Cd34	protein_coding	1	194621127	194643587	+	7290	22.1153	24.2597	23.7566	23.1884	20.858	29.5091	34.2856	26.3189	26.6404	30.7769	30.1267	30.0671	22.8432	28.7892	38.149	30.9483	26.9348	27.1864	34.2062
ENSMUSG00000034353	Ramp1	protein_coding	1	91107544	91152918	+	3022	36.3086	39.2636	38.2227	40.2935	41.4854	40.8018	41.06	39.6809	42.1739	38.5545	34.9026	38.4135	37.6035	40.8136	38.5665	44.1005	38.1039	36.9476	39.7582
ENSMUSG00000026575	Nme7	protein_coding	1	164131690	164265294	+	5876	11.5818	10.6302	11.4426	10.0402	10.9117	10.7399	10.2427	11.4737	10.5198	11.6023	10.9696	9.26189	12.6235	9.96045	11.7959	12.4508	10.7819	11.469	10.378
ENSMUSG00000016493	Cd46	protein_coding	1	194719134	194774557	-	7603	6.72524	4.05829	5.97808	3.37034	8.7865	5.9471	6.98229	6.9047	8.42587	6.48183	8.07712	3.97306	5.21187	7.57989	7.94597	6.31975	6.06199	6.00541	5.52775
ENSMUSG00000026576	Atp1b1	protein_coding	1	164264678	164285924	-	3081	1673.12	1777.16	1660.58	1726	1668.8	1675.01	1735.12	1856.19	1805.52	1773.84	1874.59	1848.24	1710.14	1730.7	1788.97	1859.75	1684.69	1810.51	1731.21
ENSMUSG00000025969	Nrp2	protein_coding	1	62742444	62857854	+	11842	23.8327	22.2215	23.4524	23.3833	24.8185	26.8566	25.3304	23.7856	24.562	23.3341	22.5048	19.943	25.1519	21.3614	22.6609	24.128	25.3414	26.1985	23.8132
ENSMUSG00000034343	Ube2f	protein_coding	1	91178026	91213462	+	8842	22.123	21.3916	21.891	21.4322	21.5113	21.6942	23.4133	20.6746	20.6933	22.1161	21.8697	21.345	22.3337	20.3857	21.6202	21.5131	21.3797	21.6252	22.2933
ENSMUSG00000037447	Arid5a	protein_coding	1	36346814	36358284	+	12540	5.29641	4.72104	4.67437	4.81554	4.27037	4.72283	4.90247	4.37757	3.49536	4.93439	4.01866	4.33994	4.9358	4.28072	5.3499	3.73705	5.11053	4.30888	3.41719
ENSMUSG00000016481	Cr1l	protein_coding	1	194779690	194813894	-	10349	11.5519	8.09601	13.5088	8.75257	11.2315	11.7001	11.1947	11.3554	14.6175	9.72167	11.9132	7.59866	12.3887	12.9762	9.02924	11.674	13.8695	12.5037	11.769
ENSMUSG00000040848	Sft2d2	protein_coding	1	165001906	165022007	-	5702	14.584	13.6822	20.9173	17.3837	20.0708	13.865	12.2532	13.1791	12.2205	14.8557	12.3731	9.28183	13.6118	12.6888	12.486	13.559	16.397	14.7563	13.8164
ENSMUSG00000040843	Tiprl	protein_coding	1	165039855	165064512	-	5473	30.6211	32.9554	27.434	28.0558	29.0916	31.5259	30.7501	26.5359	31.501	31.2135	27.8802	31.9755	28.9011	28.178	31.0826	31.7572	29.3005	30.6746	31.3185
ENSMUSG00000040836	Gpr161	protein_coding	1	165123358	165149366	+	6962	18.6617	19.3492	18.4148	16.834	19.191	18.2089	18.9586	16.6119	17.7253	17.3686	15.7562	15.6701	18.7216	17.9481	13.2499	17.6375	18.6414	17.5844	16.9975
ENSMUSG00000026307	Scly	protein_coding	1	91226060	91248797	+	4549	30.5207	31.1018	28.872	30.6542	30.1975	32.1974	32.3139	28.4698	32.1183	27.4124	25.5568	28.9763	29.0123	27.8632	27.0878	26.2542	34.4479	27.3064	26.847
ENSMUSG00000040865	Ino80d	protein_coding	1	62997577	63153826	-	17713	20.402	19.1898	18.4397	18.7617	17.0676	16.7334	16.7615	14.8637	15.7103	16.4533	16.5012	15.3342	16.048	17.1089	17.749	15.6842	16.6528	16.9859	15.8366
ENSMUSG00000026571	Dcaf6	protein_coding	1	165156267	165288034	-	6424	52.6575	51.4675	55.1137	51.4846	51.5772	52.012	52.3455	52.8478	52.6956	58.0628	53.0152	46.4006	56.0509	56.4253	55.4933	59.3137	53.5472	53.6328	57.2641
ENSMUSG00000026308	Klhl30	protein_coding	1	91278738	91290138	+	3089	5.77291	5.03497	3.75459	3.72974	3.30483	3.77167	2.55956	3.62322	3.05623	1.58009	2.57989	2.18208	1.80229	1.68548	2.43776	2.75251	2.36833	3.93735	1.60065
ENSMUSG00000026616	Cr2	protein_coding	1	194819119	194859024	-	8145	18.4534	0.277188	13.9892	0.170717	14.4686	13.1461	14.9173	12.2034	24.589	0.328622	14.0433	0.122601	12.3838	26.186	17.0197	13.6192	26.784	13.5861	32.1736
ENSMUSG00000026568	Mpc2	protein_coding	1	165288206	165308783	+	7344	35.4563	32.5183	33.3561	33.5667	32.8737	33.2771	34.4948	36.5756	36.6061	35.3316	36.1927	36.1688	34.4699	36.8892	37.3092	36.4556	37.1367	35.0498	34.4709
ENSMUSG00000026463	Atp2b4	protein_coding	1	133627195	133728779	-	12248	121.305	91.49	110.061	100.813	97.6063	110.128	93.2333	100.039	103.966	118.575	104.029	86.2592	115.441	90.5871	116.549	124.6	111.97	119.146	104.085
ENSMUSG00000010453	Kansl3	protein_coding	1	36374811	36408238	-	6742	69.9033	75.197	78.8293	74.0411	68.5898	83.6677	69.8846	67.1139	69.1806	66.9774	71.6522	73.5016	76.1156	74.0818	64.705	62.0591	71.8555	75.2943	67.9594
ENSMUSG00000041577	Prelp	protein_coding	1	133838042	133849152	-	3615	24.0102	21.8587	25.0159	27.7493	28.1901	15.6156	15.5331	15.5538	15.0474	15.4182	9.92026	17.748	15.6722	12.0185	13.2085	15.753	20.8444	16.7671	16.3218
ENSMUSG00000041559	Fmod	protein_coding	1	133964992	133976015	+	3306	36.7121	37.4082	43.52	34.3686	41.0637	21.1446	16.8873	20.9572	19.1055	23.3363	18.5754	23.107	25.3094	18.2465	23.0881	23.6849	27.6167	24.9684	15.3049
ENSMUSG00000020423	Btg2	protein_coding	1	134002908	134006858	-	2743	44.3136	31.0025	54.6808	32.8775	28.3371	29.378	49.0012	60.5237	36.8758	65.0917	41.2726	23.8452	25.6091	37.0453	92.4654	22.6351	33.9251	32.7099	25.4161
ENSMUSG00000026309	Ilkap	protein_coding	1	91301583	91326422	-	5556	41.2662	42.1704	37.8564	38.9703	39.0368	38.3693	35.6344	37.6505	36.3708	37.3217	36.9557	38.058	36.9277	37.0956	36.5017	34.2722	39.0279	38.9009	35.9529
ENSMUSG00000067071	Hes6	protein_coding	1	91339205	91341760	-	1808	30.7971	28.3044	25.7458	26.6979	32.5904	30.839	30.3436	30.0673	32.6973	23.8611	25.5392	27.6157	27.1698	29.4918	28.7761	23.5136	29.2145	27.4595	25.2508
ENSMUSG00000001143	Lman2l	protein_coding	1	36458952	36484352	-	7359	24.4795	26.7592	25.5145	26.0752	20.7841	25.6703	19.4926	19.1558	19.4264	23.3851	20.4164	19.5741	27.1682	20.932	19.8375	22.9466	25.2706	19.8599	21.6348
ENSMUSG00000037408	Cnnm4	protein_coding	1	36510701	36547845	+	4829	16.7306	13.87	13.9884	14.7675	14.1677	12.81	15.6044	12.0851	14.5694	13.9222	14.9497	11.7353	13.2581	14.1648	14.3534	13.2259	15.8465	12.5932	13.0718
ENSMUSG00000055866	Per2	protein_coding	1	91343704	91387046	-	5856	26.0082	30.8428	34.6859	35.7527	16.607	36.001	24.964	22.8892	16.5436	20.3532	24.1355	22.5091	35.1757	41.6027	18.6164	18.166	38.9274	29.4175	29.4954
ENSMUSG00000025968	Ndufs1	protein_coding	1	63182755	63215992	-	8086	88.3043	94.9316	94.8785	91.1646	101.288	97.7203	100.494	98.1748	100.241	106.218	103.368	99.0125	97.9705	96.5159	99.9634	98.793	90.3116	102.577	102.198
ENSMUSG00000034292	Traf3ip1	protein_coding	1	91422369	91455678	+	3712	38.6772	35.9523	38.3378	38.9576	34.5942	40.7652	30.7326	29.3615	31.8517	31.4727	32.7086	35.0392	41.1122	38.8374	32.7807	32.0676	37.9584	37.0624	39.383
ENSMUSG00000001138	Cnnm3	protein_coding	1	36550948	36567318	+	6420	27.0679	26.7266	26.9027	28.5276	27.339	27.2861	24.3041	24.9046	25.0338	24.2549	26.5058	24.848	24.4595	24.3571	23.4854	20.8205	24.9784	23.9759	24.2086
ENSMUSG00000025967	Eef1b2	protein_coding	1	63215984	63219645	+	2532	182.971	186.853	165.89	167.966	181.15	166.8	173.656	176.39	182.344	182.881	164.036	181.812	188.576	156.914	179.726	181.333	190.811	172.06	185.708
ENSMUSG00000064246	Chil1	protein_coding	1	134109914	134117774	+	2804	21.7397	24.334	23.364	23.2362	22.0999	16.9664	18.9899	21.8581	14.5898	18.1369	21.9846	23.1484	20.6723	22.2815	19.5922	17.9821	20.6636	18.559	21.454
ENSMUSG00000026311	Asb1	protein_coding	1	91468266	91483810	+	6432	44.8404	42.3942	48.466	43.9777	46.139	47.8933	48.3418	43.7503	45.431	48.0766	42.2355	48.3612	48.3694	45.7763	48.8788	46.5127	46.5652	47.7383	46.072
ENSMUSG00000027520	Zdbf2	protein_coding	1	63312424	63353735	+	12659	18.7441	17.2204	18.5341	17.151	14.3318	18.6371	19.8207	18.2508	16.2116	20.9699	20.6265	19.0306	20.9804	22.7057	19.0624	19.2281	16.4126	22.0349	20.714
ENSMUSG00000042429	Adora1	protein_coding	1	134126961	134163102	-	5785	189.419	214.56	213.27	216.256	219.376	253.374	228.996	197.89	216.075	212.236	203.557	216.418	227.74	219.908	203.152	205.594	225.884	212.034	223.218
ENSMUSG00000079610	Ankrd39	protein_coding	1	36576588	36586526	-	4654	5.00461	8.89366	4.71466	5.29254	7.04233	8.7022	7.21148	3.89355	5.40937	8.45769	8.00776	4.93499	6.72001	5.01487	8.78878	6.20305	5.21881	4.49837	8.25131
ENSMUSG00000026566	Mpzl1	protein_coding	1	165419809	165462011	-	3550	37.5718	34.8371	41.3676	43.2534	38.3422	32.7016	30.1351	34.0793	32.2288	34.2395	36.7762	29.4653	34.4553	37.0697	31.1913	31.6372	33.467	34.2044	32.6842
ENSMUSG00000026313	Hdac4	protein_coding	1	91856501	92123416	-	15813	19.6544	17.8944	21.2302	22.0335	18.7106	22.691	20.3265	21.1154	19.7586	22.3433	20.6776	17.1609	26.7987	21.9349	20.4336	20.2322	20.5413	21.0569	22.2107
ENSMUSG00000026458	Ppfia4	protein_coding	1	134224521	134260666	-	6572	125.786	148.902	145.091	156.688	151.601	145.537	130.863	116.899	141.427	111.45	124.079	137.093	135.315	130.36	106.248	96.0683	131.399	125.207	114.407
ENSMUSG00000026260	Ndufa10	protein_coding	1	92366732	92401582	-	3331	134.384	141.732	131.838	131.493	138.02	139.823	147.503	138.16	151.09	139.865	142.07	129.882	135.478	135.552	145.761	142.823	144.558	141.802	140.074
ENSMUSG00000040713	Creg1	protein_coding	1	165591315	165602877	+	2362	43.2185	45.2431	41.6041	45.3292	44.5851	33.3535	31.2193	31.4766	31.785	27.1302	26.3962	29.3826	27.2443	33.3678	32.3156	29.1325	48.9369	27.6877	26.0967
ENSMUSG00000042305	Tmem183a	protein_coding	1	134273835	134289717	-	3564	86.0298	85.6596	84.0372	86.7243	90.8558	81.9972	84.6625	84.1907	87.9815	94.363	84.5753	85.1767	84.5823	82.7139	89.7968	88.6025	87.8959	83.3568	88.2337
ENSMUSG00000026121	Sema4c	protein_coding	1	36587720	36597430	-	4593	28.604	23.9222	27.9129	30.5335	30.1032	25.2454	25.8564	26.1084	26.3294	25.7443	23.3217	24.5135	25.7041	26.5019	26.3066	22.7739	28.8617	24.9177	24.5444
ENSMUSG00000073616	Cops9	protein_coding	1	92564867	92569707	-	1499	173.224	180.569	170.112	171.343	164.642	142.77	144.564	153.239	143.804	145.159	148.546	161.046	146.921	147.195	163.607	152.62	165.739	150.038	140.625
ENSMUSG00000026456	Cyb5r1	protein_coding	1	134333297	134339474	+	4437	26.2879	30.9823	32.7092	35.9945	34.9963	32.7913	31.8568	25.1044	30.396	27.3237	20.3381	33.8713	29.4494	23.4683	27.1544	31.3288	37.5269	30.1077	28.9362
ENSMUSG00000034220	Gpc1	protein_coding	1	92759367	92788501	+	5159	84.0867	76.584	75.0682	79.5103	85.4354	94.1237	92.9858	90.2383	90.7567	85.179	95.2283	86.8608	87.3784	97.3352	84.0285	80.7565	85.3104	81.9724	91.6236
ENSMUSG00000026457	Adipor1	protein_coding	1	134343116	134361089	+	5025	67.3902	69.241	69.3038	67.2415	65.5803	72.2061	65.506	63.2126	69.6478	68.0553	63.6236	65.2309	70.32	60.0585	64.8467	63.3138	67.2613	65.8665	59.7922
ENSMUSG00000047067	Dusp28	protein_coding	1	92834703	92836157	+	1314	28.5271	32.0728	29.1034	31.2928	38.4367	34.6219	34.9975	27.378	36.2657	40.7401	29.611	42.9376	41.6212	32.6547	30.8681	41.0815	35.521	33.2308	35.6219
ENSMUSG00000026455	Klhl12	protein_coding	1	134383269	134418611	+	11395	22.8194	22.1686	22.2267	21.2151	22.6172	24.4168	23.9593	22.6139	23.5924	26.0318	22.2563	22.1056	22.7473	20.9862	22.6187	23.3219	20.5316	23.3418	22.9683
ENSMUSG00000042229	Rabif	protein_coding	1	134422386	134436512	+	2861	50.3089	53.8361	57.2463	49.1569	46.7622	51.5818	48.4465	53.3704	52.4038	56.1883	53.8254	50.9589	50.9372	50.3268	52.6407	47.8954	46.8966	49.1319	43.0901
ENSMUSG00000026269	Rnpepl1	protein_coding	1	92838505	92852106	+	9467	15.2422	14.4678	16.4063	15.548	15.8156	15.9254	14.9477	16.326	14.3173	14.2696	14.5581	14.9782	14.598	15.3419	14.4441	13.3674	14.6825	12.9104	14.4497
ENSMUSG00000025964	Adam23	protein_coding	1	63485050	63635435	+	17907	51.3569	49.1988	52.1029	50.5394	53.8986	56.7668	57.4981	54.4506	54.0639	55.5338	57.9857	57.5495	48.9209	59.4231	51.1792	48.2765	46.6473	52.4434	50.4372
ENSMUSG00000025963	Mdh1b	protein_coding	1	63737978	63769477	-	1719	4.76347	4.08606	7.29395	3.81335	5.52194	4.43771	3.9424	3.41044	4.57664	4.76284	3.13612	4.2116	4.47698	2.92432	3.88281	4.141	4.42606	4.29159	4.12274
ENSMUSG00000026270	Capn10	protein_coding	1	92862098	92875663	+	4346	32.7419	31.4002	34.5842	34.8285	32.4734	38.5841	38.39	36.5443	33.4634	32.8591	35.919	35.2124	38.2042	37.6332	34.7325	30.3924	35.9896	32.5732	35.1926
ENSMUSG00000026116	Tmem131	protein_coding	1	36831272	36982747	-	9413	50.841	52.1005	47.2701	50.5413	44.3323	50.0394	48.7002	47.079	47.6876	52.5553	49.926	41.8508	54.3259	52.3167	48.7991	48.9658	49.0101	49.2902	54.8912
ENSMUSG00000042207	Kdm5b	protein_coding	1	134487909	134563023	+	16555	21.95	21.1685	20.0041	20.3261	19.7111	21.2551	20.7507	18.833	19.131	22.7494	23.0639	18.3672	21.2159	22.4592	23.4461	23.6013	21.1143	21.7511	20.8568
ENSMUSG00000025962	Fastkd2	protein_coding	1	63769773	63793814	+	5873	23.3923	23.0652	21.5359	20.0907	20.3098	19.0584	21.897	20.1459	21.3947	23.7258	22.7885	20.5736	21.1893	22.6212	22.409	20.5712	21.4503	22.7461	20.5702
ENSMUSG00000026452	Syt2	protein_coding	1	134574415	134690331	+	7638	181.297	199.916	200.99	222.047	214.271	183.297	145.386	154.033	172.424	145.451	176.391	193.755	184.216	181.906	130.586	116.548	181.103	179.076	137.41
ENSMUSG00000025959	Klf7	protein_coding	1	64068606	64161441	-	8131	38.6935	35.3252	38.2811	37.3536	37.7977	37.7494	35.1449	35.8212	33.9753	37.5467	32.286	30.4574	33.7112	33.7824	33.9506	35.5778	37.663	37.7387	36.4451
ENSMUSG00000073557	Ppp1r12b	protein_coding	1	134682396	134883678	-	14983	49.3926	47.0971	43.4213	50.4193	42.2435	53.1819	47.4496	43.9123	47.1971	51.6596	44.7881	41.0051	53.0911	46.1083	50.7498	49.6476	48.0947	47.3877	51.7443
ENSMUSG00000042793	Lgr6	protein_coding	1	134911039	135033014	-	6851	17.4235	13.2183	9.47098	23.6885	14.0644	16.2365	14.7908	15.9864	13.4847	17.4202	9.47689	11.5148	17.9733	14.2557	21.1086	22.5411	19.5414	13.562	17.2007
ENSMUSG00000025958	Creb1	protein_coding	1	64571804	64636854	+	13742	30.8129	31.9821	30.2349	31.0783	27.2258	28.745	28.4623	27.7106	28.1505	29.1478	29.3201	26.2871	31.3736	31.0935	26.5892	28.4613	29.0352	30.5563	32.4782
ENSMUSG00000025956	Mettl21a	protein_coding	1	64645632	64656401	-	3005	12.2319	14.1915	13.4562	12.8241	14.4828	13.616	14.6053	14.8093	15.1847	14.7231	12.87	11.6308	13.0232	10.8735	14.1242	13.6209	13.3899	12.9385	13.218
ENSMUSG00000070871	Ccnyl1	protein_coding	1	64729614	64764803	+	3456	15.7429	17.2753	13.877	13.5071	15.7022	16.8156	16.061	14.6502	17.6259	18.9521	17.837	17.1198	15.9669	15.4805	19.3129	15.8484	15.8762	14.5962	17.645
ENSMUSG00000026424	Gpr37l1	protein_coding	1	135087972	135095419	-	2269	488.714	502.705	510.318	534.291	522.377	465.243	451.927	410.347	428.555	396.986	379.839	477.067	465.394	399.576	398.703	390.237	539.735	429.789	430.303
ENSMUSG00000026565	Pou2f1	protein_coding	1	165692723	165830247	-	16597	22.662	21.6137	22.3048	22.1656	20.3303	18.1845	19.2496	18.384	17.8501	19.8174	18.8959	17.2828	18.6859	21.2665	18.5712	17.3584	19.7032	19.6538	17.964
ENSMUSG00000051344	Plekhm3	protein_coding	1	64825142	64995983	-	10921	28.4418	28.9192	28.5875	29.5934	28.3875	30.8233	29.1213	30.208	27.2509	31.7463	28.502	29.6485	31.4412	29.9522	29.0696	30.5444	29.0728	30.4345	30.6809
ENSMUSG00000041926	Rnpep	protein_coding	1	135190450	135211822	-	6977	29.6537	30.4535	32.752	32.6276	28.1855	27.9505	26.8735	28.1489	32.2493	29.4722	23.6507	29.5196	30.2985	25.4233	28.2334	27.6321	29.9467	24.6052	27.4257
ENSMUSG00000062580	Timm17a	protein_coding	1	135222951	135241516	-	7893	55.2371	59.623	57.9021	55.1655	58.565	59.9393	59.019	57.7321	56.8425	64.272	59.6593	58.2919	60.4313	59.412	61.2105	57.4936	61.0435	60.98	62.1001
ENSMUSG00000044816	D630023F18Rik	protein_coding	1	65144444	65162373	-	2667	8.66497	6.58412	8.4623	6.85226	7.85696	6.76072	9.13569	9.99172	10.5352	10.2132	7.99758	8.4245	7.7359	6.79894	9.11218	10.2314	7.18684	7.77504	8.65164
ENSMUSG00000041889	Shisa4	protein_coding	1	135298795	135302815	-	2418	151.562	137.254	143.895	152.801	157.174	201.279	189.251	171.371	189.082	170.341	158.393	185.015	154.466	168.247	186.076	190.373	177.72	172.421	180.559
ENSMUSG00000014602	Kif1a	protein_coding	1	92943186	93029544	-	9330	575.558	564.626	611.494	630.201	601.007	637.954	601.586	555.037	575.51	592.009	618.51	644.29	633.368	591.418	656.357	622.318	648.993	648.119	576.301
ENSMUSG00000025950	Idh1	protein_coding	1	65197775	65225597	-	2771	109.533	96.5036	101.582	96.9907	99.018	96.1531	97.245	98.7637	95.8818	105.969	95.4141	102.075	99.4514	95.241	91.7164	108.535	101.539	99.2967	103.492
ENSMUSG00000041879	Ipo9	protein_coding	1	135310050	135358237	-	8233	87.0591	85.345	95.05	84.5666	89.9952	83.3237	84.6667	90.4664	77.0194	92.5604	100.612	84.2969	94.0534	87.7927	95.9751	89.944	81.0216	85.2224	79.7744
ENSMUSG00000040612	Ildr2	protein_coding	1	166081708	166144392	+	8251	97.3888	79.8991	90.3218	89.2693	82.4839	93.0934	78.9086	80.8061	73.8819	69.0399	57.9798	62.2678	70.53	58.3791	107.381	97.0331	82.6004	97.9889	85.9924
ENSMUSG00000026563	Tada1	protein_coding	1	166206666	166221190	+	4110	40.7317	40.1002	37.981	39.3416	40.0466	37.0201	35.7262	38.2537	39.5414	39.4962	35.6433	34.501	39.3621	38.1343	37.6429	40.6531	41.011	35.9475	38.9378
ENSMUSG00000047793	Sned1	protein_coding	1	93163563	93228787	+	9491	43.8087	34.9151	36.8084	31.9801	31.1927	23.5135	23.2744	25.7467	23.7307	17.6509	19.2629	23.8309	23.1183	24.3261	16.8419	16.917	20.6731	23.1296	26.7425
ENSMUSG00000040596	Pogk	protein_coding	1	166212191	166237351	-	9586	44.0579	44.1993	45.2234	43.7649	41.1594	39.1094	39.0683	35.5269	38.1509	38.7133	36.3591	36.4599	39.7316	38.7495	36.9029	36.0358	44.035	40.268	40.3008
ENSMUSG00000026273	Mterf4	protein_coding	1	93226933	93233585	-	5271	9.21732	11.2792	10.3475	10.2505	9.95558	10.4728	9.73467	9.45392	8.65681	10.7833	10.361	9.33035	11.7736	10.1159	9.838	10.0536	12.6024	10.8185	10.037
ENSMUSG00000025949	Pikfyve	protein_coding	1	65225842	65317854	+	19211	22.8462	23.0211	23.8793	21.5588	23.3068	22.0419	22.5938	20.9732	21.5875	25.2429	22.718	19.9083	23.0047	22.8492	23.0999	24.4245	21.7291	24.3069	23.7899
ENSMUSG00000026274	Pask	protein_coding	1	93236492	93271204	-	9060	8.13417	9.55243	10.1026	9.14275	8.73748	9.04756	8.29937	7.00023	9.50223	8.32426	7.96824	8.70731	9.47036	9.29368	8.42488	8.097	9.609	8.23068	7.25836
ENSMUSG00000060568	Fam78b	protein_coding	1	166828986	166916646	+	6325	22.555	23.5586	24.1102	25.8155	21.3502	22.5426	20.7914	20.6442	21.2518	22.6278	20.7894	17.5246	24.7492	21.3452	22.8641	24.8846	24.382	22.0978	24.7807
ENSMUSG00000026275	Ppp1r7	protein_coding	1	93270576	93301211	+	10495	43.5015	40.1559	45.3087	43.4569	50.4616	48.4091	52.2276	49.5888	48.7252	48.7422	49.8038	44.9577	43.6076	49.1298	50.5191	46.348	42.4935	48.4261	46.8765
ENSMUSG00000009418	Nav1	protein_coding	1	135362318	135615843	-	18814	25.5431	23.8268	25.941	28.3381	25.3693	27.1957	25.3004	23.4412	25.3285	26.9806	22.6741	23.8182	27.424	25.6884	25.8705	25.9173	27.7792	27.9037	26.0265
ENSMUSG00000026421	Csrp1	protein_coding	1	135647799	135679970	+	1956	440.864	431.43	431.164	456.793	495.634	478.213	475.244	432.143	470.817	491.664	394.965	514.098	474.236	484.169	428.293	416.492	471.71	416.609	397.12
ENSMUSG00000041801	Phlda3	protein_coding	1	135693857	135696660	+	1559	43.0692	37.0088	32.9744	33.3829	32.3963	41.8142	39.6406	46.151	48.8775	40.2963	43.6005	49.1606	48.3142	47.7909	43.1423	38.3036	35.2883	37.7284	27.698
ENSMUSG00000026558	Uck2	protein_coding	1	167050452	167112889	-	5464	27.1748	30.6682	27.4792	28.3565	27.599	34.0401	29.8853	29.0669	28.9201	25.6171	30.886	28.1903	26.1318	26.253	26.4043	28.5164	26.7245	26.0543	30.9177
ENSMUSG00000026113	Inpp4a	protein_coding	1	37338946	37449817	+	10387	108.229	104.501	116.381	112.545	116.646	115.518	115.142	106.751	108.743	119.856	113.664	105.896	117.917	118.242	117.626	116.009	111.592	113.446	121.21
ENSMUSG00000026112	Coa5	protein_coding	1	37456165	37469184	-	5220	137.171	113.654	132.229	132.808	137.48	110.295	125.16	130.942	135.169	134.253	113.917	116.167	117.726	130.66	131.504	137.845	137.85	132.885	128.473
ENSMUSG00000052428	Tmco1	protein_coding	1	167135947	167161547	+	4764	37.6228	36.7015	33.8855	32.5648	35.1129	34.3835	34.9539	32.8344	35.3871	40.0561	35.7195	31.8608	34.9896	33.163	33.4812	30.8802	35.3503	33.5656	36.5676
ENSMUSG00000026687	Aldh9a1	protein_coding	1	167177560	167196101	+	3383	40.2871	36.8534	39.796	40.4563	44.9996	44.6066	43.5945	41.2755	44.5172	45.7033	38.9381	40.8083	44.094	43.039	40.5723	40.2713	46.6237	44.6156	40.0464
ENSMUSG00000026111	Unc50	protein_coding	1	37469220	37478065	+	1579	106.828	102.312	101.442	97.6222	104.578	103.914	110.467	114.254	107.763	110.184	107.918	101.503	104.012	111.085	109.687	105.441	97.667	104.175	114.19
ENSMUSG00000026688	Mgst3	protein_coding	1	167199535	167221410	-	1097	265.565	294.76	270.739	297.871	265.791	264.627	275.057	251.661	260.432	249.879	267.081	320.876	290.17	266.762	273.328	265.506	296.632	252.639	246.995
ENSMUSG00000015843	Rxrg	protein_coding	1	167425953	167467192	+	2297	17.3488	10.2657	10.9853	13.1447	14.1127	23.7303	23.4624	24.2465	23.0944	26.8697	21.1227	22.7149	26.1618	23.2915	18.0307	24.9641	14.0136	14.6696	18.3685
ENSMUSG00000026110	Mgat4a	protein_coding	1	37478421	37580097	-	12881	20.2151	17.5468	18.8474	19.2457	19.9385	18.6604	20.2933	18.3087	17.9041	22.1731	16.7409	19.1872	19.5765	19.6244	19.624	19.5261	19.0604	20.0298	19.8068
ENSMUSG00000034088	Hdlbp	protein_coding	1	93333662	93406523	-	11320	103.842	105.328	111.565	105.989	104.326	105.09	100.648	94.8685	100.316	110.367	106.739	96.6386	111.221	103.184	101.733	101.976	105.665	100.802	104.363
ENSMUSG00000026090	Cracdl	protein_coding	1	37650758	37759166	-	5075	88.9923	89.6653	77.6386	87.4803	95.0369	137.66	123.68	115.413	131.811	114.387	110.521	95.9723	104.763	120.809	116.039	120.899	110.767	108.513	119.186
ENSMUSG00000052534	Pbx1	protein_coding	1	167946933	168259839	-	13844	67.0997	56.0818	59.7299	66.3476	58.6559	67.9167	65.4448	63.7518	60.059	74.7209	66.3181	55.2345	66.2235	61.5603	75.7802	72.9714	60.9083	69.0301	68.4423
ENSMUSG00000015222	Map2	protein_coding	1	66214432	66478612	+	16456	344.578	323.523	330.43	320.317	314.522	314.575	335.882	321.715	324.683	385.048	344.763	313.362	361.517	334.136	356.813	379.436	345.151	360.313	371.402
ENSMUSG00000026678	Rgs5	protein_coding	1	169483070	169523382	+	4546	102.31	92.429	105.428	62.5724	101.644	91.4996	88.3806	83.9415	69.4213	45.4751	64.759	77.1015	47.2572	17.2582	91.2557	58.1541	39.8456	45.6577	82.1894
ENSMUSG00000038530	Rgs4	protein_coding	1	169569046	169575211	-	3098	238.645	231.179	242.075	200.052	231.244	327.719	343.443	328.583	339.417	375.782	313.605	304.12	314.748	260.374	404.267	374.722	240.112	276.487	372.613
ENSMUSG00000070532	Ccdc190	protein_coding	1	169756217	169762222	+	1734	48.1671	38.1925	60.2873	53.6125	58.4601	41.6736	32.7552	45.6426	33.3149	45.9451	42.7148	27.3545	45.3268	37.8944	51.9151	47.2095	44.0465	41.8547	46.6687
ENSMUSG00000026675	Hsd17b7	protein_coding	1	169777104	169796810	-	5104	20.0361	15.3344	18.0865	16.2291	16.5975	17.6363	19.0631	19.0566	18.2765	17.7376	20.9408	17.217	16.1048	17.4116	19.2133	19.0604	18.3754	18.79	15.7581
ENSMUSG00000034066	Farp2	protein_coding	1	93439801	93549698	+	5235	12.27	12.3151	12.6042	12.3321	13.89	11.4986	11.5585	12.9295	11.5502	11.5492	10.6114	11.5405	12.3237	12.3118	11.1806	11.7469	13.4157	12.1116	11.9636
ENSMUSG00000060771	Tsga10	protein_coding	1	37793857	37905510	-	10662	11.4005	11.2934	10.2457	9.66936	8.65088	9.67847	11.2898	8.19782	8.81237	13.4677	10.0905	8.49949	13.4994	10.4904	11.0596	12.4626	10.6628	9.74297	14.1441
ENSMUSG00000026674	Ddr2	protein_coding	1	169799876	169938298	-	9264	12.5906	14.2704	15.0571	12.5223	13.0303	8.29437	7.45474	8.31309	7.98275	9.09271	6.70482	7.46459	9.45624	7.05417	8.23936	10.2452	9.6659	9.23318	7.5255
ENSMUSG00000037216	Lipt1	protein_coding	1	37910819	37914424	+	2051	4.43599	6.9716	4.50853	5.61735	4.97738	6.62724	5.50706	5.97662	4.82216	4.45247	6.17118	4.13845	5.90785	5.95232	6.00792	5.88089	4.20897	4.2774	5.86612
ENSMUSG00000026277	Stk25	protein_coding	1	93547473	93586381	-	5812	165.903	169.539	163.309	159.815	164.523	180.628	180.263	165.747	175.778	178.579	170.389	170.955	185.268	175.023	180.241	182.695	176.298	166.829	177.319
ENSMUSG00000026088	Mitd1	protein_coding	1	37913882	37929488	-	2770	9.91936	12.7692	9.39241	9.75277	9.82779	11.4664	9.43675	10.1974	7.38442	9.37869	13.5388	8.02112	8.68962	9.26828	7.97016	6.21038	10.8284	9.4294	8.74644
ENSMUSG00000026278	Bok	protein_coding	1	93613382	93623486	+	1840	45.8867	38.1736	43.867	43.6147	49.3494	57.6655	57.878	65.1716	56.439	50.315	55.5404	63.6326	51.9707	56.5918	61.574	50.7227	51.1308	53.2054	53.0271
ENSMUSG00000055567	Unc80	protein_coding	1	66507526	66738307	+	14425	204.002	209.258	216.237	212.109	199.15	200.245	205.284	188.207	190.668	223.298	209.822	192.794	211.635	212.191	211.967	198.692	205.146	217.326	212.321
ENSMUSG00000026087	Mrpl30	protein_coding	1	37929558	37937616	+	3226	36.8893	51.3219	38.6721	39.9622	38.751	44.0689	37.1631	36.0152	34.2812	35.8725	42.5768	40.3179	39.3369	34.5041	38.1966	39.473	42.9058	38.9994	36.0179
ENSMUSG00000026279	Thap4	protein_coding	1	93629657	93682502	-	6519	12.3375	13.5067	13.776	13.8339	12.9399	14.8932	13.2917	12.3041	12.1371	13.5736	15.4247	13.365	14.8446	14.3207	13.3102	13.9526	13.9604	13.3352	13.7534
ENSMUSG00000026005	Rpe	protein_coding	1	66739990	66758964	+	3113	53.9522	53.8295	50.9507	53.4091	50.6285	50.1686	53.0772	47.9372	52.2775	55.5849	50.1459	46.6733	55.1772	51.1549	45.5756	51.0053	50.3385	50.7269	53.1555
ENSMUSG00000026670	Uap1	protein_coding	1	169969507	170002526	-	4011	45.4571	45.9682	45.7174	49.0784	48.5812	49.7946	43.4066	45.7087	42.4227	50.1668	49.4376	47.3649	51.4377	47.2218	50.6472	53.3893	47.8963	51.7476	49.9249
ENSMUSG00000026280	Atg4b	protein_coding	1	93679222	93718332	+	8278	37.5008	42.0617	41.634	41.4415	38.1433	43.2952	39.3159	35.9576	37.798	43.0615	37.4323	40.9241	46.5436	41.0552	37.772	41.7059	42.9507	41.1391	39.4613
ENSMUSG00000026281	Dtymk	protein_coding	1	93720298	93729656	-	2631	41.4279	33.8478	38.6014	36.5421	32.2663	29.3107	30.9712	33.3226	32.8924	27.6477	28.7754	27.8017	30.3712	32.6857	31.2882	27.5067	31.1983	33.3445	29.7554
ENSMUSG00000058407	Txndc9	protein_coding	1	38024270	38036974	-	9102	17.2728	16.4811	17.0125	15.866	16.2924	13.6535	15.2458	15.751	16.8423	16.2603	15.2964	16.3194	15.7051	15.2865	16.0387	16.1845	16.6055	17.174	15.7716
ENSMUSG00000026667	Uhmk1	protein_coding	1	170020989	170042966	-	8101	224.148	210.011	220.128	206.414	212.106	218.192	226.907	219.473	220.894	248.777	241.971	219.323	234.973	228.865	216.796	225.558	218.832	236.673	227.252
ENSMUSG00000026004	Kansl1l	protein_coding	1	66758407	66856705	-	6664	18.0763	16.4878	17.3803	17.3781	15.6147	14.9646	16.4166	14.4756	16.0893	16.5151	15.3001	12.9244	14.9148	18.5082	14.5358	15.0436	17.2136	18.5203	16.8177
ENSMUSG00000026283	Ing5	protein_coding	1	93731687	93749817	+	4729	22.3175	23.2872	23.6966	20.2463	24.8822	23.7568	27.3307	24.8504	24.8117	28.1669	26.9135	23.2806	21.8832	23.4618	24.0301	21.6172	21.1011	23.9481	21.2596
ENSMUSG00000102752	Gm7694	protein_coding	1	170125768	170133901	-	3827	6.37137	6.55488	6.88018	4.87908	6.64541	5.7625	5.60764	5.50088	4.75753	4.48442	4.40975	5.08816	4.83485	4.12826	4.65085	3.82342	3.86147	3.95957	4.09128
ENSMUSG00000026083	Eif5b	protein_coding	1	38037091	38094660	+	9753	45.5797	45.5001	44.658	43.4024	43.8151	47.9963	46.1752	42.1044	42.8446	45.9608	46.383	41.9788	47.1267	43.4059	48.3262	47.056	42.9509	48.9621	50.2401
ENSMUSG00000026003	Acadl	protein_coding	1	66869998	66902436	-	2005	77.9588	67.6871	74.4169	73.6111	78.1602	82.8733	66.8766	63.6626	73.4314	79.0776	70.2587	73.96	73.7457	70.828	69.9079	72.6828	76.9888	73.5885	75.8719
ENSMUSG00000073609	D2hgdh	protein_coding	1	93752631	93780070	+	4281	14.1542	14.6493	15.3763	13.5954	17.8638	14.2878	13.9458	13.6943	14.7017	13.9022	13.7973	12.2461	14.2668	14.0908	12.4729	13.1175	13.3293	13.8326	14.0906
ENSMUSG00000026082	Rev1	protein_coding	1	38091867	38168743	-	6168	33.7201	31.7229	30.9748	33.2035	33.7116	32.0662	32.8573	32.9211	31.7052	33.7207	31.8829	28.9392	33.0513	34.0553	30.0775	27.7941	30.8619	30.5801	33.1071
ENSMUSG00000034000	Neu4	protein_coding	1	93948173	93956056	+	4637	7.53443	8.27708	7.87531	8.61049	7.91788	9.81091	9.0126	7.52831	8.77398	8.31892	6.92506	8.29103	9.95807	7.93706	7.12323	7.63299	7.47826	7.73977	8.17494
ENSMUSG00000038473	Nos1ap	protein_coding	1	170130237	170417430	-	7249	38.3559	40.4538	49.598	44.8032	47.6591	60.7871	53.7337	51.2814	51.1946	62.4885	59.0422	40.6377	55.8159	55.5513	57.4645	58.3187	47.4934	52.7824	57.0448
ENSMUSG00000038463	Olfml2b	protein_coding	1	170472101	170510358	+	3095	10.0536	7.86202	9.11508	8.34357	12.1521	11.3827	9.64491	7.66289	10.2403	11.0901	7.27027	7.66281	11.3218	10.3833	9.0686	8.8804	8.13125	9.66325	10.3308
ENSMUSG00000051185	Fam174a	protein_coding	1	95241348	95263009	+	4814	38.2526	36.9977	39.8171	38.0034	40.7008	43.1597	43.0374	45.1697	42.6771	47.8167	47.9103	38.8938	40.5106	46.207	41.8079	43.4158	39.3598	43.7785	43.6856
ENSMUSG00000026663	Atf6	protein_coding	1	170532243	170695340	-	9231	54.6426	61.0629	62.8036	63.3301	60.7084	59.6505	60.795	54.0984	58.2949	64.3029	56.9789	53.5478	59.5656	56.1489	58.0671	62.3337	57.6797	60.133	61.9011
ENSMUSG00000040710	St8sia4	protein_coding	1	95515407	95595296	-	20091	5.12627	4.91946	5.95212	5.41811	4.86724	5.92322	5.99938	5.7962	5.72827	6.19104	6.40488	5.45491	5.78655	6.31773	5.60507	6.161	5.30903	6.50028	5.99666
ENSMUSG00000026000	Lancl1	protein_coding	1	67039676	67077993	-	6863	90.8629	86.4816	96.0058	84.429	101.384	111.315	111.772	108.952	106.51	118.081	107.171	105.198	105.432	103.461	111.393	112.854	97.3871	104.82	109.147
ENSMUSG00000026659	Dusp12	protein_coding	1	170701067	170713026	-	2743	27.5965	30.3623	25.8263	27.9531	33.6259	30.2882	32.2949	32.3506	31.7952	30.1924	29.8222	27.7587	26.9224	31.1547	31.9449	27.537	28.6976	28.2759	24.3345
ENSMUSG00000037138	Aff3	protein_coding	1	38216407	38704036	-	6654	33.7731	30.3484	31.2091	35.4652	32.2722	37.103	35.4287	36.4437	35.7741	38.1435	34.4153	35.3046	36.7401	36.2087	35.7768	37.7101	33.9951	33.7702	34.974
ENSMUSG00000070524	Fcrlb	protein_coding	1	170734842	170740510	-	1284	3.68464	4.10277	2.92951	2.78469	2.51073	3.1326	4.14702	3.11308	3.50122	3.92395	6.02406	3.30528	4.20835	2.79646	3.86536	4.61992	4.1023	2.63983	5.00603
ENSMUSG00000048814	Lonrf2	protein_coding	1	38832726	38875792	-	7506	121.94	130.641	125.429	123.932	108.495	136.869	116.127	120.459	116.702	124.117	130.061	112.883	128.577	118.755	113.662	116.595	117.348	130.134	123.555
ENSMUSG00000026080	Chst10	protein_coding	1	38902948	38937091	-	11964	36.837	33.9464	38.5665	38.5693	33.5922	33.0169	33.2721	33.7888	33.2358	37.1643	32.2277	34.221	39.1703	36.5548	31.8424	31.0383	35.7227	35.3473	34.1365
ENSMUSG00000044768	Macir	protein_coding	1	97534043	97589799	-	41324	5.72877	5.37234	5.21114	5.26357	5.48252	6.54157	6.55204	6.24863	6.72856	7.44493	6.35833	5.92641	5.63457	6.86432	7.22273	6.74676	5.50576	6.53777	7.11119
ENSMUSG00000026078	Pdcl3	protein_coding	1	39024689	39036319	+	4219	39.0324	40.9074	36.5911	31.8278	33.9604	36.9841	39.9281	33.8547	36.5485	38.0279	38.3892	41.7162	41.3336	38.3405	44.0532	40.9619	37.5932	35.8222	39.0256
ENSMUSG00000062209	Erbb4	protein_coding	1	68071345	69146915	-	12355	40.664	37.1156	41.2277	36.6734	38.545	43.1756	48.0871	42.943	42.2995	50.6307	45.7778	39.2806	41.0054	42.8524	50.9756	46.7965	38.5121	48.2365	46.1692
ENSMUSG00000026656	Fcgr2b	protein_coding	1	170786186	170804116	-	5790	6.91402	7.6253	8.47256	10.3266	9.27971	5.84499	5.4343	6.35132	4.42569	7.28777	8.50121	4.52726	8.03162	7.00766	7.47823	6.55694	6.94934	7.36932	5.66459
ENSMUSG00000059089	Fcgr4	protein_coding	1	170846489	170857330	+	1256	3.76678	6.79066	4.24266	1.89784	4.27783	2.98158	4.23947	2.54598	3.93721	3.76071	5.41188	3.77649	2.86811	1.71528	2.58893	2.51889	7.68854	1.74621	1.8371
ENSMUSG00000026077	Npas2	protein_coding	1	39232812	39402317	+	4791	32.4353	27.1223	35.2648	33.3349	36.373	39.6902	35.4641	38.8789	43.9611	47.4218	38.8939	37.6736	40.295	38.4846	44.6877	46.637	31.9444	39.7854	42.0721
ENSMUSG00000051985	Igfn1	protein_coding	1	135881316	135934080	-	8996	8.21227	7.22226	11.8122	8.58952	7.3463	12.2417	13.9905	9.27168	12.8681	7.84092	5.96659	10.6563	8.42742	5.88729	10.6916	12.0231	13.9061	14.1626	10.8642
ENSMUSG00000059498	Fcgr3	protein_coding	1	170878743	170892504	-	1736	12.3686	17.0512	8.39618	10.6415	11.4516	8.54882	9.75948	9.97762	11.1353	12.244	8.64113	11.073	13.3937	9.20414	13.0131	10.2511	12.0525	9.64766	11.3927
ENSMUSG00000026411	Tmem9	protein_coding	1	135935888	135962005	+	2726	89.5137	89.5385	96.5325	91.4507	95.7908	89.9557	90.6818	98.1457	93.3417	94.4344	97.3331	94.2355	95.3867	89.5687	99.6341	95.6022	95.325	88.5749	80.3513
ENSMUSG00000073702	Rpl31	protein_coding	1	39406923	39410992	+	1662	319.806	366.623	309.12	341.228	330.071	282.071	306.791	349.854	308.902	292.445	323.098	362.302	300.984	293.388	307.067	323.487	317.721	297.878	286.292
ENSMUSG00000040648	Ppip5k2	protein_coding	1	97633773	97698136	-	14381	14.4878	13.4489	15.7045	14.5724	16.2772	17.1384	16.3253	14.6016	15.4427	19.499	18.6782	18.8871	16.6806	17.6774	18.6006	17.8332	15.0578	17.3445	16.6521
ENSMUSG00000026649	Cfap126	protein_coding	1	170941487	170954398	+	1774	8.51356	13.2922	15.1075	10.4135	12.3168	5.86381	5.6393	7.51069	6.20865	6.56775	3.96376	7.8806	6.09191	5.0601	5.78835	5.68454	7.75289	8.54186	4.27364
ENSMUSG00000058076	Sdhc	protein_coding	1	170954734	170978172	-	3250	121.944	125.196	117.33	116.067	122.283	114.586	113.496	111.347	120.274	112.152	114.599	120.137	121.472	114.293	121.801	118.457	115.026	111.84	112.023
ENSMUSG00000045648	Vwc2l	protein_coding	1	70764874	70924556	+	7689	8.77992	6.10091	8.49992	6.8978	6.8015	8.87498	10.5766	8.76827	7.68849	10.7914	9.35855	10.0001	9.51921	9.29301	9.30387	9.12929	7.25011	8.63509	7.86665
ENSMUSG00000026333	Gin1	protein_coding	1	97697897	97720694	+	6048	8.06324	7.30002	8.13704	6.83157	7.99547	7.40735	6.8566	7.6225	8.88262	9.47606	8.95242	6.76951	8.33877	6.50093	8.20622	7.71576	7.06416	7.12089	7.76652
ENSMUSG00000003134	Tbc1d8	protein_coding	1	39410573	39517836	-	5239	38.4491	37.3482	36.0784	38.7879	41.5013	39.129	40.7473	37.0294	45.1359	38.3478	42.5473	37.7876	38.662	40.6424	37.273	36.1573	34.4633	32.0828	34.2274
ENSMUSG00000003135	Cnot11	protein_coding	1	39574073	39584482	+	3508	43.2606	42.6196	42.8011	42.5821	47.3273	47.6826	44.2489	44.1347	47.3522	47.8	47.4394	46.0436	43.1296	43.7572	40.6389	42.1619	44.8789	42.7984	41.9082
ENSMUSG00000056569	Mpz	protein_coding	1	170978280	170987799	+	2111	5.94768	4.3968	14.4776	3.76392	5.93884	3.61366	4.35686	3.15584	4.68511	3.13256	3.44202	3.19301	5.19697	3.06166	4.05358	4.02772	3.32692	5.19478	2.73258
ENSMUSG00000038370	Pcp4l1	protein_coding	1	171000831	171023837	-	1577	439.853	416.766	317.731	450.564	323.672	402.376	440.585	448.131	462.385	419.43	426.124	449.901	400.999	412.686	460.358	439.977	393.019	356.794	368.61
ENSMUSG00000048234	Rnf149	protein_coding	1	39590377	39616437	-	2838	30.9045	32.5281	27.3364	32.1269	29.7235	39.5863	26.3811	26.0094	32.7109	26.2414	32.2927	27.973	25.5019	23.4063	28.9458	28.148	27.8917	33.3011	31.418
ENSMUSG00000050967	Creg2	protein_coding	1	39657574	39690642	-	6091	72.4452	56.7523	66.8497	64.6048	70.7749	84.9589	98.5201	89.0306	94.1037	104.69	81.4268	70.496	77.9601	92.4632	100.027	108.979	73.1216	89.5939	106.746
ENSMUSG00000026335	Pam	protein_coding	1	97722839	98023346	-	11892	84.0507	79.9057	88.4598	86.7927	81.6576	93.7604	92.9986	96.1315	91.2195	99.9477	90.4095	87.183	91.2622	87.864	95.6306	101.627	90.0136	98.72	96.8482
ENSMUSG00000026192	Atic	protein_coding	1	71596309	71618790	+	7985	20.1904	21.2999	21.8066	20.6228	20.5229	20.7397	20.2277	20.5241	20.3807	21.118	20.0193	20.5407	21.7162	18.7514	20.7257	20.5038	21.2189	19.976	19.1543
ENSMUSG00000005674	Tomm40l	protein_coding	1	171043580	171050083	-	5135	48.6538	54.0303	52.2531	49.2831	49.1431	53.2376	48.4227	43.9548	51.7407	50.9293	43.546	45.5537	53.0292	44.9268	49.8595	47.0939	48.6388	46.5555	49.2997
ENSMUSG00000067028	Cntnap5b	protein_coding	1	99700490	100412574	+	5205	15.2773	16.3381	17.7656	14.5785	15.2776	17.6937	17.4532	15.359	16.3672	19.3294	14.5903	13.7173	16.799	14.2798	18.7418	19.1844	15.3483	17.8125	15.1356
ENSMUSG00000058715	Fcer1g	protein_coding	1	171057141	171061934	-	874	24.7755	21.8135	24.388	15.9095	22.541	12.8542	16.0618	15.5497	19.2888	18.5551	15.0182	15.9956	18.9223	12.9411	17.4275	16.063	23.1024	14.3721	17.726
ENSMUSG00000050840	Cdh20	protein_coding	1	104696254	104923206	+	4012	40.9556	39.8917	38.5572	39.4113	36.8732	36.5415	33.2205	35.2029	40.8434	33.0045	25.0632	30.9258	30.0794	25.8201	34.6806	42.0897	32.9319	37.7201	38.5743
ENSMUSG00000041642	Kif21b	protein_coding	1	136059127	136105736	+	12184	42.9821	37.9453	41.5491	47.0028	42.1287	54.3684	54.5361	47.0669	47.4131	48.214	41.4954	47.0238	47.6554	52.6927	50.2442	49.0599	53.187	49.4699	50.1854
ENSMUSG00000013593	Ndufs2	protein_coding	1	171062422	171078820	-	2313	307.444	333.823	341.307	347.901	350.996	326.449	333.875	340.904	328.956	339.334	316.473	328.76	340.512	332.907	336.069	323.741	321.096	328.084	330.625
ENSMUSG00000047496	Rnf152	protein_coding	1	105204639	105284395	-	8532	29.6876	34.8998	40.3211	42.1635	42.0877	35.2599	28.9731	25.4548	30.6133	29.0648	29.2027	35.1705	31.4743	32.9732	26.8588	26.7444	35.6871	42.1344	33.0709
ENSMUSG00000006403	Adamts4	protein_coding	1	171077990	171088206	+	4810	35.6363	33.6907	29.684	34.3595	32.2452	31.1712	34.7873	31.0246	41.5443	35.1558	38.2529	40.8984	40.8507	42.9982	22.985	32.7225	36.2898	30.343	23.5057
ENSMUSG00000052759	Gpr25	protein_coding	1	136187535	136188611	-	1077	3.88596	3.95964	3.49256	5.34874	5.15511	4.3786	6.29247	5.93826	3.54804	4.82432	5.44082	6.02674	3.64887	5.50099	4.60828	5.69147	3.12465	3.88773	7.49849
ENSMUSG00000056536	Pign	protein_coding	1	105446147	105591387	-	13595	8.4591	9.11529	9.31496	7.89012	8.97139	9.16156	9.64936	8.50695	8.99445	9.24191	9.55148	7.96958	8.14199	9.53457	8.52249	8.93033	8.08258	9.26894	9.27419
ENSMUSG00000041570	Camsap2	protein_coding	1	136195861	136273436	-	9195	130.235	128.36	134.638	129.641	128.047	135.305	127.997	123.314	134.476	138.031	134.593	119.271	133.951	138.667	130.53	138.252	128.716	143.05	139.057
ENSMUSG00000026404	Ddx59	protein_coding	1	136343009	136367896	+	2953	12.4473	10.4488	9.87184	10.3592	12.6151	12.071	10.819	11.3703	10.0477	12.1565	11.9854	10.8211	12.0326	14.4088	12.4024	10.111	9.95915	11.4108	13.6182
ENSMUSG00000041483	Zfp281	protein_coding	1	136552639	136557791	+	4937	60.8145	55.0286	55.3963	53.2311	54.7779	56.7493	66.8698	64.2854	57.9134	62.2841	64.4253	51.7294	57.2454	61.0199	60.9761	59.3959	59.3618	58.6403	64.8973
ENSMUSG00000026074	Map4k4	protein_coding	1	39940073	40065470	+	9579	86.0907	77.8308	79.8451	80.6675	74.0214	76.8859	68.0026	70.4102	69.1771	74.7711	72.7714	72.9731	81.316	80.8355	69.7683	71.505	73.8984	75.5161	74.5525
ENSMUSG00000026319	Relch	protein_coding	1	105591586	105681797	+	9500	45.6252	43.5696	46.9196	44.9347	49.8459	49.2015	49.63	48.2748	50.3741	50.4663	50.3076	46.04	46.4169	49.721	51.1985	51.4938	45.3885	50.8537	51.1964
ENSMUSG00000051951	Xkr4	protein_coding	1	3276124	3741721	-	6094	40.7584	31.4495	40.3267	36.8663	41.3802	47.9095	48.0575	44.3841	46.5492	51.3374	44.6165	37.3199	41.5404	41.5099	48.8376	49.6441	41.2967	52.251	51.6835
ENSMUSG00000026072	Il1r1	protein_coding	1	40264240	40356417	+	6363	5.31909	5.95303	7.11844	6.93043	7.45892	6.40852	6.26357	5.3187	5.8641	7.00265	5.96751	6.08128	6.04741	5.44551	7.20825	6.37046	5.49573	5.95366	6.44957
ENSMUSG00000025902	Sox17	protein_coding	1	4561154	4566636	-	4772	5.68162	5.62479	5.05789	6.32721	5.32942	7.81851	5.00436	7.59455	6.4061	5.1141	6.97474	5.91157	6.38228	7.63728	5.4513	7.04412	4.01662	6.26734	7.01115
ENSMUSG00000038866	Zcchc2	protein_coding	1	105918136	105961804	+	6774	27.0502	25.8854	23.9466	23.8698	23.6366	24.3654	25.2492	20.5347	23.7587	23.336	24.6709	24.0285	24.0031	26.3441	26.8815	24.7823	25.7466	25.2837	24.8413
ENSMUSG00000044340	Phlpp1	protein_coding	1	106099482	106321980	+	6752	57.1334	60.0016	61.4195	61.84	62.8383	65.7956	59.0749	57.4241	60.0897	64.1733	59.5349	61.6351	64.7503	63.9478	56.1687	56.1687	63.1678	63.8434	60.1453
ENSMUSG00000057329	Bcl2	protein_coding	1	106465908	106642004	-	9157	16.7716	15.7795	17.0986	17.5495	14.0627	15.5254	11.5771	12.1643	12.0036	11.8985	10.1108	10.3326	15.2889	12.0577	14.1482	15.6554	15.8986	16.7007	14.4709
ENSMUSG00000033845	Mrpl15	protein_coding	1	4843429	4855933	-	8487	18.2886	18.8873	18.3746	17.7178	18.486	20.1013	18.689	18.2111	20.2346	19.7019	18.78	18.355	18.5603	17.8538	19.157	18.8017	18.1881	20.016	19.3419
ENSMUSG00000009905	Kdsr	protein_coding	1	106648189	106687457	-	8147	22.4915	22.9702	23.9123	24.3333	22.8407	23.3406	26.0048	21.2281	22.7345	24.254	23.1024	21.358	22.3295	22.852	22.6033	20.8727	23.0239	24.5224	22.1316
ENSMUSG00000009907	Vps4b	protein_coding	1	106691801	106724397	-	8905	32.1426	27.4377	29.2513	28.8872	30.8118	29.5932	29.5353	29.8948	29.1038	33.7705	31.9276	30.3612	29.4388	30.6848	29.0778	29.8653	28.08	32.9584	32.352
ENSMUSG00000026065	Slc9a4	protein_coding	1	40619241	40669885	+	4562	3.15107	3.51923	2.67971	3.13506	5.88881	2.64506	3.53697	4.61461	3.44904	3.86546	3.08273	1.9153	3.87643	2.87283	2.17585	3.9876	3.43177	3.19051	2.99859
ENSMUSG00000025903	Lypla1	protein_coding	1	4878011	4918633	+	7145	18.1328	17.9408	20.0051	19.2386	19.301	17.2573	18.586	17.4545	18.3724	20.1631	18.2395	16.0724	18.3108	18.0412	17.8687	17.6285	18.3892	19.4502	20.8526
ENSMUSG00000026062	Slc9a2	protein_coding	1	40719734	40808433	+	6984	3.88212	4.48982	4.84728	3.78283	5.0006	3.37611	3.55798	3.09061	3.21848	3.15618	3.42323	3.57454	3.89195	3.36752	3.11212	3.99203	3.87576	3.6257	3.18583
ENSMUSG00000041945	Mfsd9	protein_coding	1	40811198	40829823	-	5125	9.51541	8.07631	8.31809	7.59681	9.12092	9.95924	9.66567	8.16336	9.42974	9.58515	7.77491	8.28095	8.40282	8.16216	8.78251	8.41087	8.2793	7.50855	9.58332
ENSMUSG00000026393	Nek7	protein_coding	1	138410613	138547879	-	7376	39.003	37.0705	39.5647	38.7533	38.8014	38.8304	38.1297	37.0672	35.7159	41.6675	39.3405	36.7565	39.2264	37.1186	38.2378	37.4234	37.888	40.4122	40.7119
ENSMUSG00000033813	Tcea1	protein_coding	1	4928037	4968128	+	3017	62.3034	60.8638	60.7279	62.1535	65.8337	63.3959	64.8208	62.2698	66.6066	66.7473	64.5603	61.5634	63.9885	70.2182	62.6254	64.622	60.9121	64.6993	70.1975
ENSMUSG00000026193	Fn1	protein_coding	1	71624679	71692331	-	11685	47.6051	43.473	49.3458	48.228	52.7256	30.814	29.3024	28.0961	27.9314	32.8775	27.5813	25.2958	36.5602	26.3806	31.4749	37.3805	41.2337	33.2052	31.7921
ENSMUSG00000002459	Rgs20	protein_coding	1	4979799	5140508	-	4239	33.0961	28.6421	33.1648	29.1003	30.4624	29.7422	29.957	31.5576	29.3766	32.24	31.1857	26.4428	30.4773	33.7973	27.696	38.3431	33.1358	30.9026	35.731
ENSMUSG00000045515	Pou3f3	protein_coding	1	42734085	42742336	+	7733	68.0984	67.2796	69.8622	66.6332	54.5888	86.7024	76.0774	75.8809	74.5871	83.7838	84.3539	68.0207	77.6049	95.4659	78.8542	79.5482	69.0234	75.1851	79.2632
ENSMUSG00000019230	Lhx9	protein_coding	1	138752924	138776315	-	9494	5.27072	6.60562	5.81088	5.27255	3.65969	4.58725	3.95999	5.30488	3.83549	4.31184	4.4192	4.07575	4.10479	4.53842	4.05593	3.60309	2.75863	4.87227	3.83651
ENSMUSG00000039395	Mreg	protein_coding	1	72198601	72251466	-	2284	25.1755	26.6891	32.7319	33.2228	30.268	28.4806	29.9541	25.5512	30.0164	20.3359	29.1449	23.8279	20.0736	24.2888	23.7531	17.228	21.5885	26.7127	21.2872
ENSMUSG00000079283	2310009B15Rik	protein_coding	1	138779721	138784590	-	1750	8.63031	6.8806	8.06034	8.96722	9.10844	8.79746	7.1919	8.98416	9.11959	10.2566	9.77743	6.41947	8.32751	10.0538	11.0509	7.68333	8.44448	9.22868	8.75868
ENSMUSG00000060679	Mrps9	protein_coding	1	42890393	42944842	+	5763	23.8704	23.4619	24.3673	23.8176	25.7942	23.658	27.1028	22.5187	24.6894	26.7468	25.3384	24.9083	25.4863	25.0467	24.1731	22.3706	24.2208	26.7092	26.3107
ENSMUSG00000026189	Pecr	protein_coding	1	72298326	72323473	-	1516	19.3247	19.5257	18.9191	19.7855	21.5013	22.964	23.6288	20.3902	23.8716	24.1989	22.1094	22.231	21.17	18.0006	25.6262	19.4342	20.3645	19.465	23.4827
ENSMUSG00000041907	Gpr45	protein_coding	1	42992032	43072765	+	7238	5.80738	5.61461	5.30513	5.84561	5.79014	8.16326	7.31211	7.84196	7.76384	7.30902	6.44428	6.51881	6.89993	7.66448	7.66096	8.14097	6.18575	6.61127	6.5124
ENSMUSG00000026188	Tmem169	protein_coding	1	72323528	72342263	+	3054	22.82	21.1921	20.2711	20.7487	22.6365	28.8842	24.8851	25.4787	26.4229	29.3862	22.6409	22.2344	25.4676	23.5732	26.5063	26.8046	20.2657	24.4824	24.9325
ENSMUSG00000026187	Xrcc5	protein_coding	1	72346586	72434111	+	2549	30.9104	33.1652	34.1249	30.3144	32.6719	32.4301	33.2968	30.5265	30.335	31.1932	34.4827	36.0415	28.4575	32.4694	30.2134	31.2618	26.0601	36.0598	30.7127
ENSMUSG00000039372	Marchf4	protein_coding	1	72466271	72576089	-	4553	37.0883	34.215	37.418	43.4105	32.8459	41.0948	35.7232	36.1119	37.2245	33.855	31.0427	34.8178	39.0207	35.8828	32.5896	37.8268	34.3534	39.0187	37.9365
ENSMUSG00000033793	Atp6v1h	protein_coding	1	5140241	5232563	+	9746	49.4026	51.736	54.4514	49.5685	54.4132	51.9586	55.5957	54.1107	51.5473	60.4204	56.6857	53.4078	53.9818	55.245	53.0495	60.3586	53.1155	56.6895	56.8207
ENSMUSG00000070939	Tgfbrap1	protein_coding	1	43086360	43137782	-	10972	21.908	20.1196	20.9267	22.1597	21.7425	24.2204	22.5005	21.7856	21.2446	21.9699	23.0075	20.5005	20.9828	21.2062	23.0852	19.247	19.923	21.3523	22.1865
ENSMUSG00000010290	AI597479	protein_coding	1	43137870	43155107	+	3458	54.3578	49.6197	52.8926	47.6784	52.7766	53.7869	58.374	57.9504	55.3821	58.3716	55.1069	53.4956	52.1345	53.5794	53.451	56.0376	49.6744	52.585	54.6202
ENSMUSG00000025905	Oprk1	protein_coding	1	5658689	5676354	+	9151	5.24955	2.16562	3.23699	3.97239	4.11001	5.36546	7.95235	8.47399	8.32695	9.66954	4.1238	6.73835	7.46158	2.0796	8.60293	6.35269	3.38967	4.2923	6.44775
ENSMUSG00000008136	Fhl2	protein_coding	1	43162234	43236144	-	1897	50.3592	51.8372	43.2925	43.6654	55.6083	76.3318	75.6174	63.9157	69.5546	74.2008	63.8798	57.3778	54.8112	61.7054	88.1423	85.9934	59.3899	56.2314	79.757
ENSMUSG00000015355	Cd48	protein_coding	1	171509577	171532826	+	1189	15.7631	11.6039	14.4997	10.5251	13.406	13.6482	14.5208	10.7578	15.3129	10.064	7.68817	11.338	10.6041	9.05967	12.0908	6.65207	8.86013	9.7261	12.614
ENSMUSG00000056268	Dennd1b	protein_coding	1	138891173	139106698	+	19408	6.9193	7.07016	7.21947	6.57088	6.78264	5.97445	6.55138	6.59058	5.99935	6.34401	6.63028	5.83983	6.69889	5.92953	5.99632	5.43031	5.79742	6.36947	6.47944
ENSMUSG00000066877	Nck2	protein_coding	1	43483739	43609675	+	4455	23.445	24.2127	24.2745	24.0331	22.3923	29.5455	24.4118	24.345	25.2781	25.9056	26.096	22.583	25.5447	26.0332	26.9679	27.0301	23.9096	25.2868	25.9337
ENSMUSG00000026051	Ecrg4	protein_coding	1	43769762	43781738	+	902	52.0475	60.9061	66.2014	58.7995	73.6647	39.0571	27.7276	32.7929	35.3864	23.0412	24.4265	29.3376	35.2175	24.4817	33.2039	33.1016	35.0378	37.136	27.4081
ENSMUSG00000039354	Smarcal1	protein_coding	1	72622410	72672293	+	5728	59.4371	58.7285	60.4424	60.5841	60.3457	61.7703	60.3398	57.0362	62.6696	65.4202	61.2165	62.0193	64.5196	63.3441	60.7423	59.7203	62.2248	63.5609	62.4957
ENSMUSG00000025907	Rb1cc1	protein_coding	1	6276421	6346872	+	14690	53.202	49.4367	50.5074	47.3547	47.7921	48.7192	51.2409	48.8515	51.5966	61.0287	57.5047	47.8389	52.545	54.5686	51.2378	50.8667	47.5002	53.477	55.5812
ENSMUSG00000033964	Zbtb41	protein_coding	1	139350026	139380743	+	8400	33.1002	30.6103	30.898	32.019	26.7155	25.8574	29.4476	26.6479	24.7792	32.5768	28.4896	25.4401	29.2788	29.5801	29.5016	28.1298	29.3327	31.3794	30.3925
ENSMUSG00000046330	Rpl37a	protein_coding	1	72750449	72752755	+	1410	220.164	233.064	198.968	240.482	209.329	168.996	179.896	217.341	198.794	177.66	205.964	226.629	199.163	197.358	205.735	206.708	215.945	198.254	180.009
ENSMUSG00000039323	Igfbp2	protein_coding	1	72863662	72891633	+	1847	139.995	147.498	158.511	138.414	137.79	112.566	89.8077	101.427	111.963	84.5635	80.9644	107.319	101.42	93.9945	100.536	92.7106	144.81	107.195	90.8394
ENSMUSG00000026185	Igfbp5	protein_coding	1	72897091	72914043	-	6006	211.141	179.809	221.68	180.748	196.424	147.313	135.216	127.915	145.212	149.191	128.552	134.466	147.031	128.447	149.714	142.62	150.262	160.212	151.477
ENSMUSG00000026556	Vangl2	protein_coding	1	171828527	171856011	-	6990	14.2396	13.1349	15.1348	15.5162	15.0402	15.4374	14.8891	13.953	15.1139	13.4473	13.3123	12.7859	14.3363	13.741	14.6658	12.0507	13.5221	14.7471	13.8406
ENSMUSG00000051251	Nhlh1	protein_coding	1	171879859	171885140	-	2464	8.04956	7.43199	10.1136	5.32074	14.1738	5.34755	6.02469	6.59709	6.29453	4.21737	4.3758	8.51066	5.18343	8.23343	4.37579	2.32721	5.52245	1.78022	5.01665
ENSMUSG00000003458	Ncstn	protein_coding	1	171893580	171910362	-	3975	73.564	71.1229	73.5738	67.9627	73.3515	71.3208	75.7058	70.3907	73.6822	73.159	71.2311	74.2344	74.807	68.7417	73.4512	73.4223	69.9736	68.4179	67.667
ENSMUSG00000026553	Copa	protein_coding	1	171910096	171949892	+	9427	97.2845	94.8657	99.3541	93.9157	98.0321	96.0901	97.0503	93.3116	89.5109	94.1484	92.8412	96.1298	98.0514	92.1373	95.5288	91.3048	95.4378	94.9654	96.4896
ENSMUSG00000003464	Pex19	protein_coding	1	171954322	171962850	+	3815	95.1557	90.7418	98.7206	98.7738	98.8211	94.4169	98.7597	93.1804	100.34	90.8785	83.9874	96.0631	92.1511	84.9426	92.188	86.4012	91.0108	92.8198	91.8464
ENSMUSG00000055322	Tns1	protein_coding	1	73949390	74163608	-	16465	14.9086	16.1041	17.4767	16.8782	16.0552	14.6996	14.1512	14.5823	12.942	13.206	12.5986	13.4792	15.0666	13.9461	12.4108	12.2375	15.418	13.3811	13.1731
ENSMUSG00000026365	Cfh	protein_coding	1	140012446	140111018	-	8383	22.0754	18.1042	19.313	17.2742	22.3045	13.0707	14.5708	14.9086	11.6639	13.6732	14.036	11.9418	12.0127	14.6701	13.0863	13.3269	15.3244	16.3161	14.9026
ENSMUSG00000026554	Dcaf8	protein_coding	1	171975651	172024572	+	12996	63.1611	60.6677	68.1256	64.8839	67.5409	65.1124	69.0199	66.0252	65.8804	64.7675	67.0563	68.9428	63.9551	66.2817	66.7396	58.2426	61.3362	65.7099	64.5381
ENSMUSG00000013698	Pea15a	protein_coding	1	172024295	172034371	-	3861	599.856	555.377	573.13	589.029	608.824	567.44	557.874	570.366	551.962	545.503	549.097	547.14	569.942	569.845	531.245	575.683	597.463	570.166	560.521
ENSMUSG00000052726	Kcnt2	protein_coding	1	140173896	140539805	+	6983	13.3418	12.4655	15.5764	11.0372	12.234	18.4521	19.1327	16.7146	16.6419	24.8472	18.7633	16.5883	16.8597	19.4624	21.837	23.3893	13.7033	18.0169	23.7202
ENSMUSG00000033740	St18	protein_coding	1	6557455	6929828	+	6464	43.4361	52.1192	49.6566	49.0149	57.6307	33.0439	29.9798	30.218	33.4873	28.0357	31.8733	29.0044	32.2724	30.6905	23.3255	19.6081	38.8876	37.9707	34.2172
ENSMUSG00000026361	Cdc73	protein_coding	1	143474538	143578631	-	17613	24.8053	22.3182	24.3373	22.7705	24.2621	23.1834	23.3245	22.0591	24.9116	27.5599	24.5795	22.3949	24.6177	25.1975	24.088	24.8667	22.0225	25.6179	26.0887
ENSMUSG00000006304	Arpc2	protein_coding	1	74275243	74307368	+	2033	211.949	187.802	194.967	187.111	194.78	206.035	222.471	204.218	201.007	223.278	220.325	199.668	218.512	204.965	211.55	232.163	213.319	207.721	226.021
ENSMUSG00000033849	B3galt2	protein_coding	1	143516402	143530352	+	9288	29.8964	25.415	35.6217	26.7122	31.7587	30.8966	28.1957	29.7236	26.8631	32.5814	31.8981	21.5296	31.2924	27.6412	29.8872	32.5297	26.7488	33.0591	29.2612
ENSMUSG00000038034	Igsf8	protein_coding	1	172089208	172147287	+	5217	78.8966	75.396	89.2846	88.0311	89.4291	115.223	109.025	97.9696	103.234	95.8814	95.2928	92.6423	97.7061	103.549	93.9199	94.6024	92.6074	90.8832	97.1128
ENSMUSG00000006299	Aamp	protein_coding	1	74318999	74323897	-	3458	159.548	162.135	169.057	175.146	174.593	174.436	168.636	160.442	166.601	163.686	174.607	173.482	178.233	174.081	164.461	162.681	170.222	162.771	161.525
ENSMUSG00000018196	Glrx2	protein_coding	1	143592076	143622512	+	8772	29.2487	27.482	27.6938	24.1168	28.1551	27.5121	28.1436	27.0064	24.8558	31.0158	29.4992	25.9835	27.9252	30.5361	30.2406	27.9287	26.9045	27.2984	28.8593
ENSMUSG00000018199	Ro60	protein_coding	1	143626528	143652806	-	9541	51.494	49.2718	55.8021	51.4872	49.0311	46.5624	48.8078	46.8105	45.8463	52.2463	47.5856	42.0743	47.2128	52.0853	46.3148	46.6509	48.0919	54.4385	51.1664
ENSMUSG00000007097	Atp1a2	protein_coding	1	172099276	172125631	-	7038	1001.24	1030.65	1031.32	1034.19	1024.89	844.608	794.037	809.85	789.057	827.98	761.886	902.671	921.899	771.775	836.014	810.457	994.145	880.858	828.331
ENSMUSG00000038026	Kcnj9	protein_coding	1	172148068	172156849	-	4288	166.178	174.978	192.037	175.108	175.757	218.787	213.625	188.798	189.814	203.199	190.989	178.443	198.264	194.689	214.526	199.762	192.824	194.875	196.062
ENSMUSG00000044708	Kcnj10	protein_coding	1	172168777	172201652	+	5407	290.463	300.126	299.863	286.518	252.434	260.236	250.943	244.301	257.08	279.866	249.086	293.324	259.5	253.876	246.094	264.107	340.175	244.484	250.833
ENSMUSG00000050229	Pigm	protein_coding	1	172204113	172211666	+	7554	13.4173	15.309	15.1044	12.701	13.3482	13.6606	12.9658	13.7226	12.6762	14.2358	12.8459	11.3686	12.9191	12.7864	14.1826	12.0147	12.5319	12.775	11.7381
ENSMUSG00000026179	Pnkd	protein_coding	1	74324089	74392843	+	7832	65.2163	65.7246	68.2387	69.6968	76.4919	83.0386	77.6499	78.052	79.3556	73.236	81.3124	82.0785	81.9343	82.6143	73.6838	71.8776	72.8587	69.6269	69.7597
ENSMUSG00000018189	Uchl5	protein_coding	1	143653010	143683043	+	2921	62.233	59.4289	60.6311	57.4638	58.7389	62.0607	62.8634	59.1162	63.9476	69.2104	65.4785	58.2023	63.4568	61.77	63.922	61.2626	58.2055	64.4366	68.7241
ENSMUSG00000026360	Rgs2	protein_coding	1	143875076	143879899	-	3627	42.644	36.3799	41.7425	35.9821	35.7999	44.3209	51.2498	45.2581	43.0098	53.4378	48.5325	42.1927	51.0597	51.1818	48.7427	55.7163	46.1496	46.4517	45.1682
ENSMUSG00000006301	Tmbim1	protein_coding	1	74327406	74344781	-	12659	15.5674	11.434	13.3218	13.6204	13.8791	12.1179	12.7974	10.841	12.0921	14.1665	11.4983	14.8892	14.9657	13.2036	9.70693	11.3401	13.4075	10.4741	11.1577
ENSMUSG00000037995	Igsf9	protein_coding	1	172309355	172326444	+	6612	5.2839	3.94569	4.69333	4.89693	4.76729	7.48872	8.61448	6.04535	7.95496	6.54844	5.0338	5.32367	6.16637	5.86494	6.75561	6.60903	3.78401	5.12635	6.23162
ENSMUSG00000073650	Catip	protein_coding	1	74401267	74408480	+	2211	8.39456	12.8207	13.2557	10.0623	14.3376	9.59787	6.56812	8.31618	10.6747	6.19539	6.78471	6.77466	5.7025	8.11997	9.28858	7.95939	7.21319	8.74733	6.85792
ENSMUSG00000026547	Tagln2	protein_coding	1	172327614	172334947	+	2082	38.9799	37.8331	33.6493	37.3048	35.7853	30.9108	29.8378	32.254	29.6898	28.6614	27.6946	25.3004	28.2343	30.267	30.0033	30.961	39.6358	33.1351	29.2105
ENSMUSG00000026177	Slc11a1	protein_coding	1	74414354	74424914	+	3705	5.59891	5.28116	3.55336	5.2542	5.31736	4.30509	3.74539	5.0347	4.67151	3.61218	4.04885	4.04285	5.74538	5.08796	3.92634	3.41563	4.18608	4.08995	3.51425
ENSMUSG00000035131	Brinp3	protein_coding	1	146370498	146778209	+	7003	18.2146	20.2031	22.6488	18.1821	20.3062	21.6871	19.5849	20.8906	21.8905	23.2924	20.5841	19.2145	19.2667	21.0732	20.4305	21.3178	19.1173	21.6098	22.2168
ENSMUSG00000026176	Ctdsp1	protein_coding	1	74430668	74436444	+	3334	31.0005	32.2034	31.1671	34.3183	32.6073	32.657	29.4256	26.536	28.3164	26.1155	25.1685	26.1327	31.5797	30.2093	25.6662	23.9604	33.046	29.0047	24.5688
ENSMUSG00000049598	Vsig8	protein_coding	1	172383505	172391284	+	1879	1.54946	1.06804	2.00186	1.58575	2.28758	2.80498	1.88922	2.97821	1.67477	2.93278	6.23711	1.32861	1.74288	1.71984	2.18596	1.57849	4.51638	1.80391	2.36827
ENSMUSG00000026544	Dusp23	protein_coding	1	172458331	172460529	-	1410	23.8748	25.7972	29.1227	24.0905	28.7066	22.723	20.2554	24.002	22.3184	24.0081	20.2806	20.7153	24.2712	24.3196	27.5527	25.9437	26.15	20.2213	24.8974
ENSMUSG00000037872	Ackr1	protein_coding	1	173159453	173161317	-	1405	78.4843	74.2745	92.2525	85.2531	120.844	81.7384	71.7779	77.9523	65.7538	78.2199	67.0641	62.0118	87.4074	73.6019	72.842	58.1236	65.191	86.8495	72.1427
ENSMUSG00000032487	Ptgs2	protein_coding	1	149975782	149983978	+	4580	11.0053	11.1187	13.3459	10.5393	6.29582	9.81187	9.65322	9.30932	10.0611	12.9603	9.36539	9.21183	10.4038	12.2302	22.7567	14.5925	13.8329	10.1434	12.3071
ENSMUSG00000033364	Usp37	protein_coding	1	74474670	74583443	-	11081	16.7005	18.2465	17.7223	17.8187	14.9666	15.671	14.3577	14.7897	13.8141	13.0579	14.3414	12.7966	16.0921	17.9354	13.6685	14.0613	15.7261	17.7775	14.9033
ENSMUSG00000005338	Cadm3	protein_coding	1	173160825	173195261	-	7248	375.101	373.583	403.153	427.621	447.524	391.181	352.055	384.277	372.46	338.423	352.782	352.598	368.919	357.554	356.806	343.413	360.418	395.331	376.675
ENSMUSG00000026174	Cnot9	protein_coding	1	74545217	74570001	+	3826	54.1708	54.4853	53.2943	52.8013	51.0707	50.861	53.1811	49.5905	47.1177	51.6872	51.2155	48.4807	50.929	52.9776	51.4411	47.3401	52.698	50.4455	49.1081
ENSMUSG00000037860	Aim2	protein_coding	1	173178445	173293606	+	3501	6.91267	5.66054	6.80456	6.07101	6.54802	5.78406	8.24989	5.86087	6.61302	7.64531	7.36446	6.34633	5.89307	6.15364	6.69708	5.30902	4.68075	5.86594	6.16698
ENSMUSG00000090272	Mndal	protein_coding	1	173676692	173708447	-	3591	2.53362	2.30527	2.44411	2.82113	3.14208	2.04707	2.42642	2.74568	2.62899	2.71841	6.20081	0.76472	2.5535	1.54985	2.00166	2.2576	4.52269	1.8878	2.20302
ENSMUSG00000006010	Odr4	protein_coding	1	150237056	150268831	-	4100	105.761	92.8164	97.0954	102.179	104.008	105.749	110.274	97.4924	103.837	126.228	101.245	94.8047	99.8833	99.3997	103.186	101.037	96.1755	109.856	107.129
ENSMUSG00000026173	Plcd4	protein_coding	1	74582047	74606953	+	7045	14.7741	12.4626	12.5027	12.6036	13.7279	11.34	11.9787	11.1206	10.6566	12.7613	11.312	12.5798	12.5509	11.3657	11.8063	9.99189	13.9773	11.349	11.7674
ENSMUSG00000026535	Ifi202b	protein_coding	1	173790134	173810310	-	1697	3.9674	6.65202	6.28023	6.55504	7.38768	3.67793	5.13451	5.65307	4.50352	5.56683	5.93918	1.32399	7.14025	2.43326	6.05099	5.01032	3.8799	4.34723	6.31284
ENSMUSG00000026135	Zfp142	protein_coding	1	74604286	74627304	-	11355	24.31	24.0361	23.8095	26.8004	25.2836	26.0419	25.5499	22.4119	22.2106	24.2794	23.5526	22.2714	24.6732	22.8941	25.14	22.5856	25.2814	24.7585	24.2249
ENSMUSG00000006005	Tpr	protein_coding	1	150268589	150325566	+	10496	70.2824	67.5416	69.5394	66.466	69.6703	67.4333	65.6127	62.1768	65.1464	74.974	70.344	61.698	70.6392	67.3931	67.2111	64.8057	64.0687	74.4844	70.9912
ENSMUSG00000026172	Bcs1l	protein_coding	1	74627448	74631283	+	2192	27.0622	30.098	29.3151	28.5456	30.3127	28.2839	27.8988	25.2864	30.4559	28.0132	25.2355	24.4863	32.0465	26.1272	26.9362	27.513	31.1053	23.013	27.9702
ENSMUSG00000028354	Fmn2	protein_coding	1	174329391	174650295	+	7960	51.5032	49.3516	50.4052	49.8349	49.5896	54.2423	50.5152	51.5885	50.8011	53.5048	52.7379	46.6362	53.7719	49.7097	56.6747	57.6803	48.6002	53.1526	56.2976
ENSMUSG00000050069	Grem2	protein_coding	1	174661351	174749385	-	3745	32.2143	24.985	29.9229	28.5895	29.1244	31.4433	37.3555	33.2299	34.272	37.6279	28.7277	31.5307	33.6231	27.0377	35.6451	35.1642	24.3403	33.222	31.2024
ENSMUSG00000026171	Rnf25	protein_coding	1	74632907	74640531	-	2181	108.711	106.507	105.707	109.749	109.955	106.139	116.301	119.372	109.246	108.286	114.885	115.952	113.517	112.444	110.485	107.434	116.864	106.96	107.836
ENSMUSG00000026527	Rgs7	protein_coding	1	174886653	175320066	-	6019	61.9145	62.8076	59.7595	60.7573	60.8798	65.743	67.261	69.7743	64.1584	68.6139	64.0592	62.2145	60.3121	64.0697	68.8947	69.645	61.4286	67.1463	72.2892
ENSMUSG00000026526	Fh1	protein_coding	1	175427940	175453201	-	3392	87.8172	90.3729	91.2557	89.4822	88.4404	86.8502	82.9617	88.4598	85.0209	92.046	90.5914	88.7598	95.2433	86.6964	89.8093	84.2346	88.4707	93.4029	88.0918
ENSMUSG00000026525	Opn3	protein_coding	1	175489987	175520342	-	1913	7.99007	6.16319	9.25789	6.74943	8.80045	7.68534	6.32606	9.89024	4.70002	10.1234	9.67948	8.22149	8.98747	8.44638	9.1252	10.9564	7.80144	8.12965	7.4093
ENSMUSG00000033276	Stk36	protein_coding	1	74640604	74676053	+	6437	6.86925	6.15739	7.28008	6.29529	5.7316	4.46025	4.61234	5.50594	4.71417	4.64738	4.7701	5.54597	7.1989	5.46658	5.15793	4.79203	6.8191	4.89402	4.42952
ENSMUSG00000078185	Chml	protein_coding	1	175509803	175520467	-	6975	23.6619	17.6947	20.65	16.7172	16.8442	21.8935	24.0127	18.835	22.494	22.8667	21.2044	22.7992	20.4004	26.4859	22.7453	24.0965	18.3759	22.6684	23.6528
ENSMUSG00000033257	Ttll4	protein_coding	1	74700904	74742889	+	11527	20.427	23.7863	22.2441	23.8328	18.6603	18.4218	17.5257	17.061	17.4137	16.5275	17.65	18.3439	20.6401	21.1041	16.2724	15.9531	20.2077	18.5772	18.6876
ENSMUSG00000026170	Cyp27a1	protein_coding	1	74752733	74777051	+	2173	17.5014	19.5097	18.0314	16.9115	17.3906	16.4677	13.96	13.98	10.551	14.6363	13.2674	13.9011	14.8446	14.7889	11.3412	10.1005	18.3147	12.1117	11.6045
ENSMUSG00000033227	Wnt6	protein_coding	1	74811051	74823761	+	2192	7.13912	8.12533	7.57904	6.61533	7.51691	6.01112	4.56392	4.86276	3.69162	4.38155	4.49106	3.75836	5.15432	4.6685	4.76262	5.41239	6.74171	5.82146	4.51133
ENSMUSG00000026167	Wnt10a	protein_coding	1	74830675	74842654	+	2468	5.38225	5.48873	4.3818	5.47309	4.13639	7.58684	7.58403	5.83058	4.82709	7.52792	6.83797	5.66458	7.76254	7.49264	9.15347	8.01186	6.22492	5.65517	6.94515
ENSMUSG00000026197	Zfand2b	protein_coding	1	75145290	75148046	+	1772	38.2002	41.1957	44.4006	44.84	43.865	41.954	42.0693	43.9119	42.2411	36.9631	40.6083	37.7569	41.3978	41.337	46.5522	41.7337	36.7439	36.1188	35.1578
ENSMUSG00000033124	Atg9a	protein_coding	1	75157504	75168567	-	5762	58.0126	59.6445	62.697	64.5015	58.7152	65.0165	64.1563	60.3995	61.0125	63.0668	66.6317	64.5562	69.5099	66.3354	63.0868	63.6918	65.6666	59.7947	64.4153
ENSMUSG00000026199	Ankzf1	protein_coding	1	75168795	75176031	+	5142	31.4244	29.7104	28.7123	29.1278	27.5858	25.652	31.694	25.1347	28.7203	28.9053	27.7148	33.5483	33.946	29.0492	25.1954	27.418	31.6988	25.9022	30.8665
ENSMUSG00000026200	Glb1l	protein_coding	1	75174880	75187457	-	5905	6.74855	7.05198	8.4668	6.66061	8.82602	7.75115	8.27961	7.98761	7.42283	8.07906	6.94637	6.97572	6.07278	6.93199	7.79632	7.16593	6.64056	7.5297	7.70341
ENSMUSG00000026201	Stk16	protein_coding	1	75187482	75192250	+	4518	46.3168	42.7531	44.854	45.9451	42.2178	45.6189	42.8213	40.8153	42.5378	43.7705	40.9327	41.2762	45.158	44.5454	40.7968	43.2404	45.8571	39.6299	43.1551
ENSMUSG00000026203	Dnajb2	protein_coding	1	75213050	75222336	+	4249	111.902	116.247	111.285	117.997	111.109	116.795	114.154	99.4045	111.199	110.907	111.1	121.268	122.894	115.562	103.837	99.6807	116.391	105.722	101.161
ENSMUSG00000026204	Ptprn	protein_coding	1	75223671	75241146	-	4249	320.89	310.543	333.782	327.297	319.418	402.68	394.373	379.117	365.444	378.891	375.003	385.779	413.77	388.938	401.332	415.29	400.757	344.618	391.224
ENSMUSG00000033061	Resp18	protein_coding	1	75248843	75255059	-	1032	226.221	219.741	238.131	239.255	209.122	236.944	244.537	285.587	223.036	227.476	259.147	268.273	222.926	238.507	239.135	208.271	221.174	268.358	201.705
ENSMUSG00000026209	Dnpep	protein_coding	1	75284540	75294634	-	4289	35.0013	32.6948	32.0839	33.7166	34.2413	33.1467	37.2825	32.6187	34.9038	31.8641	34.429	35.6804	35.0851	35.0777	31.8024	33.1475	33.7388	30.7283	33.47
ENSMUSG00000026207	Speg	protein_coding	1	75351941	75408964	+	12741	48.6153	51.8013	51.591	52.603	53.6972	68.4077	62.4734	56.5963	60.1068	54.8431	56.8454	54.0792	60.5828	62.2396	54.4549	52.9367	56.5807	50.0145	56.1927
ENSMUSG00000026385	Dbi	protein_coding	1	120041010	120048808	-	1422	455.423	492.008	409.457	394.628	418.4	305.781	295.594	389.037	352.975	354.868	326.861	390.972	382.067	310.962	361.902	358.895	372.065	365.679	345.854
ENSMUSG00000026388	3110009E18Rik	protein_coding	1	120048917	120115919	+	2428	6.07048	5.8891	5.745	4.33607	4.86841	3.25611	4.65197	5.26812	3.70311	5.51199	3.76492	3.80433	5.53004	4.51049	6.13236	4.2348	4.21831	3.77747	3.93707
ENSMUSG00000026389	Steap3	protein_coding	1	120118487	120200435	-	5715	5.03069	6.32076	6.2527	4.24046	3.72926	5.24216	5.19504	5.73525	4.99508	5.37225	3.52714	4.14985	5.30052	4.14668	4.70154	4.18647	4.78757	4.91921	4.18163
ENSMUSG00000036907	C1ql2	protein_coding	1	120268312	120270903	+	1999	22.4838	31.6236	21.6394	23.0539	22.7569	30.8759	32.8525	35.3262	36.8821	25.2043	28.0237	26.9753	32.1097	30.7154	22.174	23.542	25.6912	22.0431	23.2504
ENSMUSG00000052423	B4galt3	protein_coding	1	171097898	171104468	+	5470	30.8707	26.5072	31.4317	29.3059	29.8934	31.5432	29.7935	30.3991	30.1212	27.8341	30.2522	28.6614	30.1443	32.5587	27.7206	29.0635	31.3227	28.4679	30.0702
ENSMUSG00000062729	Ppox	protein_coding	1	171103563	171108760	-	4516	32.4764	34.662	33.5252	30.4823	33.9875	31.4191	28.977	32.4543	30.362	26.7411	25.7954	29.4644	30.4571	31.128	31.7197	25.439	27.831	23.3999	30.3278
ENSMUSG00000062963	Ufc1	protein_coding	1	171116136	171122597	-	2070	112.959	118.884	127.882	117.553	139.472	128.983	110.767	128.863	115.973	122.764	111.194	110.713	112.959	128.535	148.489	113.386	110.691	120.113	133.762
ENSMUSG00000013973	Dedd	protein_coding	1	171156713	171169899	+	5861	29.8358	29.5325	26.9281	27.8931	25.149	26.9304	27.5581	26.5979	25.3887	26.4071	25.4746	26.2808	27.1555	28.8244	27.273	27.327	27.4357	26.0585	26.2926
ENSMUSG00000013997	Nit1	protein_coding	1	171165576	171173196	-	4932	40.289	41.7583	40.0084	38.2622	36.4225	38.3306	37.2311	36.8489	36.9618	37.8936	32.0315	31.4335	37.7818	38.1124	36.4354	34.2384	37.2908	34.6862	37.6946
ENSMUSG00000006412	Pfdn2	protein_coding	1	171173238	171186822	+	1937	149.367	154.89	156.648	151.263	141.004	138.054	166.355	152.156	147.029	144.199	150.291	170.899	145.399	157.566	168.492	154.246	165.124	146.271	149.498
ENSMUSG00000045259	Klhdc9	protein_coding	1	171186014	171188366	-	1558	8.75952	7.40651	7.24292	9.05232	16.7833	13.8877	14.1886	13.6831	15.1488	12.0259	10.6815	12.3381	8.72316	10.4862	14.0605	13.8337	7.88863	10.8779	11.7422
ENSMUSG00000006411	Nectin4	protein_coding	1	171197667	171215855	+	3746	13.1154	14.2638	13.9324	13.1508	14.391	14.0698	14.0423	12.0222	13.7411	14.1645	13.0147	14.395	13.5943	13.3715	15.2137	11.9294	13.4363	12.9872	13.5952
ENSMUSG00000026641	Usf1	protein_coding	1	171238881	171245689	+	2806	84.1083	85.6448	92.4957	92.0998	92.23	94.756	88.7865	82.6219	94.1251	85.7381	90.1309	86.3886	95.76	95.5886	86.9739	85.9708	92.5551	84.4864	91.3348
ENSMUSG00000103711	Tstd1	protein_coding	1	171246440	171247920	+	867	5.03708	6.94409	4.70006	3.66581	4.13145	3.19951	3.34997	3.99565	6.74077	3.63203	2.16277	3.45531	4.53268	3.52024	2.76354	5.2455	4.38777	4.36945	2.66135
ENSMUSG00000038235	F11r	protein_coding	1	171265103	171292171	+	2663	18.3126	18.4632	18.7156	18.872	18.2259	14.5834	15.3298	13.6092	14.265	12.4161	13.7307	15.9369	14.7572	12.8093	18.0589	13.3653	14.0656	11.8298	15.4107
ENSMUSG00000053483	Usp21	protein_coding	1	171109519	171115564	-	4755	34.6326	40.2001	40.41	37.723	33.4468	38.1239	36.1738	37.3239	34.1304	34.8671	38.5968	32.7086	41.9086	43.0802	33.6526	34.3485	41.9406	35.4322	36.4635
ENSMUSG00000038576	Susd4	protein_coding	1	182591425	182722797	+	3858	103.575	112.358	112.854	121.924	112.993	123.851	112.799	112.725	108.835	114.066	104.741	108.969	110.266	103.634	110.413	113.576	110.438	124.964	106.031
ENSMUSG00000030768	Disp1	protein_coding	1	182867830	183003049	-	5224	7.14064	5.71435	6.48036	6.73037	5.89681	5.44281	5.99219	5.56015	6.62632	6.14844	6.23665	5.78239	6.61367	5.87673	6.12626	6.96455	7.05808	5.4579	5.39494
ENSMUSG00000046836	Brox	protein_coding	1	183057916	183078800	-	5010	47.5795	43.762	49.0833	47.9752	49.5828	48.3092	52.5939	46.328	47.199	53.2999	52.539	44.6473	48.8942	52.7489	50.4203	48.703	51.8966	50.2641	57.8329
ENSMUSG00000042901	Aida	protein_coding	1	183078134	183106331	+	6175	33.2693	28.4776	32.7925	29.5951	28.7718	27.7847	30.7558	30.4671	29.4487	33.4275	27.8232	29.8767	27.3126	30.4696	30.4591	31.5412	29.3578	33.6129	32.1354
ENSMUSG00000056050	Mia3	protein_coding	1	183107682	183150894	-	7161	123.597	115.917	108.688	120.028	107.694	112.125	109.96	110.707	114.728	124.446	127.424	105.98	118.171	113.12	108.502	111.03	102.856	124.181	109.185
ENSMUSG00000090071	Cdk5r2	protein_coding	1	74894093	74896891	+	2799	220.581	199.86	188.422	199.564	184.665	336.118	261.491	282.379	282.037	261.345	263.616	239.835	246.112	259.325	265.549	294.021	254	243.906	300.775
ENSMUSG00000047021	Cfap65	protein_coding	1	74941230	74974758	-	7817	6.16868	6.96374	7.87955	6.47991	6.89633	4.52452	3.7568	4.22712	5.03214	3.48453	3.02846	4.50302	3.85426	4.01921	3.85327	3.92076	4.904	4.89726	4.11138
ENSMUSG00000026162	Nhej1	protein_coding	1	75006298	75101844	-	1586	7.68702	8.69926	7.21387	7.76529	7.3401	7.34596	6.61298	7.72891	6.80288	8.63683	7.24157	8.18512	7.84646	7.35789	7.22984	6.73239	8.02612	6.03435	7.17034
ENSMUSG00000033159	Cnppd1	protein_coding	1	75111198	75119341	-	5635	29.5147	29.0253	28.1194	28.3068	28.7003	29.4627	27.7471	24.9691	26.4469	27.4103	28.2017	28.531	31.7897	29.2796	26.4534	24.6333	30.3796	25.8298	27.1131
ENSMUSG00000049339	Retreg2	protein_coding	1	75119422	75124553	+	2999	233.963	224.507	229.946	231.626	236.907	257.326	242.977	234.935	243.741	237.091	237.908	252.393	241.438	238.558	223.529	241.578	248.136	243.331	240.708
ENSMUSG00000072258	Taf1a	protein_coding	1	183170325	183191020	+	2384	37.2478	37.3547	35.1719	35.1621	31.8531	39.5617	36.0075	34.3159	33.0002	37.1166	35.7878	31.5199	38.3258	36.9005	37.1143	36.8261	34.9831	37.7192	39.8208
ENSMUSG00000026637	Traf5	protein_coding	1	191729166	191776868	-	4593	3.1298	4.47858	4.09481	4.02212	3.39246	5.82818	4.84808	3.30706	3.71939	4.62781	5.35837	4.5657	3.60071	4.18245	5.29114	6.32848	2.70777	4.60153	3.40895
ENSMUSG00000032997	Chpf	protein_coding	1	75451213	75455951	-	3856	72.7197	73.448	73.2024	75.5722	75.2901	93.3411	78.5024	78.3681	82.4849	81.2966	82.8512	86.1072	82.2538	90.744	78.5585	76.9189	85.262	71.9254	81.4238
ENSMUSG00000026211	Obsl1	protein_coding	1	75455954	75483005	-	8467	15.8174	15.0507	15.5489	16.4459	14.8702	16.8725	16.2939	14.2257	16.4595	14.7277	15.6408	14.5064	16.032	16.6026	14.6139	13.9653	16.0364	14.6707	15.9617
ENSMUSG00000051703	Tmem198	protein_coding	1	75456176	75462337	+	2504	65.1119	71.63	68.5375	77.5049	58.0783	81.0922	69.1437	75.1335	70.9166	63.256	70.6729	67.895	79.5829	82.6681	81.3335	74.5446	88.1164	73.4157	79.3134
ENSMUSG00000032968	Inha	protein_coding	1	75483721	75487010	+	1475	81.1746	77.5525	88.4057	88.2101	96.0454	94.5032	108.847	109.663	103.322	83.6878	98.6824	113.568	91.6962	104.068	95.4915	88.7451	93.0466	87.5942	89.5023
ENSMUSG00000026213	Stk11ip	protein_coding	1	75498173	75513979	+	5743	42.9326	37.7833	41.9999	41.7136	42.3811	45.3554	44.1392	40.9718	43.8755	44.0844	40.9765	40.079	47.3581	44.5783	42.644	43.8297	42.0373	38.0161	45.6015
ENSMUSG00000006576	Slc4a3	protein_coding	1	75522910	75538816	+	8599	80.5392	75.2361	79.9045	80.9441	77.9794	98.1165	95.7745	93.0617	95.3852	88.0715	92.8676	91.4218	93.116	97.1676	95.393	87.9323	85.8426	83.8442	92.3065
ENSMUSG00000041670	Rims1	protein_coding	1	22356475	22844805	-	8103	116.998	126.991	139.901	133.555	123.996	127.367	93.9107	94.6144	111.432	95.1724	87.1841	82.1371	95.7644	79.8956	114.327	108.542	106.662	113.017	110.893
ENSMUSG00000025993	Slc40a1	protein_coding	1	45947228	45965679	-	9000	4.69064	3.90219	5.36361	5.18674	4.99486	4.48459	5.88056	5.3888	4.8702	5.31826	5.07846	4.3272	4.42107	3.84997	5.1723	5.40469	3.77168	4.82955	3.90059
ENSMUSG00000016252	Atp5e	protein_coding	2	174302865	174305898	-	1756	179.167	211.427	182.88	188.121	169.205	156.312	158.233	152.816	168.328	165.697	170.587	182.685	184.444	145.998	191.609	169.244	189.227	151.81	154.865
ENSMUSG00000027304	Rtf1	protein_coding	2	119505549	119565888	+	5731	75.0909	66.883	76.956	72.8223	67.2205	69.2888	74.1605	70.8627	69.5398	69.0674	70.1004	65.6895	72.6859	71.0173	81.8831	77.4922	72.4555	79.0443	72.816
ENSMUSG00000016257	Prelid3b	protein_coding	2	174306860	174314874	-	1860	59.97	68.3782	69.0955	63.437	69.521	71.2136	74.7793	68.339	69.1255	63.5719	61.37	72.7464	65.2332	71.5234	60.3598	64.6352	68.7524	72.4646	69.6471
ENSMUSG00000027296	Itpka	protein_coding	2	119572818	119581744	+	1818	116.105	130.671	144.315	129.259	134.866	170.665	163.398	156.985	181.01	141.167	170.313	132.513	133.661	166.596	140.547	153.466	164.987	155.516	154.298
ENSMUSG00000014873	Surf2	protein_coding	2	26806379	26809847	+	3408	42.768	46.2256	36.3769	38.2361	35.7882	42.2038	43.8902	38.9397	41.2886	36.1281	39.8904	32.1581	36.6116	40.8795	36.5585	38.0032	30.053	33.1723	36.1739
ENSMUSG00000050600	Zfp831	protein_coding	2	174485327	174552625	+	9807	13.5077	11.8176	12.7051	11.6061	11.7244	15.6703	14.9066	14.2927	14.6689	16.1992	13.2647	11.2515	16.9971	14.7002	15.5663	17.6824	15.2328	14.2723	15.8478
ENSMUSG00000027524	Edn3	protein_coding	2	174602412	174624333	+	4113	9.60036	9.88051	8.07841	9.70748	8.01219	11.3643	11.9654	9.32969	8.74412	12.0584	6.72455	10.3792	13.0581	7.9443	11.6924	8.07661	8.96461	8.53191	8.49514
ENSMUSG00000014867	Surf4	protein_coding	2	26810052	26823793	-	3281	94.1157	86.7786	95.776	95.1733	98.1466	93.9735	89.8503	90.5591	90.2951	87.434	87.2267	89.7083	99.4137	90.9427	87.2663	89.1937	95.4773	91.3367	88.4097
ENSMUSG00000027459	Fam110a	protein_coding	2	151811318	151822139	-	2207	11.5428	11.0253	10.084	9.99056	11.1176	12.6318	11.2592	10.7461	12.2218	10.487	10.4079	10.746	10.2386	10.9818	10.8563	9.94487	9.28144	8.76318	8.81198
ENSMUSG00000050530	Fam171a1	protein_coding	2	3115261	3228843	+	4442	54.319	46.5906	50.0318	52.5446	54.9956	64.01	55.614	54.8316	57.7887	67.807	64.6922	52.6044	71.6238	61.151	59.1022	62.5427	55.5352	58.7113	65.8958
ENSMUSG00000060257	Scrt2	protein_coding	2	151923449	151937722	+	3395	25.8341	25.7136	21.4204	28.3773	24.5832	34.1538	30.1326	28.3355	31.714	27.9651	29.8943	30.2958	35.0155	31.4645	28.1792	27.3739	30.6422	25.4884	28.982
ENSMUSG00000032802	Srxn1	protein_coding	2	151947436	151951242	+	2820	126.343	137.17	124.994	129.751	132.101	144.502	143.447	142.973	146.584	152.423	145.206	139.607	151.724	133.249	147.049	142.76	131.839	137.731	146.93
ENSMUSG00000052406	Rexo4	protein_coding	2	26843575	26854398	-	3662	59.2304	60.6245	61.9725	60.4277	53.2111	56.9263	54.0206	55.8864	51.3762	58.4305	56.0694	45.6753	57.3235	62.5079	48.1834	53.1319	54.7384	49.6557	51.8475
ENSMUSG00000026643	Nmt2	protein_coding	2	3285249	3329914	+	6556	120.236	123.285	121.443	124.378	115.447	110.413	117.129	112.632	108.344	132.472	120.913	103.537	118.262	126.544	125.328	129.962	117.704	117.91	125.144
ENSMUSG00000049950	Rpp38	protein_coding	2	3329986	3333680	-	1042	31.608	33.2227	29.9319	32.0266	28.8758	30.2155	32.2094	33.5017	29.7691	33.8469	34.4163	30.4271	31.1143	34.9761	34.984	30.1723	31.594	33.6773	32.8995
ENSMUSG00000026644	Acbd7	protein_coding	2	3337205	3342030	+	534	47.706	45.0975	41.3834	36.8267	46.2839	39.4798	40.4903	44.9122	46.3027	45.1116	41.6987	36.4652	45.382	33.9565	38.1384	42.9532	39.7298	44.4322	41.9751
ENSMUSG00000074698	Csnk2a1	protein_coding	2	152068759	152123772	+	7089	86.7084	81.9552	86.0251	83.1664	79.2793	78.7701	79.6427	75.0307	76.6702	83.6215	80.081	76.5948	80.1739	82.8397	81.6722	80.3036	78.6375	85.5873	82.5813
ENSMUSG00000027465	Tbc1d20	protein_coding	2	152135748	152155916	+	4171	63.5632	64.473	65.9832	64.4357	66.0831	74.3872	69.479	67.5302	67.3096	67.1166	64.5122	67.7534	68.2296	71.7958	67.6609	70.4935	69.7023	69.0271	67.3322
ENSMUSG00000000392	Fap	protein_coding	2	62331287	62404419	-	5662	3.14951	3.67732	4.23516	2.03483	4.14375	3.87043	4.58821	3.48277	4.04935	4.31023	2.52522	2.82186	2.37141	3.10741	5.59189	5.65749	2.73921	3.6271	3.95879
ENSMUSG00000015488	Cacfd1	protein_coding	2	26899938	26911101	+	4693	43.3489	39.9294	48.0907	45.8402	46.5206	43.4449	41.4996	42.7571	40.9516	44.2855	42.3531	44.5778	46.8585	42.1957	44.3445	43.1447	49.0419	42.3157	42.7048
ENSMUSG00000027297	Ltk	protein_coding	2	119581801	119590776	-	3594	20.6571	20.4509	20.714	20.5052	21.6772	24.5829	25.9051	26.47	25.2673	25.19	27.1303	28.0626	23.5546	25.9258	23.1428	24.3727	21.0476	24.0771	24.2589
ENSMUSG00000027466	Rbck1	protein_coding	2	152158254	152174573	-	4601	66.9958	66.1895	65.6074	70.8476	65.8239	79.1014	78.1008	73.6713	76.8967	66.4219	75.0906	70.4283	73.3481	74.3337	70.7482	67.4294	67.036	63.7027	70.6038
ENSMUSG00000078877	Gm14295	protein_coding	2	176490405	176503016	+	3527	23.9902	21.9774	28.0841	26.0762	27.37	26.8195	26.8089	34.6038	28.4877	29.1059	28.3103	15.7843	24.7913	29.5233	28.3377	24.3872	19.0413	27.7002	29.7665
ENSMUSG00000059361	Nrsn2	protein_coding	2	152210675	152218558	-	1455	199.348	178.788	199.169	207.788	197.07	209.812	223.792	237.725	215.046	210.797	200.561	239.866	219.225	204.21	191.962	218.253	184.83	214.87	195.738
ENSMUSG00000036067	Slc2a6	protein_coding	2	26911375	26917921	-	3211	27.1445	30.4682	28.6514	30.189	34.5815	34.4263	36.0804	32.1169	38.9915	32.9999	29.5634	33.7423	35.2372	30.8633	30.5402	31.5904	32.4892	25.8933	32.4392
ENSMUSG00000051817	Sox12	protein_coding	2	152235531	152239966	-	4453	29.1764	22.9843	27.9458	26.3635	28.6365	33.3587	29.3145	33.1528	33.7698	28.852	32.5294	31.8995	24.7472	31.9312	27.0184	29.2625	30.8534	25.3429	28.7952
ENSMUSG00000074682	Zcchc3	protein_coding	2	152253875	152256947	-	3073	20.488	21.0611	21.5228	23.0767	21.0978	25.4108	21.7908	26.7086	22.8217	20.1358	20.6703	21.3657	20.2481	25.1801	19.4923	19.4322	22.3782	22.1899	22.9549
ENSMUSG00000032680	6820408C15Rik	protein_coding	2	152257507	152286249	+	1787	7.73883	10.2476	10.4369	10.7824	11.225	8.84815	6.9527	6.71045	8.17606	6.60807	8.13218	9.08058	7.97183	7.23354	6.32086	7.8562	8.43339	9.81862	8.4851
ENSMUSG00000078868	Gm14412	protein_coding	2	177006313	177016100	-	1581	9.89813	7.93343	11.8959	8.92063	10.8751	9.38694	12.3493	11.63	10.0944	4.58104	8.59877	1.89485	3.7285	11.1285	7.14445	9.88038	6.29313	10.8457	8.65246
ENSMUSG00000078866	Zfp970	protein_coding	2	177156526	177169922	+	2172	22.201	9.58608	26.3379	28.0768	14.1003	18.0717	15.1551	18.4033	10.3489	20.1522	23.8491	6.32161	21.7872	12.068	22.6141	8.28438	9.76782	27.264	17.4527
ENSMUSG00000009216	Fam163b	protein_coding	2	27000392	27032503	-	2959	93.2883	87.4051	81.304	90.7613	82.3163	144.886	131.965	118.875	122.227	104.238	100.363	96.7706	94.7929	116.129	131.061	133.114	81.8851	94.066	110.953
ENSMUSG00000026893	Gca	protein_coding	2	62494629	62524453	+	3409	22.899	20.089	23.4473	20.2195	22.1181	20.5464	27.8789	19.386	22.3526	28.035	22.7584	26.2169	25.2652	20.6444	23.7962	23.1433	22.2756	24.7988	20.644
ENSMUSG00000000889	Dbh	protein_coding	2	27055245	27073212	+	2692	2.36581	3.35467	3.02745	6.19831	3.39302	2.83374	3.6563	3.56362	3.59045	3.68471	2.52501	4.54408	4.68359	3.26786	3.75089	2.86463	6.57658	4.66614	2.51017
ENSMUSG00000026648	Dclre1c	protein_coding	2	3425168	3465167	+	9316	8.32083	8.18591	7.99122	7.22835	8.61272	7.459	7.70758	7.98065	8.5414	10.1067	8.177	6.94057	7.0482	7.20751	8.9282	8.02308	8.37119	7.57646	7.58964
ENSMUSG00000059742	Kcnh7	protein_coding	2	62523758	63014622	-	15226	28.7778	28.1236	31.179	27.1099	25.9249	37.3483	38.2674	30.3128	33.2606	40.1738	29.5721	25.8894	28.5416	30.7042	48.7035	45.0632	29.6936	39.0756	43.1789
ENSMUSG00000026646	Suv39h2	protein_coding	2	3456852	3476068	-	4410	5.0752	4.55066	3.6961	4.81964	3.57385	5.28376	5.08585	5.92176	5.70866	5.64101	5.42128	3.90603	3.52735	5.25163	5.04501	5.33564	5.70663	4.70205	5.64328
ENSMUSG00000009614	Sardh	protein_coding	2	27078405	27138349	-	5432	6.23074	7.43514	8.59815	8.55707	8.40761	8.29843	7.99061	8.48691	8.64852	7.65213	6.60194	8.54827	9.64614	8.26272	9.19984	7.5351	10.3433	8.62582	8.31351
ENSMUSG00000109865	Hspa14	protein_coding	2	3489887	3513851	-	4057	28.795	30.7927	32.7983	31.7767	30.2397	28.3072	29.8293	29.295	25.708	31.1249	28.1939	29.0444	28.7368	28.7199	29.4447	27.0987	29.0322	31.7483	28.1528
ENSMUSG00000026888	Grb14	protein_coding	2	64742820	64855331	-	7185	15.8538	15.7461	16.3382	15.2056	16.4267	15.7713	12.419	16.9864	16.393	11.132	9.06897	9.79822	12.6482	9.3202	15.1729	12.8244	10.0598	13.5976	10.8958
ENSMUSG00000051396	Gm45902	protein_coding	2	3505564	3513794	-	4347	12.5998	10.1565	12.0782	10.3273	13.1842	13.018	14.0681	12.1378	12.4618	11.2282	12.5095	10.969	10.4341	12.0597	11.2205	11.2808	10.6699	14.2647	13.1942
ENSMUSG00000039496	Cdnf	protein_coding	2	3514067	3527413	+	3111	2.63208	2.74159	3.12349	3.32026	3.3966	2.675	3.31946	3.5976	2.52885	5.4659	4.67124	2.0864	4.36859	3.2317	4.23592	3.24152	3.4333	3.14043	3.70844
ENSMUSG00000026655	Fam107b	protein_coding	2	3571525	3783179	+	4329	81.9239	91.6731	96.2313	103.198	80.9232	54.9797	56.6557	43.7053	47.1988	57.4292	57.5554	57.726	69.484	60.8395	42.7361	39.6014	68.4089	74.8903	56.9938
ENSMUSG00000009621	Vav2	protein_coding	2	27152116	27316924	-	6915	19.7358	17.5218	17.3841	18.7869	15.3846	18.4129	17.8508	16.2624	19.1135	16.4621	18.1343	17.7261	17.2386	18.7191	16.1119	17.4714	16.6311	17.4155	17.4705
ENSMUSG00000109946	Brd3os	protein_coding	2	27332336	27333116	+	1898	44.3886	46.5232	47.6462	46.9915	45.2936	53.3456	57.9796	53.2116	51.1614	51.6809	53.7196	51.0341	48.312	53.1598	51.5771	54.6942	55.35	48.5331	55.3142
ENSMUSG00000034032	Rpap1	protein_coding	2	119593785	119617985	-	6636	17.138	13.7222	16.013	15.9248	15.5726	16.6581	19.817	16.7453	15.1072	16.1814	16.8835	15.9885	16.6803	16.3408	14.8292	15.1667	16.8011	16.1647	16.6652
ENSMUSG00000019188	H13	protein_coding	2	152511381	152550590	+	8884	35.6187	32.1052	30.5378	34.6795	30.0177	33.3476	30.8583	30.7453	29.0967	33.5491	33.4806	30.5173	31.9229	32.1518	28.2412	29.5798	32.9885	29.8943	30.5176
ENSMUSG00000042814	Mcts2	protein_coding	2	152528955	152529866	+	912	44.8925	42.3593	40.0415	32.0178	38.4905	38.3246	35.3853	28.927	36.4772	45.5772	39.3221	38.0491	36.9859	38.19	45.2251	46.181	45.7235	37.8219	38.6734
ENSMUSG00000042745	Id1	protein_coding	2	152578171	152579330	+	1160	28.079	30.9244	35.1289	36.6458	25.4752	27.6202	24.2035	20.9048	21.509	20.7669	23.6411	23.6733	30.6313	24.6083	35.9989	26.2507	28.254	24.9231	20.6017
ENSMUSG00000009876	Cox4i2	protein_coding	2	152596093	152606954	+	788	11.546	11.7787	17.3038	17.3937	12.046	12.497	9.4193	13.865	11.4101	10.7896	10.1133	12.3556	12.6756	9.11332	8.9046	7.02604	10.0267	10.3741	8.99365
ENSMUSG00000007659	Bcl2l1	protein_coding	2	152622588	152673648	-	4586	93.1248	84.0742	89.9499	94.6859	91.4238	98.9884	89.4746	85.1269	88.8135	80.3035	89.4936	90.9091	99.6527	91.4496	87.9968	82.4821	92.3005	89.5624	91.6072
ENSMUSG00000027525	Phactr3	protein_coding	2	177760768	177980285	+	6407	72.8199	68.5966	65.6074	68.9833	67.1165	76.7638	69.7609	64.9249	73.5346	69.9143	73.8621	67.9932	72.5817	71.034	73.9648	67.7421	68.9899	70.0819	77.5579
ENSMUSG00000027298	Tyro3	protein_coding	2	119628214	119648585	+	6198	115.232	125.347	121.251	125.28	118.532	146.061	129.075	124.211	134.294	125.542	125.704	126.031	146.307	134.664	136.516	149.751	145.725	126.393	134.367
ENSMUSG00000034903	Cobll1	protein_coding	2	64918683	65069747	-	8342	6.39122	5.80377	6.18122	5.95304	6.3335	5.1376	5.2999	4.59998	5.44297	5.86987	5.28236	7.18234	5.10348	6.11211	5.33409	5.52286	5.41973	6.07094	4.91952
ENSMUSG00000049999	Ppp1r3d	protein_coding	2	178052999	178056265	-	3267	8.63315	7.60167	8.25141	8.14751	8.8261	9.00034	8.98896	7.74886	8.46274	8.62665	8.96811	7.94711	8.01926	8.02318	9.8484	9.19969	8.77802	8.23905	8.77796
ENSMUSG00000070476	Fam217b	protein_coding	2	178056317	178066221	+	4559	70.2872	66.9094	74.9438	70.0625	72.9515	87.8618	89.1196	81.5979	80.4647	76.7038	78.5586	60.2349	68.9237	83.7214	70.0485	89.6065	62.9037	87.9498	83.0757
ENSMUSG00000026918	Brd3	protein_coding	2	27335591	27397674	-	7336	42.3162	43.3252	41.2973	44.5968	39.721	41.4054	42.4507	40.5386	40.3229	39.2548	39.2994	40.9044	42.4313	45.4949	40.8259	38.9482	45.3346	44.2202	44.2814
ENSMUSG00000000305	Cdh4	protein_coding	2	179084224	179541166	+	7257	21.1878	17.4911	18.3358	18.23	17.6705	20.8899	20.7005	21.2611	19.6375	21.132	19.6375	17.682	23.4886	17.6885	20.4229	21.9067	23.1661	19.3698	20.0084
ENSMUSG00000042662	Dusp15	protein_coding	2	152782917	152793376	-	4391	19.8914	17.9958	21.4873	20.4929	24.1055	20.4368	17.4182	21.9082	21.9096	20.582	20.7113	23.4239	21.3302	22.9373	16.1749	17.8324	21.6924	15.8019	16.4401
ENSMUSG00000026917	Wdr5	protein_coding	2	27405169	27426547	+	3596	44.9345	50.2268	46.7223	47.6164	47.4641	47.9814	49.1788	45.2037	43.193	44.4849	46.2133	44.3615	45.8991	49.1268	46.355	42.3949	47.0764	45.8541	43.9992
ENSMUSG00000039117	Taf4	protein_coding	2	179553945	179618439	-	4621	30.2421	31.1601	26.9976	32.068	23.8746	26.0529	26.014	24.0471	23.2513	24.1232	28.4555	23.0684	27.4264	32.169	23.2955	25.4173	30.1749	26.5358	26.6784
ENSMUSG00000057182	Scn3a	protein_coding	2	65287462	65397971	-	12717	22.293	17.9506	18.0305	20.1656	17.8718	20.8097	25.1989	23.0919	23.0488	28.1543	21.9885	19.3364	21.8505	23.901	23.6587	25.1733	21.6303	22.7967	23.8337
ENSMUSG00000025314	Ptprj	protein_coding	2	90260098	90410991	-	8352	42.2666	46.1643	45.6	51.7057	41.6438	47.7441	39.5857	39.8187	42.3075	46.0544	41.3944	35.2111	48.5426	48.172	42.4372	47.3261	47.563	49.4882	50.9912
ENSMUSG00000039108	Lsm14b	protein_coding	2	179666780	179677254	+	2892	148.743	147.72	145.294	148.981	153.522	150.257	151.649	155.723	160.967	148.901	156.99	136.822	142.001	155.073	150.252	146.317	145.405	151.607	156.493
ENSMUSG00000027566	Psma7	protein_coding	2	179678167	179684203	-	3071	104.699	115.258	106.816	109.896	113.839	113.046	118.64	111.069	119.013	109.358	117.233	121.449	112.184	113.063	126.894	108.685	111.63	109.853	109.429
ENSMUSG00000015846	Rxra	protein_coding	2	27566452	27652969	+	6303	27.3105	27.7401	27.9491	27.4814	27.3066	29.0689	29.184	24.8596	28.1731	26.4038	24.3948	31.9237	32.0056	29.8509	24.4915	24.7519	29.9687	27.5843	26.5407
ENSMUSG00000039086	Ss18l1	protein_coding	2	179684302	179711994	+	4343	63.853	60.36	63.5504	63.4389	68.8682	75.8803	78.3192	71.9733	70.4924	72.253	70.0527	68.4041	67.2995	72.7142	75.818	71.4351	65.7627	70.4711	74.115
ENSMUSG00000039069	Mtg2	protein_coding	2	179712381	179727688	+	5949	16.3643	14.6743	14.49	14.5917	16.3775	14.4084	17.142	15.4091	14.8492	14.7153	12.6868	15.7366	14.4228	15.6627	13.7224	14.1261	15.1997	13.1717	13.409
ENSMUSG00000026657	Frmd4a	protein_coding	2	4022528	4618852	+	23468	11.3204	10.7961	10.5385	10.9952	10.8369	11.8143	10.6778	11.355	10.8232	11.7006	10.7268	9.75479	11.7637	10.8249	10.3555	9.83271	10.8483	11.0109	10.9487
ENSMUSG00000051329	Nup160	protein_coding	2	90507559	90566672	+	8761	12.0465	11.0524	10.0359	9.43211	10.8142	9.65714	11.4189	9.55079	10.1344	9.5249	10.0059	9.11845	10.9897	9.83627	9.92355	9.09557	11.0392	9.89984	9.16155
ENSMUSG00000027472	Pdrg1	protein_coding	2	152850810	152857347	-	2443	68.5998	89.5398	80.3852	87.8964	84.6741	81.0732	71.8609	70.3558	78.1159	87.3281	88.7479	87.7798	88.8758	83.9239	87.5676	75.2728	88.4	73.6166	77.7182
ENSMUSG00000039059	Hrh3	protein_coding	2	179741258	179745967	-	3146	52.5187	50.0753	55.5475	47.6713	60.8001	109.116	110.99	84.8736	89.6685	76.8224	76.8139	75.4652	78.4885	96.6713	76.8671	90.507	81.064	78.3343	83.5071
ENSMUSG00000042631	Xkr7	protein_coding	2	152873772	152897695	+	2711	26.1771	30.3506	25.4374	25.8651	21.4707	20.7204	21.3674	17.3	18.9872	15.739	22.3064	20.9036	20.8378	19.8009	17.2973	14.5145	21.9122	21.1079	17.5696
ENSMUSG00000075318	Scn2a	protein_coding	2	65451115	65597791	+	12867	155.024	150.763	162.868	152.651	169.272	165.475	165.821	158.496	160.614	177.504	167.919	148.891	160.753	169.347	164.798	169.61	147.6	180.774	176.675
ENSMUSG00000033943	Mga	protein_coding	2	119727709	119798230	+	15340	47.7686	46.5407	44.8526	43.3928	44.1325	40.4975	43.5474	41.4832	41.6148	46.3313	43.8833	37.4632	43.9032	42.7999	40.8554	38.206	41.7485	44.9721	42.5035
ENSMUSG00000026837	Col5a1	protein_coding	2	27776437	27929526	+	8559	12.0757	11.3132	9.85163	11.6738	12.7225	12.332	13.3663	13.9482	13.3412	9.80488	12.6794	13.0671	11.7082	12.7533	12.3773	10.6271	12.2399	13.3482	13.152
ENSMUSG00000027474	Ccm2l	protein_coding	2	152907875	152923646	+	2407	5.36746	5.73204	6.12069	6.02443	7.0687	6.85714	5.96625	8.63539	6.35021	4.84054	4.77156	6.63787	5.78237	6.41454	4.76382	5.42184	5.04535	5.88132	6.09407
ENSMUSG00000039050	Osbpl2	protein_coding	2	179761099	179804473	+	4187	81.1821	81.1819	84.6343	79.7031	82.5983	92.4216	98.001	85.3472	88.6874	92.9573	92.8717	86.9916	86.8187	90.3451	84.2427	82.3139	84.707	92.9066	88.8034
ENSMUSG00000039449	Prpf18	protein_coding	2	4626869	4656897	-	5310	64.253	61.1784	59.7694	61.5376	55.9556	59.8938	57.1586	51.1379	56.7661	66.152	60.6943	49.5531	62.2594	58.2551	58.6911	56.6015	55.4675	58.276	59.2523
ENSMUSG00000008200	Fnbp4	protein_coding	2	90575714	90611365	+	6583	63.5203	63.4092	64.4962	60.1988	73.4024	62.1963	67.6997	66.9538	62.9298	66.8731	64.7663	59.3493	56.4632	63.3259	63.7981	58.2115	54.9654	59.3036	62.9162
ENSMUSG00000044647	Csrnp3	protein_coding	2	65676111	65861890	+	12336	42.9835	41.8905	40.9863	41.3191	38.6624	47.0986	45.4012	45.4501	40.5972	48.2326	47.2543	46.2623	45.3825	50.4571	45.2134	49.7538	46.2572	52.8687	52.5464
ENSMUSG00000048186	Bend7	protein_coding	2	4722642	4805374	+	4194	5.90061	5.08409	3.47539	5.87303	3.75791	4.69605	5.38625	5.08306	4.5556	5.33087	4.91807	5.00007	4.02135	4.70877	5.46806	6.60052	5.05859	4.99176	5.54095
ENSMUSG00000033902	Mapkbp1	protein_coding	2	119803180	119857889	+	7602	56.3941	52.0717	59.7887	57.7737	53.5976	53.8411	53.0427	54.5438	52.2473	49.666	53.8956	50.1131	56.7996	50.6573	52.9275	49.8363	51.2353	53.8722	59.7076
ENSMUSG00000015647	Lama5	protein_coding	2	179818166	179867652	-	11388	8.86813	9.18569	9.77146	8.93082	10.1911	10.4255	10.2442	10.3428	9.6125	8.07428	7.86241	9.00989	8.46898	9.06491	8.01008	7.67456	9.34064	8.10636	7.74283
ENSMUSG00000026662	Sephs1	protein_coding	2	4886375	4915368	+	5925	30.5577	29.1712	30.8696	30.7433	30.4694	30.3616	28.7038	29.5938	28.9841	29.0981	28.9181	29.4098	27.4149	27.0889	29.4336	27.1653	26.8183	29.5796	27.4272
ENSMUSG00000003283	Hck	protein_coding	2	152950388	152993361	+	2092	8.69811	6.11549	5.69378	6.36183	6.33522	6.16586	6.24756	5.98687	7.41383	5.71992	5.71411	6.32469	7.20094	6.35057	5.23571	5.95467	6.22469	6.00442	6.4602
ENSMUSG00000039001	Rps21	protein_coding	2	179899170	179900238	+	810	409.982	473.837	384.276	443.877	432.269	300.856	326.299	394.455	336.335	324.81	342.326	428.713	374.79	322.715	378.203	367.148	391.8	348.554	313.96
ENSMUSG00000026664	Phyh	protein_coding	2	4923830	4943541	+	1893	96.1249	92.7621	91.0732	82.4785	92.4349	90.5608	104.503	88.9672	92.8563	105.631	104.751	96.0076	102.934	101.289	101.98	100.172	92.7513	99.9558	100.473
ENSMUSG00000026833	Olfm1	protein_coding	2	28083004	28120474	+	3553	650.37	648.284	640.546	642.774	635.086	719.102	623.401	680.036	708.435	654.255	683.249	618.951	662.208	662.092	675.609	720.364	684.342	722.567	734.217
ENSMUSG00000038990	Cables2	protein_coding	2	179900333	179915289	-	4597	31.7062	29.0309	27.0022	29.6428	27.7784	35.2102	33.1348	35.0707	33.7877	32.846	38.9036	36.1137	28.2463	32.5713	32.985	30.1524	29.5686	31.7923	34.1674
ENSMUSG00000035829	Ppp1r26	protein_coding	2	28336812	28340842	+	5619	26.5871	26.6972	28.1995	29.5186	28.5589	33.5701	33.0812	30.2095	29.7225	29.4217	29.4083	30.6115	30.5689	31.5356	31.5542	27.6594	29.2683	31.5453	29.8302
ENSMUSG00000026831	1700007K13Rik	protein_coding	2	28352013	28356344	-	965	19.4221	16.1171	18.3527	19.7612	14.6619	13.2231	12.5407	12.7026	13.2771	12.8896	13.6019	10.0893	19.1741	15.9998	12.9465	11.0648	17.5882	15.083	16.5668
ENSMUSG00000026668	Ucma	protein_coding	2	4980933	4990551	+	884	4.94021	5.67546	6.20532	6.5165	5.065	5.64836	3.46808	3.91881	3.81412	2.84974	2.65148	2.82405	4.07506	2.64018	4.45279	4.47359	7.44817	2.48103	3.35594
ENSMUSG00000035772	Mrps2	protein_coding	2	28358078	28361177	+	2919	39.2729	34.2036	37.2627	40.0821	38.2249	41.8139	39.0816	38.8901	38.2717	37.8113	38.9446	31.9862	41.062	37.6409	39.4583	39.8988	42.1051	37.7732	40.54
ENSMUSG00000068040	Tm9sf4	protein_coding	2	153003223	153052386	+	7281	54.6818	62.6707	58.7437	67.2504	62.0855	61.9677	56.4228	58.5222	56.6191	63.0356	55.4991	57.7399	66.9276	56.1208	60.7847	58.5241	60.4271	56.9593	56.7488
ENSMUSG00000034848	Ttc21b	protein_coding	2	66014671	66086961	-	9282	15.0559	14.5129	13.5588	12.8618	15.3397	12.8059	14.0461	12.9479	13.0043	14.6219	14.7978	13.1251	14.1833	14.5839	14.2711	11.887	14.5023	14.6714	13.5836
ENSMUSG00000074671	Tspyl3	protein_coding	2	153064290	153067361	-	3072	29.0835	34.0516	30.8152	40.9309	42.7341	48.6258	44.3311	45.2807	47.1216	47.665	42.4222	39.7386	44.8801	36.5844	47.5209	44.2839	34.4355	34.3342	42.0619
ENSMUSG00000051413	Plagl2	protein_coding	2	153069679	153083346	-	5735	12.4059	12.6849	13.2543	12.8156	12.4916	13.229	13.927	14.5901	11.915	12.8484	11.6071	9.75078	12.3914	13.4923	11.8472	10.5159	11.6593	13.0026	10.6906
ENSMUSG00000038963	Slco4a1	protein_coding	2	180098038	180116660	+	4799	10.1618	11.9181	10.1568	11.4656	12.6141	8.43926	8.70836	8.55132	7.11947	7.34912	6.30056	9.10358	8.05238	7.70654	7.34638	5.60359	11.1284	9.5974	8.7919
ENSMUSG00000027293	Ehd4	protein_coding	2	119919656	119985087	-	4007	27.7919	25.2295	26.6756	27.315	26.7284	24.6799	22.9934	23.0102	27.9361	25.2263	23.9246	29.2199	26.3575	24.8666	22.8076	23.7852	27.2036	24.8796	25.5426
ENSMUSG00000046020	Pofut1	protein_coding	2	153083453	153108423	+	9912	26.1234	17.1337	22.8009	16.834	19.1891	19.1844	23.4091	18.7923	18.4594	19.5063	19.6035	21.1313	18.915	22.2785	19.4935	20.0685	18.1418	21.1615	21.5329
ENSMUSG00000027568	Ntsr1	protein_coding	2	180141769	180186012	+	3917	8.78	4.48299	7.12222	7.96187	6.30983	10.0563	7.62088	9.45637	7.8618	7.51668	7.30039	9.75131	8.36064	8.20432	9.91812	8.27883	8.32992	10.7913	7.82624
ENSMUSG00000027475	Kif3b	protein_coding	2	153133333	153175310	+	5635	77.6618	73.6762	78.9346	73.64	73.9914	82.2839	83.5848	81.7644	76.5085	83.4043	81.3608	77.84	83.1356	82.0083	82.0632	84.4268	77.6107	87.4676	86.7795
ENSMUSG00000027569	Mrgbp	protein_coding	2	180223097	180228097	+	3499	31.4628	31.1866	30.4589	30.713	29.9436	33.3368	33.1107	30.7681	32.0562	30.7787	35.3696	29.3953	31.3541	36.4299	32.3796	30.8551	32.0731	29.6314	31.6533
ENSMUSG00000042548	Asxl1	protein_coding	2	153187749	153245927	+	7444	36.8133	35.1817	39.0559	37.8122	40.4199	40.991	41.4013	37.0508	37.8355	41.583	38.9496	34.2744	37.1524	38.1543	40.4635	39.7909	35.596	39.5074	37.2624
ENSMUSG00000049401	Ogfr	protein_coding	2	180231038	180237629	+	2580	45.7732	49.8793	45.3784	42.6539	45.9547	47.0393	48.3445	45.1362	49.4861	45.4037	42.7899	48.5746	48.6152	50.7979	46.8319	44.988	44.5184	40.6498	44.9086
ENSMUSG00000026672	Optn	protein_coding	2	5025453	5068856	-	3753	30.982	29.3433	32.49	30.9103	33.0232	29.6024	28.6771	27.0526	27.8503	27.1434	26.4806	32.5944	26.8324	26.2147	27.2241	27.0809	28.6938	32.7261	28.0179
ENSMUSG00000050211	Pla2g4e	protein_coding	2	119996893	120075816	-	6960	23.7129	23.1753	19.9514	22.6896	29.1807	28.7959	23.3457	21.1728	24.5125	25.2913	18.7917	22.0951	21.856	23.8861	25.7943	22.1881	21.9263	19.4515	22.1409
ENSMUSG00000026676	Ccdc3	protein_coding	2	5142587	5235689	+	2670	7.56481	8.07998	12.1509	9.89485	10.7325	6.44144	6.82896	7.28576	6.31401	5.83797	4.6527	6.26453	5.58076	6.25338	6.28162	10.5902	7.67196	7.24357	7.46909
ENSMUSG00000061411	Nol4l	protein_coding	2	153249382	153371891	-	9083	28.2072	25.4363	24.1745	28.8678	27.8812	29.227	27.3576	25.3482	25.5638	25.8803	27.2763	23.747	27.5279	29.8858	27.7543	27.2119	26.6277	26.0344	28.597
ENSMUSG00000039145	Camk1d	protein_coding	2	5298268	5719326	-	7427	81.2188	77.8201	82.1734	82.0561	96.9886	99.2759	100.221	92.821	96.2429	92.6628	87.4507	80.5375	90.5471	83.3967	93.3712	99.6518	82.3085	97.0213	92.0712
ENSMUSG00000056941	Commd7	protein_coding	2	153458853	153474701	-	5493	40.0832	32.7897	36.3218	35.15	35.8327	34.8704	36.895	32.6004	31.591	31.6731	33.4112	31.4046	31.2701	34.0893	31.4057	31.7136	32.7098	34.4105	34.2649
ENSMUSG00000040812	Agbl2	protein_coding	2	90613071	90664781	+	6650	4.70645	8.37441	8.62597	6.33262	6.30211	4.42167	4.00359	4.00721	5.2054	3.57514	4.44108	4.6926	4.08742	3.13169	3.78314	2.67608	3.8724	5.93658	3.66804
ENSMUSG00000027570	Col9a3	protein_coding	2	180239583	180263982	+	3853	18.7018	14.9094	20.4199	20.5189	26.4023	22.2105	20.5203	20.1952	18.785	12.913	14.9041	20.0857	14.7892	21.6669	16.5679	16.2682	19.329	16.6111	16.768
ENSMUSG00000039128	Cdc123	protein_coding	2	5799105	5849975	-	3463	69.3598	86.854	75.0832	85.4105	87.8684	80.0631	88.2034	84.9532	82.9532	90.7045	89.8847	70.864	88.9878	83.882	91.032	88.2175	85.9808	72.7182	87.3803
ENSMUSG00000025817	Nudt5	protein_coding	2	5849830	5876706	+	6484	13.7512	14.6242	14.4063	14.3987	11.7944	10.6741	10.7007	10.48	10.816	12.7726	12.5076	12.2821	14.3945	12.8198	11.4816	11.7103	13.4265	12.3924	11.9213
ENSMUSG00000056718	Gm13199	protein_coding	2	5866891	5867745	-	759	7.43201	7.93218	5.57533	6.28114	3.30353	1.46191	3.40146	2.10656	2.96151	2.4893	4.63222	6.24938	4.31471	4.49423	4.05871	3.90776	5.97598	5.51658	2.8229
ENSMUSG00000026821	Ralgds	protein_coding	2	28403137	28442279	+	6345	58.762	57.2479	55.6023	62.2377	59.7277	71.896	70.0357	65.6434	68.0535	59.3068	61.7284	60.3164	69.2392	75.746	58.7197	52.9157	67.727	58.6371	65.0424
ENSMUSG00000027282	Mtch2	protein_coding	2	90677499	90697154	+	8490	56.5611	63.0831	60.827	59.3583	59.1932	50.9869	50.7257	50.0316	51.4158	50.8508	54.3322	54.5164	54.4268	48.7	50.9798	47.4186	54.9242	56.1049	50.7254
ENSMUSG00000025815	Dhtkd1	protein_coding	2	5900926	5947603	-	6333	12.5849	9.34815	11.1613	8.90795	12.2453	10.3591	10.9304	11.4873	10.3285	10.417	11.0663	9.93381	9.46313	10.0921	11.5122	9.55412	9.588	9.28763	9.6291
ENSMUSG00000043241	Upf2	protein_coding	2	5956280	6061514	+	5474	69.1093	66.9527	64.6499	66.6249	57.1911	68.1585	67.797	58.271	64.5099	77.4299	68.8099	60.3365	72.0003	74.1219	63.5608	66.6454	61.9314	67.9308	73.284
ENSMUSG00000026816	Gtf3c5	protein_coding	2	28456323	28473763	-	4560	46.1296	42.2493	44.4752	47.2208	42.3788	41.0925	42.3915	43.7704	46.4838	43.5745	40.7613	38.1586	49.2666	43.702	38.6946	40.6306	39.1778	41.145	43.6251
ENSMUSG00000064329	Scn1a	protein_coding	2	66101122	66271184	-	11146	102.426	109.853	106.529	106.521	112.27	116.499	117.681	117.173	116.806	135.355	128.972	125.293	122.727	132.676	123.789	114.336	106.763	127.885	120.838
ENSMUSG00000038914	Dido1	protein_coding	2	180299757	180351792	-	13307	40.4624	36.1946	37.7011	37.5428	38.4792	40.066	41.2395	40.9121	37.6348	40.7849	41.9215	37.5023	37.3704	38.505	40.268	35.2165	37.5272	36.8893	37.2803
ENSMUSG00000027573	Gid8	protein_coding	2	180351910	180360526	+	2464	76.8032	71.2657	75.9473	80.2948	83.2982	79.2564	78.9103	76.1369	79.0922	82.2387	77.6228	70.7196	74.2958	71.3321	77.3057	71.3411	74.7015	79.6245	79.1294
ENSMUSG00000039046	Usp6nl	protein_coding	2	6327478	6451201	+	8059	27.6367	27.2364	27.2851	31.0076	32.3351	28.8963	29.5123	25.5931	26.6086	27.1368	28.1245	25.8351	26.129	31.1213	26.3328	27.1119	26.6704	28.6992	28.7131
ENSMUSG00000027291	Vps39	protein_coding	2	120146942	120183606	-	8605	50.7301	50.171	51.5083	49.9777	53.6983	51.6272	57.7172	49.5178	52.087	54.343	53.4972	52.3662	53.433	51.7003	50.1394	50.8291	49.8033	52.2039	55.3338
ENSMUSG00000038848	Ythdf1	protein_coding	2	180546170	180562742	-	3316	85.7691	87.0731	92.3074	90.3349	88.253	93.6509	87.3448	81.7278	88.6642	85.3716	90.3351	85.223	94.5622	93.0689	87.0678	84.8533	89.4394	97.588	96.0751
ENSMUSG00000027574	Nkain4	protein_coding	2	180576565	180596413	-	1239	56.5426	59.3225	65.778	71.5044	66.4934	55.7481	56.7809	63.4474	55.5143	53.6265	54.8614	58.8351	52.2022	53.9032	50.8316	63.517	66.3674	53.2659	54.2728
ENSMUSG00000026812	Tsc1	protein_coding	2	28531240	28581179	+	11833	46.4099	46.1092	49.5895	47.3562	45.1946	49.8743	51.8583	46.0985	46.2171	52.505	47.5199	43.6717	52.7083	49.7799	48.654	46.2708	50.882	47.6178	46.1445
ENSMUSG00000033808	Tmem87a	protein_coding	2	120185793	120234594	-	7528	26.5405	24.7256	22.8181	20.9776	23.6007	23.4542	25.1852	23.363	23.5886	24.9307	24.5662	22.7494	24.1874	23.634	23.3252	23.5609	22.0794	24.1021	24.2579
ENSMUSG00000026809	Spaca9	protein_coding	2	28582092	28589686	-	747	2.92312	3.35817	6.08452	3.98878	5.75417	3.52781	3.4561	2.1404	1.50454	1.26465	2.19643	4.34458	2.41121	1.44203	2.52017	1.32351	2.35045	3.46989	0.882537
ENSMUSG00000026807	Ak8	protein_coding	2	28590176	28703177	+	1873	5.63478	6.02695	6.27585	5.72697	6.88473	4.29499	5.25508	5.97551	3.48029	3.7828	4.12968	4.79832	4.80826	4.02582	3.92905	5.2785	3.98402	5.85487	5.27967
ENSMUSG00000035666	Gtf3c4	protein_coding	2	28712311	28730298	-	7230	39.9416	41.254	40.5804	40.1129	39.4116	43.2019	40.1272	37.0417	39.9192	41.8556	40.3294	37.9476	41.6266	41.3694	39.9332	39.0816	38.9364	41.1456	42.9017
ENSMUSG00000026806	Ddx31	protein_coding	2	28730418	28795583	+	3534	13.1299	13.2029	11.7968	11.5228	12.8217	13.8149	13.6975	10.9336	12.6573	10.1134	11.2088	12.0797	12.5564	13.0052	10.8961	13.3724	12.6277	12.2429	13.3847
ENSMUSG00000034780	B3galt1	protein_coding	2	67396215	67948494	+	5753	40.7388	36.9764	42.9349	38.2573	39.7236	45.6382	49.5317	49.3309	47.9799	56.0771	48.4834	39.5754	47.7596	44.7817	47.5676	55.1301	39.3701	45.9906	48.5303
ENSMUSG00000026805	Barhl1	protein_coding	2	28797691	28806680	-	3905	5.63833	9.57168	8.91006	7.8846	7.38409	6.35776	5.95016	5.25452	6.04398	3.87069	3.90151	6.39299	5.07373	6.39053	3.02402	2.58242	5.24562	4.85059	5.19132
ENSMUSG00000026803	Ttf1	protein_coding	2	28950274	28977668	+	6023	20.3626	19.8252	21.6501	20.5138	22.0342	20.2418	23.0127	20.7503	20.6007	21.6972	20.2363	17.6986	19.0848	18.6001	18.7253	16.6774	19.7257	18.472	19.3738
ENSMUSG00000027030	Stk39	protein_coding	2	68040789	68302612	-	4955	71.7942	72.7505	75.7865	69.4743	70.8081	72.7223	69.8833	75.0229	73.7619	74.0373	77.3891	70.6365	67.9757	69.8202	74.0522	70.3936	69.0383	71.505	70.9481
ENSMUSG00000043535	Setx	protein_coding	2	29014193	29072483	+	11380	72.9297	69.9881	70.9411	68.1803	72.867	72.6523	75.4747	69.5937	70.3964	78.406	70.8321	64.2762	68.2455	70.3143	74.4724	73.5329	64.7233	74.7781	75.2235
ENSMUSG00000027575	Arfgap1	protein_coding	2	180609018	180623190	+	5367	79.0649	78.9911	81.7665	84.8675	87.0632	91.4579	96.0264	87.7341	88.7053	82.7873	84.288	85.4946	85.4564	88.9801	90.2427	88.6426	88.2199	82.7334	90.6215
ENSMUSG00000027035	Cers6	protein_coding	2	68691785	68944626	+	8875	58.6592	57.2374	62.2853	61.9984	55.3742	55.4482	55.1249	53.5361	52.4019	57.4443	57.3365	45.2317	62.0656	52.6763	49.2697	50.8424	59.3504	56.6366	57.1602
ENSMUSG00000034738	Nostrin	protein_coding	2	68966144	69019674	+	1888	13.6859	19.2659	14.7763	17.0444	10.8142	14.5457	14.0162	10.5858	13.4534	10.3409	12.4148	15.6029	13.9633	17.2115	12.328	11.311	13.1746	14.7849	11.9595
ENSMUSG00000035513	Ntng2	protein_coding	2	29084553	29143017	-	3990	19.4734	21.2504	22.6648	21.4074	24.1042	33.1625	31.0581	26.5811	28.9564	28.2144	26.3175	25.2149	26.5108	27.3123	26.2504	28.9909	29.4831	21.2377	26.395
ENSMUSG00000002102	Psmc3	protein_coding	2	90884354	90896714	+	2607	174.915	184.172	197.549	183.021	178.824	184.666	186.609	190.43	192.618	173.453	198.607	185.487	192.258	185.455	194.25	188.631	191.888	181.412	187.446
ENSMUSG00000026799	Med27	protein_coding	2	29236831	29414805	+	3310	17.042	19.8562	18.5139	19.444	21.5892	19.0239	18.3294	17.4701	20.6443	21.1675	16.641	19.5342	20.1835	17.3566	18.7688	18.1603	21.1737	19.1554	17.7262
ENSMUSG00000027577	Chrna4	protein_coding	2	180660173	180685339	-	5022	27.5374	25.0256	28.743	25.6311	25.4276	39.1626	35.3751	38.0988	32.0025	34.3928	32.9043	41.2597	33.2247	38.5376	40.2126	34.491	25.7843	34.3425	29.1427
ENSMUSG00000002105	Slc39a13	protein_coding	2	90892136	90900628	-	4869	24.6655	23.6481	27.3607	28.0684	27.8083	25.4665	23.1315	23.4243	21.9285	23.4766	24.4067	23.7392	25.5586	24.8152	19.8594	20.9956	26.5946	21.1711	23.7624
ENSMUSG00000027479	Mapre1	protein_coding	2	153583194	153615230	+	7811	65.6246	54.8214	64.8706	53.9136	53.8373	54.3537	58.7297	50.5939	54.6767	58.315	51.5833	59.0636	54.1898	60.0127	56.9451	61.0842	56.8327	63.6112	60.9585
ENSMUSG00000002111	Spi1	protein_coding	2	90912735	90946101	+	2695	3.511	5.67798	2.55884	4.27502	3.65507	3.60256	3.41274	3.95517	4.75413	4.61537	4.17467	3.79796	3.46321	3.99701	3.87372	3.96199	4.18043	3.18128	4.09741
ENSMUSG00000002107	Celf2	protein_coding	2	6544505	7514374	-	25884	69.8852	61.9578	65.3279	63.3895	65.0273	72.6662	76.1152	73.2911	73.2676	83.8277	73.0139	58.7465	74.7864	71.5522	77.7624	82.6255	63.7854	69.3888	74.8997
ENSMUSG00000068008	Bpifb3	protein_coding	2	153760150	153774916	+	1873	0.194303	0.401797	0.167356	0	0.956212	0.0740516	0.0861488	11.2396	0	0.0840621	0	0	0.262269	0.191706	0.0913733	0.42228	0.234354	0.425809	0.263984
ENSMUSG00000025782	Taf3	protein_coding	2	9919363	10053407	-	6389	15.5506	15.4699	15.5527	16.2917	15.1375	14.176	12.1984	12.179	12.9822	13.3322	12.3267	13.7933	14.8135	15.3427	14.2775	11.9772	15.3666	14.9484	14.833
ENSMUSG00000074665	Bpifb4	protein_coding	2	153780141	153806021	+	3118	0.992109	0.402269	0.904784	0.127416	0.631842	0.578282	0.569251	5.55521	0.288363	0.15149	0.150347	0.480397	0.262577	0.230317	0.329331	1.1415	0.422334	0.447625	1.00432
ENSMUSG00000078998	Bpifa6	protein_coding	2	153816865	153842415	+	1572	0	6.06393	1.0967	0	0.455721	1.94108	0.923798	3.22081	2.28782	0	0	0	0	0.685238	1.85077	21.8864	26.992	4.05873	0.209687
ENSMUSG00000002100	Mybpc3	protein_coding	2	90948489	90966855	+	4163	5.726	5.78479	3.01184	4.34214	7.87293	4.19794	4.03101	3.3926	4.48153	4.00901	3.77232	5.45707	4.1693	3.57944	2.17885	2.56487	4.04186	3.78367	3.84024
ENSMUSG00000027483	Bpifa1	protein_coding	2	153984800	153991139	+	1545	7.30213	0.162366	1.4202	0.385711	3.36172	1.34659	12.3237	4.8294	1.74585	3.15916	4.39956	0.323167	1.05983	0.929618	0	12.0303	1.79935	0.129052	0.853405
ENSMUSG00000025781	Atp5c1	protein_coding	2	10060827	10085238	-	1908	408.657	431.371	390.097	396.97	400.719	405.628	422.335	421.786	435.42	433.891	458.216	414.507	413.048	413.263	444.18	412.254	371.309	426.985	423.696
ENSMUSG00000037262	Kin	protein_coding	2	10085404	10096630	+	1705	33.8315	33.3983	33.0004	33.5534	31.1978	27.0076	32.2714	29.2268	25.3123	30.6586	31.2062	30.3089	27.4666	29.4833	37.3401	28.8771	30.0354	30.7556	27.8395
ENSMUSG00000063145	Bbs5	protein_coding	2	69477515	69497915	+	2445	25.8248	25.855	22.692	21.1234	26.4436	24.2794	28.3117	24.9586	26.7528	28.0767	25.596	21.7483	23.3058	22.6894	27.9287	27.4157	24.1764	25.6876	26.0197
ENSMUSG00000037254	Itih2	protein_coding	2	10099404	10136207	-	3315	13.119	6.28084	11.6778	9.76727	11.0755	4.56053	6.76579	4.74277	4.1362	4.93956	5.7979	8.66042	5.18644	6.33644	7.02122	9.66296	6.44405	9.62341	4.97176
ENSMUSG00000039844	Rapgef1	protein_coding	2	29509732	29630365	+	7485	69.3823	68.9391	81.6204	81.8449	76.9513	78.4755	77.628	73.8381	67.9892	75.8739	71.0531	73.5431	75.9541	77.4016	72.1152	72.9379	74.8876	74.3465	78.4765
ENSMUSG00000025780	Itih5	protein_coding	2	10158382	10261340	+	7900	36.8305	30.8012	35.8691	35.5039	36.3638	30.0397	33.9053	30.662	28.8229	26.6267	29.9367	29.0727	27.0487	27.3844	26.7112	29.5598	25.6885	33.3402	27.2882
ENSMUSG00000027086	Fastkd1	protein_coding	2	69517159	69542950	-	5853	10.6636	11.3577	14.3527	11.7427	12.1174	12.5831	10.5035	12.9301	13.9022	12.9929	12.7347	11.047	11.7779	12.8522	12.5732	11.1147	10.5493	11.7185	12.7278
ENSMUSG00000027487	Cdk5rap1	protein_coding	2	154177300	154214930	-	3434	18.8641	15.2675	17.1151	14.5192	17.8368	17.2061	17.4795	14.8992	19.7025	15.5431	14.4702	14.9032	18.8348	14.7432	16.9448	17.6197	17.1709	16.9541	18.19
ENSMUSG00000027488	Snta1	protein_coding	2	154218233	154250019	-	3094	42.5799	45.5658	40.3726	50.527	47.64	49.1766	47.3014	47.198	47.8036	41.3213	44.3175	40.1822	46.6779	43.7516	42.4813	36.2361	42.561	39.761	40.3778
ENSMUSG00000039826	Trub2	protein_coding	2	29651236	29677660	-	6316	38.4326	36.6592	40.4974	39.4703	44.1508	41.636	46.9049	41.6427	43.2048	42.1042	42.6772	46.8383	39.4581	42.0122	41.7288	41.1056	44.0382	42.3014	43.2127
ENSMUSG00000061186	Sfmbt2	protein_coding	2	10375321	10600064	+	9128	5.34251	5.55135	4.94499	5.26634	4.84633	5.72846	5.65668	5.4884	6.6488	6.4856	5.57217	4.78616	5.84797	5.19244	5.34351	4.76569	4.64849	5.13316	4.38757
ENSMUSG00000042133	Ppig	protein_coding	2	69552889	69584356	+	8122	63.1118	56.9536	57.2923	55.3955	54.7307	56.0977	58.7059	55.2185	55.2122	63.2159	61.4691	52.0993	58.5863	62.843	58.8314	56.9924	53.954	62.7466	62.2567
ENSMUSG00000026798	Coq4	protein_coding	2	29677505	29687947	+	3399	16.6493	16.7532	18.6285	18.7596	18.6528	20.6477	19.321	16.0719	17.6569	20.3817	15.3778	19.2431	21.6301	15.4232	19.4857	18.3829	19.2418	19.0645	19.2016
ENSMUSG00000070883	Ccdc173	protein_coding	2	69588377	69619919	-	2558	6.11765	6.17821	5.63684	5.04756	5.53119	5.36793	5.04634	4.79204	4.74513	6.77065	6.23087	4.97731	6.52924	6.73773	3.81357	6.26128	5.43391	5.69003	6.76523
ENSMUSG00000059316	Slc27a4	protein_coding	2	29692646	29707534	+	4412	78.2381	84.8313	84.4744	88.515	82.283	92.7382	86.1277	84.3166	89.3103	80.4371	85.798	92.6271	93.488	87.0806	82.623	83.0908	91.961	83.1524	85.4327
ENSMUSG00000027088	Phospho2	protein_coding	2	69619967	69630349	+	4335	23.8422	23.7835	25.1634	22.9113	20.1615	23.6444	24.5292	22.806	23.7482	27.7487	24.926	20.156	25.723	24.766	23.0953	23.7644	23.1539	24.6529	24.5605
ENSMUSG00000069020	Urm1	protein_coding	2	29710087	29733157	+	4275	33.839	33.2126	36.845	37.9625	37.0765	36.6619	39.1031	36.4656	34.5449	36.7932	36.2414	38.6587	38.5323	37.6283	37.2309	33.2561	36.3136	32.5546	33.5025
ENSMUSG00000038533	Cbfa2t2	protein_coding	2	154278401	154381276	+	8650	37.6551	40.1948	43.1593	43.1499	41.5757	41.9784	37.5504	37.9848	39.0829	42.1197	40.7812	38.9044	42.3082	41.5934	39.6892	40.3695	41.5603	41.7671	43.7662
ENSMUSG00000042155	Klhl23	protein_coding	2	69652288	69666995	+	4925	72.6749	69.9848	82.5809	74.7374	79.0215	102.201	85.4454	91.0087	103.558	102.909	89.8061	63.9196	79.7604	84.4623	103.763	99.8099	68.9538	93.2757	93.8686
ENSMUSG00000039787	Cercam	protein_coding	2	29759176	29772852	+	3383	12.2099	8.8982	10.2386	9.27735	13.7646	13.2836	14.4997	13.8635	12.3585	14.8931	11.917	13.0616	10.5516	11.8344	15.0755	11.0468	12.283	9.66572	10.8154
ENSMUSG00000027489	Necab3	protein_coding	2	154386319	154400771	-	2548	93.1961	92.9385	88.083	90.4331	84.4181	109.576	115.508	86.177	99.8624	100.722	91.3461	103.562	94.2744	100.265	116.938	107.325	108.416	85.1377	102.976
ENSMUSG00000068882	Ssb	protein_coding	2	69691906	69702130	+	2160	247.421	232.273	216.736	205.078	226.526	226.413	233.146	210.469	242.99	260.373	238.948	207.461	231.894	234.39	235.4	238.927	220.015	251.816	242.566
ENSMUSG00000026778	Prkcq	protein_coding	2	11176919	11306033	+	7081	9.55949	9.38803	8.32227	9.08907	8.72602	10.2051	11.1658	9.03192	10.1581	10.8286	8.04362	8.81394	9.48096	9.25425	10.7311	9.85732	7.33539	8.84153	9.4033
ENSMUSG00000051730	Mettl5	protein_coding	2	69701542	69715959	-	2437	19.0402	17.8079	21.7375	21.0297	21.1655	21.6272	18.4067	19.0264	23.6124	21.2559	20.7749	18.2343	16.596	20.3328	21.3489	17.2823	16.7509	21.6812	20.9652
ENSMUSG00000027490	E2f1	protein_coding	2	154401327	154411812	-	3154	4.67315	4.05631	3.7766	3.14903	3.91813	4.6614	6.59956	6.59017	5.63016	4.39298	3.49282	5.54066	4.41286	5.69222	5.42619	5.39157	4.63904	6.25844	5.85261
ENSMUSG00000000876	Pxmp4	protein_coding	2	154427678	154445608	-	3114	20.8026	24.8922	23.6049	22.9005	26.5139	27.7041	24.7165	25.0734	25.986	24.2695	24.0864	22.4473	22.9787	21.3894	26.0505	24.3197	23.7281	21.7697	23.5524
ENSMUSG00000059842	Zfp341	protein_coding	2	154455217	154488741	+	3299	15.1131	13.459	13.9673	13.9091	12.3778	14.6729	12.8635	13.4088	12.1281	12.8383	12.4336	11.351	14.1954	12.952	11.9836	12.2871	14.8134	12.3898	12.9893
ENSMUSG00000027288	Zfp106	protein_coding	2	120337301	120394288	-	10429	152.408	155.362	152.25	149.443	152.806	160.962	143.131	134.096	138.005	160.528	137.456	139.341	159.064	159.477	153.813	148.513	149.107	146.465	154.842
ENSMUSG00000038467	Chmp4b	protein_coding	2	154493625	154536700	+	2027	390.591	342.188	390.005	366.903	350.952	371.483	377.879	399.39	402.206	349.307	390.034	400.271	348.651	401.225	358.242	387.661	376.363	396.704	385.894
ENSMUSG00000044308	Ubr3	protein_coding	2	69727590	69854357	+	9719	122.389	117.155	122.929	117.521	123.576	125.883	133.664	123.575	131.944	142.642	134.282	115.948	120.546	121.622	139.622	136.047	115.965	141.287	134.035
ENSMUSG00000027287	Snap23	protein_coding	2	120398152	120431736	+	4293	29.0346	27.2885	26.9429	26.6058	23.6962	18.9002	19.3568	17.3804	14.6083	15.3304	17.1985	14.8287	15.7145	15.8497	20.0523	16.6735	19.2224	18.3455	17.7752
ENSMUSG00000027286	Lrrc57	protein_coding	2	120434719	120439991	-	2227	62.6703	53.5052	57.4273	53.8748	53.6411	59.1042	57.3117	53.8463	55.9171	68.296	57.5714	51.2296	61.6151	58.4468	57.4829	62.4185	52.9547	57.8369	68.2345
ENSMUSG00000027285	Haus2	protein_coding	2	120439864	120450387	+	3218	30.874	29.3106	30.245	26.6048	33.3375	29.2655	32.7427	31.5502	33.8076	35.6681	33.9422	27.8505	31.039	28.4529	34.622	30.9073	27.7808	34.2015	31.6004
ENSMUSG00000033705	Stard9	protein_coding	2	120459602	120562376	+	22053	10.1408	10.5788	10.3121	9.49384	8.47861	8.89941	9.56302	8.99019	9.77476	10.6736	10.6604	10.6863	10.5435	10.5181	9.28155	8.37448	9.73975	8.89651	9.10276
ENSMUSG00000070880	Gad1	protein_coding	2	70383416	70432358	+	7639	333.2	318.897	295.423	355.598	293.84	299.276	323.601	301.956	322.47	338.249	316.868	305.432	314.54	296.573	332.494	332.928	303.931	304.337	305.506
ENSMUSG00000027284	Cdan1	protein_coding	2	120546635	120680609	-	11421	17.3823	17.0004	16.3302	18.4536	17.6103	18.1556	17.8296	16.3793	17.2013	16.7774	17.2186	17.1152	17.4768	19.4607	16.6032	14.82	17.4871	15.8866	17.2736
ENSMUSG00000027598	Itch	protein_coding	2	154975429	155068775	+	9709	50.6404	51.0288	50.7201	51.8443	49.1603	46.771	46.1352	44.7654	48.4099	53.4017	51.7837	43.9433	53.7153	53.366	44.5615	47.473	48.405	53.3939	53.0989
ENSMUSG00000047459	Dynlrb1	protein_coding	2	155078453	155092192	+	1009	282.234	308.534	296.837	332.118	318.437	285.92	279.376	299.756	260.2	311.152	322.664	323.872	302.333	292.697	321.591	300.225	307.276	271.116	292.059
ENSMUSG00000027602	Map1lc3a	protein_coding	2	155118217	155119990	+	1181	422.632	417.596	384.855	413.429	376.547	425.609	363.292	419.011	433.76	385.422	431.866	434.186	364.644	421.088	380.252	423.259	448.361	390.666	412.104
ENSMUSG00000038383	Pigu	protein_coding	2	155120163	155199350	-	9326	12.6044	10.8401	12.7722	11.8852	10.5623	11.288	11.1424	11.9438	11.1835	11.9192	11.1339	11.4838	12.7645	11.1847	11.1942	11.3644	11.4529	12.1008	11.0807
ENSMUSG00000038375	Trp53inp2	protein_coding	2	155222979	155228677	+	5257	213.117	192.973	207.829	196.261	168.06	202.494	202.977	200.835	211.737	209.232	196.269	210.326	227.066	217.577	182.862	204.202	208.382	191.117	190.585
ENSMUSG00000014959	Gorasp2	protein_coding	2	70491920	70542980	+	4145	79.5024	75.3473	78.9505	79.8877	83.6945	93.5589	92.4152	83.9619	84.3801	88.6193	87.3098	84.1389	87.1849	90.7408	87.202	87.2982	85.1417	84.9972	83.6992
ENSMUSG00000090100	Ttbk2	protein_coding	2	120563297	120681085	-	11406	69.3016	66.3317	68.4847	65.9873	62.6986	59.1105	61.736	60.9075	59.8109	71.5737	66.6429	61.9847	65.2188	68.5013	61.8639	61.3863	63.9985	68.874	64.4603
ENSMUSG00000041997	Tlk1	protein_coding	2	70542751	70656072	-	6474	67.0351	63.6244	66.8167	64.9557	71.1248	74.0412	79.8559	70.2214	76.8705	83.0532	76.3923	65.3229	69.8071	75.3737	80.6805	80.3881	64.0044	78.6576	76.7298
ENSMUSG00000038369	Ncoa6	protein_coding	2	155232576	155315726	-	9744	45.5658	40.2388	47.0154	47.5197	43.8556	43.628	41.5149	41.3502	42.0537	43.224	41.9036	38.4308	42.7003	43.3354	42.3113	42.2495	41.6692	44.5874	43.2839
ENSMUSG00000027603	Ggt7	protein_coding	2	155332299	155360157	-	3264	136.25	160.858	147.125	167.299	165.491	175.626	157.402	150.629	157.634	147.656	159.564	162.071	165.549	149.72	166.318	143.15	165.008	140.193	147.191
ENSMUSG00000027272	Ubr1	protein_coding	2	120690750	120801196	-	9889	52.6996	49.4405	52.9033	48.3496	52.105	49.931	51.6916	48.7472	52.1203	56.2987	56.2452	46.6777	50.6182	46.7848	53.0092	50.228	45.5709	56.031	53.4491
ENSMUSG00000026773	Pfkfb3	protein_coding	2	11476244	11558888	-	7561	29.4089	30.1252	31.7769	33.2075	26.4112	29.8456	30.8373	26.8206	26.7856	27.5082	29.0469	30.4092	38.0934	34.9045	24.9662	29.3945	33.4391	31.6442	29.2528
ENSMUSG00000054484	Tmem62	protein_coding	2	120807498	120838333	+	3348	60.2744	66.4601	62.8226	60.0432	69.2215	61.0225	58.4123	56.2726	59.3502	61.8883	55.5872	57.1919	58.1513	61.721	53.9803	57.5835	57.3811	57.1118	55.3318
ENSMUSG00000041975	Mettl8	protein_coding	2	70794905	70885927	-	5594	8.0996	7.48888	7.9289	7.24397	7.36372	7.51264	8.45147	8.66986	7.55423	8.50007	6.99736	8.03295	8.19594	8.11972	7.31194	6.78668	7.66363	7.48496	8.13168
ENSMUSG00000037197	Rbm17	protein_coding	2	11590248	11608964	-	2405	92.6089	86.7823	81.8509	86.7248	83.6289	89.909	97.1495	84.3205	90.1918	92.2431	79.0398	89.582	83.1992	99.8066	92.6516	88.3837	83.7738	88.2931	92.6521
ENSMUSG00000027605	Acss2	protein_coding	2	155359868	155427644	+	10163	26.4093	28.361	30.1182	26.2887	29.183	29.2874	27.3876	26.1419	27.713	27.4214	25.4386	28.126	28.8077	26.4273	26.2363	25.4097	27.9731	25.5043	26.4338
ENSMUSG00000027610	Gss	protein_coding	2	155405101	155434730	-	5915	18.1195	15.3948	17.4879	15.2465	17.7433	16.7892	17.3496	14.6868	16.9487	18.9524	16.762	14.7298	17.191	15.5706	15.4795	11.9676	16.227	13.7867	14.5727
ENSMUSG00000023572	Ccndbp1	protein_coding	2	120838884	120846994	+	3469	73.7509	80.774	86.7452	81.0827	81.0564	69.1294	62.6542	69.5197	69.8505	68.0355	70.878	68.1507	72.4076	70.4881	68.3779	62.5859	75.3298	72.42	60.1007
ENSMUSG00000041966	Dcaf17	protein_coding	2	70885672	70929486	+	9806	20.7461	18.0096	18.4763	17.9275	17.7345	17.2984	20.5357	19.0226	18.9799	22.5431	18.4529	16.5989	20.0045	19.0591	19.0585	18.2287	16.5921	18.381	19.1941
ENSMUSG00000074652	Myh7b	protein_coding	2	155453132	155476227	+	6634	3.04463	4.12168	4.15801	2.96434	3.91457	5.58224	3.79434	3.17333	4.50642	5.12645	3.92182	4.85444	4.14665	4.33	3.76647	3.75555	4.25668	3.6066	4.1986
ENSMUSG00000027015	Cybrd1	protein_coding	2	70948267	70973270	+	5339	32.4121	29.3189	28.3867	30.2482	26.9704	19.5098	21.2765	20.1145	18.9456	18.6083	16.9021	22.2105	21.1005	17.923	18.9125	20.0733	23.9246	23.8261	20.868
ENSMUSG00000026790	Odf2	protein_coding	2	29779233	29821107	+	9919	51.6963	55.6388	51.2896	48.8242	55.1433	49.5422	54.561	50.0236	50.7389	50.2711	49.2695	49.8336	52.38	49.1411	46.2234	43.3979	53.4429	46.2933	47.5383
ENSMUSG00000023216	Epb42	protein_coding	2	120848372	120867162	-	5417	17.7362	24.8679	0	19.105	37.9886	25.7324	0	9.74024	12.0751	8.37089	0	11.0145	14.9325	30.6899	7.20333	8.54153	16.9355	0.0368073	12.1397
ENSMUSG00000053675	Tgm5	protein_coding	2	120876592	120916322	-	3155	64.5959	73.4676	0.298058	68.879	193.687	135.665	0.306859	65.8808	67.113	42.4686	0.148584	59.5036	50.9135	139.7	40.1411	65.3677	55.7899	0.18959	63.8882
ENSMUSG00000019715	Gle1	protein_coding	2	29825438	29850383	+	6087	32.7937	31.6917	32.8031	32.6989	33.8072	33.4043	34.62	30.1633	32.3117	31.2724	34.6946	31.2929	31.6081	32.5618	29.4093	31.9972	29.7342	28.2683	32.3563
ENSMUSG00000074890	Lcmt2	protein_coding	2	120958788	120970859	-	3350	3.91088	2.9204	3.83635	4.50648	4.65121	4.92691	4.33496	3.89776	6.17303	4.04196	3.4284	4.5458	4.35019	3.96579	4.90437	5.60735	3.79983	3.39252	5.46099
ENSMUSG00000016346	Kcnq2	protein_coding	2	180717372	180777007	-	16273	147.077	144.196	148.273	141.953	134.195	166.109	163.042	148.641	150.548	176.751	168.076	147.244	177.468	161.505	164.495	167.55	155.369	148.415	166.91
ENSMUSG00000038324	Trpc4ap	protein_coding	2	155476191	155534304	-	8753	80.224	83.198	84.9985	84.6261	84.7511	85.1397	78.033	77.2068	79.814	80.1183	81.9684	82.027	83.5272	84.6898	75.0226	77.8009	81.0559	79.0661	81.5313
ENSMUSG00000038312	Edem2	protein_coding	2	155543597	155571395	-	3463	17.6552	17.9648	19.9136	17.1509	20.2733	20.146	20.1288	16.5443	19.0182	18.5046	17.8686	19.7525	19.1499	19.2856	18.2855	18.7855	21.0833	19.0576	18.9419
ENSMUSG00000027612	Mmp24	protein_coding	2	155617262	155660286	+	4683	96.3638	116.134	103.716	117.242	115.651	101.766	89.4474	83.5344	94.1258	75.6815	82.3345	89.3459	95.7354	87.0251	76.8915	67.1776	102.949	93.4125	86.4014
ENSMUSG00000074649	BC029722	protein_coding	2	155659650	155661346	-	1615	150.754	175.521	164.589	192.245	177.213	186.792	184.137	182.328	171.194	195.177	192.882	171.12	187.265	170.639	192.866	181.939	180.652	162.101	171.447
ENSMUSG00000016344	Ppdpf	protein_coding	2	180829040	180830564	+	1336	64.9678	57.4563	66.7505	69.2865	73.4626	59.1753	61.8373	66.2209	67.1307	66.5856	71.2295	68.2042	65.4483	59.7994	68.6618	66.4536	63.1915	59.6961	65.8762
ENSMUSG00000058594	Fbh1	protein_coding	2	11747384	11782393	-	5115	77.4105	83.3732	85.948	79.6118	81.6185	93.8487	88.2967	84.8149	87.0111	92.1604	89.8612	79.7989	92.0995	82.6586	89.7367	83.616	85.7868	88.4077	93.3139
ENSMUSG00000027613	Eif6	protein_coding	2	155661752	155668686	-	2702	66.3342	61.5533	69.4317	74.5455	70.1944	69.3493	63.8978	64.9925	63.7233	62.4083	63.0651	67.3546	65.57	65.8463	65.3026	63.1545	67.1469	64.5677	65.2058
ENSMUSG00000027259	Adal	protein_coding	2	120970909	120987159	+	5317	25.1198	17.6924	10.3464	18.2315	23.3094	23.373	23.0943	16.4889	15.9801	18.3596	9.47789	15.6821	16.2604	23.5685	14.9351	16.2887	16.8688	9.86238	26.5029
ENSMUSG00000050619	Zscan29	protein_coding	2	120988754	121000749	-	7169	4.13729	4.44394	3.60723	4.37792	5.27128	3.36638	3.78127	2.26743	3.04136	2.17428	1.47128	2.15903	2.90074	3.13036	2.6976	2.17895	3.44919	2.00247	3.33352
ENSMUSG00000047909	Ankrd16	protein_coding	2	11782687	11795136	+	5926	68.536	58.9675	63.6066	59.8001	67.7286	66.7982	69.8959	71.5438	66.455	65.0943	74.7154	66.3504	61.3139	69.8316	68.5897	62.096	58.5162	63.7251	64.3291
ENSMUSG00000027580	Helz2	protein_coding	2	180869408	180883818	-	11529	4.2299	5.26559	4.58128	4.32465	4.07007	4.6678	4.5906	4.13737	4.15282	3.23664	3.96445	3.81106	3.91995	4.06436	4.34944	4.16767	4.83529	3.37237	3.44524
ENSMUSG00000026768	Itga8	protein_coding	2	12111443	12306733	-	7368	3.6057	3.13228	3.40345	2.72296	3.76768	3.23781	2.89076	4.30389	3.63038	4.38069	6.26696	2.43954	3.71133	3.70371	4.97074	3.40826	3.25674	3.19319	3.48954
ENSMUSG00000005882	Uqcc1	protein_coding	2	155688814	155772196	-	6044	45.9126	49.8888	49.6066	47.6883	48.2416	53.102	50.137	46.603	50.9136	51.736	49.6781	48.8223	52.3957	47.7347	48.1656	45.6055	47.2547	47.1741	49.2205
ENSMUSG00000038705	Gmeb2	protein_coding	2	180893242	180929828	-	4988	31.9204	28.5657	31.6725	33.452	32.3512	29.9476	26.6556	27.6737	26.9933	28.6298	27.7246	29.1788	30.2012	27.7145	26.5565	26.9167	29.8908	29.8198	30.0022
ENSMUSG00000027581	Stmn3	protein_coding	2	180948252	180956293	-	1136	1142.88	1218.5	1092.82	1204.96	1133.71	1089.57	1113.73	1184.38	1207.39	1092.85	1213.63	1285.15	1145.63	1135.35	1176.15	1155.41	1172.71	1100.48	1135.27
ENSMUSG00000027263	Tubgcp4	protein_coding	2	121001135	121029250	+	8395	35.8293	37.4714	38.2721	36.9834	35.3077	30.1354	28.1197	30.0285	31.7555	33.7028	33.616	30.6891	34.7966	32.3779	29.4581	29.8896	31.3196	33.2744	31.9615
ENSMUSG00000026767	Mindy3	protein_coding	2	12352074	12424246	-	6294	25.6149	24.0732	23.2827	24.6171	24.6709	23.1826	25.7392	22.6088	23.8564	26.9668	25.5096	25.4247	25.2353	25.0444	25.8318	24.693	24.3859	24.2658	22.8603
ENSMUSG00000049630	C1ql3	protein_coding	2	13008268	13016617	-	2535	111.332	89.7537	101.085	94.188	116.432	131.312	109.29	118.26	121.833	134.157	118.259	100.548	116.784	120.397	136.104	135.098	122.882	131.822	131.786
ENSMUSG00000043909	Trp53bp1	protein_coding	2	121023762	121101822	-	14164	61.9609	61.3855	61.2353	60.9779	55.5478	63.3173	60.1613	59.3577	57.3849	63.5285	60.0373	60.2789	68.103	64.5044	61.949	61.0341	60.4206	65.6687	63.1957
ENSMUSG00000026727	Rsu1	protein_coding	2	13081632	13276144	-	9299	10.4103	9.25296	10.7362	10.1681	10.7856	9.45639	9.7345	9.82927	9.76563	10.5654	9.40184	11.1413	9.80804	9.15135	9.84633	10.1641	10.1802	10.3777	9.69493
ENSMUSG00000038241	Cep250	protein_coding	2	155798378	155840820	+	10373	35.1018	21.9102	29.4027	22.7308	22.601	23.4396	24.0799	23.6602	24.79	22.4189	22.0539	28.5674	25.8567	31.8807	21.333	24.6666	29.2828	24.6997	27.0744
ENSMUSG00000027254	Map1a	protein_coding	2	121120081	121141313	+	12166	403.19	379.437	420.872	414.573	412.342	467.991	469.189	414.613	440.929	456.31	469.089	472.329	482.871	469.712	461.687	448.742	461.772	461.965	462.172
ENSMUSG00000027012	Dync1i2	protein_coding	2	71042050	71093638	+	8280	66.8522	60.4112	59.2086	60.8878	64.0904	59.5667	67.9141	59.9256	60.2667	71.9927	57.2955	56.4116	63.6186	62.0558	60.9746	65.5527	57.6779	62.1272	64.2137
ENSMUSG00000026723	Trdmt1	protein_coding	2	13513825	13549479	-	3835	14.4717	11.7742	13.7725	12.3277	13.6367	12.4775	12.1175	12.577	12.9533	13.5073	13.3239	10.9363	12.0833	10.3928	13.9681	9.38393	11.6365	11.178	11.4317
ENSMUSG00000027010	Slc25a12	protein_coding	2	71101407	71198093	-	7342	112.495	110.633	119.308	118.936	125.091	123.737	130.259	131.425	125.983	126.868	128.816	122.443	121.57	119.721	125.711	121.22	113.911	132.634	118.459
ENSMUSG00000005881	Ergic3	protein_coding	2	155849965	155860199	+	2121	157.342	158.839	168.552	161.741	160.775	157.924	155.271	154.284	160.344	145.794	148.414	171.492	156.486	162.773	151.373	159.324	172.805	152.1	155.334
ENSMUSG00000027018	Hat1	protein_coding	2	71219302	71271966	+	2886	31.3362	32.4217	30.3031	32.0744	28.2983	28.3549	29.7442	27.4235	31.2322	31.8061	30.5374	25.6912	33.5883	29.0512	28.9981	28.5705	29.8106	31.5037	30.8955
ENSMUSG00000026728	Vim	protein_coding	2	13578738	13587636	+	4743	57.3171	62.3039	64.6015	63.1983	59.0953	40.5305	38.5787	37.8116	41.8468	37.6774	34.3951	41.1603	45.8122	36.2623	35.3254	37.5621	46.4581	47.8389	38.9882
ENSMUSG00000003418	St8sia6	protein_coding	2	13655832	13798875	-	7664	4.41615	5.26979	4.23315	4.95047	3.69227	4.54245	4.67396	4.5549	4.2234	5.0538	5.62733	4.13688	4.50807	5.341	4.71177	3.61203	4.10462	4.76089	4.19346
ENSMUSG00000041921	Metap1d	protein_coding	2	71283620	71355535	+	4537	19.5721	18.8542	15.6832	17.3379	20.6849	15.4993	18.1735	16.3282	16.498	17.1781	15.6536	15.737	17.6122	13.9685	16.2202	16.0819	13.4157	16.3481	13.7678
ENSMUSG00000041911	Dlx1	protein_coding	2	71358457	71364324	+	5396	50.9204	39.3763	29.9748	47.4147	26.6524	42.9514	40.3093	44.4461	44.3225	42.3675	40.2234	29.332	36.2626	32.0404	58.3901	50.789	34.7621	39.2045	40.8675
ENSMUSG00000038180	Spag4	protein_coding	2	155907095	155912537	+	4831	4.48225	4.36179	5.9045	5.75652	5.67213	6.34494	5.61125	4.63346	5.16465	6.12716	5.96772	7.13127	6.4738	5.79736	6.37665	5.11625	6.57222	5.61299	6.20909
ENSMUSG00000023391	Dlx2	protein_coding	2	71373752	71377098	-	2855	12.6833	10.456	7.2463	12.9412	6.58681	14.8658	13.6207	12.8806	18.187	13.8422	13.5462	9.09394	13.478	10.4387	16.305	16.622	10.301	11.4533	14.1434
ENSMUSG00000063275	Hacd1	protein_coding	2	13855093	14060946	-	2118	16.2376	19.0688	17.3896	16.6941	15.39	18.9254	13.713	17.9918	20.6949	16.0571	19.3665	10.1367	17.4721	15.512	14.7871	14.5639	17.4086	16.6625	16.7304
ENSMUSG00000026718	Stam	protein_coding	2	14078909	14154445	+	8386	35.8678	34.1015	35.4163	32.1199	35.0466	38.7185	35.7502	36.5114	36.7751	40.1413	40.4999	32.2998	36.4546	35.5811	35.9386	40.2492	37.1284	39.159	40.4861
ENSMUSG00000026712	Mrc1	protein_coding	2	14234203	14336868	+	6371	7.28315	6.85117	6.9865	5.95518	8.63024	4.20167	3.5964	4.39183	4.33963	4.91794	3.71581	5.1332	4.54914	3.29702	5.47999	4.96582	6.49933	5.41416	4.86344
ENSMUSG00000036949	Slc39a12	protein_coding	2	14393127	14499786	+	2998	62.5768	55.727	63.988	53.9339	55.1394	48.8082	49.8387	48.0871	44.236	55.7739	36.9802	49.6295	60.1338	46.1107	35.7355	55.4681	59.102	57.4612	56.8437
ENSMUSG00000027111	Itga6	protein_coding	2	71575960	71687115	+	9142	13.4951	12.979	12.8579	14.319	11.3234	13.2448	13.2552	12.3591	11.5807	13.158	13.845	10.213	12.3049	12.0579	12.4304	11.9392	11.2353	13.1731	10.5826
ENSMUSG00000006494	Pdk1	protein_coding	2	71703568	71734202	+	7779	28.7251	26.9914	32.2564	27.2209	31.4268	29.6511	28.77	28.4669	29.7046	32.9308	28.474	25.8343	26.8801	28.0642	28.7767	29.0537	25.4298	30.7574	33.5179
ENSMUSG00000033526	Ppip5k1	protein_coding	2	121141042	121185811	-	12486	73.9604	77.4906	77.7117	77.0319	76.0229	76.0921	72.0458	67.8897	72.2438	76.0887	74.5634	71.2989	80.0356	76.2359	72.0837	67.7321	73.9076	69.0965	74.6058
ENSMUSG00000057914	Cacnb2	protein_coding	2	14607899	14992719	+	13228	16.9336	17.5417	18.6966	18.2153	18.3052	18.4645	20.871	19.017	19.9154	20.425	18.5698	18.7593	19.1743	17.9288	18.2942	18.8794	16.5362	18.9015	18.6767
ENSMUSG00000000308	Ckmt1	protein_coding	2	121188195	121194218	+	2496	272.145	278.091	313.583	279.259	276.254	289.456	288.58	281.426	298.084	305.498	319	336.162	321.779	290.733	291.545	290.816	294.624	305.947	289.877
ENSMUSG00000033486	Catsper2	protein_coding	2	121223112	121244090	-	3695	6.74672	5.90647	6.61697	4.62331	6.30116	7.05693	5.98265	7.28401	5.59665	6.8604	6.47032	6.14825	5.76092	4.17856	6.53073	5.94001	5.06857	5.45004	7.35975
ENSMUSG00000038685	Rtel1	protein_coding	2	180961532	180998408	+	6616	28.2738	26.4657	26.5558	25.881	32.0515	26.1423	30.0959	25.8988	26.0249	28.2484	28.236	31.5454	26.581	26.6477	28.5323	23.3418	24.924	25.7368	26.3313
ENSMUSG00000040687	Madd	protein_coding	2	90967705	91014163	-	9086	124.067	123.992	133.304	130.125	122.901	132.425	124.17	115.115	118.846	128.284	124.986	121.498	133.053	123.337	124.429	122.653	123.803	127.693	127.175
ENSMUSG00000026707	Nsun6	protein_coding	2	14999942	15059695	-	5006	11.1956	11.5756	10.9266	11.0709	11.1981	12.4125	11.5393	10.2205	10.9111	12.8009	10.4881	11.2705	10.9904	10.9384	10.8374	10.7438	10.3759	10.7539	11.1939
ENSMUSG00000027248	Pdia3	protein_coding	2	121244256	121269168	+	3139	266.367	257.808	284.049	266.416	252.187	243.905	260.515	254.424	243.11	283.497	251.714	234.058	276.626	251.94	239.893	246.678	267.04	255.662	251.867
ENSMUSG00000089824	Rbm12	protein_coding	2	155933878	155953898	-	6689	13.3025	11.6258	9.81751	12.2053	11.7007	10.7409	11.8925	10.119	10.8542	11.016	10.1619	10.6741	11.2361	11.4875	10.6692	10.2872	10.3902	12.6087	11.6052
ENSMUSG00000017418	Arl5b	protein_coding	2	15054206	15087263	+	10428	18.7409	18.4749	19.0125	16.5534	15.9382	17.0647	17.6861	16.4825	15.5845	18.9941	20.7688	15.1301	17.3353	18.2322	19.4316	16.9138	18.3245	19.0628	18.3495
ENSMUSG00000027618	Nfs1	protein_coding	2	155965559	155986106	-	3612	38.9924	42.087	42.827	42.7309	43.7334	42.585	41.9027	38.6587	41.2592	43.4596	42.4395	37.4607	42.3411	41.8014	40.985	36.2401	40.7511	37.8677	39.4695
ENSMUSG00000067847	Romo1	protein_coding	2	155985959	155987717	+	747	159.797	182.013	170.786	180.559	161.596	144.64	137.596	145.19	133.603	138.689	148.102	175.454	154.318	148.769	154.876	145.322	195.479	138.262	143.412
ENSMUSG00000074884	Serf2	protein_coding	2	121279676	121288792	+	5455	86.8959	90.7769	81.5105	86.9214	86.9063	80.041	82.8525	76.4998	81.3818	77.5552	71.9714	78.2118	83.0873	76.9472	76.4885	77.9332	89.5862	70.8356	78.2526
ENSMUSG00000038671	Arfrp1	protein_coding	2	180999483	181007135	-	4320	38.4147	37.5702	36.824	35.222	38.6388	36.6974	37.3138	37.7512	37.7233	40.2733	36.732	37.967	36.7285	35.1584	38.3881	36.9376	34.0725	35.7231	38.2658
ENSMUSG00000027245	Hypk	protein_coding	2	121283771	121288991	+	5278	6.58492	7.93725	7.00796	6.73678	8.92438	9.43403	8.19318	8.83552	8.26204	7.15946	7.10543	9.12878	7.22853	8.77593	7.78214	7.26793	7.01359	7.102	5.90182
ENSMUSG00000002108	Nr1h3	protein_coding	2	91014406	91033179	-	2515	16.3515	19.45	16.5765	17.2972	16.7348	13.732	11.6126	10.2777	11.2613	11.6443	12.4884	14.7902	14.1281	12.5637	10.5475	8.01938	14.1952	11.5746	13.7618
ENSMUSG00000026748	Plxdc2	protein_coding	2	16361115	16760650	+	6947	38.9232	35.3154	42.211	36.3999	35.732	38.7925	40.7166	38.0904	36.4655	46.0764	42.0398	33.3125	40.2581	40.2378	38.6037	36.7742	37.6372	40.6691	38.1015
ENSMUSG00000027582	Zgpat	protein_coding	2	181006721	181025421	+	5624	41.6085	46.0317	43.5574	45.4218	41.0487	43.8242	44.1264	44.5396	43.6448	41.7697	45.011	46.6089	51.3299	49.6715	38.5557	38.6394	45.1381	38.6787	43.4307
ENSMUSG00000049044	Rapgef4	protein_coding	2	71811584	72087818	+	6677	213.604	237.555	242.898	225.119	241.623	272.599	267.518	239.54	276.891	317.703	306.881	246.468	260.366	305.692	271.515	284.591	237.913	261.437	279.544
ENSMUSG00000027242	Wdr76	protein_coding	2	121337204	121373885	+	6305	6.78218	5.88843	6.09017	6.01752	6.41971	4.50963	4.96482	4.81818	4.52766	4.59485	4.68409	4.59301	5.11616	4.78374	4.96733	4.64147	5.47667	5.66057	5.04505
ENSMUSG00000027583	Zbtb46	protein_coding	2	181029555	181101219	-	8508	17.2383	18.251	18.4766	19.3785	19.4718	14.2644	12.2706	11.902	13.1042	11.9178	13.4166	11.9131	15.6661	14.4546	10.9026	10.0168	16.6643	14.6469	13.6183
ENSMUSG00000053702	Nebl	protein_coding	2	17348720	17735854	-	15235	33.8488	33.0631	33.6501	33.4958	33.1041	29.9702	32.1019	30.2949	30.0984	33.6083	30.5238	29.3316	30.8893	29.8023	30.454	33.8618	29.2246	30.729	30.8208
ENSMUSG00000002103	Acp2	protein_coding	2	91033230	91044443	+	5186	64.5963	60.8031	67.6358	61.745	67.8958	67.8784	73.5844	70.1396	68.8292	70.6484	67.6596	71.3412	70.2208	62.5213	66.3646	65.9617	62.0415	68.9351	68.0739
ENSMUSG00000054057	A930004D18Rik	protein_coding	2	18030004	18042548	-	3378	4.74034	6.31222	4.31491	5.11598	4.93078	7.22646	6.44854	5.44318	6.72073	4.89404	4.9265	6.06009	6.15612	6.90918	4.50907	4.85844	4.98113	4.95806	6.19637
ENSMUSG00000054074	Skida1	protein_coding	2	18045487	18053862	-	4927	15.6592	14.0524	14.3146	13.9899	14.5038	15.2859	17.521	18.4972	15.8764	15.6586	14.4145	14.2887	12.2965	15.8872	16.0826	16.053	13.0368	13.1925	14.8858
ENSMUSG00000002109	Ddb2	protein_coding	2	91041917	91067230	-	2736	41.5007	39.7921	36.318	39.3507	45.822	42.3295	43.7008	38.3746	37.2166	41.146	40.5215	40.604	33.9336	37.6651	40.6588	36.6413	35.8836	37.6762	40.4203
ENSMUSG00000004085	Map3k20	protein_coding	2	72115981	72272954	+	10175	7.74355	8.67823	8.25618	10.6593	8.48408	8.71041	7.78636	8.43305	7.79822	7.95366	7.97043	7.18883	7.90151	7.42832	7.88852	8.80324	7.63571	8.4065	7.64542
ENSMUSG00000026743	Mllt10	protein_coding	2	18060048	18217199	+	5907	35.1484	36.6919	38.552	39.0758	34.8677	38.4139	35.2106	35.6388	33.1441	34.8641	32.8155	30.9786	33.1811	36.5326	32.971	34.6794	36.3868	34.1253	36.8857
ENSMUSG00000055612	Cdca7	protein_coding	2	72306503	72317237	+	3202	7.78549	11.4381	8.90838	11.4147	7.2154	10.6125	8.66751	9.48739	9.68752	9.98189	8.85736	5.61353	5.77857	6.16757	9.46039	11.486	7.35689	6.91185	7.51493
ENSMUSG00000026740	Dnajc1	protein_coding	2	18200465	18397622	-	11651	17.6639	17.0308	17.1109	16.8276	13.927	14.1544	11.1901	14.3864	12.9261	14.6624	12.0303	13.649	16.1762	16.6419	11.9716	13.7977	15.4465	15.6072	13.9054
ENSMUSG00000051154	Commd3	protein_coding	2	18677195	18681042	+	2330	80.3611	76.1178	73.2522	74.0854	78.0962	75.2425	78.4623	75.1403	80.7467	83.8598	83.3947	66.5366	70.8383	77.3608	79.9153	80.4509	73.0948	75.1331	83.185
ENSMUSG00000000827	Tpd52l2	protein_coding	2	181138935	181156908	+	4982	52.1568	49.8488	53.3859	52.8699	50.7602	48.8313	49.7155	47.2838	48.096	52.4301	48.9764	48.456	55.2822	49.1534	51.4594	44.9284	52.5701	51.5071	49.9867
ENSMUSG00000027109	Sp3	protein_coding	2	72766771	72810790	-	4933	70.8234	71.9054	69.3572	68.8579	69.9984	66.861	70.2277	63.2031	68.4406	75.9953	75.9762	59.3624	69.0423	73.1159	71.5723	73.313	66.7361	72.8343	75.2738
ENSMUSG00000079286	Gm11084	protein_coding	2	72801892	72817060	-	69	5.27433	10.9067	6.81429	0	5.19126	8.0405	7.01551	3.86202	9.77298	4.56372	0	0	2.37309	10.4077	2.48032	2.86569	2.12051	5.77927	4.77721
ENSMUSG00000027620	Rbm39	protein_coding	2	155989159	156022158	-	6946	167.085	175.194	167.176	168.184	170.976	164.278	161.891	162.703	170.477	182.36	172.064	150.521	173.786	168.78	168.53	163.914	153.646	175.617	180.023
ENSMUSG00000038116	Phf20	protein_coding	2	156038386	156151872	+	9988	49.2259	52.2406	54.717	53.3793	56.2148	53.9631	48.7721	47.7838	49.9158	55.8352	51.2524	49.6643	54.8051	53.6189	50.0336	48.7205	50.7445	56.334	54.9324
ENSMUSG00000046229	Scand1	protein_coding	2	156153766	156154667	-	803	128.259	119.023	95.0522	126.903	109.734	129.717	96.2514	145.684	149.759	104.312	135.439	119.072	101.345	129.675	109.548	107.362	128.641	114.466	129.101
ENSMUSG00000027257	Pacsin3	protein_coding	2	91086299	91095024	+	4327	56.5196	59.7136	56.1065	60.7813	59.8927	59.685	52.8409	52.2859	55.7401	46.5395	53.1942	55.0987	53.1683	54.229	50.5872	42.1787	58.8372	49.4891	46.8883
ENSMUSG00000026739	Bmi1	protein_coding	2	18681829	18691440	+	3974	73.9946	75.5595	72.0937	75.1777	70.1702	67.6043	75.197	68.1956	70.4201	78.2884	76.6753	63.5109	66.8323	79.737	69.5077	66.9724	68.224	76.8641	68.9696
ENSMUSG00000000826	Dnajc5	protein_coding	2	181162278	181192051	+	6953	253.908	258.937	260.937	265.493	271.365	287.551	284.353	275.064	267.29	284.394	288.395	270.758	284.39	282.093	279.395	272.668	265.064	279.965	278.546
ENSMUSG00000097638	Carlr	protein_coding	2	18804056	18806629	-	2574	3.46397	2.33898	3.10535	3.00971	4.31395	4.20299	7.71052	3.72698	4.80296	7.21791	4.73516	4.46143	3.24433	3.48742	5.3191	6.68327	4.88854	3.7956	4.09793
ENSMUSG00000027238	Frmd5	protein_coding	2	121376010	121637568	-	7546	30.3113	33.6091	33.564	34.5371	30.8782	35.1434	32.2243	31.041	31.6048	35.6794	31.8692	32.0577	34.068	34.4742	28.7807	27.9331	32.0901	32.2356	30.1846
ENSMUSG00000027108	Ola1	protein_coding	2	72923145	73049268	-	3561	104.6	102.639	108.799	102.249	109.089	111.902	114.459	108.807	116.334	128.444	118.808	109.295	113.438	117.52	121.208	124.159	109.993	125.924	123.529
ENSMUSG00000038085	Cnbd2	protein_coding	2	156154219	156217555	+	3879	13.2287	8.60112	8.76776	6.96447	8.86489	8.61727	12.3129	10.236	8.2865	7.75268	7.97617	9.65376	7.26059	8.70124	7.94163	8.35993	7.88344	7.50456	8.75268
ENSMUSG00000026737	Pip4k2a	protein_coding	2	18847066	19002937	-	3477	129.578	116.229	119.136	129.171	123.571	135.348	131.656	137.187	129.876	147.305	141.497	134.839	137.936	143.543	117.54	127.67	122.666	125.067	123.196
ENSMUSG00000068859	Sp9	protein_coding	2	73102269	73115050	+	5044	9.48784	5.71934	5.4998	7.83695	4.72246	9.70671	8.73323	9.45674	9.13553	8.49048	6.97038	4.94937	7.6288	7.79493	9.87359	11.8781	6.55576	7.62912	10.0966
ENSMUSG00000041777	Cir1	protein_coding	2	73113449	73143045	-	3159	38.9389	39.3872	36.8132	38.1688	38.5524	36.7492	39.9944	35.8511	39.0641	44.1095	42.9605	35.5621	39.1864	40.5213	42.4199	34.1134	37.7946	42.4143	41.5295
ENSMUSG00000057738	Sptan1	protein_coding	2	29855572	29921463	+	13431	391.147	403.243	410.709	411.14	409.402	404.231	409.994	401.276	402.898	424.845	434.559	431.523	440.135	420.66	413.144	409.672	435.416	427.184	431.171
ENSMUSG00000027255	Arfgap2	protein_coding	2	91095319	91107276	+	4129	92.767	94.5339	97.1346	98.7673	108.917	96.8103	92.9687	86.3524	94.5605	95.2164	89.2376	101.999	98.8646	89.3532	92.6796	87.6364	89.7948	94.2117	93.8828
ENSMUSG00000008226	Scrn3	protein_coding	2	73142945	73168162	+	4815	40.6255	35.5834	37.2373	33.8701	35.0014	32.5215	42.5258	31.8779	34.5921	41.9535	35.9253	39.3005	42.5426	40.1571	40.7684	32.5243	39.382	42.1959	41.0751
ENSMUSG00000037683	Armc3	protein_coding	2	19204113	19315052	+	2830	8.35879	9.13006	10.9101	9.05466	9.55614	4.99903	6.10077	5.83806	5.40104	5.50791	5.38353	5.11642	5.38096	4.69449	5.56363	5.24027	5.99737	6.41132	6.17324
ENSMUSG00000089917	Uckl1	protein_coding	2	181210942	181226685	-	4629	34.0029	32.2985	31.5895	30.339	34.2411	31.0417	31.86	33.2739	31.4175	31.3944	29.6216	31.9271	32.3312	32.0358	28.6161	28.4916	31.8929	28.2128	28.9466
ENSMUSG00000023094	Msrb2	protein_coding	2	19376251	19399787	+	1377	42.8152	42.8111	45.5276	44.8637	46.0427	46.1322	50.3874	41.4136	47.339	44.7076	44.7674	51.3071	42.333	43.9379	42.3816	46.2382	47.0716	39.9639	42.1311
ENSMUSG00000039715	Dync2i2	protein_coding	2	29921558	29938893	-	2359	50.4471	44.5563	48.3009	44.5448	48.286	56.0322	52.8052	55.9166	54.1222	41.7148	52.6609	52.7019	42.3414	56.0896	50.0585	54.3157	44.2853	46.4865	53.5173
ENSMUSG00000060227	Golm2	protein_coding	2	121697451	121766701	+	5858	85.9501	75.9246	87.3004	75.1771	85.8193	75.9788	70.9827	65.8237	70.4879	71.4673	59.5779	59.6628	62.5847	55.6557	82.708	83.8457	70.8098	79.9514	78.8056
ENSMUSG00000043415	Otud1	protein_coding	2	19662563	19665394	+	2832	34.9536	24.4477	31.4896	27.7761	25.5494	30.1689	26.8358	35.7564	28.9704	32.5238	32.2784	23.4484	29.2564	31.4435	37.3467	29.8833	30.689	30.2034	31.31
ENSMUSG00000040591	1110051M20Rik	protein_coding	2	91105413	91274967	-	5202	51.1753	49.8142	49.5012	51.2831	52.4006	46.7928	48.3574	46.2574	47.0557	52.5736	46.9953	51.1098	50.3317	50.3533	50.632	51.6568	53.0189	49.7504	54.0508
ENSMUSG00000054766	Set	protein_coding	2	29947390	29962589	+	4070	126.079	128.078	124.112	115.622	123.653	131.747	125.517	128.002	135.088	131.916	131.823	119.609	117.517	134.186	126.78	123.255	127.909	141.088	135.82
ENSMUSG00000000823	Zfp512b	protein_coding	2	181223896	181234596	-	6810	56.433	50.9814	56.6157	57.6088	67.037	62.7097	66.6041	62.7263	63.3077	66.0081	59.4409	56.8577	60.9769	59.396	63.883	57.2293	53.0688	55.6287	57.4065
ENSMUSG00000027253	Lrp4	protein_coding	2	91287856	91344124	+	10504	23.3692	22.9027	21.501	19.9133	19.2841	16.1754	17.5121	15.526	18.5104	17.3127	14.9953	15.8762	19.3611	15.8099	17.8246	18.2221	20.4067	16.2674	19.5348
ENSMUSG00000002455	Prpf6	protein_coding	2	181233661	181297453	+	3859	83.1784	79.8264	82.6491	87.0438	79.9655	79.431	77.8978	80.1717	73.2176	82.8246	80.9039	82.1588	86.6451	80.4849	83.4645	77.1665	85.8782	83.1847	82.471
ENSMUSG00000015335	Zdhhc12	protein_coding	2	29980956	29983660	-	1785	9.37856	6.60515	9.65836	10.2381	9.23085	11.7331	11.3899	8.95729	11.2075	7.85037	8.27261	10.2096	10.9162	8.95148	11.1218	13.0714	9.18056	8.71262	9.23327
ENSMUSG00000038605	Samd10	protein_coding	2	181237011	181241005	-	2448	51.2147	48.1625	57.0447	57.0444	52.9687	53.8251	45.4805	50.7268	47.4716	46.9515	56.4912	54.3551	52.5744	52.3636	44.4634	44.5868	49.6085	54.2444	50.5618
ENSMUSG00000108976	Gm29797	protein_coding	2	181298827	181301260	+	755	7.23037	8.30646	5.39728	4.99891	2.13495	3.85784	3.20576	4.23543	2.67948	5.83915	4.96722	6.9438	6.72323	4.99362	1.58675	2.88087	10.2711	3.96129	3.92934
ENSMUSG00000041762	Gpr155	protein_coding	2	73171850	73216916	-	6679	45.2255	40.1879	41.5816	39.4665	48.3477	52.2067	59.1166	48.915	58.8281	64.191	52.9212	51.5066	58.2258	53.9484	47.6605	56.3682	42.9591	43.7041	48.9827
ENSMUSG00000046470	Sox18	protein_coding	2	181311629	181313433	-	1620	13.0296	14.4009	14.7054	18.7605	11.3871	23.3733	8.66546	14.4754	11.9327	10.8853	16.0601	11.4036	14.9593	16.4017	14.8957	19.4071	10.2059	10.7077	17.2953
ENSMUSG00000033411	Ctdspl2	protein_coding	2	121786482	121844123	+	9251	18.2141	18.1681	17.4162	18.9172	17.7337	17.0169	18.9247	17.2833	16.644	19.1471	19.5853	15.6248	17.647	18.7858	17.7044	16.8001	17.7774	18.6001	17.6554
ENSMUSG00000039686	Zer1	protein_coding	2	29987295	30014466	-	9784	59.8489	59.6114	66.0459	62.0855	64.6358	69.7463	68.0951	58.6124	57.7339	71.2251	60.3465	66.7237	70.5582	61.251	65.8226	57.4565	73.3969	61.0749	59.5142
ENSMUSG00000059540	Tcea2	protein_coding	2	181322103	181329864	+	2704	67.3618	65.5897	67.0039	66.7769	73.5867	80.5827	84.6168	82.0922	79.3043	78.8406	83.8224	84.2925	76.6032	82.1308	75.0646	71.4441	63.6341	69.9765	72.8984
ENSMUSG00000033396	Spg11	protein_coding	2	121884001	121948867	-	8042	21.6086	18.1856	20.9504	19.464	20.3106	19.8855	20.3652	19.0532	19.4257	21.1249	20.4312	18.7498	19.8113	17.6586	20.1319	17.6047	19.1945	19.0906	19.039
ENSMUSG00000075284	Wipf1	protein_coding	2	73259954	73360078	-	5896	14.4436	10.8494	11.0848	11.8255	11.6037	11.3622	13.0815	11.3444	10.3316	10.6817	9.06395	10.6701	13.0528	13.1543	11.0882	9.4909	11.9613	10.5847	12.3275
ENSMUSG00000039678	Tbc1d13	protein_coding	2	30023758	30042025	+	4719	52.1716	53.5306	52.575	56.6163	47.8203	54.7271	50.8792	49.5237	51.4433	45.0424	49.6199	48.8289	55.8649	53.0342	47.0015	48.7732	49.4849	47.3217	54.0648
ENSMUSG00000015337	Endog	protein_coding	2	30061505	30064081	+	1063	50.3269	50.7374	39.0716	48.9595	50.2082	60.0201	45.8417	52.1427	61.111	55.2476	61.2987	50.258	44.5172	50.4988	50.0708	52.0839	59.3244	45.0164	49.7697
ENSMUSG00000027624	Epb41l1	protein_coding	2	156262829	156385134	+	12037	216.915	223.617	216.884	233.709	217.709	237.69	234.642	217.686	225.059	222.562	233.027	225.795	245.118	234.584	216.455	219.384	231.306	214.972	228.346
ENSMUSG00000060802	B2m	protein_coding	2	121978167	121983564	+	860	516.694	704.436	513.925	564.972	532.922	394.969	411.46	437.832	538.685	455.136	430.079	519.903	528.929	403.948	417.706	441.45	495.26	416.622	407.435
ENSMUSG00000027628	Aar2	protein_coding	2	156389504	156410076	+	3615	47.4165	43.1623	46.9102	46.9265	48.4532	46.6166	47.3581	41.5752	43.2147	47.2563	48.1749	47.9265	47.3338	42.76	44.6437	42.172	47.4361	43.2414	48.6007
ENSMUSG00000027227	Sord	protein_coding	2	122065230	122095821	+	2352	45.6458	39.1428	41.5811	35.8094	45.9168	48.5917	50.767	48.9452	48.5491	47.9977	40.8589	46.3841	42.2586	45.5701	49.0433	43.8846	45.0392	40.606	48.9817
ENSMUSG00000002458	Rgs19	protein_coding	2	181330212	181335723	-	2230	19.8284	17.6611	20.8737	20.933	18.7933	24.5055	23.4438	18.0441	21.4699	20.546	18.3939	18.9194	24.1576	19.8854	20.798	21.9013	22.3738	20.922	22.1723
ENSMUSG00000039660	Spout1	protein_coding	2	30063465	30068454	-	3010	42.7405	46.8374	44.2069	46.8555	39.5088	47.2774	44.0649	39.1308	45.2544	40.0683	41.505	38.5666	43.139	44.7936	41.8474	38.4298	44.2348	37.691	44.1876
ENSMUSG00000027584	Oprl1	protein_coding	2	181356809	181362778	+	3753	49.8911	44.0484	54.2475	52.8227	55.4046	72.2135	67.5867	67.5251	65.2235	60.6216	57.0831	67.5834	69.7643	67.8329	59.3275	66.5431	57.8555	65.0804	66.2681
ENSMUSG00000036617	Etl4	protein_coding	2	19914591	20815335	+	16148	35.9467	30.8209	31.5632	33.5333	32.5855	35.9029	38.1908	34.2258	32.8371	39.4108	37.2459	34.12	36.4944	33.8986	40.2313	39.7229	33.5706	36.2148	37.2536
ENSMUSG00000033256	Shf	protein_coding	2	122179373	122199618	-	2305	117.152	117.537	116.136	144.004	144.677	110.417	97.7241	87.285	103.759	79.2365	87.96	98.2339	111.175	99.3075	75.9559	67.5122	105.88	99.0437	89.1639
ENSMUSG00000039648	Kyat1	protein_coding	2	30075136	30095859	-	2923	28.7607	28.8359	28.3109	30.9209	34.8026	27.0944	28.2637	28.3527	21.532	25.4244	25.7405	30.8321	30.7544	27.3322	24.8838	22.1206	29.8837	24.6247	24.9222
ENSMUSG00000061689	Dlgap4	protein_coding	2	156455625	156606283	+	8451	90.5623	85.6962	88.9632	91.7637	84.8339	105.546	93.2131	92.4842	91.3105	93.4145	93.967	85.9036	99.5131	98.8693	95.8485	96.9829	100.972	91.8714	99.0326
ENSMUSG00000027637	Rab5if	protein_coding	2	156705048	156715483	+	2871	59.7041	63.8715	54.7541	57.911	54.5218	61.982	49.1208	61.7237	63.5738	56.7055	57.6384	50.9553	51.1591	61.0323	49.298	51.5854	59.9327	59.5169	61.9415
ENSMUSG00000040549	Ckap5	protein_coding	2	91357107	91451009	+	9462	108.329	108.248	109.107	108.81	112.206	100.323	99.4539	100.345	101.699	116.231	105.305	97.5419	108.349	101.208	102.103	104.3	103.621	115.728	109.44
ENSMUSG00000027636	Sla2	protein_coding	2	156714377	156728998	-	3099	5.22583	1.61894	2.3264	1.41017	1.09805	0.492315	0.98928	1.80576	2.03091	0.457256	0.680708	1.85281	0.686887	2.20143	0.497025	1.53133	2.59675	0.900739	1.06366
ENSMUSG00000056486	Chn1	protein_coding	2	73441004	73605690	-	6365	270.274	281.005	295.655	260.465	289.85	331.853	342.918	328.567	333.513	364.222	335.512	304.282	318.791	319.21	372.775	413.235	312.147	333.52	366.682
ENSMUSG00000005804	Bloc1s6	protein_coding	2	122580423	122591395	+	3899	29.7751	28.8879	35.1725	30.0585	27.4229	28.7429	34.3075	29.5253	33.8984	36.8685	34.6266	29.6451	32.1691	27.0289	36.5197	35.246	31.1093	37.3303	29.0823
ENSMUSG00000075040	Zfp408	protein_coding	2	91474014	91480124	-	4008	19.3859	18.5888	18.1051	20.8157	21.9851	19.5175	17.2307	20.1455	18.6194	19.0132	15.5559	17.1912	19.1606	16.5288	19.7275	16.7737	19.3846	18.2571	17.5176
ENSMUSG00000005803	Sqor	protein_coding	2	122607157	122651489	+	4084	6.05954	7.55514	8.63467	7.05263	8.20064	6.38476	5.84741	7.8952	5.9442	7.17076	5.96881	6.72406	6.89614	5.36311	6.87251	6.43939	7.3086	6.39555	6.17446
ENSMUSG00000079484	Phyhd1	protein_coding	2	30156215	30172160	+	2657	6.23213	5.94801	5.24985	6.50424	5.12288	3.65409	3.52228	5.11496	4.14533	4.0888	3.88151	3.5704	4.62203	5.60828	3.54265	3.64656	6.44294	4.12728	5.02443
ENSMUSG00000027634	Ndrg3	protein_coding	2	156769265	156833963	-	8388	216.457	223.58	234.308	233.548	241.851	230.999	235.976	232.455	233.14	222.601	225.421	236.7	222.365	222.339	225.088	214.988	224.776	234.494	228.338
ENSMUSG00000075419	Dolk	protein_coding	2	30174243	30176346	-	2104	37.3615	34.9337	38.2138	36.4427	38.2202	43.7059	40.1858	37.4895	40.1696	37.3416	41.9987	37.2571	38.6011	36.4355	37.9864	39.0015	36.092	36.4844	41.2035
ENSMUSG00000010505	Myt1	protein_coding	2	181405125	181469590	+	7191	29.1761	29.2333	29.2927	27.7341	31.4064	22.7018	20.6661	20.8262	22.0684	20.275	20.8282	24.8223	23.9091	23.9676	18.4446	18.4507	23.5415	23.9007	24.0196
ENSMUSG00000036591	Arhgap21	protein_coding	2	20852730	20973643	-	9271	150.875	152.824	170.557	150.797	175.08	156.517	148.286	139.089	148.406	150.434	150.1	135.661	149.154	163.169	133.244	132.767	148.809	149.168	149.454
ENSMUSG00000026679	Enkur	protein_coding	2	21185542	21210176	-	1561	9.90838	12.2133	12.7512	9.28943	13.309	7.64131	7.13236	5.29203	7.34382	7.26219	7.65786	7.35665	6.18888	5.75056	6.68781	7.85357	6.56122	10.4738	6.65168
ENSMUSG00000027635	Dsn1	protein_coding	2	156837185	156848995	-	3354	3.20092	5.90863	5.3271	4.14576	6.19422	5.33456	4.3779	2.54244	3.14985	6.05571	6.4992	6.92221	5.51669	5.1922	6.58239	5.48275	6.06375	5.58801	3.83288
ENSMUSG00000027589	Pcmtd2	protein_coding	2	181479647	181499254	+	4183	131.59	135.473	137.508	136.575	135.94	124.441	133.313	123.397	130.525	131.703	125.46	111.484	132.114	140.905	118.936	129.096	129.001	128.554	135.618
ENSMUSG00000055485	Soga1	protein_coding	2	156857719	156921174	-	7984	68.8976	69.5633	64.7409	74.0674	79.2753	59.1172	54.1426	53.0689	61.4312	48.1377	52.0803	52.5933	54.2461	57.3856	46.3653	39.1305	64.8376	55.3653	54.9723
ENSMUSG00000074628	Tldc2	protein_coding	2	156928975	156938401	+	641	4.25814	18.3934	11.9808	15.8045	18.1613	9.95342	6.04144	6.23586	12.9747	5.8951	10.2386	10.5155	8.42984	9.80286	6.40782	9.25426	9.58696	11.509	8.22783
ENSMUSG00000038628	Polr3k	protein_coding	2	181506130	181512623	+	3124	75.6049	75.2405	80.8729	78.4645	76.5927	66.8187	66.5261	65.8521	68.3546	73.8354	69.2517	68.3251	71.7556	66.6063	72.204	68.2317	73.7665	72.7589	74.8626
ENSMUSG00000048550	Thnsl1	protein_coding	2	21210535	21219187	+	4043	20.0282	18.7381	18.9951	16.2627	18.6496	19.0398	20.1147	18.7188	21.794	22.6261	21.6245	17.9686	20.2502	20.6043	24.0014	20.7857	19.6872	22.932	23.97
ENSMUSG00000027247	Arhgap1	protein_coding	2	91480205	91502671	+	4275	47.2469	41.8972	49.6033	46.094	47.6758	53.2084	46.8029	52.8595	48.1105	53.8823	49.9485	48.2357	54.8109	48.6732	50.522	56.614	49.9696	50.4642	52.8561
ENSMUSG00000045967	Gpr158	protein_coding	2	21372353	21835358	+	8170	114.546	105.101	110.516	108.73	112.545	122.724	119.388	113.05	120.726	133.59	119.835	108.323	124	120.553	122.313	125.779	107.632	123.731	129.814
ENSMUSG00000052533	Nup188	protein_coding	2	30176409	30234278	+	6241	21.4299	21.464	22.7522	23.8713	22.1255	21.9349	19.5459	20.0681	18.2603	19.0976	19.1163	20.6805	20.8844	20.8558	17.7148	18.7879	22.1079	20.6062	20.3872
ENSMUSG00000026787	Gad2	protein_coding	2	22512217	22583886	+	5876	208.813	209.572	210.394	217.741	201.013	230.732	237.12	225.936	226.194	247.48	227.649	204.739	215.798	224.293	226.597	224.889	187.426	228.193	223.576
ENSMUSG00000027244	Atg13	protein_coding	2	91504963	91540864	-	4368	94.6898	97.6888	101.974	101.64	100.866	103.262	101.735	93.585	96.6425	98.0448	99.1116	97.7324	98.8907	101.85	99.7154	95.6523	98.6154	97.045	104.405
ENSMUSG00000027243	Harbi1	protein_coding	2	91541197	91551890	+	5588	3.74479	3.50156	4.2632	3.41259	3.97427	4.02097	5.05323	3.24277	3.78117	4.00101	4.36231	4.19949	4.19028	3.46985	3.76709	3.99853	2.88022	3.78218	4.36515
ENSMUSG00000027639	Samhd1	protein_coding	2	156939453	156977185	-	9150	12.0713	10.0616	11.0138	10.1166	9.04301	8.7312	8.42935	10.1058	9.62986	9.6706	9.91357	10.095	9.77091	10.7916	8.7722	8.77371	10.7298	10.2634	8.95218
ENSMUSG00000026784	Pdss1	protein_coding	2	22785534	22830267	+	4248	20.4753	22.499	25.3467	18.5641	20.8695	22.8879	20.8153	16.9372	17.197	22.9427	24.7743	18.747	22.3181	23.963	20.9496	19.5033	22.0437	21.7315	21.5717
ENSMUSG00000026860	Sh3glb2	protein_coding	2	30234821	30249252	-	3990	207.366	206.783	217.653	235.78	219.856	247.19	245.675	233.153	237.792	210.799	245.552	233.691	242.578	254.855	233.251	217.952	226.917	214.926	222.519
ENSMUSG00000027641	Rbl1	protein_coding	2	156987813	157046432	-	5993	4.55442	4.9811	4.31508	4.70666	5.02062	3.37894	3.52707	3.91293	3.86321	3.88826	3.91107	3.49913	3.71585	3.26532	3.56963	3.06844	3.5645	3.89255	3.13512
ENSMUSG00000027104	Atf2	protein_coding	2	73646853	73722880	-	8187	69.5897	65.5404	71.176	65.5828	66.4373	65.4444	69.1191	63.3079	61.6652	69.9642	70.6292	65.255	63.4412	69.5148	73.5617	74.8713	67.0187	73.159	72.754
ENSMUSG00000018770	Atp5g3	protein_coding	2	73738791	73741670	-	2181	322.63	340.454	339.328	337.717	335.697	299.21	303.996	350.052	326.192	305.584	331.973	337.669	300.984	308.687	319.685	324.296	317.519	318.687	304.01
ENSMUSG00000026858	Miga2	protein_coding	2	30254245	30275533	+	6249	67.9346	75.1883	75.9943	76.6718	69.1574	66.2753	76.5599	70.9588	73.6673	68.7845	58.5132	74.1867	63.0447	73.2035	70.3028	66.9235	79.1399	75.5551	77.0397
ENSMUSG00000027642	Rpn2	protein_coding	2	157120937	157168239	+	4430	121.871	122.03	126.975	124.924	125.814	116.688	115.936	110.321	109.599	121.338	111.957	123.358	130.292	114.204	113.541	115.872	127.918	112.115	112.877
ENSMUSG00000026856	Dolpp1	protein_coding	2	30282266	30290539	+	3233	28.0292	29.2522	29.6684	31.1509	30.3576	32.5618	29.5962	28.7662	31.1478	28.2462	28.7098	28.9568	29.9833	29.0984	27.5797	24.0973	29.2811	29.2324	25.5403
ENSMUSG00000063019	Manbal	protein_coding	2	157209514	157238683	+	1107	145.637	140.724	139.314	145.168	155.478	153.107	147.655	149.248	142.339	144.505	136.781	155.155	140.668	133.636	158.929	157.186	154.113	138.507	134.442
ENSMUSG00000009207	Lnpk	protein_coding	2	74350635	74409723	-	9154	30.9701	28.9111	28.8152	27.7542	30.0324	29.7428	33.8613	26.9565	31.6271	34.9675	32.4163	29.2081	31.7326	33.6354	32.0634	33.6755	30.2093	34.3489	36.4953
ENSMUSG00000026853	Crat	protein_coding	2	30290483	30305783	-	5388	46.3016	48.3739	52.4465	51.2087	52.3534	54.1615	55.5525	47.3312	48.143	51.8399	49.3751	54.4421	56.9515	51.1807	50.4088	47.5615	62.594	48.329	49.8296
ENSMUSG00000040506	Ambra1	protein_coding	2	91560479	91749194	+	6122	59.0597	58.1859	64.0535	65.0564	65.7943	69.5986	62.9666	62.637	62.6751	65.8135	59.9568	59.1696	66.0643	62.1707	61.278	58.8806	63.1197	62.4014	66.0655
ENSMUSG00000040495	Chrm4	protein_coding	2	91757594	91759033	+	1440	41.7002	31.3569	32.4341	34.3483	30.0985	59.3322	60.3967	49.0396	46.0484	52.0454	50.7846	48.7157	45.9391	67.4493	60.1375	51.4929	47.0444	45.8309	55.3958
ENSMUSG00000027646	Src	protein_coding	2	157260364	157313755	+	4371	107.946	110.305	104.199	118.657	113.13	137.271	119.421	122.54	123.934	118.365	123.121	123.31	124.371	121.66	122.513	120.648	121.344	118.691	123.714
ENSMUSG00000067787	Blcap	protein_coding	2	157398282	157413194	-	3043	178.616	171.963	172.798	195.181	190.634	184.688	181.188	170.063	175.509	175.196	174.618	180.159	178.971	180.476	173.167	163.553	176.655	172.586	164.326
ENSMUSG00000027099	Mtx2	protein_coding	2	74656147	74708775	+	3675	43.7705	45.2563	46.1444	45.6199	42.6912	50.2335	47.5509	45.0296	47.8304	48.1556	55.3608	44.9023	44.2886	46.7029	48.3855	44.658	41.6451	49.6428	46.2376
ENSMUSG00000039515	Ptpa	protein_coding	2	30306051	30337817	+	5188	173.582	171.556	173.797	185.47	176.993	182.196	176.939	166.883	176.036	166.583	178.639	187.571	178.893	175.864	176.915	167.471	172.036	164.258	168.912
ENSMUSG00000067786	Nnat	protein_coding	2	157401998	157404424	+	1829	433.173	386.638	445.936	457.233	476.584	336.168	395.231	298.387	269.882	350.622	299.876	410.981	386.842	181.986	304.762	441.845	501.664	381.11	324.311
ENSMUSG00000027239	Mdk	protein_coding	2	91760150	91762642	-	1324	61.2962	60.0612	57.2936	63.3131	73.8578	47.5598	48.3827	48.1031	52.2899	41.5026	47.9757	50.1555	58.0027	59.6634	43.6904	37.3362	70.1738	49.3945	51.6599
ENSMUSG00000027200	Sema6d	protein_coding	2	123931889	124509689	+	10559	42.9621	38.3683	37.6274	41.5568	38.8423	34.4941	36.1865	31.8241	33.3155	34.4749	32.2317	34.1405	36.0083	36.352	32.2219	32.8088	36.3883	34.7257	34.3239
ENSMUSG00000089762	Ier5l	protein_coding	2	30361549	30364231	-	2683	14.4459	17.4841	15.4801	15.2516	14.5522	31.4825	24.8981	23.0426	24.4634	22.0064	27.2567	22.1453	22.459	33.792	23.0273	23.7309	23.3406	23.7062	21.0701
ENSMUSG00000047363	Cstad	protein_coding	2	30485052	30498229	+	1229	10.6602	8.98098	5.48359	6.78838	7.86926	6.43273	11.9475	11.0581	13.1685	7.0461	9.72654	9.14083	5.46255	8.03441	9.19071	8.68801	5.83356	5.84041	7.77803
ENSMUSG00000027649	Ctnnbl1	protein_coding	2	157579321	157733534	+	2705	54.4212	57.7755	61.7645	60.6571	55.8152	55.1718	56.6687	48.0746	53.8472	57.9736	52.5104	55.4667	62.6522	60.3972	56.6889	54.3125	59.0129	51.9654	55.8113
ENSMUSG00000037843	Vstm2l	protein_coding	2	157756573	157786639	+	1363	117.216	106.931	109.354	129.124	117.603	174.009	141.113	171.657	173.49	125.104	171.795	152.389	127.943	147.525	138.245	124.036	128.066	141.164	153.326
ENSMUSG00000027650	Tti1	protein_coding	2	157823723	157870353	-	4129	32.0829	31.6531	32.7198	30.5009	33.9632	35.0358	34.7411	30.4621	31.7924	34.4716	31.8462	32.5888	33.7876	30.8279	33.5735	32.1334	32.4594	34.2851	36.2838
ENSMUSG00000059005	Hnrnpa3	protein_coding	2	75489605	75496183	+	5396	310.817	305.061	303.669	291.924	290.355	260.895	273.493	291.32	270.726	292.021	270.878	286.704	281.726	278.116	286.4	285.496	285.743	296.491	294.961
ENSMUSG00000015839	Nfe2l2	protein_coding	2	75505857	75534985	-	3796	22.5778	22.9973	23.2451	22.6061	20.4765	18.0498	17.3429	16.2162	17.3499	17.2961	17.9683	16.3099	18.9366	15.3236	15.5543	16.7208	21.7777	20.4848	17.7579
ENSMUSG00000044320	1700001O22Rik	protein_coding	2	30684781	30693647	-	2788	7.37517	8.99767	4.89075	7.05361	4.56097	5.37283	3.64615	7.74204	8.22361	0.960051	7.3142	8.77522	4.75724	8.95087	5.77022	7.65966	3.88355	3.86183	8.92643
ENSMUSG00000027651	Rprd1b	protein_coding	2	157870417	157974217	+	6499	27.1869	24.5104	25.3216	26.9582	24.6918	24.9483	26.5907	23.5358	23.0001	23.3544	24.9935	24.8532	25.1196	24.945	23.2789	22.758	26.2733	25.4638	23.9144
ENSMUSG00000026857	Ntmt1	protein_coding	2	30697838	30713045	+	2798	32.0616	31.2	32.1524	35.213	31.3006	33.2123	34.0822	34.4766	35.1869	33.7631	35.8539	32.7449	30.3141	35.3547	33.6412	32.8612	31.9509	30.3567	33.3987
ENSMUSG00000037820	Tgm2	protein_coding	2	157958322	157988356	-	4608	19.6654	17.4749	14.5573	14.6567	20.2885	12.4311	9.55955	11.8551	10.878	11.9931	12.5639	11.4313	12.7214	9.31169	12.7391	11.0281	12.9232	11.1635	12.3038
ENSMUSG00000039483	Asb6	protein_coding	2	30713109	30718266	-	5439	17.4972	18.7715	17.8658	19.3199	17.6497	20.4006	18.5416	17.7849	17.7707	18.7004	17.4963	19.3695	19.9298	18.1216	18.6277	15.887	20.9829	17.1928	17.4541
ENSMUSG00000039476	Prrx2	protein_coding	2	30724984	30771234	+	1961	6.21704	5.37273	6.6336	6.88811	5.93646	6.01193	3.62045	4.75613	3.32411	4.57652	2.39052	4.583	5.34399	3.84516	4.71274	5.2433	4.70059	5.69381	5.79916
ENSMUSG00000042410	Agps	protein_coding	2	75662521	75761694	+	9421	33.4145	27.9586	29.9284	26.6092	30.7401	31.4468	31.6	30.2657	29.5617	32.7565	31.1492	29.3078	30.1902	31.1004	30.5916	31.084	29.2599	32.4866	31.8921
ENSMUSG00000050737	Ptges	protein_coding	2	30779483	30819875	-	3931	5.13815	5.16898	5.90075	4.64894	4.64718	5.53948	4.4331	3.45725	4.91757	5.00663	3.93533	3.74692	3.79054	4.06471	5.0067	4.22527	4.61539	4.15914	4.02496
ENSMUSG00000037813	D630003M21Rik	protein_coding	2	158024453	158071142	-	5104	7.23722	7.5689	7.03191	8.63995	6.14072	8.15235	7.93506	6.36961	6.95827	6.04622	6.15367	6.70093	7.66744	7.10532	7.10857	6.276	8.05536	6.40657	6.19989
ENSMUSG00000026848	Tor1b	protein_coding	2	30842971	30849027	+	5327	58.9924	61.8779	56.9308	57.4258	52.9193	54.287	53.2808	54.0262	54.2642	48.6798	50.0725	47.7079	54.6528	53.4519	47.0986	47.4752	55.263	49.2193	52.7825
ENSMUSG00000075270	Pde11a	protein_coding	2	75819485	76169118	-	5208	8.69991	6.74342	8.27581	5.33981	8.56289	7.29713	5.82471	5.27023	6.21508	7.83009	4.72562	6.1357	6.22526	5.79137	7.36095	7.85919	7.16405	8.00143	6.96218
ENSMUSG00000026849	Tor1a	protein_coding	2	30850639	30857945	-	1995	47.7942	48.7879	50.6717	51.4774	45.7846	52.5595	48.9328	56.368	51.378	44.5117	50.5203	44.2981	45.6347	48.9552	50.4419	51.9358	44.2979	42.7753	50.3116
ENSMUSG00000042369	Rbm45	protein_coding	2	76200328	76214112	+	1898	62.8918	57.0966	58.7114	56.8293	60.6746	63.3571	55.8543	57.7044	61.7016	67.7741	61.0058	57.4791	63.4095	56.8488	62.3073	57.5071	62.1339	54.626	65.2135
ENSMUSG00000026851	BC005624	protein_coding	2	30862189	30871953	-	3280	90.7048	88.2582	89.6412	86.6026	91.6242	96.7508	92.8785	81.9749	91.9674	97.8772	84.3949	86.9195	89.6095	89.9852	96.5805	86.2669	93.0975	86.927	93.1098
ENSMUSG00000040479	Dgkz	protein_coding	2	91763169	91806209	-	6270	299.443	331.833	337.154	361.672	334.831	348.826	349.889	300.905	323.294	289.308	313.829	319.483	311.19	324.934	308.575	306.785	341.215	303.816	341.667
ENSMUSG00000058835	Abi1	protein_coding	2	22830085	22930134	-	4032	110.253	111.616	119.646	117.155	117.889	123.563	126.86	116.717	119.525	135.268	121.904	114.483	119.518	130.865	124.324	129.468	115.543	125.11	128.679
ENSMUSG00000074872	Ctxn2	protein_coding	2	124978553	124989759	+	1089	39.9353	43.5368	38.7145	32.1036	37.9906	40.6289	38.9686	37.6839	36.3279	41.3501	38.527	42.1808	42.7025	41.0501	44.3178	41.217	40.979	40.0967	37.2307
ENSMUSG00000027230	Creb3l1	protein_coding	2	91812673	91854847	-	2603	5.31283	5.58955	6.80382	6.02868	4.88513	4.42259	4.77314	4.81157	4.74945	3.44777	3.15162	4.124	4.15177	4.48314	4.27362	3.87413	5.56481	3.90651	6.0151
ENSMUSG00000042359	Osbpl6	protein_coding	2	76236852	76430991	+	10063	52.4212	58.3575	60.5079	55.4687	53.7847	52.7339	51.7599	50.8172	50.7723	58.0946	54.5273	45.5481	57.6836	56.1273	48.181	48.1609	53.0126	53.0214	53.9334
ENSMUSG00000002731	Prkra	protein_coding	2	76460242	76478359	-	2028	42.8891	40.3248	40.496	39.3756	42.3902	40.8983	35.1675	40.2084	37.3523	43.3992	40.3364	34.7141	40.1284	41.9617	38.0597	39.878	37.5889	42.8658	36.4086
ENSMUSG00000002732	Fkbp7	protein_coding	2	76493388	76503414	-	1485	13.2338	15.2033	12.0317	14.5804	15.9199	8.77958	10.1052	9.8696	10.2929	9.96643	8.20761	12.9446	9.7033	11.6061	10.4875	8.52181	11.1338	12.3525	10.4327
ENSMUSG00000044349	Snhg11	protein_coding	2	158217558	158228071	+	8527	996.248	983.651	951.419	952.182	937.374	964.515	1011.82	1126.64	999.918	1098.04	1218.08	1165.52	1002.85	1110.67	1047.22	979.458	800.882	976.371	1018.92
ENSMUSG00000002733	Plekha3	protein_coding	2	76505625	76527172	+	3126	54.0189	54.5686	51.4909	52.6786	47.095	51.1579	49.6562	42.8788	45.229	50.0652	49.3375	42.3264	55.5239	52.8949	44.3459	43.3291	51.5333	52.8759	51.3
ENSMUSG00000026854	Usp20	protein_coding	2	30872291	30913598	+	9017	41.0666	41.6747	42.4282	42.8256	45.584	45.2228	44.6116	41.9061	44.3475	40.0387	45.464	45.8206	46.3246	46.5307	40.1426	45.2174	42.319	42.5879	43.2826
ENSMUSG00000027652	Ralgapb	protein_coding	2	158251768	158341173	+	12992	69.2591	63.5054	71.9104	67.7477	64.1981	67.6946	64.4831	63.9329	65.6931	76.3852	66.7161	61.4316	70.5538	71.9954	67.2871	68.7773	66.682	69.8277	70.736
ENSMUSG00000027203	Dut	protein_coding	2	125089110	125100528	+	2410	64.4048	61.4127	62.9516	59.4275	65.6199	58.1844	68.5599	57.4976	59.8788	57.8182	62.6338	59.2521	62.3719	59.7448	61.2845	50.7049	56.9476	64.1176	63.6687
ENSMUSG00000037771	Slc32a1	protein_coding	2	158452687	158457668	+	2797	207.337	196.146	186.035	233.156	212.78	257.81	235.199	238.374	265.845	229.108	242.352	238.222	241.663	242.179	223.335	214.205	213.588	213.998	217.964
ENSMUSG00000037761	Actr5	protein_coding	2	158466808	158481118	+	4186	15.8665	12.5847	13.666	13.2396	14.4186	14.8109	14.9176	15.7876	18.0424	14.0297	13.1586	13.7168	14.8253	14.668	13.6554	12.6122	14.7853	13.4321	13.3867
ENSMUSG00000027204	Fbn1	protein_coding	2	125142514	125348305	-	12128	14.4935	9.86625	7.85712	9.45052	13.7927	12.5456	14.6882	13.2712	11.2871	13.5145	8.36833	11.0332	9.47788	13.4709	12.9401	13.2387	11.9315	8.12139	11.2657
ENSMUSG00000037754	Ppp1r16b	protein_coding	2	158507318	158608254	+	8844	132.749	153.14	149.073	158.549	137.422	148.579	144.152	125.074	139.127	149.864	140.73	127.731	148.135	138.324	131.163	144.633	144.131	131.796	144.65
ENSMUSG00000068394	Cep152	protein_coding	2	125405008	125467033	-	5768	9.1487	9.56798	10.3254	8.81625	8.35255	7.14173	7.30134	7.66913	8.76824	7.75231	6.42054	8.09359	9.11262	8.9953	6.67597	7.23329	9.13202	7.77767	8.80074
ENSMUSG00000035109	Shc4	protein_coding	2	125469367	125565307	-	8263	6.07796	7.40756	7.66289	7.76486	6.1773	5.11958	3.61261	4.61171	4.02605	4.63027	3.31885	3.47444	5.88548	3.93264	4.51519	4.66633	6.3215	5.74291	6.02369
ENSMUSG00000091337	Eid1	protein_coding	2	125515015	125516705	+	1691	541.481	523.072	496.323	483.975	542.062	548.561	540.56	558.488	593.517	595.808	592.144	541.663	503.818	543.8	568.483	583.259	485.064	596.74	582.94
ENSMUSG00000026781	Acbd5	protein_coding	2	22958179	23005430	+	9775	56.2368	54.5594	52.5422	53.567	49.9277	48.3423	51.1885	49.0703	55.3266	54.523	52.8248	48.8566	51.845	52.9873	52.3319	50.3687	48.2728	54.7263	56.5678
ENSMUSG00000058318	Phf21a	protein_coding	2	91923462	92190775	+	8561	33.2641	33.6974	36.4315	37.3801	30.3553	32.7427	31.5891	31.0026	30.2733	32.5343	30.3905	29.1317	33.1847	31.5823	29.2667	29.2176	33.0367	33.0018	30.668
ENSMUSG00000035093	Secisbp2l	protein_coding	2	125578906	125624790	-	8222	90.8937	84.2387	90.1257	90.1398	91.6404	90.2334	101.481	89.1613	93.9357	98.3526	96.9263	85.3509	91.7496	93.9805	95.4375	99.0828	84.1019	97.5827	97.882
ENSMUSG00000026775	Yme1l1	protein_coding	2	23046381	23089272	+	8009	59.5945	60.0436	59.7248	57.8636	61.7195	55.244	59.232	57.9274	53.353	71.126	65.4971	60.0348	63.6859	59.2464	64.0848	67.7955	63.941	70.5279	67.3537
ENSMUSG00000027655	Dhx35	protein_coding	2	158636727	158700134	+	5170	13.1282	13.1493	13.2477	12.5255	15.9699	15.1039	18.5701	14.2775	16.1301	14.4353	14.9158	14.8242	13.1438	12.6055	15.6908	15.1837	14.0655	12.9195	13.676
ENSMUSG00000074622	Mafb	protein_coding	2	160205623	160208985	-	3363	10.6051	10.2192	10.9519	8.50559	11.6097	14.5174	12.9546	12.4405	12.0978	11.2363	9.33938	10.2442	11.296	10.9972	13.6893	15.1107	12.3996	11.2054	12.007
ENSMUSG00000026771	Spopl	protein_coding	2	23396232	23462116	-	10280	14.7271	13.5188	13.2488	14.1638	13.4498	12.5072	12.965	13.2203	13.9284	14.7952	14.1364	12.5066	12.6949	14.8446	13.3351	12.5795	11.6995	13.0919	14.0925
ENSMUSG00000070544	Top1	protein_coding	2	160487808	160564684	+	10426	44.9762	44.1751	45.0223	43.4015	35.9709	43.8206	36.6326	34.6837	41.6097	42.7524	42.0176	34.576	48.5921	46.4071	37.8036	42.2927	42.5501	47.6757	47.4397
ENSMUSG00000027206	Cops2	protein_coding	2	125672224	125701059	-	3549	133.923	145.608	144.982	134.666	141.301	132.485	144.171	136.055	139.529	163.304	153.553	138.434	140.628	144.375	148.96	157.729	136.215	158.373	156.037
ENSMUSG00000026986	Hnmt	protein_coding	2	23892922	23939406	-	1769	49.0656	47.7887	50.2347	42.7825	47.9891	47.7487	51.6269	45.9447	48.7931	63.994	55.517	50.3808	50.9094	45.8726	56.1122	52.535	53.3484	52.2977	52.8261
ENSMUSG00000027207	Galk2	protein_coding	2	125701029	125826219	+	6088	17.6943	22.6215	22.5774	22.4483	21.593	21.142	15.1338	20.4412	22.7806	26.8966	24.0628	21.5283	23.8299	21.5864	22.8546	19.5849	18.5057	22.4996	20.8183
ENSMUSG00000016933	Plcg1	protein_coding	2	160573220	160617680	+	7857	62.6697	68.2293	65.0094	63.5591	63.1871	71.2823	64.9576	64.5764	67.6024	68.7947	66.7642	64.4053	68.0857	67.5675	63.6692	63.4949	67.1333	64.1778	68.6567
ENSMUSG00000035877	Zhx3	protein_coding	2	160590628	160714918	-	13259	37.7406	38.8987	38.2986	40.0159	34.0259	34.7819	31.1177	29.2024	30.1762	31.0171	28.7088	31.8954	36.95	35.8415	30.4878	30.9596	38.8327	37.3837	35.1033
ENSMUSG00000027208	Fgf7	protein_coding	2	125876578	125932441	+	3248	7.45113	7.87784	6.1765	6.84969	10.8077	5.67947	4.86852	4.8406	5.3288	5.1384	3.39173	5.14972	4.53722	5.2511	2.68727	4.2006	7.02746	3.92877	4.4654
ENSMUSG00000023330	Dtwd1	protein_coding	2	125994061	126007199	+	1350	31.1361	27.687	26.5858	25.0141	33.1664	27.226	38.6061	29.0166	32.135	36.9712	32.1202	27.9234	30.6867	32.0499	34.8623	29.8796	25.4697	31.0154	30.2769
ENSMUSG00000027222	Pex16	protein_coding	2	92205021	92211561	+	1775	40.1859	39.5715	42.6479	45.0999	44.3962	41.1017	40.4528	42.1863	41.4099	39.6504	40.9358	45.5692	43.0806	43.7958	42.5204	40.6605	45.9141	38.3044	39.9267
ENSMUSG00000044916	1700029I15Rik	protein_coding	2	92212883	92216053	+	1348	7.42436	6.5133	7.20859	7.36799	7.83888	6.68799	5.50624	7.9074	7.17024	7.35849	7.47685	6.66711	7.53121	6.92558	5.84016	6.16081	5.96983	7.69141	7.0914
ENSMUSG00000027412	Lpin3	protein_coding	2	160722590	160747917	+	3694	4.43335	4.07453	4.03065	2.85002	6.2059	3.86734	3.84391	3.7512	3.71183	2.72785	2.41116	4.46038	2.9699	2.57586	2.91878	1.98054	4.4362	3.40045	3.25701
ENSMUSG00000050700	Emilin3	protein_coding	2	160748357	160754248	-	3548	8.97513	10.3227	8.87894	11.0294	14.5883	8.67844	7.36747	6.90983	8.48938	4.97019	7.39902	6.05118	7.66104	6.93234	4.63068	3.73396	7.75289	6.40639	8.22211
ENSMUSG00000027223	Mapk8ip1	protein_coding	2	92214021	92231608	-	4644	261.035	265.926	266.041	285.686	272.851	305.143	301.936	285.243	299.947	279.942	283.045	297.92	286.057	303.86	269.022	277.567	291.874	265.975	287.608
ENSMUSG00000057133	Chd6	protein_coding	2	160788898	160950942	-	19093	35.6629	35.4742	36.7832	37.8493	37.0335	38.6247	36.1369	35.8413	36.9314	39.1786	37.774	33.9042	37.1945	38.3739	36.0158	34.4968	34.9293	37.5733	35.9788
ENSMUSG00000075415	Fnbp1	protein_coding	2	30916218	31031814	-	10030	125.307	120.601	130.711	129.76	140.582	118.979	113.529	111.215	116.132	107.844	109.156	125.968	115.649	118.37	95.8601	89.2064	114.981	115.715	99.4798
ENSMUSG00000027359	Slc27a2	protein_coding	2	126394327	126430163	+	3754	8.19179	10.8254	13.9862	11.112	8.44444	9.34757	11.3474	14.2681	12.0952	11.7436	16.1713	11.4382	13.1727	9.32574	11.1238	7.69019	7.79516	13.2251	6.05869
ENSMUSG00000068742	Cry2	protein_coding	2	92233991	92264388	-	6320	104.889	96.0156	101.105	105.952	111.058	108.26	113.307	100.942	91.0496	100.697	98.5034	106.416	109.413	106.697	107.505	93.0783	116.728	104.425	101.157
ENSMUSG00000049922	Slc35c1	protein_coding	2	92283109	92290883	-	3275	16.7241	18.3833	20.4346	19.7125	18.9762	21.006	21.5799	20.586	19.9727	18.2688	18.3218	16.0078	18.2492	19.7897	19.3874	19.2601	19.9704	15.4638	18.2176
ENSMUSG00000027221	Chst1	protein_coding	2	92430052	92445595	+	2680	178.909	155.848	192.987	179.592	156.978	235.477	221.986	215.669	211.191	212.262	215.499	195.153	229.363	212.29	220.441	243.846	203.531	194.177	215.365
ENSMUSG00000027220	Syt13	protein_coding	2	92745443	92786403	+	3761	230.25	232.646	250.366	237.936	226.433	289.825	276.851	250.608	251.195	270.145	267.732	252.965	264.053	254.954	277.759	273.072	230.813	259.927	267.576
ENSMUSG00000000194	Gpr107	protein_coding	2	31042328	31108787	+	12766	29.9616	28.316	31.4047	30.4512	29.3353	28.987	27.3394	27.8044	27.2214	28.7492	27.9631	27.8667	30.2834	29.5892	26.8658	27.2142	30.6476	29.8468	27.8864
ENSMUSG00000075028	Prdm11	protein_coding	2	92802363	92876398	-	10177	7.27715	7.04968	8.30076	7.82697	6.84576	7.3731	8.08607	7.61968	6.62608	6.57518	7.1167	6.05902	7.15984	7.3563	7.46655	6.33398	7.11664	6.60241	6.38073
ENSMUSG00000062661	Ncs1	protein_coding	2	31135835	31182331	+	4653	293.693	278.458	292.271	301.825	293.494	317.52	307.386	309.203	301.782	308.095	318.817	319.341	324.39	321.33	300.06	307.839	314.768	318.853	302.495
ENSMUSG00000053141	Ptprt	protein_coding	2	161363910	162503067	-	12611	71.1062	67.6121	74.1824	65.2581	71.3213	73.7651	74.2234	67.9986	72.0981	79.4546	69.4194	73.1657	73.2047	70.7823	77.761	79.0711	69.3231	82.9572	73.8793
ENSMUSG00000068735	Trp53i11	protein_coding	2	93017893	93032104	+	3690	80.7251	72.1293	77.1326	85.6471	86.4915	78.0321	65.7234	69.8334	62.804	65.4541	61.0432	74.285	72.8635	71.9589	81.4896	73.0914	89.7321	75.053	76.7791
ENSMUSG00000016921	Srsf6	protein_coding	2	162773448	162777128	+	4810	163.73	166.211	160.476	149.125	134.231	145.446	140.961	149.417	143.419	156.925	153.938	142.158	169.496	155.421	139.938	138.906	146.285	148.896	140.794
ENSMUSG00000035576	L3mbtl1	protein_coding	2	162785392	162816442	+	4193	13.5399	12.7432	13.7927	13.6912	12.6433	16.8039	17.1247	15.8883	16.4041	16.1842	20.8509	17.3853	14.5272	18.6683	14.0408	14.5718	13.2252	13.5523	14.2684
ENSMUSG00000076441	Ass1	protein_coding	2	31360219	31410684	+	2414	51.6345	48.0096	41.8117	44.2705	39.6925	41.713	51.1342	49.0128	50.1888	46.3083	49.6162	56.2583	51.5513	46.3334	43.7426	45.5424	45.1553	53.1914	49.567
ENSMUSG00000027361	Gabpb1	protein_coding	2	126469362	126518257	-	7752	10.7038	11.0671	10.6548	10.8648	9.70348	9.62589	10.5531	9.48765	9.27879	10.8053	10.6431	9.01715	10.4557	10.4681	9.42695	9.36119	9.07864	10.5711	10.2052
ENSMUSG00000017858	Ift52	protein_coding	2	162859274	162888061	+	2802	81.7606	70.3684	81.3289	68.8367	70.7573	75.5863	73.2498	67.6184	69.5514	83.7814	81.058	75.5532	84.3844	79.4505	90.0909	94.35	62.2962	81.6183	72.4663
ENSMUSG00000026843	Fubp3	protein_coding	2	31462663	31507530	+	5914	40.3374	38.7269	38.7714	39.7349	43.3059	42.8245	47.774	41.7697	42.6829	44.5935	43.6361	38.4558	41.9187	43.1679	42.9447	36.8785	38.7931	39.9849	41.1616
ENSMUSG00000044033	Ccdc141	protein_coding	2	76840246	77000979	-	11717	8.13769	7.96433	10.0054	8.3749	7.78025	8.84253	8.12499	8.52861	7.76951	7.43099	8.14176	7.47852	8.07746	7.937	8.83682	8.38723	8.15429	9.81865	8.67885
ENSMUSG00000074607	Tox2	protein_coding	2	163045045	163165022	+	3401	36.2752	27.4384	30.9218	35.5697	30.0165	38.0901	37.3384	40.1168	34.3678	37.3136	37.1469	35.454	34.9537	38.7993	36.9357	32.907	32.2659	37.0513	34.7461
ENSMUSG00000039356	Exosc2	protein_coding	2	31560727	31571361	+	2888	29.8654	29.5328	30.1193	29.7824	29.333	27.807	29.7236	26.2973	27.5525	33.6922	27.8379	27.0565	31.1838	29.9635	27.9706	26.976	32.0698	29.2726	27.9636
ENSMUSG00000035399	Oser1	protein_coding	2	163247742	163266470	-	2600	21.2059	20.8403	19.2897	23.1493	19.7697	17.9775	19.6731	20.2934	18.9333	19.3783	17.4891	19.5876	21.0347	21.8892	20.2738	16.351	20.259	18.4048	19.017
ENSMUSG00000027363	Usp8	protein_coding	2	126549248	126601168	+	4193	105.499	97.5182	104.997	102.045	107.553	100.625	102.402	100.478	103.946	110.586	106.882	97.2864	104.853	109.698	99.469	99.8803	99.6605	105.946	110.256
ENSMUSG00000042272	Sestd1	protein_coding	2	77010684	77110936	-	9857	50.1939	47.6922	50.8331	47.4183	47.1685	47.4618	47.1122	45.9857	46.7709	52.5999	46.821	41.1054	46.1312	45.9714	50.8721	48.1243	45.5853	50.6705	49.5261
ENSMUSG00000027215	Cd82	protein_coding	2	93249456	93293485	-	3005	23.2527	22.7898	23.2616	26.4414	27.3565	17.9547	21.1026	22.8791	22.5153	21.2202	19.266	21.7662	21.0332	22.225	15.8897	16.8451	22.7385	17.9811	17.3315
ENSMUSG00000017943	Gdap1l1	protein_coding	2	163280396	163297244	+	2580	99.6573	95.4805	92.1541	95.4709	98.7124	100.368	102.38	96.9861	108.12	92.15	102.478	96.375	93.1686	98.4645	100.496	90.8957	105.596	97.3741	104.127
ENSMUSG00000048486	Fitm2	protein_coding	2	163308299	163314549	-	3967	41.9248	37.8148	47.0937	49.6227	42.7994	49.6127	47.5895	45.0738	45.273	43.341	41.2414	44.4291	47.6742	48.2434	38.439	41.0219	50.7143	44.1793	43.9143
ENSMUSG00000026842	Abl1	protein_coding	2	31578388	31693553	+	11596	18.4852	16.6357	18.8545	19.3057	18.333	18.2045	18.5207	16.8445	16.8061	17.1624	18.596	17.6965	17.9191	18.1917	16.7954	16.6937	17.6648	16.0939	17.1551
ENSMUSG00000027016	Zfp385b	protein_coding	2	77240978	77649983	-	8223	28.3248	29.8049	29.009	32.2734	28.9023	27.679	26.8045	26.6706	28.1281	29.6209	27.5066	24.3483	27.8381	27.9025	24.4756	25.8979	25.6403	26.381	28.2206
ENSMUSG00000026841	Fibcd1	protein_coding	2	31703302	31736017	-	4751	24.2058	28.9347	34.572	25.6716	32.7964	31.3831	30.2268	23.3891	24.4129	29.826	22.8421	16.4469	27.572	23.391	26.6565	26.3033	27.4091	24.8025	22.1324
ENSMUSG00000004113	Cacna1b	protein_coding	2	24493899	24653164	-	9942	75.5714	66.814	77.6077	72.4275	77.5517	87.4017	78.2764	81.5359	78.2723	80.3554	72.1891	72.3678	80.2905	79.8524	84.7792	86.6945	76.7044	82.7061	85.3909
ENSMUSG00000017679	Ttpal	protein_coding	2	163444234	163458420	+	5951	47.9755	46.8325	51.1456	46.0302	45.2637	50.5291	52.0051	52.3018	48.8386	50.2956	46.4764	48.6623	52.4165	46.0371	53.9798	53.329	47.7473	49.1175	49.4912
ENSMUSG00000027198	Ext2	protein_coding	2	93491373	93652894	-	7328	24.0368	24.8527	26.4993	27.5951	27.5442	28.088	22.7899	26.6552	26.7477	26.3417	29.2348	24.6648	24.8922	24.9405	27.3482	27.253	24.9582	25.9298	26.5393
ENSMUSG00000026840	Lamc3	protein_coding	2	31777303	31835258	+	6091	7.46858	7.90743	7.97667	10.2076	7.82141	7.58277	7.70889	8.04994	5.60932	5.24742	5.73374	5.24622	6.93576	6.18976	5.98478	7.07696	7.42266	5.76125	7.38699
ENSMUSG00000017707	Serinc3	protein_coding	2	163465192	163487051	-	3840	301.047	290.77	294.928	289.116	291.082	294.879	303.216	278.623	286.71	316.168	291.218	278.707	300.153	279.771	321.07	320.955	300.937	320.158	318.168
ENSMUSG00000001864	Aif1l	protein_coding	2	31840151	31863454	+	4032	15.7053	13.3765	13.3717	14.7798	12.0376	13.3126	12.646	13.4165	13.7699	13.6283	14.5331	13.312	15.1885	13.7143	10.3144	12.1131	13.1001	12.9561	10.4235
ENSMUSG00000035268	Pkig	protein_coding	2	163500306	163568074	+	3990	47.5205	48.9136	43.5227	52.4233	44.1687	58.0866	54.4731	51.359	53.9694	47.3529	50.6378	42.9842	48.138	51.07	56.1037	55.603	57.9394	43.6248	57.5816
ENSMUSG00000027365	Trpm7	protein_coding	2	126633485	126718150	-	11315	40.0917	40.5492	40.8617	39.2367	40.0142	35.7074	36.3356	36.1743	36.7711	42.399	40.3322	34.4408	38.3201	37.2393	36.6031	35.4573	36.1165	40.1589	38.3959
ENSMUSG00000035238	Kcnk15	protein_coding	2	163695571	163701666	+	2003	4.99653	7.13866	4.53833	5.85113	5.72257	6.16285	4.02788	5.05552	4.2644	1.72934	3.27655	2.61736	3.43346	3.31638	3.07594	2.96155	3.50631	4.08127	1.89252
ENSMUSG00000035226	Rims4	protein_coding	2	163701671	163760603	-	4962	103.047	110.008	120.247	125.021	108.354	127.518	111.018	101.286	113.295	112.042	108.976	101.931	129.787	107.857	109.301	120.066	113.555	109.537	115.689
ENSMUSG00000001855	Nup214	protein_coding	2	31864448	31942383	+	9659	22.8327	23.0883	23.6253	23.1155	24.3087	23.7507	21.0153	20.6915	19.8505	22.2504	21.7671	21.2195	22.1059	19.9253	22.6973	20.6965	21.8132	21.8809	21.039
ENSMUSG00000018326	Ywhab	protein_coding	2	163836880	163860508	+	3382	573.979	549.849	562.824	549.758	567.216	568.205	582.258	597.648	595.112	641.758	620.837	592.005	572.278	566.52	607.448	612.726	529.538	617.079	580.26
ENSMUSG00000087006	Gm13889	protein_coding	2	93786155	93787546	-	1392	72.289	50.0989	44.1363	57.2235	46.4472	68.5522	59.2337	66.8112	66.3678	66.5084	68.7007	49.6782	60.1097	65.648	75.6124	62.7858	54.4478	57.8675	59.9108
ENSMUSG00000098004	Gm27027	protein_coding	2	93787162	93826699	-	547	5.6552	4.58602	3.43829	6.89978	3.60162	4.31056	5.01474	5.84598	2.46558	4.60544	3.85652	3.65113	3.59217	5.25141	4.38024	5.0608	6.41968	2.91605	5.12218
ENSMUSG00000027366	Sppl2a	protein_coding	2	126732311	126775155	-	8665	31.7309	31.0927	30.369	28.6327	32.3679	29.1964	27.5228	29.6771	29.5208	34.7786	31.4595	26.0162	29.1582	29.9808	31.7003	29.7113	28.8071	29.3382	31.365
ENSMUSG00000050592	Fam78a	protein_coding	2	31940067	31974869	-	5973	4.17364	4.5358	3.77849	4.55614	4.22784	5.66591	4.83557	5.53213	5.19328	6.1946	4.66976	5.01549	5.04416	6.10164	4.44116	4.40289	5.56062	4.10587	4.27694
ENSMUSG00000051373	Plpp7	protein_coding	2	31985540	32000820	+	2078	29.7728	34.8879	35.4488	37.759	36.0265	44.7867	41.2322	33.9832	35.0473	35.46	40.1555	37.0024	41.9996	35.3363	37.4734	38.2524	39.9234	34.6381	32.4393
ENSMUSG00000018322	Tomm34	protein_coding	2	163895460	163913089	-	3040	66.2614	64.4467	67.8471	65.2771	71.2859	67.2962	65.7104	59.5195	64.1802	64.6885	62.1443	66.0248	63.8275	65.7301	62.2079	64.7835	65.6012	67.0957	66.1966
ENSMUSG00000027011	Ube2e3	protein_coding	2	78698468	78751637	+	4390	87.6662	86.6279	83.7196	93.3025	88.6517	85.9363	84.4642	84.6785	93.7516	90.2011	89.4315	76.4293	86.1983	83.3456	87.7932	84.0477	80.3234	87.3388	90.2909
ENSMUSG00000018209	Stk4	protein_coding	2	163912242	163997444	+	5860	42.7896	40.1111	40.573	41.796	38.662	41.9173	37.3103	37.0615	38.0129	40.8667	36.6385	34.337	46.3008	42.8917	35.4843	38.5343	41.6474	41.7824	42.7222
ENSMUSG00000040164	Kcns1	protein_coding	2	164005539	164013033	-	2712	4.62963	5.3649	6.41478	6.07935	6.47185	16.4168	15.4098	12.6755	14.4216	22.758	13.2234	12.5191	12.5585	14.63	22.2762	18.8838	6.42017	14.2628	20.1763
ENSMUSG00000040174	Alkbh3	protein_coding	2	93810895	93841152	-	3159	9.38911	7.62333	8.1366	8.55181	10.8287	7.81525	9.19412	7.42329	7.8982	8.87174	7.12298	9.48323	9.17459	7.89966	8.72235	8.51271	8.89285	8.07891	7.93026
ENSMUSG00000001998	Ap4e1	protein_coding	2	126850637	126909829	+	9810	13.2068	12.172	13.2604	12.8985	12.6702	11.5936	11.8098	12.2781	11.9378	14.83	13.404	11.299	12.769	12.829	12.5609	11.5092	11.9618	11.5241	12.4828
ENSMUSG00000027195	Hsd17b12	protein_coding	2	93863034	93988309	-	2407	155.354	161.123	161.938	168.766	153.13	149.82	153.849	160.087	153.526	166.475	154.053	146.033	157.144	152.457	148.39	150.743	155.859	147.944	152.626
ENSMUSG00000027009	Itga4	protein_coding	2	79085770	79163467	+	13978	10.909	8.7758	11.8068	10.0187	10.6859	9.45628	8.64617	8.04509	8.57111	8.81972	9.30653	6.48316	6.92318	7.33388	10.1745	9.44952	8.03907	10.6554	8.47769
ENSMUSG00000001999	Blvra	protein_coding	2	126912585	126939004	+	2446	34.5182	35.3823	30.564	33.3775	29.1419	30.4502	32.3241	29.5241	28.0284	33.1504	30.4727	28.9859	32.7352	27.8914	28.617	31.1231	32.3616	28.5301	30.254
ENSMUSG00000034701	Neurod1	protein_coding	2	79282865	79287095	-	2729	185.032	233.114	217.72	223.025	233.701	143.374	121.21	127.332	149.825	107.196	131.066	135.938	138.123	142.626	91.6855	75.2819	170.12	157.448	143.918
ENSMUSG00000074825	Itpripl1	protein_coding	2	126980692	126985362	-	3738	4.47853	4.76477	5.32492	4.67641	4.59964	4.15577	2.9785	4.49122	4.3296	3.87513	3.8877	3.3393	3.89865	2.68962	3.38805	3.86155	3.87512	4.21386	3.70368
ENSMUSG00000027194	Ttc17	protein_coding	2	94131112	94237024	-	8984	34.2905	31.8595	33.809	35.8412	32.0958	30.7996	32.9395	28.3564	30.6243	31.8437	28.6988	31.5948	33.536	33.4125	28.2506	27.2257	32.4258	28.585	32.251
ENSMUSG00000016995	Matn4	protein_coding	2	164231313	164247080	-	5174	12.5905	12.1209	10.9959	13.5524	9.34608	11.9022	11.726	11.6398	11.9036	13.2069	10.1476	11.8213	14.3995	13.2203	10.1547	10.7006	13.7153	9.21009	11.372
ENSMUSG00000027193	Api5	protein_coding	2	94242027	94268481	-	4545	90.2816	100.066	102.762	96.4141	89.9236	95.7311	87.7255	85.0154	89.318	95.8201	103.091	82.2816	97.8496	91.682	88.4517	85.3144	86.8555	97.3016	93.195
ENSMUSG00000017009	Sdc4	protein_coding	2	164266167	164285807	-	2547	139.956	142.417	150.206	149.663	146.612	125.52	123.156	127.119	106.785	111.765	99.2962	120.265	122.663	117.151	109.257	109.696	139.249	127.522	125.794
ENSMUSG00000050587	Lrrc4c	protein_coding	2	96148514	97462011	+	4626	68.2465	55.2033	68.3359	60.6744	75.3793	80.9525	86.6778	81.9139	83.8668	96.8311	77.9275	77.1172	71.3943	78.7832	93.4512	99.0373	69.8049	75.7715	88.3924
ENSMUSG00000003660	Snrnp200	protein_coding	2	127050306	127082371	+	7819	112.66	109.723	109.123	110.181	121.193	105.173	114.306	96.1765	102.428	114.215	104.92	107.789	114.781	102.636	108.039	103.937	109.039	109.064	106.342
ENSMUSG00000003662	Ciao1	protein_coding	2	127082858	127089736	-	3197	62.8936	67.4806	67.6527	66.98	69.8579	69.0673	69.1457	70.5166	66.9344	69.0468	66.4974	67.2335	69.6562	66.5455	70.6624	70.6321	67.5512	72.2825	72.2768
ENSMUSG00000034850	Tmem127	protein_coding	2	127089828	127103027	+	4811	131.169	133.953	138.127	143.562	131.039	143.744	140.831	131.883	127.924	140.889	135.343	133.93	141.859	142.962	131.194	137.398	136.857	138.049	134.701
ENSMUSG00000027007	Itprid2	protein_coding	2	79465696	79503310	+	5599	53.4616	54.974	54.8369	53.1105	50.2205	45.9026	48.9344	41.74	44.763	44.2059	44.3328	45.7469	50.7402	49.4123	44.3215	41.7432	55.871	48.3595	48.0989
ENSMUSG00000017734	Dbndd2	protein_coding	2	164328026	164332687	+	4389	67.3297	64.8714	67.2766	69.065	55.8637	63.4873	65.2559	73.8905	66.5783	68.1236	74.1249	70.0192	65.6987	70.1522	65.7039	48.7461	59.5395	69.5508	58.4678
ENSMUSG00000027367	Stard7	protein_coding	2	127112138	127139287	+	5567	98.7125	91.8796	94.3976	91.1672	95.8066	96.7926	103.678	94.9216	98.5198	99.2148	97.8487	89.3291	95.5928	92.1688	97.8526	106.13	98.586	103.686	98.1126
ENSMUSG00000039262	Prrc2b	protein_coding	2	32041094	32124549	+	11262	251.037	240.676	251.292	263.655	257.595	293.014	275.06	249.585	259.986	258.164	261.967	251.663	272.731	260.292	263.947	266.418	264.477	271.122	270.621
ENSMUSG00000017721	Pigt	protein_coding	2	164339440	164350221	+	3856	63.7536	63.1041	69.7476	69.1844	76.0333	76.9389	75.4058	69.315	71.1177	59.8598	65.7096	76.9138	69.0473	66.021	65.8205	63.4837	77.8628	61.9976	69.627
ENSMUSG00000027165	Iftap	protein_coding	2	101391126	101479877	-	4289	16.6734	17.5464	16.042	15.7931	14.991	14.2612	19.262	14.9735	15.7225	17.3637	15.8483	17.6365	17.0272	15.6133	17.0783	17.3806	15.5219	15.2944	16.101
ENSMUSG00000027164	Traf6	protein_coding	2	101508774	101532014	+	7883	15.535	14.8292	15.7067	14.8168	15.4039	13.3016	15.2903	13.9274	12.7459	14.9998	13.7667	12.5726	13.5224	14.2341	14.6762	12.4414	14.6816	14.1135	14.8652
ENSMUSG00000039254	Pomt1	protein_coding	2	32126602	32145017	+	6442	12.711	13.3956	13.819	13.8759	14.2623	13.8656	13.0999	11.0861	12.0031	11.365	11.7523	12.2847	13.0649	12.4017	12.1941	12.1243	13.2869	10.8947	12.6386
ENSMUSG00000046338	Gpat2	protein_coding	2	127267119	127278012	+	2628	2.76963	1.14546	0.29819	1.1338	0.817801	0.897214	5.83291	0.6084	0.342129	0.359471	0.356759	0.379979	0.8723	0.614837	0.911716	0.752408	0.389729	0.379347	0.752574
ENSMUSG00000027371	Fahd2a	protein_coding	2	127278135	127286470	-	1463	53.2336	55.7265	58.8135	53.2244	63.6577	52.806	51.2856	49.9079	55.7721	48.3215	53.8313	55.458	50.9249	52.8903	54.6298	54.1974	48.305	54.514	52.4971
ENSMUSG00000002550	Uck1	protein_coding	2	32145014	32150171	-	2751	54.7018	53.162	51.6162	57.4767	51.0408	57.5264	53.2577	57.1511	50.7407	53.6847	57.5113	48.6406	59.0452	54.1665	49.271	51.3199	58.9303	50.2268	53.7397
ENSMUSG00000032841	Prr5l	protein_coding	2	101544630	101713359	-	4967	12.6023	8.58574	8.77202	8.55832	9.30288	9.32663	14.1963	10.4617	10.1822	12.4577	9.81543	10.5548	11.0107	10.4821	7.06345	8.35995	8.60158	8.10867	8.59408
ENSMUSG00000017299	Dnttip1	protein_coding	2	164587903	164610527	+	2122	47.6778	54.0249	50.5195	46.8051	48.3617	57.7149	52.3155	49.4782	54.7646	51.6419	51.4731	54.3527	53.0892	54.9088	53.5525	53.4866	49.4383	46.7925	50.8733
ENSMUSG00000027163	Commd9	protein_coding	2	101716592	101731991	+	1602	58.2695	62.4789	62.1241	66.2137	66.7427	62.2499	61.1383	60.5483	60.3338	57.1021	56.0372	66.2295	66.131	59.1717	55.0176	57.024	65.029	54.2646	63.0655
ENSMUSG00000036893	Ehmt1	protein_coding	2	24679940	24809626	-	8116	26.9942	27.4778	28.7156	28.3423	27.9593	27.9243	26.8	24.3299	24.5384	27.8192	26.0209	23.7465	29.4964	25.9919	25.0935	25.6546	27.691	26.8271	25.973
ENSMUSG00000079056	Kcnip3	protein_coding	2	127298418	127364014	-	3546	125.62	153.513	150.585	146.6	172.533	181.411	131.779	142.408	159.678	137.379	133.324	135.876	149.059	139.839	145.949	160.484	173.424	151.31	156.773
ENSMUSG00000017300	Tnnc2	protein_coding	2	164619081	164621887	-	800	2.0471	2.19498	1.17547	2.97962	2.01486	9.36216	1.81526	1.6655	1.12389	1.9681	0.585976	1.87235	1.22807	0.448831	2.13928	2.22449	3.1092	2.99077	0.412035
ENSMUSG00000048058	Ldlrad3	protein_coding	2	101780548	102016730	-	6023	12.4472	11.3703	12.4124	13.2251	12.8458	12.5964	10.5553	11.5918	10.6362	11.8942	12.4142	10.3622	12.9679	12.102	9.91675	11.4247	10.0329	11.4209	10.672
ENSMUSG00000050373	Snx21	protein_coding	2	164627743	164635728	+	4760	47.4025	49.8021	50.1137	53.9169	50.9829	59.0635	51.6952	50.6087	54.1169	45.5806	49.0447	45.1566	47.9878	55.8587	45.7338	48.6024	52.6243	48.4221	49.6865
ENSMUSG00000044627	Swi5	protein_coding	2	32168828	32178081	-	5551	83.0985	83.6937	83.8277	86.1696	83.5965	76.6328	80.9255	81.4656	82.8494	84.7799	83.0142	80.547	84.3642	80.3384	88.7929	82.641	89.5657	81.32	84.411
ENSMUSG00000027189	Trim44	protein_coding	2	102130464	102238173	-	5645	310.774	272.186	288.192	276.62	288.652	295.383	320.713	287.439	315.845	314.841	298.791	300.283	282.062	290.019	326.246	323.028	271.921	311.493	334.387
ENSMUSG00000075012	Fjx1	protein_coding	2	102279711	102282844	-	3134	91.9693	60.7527	59.4609	70.3547	76.1197	118.916	78.7219	99.9935	92.8808	82.6931	79.7257	63.4869	71.4221	95.6666	80.1103	84.0396	81.5612	96.1298	119.587
ENSMUSG00000017307	Acot8	protein_coding	2	164634685	164646801	-	1997	30.7982	30.3991	30.2941	32.2282	28.4298	29.4483	31.5926	30.1574	28.4772	28.7775	29.8123	27.0023	31.1579	30.5664	29.3093	24.4567	33.7031	25.8591	29.6285
ENSMUSG00000045822	Zswim3	protein_coding	2	164647018	164664050	+	2708	17.6051	14.9142	16.842	18.9985	16.4681	18.3873	18.2927	15.7447	16.1861	18.024	17.8303	14.5658	19.2888	17.3698	16.8741	16.356	18.4785	16.5663	18.076
ENSMUSG00000027188	Pamr1	protein_coding	2	102380357	102473386	+	6046	16.7638	14.3974	16.3572	14.7519	16.9145	22.4129	21.1904	19.3491	17.957	22.7605	18.2209	17.0532	19.6351	19.5686	26.8347	23.0568	16.8434	22.491	25.3245
ENSMUSG00000059173	Pde1a	protein_coding	2	79664797	79959802	-	6012	84.8078	68.7223	88.6096	66.1476	90.4132	103.724	106.659	103.852	102.743	123.141	98.7544	78.4816	98.3494	103.772	115.774	137.643	84.6448	106.093	114.536
ENSMUSG00000017764	Zswim1	protein_coding	2	164664606	164668791	+	2781	23.4898	22.7312	26.2624	27.2855	26.4043	26.8819	27.0959	27.1174	25.7837	25.4771	27.5605	28.5464	28.9097	26.9847	29.1699	25.8809	27.7794	21.7237	27.3801
ENSMUSG00000039873	Neurl2	protein_coding	2	164672652	164675376	-	1014	5.74247	7.91653	5.40977	10.9703	12.3638	9.30129	11.6164	7.6212	7.31528	6.98735	9.70848	6.64738	4.52151	7.2592	8.43896	6.04508	6.06039	8.25855	6.01392
ENSMUSG00000026972	Arrdc1	protein_coding	2	24815364	24825264	-	2510	24.7936	22.9867	21.0429	26.8284	26.9718	24.811	20.5714	21.5519	21.9405	19.4458	19.4236	24.8652	22.7675	21.8872	22.8417	17.2524	24.3081	22.5599	22.3254
ENSMUSG00000026974	Zmynd19	protein_coding	2	24839804	24852087	+	4168	28.4647	28.7087	29.4054	28.8335	29.3055	31.6132	29.4995	28.8984	32.3038	31.8825	31.717	30.3672	32.9608	31.7025	31.4116	29.9351	34.3321	33.486	33.3345
ENSMUSG00000027006	Dnajc10	protein_coding	2	80145810	80184387	+	5004	108.728	96.9031	103.202	95.1127	113.816	98.7854	110.538	105.228	106.999	115.821	110.731	104.119	108.05	100.494	103.903	103.371	102.543	112.244	103.717
ENSMUSG00000034800	Zfp661	protein_coding	2	127416582	127429014	-	5165	9.75879	10.345	13.4729	9.53785	9.43171	9.72099	11.4965	11.9696	12.7512	12.4678	13.8864	10.8269	10.6837	9.73264	11.4978	9.26453	9.68825	13.3181	11.3918
ENSMUSG00000027004	Frzb	protein_coding	2	80242314	80277969	-	3237	13.7724	12.8644	14.477	13.9914	13.0022	10.7548	9.72029	11.1136	9.4439	10.8954	8.47195	9.56321	13.4556	11.148	14.6452	14.1718	15.0519	13.7358	13.4417
ENSMUSG00000026975	Dph7	protein_coding	2	24852412	24862175	+	2365	41.6248	41.7915	40.1597	44.9357	46.2703	37.2405	43.0512	40.7888	38.0175	37.4148	39.0486	33.7788	36.2797	34.0087	36.6165	34.6973	30.1292	34.4814	35.7503
ENSMUSG00000027374	Mrps5	protein_coding	2	127429142	127448749	+	6578	29.8756	33.9406	42.4345	35.0596	30.2763	32.1128	31.0792	37.3103	40.2879	39.1108	45.182	38.3312	37.9611	30.7591	36.6845	33.6067	35.9671	43.7992	35.1526
ENSMUSG00000036850	Mrpl41	protein_coding	2	24864129	24865110	-	888	102.662	102.263	97.426	93.7281	91.3644	86.3743	95.9419	79.5236	89.8608	83.3342	91.5918	91.9305	100.127	85.1162	96.7493	88.8461	99.5207	88.4659	83.8917
ENSMUSG00000005089	Slc1a2	protein_coding	2	102489004	102621129	+	13133	779.137	672.742	713.484	633.767	671.705	674.906	771.092	703.442	672.368	747.619	665.281	657.068	686.604	674.85	759.004	753.607	668.574	745.678	778.138
ENSMUSG00000027375	Mal	protein_coding	2	127475146	127498615	-	2778	178.034	154.143	135.346	143.654	157.888	160.667	178.259	176.79	215.069	206.984	167.229	211.363	187.851	204.284	138.244	147.339	140.364	148.929	155.855
ENSMUSG00000017760	Ctsa	protein_coding	2	164674793	164681939	+	4715	59.6257	63.9508	65.1181	63.1523	71.8673	61.5099	62.7289	57.2521	57.5891	58.7718	57.1187	65.8663	62.6148	59.0192	57.6039	59.1311	69.5114	57.2148	58.8296
ENSMUSG00000027378	Nphp1	protein_coding	2	127582652	127630774	-	2708	28.9611	27.8831	30.0378	26.5539	25.5949	26.1725	28.4817	30.8006	28.5539	30.8152	28.4765	28.394	25.154	23.2703	29.3242	27.6008	25.7186	30.5557	26.1706
ENSMUSG00000051319	Mtln	protein_coding	2	127633308	127634408	-	800	84.8409	84.35	84.6335	106.77	91.3402	70.563	80.0733	84.9403	80.0774	75.3784	84.0876	83.3194	82.6903	76.7501	90.0636	78.1044	89.9839	70.2832	76.0204
ENSMUSG00000017754	Pltp	protein_coding	2	164681438	164699553	-	2562	137.574	144.814	142.292	133.358	143.516	109.952	117.648	95.1712	90.4554	100.049	90.3895	110.499	125.715	102.45	108.884	94.1584	124.442	111.989	98.8111
ENSMUSG00000027002	Nckap1	protein_coding	2	80330856	80411608	-	4964	464.808	467.397	466.84	443.661	457.993	468.262	489.726	472.727	494.296	543.964	521.76	450.761	487.073	487.349	504.29	557.268	462.791	497.498	513.898
ENSMUSG00000039849	Pcif1	protein_coding	2	164721224	164736374	+	6544	48.6054	51.137	50.1992	56.399	58.8967	50.0409	52.3473	52.1231	49.1188	43.5245	50.2521	48.6398	45.0144	53.8268	43.2824	41.8188	54.0857	44.5447	47.4746
ENSMUSG00000027001	Dusp19	protein_coding	2	80447389	80462074	+	2992	26.577	25.3203	24.6198	24.631	20.7711	20.7214	22.3807	21.0191	22.6131	21.1545	19.5064	17.4385	18.9355	15.6011	20.7064	22.1392	20.8812	18.1259	19.1695
ENSMUSG00000039834	Zfp335	protein_coding	2	164733802	164753677	-	4743	48.0328	51.8318	51.1194	53.4819	47.9182	54.6841	47.696	48.1494	48.2447	43.6195	46.4531	47.1606	51.8192	56.3996	42.4337	43.7322	55.3117	44.1817	48.0924
ENSMUSG00000026999	Nup35	protein_coding	2	80447580	80489250	+	3366	27.9488	30.4067	29.1015	29.8611	26.7105	25.7124	22.914	22.5629	22.0371	25.2591	27.3665	23.0659	29.7228	27.3619	24.1002	20.8542	28.9066	27.4258	29.1338
ENSMUSG00000002546	Golga2	protein_coding	2	32177396	32197933	+	5500	87.2437	85.382	87.1697	91.2665	95.606	96.0299	98.7797	86.8238	93.4262	95.0702	93.2448	92.5052	92.4702	91.5616	92.5412	90.9211	90.5824	91.4996	91.3368
ENSMUSG00000070866	Zfp804a	protein_coding	2	81883566	82090223	+	5245	16.6873	18.2223	18.7357	17.8758	18.0294	20.2032	22.9191	24.0314	23.9135	26.9568	21.942	20.5143	22.2903	23.5155	22.0576	27.2566	18.0488	22.0103	21.6819
ENSMUSG00000036833	Pnpla7	protein_coding	2	24866045	24944069	+	7496	14.8562	15.2936	16.3712	15.2903	15.8169	14.4694	14.3577	15.8195	14.2436	13.3167	10.6314	13.2883	15.4219	13.9152	14.7717	13.2947	15.869	14.39	13.8957
ENSMUSG00000027381	Bcl2l11	protein_coding	2	127967958	128002881	+	8029	5.14459	5.31142	6.50027	6.482	5.06356	4.94057	5.90844	5.44309	5.12324	5.74572	6.48084	5.31691	5.28204	4.31558	5.7765	5.61503	4.9203	5.28945	4.35179
ENSMUSG00000027091	Zc3h15	protein_coding	2	83474779	83494966	+	2789	146.733	145.98	135.937	136.25	154.696	146.059	123.346	139.785	144.023	161.061	138.836	132.297	172.197	152.239	156.415	133.216	167.72	169.359	164.873
ENSMUSG00000027087	Itgav	protein_coding	2	83554741	83637260	+	10744	71.8949	67.2434	65.2939	67.5202	65.6117	64.6632	56.1535	56.2027	63.7473	70.7668	55.6088	51.9554	71.249	61.7268	65.4686	64.7821	67.4652	73.0249	71.5615
ENSMUSG00000048388	Fam171b	protein_coding	2	83642980	83713830	+	5744	278.617	256.271	245.025	257.5	247.196	277.953	265.688	264.531	284.378	306.591	263.2	236.434	282.56	258.39	297.949	291.676	266.623	305.569	296.659
ENSMUSG00000014355	Anapc1	protein_coding	2	128452024	128529311	-	16714	34.0761	40.8386	47.4762	40.2416	37.8042	33.766	33.1615	37.8658	37.871	41.0059	43.389	36.2655	39.9708	33.2448	37.159	33.5509	33.528	43.3627	34.8087
ENSMUSG00000014361	Mertk	protein_coding	2	128540876	128644814	+	4336	25.0117	33.4975	29.1336	26.2961	29.3679	29.9405	20.5045	26.611	26.2829	21.4966	15.6765	18.4816	26.6611	21.1166	28.971	26.9967	33.2381	27.5902	27.8617
ENSMUSG00000017740	Slc12a5	protein_coding	2	164802722	164841647	+	7447	401.802	392.603	414.52	439.774	386.84	470.145	428.212	439.778	435.009	430.441	434.474	453.567	469.747	457.209	455.881	426.531	436.568	428.034	440.463
ENSMUSG00000039804	Ncoa5	protein_coding	2	164842277	164876787	-	4383	63.6855	63.3004	57.4994	63.7664	53.5293	65.4729	52.6812	53.0162	52.7202	54.6381	59.7875	49.1546	69.2257	63.6535	55.4855	55.1288	61.7575	58.7738	58.811
ENSMUSG00000014353	Tmem87b	protein_coding	2	128660038	128696181	+	8395	32.0578	26.4451	30.1509	27.0691	29.8889	28.9789	31.6563	28.9493	30.8719	31.5647	31.2428	25.9608	27.4823	28.8492	29.0096	28.0053	27.2064	30.0681	30.6461
ENSMUSG00000027386	Fbln7	protein_coding	2	128704901	128738954	+	3228	5.1861	6.91639	6.31188	7.13828	7.21276	4.51157	3.04918	3.87996	5.15292	3.46308	3.55797	4.79494	4.1088	3.61512	5.19577	3.92035	5.66586	4.94139	2.75711
ENSMUSG00000027387	Zc3h8	protein_coding	2	128768188	128785997	-	1624	18.5998	18.3816	15.5378	16.268	16.1012	18.106	16.2947	17.5574	19.1006	16.8695	19.7731	17.5244	18.3505	21.5572	21.0766	18.8723	18.1993	17.6795	19.9928
ENSMUSG00000042851	Zc3h6	protein_coding	2	128809322	128860483	+	5668	22.569	18.6769	22.8678	20.3618	26.3213	23.0023	27.9271	24.9178	24.4687	29.2785	27.6654	22.6831	21.5512	19.67	28.6243	24.6991	17.089	25.4332	23.4368
ENSMUSG00000027394	Ttl	protein_coding	2	128907862	128938203	+	5945	44.3816	41.3943	45.3182	44.4729	44.5562	52.6332	56.9702	46.3481	49.6819	54.2925	48.6129	44.2602	46.3824	48.59	53.7176	55.2787	48.2631	46.3834	58.1076
ENSMUSG00000053166	Cdh22	protein_coding	2	164953427	165076773	-	3702	68.0769	62.6799	62.8693	73.5648	68.0207	80.0646	65.5103	59.8175	70.0688	60.1808	59.579	64.7381	63.6484	66.0032	64.8602	62.6528	79.3232	67.4311	68.6947
ENSMUSG00000027395	Polr1b	protein_coding	2	128942915	128968514	+	5805	18.0554	22.0822	23.4891	22.5845	21.5659	22.9611	16.1496	20.2901	21.3356	22.4578	23.0958	20.9436	22.6504	21.247	22.6421	16.9972	19.6851	23.0469	21.4357
ENSMUSG00000037938	Chchd5	protein_coding	2	128971620	128975400	+	1727	24.4446	25.8554	27.2256	29.1003	30.593	25.0573	23.0777	23.9168	26.0311	25.0714	21.8511	28.3327	24.5567	20.8952	24.1799	24.5019	24.0611	23.0903	24.8127
ENSMUSG00000005087	Cd44	protein_coding	2	102641486	102731970	-	6776	9.61382	10.0697	11.033	9.93792	9.01307	5.93604	5.78656	6.21365	7.69608	7.80736	7.40253	7.03696	6.64542	7.12725	5.88491	6.47826	8.07584	7.85652	6.51861
ENSMUSG00000059588	Calcrl	protein_coding	2	84160970	84255755	-	4882	14.4617	12.1265	14.5428	13.7527	15.3345	10.7959	13.4519	10.4801	13.1221	13.3841	11.3786	11.8124	11.1353	11.3633	10.9724	13.8518	12.078	12.048	12.1872
ENSMUSG00000027397	Slc20a1	protein_coding	2	129040684	129053536	+	5580	162.92	153.255	153.077	150.013	148.703	138.922	156.557	133.383	127.294	146.105	137.484	134.8	153.678	136.419	137.895	131.113	144.663	132.816	135.336
ENSMUSG00000010914	Pdhx	protein_coding	2	102851420	102903858	-	3930	71.8134	69.5756	68.1152	68.7915	72.6876	77.5372	81.3764	78.2486	78.3579	72.6346	65.8441	72.2894	67.6639	79.442	76.0777	76.3258	73.6044	70.7741	82.994
ENSMUSG00000010911	Apip	protein_coding	2	102904020	102922989	+	1000	51.6779	48.9167	54.5416	49.4616	51.7595	44.2449	54.8613	45.035	51.9239	51.1707	43.1279	49.4299	45.6843	42.5492	49.2889	49.6309	45.0651	42.469	50.1034
ENSMUSG00000017664	Slc35c2	protein_coding	2	165118474	165129744	-	3914	65.9238	62.8099	69.5549	65.6723	64.1533	65.345	60.684	62.9093	63.3446	64.0413	59.2863	63.0175	69.9485	56.0523	66.2443	56.6322	61.1578	58.1242	62.9105
ENSMUSG00000027082	Tfpi	protein_coding	2	84263199	84307119	-	5463	13.5566	8.40316	8.95101	9.67207	14.1626	7.03268	7.73851	6.78027	7.61194	8.12748	4.63375	7.81429	9.38159	8.6102	6.98603	7.70951	9.48116	9.30682	9.53344
ENSMUSG00000027187	Cat	protein_coding	2	103284194	103315505	-	2613	92.4794	85.9224	87.2115	88.7157	85.471	83.1237	95.2826	75.6707	80.6037	71.1018	56.5121	77.7696	78.3937	60.5999	79.8401	81.3481	84.2166	84.8512	86.0337
ENSMUSG00000006476	Nsmf	protein_coding	2	24944367	24952893	+	4896	225.82	243.682	255.485	231.586	235.689	298.842	310.058	294.02	294.196	288.591	284.467	280.444	289.193	309.965	289.467	309.079	270.635	244.304	266.88
ENSMUSG00000032724	Abtb2	protein_coding	2	103396655	103547562	+	6032	9.50245	9.52351	9.48375	11.7564	9.35279	10.8991	8.69379	9.98414	10.1732	9.26628	8.47101	9.43623	11.3469	9.85167	7.74566	8.81799	10.3818	8.85862	9.72707
ENSMUSG00000037902	Sirpa	protein_coding	2	129434755	129472509	+	4911	315.131	322.163	343.871	346.075	329.496	338.909	308.914	316.563	316.274	325.637	316.816	302.514	346.391	310.846	324.163	322.951	340.389	336.246	308.921
ENSMUSG00000027400	Pdyn	protein_coding	2	129528485	129541753	-	2887	32.712	44.2277	33.7127	33.0954	48.0781	70.7666	63.6596	54.4589	68.1265	79.8422	56.5882	53.7859	66.8698	59.7612	58.5689	74.8604	50.9848	45.1672	59.8285
ENSMUSG00000037885	Stk35	protein_coding	2	129642437	129674207	+	6195	31.8401	33.9738	35.6213	33.9886	28.968	33.2474	33.209	33.853	29.0997	31.1847	31.2899	29.0549	34.9425	33.9069	30.9686	28.056	35.5927	31.6699	28.5464
ENSMUSG00000078202	Nrarp	protein_coding	2	25070770	25073351	+	2582	30.0925	22.7344	25.7977	26.1572	25.6648	37.6023	44.8699	41.0762	51.6242	30.4896	38.2178	27.1691	27.4596	36.1568	40.1011	40.588	38.6472	35.9851	39.6396
ENSMUSG00000059555	Tor4a	protein_coding	2	25082978	25086898	-	3301	4.57529	3.49571	4.41556	5.11496	4.93728	4.1597	3.66609	2.74471	4.42612	3.29111	3.5503	2.79822	4.762	3.53517	3.16258	4.01336	2.3492	2.95967	2.69614
ENSMUSG00000027185	Nat10	protein_coding	2	103551601	103591615	-	7199	28.815	23.6952	23.6214	23.5643	27.4905	27.3583	27.2327	25.6152	26.7274	24.7141	21.0981	30.5859	25.5657	27.3077	26.293	24.6376	26.5233	22.9879	28.1367
ENSMUSG00000026825	Dnm1	protein_coding	2	32198483	32243275	-	5249	711.703	714.237	745.156	752.141	766.483	800.827	750.068	766.54	757.413	756.076	800.205	803.253	776.821	775.625	767.743	765.503	751.73	766.278	769.592
ENSMUSG00000013465	Nelfb	protein_coding	2	25089724	25101501	-	3432	93.6332	88.3694	94.8958	92.3172	93.4109	87.2929	87.9658	86.1865	87.0428	86.8443	88.3062	95.1449	100.765	90.6555	90.9068	83.9442	99.7604	90.1067	86.5849
ENSMUSG00000027184	Caprin1	protein_coding	2	103593286	103627994	-	10219	127.405	124.949	132.374	128.449	117.792	124.855	113.466	118.597	122.057	136.14	129.547	110.3	133.01	130.797	113.129	125.811	122.662	126.823	131.638
ENSMUSG00000044628	Rnf208	protein_coding	2	25132941	25134274	+	1334	144.453	147.805	166.715	189.856	176.413	197.443	192.564	178.785	170.69	168.661	165.514	192.755	185.469	182.628	181.919	172.09	181.194	170.688	171.238
ENSMUSG00000032698	Lmo2	protein_coding	2	103788331	103811261	+	2166	35.788	34.6287	34.6598	34.6659	39.1106	40.5338	43.8777	41.3375	42.8595	39.2531	39.7144	38.0347	34.1699	43.7641	36.662	37.7938	35.194	34.2434	35.9912
ENSMUSG00000039205	Ciz1	protein_coding	2	32242339	32270982	+	8604	23.5386	24.3158	26.9047	25.0495	23.4801	25.5184	26.4615	22.888	25.2889	23.588	25.1172	23.038	27.8424	27.8146	23.73	22.6827	25.2191	22.7101	23.5038
ENSMUSG00000017670	Elmo2	protein_coding	2	165129951	165168399	-	6652	114.89	114.718	113.141	119.507	113.862	119.725	117.403	106.92	121.344	118.891	106.906	108.423	127.854	108.362	123.854	112.183	124.474	108.025	131.217
ENSMUSG00000039195	1110008P14Rik	protein_coding	2	32267109	32271950	-	2694	90.3068	110.901	104.544	96.0025	88.0202	107.654	109.368	99.8061	101.96	93.5105	100.577	94.4281	98.8294	93.0983	122.607	116.629	118.29	92.2914	103.636
ENSMUSG00000006471	Ndor1	protein_coding	2	25134833	25146034	-	5835	5.08315	4.90103	5.80179	5.68518	5.52489	5.46713	6.60913	5.48029	5.50871	5.09987	5.1819	5.39082	4.91089	5.16906	5.39677	4.94755	4.76433	4.1688	4.23686
ENSMUSG00000078201	Tmem203	protein_coding	2	25145451	25146304	+	854	64.135	62.2732	73.0422	73.7344	78.2245	98.5833	78.6	72.7045	78.4356	94.3953	81.5152	69.2812	85.7063	82.1981	87.9759	83.1218	92.5178	70.742	87.4247
ENSMUSG00000017667	Zfp334	protein_coding	2	165216184	165230179	-	8205	15.8567	15.6536	16.1409	16.8984	16.4801	19.3215	18.6037	18.967	16.2454	15.5433	16.9115	13.57	14.9674	20.2179	15.0597	16.0018	18.1356	15.8682	15.3264
ENSMUSG00000048707	Tprn	protein_coding	2	25152630	25159568	+	2932	66.0335	67.4195	75.0502	74.7953	95.4133	67.5044	55.3082	52.078	59.1079	53.9148	58.7575	64.7105	64.0006	62.7629	44.6534	42.7567	69.6145	55.5585	59.5848
ENSMUSG00000026966	Ssna1	protein_coding	2	25161051	25162422	-	1276	84.7076	90.0405	77.5046	80.6395	85.8999	70.545	62.4688	76.2264	76.1006	63.6703	69.9865	71.607	76.4819	69.3648	80.6085	77.1715	71.8963	70.6285	71.5571
ENSMUSG00000026820	Ptges2	protein_coding	2	32285908	32295784	+	5058	23.8518	25.4922	26.5863	27.2159	26.1672	29.4783	30.4976	27.9229	29.375	29.292	29.1945	30.7986	28.3912	28.4313	29.3019	28.968	27.7704	26.6477	27.9903
ENSMUSG00000026965	Anapc2	protein_coding	2	25162490	25175927	+	3445	121.539	111.702	118.24	118.666	124.043	124.527	114.05	118.968	119.012	115.036	111.174	115.294	126.574	120.018	114.31	112.9	117.604	111.876	115.202
ENSMUSG00000018459	Slc13a3	protein_coding	2	165246948	165315150	-	5215	24.4248	28.1881	26.9279	23.3494	28.7451	18.2981	19.369	15.7895	15.8186	15.7901	12.1353	22.8344	18.8077	15.4229	18.6074	17.7068	27.4394	18.1224	15.0434
ENSMUSG00000053552	Ebf4	protein_coding	2	130137089	130212401	+	3236	26.1475	26.2018	27.3646	25.2291	26.4552	28.6741	27.0756	29.8101	31.1189	26.3225	29.1902	28.2356	25.0472	29.2378	25.7031	24.8082	25.9533	28.2195	25.0073
ENSMUSG00000027180	Fbxo3	protein_coding	2	103858066	103893585	+	7237	66.6306	67.6619	73.6974	71.4196	68.0312	68.0557	69.8313	66.942	63.02	71.9472	69.8605	65.8525	72.6289	70.7512	68.9582	68.3608	66.7183	72.4034	70.3254
ENSMUSG00000027408	Cpxm1	protein_coding	2	130232695	130239494	-	2432	16.8347	13.5123	14.6289	12.0067	19.368	17.6225	16.9186	19.3943	17.0063	15.5377	18.89	17.04	13.3311	16.5359	19.352	13.09	12.4536	15.6589	16.8067
ENSMUSG00000068686	Cd59b	protein_coding	2	103900194	103921505	+	1300	17.2166	10.4201	20.0131	10.3905	11.297	8.5353	19.1146	9.63425	14.5242	10.7792	7.75292	16.5151	10.8322	7.5956	14.4813	15.9707	9.90442	7.82203	15.3404
ENSMUSG00000032679	Cd59a	protein_coding	2	103926146	103945699	+	1811	80.3819	83.6645	74.5998	79.961	81.786	65.9412	57.201	72.2481	59.5769	73.6382	71.9609	65.7544	67.9928	71.5751	65.1115	73.9178	77.076	72.7739	60.2467
ENSMUSG00000037773	Pced1a	protein_coding	2	130259167	130266607	-	5072	31.4994	29.4775	32.3531	30.9006	28.1784	29.4516	32.6086	30.788	32.2189	31.6946	31.4708	31.3534	32.9294	30.512	30.4695	27.9134	29.9727	29.2473	28.5305
ENSMUSG00000017897	Eya2	protein_coding	2	165436952	165613647	+	2963	10.6243	11.5141	9.62694	6.70405	8.64363	6.36619	5.93584	6.38543	7.51032	5.73892	7.51505	6.74036	5.471	4.84732	5.83374	5.00505	6.1726	6.86374	5.28428
ENSMUSG00000026819	Slc25a25	protein_coding	2	32304499	32341434	-	7862	40.9432	41.1285	40.9464	42.8511	36.6079	45.3214	44.8236	43.1478	43.3718	42.0156	45.4053	45.6616	46.153	46.6757	41.4033	39.0838	46.6936	41.1095	40.9414
ENSMUSG00000039164	Naif1	protein_coding	2	32340469	32346965	+	4650	5.16544	5.07105	6.33656	5.93787	5.43073	7.0095	6.41957	5.84535	5.60738	5.34986	5.54472	5.1003	7.04272	5.63693	6.10959	5.48549	6.73365	5.74572	6.09634
ENSMUSG00000068373	D430041D05Rik	protein_coding	2	103973418	104240679	-	16639	53.499	48.9227	54.9337	49.902	53.5175	58.4253	57.7292	52.4983	53.969	61.5921	57.2911	50.6674	61.1614	54.9635	58.8645	65.9664	53.9834	56.3081	65.3352
ENSMUSG00000039157	Fam102a	protein_coding	2	32425344	32459762	+	6066	50.7257	47.971	49.1683	52.6893	55.2117	56.4764	56.5786	57.8558	59.8076	55.6235	56.6463	55.3946	53.8522	57.1509	55.7778	52.2854	51.425	51.2761	50.5364
ENSMUSG00000026810	Dpm2	protein_coding	2	32460870	32463591	+	1971	106.631	100.037	103.055	101.79	105.587	98.9398	103.232	104.645	100.586	94.2613	95.3735	105.128	98.6114	96.7344	104.109	105.839	100.661	93.7747	94.4899
ENSMUSG00000027411	Vps16	protein_coding	2	130266259	130286189	+	3727	84.3667	81.4421	80.6983	77.0154	87.1225	86.4122	85.8087	81.4381	87.4508	83.688	83.2033	85.8724	85.7598	82.2757	83.2981	78.9445	82.0888	83.67	81.8984
ENSMUSG00000046854	Pip5kl1	protein_coding	2	32464809	32473794	+	2494	11.3089	12.7741	13.0084	13.0622	11.059	15.7385	16.4333	18.271	14.6007	14.1413	15.8829	17.5173	13.6562	18.5003	14.6164	14.9053	12.9067	14.71	15.9263
ENSMUSG00000079442	St6galnac4	protein_coding	2	32477107	32489710	+	6482	29.0829	31.6955	30.4898	35.4563	34.0403	30.8766	26.2622	25.0364	29.3717	25.286	25.4206	26.536	31.2481	26.3399	24.5809	22.7872	28.8703	26.638	27.6639
ENSMUSG00000027177	Hipk3	protein_coding	2	104256826	104324791	-	7987	87.1661	90.1093	95.25	88.6635	85.3224	85.699	90.8503	77.8051	83.6975	91.173	90.2405	79.5167	87.3762	87.732	94.2814	84.8416	85.4773	92.4655	89.5777
ENSMUSG00000039671	Zmynd8	protein_coding	2	165626072	165740936	-	11031	57.9495	58.808	59.9295	59.893	53.887	61.2583	57.5156	54.2573	57.7077	56.7505	55.2457	54.7678	66.189	62.5784	51.9896	56.1955	64.3569	56.0324	61.0488
ENSMUSG00000027176	Cstf3	protein_coding	2	104420868	104495774	+	5879	35.9658	31.4476	33.5371	31.2541	31.3171	30.0565	33.2375	32.9076	32.3079	38.0029	36.5201	27.6866	33.8126	32.9504	33.8558	30.943	30.6866	30.9981	33.7253
ENSMUSG00000027303	Ptpra	protein_coding	2	130292198	130398044	+	10848	59.8497	59.592	63.2232	61.7091	62.5557	61.4222	61.6541	62.7877	64.5658	65.5599	65.0797	57.5097	63.7131	60.9364	61.165	63.3408	61.3154	61.5726	64.4488
ENSMUSG00000027175	Tcp11l1	protein_coding	2	104487633	104542501	-	6877	25.0575	28.8536	28.0093	26.1697	23.8294	24.2224	17.5974	20.4984	20.7553	23.536	24.574	19.4214	26.1437	22.2947	22.7957	20.9608	25.9993	24.2092	21.3057
ENSMUSG00000037740	Mrps26	protein_coding	2	130405662	130410615	+	4358	32.61	34.7099	33.9495	36.5558	32.8361	39.019	37.803	37.5443	36.3628	33.0577	32.7007	35.0582	36.3707	34.6871	36.2077	35.6173	36.3941	32.8038	34.8688
ENSMUSG00000026811	St6galnac6	protein_coding	2	32489721	32509541	+	4815	127.961	122.328	128.736	132.922	129.777	138.814	131.666	130.555	133.047	120.302	128.659	133.663	124.601	132.813	126.642	125.621	132.519	124.062	127.401
ENSMUSG00000027301	Oxt	protein_coding	2	130418093	130418974	+	537	49.8115	55.1227	32.1046	34.7714	28.0154	34.3518	53.1846	53.5936	51.9042	49.844	42.3387	39.0508	37.8103	42.4593	34.7384	59.6512	63.2125	43.8127	51.5619
ENSMUSG00000037727	Avp	protein_coding	2	130422540	130424474	-	577	48.5659	40.8672	58.1282	87.0991	34.7644	98.5554	121.926	127.005	130.894	132.89	110.086	92.5897	112.946	125.704	95.804	150.099	145.047	107.122	163.1
ENSMUSG00000027300	Ubox5	protein_coding	2	130431922	130471958	-	5585	11.7617	13.4748	12.0949	13.1242	13.4685	14.1555	14.85	11.1649	13.04	13.6164	13.5137	12.5605	15.5387	13.1475	12.0428	14.3033	13.8325	12.852	13.1025
ENSMUSG00000079043	Fastkd5	protein_coding	2	130455760	130471947	-	3015	5.0093	6.32338	6.39391	5.33663	5.10861	6.30239	4.65607	5.39145	4.77142	4.90884	5.20868	5.7133	5.10509	5.24009	4.59785	5.31222	5.19261	4.49691	6.01311
ENSMUSG00000074994	Qser1	protein_coding	2	104585140	104647105	-	9191	26.6879	23.0631	26.6359	23.4496	22.9159	19.5576	23.4021	18.8748	19.076	20.0258	19.5092	19.285	22.1092	21.3306	20.073	19.7496	22.2872	21.4983	21.7875
ENSMUSG00000027678	Ncoa3	protein_coding	2	165834556	165913390	+	7895	33.1662	33.3308	29.44	31.7775	27.517	32.1669	29.0626	25.8547	26.2218	27.3615	29.2728	28.933	34.5945	33.9509	28.2672	29.5535	33.9889	28.9165	29.5391
ENSMUSG00000037703	Lzts3	protein_coding	2	130474759	130484723	-	4252	205.544	204.719	215.705	214.478	208.33	285.52	266.55	242.727	253.748	253.243	251.038	235.849	282.006	291.466	238.4	268.278	233.788	222.128	249.081
ENSMUSG00000027171	Prrg4	protein_coding	2	104661086	104680221	-	3165	5.86426	6.73703	7.87358	4.95818	5.43237	4.07551	3.41577	4.37817	3.83509	4.37771	2.96228	3.07621	3.98364	4.02743	4.54216	5.62273	4.29931	5.16574	3.80139
ENSMUSG00000026817	Ak1	protein_coding	2	32511770	32525070	+	2593	227.578	237.795	240.503	253.491	246.718	259.05	269.633	260.519	263.181	235.656	252.65	252.053	247.036	241.915	250.872	238.377	246.135	242.292	238.481
ENSMUSG00000068290	Ddrgk1	protein_coding	2	130495880	130506579	-	2084	103.905	117.603	121.683	106.565	88.0023	100.563	103.829	114.187	115.409	118.464	127.43	114.042	121.707	102.688	121.787	97.2534	101.101	124.281	116.493
ENSMUSG00000074797	Itpa	protein_coding	2	130509530	130523534	+	1963	59.6042	60.3177	69.8613	61.6263	57.1144	57.1611	58.6901	64.0745	65.4984	67.7758	67.344	63.7151	64.0625	60.6368	62.8597	55.9051	56.7223	70.0844	65.1531
ENSMUSG00000006800	Sulf2	protein_coding	2	165915009	165997583	-	5871	47.7924	44.0951	55.0993	47.368	53.7204	61.3997	59.5847	56.6002	54.2133	55.7814	51.8206	61.9544	54.8321	55.563	53.4036	57.4237	50.3418	54.1678	59.2892
ENSMUSG00000026814	Eng	protein_coding	2	32536607	32572670	+	4048	17.9807	18.0953	19.6685	20.1683	17.786	16.9262	16.901	16.3258	15.5479	16.1027	18.0078	14.1844	21.2769	14.4584	14.5014	16.0707	14.9641	12.5601	14.3724
ENSMUSG00000027170	Eif3m	protein_coding	2	104830001	104847425	-	2590	108.617	111.577	97.9706	105.61	117.002	101.213	97.3125	103.608	103.711	113.679	104.345	108.341	100.838	99.4707	109.822	106.501	102.195	111.933	105.952
ENSMUSG00000009566	Fpgs	protein_coding	2	32572621	32594149	-	3802	10.8643	9.83099	10.2232	11.1807	10.8345	10.9077	10.0158	11.0741	10.1688	9.56617	8.32265	12.6071	10.7669	10.483	9.58792	9.04931	10.3136	9.49203	8.32305
ENSMUSG00000009555	Cdk9	protein_coding	2	32595796	32602796	-	4611	56.748	50.9762	55.6759	54.1944	55.66	62.837	64.3537	64.3804	60.3017	57.2291	62.067	65.9443	56.4632	66.6579	63.5056	60.5506	57.7201	54.0082	62.4441
ENSMUSG00000039621	Prex1	protein_coding	2	166408262	166555752	-	10266	59.9813	58.7186	58.8534	59.7897	52.3374	61.0944	55.0116	56.8728	59.4023	56.2557	56.3259	56.0524	64.2308	58.0079	58.3644	58.3414	68.3545	54.6532	60.1395
ENSMUSG00000026959	Grin1	protein_coding	2	25181193	25209107	-	9700	192.169	194.219	205.589	206.689	213.755	232.828	221.325	207.771	210.435	216.743	222.864	212.765	223.687	223.305	222.767	215.712	214.329	201.358	218.047
ENSMUSG00000027309	4930402H24Rik	protein_coding	2	130548120	130748326	-	10659	73.3218	67.2148	72.8137	70.8913	69.277	68.432	63.8827	71.0261	65.3944	72.9264	66.1457	66.3521	72.8157	68.5858	63.0203	62.0709	69.1288	66.1624	64.4164
ENSMUSG00000059013	Sh2d3c	protein_coding	2	32611067	32645006	+	5233	19.4726	17.545	17.6406	18.3723	20.9114	18.2352	20.3816	18.9433	18.9857	19.3463	17.4684	18.9393	15.3636	17.6685	20.3094	18.6662	19.1527	16.8027	17.5113
ENSMUSG00000009551	6330409D20Rik	protein_coding	2	32622632	32631028	-	1431	6.86658	7.01202	8.54287	7.6347	9.26156	8.62626	9.80995	9.68338	6.75435	8.58209	11.3018	7.67605	6.52227	7.90395	7.89335	7.87615	7.87301	6.96663	7.71665
ENSMUSG00000074582	Arfgef2	protein_coding	2	166647508	166739972	+	8770	58.9258	57.2362	63.3885	61.2231	64.5326	66.6133	61.8565	60.0414	62.9995	62.6023	62.4329	55.7647	63.4248	65.1803	58.1922	54.7203	62.3967	61.2705	62.524
ENSMUSG00000005973	Rcn1	protein_coding	2	105216636	105229664	-	3196	56.2518	43.4052	40.6534	40.1508	43.2616	50.0808	61.0894	46.6922	50.9901	56.0134	38.0628	41.0088	50.2603	51.4555	42.8391	50.1756	43.629	43.3581	59.201
ENSMUSG00000036646	Man1b1	protein_coding	2	25222350	25242224	+	5391	78.5103	73.2417	81.9257	76.1992	79.3668	86.1367	84.4347	74.2939	80.43	76.9864	78.1302	79.9275	81.4008	76.7284	77.206	78.5282	79.115	82.1802	76.2466
ENSMUSG00000026958	Dpp7	protein_coding	2	25242288	25246371	-	3337	58.1283	66.6792	61.7146	56.9077	59.3059	55.8619	59.9104	57.097	56.582	59.0726	56.1919	62.318	65.0164	54.0696	55.4917	61.5656	63.5772	50.9666	46.9697
ENSMUSG00000027312	Atrn	protein_coding	2	130748415	130872253	+	13208	89.5219	88.7147	94.7635	91.109	93.7121	99.33	101.251	95.8946	95.5241	107.37	99.2894	92.5588	99.3146	99.2403	100.174	104.316	93.7623	97.881	100.326
ENSMUSG00000002718	Cse1l	protein_coding	2	166747960	166788309	+	5273	74.1247	77.973	76.685	76.0208	73.0252	76.254	74.3288	71.7619	69.2282	79.4856	80.412	70.4009	77.6328	79.6711	71.2416	77.6231	70.7574	83.263	78.3592
ENSMUSG00000026956	Uap1l1	protein_coding	2	25249901	25255694	-	4071	11.979	13.1867	14.7836	14.5895	16.4977	13.5598	13.159	12.8952	13.6932	10.7131	12.2636	11.4674	11.423	13.4506	10.0054	12.0456	10.9979	13.0768	9.67588
ENSMUSG00000027316	Gfra4	protein_coding	2	130881552	130885008	-	2165	55.4718	50.5186	49.2266	51.4723	57.1626	66.7547	52.9906	55.6345	57.8299	52.2161	45.4707	59.7306	49.9171	61.5303	54.228	56.1689	60.8915	48.5339	57.5516
ENSMUSG00000009563	Tor2a	protein_coding	2	32647246	32651951	+	3050	29.4723	28.9511	28.5709	31.3918	26.1308	30.8775	34.8636	31.7154	35.0065	33.1932	28.2806	31.1035	32.9634	32.257	30.0761	34.9436	34.1562	30.4634	29.1801
ENSMUSG00000053746	Ptrh1	protein_coding	2	32665798	32667609	+	1135	15.5511	13.9241	14.223	12.776	14.3594	16.6194	12.937	11.0348	11.4865	13.4559	11.7712	9.45796	9.81016	12.9706	15.8325	13.5887	16.2429	10.7158	10.8908
ENSMUSG00000038987	Cfap157	protein_coding	2	32667393	32674440	-	1779	4.09139	3.94825	5.55026	4.91299	3.12088	2.26097	1.99542	2.99583	2.27432	2.65512	1.58105	2.80659	1.7488	2.01835	2.50123	3.001	3.04309	2.57777	2.40875
ENSMUSG00000015085	Entpd2	protein_coding	2	25285886	25291333	+	2128	14.0236	13.6744	14.1409	13.2552	13.4661	15.5124	18.5773	16.655	17.3232	19.2371	13.3277	20.6474	16.0819	18.2232	17.0499	15.1459	17.6018	13.9607	14.8704
ENSMUSG00000039536	Stau1	protein_coding	2	166789469	166838198	-	6065	56.4045	56.4579	58.4535	59.0192	55.8705	60.8308	59.5411	53.9549	56.2595	58.7219	58.4334	55.5272	58.6398	62.8734	58.3266	56.8583	59.3946	60.6209	60.8167
ENSMUSG00000015094	Npdc1	protein_coding	2	25289363	25299506	+	3906	160.628	161.649	164.553	180.791	178.869	181.807	179.492	170.421	168.9	153.861	173.903	170.202	170.618	177.51	162.029	165.283	184.673	152.474	162.324
ENSMUSG00000017999	Ddx27	protein_coding	2	166857113	166876867	+	4817	26.8584	26.2468	23.9469	26.9693	23.6468	25.943	25.056	23.5112	23.7984	26.1815	24.8161	26.4313	28.146	26.5367	25.7584	24.2189	25.9097	25.6216	27.1325
ENSMUSG00000026797	Stxbp1	protein_coding	2	32677614	32737257	-	4997	608.927	591.319	626.131	646.448	625.178	626.795	594.246	611.404	587.069	578.624	642.616	634.182	601.364	625.507	613.708	602.299	583.387	626.006	607.341
ENSMUSG00000026796	Niban2	protein_coding	2	32766126	32815266	+	4672	29.873	28.9944	30.8291	31.6329	28.8658	29.6575	26.7662	23.2713	25.1625	27.4658	23.429	27.1447	33.5057	27.4755	23.9203	26.1132	35.8272	28.764	25.2583
ENSMUSG00000039501	Znfx1	protein_coding	2	166877713	166904636	-	8189	36.3084	38.3834	36.4405	41.3583	38.6016	42.4446	42.9746	38.8541	40.1851	42.3759	43.5636	39.1739	43.9301	43.628	44.8075	43.4872	43.2567	38.7375	43.7947
ENSMUSG00000027318	Adam33	protein_coding	2	130892511	130905734	-	5394	3.6096	3.76701	2.87656	3.94041	1.9922	4.55129	5.2948	4.89089	3.91717	3.73626	3.43286	2.8695	2.91423	2.76255	5.58417	5.27874	3.28219	3.40071	5.62212
ENSMUSG00000026944	Abca2	protein_coding	2	25318715	25338552	+	8346	213.273	223.083	229.459	230.01	248.884	228.755	220.691	218.905	226.718	221.288	229.448	263.256	257.406	251.423	200.261	183.754	231.517	212.166	218.33
ENSMUSG00000050556	Kcnb1	protein_coding	2	166937889	167032075	-	11488	66.7953	67.3212	73.9032	64.5307	59.6164	102.43	92.0835	85.2001	83.0397	95.7875	80.6942	76.3846	87.1739	95.2516	96.9676	102.894	87.1039	92.5592	109.479
ENSMUSG00000017969	Ptgis	protein_coding	2	167033725	167082524	-	2567	9.21518	10.4564	10.8678	8.66685	11.7911	5.61927	7.04011	6.12477	4.81606	4.4775	4.47415	7.19666	6.2512	5.2454	5.46695	6.31636	8.94877	4.58267	4.87957
ENSMUSG00000047617	Paxx	protein_coding	2	25345153	25351106	-	2066	74.5121	77.8307	67.8197	71.7261	81.4005	68.0738	65.0582	68.4901	75.0713	56.7759	64.8942	72.5013	69.1906	64.5656	68.6722	60.5832	62.5345	67.7484	63.2611
ENSMUSG00000026792	Lrsam1	protein_coding	2	32815228	32851605	-	5145	36.9588	33.7399	38.5044	36.2148	36.5855	38.2803	40.4254	37.0844	34.1646	34.9477	37.2656	36.9738	34.0853	35.9414	34.3282	31.7448	33.6425	34.0253	35.077
ENSMUSG00000017929	B4galt5	protein_coding	2	167140364	167191103	-	4308	48.4901	47.2828	59.6646	56.5767	54.5444	61.719	56.4824	54.1247	54.7337	49.3397	49.1306	56.8484	55.9494	56.8853	49.4993	54.4821	58.3834	55.6778	61.633
ENSMUSG00000038900	Rpl12	protein_coding	2	32851571	32854508	+	3598	101.097	104.511	92.26	103.185	98.4096	89.2405	95.4777	94.5046	97.2708	91.6771	103.71	134.814	95.5244	96.1033	103.599	98.9763	123.542	93.0426	92.8967
ENSMUSG00000074793	Hspa12b	protein_coding	2	130969200	130988241	+	3685	11.1598	9.80275	9.82479	10.3498	8.79697	9.56024	8.66992	7.73766	5.91683	7.34902	8.77772	8.46832	10.5755	10.5235	8.77771	7.51223	9.172	7.79143	8.05061
ENSMUSG00000079039	Gm11037	protein_coding	2	130975417	130976135	+	60	6.06548	4.18092	7.83644	0	8.95492	2.31164	2.68928	0	0	0	0	4.16077	2.72905	2.99221	5.70474	3.29555	0	3.32308	2.7469
ENSMUSG00000026791	Slc2a8	protein_coding	2	32863002	32872080	-	3209	29.3729	28.8456	36.4349	34.9123	36.5564	37.9055	33.3373	31.3896	30.6102	32.3827	33.0148	46.833	33.3201	33.0085	32.1592	28.6525	46.5528	28.5812	30.3537
ENSMUSG00000027327	1700037H04Rik	protein_coding	2	130988244	131001954	-	2286	42.9837	36.5419	43.2615	43.708	43.2469	47.143	50.2564	42.6647	44.3461	41.4628	41.8335	46.522	47.2749	45.158	46.9406	39.9617	46.2115	39.1618	44.4118
ENSMUSG00000027168	Pax6	protein_coding	2	105499245	105527709	+	11694	15.7783	17.9979	15.8417	17.3093	18.6695	12.4537	10.4177	11.3711	13.6859	10.5154	10.9238	11.0157	12.8821	10.7775	10.9324	10.0608	14.2512	13.2651	12.7409
ENSMUSG00000015090	Ptgds	protein_coding	2	25356721	25360058	-	1649	1745.71	1833.11	1629.92	1702.48	1779.36	949.443	1002.58	1151.4	1134.93	978.491	998.256	1371.16	1142.53	1020.36	1196.85	1258.58	1404.59	1314.44	994.08
ENSMUSG00000027329	Spef1	protein_coding	2	131012181	131029202	-	2747	31.0671	31.8706	30.4671	30.588	27.5787	24.5386	24.2593	21.5356	25.6118	26.5948	23.1233	21.9929	27.5389	25.0313	23.6123	22.5302	27.9634	22.8636	24.1791
ENSMUSG00000068267	Cenpb	protein_coding	2	131017102	131021987	-	4886	148.037	148.531	147.683	149.936	155.053	163.679	144.779	157.673	161.154	149.715	156.052	158.903	152.483	156.898	152.333	149.696	153.412	146.784	143.394
ENSMUSG00000027167	Elp4	protein_coding	2	105531372	105734909	-	3318	22.2108	14.2892	17.5245	15.386	22.0769	21.1936	22.6133	20.7208	19.9171	17.5101	11.444	20.9167	15.3972	17.8559	20.1162	23.3608	19.4911	17.3666	22.2533
ENSMUSG00000042670	Immp1l	protein_coding	2	105734983	105795903	+	955	82.1222	74.5998	82.5493	69.4724	80.8287	63.6126	75.6941	71.1541	66.3744	69.9038	71.1762	76.0702	66.1831	77.2648	69.8905	70.8111	74.7663	71.194	71.2755
ENSMUSG00000027166	Dnajc24	protein_coding	2	105797054	105833894	-	1369	38.5462	34.6323	34.0018	33.518	34.4068	33.0283	32.8843	26.6674	31.689	28.9825	31.1608	27.5358	32.0549	33.441	32.2532	29.4649	29.4982	31.3132	33.95
ENSMUSG00000039463	Slc9a8	protein_coding	2	167263632	167318920	+	9095	25.6891	22.617	23.9014	24.0248	29.0063	26.1842	27.2506	28.3033	25.0358	25.9154	23.7612	25.2528	25.5652	22.3256	26.1935	20.719	23.1176	21.2648	24.1195
ENSMUSG00000047030	Spata2	protein_coding	2	167323053	167334765	-	4510	62.6587	62.1854	70.6148	66.4633	68.661	70.764	63.1832	60.3862	64.0943	57.4285	57.6362	58.6198	62.0481	65.802	63.7135	55.5055	69.005	63.6617	58.8725
ENSMUSG00000027330	Cdc25b	protein_coding	2	131028869	131040415	+	3728	29.2861	33.5774	29.2185	31.4373	39.7783	37.093	33.6304	36.8124	38.2871	32.5624	37.4723	36.563	33.6007	40.5489	36.4503	30.7631	33.2428	32.1968	32.4941
ENSMUSG00000015095	Fbxw5	protein_coding	2	25390762	25395483	+	3052	93.1286	99.29	104.4	105.243	109.032	104.388	104.364	99.8861	95.9655	78.2083	81.0229	95.2942	92.7091	90.0604	97.1787	99.1255	97.0801	79.0484	90.6692
ENSMUSG00000006418	Rnf114	protein_coding	2	167334565	167358086	+	3356	88.3796	86.4837	88.732	92.7505	96.5403	93.9812	93.9004	91.632	92.3629	88.8579	91.5632	86.2157	86.8971	94.3669	90.0587	80.9549	86.7166	86.1467	89.6261
ENSMUSG00000016386	Mpped2	protein_coding	2	106523614	106698701	+	3425	28.1049	26.9532	26.3121	26.9108	31.8455	36.0819	29.9629	38.4353	35.177	35.8109	28.0584	32.0713	29.5455	36.0113	37.6763	35.3321	29.8611	25.9637	34.1177
ENSMUSG00000027122	Arl14ep	protein_coding	2	106792872	106804769	-	5313	60.6206	50.8981	53.8949	52.3428	56.2611	50.8797	54.8789	52.0119	53.6456	59.0024	52.675	46.0011	53.7798	52.7142	47.7703	50.7637	50.2864	50.3998	54.1314
ENSMUSG00000027120	Fshb	protein_coding	2	106886485	106890001	-	1600	0	0.313569	0.685688	0.124151	0.111937	0.52012	9.17717	0.333099	0	0.19681	0.292988	0	0.409358	0.224416	0.213928	0.494332	0.182894	0.249231	0.206017
ENSMUSG00000042604	Kcna4	protein_coding	2	107120984	107128847	+	4833	32.2664	27.0942	26.4944	28.9351	22.9756	30.8506	35.8237	30.105	32.0913	39.3865	35.646	27.067	33.8464	28.3062	40.1917	40.1766	27.5495	32.0963	29.7708
ENSMUSG00000090213	Tmem189	protein_coding	2	167484528	167531742	-	3265	19.4504	20.7445	21.6972	22.1456	19.8572	22.4297	24.4136	20.4858	24.2334	21.3146	21.752	21.9444	20.7625	24.7441	20.862	20.0458	22.2722	21.0072	21.605
ENSMUSG00000038860	Garnl3	protein_coding	2	32876236	33021662	-	12352	32.3505	35.6421	39.0807	32.6941	37.1624	36.5723	34.3432	28.7578	32.119	35.1302	33.7392	33.2067	31.7756	30.3339	32.8373	30.1273	35.3943	31.5413	33.2376
ENSMUSG00000056501	Cebpb	protein_coding	2	167530835	167532338	+	1504	11.1308	12.843	9.37872	6.86791	9.05019	17.7062	11.9086	16.8321	21.073	11.5155	15.5845	9.29534	8.92749	15.5181	10.1274	10.6492	14.9817	12.7267	15.2321
ENSMUSG00000057234	Mettl15	protein_coding	2	108922642	109111047	-	2275	13.5174	11.9087	14.9495	12.5733	14.4066	12.742	12.0574	12.5333	12.0541	11.0041	11.4362	13.2779	12.8835	13.4945	11.8859	11.299	12.477	11.9193	13.4749
ENSMUSG00000026942	Traf2	protein_coding	2	25407994	25436952	-	5101	10.4877	13.3763	14.0721	13.1233	12.7802	11.5016	10.6285	11.3884	12.8231	10.9266	10.6144	11.7458	13.9636	11.9665	10.9375	10.9313	12.1905	12.078	10.4039
ENSMUSG00000027540	Ptpn1	protein_coding	2	167773977	167821305	+	5533	49.0347	51.8213	44.727	52.2721	40.2672	53.3939	49.0807	47.1986	45.8657	44.4202	47.0645	41.1941	53.0027	53.8305	48.4073	45.1001	54.7657	45.4409	50.1322
ENSMUSG00000015092	Edf1	protein_coding	2	25447859	25452094	+	1317	280.062	264.569	240.627	284.462	255.389	256.966	251.04	252.316	278.029	237.787	257.171	259.503	254.256	259.961	266.914	240.672	272.077	238.747	261.299
ENSMUSG00000044641	Pard6b	protein_coding	2	167922924	167943123	+	3399	7.33425	8.19209	9.72927	9.93497	9.27371	9.71176	10.9185	10.9759	9.19218	9.95922	8.13712	7.41814	8.71948	10.5638	8.40857	8.26068	9.47024	9.26826	7.61276
ENSMUSG00000048482	Bdnf	protein_coding	2	109505045	109557352	+	6217	21.2785	24.9766	23.798	23.4203	18.3794	20.8595	23.6442	20.5314	18.2585	20.8175	20.0195	17.8692	22.8877	21.8315	21.582	24.5536	31.0423	22.7062	22.4541
ENSMUSG00000027162	Lin7c	protein_coding	2	109721198	109731348	+	4521	106.176	108.92	109.582	107.075	116.032	101.7	103.003	102.56	102.769	107.508	100.786	89.3447	100.832	100.786	99.4071	98.4946	102.107	112.548	106.303
ENSMUSG00000026941	Mamdc4	protein_coding	2	25453127	25464857	-	4630	5.03055	6.44746	5.89002	6.52126	3.40403	4.07409	3.48503	3.62596	3.20419	3.60465	3.79682	4.31354	5.9768	6.32047	2.77228	2.43429	6.1307	2.71301	4.05805
ENSMUSG00000038831	Ralgps1	protein_coding	2	33023429	33261498	-	7657	55.4662	50.4855	58.3153	52.2221	57.072	61.986	61.7231	55.4049	53.9563	60.9066	57.488	53.2092	54.467	57.8668	61.5772	53.3261	58.6828	59.5265	57.4707
ENSMUSG00000036504	Phpt1	protein_coding	2	25463442	25465236	-	1074	78.7835	84.5527	83.4719	90.8126	96.7199	70.6408	57.5416	58.0597	69.0661	53.0692	60.6709	64.8522	73.3338	59.5098	50.514	56.1531	86.6448	69.6177	60.309
ENSMUSG00000074576	Mocs3	protein_coding	2	168072542	168074514	+	1973	17.6154	19.7073	17.7144	16.1088	18.9719	26.6431	18.8917	22.0153	23.6969	20.8282	26.9674	20.245	19.4201	20.7468	16.828	19.1419	18.9105	21.424	23.3062
ENSMUSG00000029419	Ajm1	protein_coding	2	25465428	25471769	-	5020	160.723	175.898	170.123	197.137	195.653	182.712	155.507	158.72	185.151	134.96	148.012	168.685	157.089	171.271	132.993	133.371	174.325	147.91	163.698
ENSMUSG00000050199	Lgr4	protein_coding	2	109747992	109844602	+	5884	52.975	50.1369	48.6914	51.7196	50.5883	47.8751	47.003	44.2471	46.8352	47.6841	43.5399	40.5187	44.9988	49.765	46.1304	46.5767	49.2111	49.2024	48.122
ENSMUSG00000074575	Kcng1	protein_coding	2	168102037	168123656	-	4508	20.0613	16.8609	25.0321	21.283	24.2347	31.1364	25.2344	24.5317	22.9865	24.6581	25.2173	20.2685	32.7268	28.7539	18.7922	27.6773	31.3533	29.0143	29.0654
ENSMUSG00000068966	Zbtb34	protein_coding	2	33296120	33321336	-	6604	18.6814	15.9159	18.7723	16.9043	17.0583	18.839	18.3005	18.4405	17.8693	20.5036	17.4622	16.7842	17.0091	17.3715	21.8463	20.0907	18.655	18.2357	18.3931
ENSMUSG00000027160	Ccdc34	protein_coding	2	109848162	110003705	+	6558	7.38069	7.76511	6.97847	6.51232	7.29175	6.30256	6.17575	5.97323	6.44379	5.97814	6.75508	6.69987	6.24212	5.88586	7.54195	6.33179	6.44787	6.93196	6.35832
ENSMUSG00000026788	Zbtb43	protein_coding	2	33340299	33358517	-	5225	30.6815	30.5827	31.6757	31.9727	28.9985	31.6419	34.8963	29.1725	30.415	34.9852	32.2988	27.7119	33.9708	31.6115	32.5252	29.1774	30.7192	29.9554	29.7769
ENSMUSG00000015087	Rabl6	protein_coding	2	25473030	25498533	-	6379	94.2484	94.3017	96.7547	97.9659	94.6451	100.931	93.4903	91.8203	97.8892	100.901	99.356	95.6866	102.984	104.781	94.7868	90.9775	100.487	93.9257	104.536
ENSMUSG00000074971	Fibin	protein_coding	2	110191262	110193528	-	2267	11.1571	12.3934	13.7578	12.3548	12.3244	13.0317	7.90057	13.1653	11.8983	13.6821	11.6833	12.7741	13.0012	11.3247	14.5701	13.4322	13.1664	14.1601	12.7954
ENSMUSG00000038740	Mvb12b	protein_coding	2	33619965	33777958	-	8741	58.0388	56.9956	61.5368	63.5397	59.6039	63.3276	61.5079	57.07	61.2285	59.892	55.8558	62.4044	60.5069	60.2207	57.8175	61.5752	61.5659	59.649	61.091
ENSMUSG00000026939	Tmem141	protein_coding	2	25510079	25511997	-	1122	94.7123	90.7729	94.7078	73.6494	86.1971	85.7905	85.4242	83.6013	92.9566	83.0744	86.0685	86.3304	76.9097	85.2859	92.8927	89.3498	90.5016	84.7653	80.3504
ENSMUSG00000027544	Nfatc2	protein_coding	2	168318330	168443552	-	10578	23.9282	28.8135	29.4107	27.7174	23.7545	24.4539	20.3183	23.6803	23.2259	19.9155	22.2691	19.8008	25.1698	25.4584	16.9718	16.917	22.8505	18.7736	17.9958
ENSMUSG00000076437	Selenoh	protein_coding	2	84499559	84501052	-	1131	68.3774	74.3028	61.8046	65.5111	69.6758	68.5522	64.4856	63.8513	75.125	68.3529	65.9029	61.8045	65.8737	62.5427	76.1136	69.0578	74.6453	63.2884	61.4955
ENSMUSG00000026938	Fcna	protein_coding	2	25514678	25518042	-	1374	4.50276	3.83403	2.73762	4.62628	3.91045	2.22079	2.11384	4.26677	2.7811	2.40642	2.90003	1.09016	2.74097	1.43731	2.11748	1.58301	5.21794	1.88647	2.15913
ENSMUSG00000074968	Ano3	protein_coding	2	110485546	110781268	-	7218	85.8646	80.5253	74.0868	76.0109	86.5717	112.854	112.042	99.7913	106.099	133.585	107.194	86.6395	105.169	106.829	109.448	126.398	80.7795	86.0466	112.913
ENSMUSG00000050043	Tmx2	protein_coding	2	84501660	84509484	-	2330	161.425	171.507	171.325	165.392	169.413	166.915	175.415	165.263	183.199	187.046	186.909	167.895	176.041	160.115	165.193	179.657	177.965	175.852	177.546
ENSMUSG00000027080	Med19	protein_coding	2	84508746	84518559	+	2059	49.4017	50.0736	48.9444	48.4302	51.842	54.8328	57.286	55.3925	54.0386	53.2985	52.4789	49.1048	47.9539	50.8341	50.6195	51.3779	47.469	54.5186	51.9496
ENSMUSG00000038718	Pbx3	protein_coding	2	34061469	34263154	-	6109	28.0587	25.1307	19.8573	31.1505	20.6393	26.768	26.8884	26.6959	31.4962	29.3557	27.7785	23.7427	27.8221	25.5971	28.0428	28.5481	24.9327	24.1847	26.2504
ENSMUSG00000027333	Smox	protein_coding	2	131333416	131367103	+	3894	58.9726	69.8967	58.9242	70.3457	63.7009	65.9656	53.6613	59.9476	58.8788	59.8417	51.1036	62.0589	69.4248	69.6645	52.6084	55.0442	69.5505	49.5134	59.763
ENSMUSG00000034075	Zdhhc5	protein_coding	2	84518314	84545524	-	5047	65.2216	67.0504	65.9894	69.3492	55.7132	65.5981	57.4836	55.3339	55.1814	60.0531	64.8789	61.5335	69.4619	67.338	57.4091	61.6274	64.5909	68.4238	65.8667
ENSMUSG00000049086	Bmyc	protein_coding	2	25596751	25597733	+	983	171.413	147.247	157.526	170.957	164.341	176.513	181.219	190.304	190.936	169.301	178.833	166.092	163.577	178.985	177.41	169.974	165.814	148.068	177.389
ENSMUSG00000027335	Adra1d	protein_coding	2	131387770	131404203	-	1899	36.5079	36.0629	26.6579	35.4604	33.858	58.5763	37.6414	45.606	46.7549	52.317	44.9279	35.7576	51.3907	49.7283	44.5204	53.6242	46.4603	38.3231	51.6399
ENSMUSG00000079539	Obp2b	protein_coding	2	25627021	25630109	+	732	2.23727	0.685396	1.07055	1.08547	2.93604	2.08427	2.42476	1.09213	3.07075	2.15093	5.12329	1.36419	2.01324	2.45263	0.935203	2.97139	0.999421	1.90669	2.92702
ENSMUSG00000027079	Clp1	protein_coding	2	84552448	84557620	-	2672	13.1434	12.4864	14.4294	12.192	11.7299	12.7694	13.2854	14.4609	11.525	14.3188	11.4915	9.90363	13.2367	12.8333	12.746	12.2843	13.0873	11.7154	11.2261
ENSMUSG00000034059	Ypel4	protein_coding	2	84564402	84568999	+	2614	164.074	165.349	165.123	174.02	146.28	153.396	162.159	159.847	153.063	158.051	166.154	152.615	173.265	153.571	159.161	159.154	154.208	146.983	140.161
ENSMUSG00000079037	Prnp	protein_coding	2	131751848	131780349	+	2343	1071.05	1036.82	998.034	1118.26	1079.41	1145.52	1245.13	1170.67	1125.04	1071.23	1121.83	1070.4	1175.48	1073.98	1066.81	1178.04	1032.01	1074.02	1063.94
ENSMUSG00000097187	Gm19426	protein_coding	2	84572513	84573999	-	726	8.27111	7.25614	6.26052	9.02914	8.14084	7.45076	5.77862	8.07513	7.74031	6.723	7.4256	4.81411	5.63854	7.17141	8.48639	8.71549	5.0384	7.68978	7.71855
ENSMUSG00000023224	Serping1	protein_coding	2	84595731	84605748	-	2325	37.1755	36.1447	37.2779	39.2156	39.4402	23.0866	29.0095	22.8083	20.9793	21.6026	23.0862	24.4814	21.9029	22.0844	20.3162	22.027	25.9906	22.0395	18.5726
ENSMUSG00000027078	Ube2l6	protein_coding	2	84629172	84640679	+	1996	7.93132	8.67185	6.43876	5.37406	6.99884	3.96083	4.68872	4.53923	5.96857	3.15528	5.28436	6.12859	5.41435	3.68779	6.34495	5.64668	6.37747	4.79483	4.62403
ENSMUSG00000038696	Mapkap1	protein_coding	2	34296783	34513487	+	4059	49.1784	51.1104	49.9648	52.3641	44.9621	49.7866	50.2873	48.1882	51.7229	52.7155	48.9108	47.0508	51.0714	52.9884	50.5964	52.9528	50.6462	49.0235	49.4157
ENSMUSG00000027076	Timm10	protein_coding	2	84657341	84660457	+	815	79.0373	86.1834	85.1912	91.3993	81.0888	85.0912	81.3713	80.4342	80.81	86.1619	83.978	81.7859	87.1958	88.7749	82.9462	92.9222	96.0474	81.4665	76.8457
ENSMUSG00000027339	Rassf2	protein_coding	2	131831335	131872122	-	11993	24.4582	23.3641	24.8691	23.9005	24.7898	23.0374	22.8453	22.1085	22.7159	22.7777	21.5765	23.7094	24.9854	23.5774	21.234	18.944	23.7779	23.724	22.2766
ENSMUSG00000027340	Slc23a2	protein_coding	2	131894416	131987028	-	7951	125.345	129.072	139.875	126.715	136.616	144.612	143.052	134.53	136.942	142.438	131.802	132.877	131.205	125.657	150.866	136.779	121.472	145.52	132.829
ENSMUSG00000027341	Tmem230	protein_coding	2	132081412	132089708	-	3267	42.8315	42.0011	39.6739	37.211	38.8129	40.5015	37.7339	38.0102	40.112	40.7718	38.7422	37.061	41.0486	38.4124	38.8174	35.2856	39.098	36.0077	38.6432
ENSMUSG00000027342	Pcna	protein_coding	2	132091082	132095234	-	2400	35.1798	40.6594	39.5087	41.5491	38.8047	39.7603	37.5827	42.6367	42.146	40.6742	39.3581	38.7992	38.6843	40.6192	40.2897	38.2283	39.2003	44.6955	40.036
ENSMUSG00000027134	Lpcat4	protein_coding	2	112069813	112077456	+	2823	122.47	122.895	122.862	125.32	133.293	169.504	151.126	143.576	155.506	143.338	135.171	133.534	145.298	155.302	151.076	146.251	149.166	126.708	144.322
ENSMUSG00000027133	Nop10	protein_coding	2	112092271	112093614	+	1109	113.871	119.886	123.518	116.784	112.885	112.31	112.615	115.819	103.572	107.048	123.642	123.36	113.838	114.454	117.284	119.282	125.47	108.952	109.529
ENSMUSG00000058793	Cds2	protein_coding	2	132105068	132153970	+	9125	342.492	330.496	348.53	345.929	354.487	351.937	354.472	332.829	321.193	338.605	326.58	340.996	337.266	325.421	351.287	350.35	344.47	371.872	359.339
ENSMUSG00000027546	Atp9a	protein_coding	2	168476358	168584329	-	5917	204.783	214.904	225.624	218.683	227.589	248.987	233.977	212.661	228.653	220.726	217.713	233.107	237.41	242.31	240.82	219.788	238.006	218.828	229.854
ENSMUSG00000050896	Rtn4rl2	protein_coding	2	84702268	84717036	-	1506	34.9188	30.8155	35.6959	40.0975	32.1093	65.1129	41.7856	45.2979	48.6573	42.1326	49.0259	40.1158	45.6654	64.0166	49.6608	56.3263	54.601	46.073	60.7382
ENSMUSG00000027551	Zfp64	protein_coding	2	168735251	168797507	-	5918	9.28578	8.64725	8.58062	9.29766	8.98821	10.5231	11.4515	10.987	9.30564	10.4824	9.38671	8.60558	9.46269	9.95043	10.4686	8.2862	9.64227	8.75973	9.05111
ENSMUSG00000047907	Tshz2	protein_coding	2	169474933	169913736	+	7781	34.0964	39.4933	35.8134	35.7661	37.035	33.6898	33.076	34.3159	30.1303	37.6371	31.9911	31.6349	38.5315	32.4409	37.1494	34.5098	31.9483	38.4881	36.7077
ENSMUSG00000026867	Gapvd1	protein_coding	2	34564606	34645244	-	13748	37.3776	36.84	39.2848	36.2663	38.4043	38.6193	35.4215	34.3663	36.4603	38.2741	38.3604	35.1735	37.327	34.9323	37.3953	37.0929	36.781	39.4912	38.8058
ENSMUSG00000052056	Zfp217	protein_coding	2	169950563	169990023	-	6139	4.74252	4.37229	5.08047	5.17716	5.01791	4.27009	3.89002	4.90506	4.17409	4.43697	3.77988	3.53791	3.97422	3.8018	4.29319	5.2179	4.21857	5.13159	3.91966
ENSMUSG00000027131	Emc4	protein_coding	2	112193356	112198372	-	1052	303.043	324.299	314.053	339.691	330.447	320.51	299.246	331.579	304.263	308.76	308.807	329.381	317.525	320.155	328.944	326.297	349.933	314.429	314.274
ENSMUSG00000027132	Katnbl1	protein_coding	2	112209556	112244585	+	4051	12.2627	11.6418	10.9877	12.4549	14.3686	11.1616	13.5825	11.5775	10.0987	15.1191	13.7128	10.7229	11.2773	12.9852	13.4768	11.5682	11.5217	12.6	13.7921
ENSMUSG00000055943	Emc7	protein_coding	2	112285342	112302507	+	5826	88.2337	86.331	91.8152	86.9779	85.7988	84.7048	97.933	80.3188	85.2276	98.2093	89.4755	81.03	84.8227	84.3118	85.2773	86.139	80.5161	93.327	92.2799
ENSMUSG00000026864	Hspa5	protein_coding	2	34661982	34667559	+	4229	293.794	354.958	302.302	345.52	232.671	254.8	229.043	280.594	231.21	280.756	277.234	229.044	389.089	325.697	220.271	239.299	310.483	276.895	253.125
ENSMUSG00000074939	Chrm5	protein_coding	2	112309516	112311114	-	1599	3.86916	4.39271	4.60679	3.35416	5.1523	3.72986	3.22915	3.66638	3.37379	4.03714	4.83733	4.21541	3.99374	2.91923	2.56874	4.69909	4.3922	4.36427	3.71063
ENSMUSG00000013523	Bcas1	protein_coding	2	170188911	170269765	-	3775	285.648	193.109	204.017	222.057	176.537	215.819	227.951	254.479	242.106	233.608	244.077	237.743	224.513	267.801	182.657	193.438	206.818	159.561	213.756
ENSMUSG00000003604	Aven	protein_coding	2	112323309	112464918	+	5001	5.16676	5.61803	5.29637	4.48839	5.33607	5.13083	3.0329	4.90224	5.4835	5.41514	4.87435	3.84378	5.50067	5.70799	4.85947	4.5074	5.6759	5.38232	4.44908
ENSMUSG00000070953	Rabepk	protein_coding	2	34667568	34689924	-	3814	17.9865	18.0874	19.3137	16.9267	18.6424	18.4374	19.461	18.8646	17.268	17.3383	16.8388	19.7675	16.9582	17.9815	17.1411	16.953	17.4934	15.9445	16.3345
ENSMUSG00000027067	Ssrp1	protein_coding	2	84867578	84877453	+	3737	134.148	129.086	123.974	123.161	135.774	137.585	137.954	125.717	138.584	138.657	124.502	129.332	133.641	128.464	131.253	129.899	128.383	134.239	135.573
ENSMUSG00000052033	Pfdn4	protein_coding	2	170338348	170361043	+	2520	40.8698	40.316	42.1053	42.1718	43.0689	41.0042	43.9249	43.5672	46.2045	37.9251	39.0651	38.4376	39.9611	43.5295	41.0198	45.2745	37.74	40.9847	39.3722
ENSMUSG00000027560	Dok5	protein_coding	2	170573727	170721689	+	1768	43.4327	40.012	47.0718	48.9861	45.6863	53.6594	49.1919	47.6286	49.5835	46.5755	47.4614	43.6316	49.3638	51.5851	53.9175	58.3804	50.8958	55.2594	51.3645
ENSMUSG00000067578	Cbln4	protein_coding	2	171878153	171885386	-	2902	35.6154	30.4276	33.7545	30.9393	28.8212	33.7427	31.9711	32.2309	29.2785	36.3509	32.3074	31.3133	36.4501	32.4173	36.6817	28.9581	32.4193	36.7577	32.3153
ENSMUSG00000027495	Fam210b	protein_coding	2	172187485	172197669	+	3617	29.2793	30.9321	31.7617	29.2717	32.4823	33.2846	31.2721	32.3429	31.1347	34.9111	29.9387	33.6129	31.1008	29.1362	28.295	29.0285	32.3617	27.1763	27.8867
ENSMUSG00000033955	Tnks1bp1	protein_coding	2	84878366	84903388	+	6425	75.6179	69.5366	74.7419	73.3967	70.7195	86.1983	83.7548	72.9966	73.6434	69.3753	76.8655	72.038	78.0615	82.9622	79.4579	78.7238	77.9285	74.2302	77.6228
ENSMUSG00000075224	Lrrc55	protein_coding	2	84992678	85027043	-	6474	31.8452	30.2235	26.5572	27.9828	24.3169	33.3357	36.7876	29.5951	31.0051	38.9851	26.9002	30.4635	34.3977	26.2338	43.3539	41.9655	26.3521	33.0152	33.2224
ENSMUSG00000035949	Fbxw2	protein_coding	2	34694526	34716247	-	9501	38.5149	37.8355	37.0831	39.494	38.323	39.9702	39.4348	42.6322	41.97	41.1643	41.8898	39.2297	39.3287	41.8739	39.989	42.019	38.5616	41.6986	43.1073
ENSMUSG00000027346	Gpcpd1	protein_coding	2	132371002	132429649	-	7289	79.2865	68.487	72.6556	65.5687	83.517	85.495	105.505	91.5805	84.558	90.4426	84.4758	78.5003	76.1095	77.7588	86.1698	82.739	72.706	87.1506	89.699
ENSMUSG00000027498	Cstf1	protein_coding	2	172212601	172224368	+	3504	26.5884	26.9182	30.639	27.3245	28.9808	28.381	27.7217	29.2032	28.2256	26.2414	26.0211	27.9285	28.3653	29.256	25.1536	27.5945	26.9748	27.7113	26.7164
ENSMUSG00000026869	Psmd5	protein_coding	2	34739746	34764980	-	7230	32.7939	30.5328	32.538	33.6563	35.1756	29.6581	33.1194	30.2231	29.2865	31.2937	30.3443	31.5252	30.3027	28.5315	30.8908	31.1231	31.307	33.3963	30.3868
ENSMUSG00000044991	Shld1	protein_coding	2	132528851	132592975	+	2117	13.1509	10.4276	11.9194	11.9166	10.9134	10.8758	12.1189	8.43368	9.1313	8.70168	9.85392	12.3821	11.6794	10.8551	9.53934	8.96662	12.3024	9.22991	10.1208
ENSMUSG00000027350	Chgb	protein_coding	2	132623198	132636999	+	2740	704.946	784.06	679.425	693.939	625.472	614.071	662.328	548.617	586.639	614.049	624.214	577.648	697.343	600.582	614.425	624.229	686.347	630.391	625.33
ENSMUSG00000037376	Trmt6	protein_coding	2	132646127	132657974	-	5384	21.1233	20.0349	20.2315	18.2998	21.3228	20.4544	18.7011	17.4716	21.4592	20.5291	19.7212	18.9646	19.1601	18.0066	19.8034	18.2895	19.7297	21.1828	19.316
ENSMUSG00000027502	Rtf2	protein_coding	2	172282476	172311828	+	2644	105.779	107.875	101.423	104.955	116.712	108.85	113.45	92.5219	104.143	105.343	111.788	120.102	113.828	105.927	120.783	111.356	121.247	99.9187	123.299
ENSMUSG00000027353	Mcm8	protein_coding	2	132658061	132685815	+	3718	10.914	10.7953	9.73759	10.1511	9.92315	8.16972	13.6272	9.10244	11.3054	10.6716	9.89761	9.66892	10.7019	11.0578	9.25217	9.57286	9.64154	12.8168	10.3729
ENSMUSG00000008999	Bmp7	protein_coding	2	172709805	172782114	-	4019	30.4708	30.5845	36.2282	31.6323	32.9766	21.3622	18.3479	17.5045	20.6378	16.4931	17.3795	24.4118	19.2711	15.9922	24.0595	19.729	27.7413	23.2674	18.3719
ENSMUSG00000027357	Crls1	protein_coding	2	132688586	132708705	+	2082	45.5348	43.6165	46.5218	39.8809	45.5058	44.9005	45.1055	43.5173	41.5657	46.811	45.3695	43.5262	41.2111	46.9958	39.703	48.436	44.9768	42.2328	43.8554
ENSMUSG00000058740	Kcnt1	protein_coding	2	25753746	25807057	+	9499	124.975	135.265	138.546	134.086	157.586	138.786	128.708	126.549	136.159	128.624	130.952	144.442	138.248	141.486	123.361	105.85	125.706	126.234	134.311
ENSMUSG00000034723	Tmx4	protein_coding	2	134436105	134486065	-	10907	133.166	118.723	129.958	119.108	117.292	125.156	154.626	135.817	132.843	133.976	128.359	119.959	129.499	120.374	127.05	122.298	115.018	149.132	140.153
ENSMUSG00000027509	Rae1	protein_coding	2	172841910	172857532	+	2554	46.5242	46.2618	52.9589	42.8548	51.5417	51.4825	51.8692	49.6649	50.958	43.6466	43.5008	45.5502	42.0578	51.3854	45.2314	45.7557	50.2994	47.9336	48.3987
ENSMUSG00000026933	Camsap1	protein_coding	2	25816850	25873068	-	8368	66.6927	64.5724	67.4451	69.6953	64.1227	71.6035	68.7039	62.257	65.7306	68.9966	69.0175	60.174	72.029	70.9505	70.0685	71.9522	68.8213	74.0546	72.3227
ENSMUSG00000038400	Pmepa1	protein_coding	2	173066251	173117982	-	4913	27.2595	24.1001	24.6274	26.5232	25.372	33.8489	30.9708	28.9097	30.0589	29.2271	29.0543	27.236	29.6624	30.4398	33.7547	34.0086	28.6198	27.9618	33.0097
ENSMUSG00000051177	Plcb1	protein_coding	2	134627987	135317167	+	11115	78.3192	74.839	80.7262	69.8058	75.2971	79.9124	105.945	67.7047	73.6319	68.5747	59.4042	46.2682	57.218	58.5035	86.5334	80.8899	56.6173	69.6009	73.9327
ENSMUSG00000036352	Ubac1	protein_coding	2	25888555	25911759	-	2632	50.8145	55.7562	55.8555	56.5282	52.1917	53.751	51.129	46.4719	58.0735	52.2834	47.2878	52.642	54.9336	54.5009	49.2229	56.7956	52.9225	48.1039	53.3516
ENSMUSG00000026932	Nacc2	protein_coding	2	25945547	26013232	-	7815	128.481	115.397	119.828	129.581	122.264	124.128	119.361	127.528	120.601	118.887	125.338	127.618	127.328	127.453	119.679	110.594	125.777	122.131	116.076
ENSMUSG00000027519	Rab22a	protein_coding	2	173501553	173549136	+	7206	49.3168	46.0562	50.5029	47.8271	46.1789	50.6984	48.7698	46.5581	47.5385	49.1617	46.2211	40.3259	48.8775	51.5228	41.8237	43.1631	49.1778	48.698	50.1349
ENSMUSG00000087679	Tmem250-ps	protein_coding	2	26026826	26030533	-	2483	127.881	126.791	145.935	134.641	145.558	166.126	129.969	141.557	142.58	155.102	138.293	141.764	146.465	156.54	130.89	151.146	157.099	139.321	144.37
ENSMUSG00000054455	Vapb	protein_coding	2	173579304	173626132	+	7134	105.649	98.5979	111.78	101.214	104.537	110.586	108.204	111.575	108.262	109.225	105.597	100.292	106.018	109.773	101.644	94.4594	96.7026	113.387	99.8956
ENSMUSG00000057378	Ryr3	protein_coding	2	112461700	113047432	-	18977	16.1953	18.5593	17.5336	15.2092	16.5348	19.2148	19.8709	20.0804	22.8841	24.4092	24.0109	20.851	22.4945	21.7025	17.649	18.0988	15.1196	17.4201	15.4592
ENSMUSG00000027522	Stx16	protein_coding	2	173918101	173941564	+	3962	157.072	151.893	157.876	160.537	146.235	143.425	140.464	137.342	140.075	145.526	143.699	146.499	142.5	145.321	150.797	138.443	150.156	136.832	142.392
ENSMUSG00000036327	Qsox2	protein_coding	2	26098649	26127537	-	4644	28.6034	24.7398	29.5976	25.9636	29.0399	29.478	29.6724	29.3219	31.1709	27.9027	27.4061	24.3518	28.5599	25.6309	26.5337	27.8887	26.1502	27.8212	27.9303
ENSMUSG00000039943	Plcb4	protein_coding	2	135500931	135855189	+	8970	77.6138	91.7844	87.2754	90.5511	78.7474	69.0092	73.9327	68.9519	64.6771	68.9824	65.2478	70.0512	75.8111	65.5484	62.6758	54.2057	69.0634	77.7312	73.1281
ENSMUSG00000039263	Npepl1	protein_coding	2	173952142	173964863	+	2998	31.9864	32.0472	34.6079	37.8332	41.5786	29.6088	30.0324	29.5989	27.6662	26.8891	25.4874	34.3076	29.2203	28.924	25.2889	24.7331	31.3812	29.9942	27.8721
ENSMUSG00000057110	Cntrl	protein_coding	2	34999504	35068434	+	10194	16.8684	15.9214	14.898	14.5951	14.4593	13.9325	12.5679	15.0048	15.3028	15.5997	16.302	12.5876	15.372	15.6567	14.5221	12.3559	13.0613	14.9431	13.7749
ENSMUSG00000027270	Lamp5	protein_coding	2	135894159	135911837	+	2933	149.579	139.326	128.995	140.938	139.346	173.834	173.9	179.531	184.927	198.783	177.012	182.319	191.88	175.431	226.634	211.823	201.289	172.329	234.549
ENSMUSG00000039913	Pak5	protein_coding	2	135923024	136229858	-	6505	25.2596	24.9505	26.2138	25.9256	23.7605	32.7717	30.8079	22.8177	27.6092	26.6972	26.8801	28.361	24.165	28.5927	37.5434	34.7742	30.1628	29.5782	39.6009
ENSMUSG00000048038	Ccdc187	protein_coding	2	26133481	26184450	-	9827	4.57365	2.7314	4.06694	2.76929	5.08482	5.88556	8.02925	6.15557	6.17587	5.91212	6.4161	6.55426	5.06542	5.42598	5.48588	4.60779	3.29049	4.88977	5.36689
ENSMUSG00000026878	Rab14	protein_coding	2	35070217	35091132	-	13589	78.8838	75.1329	79.9964	79.9154	76.4025	79.5713	82.3111	80.3615	77.8264	89.5633	84.5869	73.1174	79.9135	82.7971	81.4717	81.9945	74.5412	83.2079	83.4439
ENSMUSG00000027273	Snap25	protein_coding	2	136555373	136624348	+	6791	941.413	1046.57	987.915	1022.54	964.537	816.976	835.772	874.347	844.368	751.815	805.784	804.485	777.822	779.172	910.624	897.732	824.243	929.954	860.303
ENSMUSG00000027274	Mkks	protein_coding	2	136715700	136733302	-	3227	23.1755	25.8085	25.4496	23.3297	17.9265	23.4245	18.4508	18.7452	18.4587	23.3221	20.5555	19.1857	28.3646	24.6461	19.8349	21.8137	21.809	20.9456	22.7787
ENSMUSG00000026930	Gpsm1	protein_coding	2	26205527	26238249	+	5383	81.2637	74.0496	65.277	87.3091	81.1816	86.7801	82.2821	74.5528	83.0132	68.1506	77.5496	76.0115	73.9171	78.7101	76.0491	70.6739	79.8577	73.5239	78.5032
ENSMUSG00000044042	Fmn1	protein_coding	2	113158081	113540200	+	16077	16.038	16.0246	15.6173	14.2831	17.1111	16.7626	15.8276	14.4867	14.3589	17.3735	14.3606	12.935	13.9228	16.516	15.5206	15.5338	15.9903	14.9319	16.874
ENSMUSG00000075467	Dnlz	protein_coding	2	26238133	26242112	-	2916	53.6034	56.4338	54.5541	56.813	49.8724	58.9802	54.7263	50.1705	57.7364	61.0679	56.4273	58.987	61.2633	54.3646	56.8126	52.2134	59.4092	53.2651	56.0683
ENSMUSG00000074934	Grem1	protein_coding	2	113576509	113588991	-	4148	6.09765	7.13619	8.42587	5.98605	6.13114	5.75125	4.31789	5.8461	5.47315	6.49076	5.19863	4.51385	6.07918	4.89083	6.64269	4.90995	6.5609	6.87369	5.56266
ENSMUSG00000026928	Card9	protein_coding	2	26242188	26250930	-	2293	4.68203	5.03242	5.87818	3.98495	6.63906	6.65367	4.99622	4.41614	4.21521	4.25722	4.0888	6.64126	5.14152	6.34197	3.80648	4.22543	7.78476	4.08683	4.88763
ENSMUSG00000027281	Slx4ip	protein_coding	2	136733138	136913870	+	5905	14.7914	13.2968	14.4121	13.153	14.892	18.5558	12.0505	14.486	13.856	19.3578	16.4728	15.0929	15.4731	20.1271	16.8099	18.2162	14.4705	14.4516	19.7888
ENSMUSG00000023236	Scg5	protein_coding	2	113606707	113659466	-	1569	646.675	721.868	649.391	664.162	688.085	699.239	705.383	730.483	741.812	747.002	758.893	751.643	703.71	763.442	722.964	744.428	692.036	701.85	730.475
ENSMUSG00000027276	Jag1	protein_coding	2	136923376	136958564	-	5827	7.68204	8.7823	8.33807	8.86334	8.79049	8.6166	9.33194	8.23173	7.59935	8.45741	8.48746	7.49752	7.3905	8.96584	7.81256	7.94053	7.53296	7.80157	6.10945
ENSMUSG00000026879	Gsn	protein_coding	2	35146392	35197902	+	3157	146.863	119.826	139.998	131.127	153.74	152.011	114.233	127.289	159.773	149.269	144.035	143.525	145.642	144.217	112.595	122.135	114.151	113.555	120.491
ENSMUSG00000062098	Btbd3	protein_coding	2	138098485	138431212	+	5776	287.375	309.573	312.399	315.26	321.732	256.314	251.729	238.29	271.789	243.096	248.228	252.499	245.473	255.995	249.691	228.44	281.586	290.862	279.35
ENSMUSG00000041219	Arhgap11a	protein_coding	2	113661837	113679001	-	5332	5.63093	4.56357	4.37971	3.72545	4.19867	3.09549	4.0551	3.34848	4.38428	4.57699	3.86841	5.47798	4.2072	4.98327	3.59488	3.48591	4.0887	4.26292	3.83288
ENSMUSG00000026880	Stom	protein_coding	2	35203998	35226988	-	2827	13.517	10.8257	12.5849	12.0154	16.2817	10.4993	10.9588	13.7623	10.4955	8.52126	8.87152	8.03601	8.86194	6.22362	10.5942	10.2818	8.43629	12.9773	7.81219
ENSMUSG00000068615	Gjd2	protein_coding	2	113840082	113844100	-	2879	23.6383	21.6089	21.2311	21.5959	21.5864	20.9566	19.7282	19.6226	21.4707	21.4926	21.0048	20.9845	20.8163	19.8926	22.4108	20.1235	18.2958	21.8846	21.1241
ENSMUSG00000036281	Snapc4	protein_coding	2	26252777	26270661	-	6622	27.1215	26.8205	32.993	27.4474	33.7263	34.2034	34.6252	28.5715	30.1085	37.5432	31.9269	36.6816	34.8158	38.2272	35.3553	34.6376	36.5015	33.542	34.1226
ENSMUSG00000035778	Ggta1	protein_coding	2	35290191	35353243	-	4709	6.60775	5.27387	5.02571	4.55579	4.94432	4.801	5.4825	4.97986	5.05979	4.51381	4.82818	3.9761	3.96405	4.00317	4.32489	5.03885	4.66071	4.78456	4.40997
ENSMUSG00000039033	Tasp1	protein_coding	2	139675400	139908725	-	3652	23.9165	23.9727	21.5438	22.1921	23.3927	27.1928	29.6469	24.0794	26.7125	28.627	24.3248	23.8572	24.8395	25.9073	25.2589	25.989	22.4361	26.9159	28.6123
ENSMUSG00000045624	Esf1	protein_coding	2	139961803	140012484	-	4471	30.3206	28.2219	29.5159	26.0797	30.484	30.5255	26.8507	28.8472	32.6786	35.3915	35.3866	30.0402	32.0088	32.6459	35.0246	33.6557	31.1546	34.4275	34.4299
ENSMUSG00000027384	Ndufaf5	protein_coding	2	140012569	140045609	+	1789	78.8275	80.2063	76.3056	78.6126	75.9842	73.4196	81.5352	72.2428	74.1305	80.7924	79.7897	71.7262	83.3818	77.8743	75.8612	78.2531	72.5442	74.1146	77.2939
ENSMUSG00000026927	Entr1	protein_coding	2	26272814	26279303	-	3587	185.16	186.585	174.818	173.223	167.065	194.379	216.417	205.413	207.734	191.335	207.926	192.924	196.337	190.594	210.648	197.457	196.569	186.767	209.475
ENSMUSG00000040383	Aqr	protein_coding	2	113931651	114017505	-	11805	18.1117	17.1487	18.0029	17.6177	15.3535	14.0872	16.4842	14.3115	15.0424	16.6184	15.7055	15.6703	17.5048	16.2119	15.0918	15.2089	16.2862	16.6703	17.5634
ENSMUSG00000040321	Zfp770	protein_coding	2	114023942	114031921	-	6793	23.3047	23.8189	23.4643	21.8438	22.2258	21.9492	27.2689	23.184	24.9166	26.3534	24.6019	21.058	23.5744	23.5218	23.5311	23.6068	23.7792	24.2737	25.6453
ENSMUSG00000068205	Macrod2	protein_coding	2	140237229	142234886	+	10308	23.7253	24.555	26.2887	24.2231	24.3767	29.3867	26.8771	30.1431	27.127	32.9927	31.4704	26.2773	27.91	29.3299	29.0218	29.6369	23.1368	30.1553	29.0679
ENSMUSG00000051379	Flrt3	protein_coding	2	140492834	140513320	-	4865	28.3139	23.8738	30.9592	25.6008	30.7762	29.6784	31.7075	29.6331	30.8175	32.9137	32.569	25.0929	29.8541	27.4188	28.5647	28.2882	25.8646	29.2623	30.1171
ENSMUSG00000026926	Pmpca	protein_coding	2	26279351	26287134	+	4282	79.4235	81.7242	88.2469	87.12	88.7964	89.9825	89.7599	84.885	86.5623	91.4833	84.4069	89.1427	87.7223	87.9214	83.2529	82.3348	88.534	83.7212	88.7577
ENSMUSG00000057147	Dph6	protein_coding	2	114346897	114485445	-	7407	15.0102	11.5826	10.2201	11.1295	14.6045	12.4149	12.8092	12.6638	11.1676	11.9463	7.81618	9.33603	10.0143	12.6766	10.6747	11.1854	14.2819	9.07152	13.0836
ENSMUSG00000040282	Cdin1	protein_coding	2	115412197	115609249	+	4349	7.7405	7.72927	8.1806	8.13017	6.05369	7.2714	7.42041	7.59794	8.32131	7.67511	7.49144	7.63461	7.60546	8.04986	7.67365	7.8202	6.79597	7.97723	6.36669
ENSMUSG00000026925	Inpp5e	protein_coding	2	26286261	26299139	-	4301	47.0882	48.3513	46.6433	53.3435	46.8879	44.0185	48.921	46.0964	46.2518	43.4164	45.6138	45.1	49.7587	41.5751	42.4175	35.6296	49.2934	44.6889	48.4363
ENSMUSG00000038844	Kif16b	protein_coding	2	142459394	142743439	-	9066	10.0556	8.99271	9.68102	9.11479	9.24532	9.45464	9.30836	8.78858	9.12404	9.6039	8.37663	7.54501	9.30154	8.57463	10.005	8.59328	9.03778	9.98464	10.0895
ENSMUSG00000008333	Snrpb2	protein_coding	2	142904959	142914773	+	2857	43.5645	38.3702	40.0462	39.7004	44.2575	45.974	45.6905	43.5582	46.1831	45.4104	46.5992	40.9815	42.7555	48.5121	48.5811	44.7096	40.0485	49.759	48.9769
ENSMUSG00000027419	Pcsk2	protein_coding	2	143388076	143658205	+	7910	134.644	134.181	143.751	139.199	154.917	178.555	184.081	157.496	157.231	177.732	161.792	153.543	154.221	162.283	185.011	183.309	139.286	164.801	167.127
ENSMUSG00000015932	Dstn	protein_coding	2	143757240	143785244	+	1911	300.417	303.1	300.253	297.91	284.065	283.349	305.573	286.002	297.705	316.792	294.245	278.125	292.356	269.064	289.446	301.204	293.932	300.486	298.321
ENSMUSG00000026924	Sec16a	protein_coding	2	26299443	26335226	-	9189	53.2091	56.2916	51.8847	57.4803	50.1881	50.5196	56.1737	52.3157	53.8891	48.4048	56.1425	56.5636	61.0139	51.4234	52.2795	43.8976	56.2236	54.8314	54.7944
ENSMUSG00000027422	Rrbp1	protein_coding	2	143789315	143853183	-	8786	60.9102	52.478	51.4997	51.9777	50.1867	50.7846	49.8983	44.2211	47.9951	48.2596	46.7127	50.9749	52.7422	50.0631	47.4313	44.5157	52.4577	50.3568	46.5591
ENSMUSG00000027423	Snx5	protein_coding	2	144092043	144112826	-	4177	85.6457	79.0941	81.6851	72.713	78.5512	77.6009	78.1095	79.8098	78.2985	88.355	80.8611	78.2348	80.0095	81.4064	82.6415	79.0552	77.5537	83.2481	83.6893
ENSMUSG00000026923	Notch1	protein_coding	2	26347915	26406675	-	14232	10.6376	11.1397	12.2568	12.1569	10.5582	10.2133	10.9181	12.5076	10.4398	10.8085	9.61805	9.70028	10.3317	11.2523	9.84861	9.82273	12.3163	9.98886	9.43811
ENSMUSG00000027424	Mgme1	protein_coding	2	144112583	144122436	+	3348	8.09818	7.34283	7.44321	8.18771	6.47279	7.53977	6.84369	6.76545	6.44527	7.14819	5.53072	5.14504	9.34138	7.72183	5.87854	6.2013	7.03607	6.9082	7.18722
ENSMUSG00000027210	Meis2	protein_coding	2	115693545	115895528	-	12043	56.676	47.2632	34.9038	50.3571	37.2831	52.4137	49.3329	53.9906	60.7908	61.9831	55.3133	44.0089	53.38	49.1951	62.0165	64.674	49.0228	47.1186	54.8376
ENSMUSG00000037279	Ovol2	protein_coding	2	144147095	144174066	-	2113	2.5835	3.5616	3.04112	2.44423	3.22089	6.3015	4.88729	4.66622	3.93602	3.57668	4.43711	5.31665	3.87466	4.33325	4.61671	4.21106	3.73924	4.90678	6.00599
ENSMUSG00000026883	Dab2ip	protein_coding	2	35448278	35621004	+	8366	79.8895	84.7078	92.4336	103.309	102.244	95.2455	86.2717	78.8672	82.6463	69.747	73.2085	86.0005	79.0727	83.5429	72.0491	67.7387	89.3002	81.1029	83.0767
ENSMUSG00000027425	Kat14	protein_coding	2	144210903	144249596	+	4699	26.2936	28.1338	26.4828	26.7166	24.2787	26.5355	28.707	23.4778	26.6922	24.661	26.3371	25.0231	27.5635	25.2927	24.5842	24.785	27.4322	25.9256	26.446
ENSMUSG00000027351	Spred1	protein_coding	2	116951855	117012760	+	6784	129.795	136.003	139.286	137.971	103.753	134.099	110.814	120.631	110.335	132.94	131.948	109.183	155.923	146.188	109.058	137.515	132.706	144.748	155.169
ENSMUSG00000027523	Gnas	protein_coding	2	174126113	174188537	+	11387	324.682	305.071	313.526	329.737	313.591	323.525	317.471	349.206	325.63	315.768	339.987	353.521	314.588	337.26	313.683	322.829	328.454	330.727	322.81
ENSMUSG00000027349	Fam98b	protein_coding	2	117080220	117102021	+	3390	76.2748	75.4785	77.6709	77.4056	76.0244	72.0088	63.4004	69.0959	72.5392	76.7735	72.8063	69.0761	77.4278	69.9064	74.9694	70.1689	76.4378	76.7544	74.8712
ENSMUSG00000026885	Ttll11	protein_coding	2	35641253	35869636	-	4024	24.0117	24.6865	24.5765	20.2393	27.3722	37.6734	28.7908	33.7735	35.0798	31.341	32.619	30.8335	27.9552	30.2493	30.4517	29.9253	27.8159	30.324	34.5683
ENSMUSG00000026895	Ndufa8	protein_coding	2	35926338	35939418	-	861	392.883	388.374	398.466	432.811	392.519	378.723	403.111	391.517	394.472	358.236	392.556	402.449	393.098	404.521	397.543	372.041	417.024	370.75	385.714
ENSMUSG00000037259	Dzank1	protein_coding	2	144312477	144369334	-	8262	205.707	212.72	207.113	221.434	216.449	228.814	191.589	225.324	189.057	245.377	252.604	252.91	229.938	245.352	240.784	239.184	187.808	227.717	241.037
ENSMUSG00000026894	Morn5	protein_coding	2	35939470	35969730	+	714	4.33249	5.97274	8.34131	5.00776	5.01676	3.30235	4.29381	2.23932	2.51853	3.74877	2.9545	2.79716	2.52265	1.50868	1.43817	1.93856	3.4837	2.79251	2.53915
ENSMUSG00000090625	Gm20721	protein_coding	2	174172112	174188505	-	1484	6.00826	4.56408	8.66022	2.00783	3.86196	5.14045	4.24051	4.48921	6.21019	4.13779	5.21219	5.21498	5.29628	7.62166	5.76625	3.86405	4.92976	5.10555	5.3309
ENSMUSG00000027427	Polr3f	protein_coding	2	144369638	144383915	+	7710	27.6605	26.5171	27.6257	27.413	30.7092	27.0202	30.1157	28.1341	28.1338	32.4495	31.5257	23.7666	27.2905	29.7358	28.8567	27.0312	25.7333	28.6018	30.7823
ENSMUSG00000016253	Nelfcd	protein_coding	2	174257597	174269295	+	2883	76.6864	71.7848	74.1512	78.2024	83.6166	81.4488	73.0387	68.6764	80.3839	73.5633	76.5042	82.3495	74.8005	71.0533	64.2896	68.8601	74.1473	69.7813	76.5472
ENSMUSG00000027347	Rasgrp1	protein_coding	2	117110474	117173482	-	5600	229.86	244.136	230.811	214.639	234.075	300.555	315.568	284.562	292.373	329.011	291.105	235.648	269.855	272.312	333.513	374.421	255.242	258.31	305.465
ENSMUSG00000027428	Rbbp9	protein_coding	2	144384185	144392710	-	2362	48.6882	52.5712	48.9694	53.4867	52.6983	48.9732	45.6335	45.1277	47.6774	52.4606	50.3116	47.456	51.9236	50.7738	50.2123	52.1539	44.9105	52.3364	54.2867
ENSMUSG00000016256	Ctsz	protein_coding	2	174269286	174280832	-	1441	101.274	106.888	137.586	112.072	131.745	106.166	120.822	107.442	103.42	94.8405	67.0152	108.451	97.155	100.917	68.1718	97.2883	131.592	93.9503	86.4672
ENSMUSG00000040152	Thbs1	protein_coding	2	117942357	117957614	+	6073	7.97012	9.70706	7.87128	9.71454	8.11001	6.14358	5.68588	5.57268	5.32984	5.10741	4.36129	4.23408	5.93175	7.24279	7.15793	5.50252	7.27601	6.10664	4.77643
ENSMUSG00000027429	Sec23b	protein_coding	2	144398149	144432669	+	6302	50.3853	43.4678	49.7642	45.0425	48.3128	45.3599	53.6405	49.5156	45.3695	44.946	42.1769	47.2196	44.6124	43.9857	45.6506	42.8912	48.4312	47.4259	43.178
ENSMUSG00000026890	Lhx6	protein_coding	2	35971965	35995283	-	4805	6.58935	5.32512	8.05661	6.03571	7.93923	13.0761	11.6526	10.2599	10.432	9.60091	8.58538	6.96204	9.20097	8.10792	10.9346	12.1808	7.49085	9.83439	10.3587
ENSMUSG00000074754	Smim26	protein_coding	2	144435974	144437286	+	471	62.9728	69.2381	63.5567	58.2006	60.0797	57.423	56.1837	60.5377	64.9042	68.1942	53.7456	59.3638	65.3582	64.0371	68.3115	65.9109	60.2657	66.885	59.137
ENSMUSG00000027430	Dtd1	protein_coding	2	144441817	144610678	+	2353	85.4529	92.858	90.5204	83.8294	89.9679	91.7191	88.7359	89.2417	89.7968	83.3747	87.8591	96.336	89.0741	82.0981	86.3348	86.8074	91.346	89.8207	81.3212
ENSMUSG00000040133	Gpr176	protein_coding	2	118107591	118203900	-	3899	17.5011	12.932	10.0493	14.367	15.5718	20.2765	18.7056	14.2842	15.2197	16.2335	12.985	13.8941	16.0845	18.6025	15.8018	16.8877	14.7103	13.6026	19.825
ENSMUSG00000026889	Rbm18	protein_coding	2	36006091	36026785	-	5834	41.7951	42.9128	41.5329	41.846	40.0316	38.324	39.1084	38.6884	38.6447	42.938	39.6945	36.6724	39.0693	40.3133	39.72	39.1127	40.7295	38.4826	40.9633
ENSMUSG00000026887	Mrrf	protein_coding	2	36026401	36080659	+	4971	16.9848	17.3091	17.593	16.3836	15.3482	15.8202	15.2236	15.1707	13.8367	16.1534	15.4657	16.2714	17.9851	15.566	15.5615	17.7407	17.6897	16.5252	16.5112
ENSMUSG00000063873	Slc24a3	protein_coding	2	145009674	145484086	+	4564	104.099	95.1425	113.597	104.282	107.914	119.371	113.699	123.255	112.34	114.05	109.543	105.514	113.013	105.462	114.37	111.994	113.199	117.779	112.091
ENSMUSG00000047250	Ptgs1	protein_coding	2	36120438	36142284	+	3884	15.9758	14.9841	17.1901	15.4965	16.6003	13.2485	14.4988	13.5847	13.3108	12.6883	12.5523	11.3768	14.3339	11.9257	12.2937	12.8801	13.7123	12.4231	14.2578
ENSMUSG00000026921	Egfl7	protein_coding	2	26470026	26482696	+	3581	11.1282	14.851	15.2308	16.3639	15.2041	16.461	15.7256	15.8503	15.3786	13.674	17.3453	14.0822	13.0775	15.1407	16.4404	15.5712	13.606	12.6947	12.2425
ENSMUSG00000001768	Rin2	protein_coding	2	145517135	145729536	+	11271	15.2242	14.8452	15.4212	14.5927	14.3647	14.9146	12.0828	14.5404	13.0827	12.9775	11.9784	12.2265	14.2954	14.1765	12.193	11.8243	15.9414	14.9658	15.003
ENSMUSG00000002728	Naa20	protein_coding	2	145744019	145758345	+	3705	56.9222	54.4366	54.9926	54.7938	54.6238	52.8216	58.7504	54.087	53.9954	58.4323	60.1001	48.5142	53.0784	53.4479	56.1235	55.7174	55.4063	57.2593	57.2511
ENSMUSG00000036186	Dipk1b	protein_coding	2	26518469	26526509	+	2476	58.5726	58.0533	65.3248	62.8174	64.4494	68.341	55.0672	52.0904	61.0969	53.1611	62.1002	56.2611	51.6492	64.7506	52.6698	59.9747	62.9345	55.7247	58.244
ENSMUSG00000001767	Crnkl1	protein_coding	2	145759399	145776934	-	3844	36.9231	36.2839	32.0878	32.1422	34.2915	33.6283	39.0799	30.9876	34.7927	36.1263	35.6708	31.3681	35.8241	38.6247	33.2133	32.4582	34.6756	34.8042	34.9007
ENSMUSG00000036160	Surf6	protein_coding	2	26778640	26792891	-	4071	39.7363	38.3893	40.8473	41.3775	37.6586	44.1887	41.3004	38.9475	39.6993	38.2888	39.3818	35.6287	38.6532	42.6009	36.5322	35.1654	39.7146	38.202	38.0153
ENSMUSG00000015776	Med22	protein_coding	2	26795274	26800689	-	3614	41.8407	43.2437	43.6707	44.8509	43.6596	40.7576	40.2722	39.5221	39.1839	36.2035	39.692	37.0256	39.3274	40.5861	37.8843	38.0255	39.2711	36.302	36.8026
ENSMUSG00000062647	Rpl7a	protein_coding	2	26800776	26803330	+	1781	212.513	202.402	214.897	230.651	224.15	191.11	208.921	229.073	208.119	192.987	216.887	222.453	193.715	214.612	222.744	210.833	212.367	201.4	202.478
ENSMUSG00000068154	Insm1	protein_coding	2	146063841	146066940	+	3100	6.33941	4.53158	4.2974	4.93399	3.87084	5.45846	5.25711	6.01727	5.80074	4.41871	5.89757	4.26814	3.75025	5.79137	4.69261	6.25091	4.34226	4.63088	4.94441
ENSMUSG00000009030	Pdcl	protein_coding	2	37240086	37249344	-	3751	41.1373	38.1867	39.8612	39.0821	38.9614	37.642	38.5002	36.3026	36.0748	41.5133	38.7422	33.9428	40.0736	38.8644	34.0824	34.6335	33.9751	39.9727	39.1493
ENSMUSG00000005102	Eif2ak4	protein_coding	2	118219099	118305715	+	7457	26.4028	24.1537	22.8672	24.4805	26.3472	24.3285	29.4064	23.228	23.9036	25.2314	24.9572	24.3051	25.801	28.3612	24.58	24.8989	24.3107	24.5454	26.0139
ENSMUSG00000015790	Surf1	protein_coding	2	26803393	26806312	-	1753	99.8573	97.4514	106.84	106.063	111.771	102.62	85.0506	99.2647	108.094	101.762	86.5092	107.52	97.5173	100.161	105.634	91.9294	91.9791	102.024	96.5566
ENSMUSG00000075376	Rc3h2	protein_coding	2	37260081	37312915	-	19624	40.3634	37.0965	39.1023	38.2321	37.7563	35.9751	40.0267	37.8182	38.3374	43.2694	40.6815	33.5084	39.6425	40.6382	39.0616	38.7626	36.6981	41.5758	41.5226
ENSMUSG00000009549	Srp14	protein_coding	2	118306331	118310192	-	1195	249.573	225.455	234.241	218.422	209.673	204.856	254.12	213.406	221.957	223.853	238.706	222.279	219.375	209.58	228.428	231.819	231.288	229.084	210.465
ENSMUSG00000066798	Zbtb6	protein_coding	2	37315512	37333183	-	5080	28.3693	27.2089	29.2787	24.5564	28.2045	25.8558	25.6329	24.707	23.0088	29.3511	31.2828	24.8172	27.2046	28.1315	25.9072	24.7555	24.8851	27.1211	27.4473
ENSMUSG00000050714	Zbtb26	protein_coding	2	37322180	37333132	-	9489	13.2125	11.1297	11.1324	12.2882	10.4375	10.0856	11.121	11.5702	10.1623	11.5319	10.671	10.1816	13.0284	12.7521	10.0099	10.8358	10.5469	12.2291	11.9325
ENSMUSG00000040093	Bmf	protein_coding	2	118359238	118380168	-	5253	5.12673	5.10975	4.56492	4.99155	5.72788	4.17179	5.4062	4.26123	4.74975	4.16625	3.39114	3.94453	3.98993	3.21265	4.13765	4.02768	4.59585	3.45403	4.89453
ENSMUSG00000037110	Ralgapa2	protein_coding	2	146081799	146353924	-	18811	14.3455	13.6556	14.364	11.9537	14.4623	13.3899	13.3042	12.9195	13.6103	14.7647	12.6846	11.8911	12.7697	13.5525	14.1474	13.8752	13.3629	12.3483	13.5103
ENSMUSG00000074749	Kiz	protein_coding	2	146697784	146812017	+	2278	41.2176	38.322	29.5844	31.6535	36.0084	33.3047	39.5246	31.1165	31.6743	39.3275	39.6139	32.9866	33.8556	35.8592	36.5875	37.064	31.7295	34.0477	37.2604
ENSMUSG00000074923	Pak6	protein_coding	2	118493784	118528501	+	5211	51.0171	44.5291	43.1899	44.8667	43.4428	59.0621	62.8582	49.2457	53.4448	51.4253	44.7551	45.2247	52.1615	50.7142	57.4415	60.1812	54.247	50.8506	59.1445
ENSMUSG00000078137	Ankrd63	protein_coding	2	118529584	118534444	-	4861	25.4548	24.0482	19.0551	24.4777	24.7591	47.8498	39.833	40.2926	50.3567	39.8398	37.8998	31.5332	40.0516	39.6294	40.0306	46.9417	30.6416	30.6399	40.9576
ENSMUSG00000027433	Xrn2	protein_coding	2	146854916	146919920	+	3981	90.8679	94.4566	87.8327	95.4535	96.185	97.9357	92.8987	92.9096	96.2127	105.915	93.556	91.493	88.4731	90.6456	102.144	98.7919	86.9218	93.2567	108.841
ENSMUSG00000027434	Nkx2-2	protein_coding	2	147019466	147036163	-	2875	6.26591	6.89306	7.03235	7.46199	7.97378	7.33294	7.12776	8.34196	8.67841	7.17417	7.90813	6.25201	6.60668	7.43108	7.02427	5.22702	6.61599	6.44967	5.15939
ENSMUSG00000037014	Sstr4	protein_coding	2	148237264	148238687	+	1424	17.762	22.0203	24.1037	18.6923	23.0162	31.1682	26.7417	25.6374	22.7304	28.9687	26.6652	20.8623	30.9318	27.4846	28.724	32.4926	25.2764	23.5229	31.1341
ENSMUSG00000074918	Inafm2	protein_coding	2	118576239	118579291	+	3053	66.6349	64.0901	62.4759	66.2354	63.9428	81.9563	66.6462	71.2241	79.8837	69.5702	74.4706	58.5479	67.6319	76.1528	71.0803	72.6682	68.3891	78.0429	82.11
ENSMUSG00000074743	Thbd	protein_coding	2	148246386	148250108	-	3723	27.1749	28.0974	32.5413	30.5725	22.6579	18.2175	14.1724	13.2416	13.7657	13.7022	15.0468	15.9591	21.5949	15.5277	16.181	21.3507	22.6763	17.2447	16.0254
ENSMUSG00000027435	Cd93	protein_coding	2	148278560	148285483	-	6677	11.9911	12.4733	11.1731	10.472	9.06624	8.01823	8.50645	7.74255	9.39243	8.04102	11.4791	7.85168	8.97559	10.8897	10.7909	10.513	8.30515	7.34592	6.81273
ENSMUSG00000036992	Nxt1	protein_coding	2	148514521	148517947	+	1116	32.284	39.1118	28.0876	34.5308	31.2941	35.9175	34.5558	33.6681	38.2688	38.0923	38.645	27.9622	38.8817	41.1831	38.3383	33.8414	33.5633	31.0869	33.967
ENSMUSG00000035437	Rabgap1	protein_coding	2	37333291	37456466	+	12615	37.8353	37.0267	38.6386	35.9491	38.9147	38.2397	43.361	38.5513	38.3273	44.5698	42.1215	36.6504	39.2387	41.1011	38.8004	42.2739	35.2015	40.9834	42.5916
ENSMUSG00000045838	Ccdc9b	protein_coding	2	118584639	118593142	-	4779	11.6893	9.34342	11.0192	11.3889	13.4914	11.2898	15.7677	10.6502	12.7934	14.0349	11.4767	12.3804	10.1419	10.8944	12.8204	10.3852	9.52166	10.3885	11.2773
ENSMUSG00000027439	Gzf1	protein_coding	2	148522943	148534869	+	4472	57.5353	51.9997	57.9672	54.7684	55.5478	54.8344	57.7305	56.0727	52.3244	57.0011	57.1301	54.652	54.1905	56.4853	52.8122	50.1848	56.9622	57.6041	55.9453
ENSMUSG00000027438	Napb	protein_coding	2	148535905	148574387	-	7051	356.703	354.669	380.941	355.587	371.685	372.506	395.074	406.881	403.97	403.949	386.54	374.168	368.707	360.516	407.552	411.674	350.858	438.161	388.134
ENSMUSG00000027447	Cst3	protein_coding	2	148713642	148717612	-	1266	1632.22	1624.42	1554.29	1602.15	1550.35	1301.64	1451.19	1664.76	1491.6	1438.43	1482.44	1633.55	1458.43	1364.22	1443.89	1450.51	1502.68	1510.82	1303.28
ENSMUSG00000040035	Disp2	protein_coding	2	118610200	118641655	+	9555	181.317	185.614	205.839	206.229	198.292	217.955	178.396	195.753	196.408	199.978	202.427	218.973	218.855	204.24	201.609	192.952	213.861	206.188	193.637
ENSMUSG00000026915	Strbp	protein_coding	2	37373240	37593871	-	18616	51.3559	51.0442	53.3093	48.1664	48.2669	50.9317	50.1336	45.1337	41.9951	52.3362	47.077	38.5412	45.4305	47.4002	52.319	49.6987	40.1549	47.9184	48.7022
ENSMUSG00000053164	Gpr21	protein_coding	2	37406344	37407183	+	3733	1.94979	2.95677	2.39313	2.28812	3.74221	3.41824	3.41473	3.56924	4.57626	5.10347	2.57434	2.54127	2.895	2.54895	4.63042	4.55532	2.23412	2.72398	3.53204
ENSMUSG00000074736	Syndig1	protein_coding	2	149671131	149846312	+	2463	67.8211	81.4795	71.0784	77.7466	76.7877	81.8227	84.3143	71.2992	82.9573	77.989	74.3236	73.9918	75.7221	73.4749	76.1558	76.9094	72.2962	73.5854	83.5779
ENSMUSG00000068134	Zfp120	protein_coding	2	149956326	149978598	-	4376	14.4707	17.6562	17.872	15.4791	18.0081	17.4641	17.441	16.4418	16.3858	20.1488	20.943	15.5173	18.7092	18.9543	18.8116	16.8091	16.9185	18.3164	18.4173
ENSMUSG00000035403	Crb2	protein_coding	2	37666261	37689115	+	6698	4.48255	6.55414	7.1602	5.87204	6.55108	5.17687	5.51668	4.61505	5.06742	3.8081	3.46442	5.25532	4.2537	4.04739	4.93139	4.39865	5.06795	5.29868	5.11814
ENSMUSG00000060336	Zfp937	protein_coding	2	150059993	150082645	+	2797	26.4782	23.498	28.8578	21.3058	19.5299	19.5874	30.1715	26.5812	22.9842	23.7552	22.6262	22.2245	22.5388	24.3913	22.15	25.8035	24.1156	29.227	28.1662
ENSMUSG00000063364	3300002I08Rik	protein_coding	2	150152855	150204685	-	2117	8.59539	7.22823	9.84645	5.81755	6.76801	5.69995	6.55488	8.43368	6.47685	5.72675	6.75381	6.01415	6.1104	8.05649	7.19492	7.09858	6.77321	9.3241	8.09666
ENSMUSG00000068130	Zfp442	protein_coding	2	150249061	150293406	-	2922	8.65608	6.00953	10.0839	6.79812	6.49707	6.12325	9.0563	7.387	7.15415	9.26801	7.05899	5.89514	6.3323	8.72471	6.85271	7.91743	7.31075	10.1671	8.40426
ENSMUSG00000033096	Apmap	protein_coding	2	150425000	150450487	-	2428	104.997	98.3583	107.154	102.266	118.981	125.217	120.154	119.63	122.943	119.513	112.175	113.513	113.231	107.586	115.951	107.417	109.556	114.474	113.971
ENSMUSG00000027332	Ivd	protein_coding	2	118692435	118713390	+	5505	63.6297	59.2847	66.051	64.5538	67.7679	56.4369	61.3771	62.6868	61.0026	57.3736	56.3304	59.1351	63.088	57.3656	57.4826	57.1827	66.9249	58.7833	57.9917
ENSMUSG00000035392	Dennd1a	protein_coding	2	37689003	38177387	-	15344	15.3574	13.6675	15.5564	14.1369	16.5979	16.0628	16.4364	15.995	15.0888	16.4282	15.3215	15.1473	15.6551	15.0585	16.184	14.7552	14.9519	14.6706	14.8874
ENSMUSG00000040007	Bahd1	protein_coding	2	118730858	118755009	+	4664	57.1955	51.3113	54.3712	63.2891	50.8035	58.7626	62.1348	55.4784	54.8934	52.5953	55.0798	54.222	59.2621	62.3206	61.7565	57.1492	62.2091	53.48	56.8226
ENSMUSG00000027452	Acss1	protein_coding	2	150460025	150510420	-	4128	54.0868	56.8799	61.5829	64.9626	66.5111	64.8134	63.2059	59.3898	59.7885	62.3996	52.806	56.8477	61.9987	55.756	58.4155	55.9476	63.5521	57.043	61.2462
ENSMUSG00000039983	Ccdc32	protein_coding	2	118848260	118859874	-	2214	76.8459	74.3274	79.0015	71.6866	71.7526	84.2591	87.602	79.0772	86.7032	84.0578	88.8228	75.6606	80.0226	71.5211	81.8607	83.6836	78.5767	82.0414	79.2059
ENSMUSG00000027324	Rpusd2	protein_coding	2	118865271	118870250	+	2706	12.8438	11.2171	9.32496	10.4239	11.1192	11.5839	16.0403	10.6355	11.3801	10.9388	13.9456	9.59468	11.7392	11.8759	9.86629	11.9838	12.4903	10.1682	11.2678
ENSMUSG00000000247	Lhx2	protein_coding	2	38229293	38259211	+	4393	32.6401	25.2397	26.0442	25.141	24.1761	34.5405	25.0134	30.2693	29.2166	30.0704	27.9049	24.4929	27.2098	30.7326	28.1276	31.6876	32.2406	30.8178	34.3284
ENSMUSG00000033068	Entpd6	protein_coding	2	150590962	150613595	+	4775	53.4652	52.2199	58.0963	49.6291	51.0853	60.0979	60.758	62.7273	59.2662	52.263	53.2594	54.0595	56.89	55.3449	50.8229	55.655	61.1919	57.2057	54.7423
ENSMUSG00000033059	Pygb	protein_coding	2	150628655	150673678	+	4809	208.716	193.475	213.567	221.112	221.741	210.918	201.62	205.747	207.484	209.506	206.999	232.775	220.64	211.34	205.449	199.377	219.427	222.147	209.436
ENSMUSG00000026749	Nek6	protein_coding	2	38401655	38484618	+	10714	10.513	9.88061	9.53772	9.23308	10.2805	9.92924	10.5874	10.9437	10.6578	9.6256	9.10085	9.46018	10.041	9.233	8.89735	9.54152	10.3379	9.7143	10.0605
ENSMUSG00000032046	Abhd12	protein_coding	2	150674413	150746661	-	2823	278.458	278.313	269.154	272.032	279.528	312.87	291.448	296.875	316.904	324.044	311.026	307.57	288.856	300.302	297.422	309.662	294.755	288.73	306.567
ENSMUSG00000070730	Rmdn3	protein_coding	2	118967482	118987515	-	3537	86.7894	94.1859	92.6104	95.305	80.9665	83.2114	76.1392	72.3269	76.3243	82.5302	79.4555	77.0748	86.2464	85.1726	74.2245	68.6502	89.5183	79.4834	78.3297
ENSMUSG00000026750	Psmb7	protein_coding	2	38478048	38534099	-	3421	114.732	112.778	114.855	117.408	116.589	112.508	117.586	122.996	115.97	115.06	116.681	126.319	123.537	108.213	116.963	115.484	108.635	117.848	112.349
ENSMUSG00000046814	Gchfr	protein_coding	2	118998254	119002871	+	645	20.0302	29.947	42.7663	35.1086	22.2138	15.0526	9.75646	19.0047	16.0307	17.5756	19.26	23.2229	19.0399	16.144	13.0015	11.0362	21.0966	24.4208	13.5428
ENSMUSG00000034278	Dnajc17	protein_coding	2	119002981	119039276	-	1308	29.2145	30.4939	31.0342	29.4621	31.9036	28.4184	32.074	28.1148	36.432	35.6305	38.8859	29.0109	32.1728	31.9809	32.9723	30.2344	31.4332	28.2005	31.6271
ENSMUSG00000068580	Zfyve19	protein_coding	2	119039098	119047530	+	3255	24.9328	21.8101	17.9119	23.6783	26.4659	26.0353	26.3227	20.1394	23.0648	21.8154	21.2428	24.3127	21.8324	26.4748	22.0303	22.0513	22.0259	18.6215	21.722
ENSMUSG00000068115	Ninl	protein_coding	2	150776439	150881302	-	5952	7.39842	9.60937	9.13725	10.7797	12.4274	9.62409	9.21729	9.44676	9.44131	10.4754	9.05743	6.75286	8.11563	6.78676	11.2715	6.5778	8.03849	6.59927	7.11646
ENSMUSG00000027315	Spint1	protein_coding	2	119067843	119079995	+	2767	4.86641	4.53298	3.56845	3.66126	4.46614	5.06273	8.51395	6.54882	6.33637	5.1212	4.48959	5.68403	5.26677	3.04952	4.02033	6.00273	4.60044	4.68378	5.18207
ENSMUSG00000034226	Rhov	protein_coding	2	119099682	119101753	-	1703	26.926	26.6616	22.6396	25.4279	27.7639	32.1703	29.2773	29.2611	32.7335	30.0474	25.3246	29.465	28.2681	29.8342	31.0528	28.911	25.5171	23.1816	31.3562
ENSMUSG00000034216	Vps18	protein_coding	2	119119221	119128934	+	4786	54.5589	49.5316	51.3478	55.2011	56.3565	65.2052	59.1349	52.0598	52.6487	54.1825	52.6962	52.2139	55.904	62.8326	54.6396	50.9825	55.8541	51.4502	57.7503
ENSMUSG00000063972	Nr6a1	protein_coding	2	38613382	38817700	-	10824	7.61547	8.15789	8.34033	8.44188	6.50274	8.09845	7.06607	5.95787	6.14694	6.58944	6.08497	6.31957	7.68492	9.00648	6.4036	7.12452	8.69186	8.76822	7.30882
ENSMUSG00000027313	Chac1	protein_coding	2	119181710	119184862	+	1637	11.8938	13.1787	14.8399	14.804	13.7852	18.5553	15.5738	16.7669	15.3789	15.8699	16.3229	19.5203	15.7041	15.354	17.5638	17.7561	14.569	17.9045	17.4177
ENSMUSG00000027455	Nsfl1c	protein_coding	2	151336102	151353230	+	3967	98.7571	96.94	96.1233	99.1453	94.8089	96.2884	92.7385	91.1551	91.7926	91.921	90.5774	102.829	103.81	93.0926	96.5937	93.0096	98.441	90.4194	93.3959
ENSMUSG00000046618	Olfml2a	protein_coding	2	38821990	38853765	+	5579	7.43644	6.5198	8.20305	6.76498	9.27755	5.32022	6.24719	4.44212	4.75424	5.41855	4.07526	4.07202	4.19704	4.02251	6.53402	5.49356	4.90427	5.68242	4.22448
ENSMUSG00000032966	Fkbp1a	protein_coding	2	151384403	151403612	+	3857	290.143	299.764	284.607	304.579	302.8	326.016	329.533	334.878	325.483	330.858	321.778	297.543	318.486	306.653	341.131	357.836	308.942	312.337	324.158
ENSMUSG00000027456	Sdcbp2	protein_coding	2	151414542	151431925	+	1399	2.73142	4.12414	4.5932	3.69168	6.65698	3.3708	5.76686	4.76196	4.17744	4.83937	4.18854	5.17494	4.79876	3.9782	4.03695	4.24016	4.07884	3.42047	5.53699
ENSMUSG00000034154	Ino80	protein_coding	2	119203523	119308168	-	6803	27.8978	29.8312	26.2635	29.9874	29.117	30.0109	31	26.7929	25.7721	28.5134	26.9086	25.3206	27.7037	29.3723	27.3958	26.9147	28.5619	28.3705	29.3142
ENSMUSG00000026755	Arpc5l	protein_coding	2	38895360	38905338	+	4498	72.899	72.1111	70.2457	70.9685	67.3312	72.8954	72.32	75.5953	72.6108	73.8586	76.8101	66.9349	74.9549	75.996	76.896	74.8641	71.6938	76.5979	76.984
ENSMUSG00000027457	Snph	protein_coding	2	151432469	151474469	-	7861	140.553	124.869	136.512	129.58	126.834	152.884	147.666	135.223	132.705	144.53	135.13	135.255	152.766	147.17	132.89	146.394	156.18	135.95	149.634
ENSMUSG00000074704	Rad21l	protein_coding	2	151487324	151510453	-	1659	11.8458	7.71164	15.3989	12.0933	11.7672	13.4602	14.0057	11.5651	13.1426	14.9002	12.7156	6.62112	8.58689	13.8518	11.9665	11.442	10.407	15.8643	14.0077
ENSMUSG00000014077	Chp1	protein_coding	2	119378178	119417508	+	3499	115.658	116.502	124.075	118.31	114.042	126.173	121.836	122.082	115.248	127.3	125.133	122.362	126.727	122.271	127.073	129.693	126.62	127.7	124.07
ENSMUSG00000087035	Tmem74bos	protein_coding	2	151521281	151528259	-	2219	3.77213	4.635	7.69871	4.3864	4.11628	2.37519	3.1995	4.08305	3.5454	2.48341	3.16887	2.47509	3.61578	3.15537	3.31641	3.56436	3.89031	4.13326	2.97096
ENSMUSG00000044364	Tmem74b	protein_coding	2	151543928	151554077	+	1959	15.3263	12.4211	14.0008	17.5421	14.3535	20.7446	19.2739	14.283	16.2933	15.7529	14.4774	17.841	13.3736	14.7548	16.3367	17.9665	14.639	15.5722	14.6389
ENSMUSG00000032869	Psmf1	protein_coding	2	151557732	151586106	-	6441	28.9572	27.9247	28.9076	31.3335	32.1437	31.31	31.7653	30.6569	32.5599	30.1159	31.8052	30.7358	30.6844	28.0128	31.8052	28.151	29.8946	30.4913	32.5226
ENSMUSG00000027305	Ndufaf1	protein_coding	2	119485927	119493302	-	1501	60.9781	61.0007	57.6378	57.9645	62.2848	71.7057	68.1547	55.9234	62.8961	66.8185	54.0301	60.5404	66.8718	70.3298	56.6673	60.7294	61.5089	55.1264	71.9207
ENSMUSG00000026754	Golga1	protein_coding	2	38906167	38955497	-	5573	47.3441	47.1732	46.7683	43.6276	41.0387	44.3497	40.4767	41.074	40.9385	45.8812	46.6005	41.7495	48.6264	44.9395	42.3786	42.0444	42.5845	45.5083	49.1809
ENSMUSG00000035236	Scai	protein_coding	2	38956226	39080746	-	12341	42.0814	44.76	48.1197	43.4593	44.234	46.0568	48.9915	46.0363	47.156	55.2938	48.6027	42.1168	45.9611	49.6802	50.0904	49.6535	42.0533	53.0735	50.8691
ENSMUSG00000026753	Ppp6c	protein_coding	2	39084366	39116463	-	4444	73.8668	71.8584	73.1095	70.624	70.8092	71.0347	72.1821	71.1171	69.0926	78.547	77.3214	65.8945	70.0809	72.8795	74.5955	73.1931	69.2067	77.3043	72.9869
ENSMUSG00000049252	Lrp1b	protein_coding	2	40485258	42543636	-	23774	14.8945	13.8754	13.8046	13.2182	12.8369	14.6785	16.2416	16.3201	16.4514	18.8946	15.3901	15.3207	16.4749	16.3644	17.3201	17.4162	13.4659	16.5302	15.1892
ENSMUSG00000036890	Gtdc1	protein_coding	2	44454424	44817669	-	7928	12.1417	15.9158	19.3341	11.5757	12.5378	22.9182	23.2225	13.8819	13.7793	24.785	22.4989	19.3344	13.7141	14.9007	27.0054	17.4089	18.1971	15.4921	16.7142
ENSMUSG00000026872	Zeb2	protein_coding	2	44873644	45007407	-	20203	34.8023	31.3646	33.3736	32.2695	32.6496	34.8755	35.4772	33.1071	37.0385	39.9407	31.9977	23.1692	33.303	30.6582	38.1116	42.6726	27.4916	36.2689	36.5392
ENSMUSG00000052155	Acvr2a	protein_coding	2	48704121	48793281	+	5686	54.9158	43.368	54.4664	47.6166	51.3735	50.0057	49.7749	49.8653	49.8893	57.5963	53.2181	42.9834	52.6996	49.6351	48.5495	55.2928	50.7188	57.438	55.8848
ENSMUSG00000026761	Orc4	protein_coding	2	48792836	48840289	-	7458	40.9408	42.5155	41.4833	39.9519	37.1261	37.4736	39.0086	33.9799	35.2027	40.8504	40.4165	34.1096	38.2463	42.8249	37.2667	36.5347	37.2556	39.3797	40.8609
ENSMUSG00000036792	Mbd5	protein_coding	2	48839520	49215417	+	19632	16.2945	15.1162	17.5793	16.1993	17.4975	17.5493	18.1477	17.5508	16.6821	20.2184	17.8252	15.5012	17.7489	17.5308	17.3566	18.8245	15.8449	17.7123	18.4694
ENSMUSG00000069495	Epc2	protein_coding	2	49341498	49441960	+	4697	59.5442	58.1074	62.2644	59.9687	59.6741	63.5469	59.534	55.429	56.9484	63.3883	64.2241	58.1994	61.3906	65.1699	56.9502	62.8939	59.7472	66.3485	63.5114
ENSMUSG00000026764	Kif5c	protein_coding	2	49509310	49664790	+	7142	656.392	690.993	729.572	729.426	713.284	768.222	725.021	658.773	685.918	764.513	778.589	653.827	735.331	720.116	684.928	721.273	662.352	778.612	729.939
ENSMUSG00000026765	Lypd6b	protein_coding	2	49677700	49838861	+	2604	10.8312	7.61043	11.4959	8.84883	13.6869	14.0084	14.9955	14.9408	13.2934	13.7858	15.7521	14.8599	11.0042	14.1337	15.5763	15.4906	9.77682	12.7104	12.6585
ENSMUSG00000050447	Lypd6	protein_coding	2	49956441	50083576	+	3729	37.8178	39.0847	42.9964	36.2231	41.1605	43.5177	44.0497	38.8035	38.1563	45.7694	36.8337	37.4235	38.9049	41.7898	46.9964	45.6021	44.1418	41.4383	43.6233
ENSMUSG00000026766	Mmadhc	protein_coding	2	50169893	50186813	-	2012	86.6411	80.5429	78.7539	84.5113	86.1667	74.5885	76.027	76.1558	76.9744	85.9236	79.4505	79.4103	76.012	77.0062	78.5961	77.8351	80.4297	81.8549	80.9324
ENSMUSG00000017144	Rnd3	protein_coding	2	51020450	51039123	-	4432	21.596	22.3573	20.5105	21.9617	16.0833	19.7783	22.6089	19.9018	19.1711	20.0718	21.313	18.2503	19.9507	19.4034	23.478	22.3966	20.6334	20.3344	18.6308
ENSMUSG00000036249	Rbm43	protein_coding	2	51814460	51825175	-	2633	36.2823	29.8206	30.0005	27.3858	37.6835	30.7634	30.9477	25.2007	24.8426	30.0784	28.6645	28.4443	28.2337	25.9787	22.3596	25.1578	19.5606	34.4551	30.1084
ENSMUSG00000026946	Nmi	protein_coding	2	51838499	51863236	-	2001	11.549	9.6531	9.16405	9.53001	9.935	8.87228	8.30572	7.85721	8.64965	9.44218	8.66812	10.6047	10.3107	7.26743	8.98047	8.59708	7.75083	9.26677	9.63679
ENSMUSG00000053475	Tnfaip6	protein_coding	2	51928021	51946698	+	1710	26.3902	27.7261	18.9724	27.8794	31.0018	20.7642	21.1368	26.0246	23.398	26.4255	24.5356	32.4102	42.42	31.6019	13.5112	14.4541	24.1292	28.8001	23.0354
ENSMUSG00000036202	Rif1	protein_coding	2	51962844	52012395	+	10504	52.611	57.5553	60.1012	53.6316	46.9741	43.2707	41.1687	39.0687	39.4818	38.133	43.5577	41.473	42.9311	51.6002	36.3172	35.3713	54.3667	53.206	48.6408
ENSMUSG00000026950	Neb	protein_coding	2	52026659	52268486	-	26675	4.18842	5.70831	3.58405	4.51271	3.63233	2.4594	1.40337	1.78818	1.48308	2.36099	2.02977	2.0215	4.00227	2.47677	1.09069	1.18603	1.14639	3.78962	2.21811
ENSMUSG00000036093	Arl5a	protein_coding	2	52287963	52314913	-	5409	96.7517	94.0533	95.8801	87.1832	90.824	82.1576	80.9021	82.3726	80.5779	93.3804	100.924	78.5077	83.1884	88.1896	86.2197	82.6902	87.7242	99.0105	87.7544
ENSMUSG00000017412	Cacnb4	protein_coding	2	52318332	52566843	-	8963	174.534	198.322	198.766	187.715	184.534	203.924	201.124	185.819	195.286	239.572	212.319	170.572	202.765	202.668	221.704	209.602	172.532	215.624	225.9
ENSMUSG00000055371	Stam2	protein_coding	2	52581676	52632212	-	6007	32.6851	35.4964	33.9966	34.0934	35.0624	33.9185	32.9321	30.9199	33.8646	35.4632	35.1956	30.8785	32.7923	34.46	36.4963	37.6571	33.1505	32.3955	35.9973
ENSMUSG00000036053	Fmnl2	protein_coding	2	52747872	53022215	+	5636	53.0461	53.7674	52.4469	50.5061	49.3824	47.0286	47.7256	48.8892	47.3407	57.0178	52.8585	41.9916	56.5664	50.6169	43.2714	49.4332	45.1459	53.5608	51.2631
ENSMUSG00000061136	Prpf40a	protein_coding	2	53024716	53081296	-	10876	33.3111	31.4837	31.9337	31.1404	33.7745	31.1549	35.2208	29.4509	32.4478	34.8598	33.9	31.2402	30.5927	32.6513	32.5888	30.4708	29.8657	34.3552	33.3992
ENSMUSG00000026960	Arl6ip6	protein_coding	2	53081738	53109232	+	2703	15.8201	17.726	16.9311	19.4011	16.5648	18.2674	18.9832	17.5484	18.1287	14.8536	19.164	17.1788	15.5686	19.6602	19.6278	14.4843	17.7007	17.4821	19.146
ENSMUSG00000075334	Rprm	protein_coding	2	53974105	53975564	-	1460	92.3532	73.7102	79.0085	74.8305	100.59	121.979	114.386	100.569	121.319	122.616	94.3984	87.8891	110.022	102.432	108.546	143.424	89.593	108.296	101.259
ENSMUSG00000060988	Galnt13	protein_coding	2	54326329	55008321	+	7810	61.812	53.7684	68.3506	50.1817	73.8638	56.1898	54.6258	54.8313	54.5973	56.9314	49.4291	43.9518	50.6325	48.4807	49.2171	49.6484	39.7917	62.7769	56.8091
ENSMUSG00000026824	Kcnj3	protein_coding	2	55325982	55485537	+	5215	115.215	129.925	123.55	134.573	120.235	130.693	130.23	114.308	123.962	135.65	121.532	104.215	117.744	120.664	139.736	134.868	126.956	127.66	135.138
ENSMUSG00000026826	Nr4a2	protein_coding	2	56996842	57014015	-	4059	48.2369	47.1551	53.1696	40.0316	39.6232	36.9726	29.0593	31.2501	31.3992	28.7046	32.6842	20.7885	26.5442	29.1923	42.7118	45.4995	47.438	31.1923	32.037
ENSMUSG00000026827	Gpd2	protein_coding	2	57127647	57257865	+	6549	102.082	99.5913	104.199	95.6656	102.608	110.552	106.315	104.248	100.84	105.687	93.6989	94.4988	103.837	102.692	102.335	113.132	105.788	102.204	108.618
ENSMUSG00000026830	Ermn	protein_coding	2	57935125	57942876	-	3635	82.8977	72.5306	79.8519	75.8497	83.5629	77.1905	80.0347	92.5163	95.3531	107.333	103.299	86.8096	101.94	101.348	61.8654	74.9589	78.5312	82.2772	74.9937
ENSMUSG00000026834	Acvr1c	protein_coding	2	58157465	58247907	-	9292	19.9942	24.6482	20.7128	24.8836	22.609	21.6138	23.0956	19.2145	20.9974	23.6545	24.2412	19.4784	22.3623	24.8664	24.4226	26.9616	23.2889	20.3419	25.4706
ENSMUSG00000026836	Acvr1	protein_coding	2	58278656	58456838	-	4829	33.2729	35.688	33.9163	36.2811	31.6362	33.8058	31.8437	29.3022	30.768	32.1483	31.6468	28.7954	32.4842	34.9845	32.7825	36.3199	36.0258	32.8661	34.4372
ENSMUSG00000026839	Upp2	protein_coding	2	58457310	58682983	+	7761	8.13576	5.23625	5.79579	4.04397	6.32302	5.62944	6.54908	5.21902	6.51658	7.2425	5.5268	5.50051	6.22397	5.99136	5.6011	7.15924	6.31563	7.03923	6.34961
ENSMUSG00000036641	Ccdc148	protein_coding	2	58711082	58991007	-	9929	5.40634	3.53708	4.5145	4.18128	5.12277	5.01489	5.39535	4.50886	4.77674	5.09023	4.83937	4.52576	4.6011	4.75547	4.36086	3.84353	3.75772	5.38173	3.91742
ENSMUSG00000026991	Pkp4	protein_coding	2	58991194	59185549	+	5707	179.509	173.141	190.508	188.547	180.856	180.841	172.299	173.092	169.913	177.836	186.584	158.353	184.315	182.993	153.839	170.5	180.337	168.71	164.496
ENSMUSG00000026989	Dapl1	protein_coding	2	59314997	59335364	+	679	7.50369	12.5612	11.5411	9.36158	13.7159	3.47257	4.99042	6.67179	4.63461	5.3333	6.21359	4.04434	4.34076	5.28814	6.04921	9.9012	6.68008	4.69832	5.82552
ENSMUSG00000035168	Tanc1	protein_coding	2	59442386	59676061	+	14570	19.8949	22.744	23.6545	20.7094	25.0025	20.8667	20.8424	19.2406	20.102	19.2353	21.4282	21.4007	21.1282	21.0954	15.7047	17.0183	21.7314	18.4879	19.9994
ENSMUSG00000026988	Wdsub1	protein_coding	2	59682708	59712901	-	3598	7.02975	7.52984	8.49419	7.95006	7.81503	7.40138	7.84809	7.40632	7.30937	7.83303	6.31903	7.14662	7.1905	6.18733	6.46896	5.99024	7.92981	8.09066	5.8175
ENSMUSG00000026987	Baz2b	protein_coding	2	59729707	60040183	-	17604	20.3423	20.0211	19.7825	19.2841	20.1847	17.8376	18.9918	18.6796	17.493	19.614	20.1583	16.436	18.8448	18.6223	16.7798	14.9277	17.238	19.2884	17.4326
ENSMUSG00000026977	Marchf7	protein_coding	2	60040231	60079555	+	10391	45.9858	41.4752	40.4379	41.2919	41.4352	42.0728	42.5637	40.8015	43.2208	46.7299	43.9637	38.9689	41.901	43.8335	41.9003	38.4961	38.0749	42.713	42.3177
ENSMUSG00000060703	Cd302	protein_coding	2	60082337	60114832	-	1354	35.479	50.9492	43.5229	44.012	39.9466	42.7159	39.0879	37.3937	41.8347	43.839	41.2001	30.6065	36.038	37.7893	49.5478	45.5632	44.1971	36.8141	46.9853
ENSMUSG00000026970	Rbms1	protein_coding	2	60580537	60793536	-	5473	31.286	32.9096	37.2277	35.3511	35.0147	34.2882	36.5876	37.7833	33.5956	34.5506	35.3749	35.4878	28.6618	36.1164	35.5543	35.9842	28.7658	31.9861	36.468
ENSMUSG00000064289	Tank	protein_coding	2	61408929	61484515	+	6096	22.5068	25.925	22.522	23.5267	22.5048	22.3884	21.7842	24.8731	23.2669	26.3447	26.0306	23.3019	23.154	25.7106	25.4636	21.7973	22.6337	21.7832	24.0624
ENSMUSG00000026914	Psmd14	protein_coding	2	61542038	61630720	+	2820	117.051	114.753	110.822	108.689	116.668	113.074	117.756	116.608	120.998	124.284	126.671	113.226	113.343	116.951	124.958	126.282	108.128	124.368	125.89
ENSMUSG00000035033	Tbr1	protein_coding	2	61633274	61644458	+	5486	34.6946	28.8076	36.1682	28.8584	38.1637	63.0541	54.3542	50.0316	51.7081	63.5993	47.895	42.5482	50.3527	53.0154	66.1671	73.9966	42.113	48.8468	63.45
ENSMUSG00000026904	Slc4a10	protein_coding	2	61876806	62157074	+	6424	242.1	229.143	255.221	232.098	244.839	243.673	237.815	242.793	246.648	264.162	239.207	195.668	236.948	222.012	268.675	275.792	217.4	256.649	257.894
ENSMUSG00000035000	Dpp4	protein_coding	2	62160417	62242575	-	6319	5.52891	7.54272	8.53216	7.63883	8.3328	7.17748	7.68609	6.62086	5.9405	8.671	6.00906	5.33348	6.03769	6.59148	6.68968	7.25969	4.72358	6.87861	6.025
ENSMUSG00000027199	Gatm	protein_coding	2	122424948	122441784	-	3001	174.203	150.212	158.713	161.177	177.905	170.08	175.82	178.659	186.055	203.251	207.679	182.93	183.768	188.626	145.08	149.436	163.721	168.291	152.567
ENSMUSG00000118663	SPATA5L1	protein_coding	2	122461120	122474750	+	4578	9.1022	9.20569	7.94257	8.50451	8.37201	7.81657	6.76726	7.56713	6.72667	5.74353	6.14392	5.94396	7.40385	7.25503	6.6169	5.9173	8.14993	6.9249	5.14818
ENSMUSG00000005802	Slc30a4	protein_coding	2	122523153	122544559	-	5482	52.9761	62.7367	74.3904	65.0058	68.2482	76.5348	49.8022	72.4287	73.6415	86.6225	78.1159	63.7094	71.4174	74.7015	80.2639	80.1102	63.8161	78.5974	80.8135
ENSMUSG00000040794	C1qtnf4	protein_coding	2	90716204	90720869	+	1290	246.851	243.466	203.504	260.697	221.721	342.123	276.058	310.273	368.532	279.379	309.614	263.967	274.048	310.772	301.82	308.708	281.515	274.657	318.64
ENSMUSG00000005510	Ndufs3	protein_coding	2	90724978	90735171	-	2178	171.27	181.979	175.079	175.567	176.96	178.309	181.656	190.377	190.928	180.075	187.792	179.039	176.374	181.841	184.815	180.302	173.455	175.034	184.337
ENSMUSG00000005505	Kbtbd4	protein_coding	2	90735084	90741970	+	3139	48.462	50.5866	51.5772	48.8534	50.6656	50.5042	50.1188	47.7948	52.3457	52.767	50.8506	49.0703	56.0243	48.901	52.504	53.1025	52.1123	51.069	50.51
ENSMUSG00000063235	Ptpmt1	protein_coding	2	90739060	90748389	-	3471	30.5109	30.2096	28.9887	30.2168	30.7011	32.367	29.008	27.6383	32.5738	30.528	29.4423	31.2148	28.9652	28.4997	32.8873	31.6737	30.0134	29.1236	29.2971
ENSMUSG00000005506	Celf1	protein_coding	2	90770727	90849835	+	8446	183.473	164.544	171.778	172.441	171.316	181.083	183.27	175.234	172.935	183.323	175.418	155.297	172.06	185.293	188.609	186.378	164.332	180.263	185.811
ENSMUSG00000068264	Ap5s1	protein_coding	2	131048998	131055431	+	1660	33.8717	31.8858	33.7061	34.9417	34.0934	33.1707	35.5763	29.3769	31.5503	27.9803	29.3694	31.4314	31.4663	29.4174	27.1147	34.0672	37.5484	29.4273	30.7785
ENSMUSG00000037523	Mavs	protein_coding	2	131075983	131089942	+	3345	16.2109	15.3738	17.9453	17.0433	13.5462	12.6467	14.9538	12.6667	14.0445	13.1325	13.0334	15.5236	16.5456	13.257	13.2002	13.596	17.8028	15.0209	14.2395
ENSMUSG00000037514	Pank2	protein_coding	2	131104415	131141108	+	4912	44.7132	44.8904	45.1808	47.3147	42.6234	47.6636	38.4011	42.1528	45.7611	43.2086	42.7553	41.6246	46.7028	46.6375	42.0887	41.0601	41.8809	44.6911	46.6726
ENSMUSG00000048911	Rnf24	protein_coding	2	131139984	131194801	-	6801	43.1834	39.9096	39.8447	43.052	44.7944	49.292	41.3535	43.0222	41.2474	44.1485	38.8755	42.3235	41.6521	47.4899	43.4587	45.2392	41.7798	44.3273	47.5466
ENSMUSG00000027405	Nop56	protein_coding	2	130116350	130121233	+	4099	74.6236	76.0705	74.7129	76.7135	82.4054	80.9724	87.272	83.0838	82.7497	77.0149	79.5979	84.7177	76.9381	82.4299	82.4188	77.6652	80.0647	74.4228	80.0145
ENSMUSG00000027406	Idh3b	protein_coding	2	130121229	130126467	-	3422	245.668	274.02	261.978	275.903	279.953	265.846	251.89	256.979	263.599	252.414	256.514	276.712	274.086	263.737	250.912	266.148	272.321	250.367	251.074
ENSMUSG00000027593	Raly	protein_coding	2	154633016	154709165	+	3292	91.7008	94.4136	99.2647	96.7862	100.811	95.7661	92.0008	85.8853	99.6892	85.4679	91.6344	92.7452	93.5604	95.1108	84.4793	79.8259	91.247	91.8794	95.624
ENSMUSG00000074656	Eif2s2	protein_coding	2	154713330	154734855	-	6755	41.2686	44.972	43.3875	44.1392	44.2245	41.9689	46.0781	39.607	43.3252	49.9499	48.7171	44.4596	45.2324	44.9429	44.616	43.469	43.1906	45.7508	45.8453
ENSMUSG00000033965	Slc16a2	protein_coding	X	102741020	102865589	-	4263	50.0263	39.3083	48.6032	47.4353	46.3816	47.1764	41.9384	43.8819	43.6586	46.9797	39.4775	38.9432	42.4818	43.925	38.1386	47.8677	43.1772	44.5728	44.306
ENSMUSG00000073131	Vma21	protein_coding	X	70859530	70883363	+	7303	37.9726	38.9181	40.2821	38.8687	41.5436	36.9395	39.4388	38.6784	37.6119	44.283	39.1239	40.6448	38.0042	38.2272	42.1587	38.9888	38.2667	41.5806	40.5772
ENSMUSG00000041380	Htr2c	protein_coding	X	145745509	145980270	+	9328	37.3565	31.5989	37.0988	36.9471	38.1314	42.9716	44.7848	46.4225	40.9411	45.6749	45.9584	43.5436	41.8486	44.094	38.1988	42.12	34.4299	44.3956	40.8501
ENSMUSG00000056537	Rlim	protein_coding	X	103000769	103024890	-	8917	51.6896	46.3901	53.3444	49.677	51.6789	51.4851	54.431	54.5092	50.5166	56.3968	54.4116	50.31	51.8572	51.0994	58.3077	50.4255	47.913	57.0853	53.9522
ENSMUSG00000033361	Prrg3	protein_coding	X	71006230	71016328	+	6087	36.65	29.4251	36.3563	31.0672	32.3948	37.8932	37.8805	39.1379	34.0104	40.4549	34.117	34.574	36.9344	38.7851	41.7242	39.4361	33.1715	40.8466	38.638
ENSMUSG00000046449	Nexmif	protein_coding	X	103121040	103244750	-	11532	30.2958	25.6467	30.4161	27.7326	28.5297	31.2469	31.6501	32.9748	34.5004	39.4031	32.2968	26.3674	32.175	30.4825	30.9427	34.2929	29.6513	37.2075	34.915
ENSMUSG00000031289	Il13ra2	protein_coding	X	146166472	146212188	-	2281	6.30214	5.71875	8.4514	6.70555	7.77324	2.73627	2.97106	3.50477	3.94176	4.62474	2.56894	3.94005	4.09179	2.9909	3.22627	5.72133	5.06747	5.15726	4.9856
ENSMUSG00000031333	Abcb7	protein_coding	X	103324263	103457452	-	5905	54.0809	53.4846	55.8172	55.1014	52.4709	52.473	49.2678	45.6693	49.2952	63.8859	53.7451	45.9552	54.8491	51.0778	50.0819	50.195	49.1352	53.7546	53.5889
ENSMUSG00000073016	Uprt	protein_coding	X	103526424	103551096	+	2304	20.9291	24.3887	22.7202	25.7785	22.5428	21.7319	22.0605	18.8525	19.2194	17.9726	14.9546	14.5194	18.8333	16.4416	23.6955	21.1121	22.8618	24.3174	20.3156
ENSMUSG00000033906	Zdhhc15	protein_coding	X	103580575	103714670	-	5509	10.7018	7.55889	10.0143	8.5817	9.62301	11.254	11.0422	12.0929	10.8126	13.3755	11.9557	9.78827	10.9975	12.5793	2.60954	12.4906	10.4378	12.4141	12.0865
ENSMUSG00000031224	Magee2	protein_coding	X	103898558	103900873	-	2316	15.478	11.4813	10.6245	9.77767	11.9863	13.8339	14.2824	15.0729	14.0729	16.6558	14.5735	13.3662	14.423	11.6278	14.3357	16.307	11.5612	16.6154	15.1577
ENSMUSG00000031343	Gabra3	protein_coding	X	71476287	71700454	-	3924	157.665	118.204	127.612	127.871	113.968	135.058	147.458	137.314	126.195	153.958	140.491	128.704	121.722	141.421	181.217	161.603	125.882	147.76	171.828
ENSMUSG00000031344	Gabrq	protein_coding	X	71868784	71886208	+	5352	10.6758	7.54628	10.5423	10.0954	7.93093	11.1954	11.3963	13.3937	11.7177	11.7969	9.37212	12.4077	10.7388	10.4325	9.91294	10.0492	10.1972	13.7468	11.3941
ENSMUSG00000031347	Cetn2	protein_coding	X	71957138	71962017	-	1646	99.7156	96.9282	103.311	85.5629	93.0311	81.5676	85.7759	82.4046	84.1213	97.6639	88.288	80.9909	90.2279	89.3299	99.2957	104.392	91.647	96.1796	96.6253
ENSMUSG00000031290	Lrch2	protein_coding	X	146253371	146337077	-	6420	33.02	26.375	29.2463	30.8481	31.5794	27.6965	34.0056	29.8855	31.336	36.738	34.5744	29.5531	28.4893	32.6067	34.7616	29.6599	28.0551	34.2868	33.3735
ENSMUSG00000031226	Pbdc1	protein_coding	X	104123362	104160696	+	6098	13.5772	12.876	13.9303	13.1276	10.397	10.4399	12.0396	10.619	11.4638	9.42418	9.83994	8.43344	10.4991	8.65571	9.82285	10.279	9.40564	10.6265	10.1623
ENSMUSG00000031349	Nsdhl	protein_coding	X	71962163	72002120	+	2853	40.883	38.3361	39.9375	36.0659	43.1895	41.5172	42.1914	40.7238	37.5025	39.1275	39.1062	38.9389	41.3806	39.2668	40.491	45.7426	42.156	39.4856	38.8205
ENSMUSG00000031227	Magee1	protein_coding	X	104163984	104167533	+	3550	247.728	240.397	255.578	265.004	250.132	296.307	274.67	282.468	266.379	271.964	279.816	274.119	281.408	270.614	261.197	251.984	260.482	271.444	264.538
ENSMUSG00000031230	Fgf16	protein_coding	X	104807885	104818545	+	1645	5.53083	4.26987	2.19134	5.3132	2.06861	3.79419	3.04077	4.53582	3.55273	4.97709	5.12952	3.49049	2.88666	2.94673	6.45034	5.4091	2.66836	3.75741	3.70706
ENSMUSG00000031351	Zfp185	protein_coding	X	72030945	72075149	+	3707	5.69406	6.2257	6.97606	4.98344	6.08751	3.6667	3.3081	3.88181	4.00199	2.93066	3.035	2.82847	4.24045	2.61526	3.60105	3.46712	5.32845	4.14153	3.02329
ENSMUSG00000046287	Pnma3	protein_coding	X	72108393	72111797	+	3405	27.3615	23.0595	26.6048	24.852	30.2442	32.1797	33.3139	30.0523	31.2248	28.9002	27.3972	31.6732	28.5649	27.1012	31.9666	32.2296	28.5755	30.3908	27.3964
ENSMUSG00000031093	Dock11	protein_coding	X	35152485	35340215	+	9240	9.39362	9.63783	8.41315	9.60958	8.7611	8.48103	9.69188	9.11336	8.41704	10.684	8.87843	8.24048	9.95927	9.32636	8.44598	9.20185	8.70924	9.25716	9.89953
ENSMUSG00000017057	Il13ra1	protein_coding	X	35375763	35434912	+	3712	12.3532	13.2456	12.6244	10.7562	14.5228	11.8821	12.5625	12.6348	13.322	11.2403	11.7448	9.01201	11.7338	12.6717	9.49765	12.6246	9.34179	14.1804	13.4977
ENSMUSG00000036699	Zcchc12	protein_coding	X	35459557	35462803	+	2280	218.756	153.154	165.871	190.364	157.261	225.69	234.392	212.599	202.597	246.117	200.98	280.085	241.018	206.384	230.667	226.525	207.665	222.209	210.21
ENSMUSG00000016239	Lonrf3	protein_coding	X	35592006	35625994	+	3812	16.1343	19.6104	20.2695	17.613	14.4707	15.0997	13.4605	15.7986	13.1494	18.8756	14.634	15.4555	21.6062	16.578	14.5911	12.4491	17.3106	17.2082	18.3319
ENSMUSG00000006373	Pgrmc1	protein_coding	X	35861859	35869732	+	1857	579.503	546.829	558.552	575.813	602.107	612.903	593.206	640.296	637.66	609.106	598.409	549.571	588.929	591.384	567.801	634.938	561.23	627.574	609.11
ENSMUSG00000031229	Atrx	protein_coding	X	104841221	104973009	-	21757	76.3503	75.094	74.9751	71.8073	75.938	70.1175	72.0124	71.4425	75.5426	82.7297	77.0385	65.9198	71.1734	75.9157	79.8957	75.2506	68.1441	83.7972	82.6379
ENSMUSG00000059708	Akap17b	protein_coding	X	35871967	35908749	-	6003	30.5851	27.7474	28.8759	26.373	26.6723	25.762	28.2771	27.9663	27.4093	29.6642	29.9089	25.0769	27.2496	26.6772	29.0226	26.1536	26.6404	26.04	27.1807
ENSMUSG00000016319	Slc25a5	protein_coding	X	36059304	36062460	+	1646	489.403	509.635	527.412	527.256	496.166	488.395	511.617	510.779	499.402	511.372	517.767	529.929	502.073	504.567	533.286	503.342	509.259	505.488	495.042
ENSMUSG00000041353	Tmem29	protein_coding	X	149180769	149242150	-	7621	13.944	12.6399	13.1618	12.7979	14.2884	11.4475	11.8143	11.469	12.0043	13.1396	10.703	9.95833	12.3114	12.6269	12.5757	11.0788	11.1738	12.4011	11.8512
ENSMUSG00000006423	C330007P06Rik	protein_coding	X	36087390	36137764	-	7424	29.1182	28.2144	27.0855	26.6763	27.4534	26.6973	27.9288	26.2028	28.8845	28.8853	27.0256	24.245	28.0992	28.0278	26.9254	27.1137	26.9808	25.5408	31.502
ENSMUSG00000031232	Magt1	protein_coding	X	105011690	105055512	-	4672	39.6879	39.9478	36.0624	37.9255	34.3477	30.8153	33.5009	31.0284	29.5888	36.1269	31.1551	32.7554	36.0291	32.6248	28.0231	32.2501	33.0712	36.019	32.7723
ENSMUSG00000031231	Cox7b	protein_coding	X	105059306	105065564	+	1214	386.262	402.112	375.168	392.046	377.818	328.81	341.72	358.452	351.055	358.733	389.621	373.852	353.653	357.734	372.735	377.223	348.071	385.959	340.896
ENSMUSG00000078317	F8a	protein_coding	X	72271897	72274401	+	2505	26.1506	21.0298	24.6512	24.8202	24.2373	27.2414	23.6399	23.1906	23.1509	27.907	24.1408	27.0076	24.5778	27.3061	23.7754	22.4965	25.0576	20.9334	23.0937
ENSMUSG00000025269	Apex2	protein_coding	X	149302515	149372840	-	8744	8.19922	8.54927	8.17341	7.61033	8.56166	8.75591	7.97188	8.25891	8.12329	9.66946	8.09537	8.05126	7.93997	8.62347	9.08165	8.59314	8.34987	8.07208	8.48195
ENSMUSG00000044149	Nkrf	protein_coding	X	36151193	36166552	-	3882	57.3736	54.4101	53.7367	53.0631	49.7803	59.8098	57.3187	56.3574	53.3864	58.7694	59.6543	54.5337	62.3422	62.5265	60.3098	56.1312	57.3652	60.401	61.3912
ENSMUSG00000025270	Alas2	protein_coding	X	149330371	149353634	+	2403	7.57239	10.5436	7.50054	5.62114	8.72015	6.63768	6.64766	3.43773	9.167	6.42112	5.36474	7.58392	7.69995	7.47118	9.54351	7.89943	12.9693	4.72948	6.24139
ENSMUSG00000033792	Atp7a	protein_coding	X	105070882	105168532	+	8734	8.68779	8.73139	9.02617	7.75551	7.3001	6.19332	6.1705	6.13262	6.53696	6.90437	7.1922	6.51698	7.48037	6.2489	6.25078	7.04086	7.57207	7.30515	7.52928
ENSMUSG00000031365	Zfp275	protein_coding	X	72386227	72402686	+	6745	32.3193	30.9803	34.5756	32.6602	30.1374	31.8524	32.391	31.9222	31.2257	27.8248	33.0823	25.4643	33.6954	35.4274	26.109	28.2308	31.6058	33.6693	32.2297
ENSMUSG00000062070	Pgk1	protein_coding	X	105230706	105247305	+	2244	456.938	505.399	492.327	482.528	491.962	476.669	482.201	485.814	506.353	510.304	501.37	518.205	524.504	478.193	516.325	523.41	495.607	484.868	498.408
ENSMUSG00000047242	Taf9b	protein_coding	X	105250489	105264764	-	3158	43.2151	38.6848	44.9144	40.6969	42.818	43.788	47.6713	45.3133	46.4789	48.8599	45.5718	43.7948	47.5467	46.3328	40.6449	47.0226	45.405	48.9308	46.4485
ENSMUSG00000050379	Septin6	protein_coding	X	36174979	36255447	-	9882	43.7878	49.0693	49.9274	48.9065	47.4297	51.412	50.324	45.8154	50.1328	45.5839	49.5963	48.4286	49.6764	49.3251	48.6132	47.5623	43.6488	49.3317	48.3167
ENSMUSG00000031371	Haus7	protein_coding	X	72480921	72502650	-	1438	24.5487	20.5848	20.9262	20.8587	27.1512	18.326	21.432	15.0103	19.6955	21.5698	21.0267	23.9577	19.927	17.1043	23.0887	13.7505	21.3673	21.0755	20.4012
ENSMUSG00000036572	Upf3b	protein_coding	X	36355331	36373975	-	3999	51.7818	47.1726	46.4817	46.891	52.1307	46.4757	49.1858	48.8445	46.0349	46.6951	48.9999	43.5741	46.9651	49.6082	47.7178	41.4848	43.8324	52.4015	50.8578
ENSMUSG00000016409	Nkap	protein_coding	X	36390448	36414399	+	4326	22.8402	20.9336	24.5998	23.5559	24.9231	21.1607	18.5005	18.6646	18.4458	19.8357	15.496	13.1575	14.7619	15.5213	19.6224	16.8205	17.5538	18.8047	16.3442
ENSMUSG00000016427	Ndufa1	protein_coding	X	36451241	36454816	-	419	505.071	609.476	524.424	528.603	500.963	436.288	443.635	467.452	435.609	447.92	462.068	567.215	520.93	424.194	509.342	468.14	514.373	460.156	411.838
ENSMUSG00000036537	Rnf113a1	protein_coding	X	36454898	36456120	+	1223	18.003	19.2808	18.3256	17.3791	15.6693	23.1353	21.3735	19.3922	23.5255	22.7869	21.6567	18.3713	21.0202	18.6432	19.871	19.2397	20.2185	21.6829	24.2571
ENSMUSG00000031375	Bgn	protein_coding	X	72527208	72539535	+	6099	19.6912	12.6682	14.2621	14.9168	17.5604	8.09587	7.24902	7.12184	7.55527	6.27315	6.18739	9.66003	7.03406	6.03446	10.6069	9.17501	8.92429	7.42095	8.72846
ENSMUSG00000049929	Lpar4	protein_coding	X	105964231	105977506	+	4238	6.91276	6.33353	5.28839	4.96837	5.24026	4.51638	4.75923	4.33862	3.97791	4.23528	4.0374	4.12346	5.25462	4.02444	4.76517	5.73882	5.14416	4.89288	5.09453
ENSMUSG00000025272	Tro	protein_coding	X	149428300	149440579	-	7296	165.803	164.005	161.605	164.962	161.596	174.685	173.034	168.449	162.7	177.712	183.375	178.099	184.48	174.906	164.269	163.558	171.122	175.938	172.291
ENSMUSG00000031376	Atp2b3	protein_coding	X	72546692	72614611	+	4820	248.219	247.004	260.749	251.021	288.973	256.65	230.519	225.125	232.287	214.515	251.508	229.032	231.686	251.196	218.224	204.707	245.731	239.634	244.348
ENSMUSG00000031239	Itm2a	protein_coding	X	106440705	106446982	-	1744	122.701	121.544	132.375	138.16	114.504	123.747	140.632	141.338	130.562	124.496	134.801	133.984	110.226	131.973	126.983	145.125	101.347	121.3	125.406
ENSMUSG00000025268	Maged2	protein_coding	X	149589366	149597341	-	3239	81.8531	68.3869	74.324	78.8677	82.4992	75.1088	79.4579	79.7216	78.4192	70.6792	76.4899	84.9367	77.6504	73.0546	79.574	75.2105	76.794	81.6253	75.8174
ENSMUSG00000002012	Pnck	protein_coding	X	72699600	72703723	-	1971	178.918	148.528	170.406	171.632	182.37	184.228	188.372	189.415	184.179	181.733	189.796	204.302	198.967	195.655	193.197	166.633	175.638	185.425	188.562
ENSMUSG00000048047	Zbtb33	protein_coding	X	37278670	37285923	+	5122	41.1036	39.6216	41.4312	40.2169	37.589	39.5083	43.3162	38.3435	37.2583	46.0787	44.2056	37.481	42.5502	46.6883	40.2963	39.2609	41.2494	45.6226	43.6007
ENSMUSG00000063663	Brwd3	protein_coding	X	107780622	107877954	-	12692	15.1828	14.9817	14.9048	14.9309	14.224	13.5726	14.4168	13.4373	14.487	15.333	13.2782	12.0574	13.9979	15.3901	14.9945	13.9123	13.5802	14.5627	14.9335
ENSMUSG00000025266	Gnl3l	protein_coding	X	149766137	149800318	-	5570	317.997	300.306	323.869	309.909	318.905	340.098	346.613	338.242	332.689	360.35	356.004	330.591	344.596	338.984	333.405	335.471	307.682	365.157	343.357
ENSMUSG00000031245	Hmgn5	protein_coding	X	108048140	108057010	-	1934	35.9413	29.7031	33.9552	33.7916	32.4118	24.3834	25.6135	28.384	21.6178	29.7963	25.5721	25.0421	29.2943	27.7561	27.9632	25.7646	33.7418	27.217	28.5484
ENSMUSG00000031246	Sh3bgrl	protein_coding	X	108138971	108241479	+	3298	156.419	134.023	147.557	126.424	148.036	118.47	119.183	136.472	137.743	88.5587	99.2855	100.298	109.923	82.635	120.287	130.703	130.521	131.069	120.637
ENSMUSG00000036502	Tmem255a	protein_coding	X	37285450	37341306	-	4490	66.9905	64.9206	67.0199	69.8562	68.8073	61.8738	60.8412	66.234	62.2772	67.1873	56.901	66.2758	61.7046	59.6576	54.1251	54.6517	57.3855	67.2758	63.613
ENSMUSG00000025265	Fgd1	protein_coding	X	149829146	149872517	+	4931	19.595	17.8564	19.0071	19.417	17.7246	21.321	18.9793	18.3742	18.0972	15.0072	17.6351	17.0616	18.8615	19.6972	18.6032	17.5638	21.4236	18.1149	16.8457
ENSMUSG00000056854	Pou3f4	protein_coding	X	109857886	109860813	+	2928	15.4744	12.1658	14.4524	12.9578	11.3772	16.9584	20.1145	19.0212	17.58	17.8528	18.0916	14.9208	16.721	19.4984	19.2301	16.9504	15.8408	13.3468	17.5621
[truncated: 10,820 more rows]

## Sheet: SPR_brain_OO
				all genes	12630	%	0.380048	48	total	19
								4	MAX OO	7
[truncated: 52 more rows]

## Sheet: SPR_heart_TPM_all
	Genename	Genebiotype	Chr	Start	End	Strand	Length	J27042	J27043	J27044	J27045	J27046	J27047	J27048	J27050	J27051	J27052	J27053	J27054	J27055	J27056	J27057	J27058	J27059	J27060	J27061
[truncated: 11,215 more rows]

[truncated: 7 more sheets: SPR_heart_OO, SPR_kidney_TPM_all, SPR_kidney_OO, SPR_liver_TPM_all, SPR_liver_OO, SPR_mammary_TPM_all, SPR_mammary_OO]
