# Supplementary material for: Patterns of extreme outlier gene expression suggest an edge of chaos effect in transcriptomic networks
Source: Genome Biol. 2025 Sep 9;26:272. doi: 10.1186/s13059-025-03709-0 (PMC12418659; doi:10.1186/s13059-025-03709-0)
Supplement: Supplementary file 5 — Additional file 5: Table S5. Gene lists with transcriptome data (TPM) for five organs of the mouse SPI populations (Excel file with ten tabs). Organ names are provided in the Tab titles. For each organ, "all_TPM"includes data for all genes above the minimal expression cutoff value, "OO"is the corresponding sub list for all genes with at least one over-outlier expression. [file 13059_2025_3709_MOESM5_ESM.xlsx]

## Sheet: Legend
Table S5
Gene lists with transcriptome data (tpm) for five organs of the mouse SPI populations.
Organ names are provided in the Tab titles. For each organ "all_TPM" includes data for all genes above the minimal expression cutoff value, "OO" is the corresponding sub list for all genes with at least one over-outlier expression.

## Sheet: SPI_brain_TPM_all
	Genename	Genebiotype	Chr	Start	End	Strand	Length	J27442	J27443	J27444	J27445	J27446	J27447	J27448	J27449	J27450	J27451	J27452	J27453	J27454	J27455	J27456	J27457	J27458	J27459	J27460	J27461
ENSMUSG00000051285	Pcmtd1	protein_coding	1	7159144	7243852	+	6654	84.4448	86.6844	76.174	83.2073	92.5081	87.5741	85.3072	60.387	80.6212	87.1628	85.2855	84.4622	78.6441	87.0989	82.0097	92.6828	91.4003	84.1116	95.6605	101.25
ENSMUSG00000026312	Cdh7	protein_coding	1	109910161	110067887	+	10037	17.5856	15.8397	16.5526	18.5461	17.8962	17.3128	17.1323	19.377	16.3679	15.7827	20.6825	20.0661	16.8309	19.8266	15.962	15.9088	16.8178	15.744	18.692	21.157
ENSMUSG00000057363	Uxs1	protein_coding	1	43786126	43866922	-	5097	43.2697	41.9564	34.9432	41.3676	42.0665	42.7317	36.6057	39.7132	41.9129	42.2512	38.5145	41.0909	36.9818	40.1723	41.8256	44.0013	40.4771	41.0661	44.8485	41.0423
ENSMUSG00000047216	Cdh19	protein_coding	1	110816056	110905093	-	4280	4.02637	3.75986	4.5232	3.53748	4.36823	4.93661	3.75804	5.20586	3.75046	4.32536	3.95401	4.62261	5.44552	5.97515	3.90546	5.46261	4.05993	4.53804	4.61184	5.24207
ENSMUSG00000038702	Dsel	protein_coding	1	111786432	111792613	-	5763	20.3277	16.8549	17.6513	19.6071	19.0542	20.0103	18.116	19.6588	16.5402	17.8507	16.4445	17.8091	17.2101	16.1633	18.9646	20.7053	18.7612	20.4179	21.4311	22.0428
ENSMUSG00000033021	Gmppa	protein_coding	1	75412574	75419818	+	2395	94.121	81.2765	88.0335	85.1764	89.8216	87.8078	85.5964	83.3343	97.8037	98.333	101.751	94.4192	94.1891	98.9299	85.0398	92.1965	83.609	89.7582	82.1022	63.3981
ENSMUSG00000055214	Pld5	protein_coding	1	175789872	176102878	-	10094	11.3816	6.26169	10.3567	6.31555	7.36188	9.07703	9.15518	9.93312	6.77328	8.28788	9.81344	11.9594	11.7134	13.2214	8.50915	10.7404	8.90792	9.34075	7.87781	13.2267
ENSMUSG00000033007	Asic4	protein_coding	1	75427080	75450984	+	2727	30.5116	38.6768	38.5934	43.0138	42.6975	43.0845	39.3572	37.3214	43.9657	44.8564	36.4072	38.2596	33.0015	28.817	34.7029	38.6125	47.7396	44.7398	41.3613	13.7896
ENSMUSG00000070695	Cntnap5a	protein_coding	1	115612486	116515053	+	10945	29.2157	30.9998	26.4674	26.4432	26.466	25.4566	25.33	26.154	24.1175	23.166	26.7595	28.9366	28.4756	23.7988	30.2389	24.5734	24.9231	24.8442	28.9409	36.3639
ENSMUSG00000025909	Sntg1	protein_coding	1	8431699	9368798	-	10908	13.1174	13.3663	12.6816	13.0035	12.4968	13.034	12.2254	13.4156	11.591	11.0422	11.067	12.3281	11.3384	10.325	13.6265	12.5904	13.0728	11.0639	14.1663	16.194
ENSMUSG00000061024	Rrs1	protein_coding	1	9615633	9617680	+	2048	40.8825	48.5651	33.5144	41.3996	45.9913	42.1348	41.5533	38.6312	43.7373	43.7091	35.0362	39.1705	38.0451	36.8825	36.2886	38.6453	40.9417	43.0914	36.8081	19.2872
ENSMUSG00000023150	Ivns1abp	protein_coding	1	151220228	151240173	+	5435	150.913	169.874	151.092	162.774	167.337	152.522	166.696	155.54	152.449	158.624	152.781	137.647	129.556	187.716	139.865	158.304	164.476	143.397	157.031	196.868
ENSMUSG00000026374	Tsn	protein_coding	1	118222508	118239192	-	9046	54.3221	56.6257	48.1327	49.8063	55.7506	51.7127	50.1739	51.8709	51.0219	49.9965	52.9308	54.029	52.2254	51.9356	51.5684	53.3186	50.3094	46.6946	54.1144	63.4552
ENSMUSG00000026377	Nifk	protein_coding	1	118249569	118260671	+	1965	56.9601	53.7738	52.8429	53.4487	52.631	54.0641	53.1311	53.716	45.0805	49.3715	46.047	51.4442	48.9157	58.3501	50.1232	58.874	50.5315	47.6945	51.852	69.2308
ENSMUSG00000025911	Adhfe1	protein_coding	1	9618173	9650898	+	3780	26.2946	27.3384	28.0286	28.8389	25.1685	28.2092	26.614	28.8229	29.7783	25.5414	34.8611	30.832	30.064	28.4062	28.3692	30.9259	30.2816	30.6802	29.1927	31.0985
ENSMUSG00000052748	Swt1	protein_coding	1	151243450	151304206	-	12865	6.54874	5.84735	5.19841	7.09838	6.89833	6.84564	6.56948	8.23393	6.28484	6.37524	7.08584	6.17554	7.98712	7.63543	6.63638	7.2424	5.72431	6.88911	6.22484	8.22855
ENSMUSG00000067879	Vxn	protein_coding	1	9671424	9697368	+	3256	243.462	205.612	203.884	206.02	212.382	224.513	215.651	224.14	177.479	200.941	176.092	176.928	132.869	191.156	245.786	212.971	291.15	232.355	231.116	269.222
ENSMUSG00000057335	Cep170	protein_coding	1	176561219	176641633	-	18049	42.2129	39.9386	39.062	43.1523	41.8011	41.7488	40.1991	43.8763	39.0109	40.456	44.0182	43.3416	40.7281	42.2443	40.3214	41.2788	36.0951	39.7849	42.9739	59.1681
ENSMUSG00000053286	Trmt1l	protein_coding	1	151304293	151333912	+	8211	14.4793	14.9939	13.1604	17.8181	15.1604	14.2369	13.3204	15.2466	14.8913	14.3552	14.3998	14.4196	14.8762	14.7271	12.4649	14.1737	13.4701	14.4454	13.6223	15.5865
ENSMUSG00000026484	Rnf2	protein_coding	1	151333755	151376562	-	4127	31.9711	36.7845	31.2157	33.7128	30.2203	32.201	31.0372	36.5567	29.1953	31.6271	30.7271	31.0111	30.834	32.0913	31.3427	32.522	30.0078	29.974	33.4341	41.6154
ENSMUSG00000025912	Mybl1	protein_coding	1	9737640	9770434	-	5402	10.8592	12.3823	10.0996	10.3554	11.259	9.97923	9.69039	11.0106	11.1523	11.322	10.7349	11.9031	10.2981	12.3839	9.66372	11.1246	8.37358	8.34292	10.3007	12.4891
ENSMUSG00000045210	Vcpip1	protein_coding	1	9788847	9818607	-	9749	50.2799	52.0452	46.9725	50.0891	51.8275	48.7332	48.2057	51.2682	47.1394	47.8575	49.3223	50.6244	49.7682	47.7562	48.984	50.7883	46.4836	45.7646	52.1598	61.7967
ENSMUSG00000041763	Tpp2	protein_coding	1	43972807	44042131	+	10078	36.6689	36.8025	33.8087	34.8223	36.8678	37.2475	36.4177	36.4418	33.8219	34.2738	36.2935	36.7173	37.6269	34.1984	35.1878	37.7714	34.2925	33.5491	39.5262	47.4252
ENSMUSG00000026504	Sdccag8	protein_coding	1	176642226	176848003	+	4129	12.816	9.48513	11.5084	11.4637	11.3486	13.582	14.2362	15.7771	13.2467	14.3019	11.804	11.4551	13.061	13.1256	11.6466	13.8414	14.6292	13.3356	12.5659	17.3345
ENSMUSG00000026483	Niban1	protein_coding	1	151446937	151597690	+	7380	4.26918	2.73221	3.76788	3.67119	3.43123	3.7727	3.40789	3.32615	2.73897	3.39755	3.08805	3.91658	3.41168	7.91732	3.03156	4.08322	3.62525	3.70499	3.99919	5.3095
ENSMUSG00000019699	Akt3	protein_coding	1	176847639	177085769	-	5124	204.338	191.271	193.442	199.123	209.224	201.472	212.827	202.347	195.968	203.1	202.347	196.107	188.616	195.242	212.242	210.735	214.076	203.733	218.365	257.846
ENSMUSG00000063659	Zbtb18	protein_coding	1	177269917	177278330	+	6138	270.803	214.034	237.296	222.104	228.369	237.035	243.322	223.246	238.789	230.976	259.205	237.041	222.34	278.02	238.725	267.029	254.428	237.388	233.529	291.006
ENSMUSG00000026049	Tex30	protein_coding	1	44125773	44141551	-	1926	8.0437	12.4825	8.04124	10.0125	8.47843	7.48438	7.13649	10.3921	7.717	10.4636	7.73228	7.78461	10.2462	9.23312	10.014	8.63227	8.30603	8.71382	8.97966	9.43409
ENSMUSG00000043019	Edem3	protein_coding	1	151631122	151694686	+	6381	57.423	56.5451	56.1547	61.816	61.3807	58.0851	54.7674	63.4144	53.2311	58.9787	57.4625	59.347	58.7872	59.4	56.4615	58.9496	52.5182	58.306	59.1272	67.6473
ENSMUSG00000032666	1700025G04Rik	protein_coding	1	151728154	151965721	-	11788	50.2805	47.1876	46.9396	46.468	46.3159	47.5067	42.8445	48.5832	49.5095	44.4498	47.4713	50.9416	49.0828	47.5414	49.6954	50.9065	43.7312	45.0792	50.7445	61.2674
ENSMUSG00000015961	Adss	protein_coding	1	177590528	177624077	-	4531	84.6336	86.0508	72.4017	83.9249	88.9494	85.6362	82.0341	80.8883	79.6452	82.7493	79.5299	80.6445	81.0252	78.8312	83.8848	89.8604	79.3181	76.8268	85.6751	87.4565
ENSMUSG00000102483	Catspere1	protein_coding	1	177635997	177790244	+	3435	4.81414	6.09585	5.12354	6.82033	6.33846	4.48391	4.00142	5.99175	6.28845	5.7987	4.66392	3.68985	4.65547	3.99368	4.26728	4.58801	4.2557	4.66624	4.32343	5.93364
ENSMUSG00000014980	Tsen15	protein_coding	1	152246486	152262433	-	4195	20.0833	20.9827	19.1307	20.4013	20.3092	19.3934	21.8897	18.2746	20.1716	20.5568	22.2146	21.9233	18.6953	18.8135	19.4939	21.5088	18.4098	17.8906	19.5381	20.2632
ENSMUSG00000026235	Epha4	protein_coding	1	77343822	77491716	-	8054	85.1976	85.4341	87.8875	93.5975	94.7046	93.9513	88.3433	93.3798	89.564	92.2039	81.3028	78.0712	79.2316	73.8093	93.3297	94.1615	110.272	96.6971	105.314	131.458
ENSMUSG00000032649	Colgalt2	protein_coding	1	152275581	152385569	+	4245	8.20115	6.57691	5.80426	7.35856	6.74575	7.62878	5.78688	6.58322	6.53573	7.17636	6.59119	7.86498	6.6927	7.50059	7.02721	7.05795	7.47209	7.19635	7.08551	10.0123
ENSMUSG00000026047	Poglut2	protein_coding	1	44145706	44157968	-	3199	16.5418	18.2427	16.3945	16.5401	17.1631	16.049	13.3469	16.4091	15.3012	17.6539	17.9865	14.5437	17.4962	18.2121	13.907	15.9163	12.7606	17.8609	15.455	14.8172
ENSMUSG00000091476	Catspere2	protein_coding	1	177810989	178000271	+	5260	14.0314	17.0292	11.1083	13.4528	14.7574	13.8525	15.5118	15.831	14.9571	15.5481	13.856	13.0472	13.9397	13.7486	12.3691	13.9931	13.4763	12.4758	13.831	13.8476
ENSMUSG00000041684	Bivm	protein_coding	1	44158117	44183670	+	4206	29.9634	37.4303	30.2947	29.6314	31.1719	30.5164	30.4542	30.8868	30.2018	27.2445	31.2229	29.8774	30.3358	28.1062	29.898	31.7464	27.4768	28.7385	29.2306	39.0681
ENSMUSG00000032908	Sgpp2	protein_coding	1	78286982	78396926	+	4002	59.4585	49.9481	54.1789	53.8411	57.5976	50.9204	62.0403	60.5346	64.2749	57.3836	62.8099	61.6807	61.2561	64.283	50.6994	59.3727	50.2426	50.6531	55.0058	80.7374
ENSMUSG00000026502	Desi2	protein_coding	1	178014983	178084861	+	9156	21.6921	24.2246	17.4917	24.0382	20.9105	20.9197	19.5154	22.9738	19.5229	21.5243	20.4054	22.0137	22.7797	22.8627	21.2895	20.8631	19.9121	21.7693	19.9772	21.8985
ENSMUSG00000026500	Cox20	protein_coding	1	178146695	178150258	+	883	52.8319	47.8666	51.4228	57.2154	61.1078	59.2617	54.3158	63.0835	53.1901	63.958	64.1406	65.9936	64.1573	75.9539	54.752	56.8784	61.5358	59.796	56.2046	51.5336
ENSMUSG00000026048	Ercc5	protein_coding	1	44186904	44220420	+	5864	19.3542	22.1853	20.2285	19.9488	20.1789	21.7534	19.3001	21.6386	18.4519	20.2207	19.3166	20.7445	22.2808	20.6504	18.9449	19.8761	18.438	20.0019	20.3567	27.1328
ENSMUSG00000026245	Farsb	protein_coding	1	78394612	78465496	-	2620	94.6087	84.1388	88.8029	80.4773	84.6371	91.2708	85.2776	91.1682	81.8407	82.3753	91.3764	84.8948	92.3339	89.529	82.8407	92.6737	85.7982	79.243	90.2626	123.204
ENSMUSG00000090486	BC035947	protein_coding	1	78473663	78488795	-	3310	3.73381	3.10445	5.31703	4.18896	3.7894	3.99702	4.32923	3.19458	4.43044	5.59291	5.11273	4.43626	6.1676	5.219	2.33075	3.34859	2.24987	4.3867	4.14594	5.48944
ENSMUSG00000026482	Rgl1	protein_coding	1	152392511	152642056	-	6907	55.6457	61.446	61.5608	50.5093	47.318	48.1725	50.2579	82.0136	49.2347	50.2124	47.3695	56.6849	63.7191	50.5118	56.4061	51.8527	57.1442	70.3831	59.0335	68.7178
ENSMUSG00000008475	Arpc5	protein_coding	1	152642293	152651348	+	2276	122.827	138.341	119.855	138.156	137.254	141.852	135.943	129.505	129.648	143.526	117.183	117.828	122.659	130.072	139.201	137.041	138.151	137.783	128.106	97.6743
ENSMUSG00000056870	Gulp1	protein_coding	1	44590671	44835998	+	3758	10.3756	9.69925	9.27268	9.24516	10.7687	11.0345	9.57175	12.8629	10.0721	8.6052	11.4082	10.077	9.5066	11.0865	7.59572	10.1846	8.66059	8.63071	9.95462	10.3428
ENSMUSG00000039630	Hnrnpu	protein_coding	1	178148673	178165293	-	11599	295.133	291.7	276	290.84	306.622	306.437	299.302	287.898	285.684	297.895	295.597	293.519	284.599	305.389	274.785	284.675	284.259	289.221	294.242	285.393
ENSMUSG00000026495	Efcab2	protein_coding	1	178233650	178312078	+	4151	42.3117	58.4775	40.4476	52.4844	51.1972	45.1918	38.8892	45.0791	47.168	43.0171	53.8692	50.0831	42.1721	43.3298	44.0473	40.8868	35.4822	36.7057	48.5479	54.2401
ENSMUSG00000032883	Acsl3	protein_coding	1	78635542	78685460	+	4357	153.814	175.504	157.372	164.165	168.002	162.522	161.156	159.18	151.461	153.337	158.421	152.972	166.609	154.047	149.621	155.258	152.311	152.259	165.81	217.328
ENSMUSG00000026494	Kif26b	protein_coding	1	178356690	178766765	+	14696	11.2998	11.2799	10.9457	11.4194	11.1115	10.6687	11.3229	13.6323	14.186	12.31	12.882	15.6609	14.667	12.089	11.2691	11.3249	10.2099	11.7408	12.651	13.2886
ENSMUSG00000025915	Sgk3	protein_coding	1	9868332	9971068	+	14311	8.46567	9.40214	7.84599	8.8423	9.39292	9.21713	8.70528	10.3311	8.35008	9.43172	7.25283	7.44167	8.65415	8.73377	8.03231	8.85831	9.05837	8.41988	9.27392	8.95384
ENSMUSG00000079470	Utp14b	protein_coding	1	78635755	78645301	+	7679	13.2836	20.5521	13.3388	15.5243	16.3032	12.5746	13.4816	15.3193	15.1488	11.5047	12.7528	12.4798	13.1153	11.4687	12.0894	12.0433	10.9192	11.8609	13.7337	19.3411
ENSMUSG00000050711	Scg2	protein_coding	1	79412386	79417759	-	2515	444.898	465.393	467.17	437.119	439.724	448.869	500.237	478.701	414.941	412.114	487.71	496.463	524.98	378.185	482.008	450.35	427.709	448.971	490.636	712.29
ENSMUSG00000055067	Smyd3	protein_coding	1	178779525	179345599	-	9184	14.272	13.4265	13.1842	11.3838	10.9516	13.6316	13.1829	12.6238	11.0479	11.5586	12.653	14.1374	14.5968	12.964	11.7323	14.1429	11.5625	12.956	12.0358	16.5501
ENSMUSG00000026492	Tfb2m	protein_coding	1	179355620	179373832	-	2804	21.6035	25.0304	22.0933	23.0761	23.3789	22.2535	24.0922	21.3469	25.443	21.3944	23.7391	22.0497	17.5341	23.0124	21.002	19.7026	20.0666	19.032	21.8559	23.779
ENSMUSG00000038949	Cnst	protein_coding	1	179373935	179455043	+	8859	32.9708	32.434	28.329	34.9185	34.5411	32.4092	33.143	34.5077	31.7201	34.1492	31.9398	35.0349	32.5306	36.5717	31.1471	33.3897	29.5152	32.1416	33.5699	39.2014
ENSMUSG00000026043	Col3a1	protein_coding	1	45350698	45388866	+	9816	6.34849	4.30585	5.23534	5.29295	4.12272	5.43148	4.23055	4.09731	4.42133	4.6552	3.54002	4.37756	5.25135	8.31626	5.42299	4.39314	5.76025	6.3587	5.76448	4.2655
ENSMUSG00000046101	Mcmdc2	protein_coding	1	9978863	10012310	+	5916	8.97416	8.06202	8.86513	6.84259	8.52067	6.87588	7.51378	9.2241	7.90546	6.81301	9.53524	6.74082	6.21138	6.46987	7.08537	8.84074	7.87917	7.96869	9.11974	10.8165
ENSMUSG00000038936	Sccpdh	protein_coding	1	179495775	179514754	+	7562	67.3995	72.5839	73.3578	69.8864	75.5793	74.3691	76.9203	73.7612	72.6965	78.3392	70.8376	69.6601	76.5576	75.5431	67.2995	72.0955	70.5046	68.6007	71.7693	75.3647
ENSMUSG00000042772	Smg7	protein_coding	1	152712746	152778373	-	6341	79.4444	76.8678	70.7194	79.1461	76.0995	74.4891	75.1749	82.2172	75.0687	68.331	75.4394	79.5879	78.6359	79.2456	75.3919	73.1413	71.3794	76.8439	80.4008	118.332
ENSMUSG00000026042	Col5a2	protein_coding	1	45413481	45542442	-	9591	9.07462	9.50104	8.00054	11.4158	10.4129	8.66777	9.60483	10.7297	8.74017	10.4328	6.86972	9.31505	8.65603	8.52901	9.38441	8.34234	8.1385	9.00485	10.4862	7.87449
ENSMUSG00000073643	Wdfy1	protein_coding	1	79679979	79753860	-	6488	67.798	71.3908	64.0716	65.8077	68.2108	68.6013	66.2597	68.4512	66.3121	64.5796	69.6958	71.9955	68.647	73.7695	66.5492	66.5726	67.7641	65.7441	71.4804	79.3412
ENSMUSG00000025916	Ppp1r42	protein_coding	1	10038849	10079361	-	1523	3.6574	4.20098	3.46672	4.39505	3.41858	3.88965	2.88028	4.33933	3.38312	4.7698	4.88916	3.45065	4.80321	6.56096	4.05242	2.95654	5.79525	3.71446	3.94983	4.66843
ENSMUSG00000026248	Mrpl44	protein_coding	1	79753735	79759162	+	1644	47.2232	47.7628	48.8157	50.6038	50.2396	47.9248	53.1878	47.4354	42.5517	49.4614	45.5676	48.1382	50.8092	56.4539	46.3012	51.3023	43.453	50.3544	50.5416	45.651
ENSMUSG00000026249	Serpine2	protein_coding	1	79771914	79838897	-	8287	83.0332	85.8629	89.5365	89.3312	85.8448	87.9023	84.2008	90.6404	86.0414	86.4161	93.5024	91.9541	97.348	86.7757	87.0129	86.8746	84.9386	86.9242	93.8916	106.427
ENSMUSG00000042751	Nmnat2	protein_coding	1	152830744	152994910	+	5781	215.742	185.699	202.205	199.154	204.605	202.452	204.372	198.034	215.621	196.922	224.081	219.3	202.817	211.49	215.167	213.777	199.862	197.248	211.953	253.522
ENSMUSG00000026491	Ahctf1	protein_coding	1	179572459	179631245	-	15116	25.1039	27.9613	24.0775	29.1207	29.3866	29.1311	25.6924	32.4157	25.6434	27.672	26.8245	27.0362	27.9562	29.5565	27.6622	27.4053	24.8521	28.2308	27.4967	30.3124
ENSMUSG00000025917	Cops5	protein_coding	1	10094826	10108374	-	3766	69.0546	69.192	65.5186	71.5189	63.5949	69.5268	74.3923	61.5705	66.461	70.5621	70.2809	65.7102	70.6511	63.4095	62.0707	70.2213	68.5516	61.4383	62.9453	73.7979
ENSMUSG00000025995	Wdr75	protein_coding	1	45834326	45862776	+	4900	38.5084	37.1145	37.6411	37.1111	34.1465	37.9615	35.0933	35.7607	34.5386	33.6678	36.5632	33.4688	36.3855	35.877	33.2208	37.6412	36.3629	36.4442	34.183	44.7238
ENSMUSG00000026479	Lamc2	protein_coding	1	152998502	153062193	-	8039	3.98417	3.20765	3.67794	3.35042	3.20883	4.05295	3.1649	2.63069	3.4512	2.53604	2.63843	2.69183	2.94155	6.29919	2.52713	3.31764	3.67116	3.37781	2.80613	3.57707
ENSMUSG00000004364	Cul3	protein_coding	1	80242640	80318197	-	4873	149.993	147.291	128.862	144.786	146.619	146.245	137.25	145.192	134.04	145.997	146.6	142.484	144.533	146.493	138.316	153.638	144.22	133.931	155.698	216.59
ENSMUSG00000026478	Lamc1	protein_coding	1	153094668	153208532	-	8272	17.4448	16.7584	16.5526	18.9583	17.3374	17.1636	17.3586	16.4352	17.5126	18.2154	15.9575	17.0227	17.872	18.3857	15.6683	17.3771	15.9049	17.8951	17.317	19.4827
ENSMUSG00000042699	Dhx9	protein_coding	1	153331504	153363354	-	9603	90.6872	86.0284	88.1526	90.6151	89.9268	91.5044	90.7512	93.6347	85.3527	82.2847	95.6799	92.8893	93.0778	95.5361	95.4942	94.2841	91.9967	87.3832	95.9415	116.275
ENSMUSG00000042684	Npl	protein_coding	1	153378761	153425791	-	2961	5.99631	4.51802	5.5871	5.97447	5.75462	5.26839	5.92592	7.58862	4.48415	6.25212	5.48673	5.32455	6.09018	7.14969	5.90573	5.32247	5.86846	5.85901	6.15831	5.5495
ENSMUSG00000025986	Slc39a10	protein_coding	1	46846704	46932012	-	6095	209.254	155.901	178.91	172.107	163.312	180.52	185.111	178.754	159.936	156.634	174.516	176.784	167.974	164.666	193.07	198.246	213.459	195.408	204.797	232.192
ENSMUSG00000056763	Cspp1	protein_coding	1	10108212	10206993	+	17553	12.4158	9.42182	10.1467	11.7761	11.932	12.0708	12.5288	13.4574	11.4141	11.5079	12.5078	11.3595	10.6515	12.6879	10.5923	12.1554	10.6066	11.2801	12.0377	14.3211
ENSMUSG00000042671	Rgs8	protein_coding	1	153528771	153576069	+	9640	169.104	145.472	144.519	144.874	142.854	134.989	152.835	133.567	141.64	139.021	177.915	157.711	150.94	186.105	130.581	154.429	125.034	134.367	135.803	198.517
ENSMUSG00000026109	Tmeff2	protein_coding	1	50939806	51226429	+	6707	40.5911	37.1171	45.5007	38.1858	37.5436	39.6283	38.7193	41.8918	40.5387	39.5859	38.7901	40.192	42.3088	35.8824	40.8342	42.5539	41.4117	42.342	43.192	52.7454
ENSMUSG00000026475	Rgs16	protein_coding	1	153616095	153621214	+	2339	25.7495	39.3732	33.8594	38.2931	37.7399	31.8273	30.5072	46.7415	34.9068	37.3695	33.6678	35.2224	33.0209	21.7223	30.4546	27.2476	35.7301	41.5195	39.0602	30.5328
ENSMUSG00000045954	Cavin2	protein_coding	1	51328285	51342119	+	3055	16.011	14.8505	16.7064	16.4329	16.7327	19.0678	16.6564	16.7499	16.1522	15.9548	16.4708	15.7351	16.9288	17.74	17.2562	16.0997	16.8831	14.6906	17.5373	21.877
ENSMUSG00000067851	Arfgef1	protein_coding	1	10207796	10302895	-	11318	65.4413	60.2476	59.4317	59.3952	59.9906	61.1167	60.2304	67.1173	57.2386	58.8842	61.9828	63.1631	60.9965	63.5668	60.4386	61.1304	60.8514	58.0308	66.9865	89.3308
ENSMUSG00000038608	Dock10	protein_coding	1	80478790	80736165	-	18267	16.4855	18.4574	18.0743	17.5016	17.179	17.9012	18.4268	19.6606	19.0177	19.6017	16.9722	18.5394	19.5948	16.8833	17.4424	19.1416	16.9111	18.5505	19.3267	25.0663
ENSMUSG00000026107	Nabp1	protein_coding	1	51505021	51517558	-	8498	11.4093	10.1527	10.0236	11.1587	10.5825	11.0839	10.7369	11.2432	9.65444	9.15503	10.1164	11.3316	9.72932	9.56621	9.07836	10.903	11.23	11.0728	10.9722	9.66819
ENSMUSG00000054976	Nyap2	protein_coding	1	81054667	81319479	+	12508	21.4038	20.4918	18.0665	19.928	19.0909	18.6761	17.816	19.3684	16.8577	16.8989	20.0963	20.8225	17.8039	19.5115	18.7092	17.3351	17.0016	17.1113	22.0781	22.548
ENSMUSG00000026473	Glul	protein_coding	1	153775690	153785469	+	3782	831.225	861.087	921.57	849.287	879.304	849.379	871.147	943.015	829.631	827.115	1014.97	1000.36	943.863	925.086	927.665	820.911	951.87	894.54	894.058	776.801
ENSMUSG00000055980	Irs1	protein_coding	1	82210822	82269137	-	9144	23.4339	24.8501	24.6745	24.7147	23.5002	21.6166	21.46	24.4288	20.8489	21.8857	24.6272	28.0773	24.7631	22.5038	21.7112	21.9322	19.6969	21.6741	22.7377	20.6486
ENSMUSG00000048960	Prex2	protein_coding	1	11063689	11373905	+	16609	38.2955	37.2145	36.6631	34.7456	33.2425	34.3236	35.1623	37.3689	30.6285	34.2707	45.9598	43.1348	43.2964	43.8369	39.0485	34.6599	37.9957	34.6283	39.8068	45.2436
ENSMUSG00000026142	Rhbdd1	protein_coding	1	82294173	82423087	+	6966	10.2203	9.43525	10.4596	9.15148	8.83308	9.32613	9.36191	8.59271	9.55871	8.30906	10.8513	10.4066	9.42685	10.9893	9.04452	9.49707	8.90884	7.79622	10.0659	11.2274
ENSMUSG00000004110	Cacna1e	protein_coding	1	154266477	154760247	-	25228	74.7184	75.1841	69.4124	71.0381	68.264	70.116	72.2648	70.932	67.0368	68.0213	64.2813	67.5181	66.8677	59.7815	72.0369	66.9248	73.1417	70.688	75.3127	84.9375
ENSMUSG00000056708	Ier5	protein_coding	1	154972107	154975382	-	3276	80.6054	93.2716	75.2109	100.897	97.8854	93.6088	88.7331	92.1635	79.8498	86.7672	61.0941	68.8859	64.0817	83.1817	83.0509	83.4206	91.9392	115.123	90.3211	46.4934
ENSMUSG00000026471	Mr1	protein_coding	1	155003023	155022550	-	5981	7.13041	8.00682	7.00326	7.51432	7.20145	7.92367	6.16084	7.16649	6.52734	6.62143	7.31893	8.8384	8.3625	9.48607	7.6963	7.23896	6.45619	6.90471	7.98341	9.32523
ENSMUSG00000057715	A830018L16Rik	protein_coding	1	11484329	12046125	+	9183	39.7878	36.9057	33.0407	35.7865	37.1366	35.4589	33.7252	37.2998	32.6511	36.6445	30.7638	32.1324	28.3631	31.1133	36.9931	37.0962	38.5358	35.7716	39.0182	48.2278
ENSMUSG00000026470	Stx6	protein_coding	1	155034461	155084002	+	10637	27.1651	28.5801	25.1159	27.6584	27.2323	28.9597	27.3556	26.503	28.5419	27.4277	25.4131	26.7229	26.8051	25.7299	28.4067	28.183	30.1048	29.6941	26.5978	24.1821
ENSMUSG00000033722	BC034090	protein_coding	1	155088217	155120190	-	8222	15.6455	18.7468	16.5248	18.085	15.831	18.1325	16.6461	12.5392	17.595	16.0746	15.341	17.2954	13.532	13.4509	14.1685	14.6813	14.6262	17.0177	15.4332	13.1635
ENSMUSG00000026150	Mff	protein_coding	1	82702611	82730111	+	9757	104.367	99.2956	100.217	96.7802	99.0585	100.908	95.8529	99.743	97.7965	95.4684	101.454	98.8054	103.204	98.1594	100.787	101.564	98.0641	94.4498	104.677	119.735
ENSMUSG00000026469	Xpr1	protein_coding	1	155151447	155293075	-	17880	46.3211	44.8162	45.4552	47.8654	44.0095	45.6333	46.4018	47.607	44.4004	45.0716	47.8669	46.6645	46.1653	44.9074	46.6713	47.3837	46.4324	44.7698	48.29	56.5373
ENSMUSG00000018417	Myo1b	protein_coding	1	51788924	51955230	-	10792	17.0489	18.5761	15.4598	18.814	22.2799	17.9863	18.0203	18.3364	17.1693	18.891	15.953	14.609	15.7165	16.4465	17.8239	18.1818	18.657	18.3294	19.6488	25.3867
ENSMUSG00000026490	Cdc42bpa	protein_coding	1	179788037	179990721	+	21522	83.387	76.96	80.7435	75.3249	78.9192	76.1434	82.6975	80.444	76.1402	80.5073	83.3393	82.7282	78.5006	77.1422	73.5203	76.2844	77.1372	75.6842	82.56	106.883
ENSMUSG00000033701	Acbd6	protein_coding	1	155433866	155564117	+	6453	29.2408	28.603	23.7822	31.2917	32.64	34.0277	30.0012	27.2129	32.3071	30.8671	24.1272	30.6359	26.2843	28.1089	29.1711	31.3198	29.877	31.4723	27.5295	20.6897
ENSMUSG00000033684	Qsox1	protein_coding	1	155651775	155688635	-	8291	21.8348	24.0394	23.0526	21.5868	20.2377	20.792	21.0929	21.4991	23.3524	22.1589	20.2482	22.2224	21.7501	21.8367	22.332	21.0136	20.2264	20.2195	21.1772	18.2565
ENSMUSG00000016918	Sulf1	protein_coding	1	12762501	12931416	+	11294	10.4497	9.37307	10.1601	9.18645	9.15706	10.9625	8.95924	10.9174	9.00146	9.52365	10.9484	10.2644	10.9057	11.3368	8.69798	10.2893	9.81749	10.3018	10.22	13.1364
ENSMUSG00000033671	Cep350	protein_coding	1	155720710	155849001	-	16520	28.8078	30.5728	28.1888	33.2156	32.5048	28.2331	29.9879	33.8098	27.6146	28.2565	32.5487	33.2435	29.3081	32.2936	28.0976	28.9865	24.9605	29.0961	30.5423	44.0814
ENSMUSG00000026489	Coq8a	protein_coding	1	179992803	180027167	-	5293	39.9573	36.3002	40.4988	36.2225	34.8304	44.9546	39.2835	38.3496	37.9272	37.3662	37.5146	37.496	40.4014	39.4207	32.7462	40.5396	36.3206	39.6167	31.5384	43.433
ENSMUSG00000026159	Agfg1	protein_coding	1	82817204	82878903	+	8384	72.2105	64.9125	65.7877	66.5892	71.3589	71.058	67.5301	67.7456	65.4508	67.0809	69.1674	66.8126	63.3497	66.4398	68.9522	67.1959	70.6322	67.048	70.7643	82.9767
ENSMUSG00000038496	Slc19a3	protein_coding	1	82990244	83016169	-	3065	3.0668	3.35261	4.24911	4.31581	5.17329	3.67226	3.43491	2.95709	3.81474	3.74631	3.38647	3.78227	3.66333	3.37066	4.0273	3.84227	2.96965	4.18363	3.37335	5.25809
ENSMUSG00000064302	Clasp1	protein_coding	1	118316788	118537227	+	21844	28.4325	29.0059	27.4577	28.892	28.3202	28.7464	26.7489	30.5398	29.0491	28.1602	28.51	31.0001	30.3969	27.3069	29.243	26.8927	27.1979	29.2646	29.8969	38.7479
ENSMUSG00000026466	Tor1aip1	protein_coding	1	155880345	155912173	-	5406	32.8755	37.2629	31.253	35.3769	36.7727	31.9611	31.7545	34.7537	33.9452	34.4178	34.6018	39.0282	37.354	36.8736	32.1093	34.3743	30.4593	33.7656	35.5736	38.9887
ENSMUSG00000010609	Psen2	protein_coding	1	180054569	180091003	-	4332	17.2382	17.589	18.6881	19.4617	17.8641	19.555	19.8473	14.9506	17.8868	19.2575	17.4492	18.0544	17.0044	28.9698	15.7905	18.1101	16.8725	17.6731	17.141	15.5374
ENSMUSG00000026163	Sphkap	protein_coding	1	83231860	83385921	-	9602	145.753	114.043	132.041	121.098	129.568	127.174	129.958	133.781	126.866	127.613	149.48	144.685	130.152	149.519	127.964	138.627	121.133	123.528	132.562	209.735
ENSMUSG00000038855	Itpkb	protein_coding	1	180158050	180252367	+	10463	29.2306	28.9813	33.3384	28.1184	30.8518	29.5357	28.9286	27.9363	30.9674	29.3844	30.041	33.0174	35.2505	35.0605	26.6426	29.7607	25.5968	32.7291	28.6931	28.3897
ENSMUSG00000053963	Stum	protein_coding	1	180259952	180310894	-	7375	147.139	160.495	142.179	172.793	153.419	157.409	139.659	150.649	154.561	148.227	129.909	143.775	131.762	126.074	175.81	155.315	166.014	177.576	173.993	159.329
ENSMUSG00000045658	Pid1	protein_coding	1	84014017	84341901	-	8172	26.4555	24.2234	24.5512	26.6597	25.7741	27.329	24.8356	28.2587	24.3957	24.919	22.89	28.6364	26.1888	26.8591	28.7621	27.3807	26.7987	24.4828	30.089	29.3689
ENSMUSG00000050565	Tor1aip2	protein_coding	1	155911149	155944607	+	9218	24.0955	29.2779	27.7603	27.3344	26.8545	26.52	25.6975	29.7839	26.5506	28.4721	29.4965	28.9921	27.1296	28.625	27.507	25.8706	24.5058	27.0439	27.8779	30.9042
ENSMUSG00000015484	Fam163a	protein_coding	1	155951712	156032596	-	3882	22.9581	24.5224	24.2093	23.8936	24.2023	19.9906	23.956	21.9855	23.8399	19.1356	24.3544	26.4781	24.4097	20.7667	23.0529	19.3171	19.8231	23.6078	24.4064	24.9089
ENSMUSG00000048402	Gli2	protein_coding	1	118761862	118981349	-	6869	3.85188	3.5282	5.3805	4.03711	4.06547	3.82338	4.04458	3.93094	4.9334	4.46906	4.13901	5.01802	3.98745	3.96961	3.10733	4.03401	3.17216	4.61201	4.76194	4.25536
ENSMUSG00000037035	Inhbb	protein_coding	1	119343195	119349978	-	4255	11.4955	12.9862	10.5058	13.1094	11.1794	13.1334	11.8902	11.5379	11.2709	12.4465	10.0757	12.5326	12.3144	9.83134	9.7908	12.0069	8.42686	9.6169	10.2498	6.90672
ENSMUSG00000036766	Dner	protein_coding	1	84347560	84673942	-	4784	276.968	254.875	238.018	240.259	239.825	240.268	241.951	233.858	255.959	247.463	269.884	274.695	266.919	277.585	250.225	253.478	224.159	239.064	244.729	249.155
ENSMUSG00000005886	Ncoa2	protein_coding	1	13209329	13444307	-	15642	32.9176	31.037	31.7513	33.6332	29.5937	31.3328	29.2968	35.7679	32.1419	31.056	33.2938	35.5146	32.7586	32.2656	34.0644	33.2375	31.3341	33.2248	35.0448	41.0607
ENSMUSG00000004451	Ralb	protein_coding	1	119398035	119432524	-	4930	23.1622	25.7985	23.2754	26.0234	23.5219	23.3513	24.0836	22.789	23.3948	24.9546	20.5504	23.5145	23.0856	23.4633	22.8992	23.3958	21.7074	24.0591	22.1543	21.5688
ENSMUSG00000098923	Tmem185b	protein_coding	1	119453890	119454959	+	2824	22.6833	20.1159	19.9426	21.2196	22.8781	20.4876	20.8149	21.5301	21.0523	22.1557	21.9729	23.1525	23.2533	19.7909	22.1281	22.2	19.5338	20.7668	22.4999	18.1275
ENSMUSG00000060985	Tdrd5	protein_coding	1	156082866	156131176	-	6937	3.83921	5.2544	4.0085	3.33128	4.50324	3.64357	4.63729	4.21905	3.6852	3.95233	3.54548	3.56508	3.85027	3.51565	3.78121	3.8946	3.93628	3.5882	4.01069	4.21365
ENSMUSG00000026496	Parp1	protein_coding	1	180396489	180428817	+	5293	86.9853	78.3146	79.4016	98.3999	96.3536	98.154	91.6064	89.1138	92.9648	90.8477	76.6918	85.6508	84.6275	86.6807	88.1815	93.6762	94.5273	101.785	95.9648	83.7316
ENSMUSG00000025935	Tram1	protein_coding	1	13634922	13660134	-	3162	53.1236	59.7833	53.21	56.4509	54.3372	56.2668	50.4055	57.5067	54.1496	52.7663	60.7992	56.8023	58.9135	67.0056	58.4749	55.7565	51.0289	56.5952	56.955	68.5069
ENSMUSG00000025937	Lactb2	protein_coding	1	13693554	13730770	-	4566	34.0057	35.1586	28.5228	33.3336	36.4369	34.2514	33.6253	35.0683	32.942	34.5396	34.1972	32.9719	33.7563	37.2403	33.1165	35.9948	33.405	32.048	34.9131	38.8254
ENSMUSG00000026600	Soat1	protein_coding	1	156252095	156301901	-	9791	27.1478	32.5348	26.7109	30.4552	31.229	27.2671	26.7922	31.0494	27.2637	28.2658	25.9727	31.2579	31.2063	28.7488	32.8837	26.7091	27.4944	29.2361	34.176	31.6292
ENSMUSG00000058729	Lin9	protein_coding	1	180468715	180518252	+	7244	4.66171	4.97819	3.49849	4.97215	4.27972	3.76175	4.56187	5.05682	4.48651	4.10832	5.13955	4.43819	4.10982	4.8162	4.33096	5.14008	3.65523	4.89389	4.59328	5.86722
ENSMUSG00000026499	Acbd3	protein_coding	1	180553608	180581769	+	6780	37.1502	35.8024	31.5646	36.999	38.361	38.2114	35.7144	38.4329	36.7701	36.0144	36.0095	39.7365	38.9928	38.8933	35.6534	38.8261	36.5316	38.1036	37.4588	46.8642
ENSMUSG00000026596	Abl2	protein_coding	1	156386356	156477138	+	10800	54.3967	59.3314	49.0501	61.3881	58.1567	56.3505	53.696	59.2169	52.0019	52.0746	49.7875	61.7845	52.7066	53.5842	57.1942	57.4236	54.0909	59.9237	62.471	58.0213
ENSMUSG00000026219	Trip12	protein_coding	1	84698910	84818237	-	16601	75.3381	77.7816	69.6935	73.528	72.5472	71.4755	70.1824	75.1151	70.347	71.2846	75.3137	74.7471	74.8086	73.6271	72.1553	71.5544	66.1258	68.3585	77.8515	101.543
ENSMUSG00000026220	Slc16a14	protein_coding	1	84883619	84912855	-	3352	12.3593	17.1787	11.9709	12.2192	13.485	11.0161	12.476	10.872	13.1839	9.78729	7.67398	12.1276	7.35914	9.24618	10.357	11.2632	10.8616	10.2949	12.6746	15.0836
ENSMUSG00000026104	Stat1	protein_coding	1	52158599	52201024	+	7105	9.11383	7.83168	8.27331	9.28648	8.62697	8.3377	7.45002	9.35476	8.45127	7.88265	9.01933	9.52865	9.52976	9.17724	7.456	9.60378	8.54045	8.09488	9.26046	11.03
ENSMUSG00000026383	Epb41l5	protein_coding	1	119472767	119576666	-	14758	3.63283	4.25652	3.98305	4.25484	3.59205	4.14785	3.62632	3.56969	3.82702	3.73146	3.99055	4.36747	4.4842	4.47561	3.65927	3.69652	3.32671	3.67993	4.26723	6.02753
ENSMUSG00000060519	Tor3a	protein_coding	1	156481187	156501895	-	3892	13.7305	15.9409	12.4805	13.3493	12.9518	12.7347	12.8489	12.8081	13.5442	12.9451	14.32	14.2972	12.5887	16.0137	11.8933	12.0144	13.0397	13.5178	13.9107	14.0057
ENSMUSG00000038806	Sde2	protein_coding	1	180678692	180693818	+	3471	39.0666	39.1003	35.9998	37.6508	34.159	41.8709	37.1558	38.2433	34.3705	35.309	32.4389	38.8314	37.8868	35.668	34.0064	37.7205	36.5532	37.7577	33.4705	35.6878
ENSMUSG00000033557	Fam20b	protein_coding	1	156506102	156546642	-	8770	63.3954	62.166	58.0759	61.2596	62.0386	58.789	59.1558	66.0987	59.1806	61.0823	54.2879	59.8182	60.5032	58.7069	62.164	61.5527	61.3278	60.7642	63.8342	80.6938
ENSMUSG00000025932	Eya1	protein_coding	1	14239178	14380459	-	7808	6.59894	5.4132	5.90552	5.36822	4.39492	5.5891	5.13126	7.06151	5.30457	5.64231	5.95316	6.15662	6.71079	11.4094	5.8625	6.29925	6.60578	5.57888	6.30798	7.73005
ENSMUSG00000026520	Pycr2	protein_coding	1	180731858	180735653	+	2958	33.8959	35.4598	31.5337	39.2775	38.7231	36.3821	38.1621	32.6833	36.5795	37.5508	34.7083	35.2718	35.0253	34.1243	32.6883	37.0023	34.314	39.5884	34.1911	15.6505
ENSMUSG00000026384	Ptpn4	protein_coding	1	119580197	119765343	-	11321	99.4967	88.0611	87.9268	90.5192	95.6585	89.5314	93.7444	97.4886	82.2028	89.048	102.885	93.6478	89.9829	91.7195	88.476	95.9929	88.6095	86.5984	103.234	122.719
ENSMUSG00000036975	Tmem177	protein_coding	1	119835620	119840938	-	3341	11.7227	11.142	10.5354	14.74	12.0419	13.0619	12.4295	15.9943	12.8714	12.4147	11.6164	13.9718	13.952	13.3827	14.3166	10.9374	10.402	13.4895	13.7854	14.6603
ENSMUSG00000092083	Kcnb2	protein_coding	1	15357478	15782772	+	15165	18.6753	17.8476	15.9456	14.4292	15.231	14.2451	14.0967	16.7967	14.0609	14.5407	17.2151	20.0893	16.0307	14.3731	17.1101	15.7368	15.2232	14.6231	19.4619	18.0349
ENSMUSG00000026519	Tmem63a	protein_coding	1	180769909	180802677	+	4492	20.6543	24.6453	26.5636	21.9262	24.7617	26.5074	26.0413	22.9933	26.3818	25.3012	19.4398	21.7126	26.5864	26.3921	17.289	19.7011	22.1661	22.207	20.0458	22.0188
ENSMUSG00000025925	Terf1	protein_coding	1	15875870	15914276	+	4608	20.3987	20.7851	16.8813	20.5442	19.1053	19.4122	19.3567	18.8085	18.2776	19.7314	20.9581	21.5685	18.238	20.4351	17.5235	19.5058	17.3583	18.7016	20.3571	19.4072
ENSMUSG00000038776	Ephx1	protein_coding	1	180803775	180848469	-	1950	51.7745	59.5565	53.0688	55.9031	54.7349	51.7458	48.5907	56.0658	58.1306	51.3135	49.8727	56.8337	56.1842	118.727	50.7725	48.9358	48.5156	52.123	54.9501	63.9294
ENSMUSG00000050777	Tmem37	protein_coding	1	119995107	120001804	-	1311	3.45218	3.8451	4.2958	2.79602	2.52725	2.8618	2.67683	3.02462	3.17439	3.93241	3.6144	4.00865	5.3204	5.42578	4.31542	2.24572	3.15581	3.4521	4.44516	1.68727
ENSMUSG00000032719	Sbspon	protein_coding	1	15924086	15962946	-	2748	4.7508	3.45714	2.94604	3.07379	4.30602	3.44916	4.36325	3.98534	3.74999	3.32573	4.68035	4.66856	3.83829	5.67004	1.96519	4.5376	2.81037	3.08795	4.78861	3.96726
ENSMUSG00000043716	Rpl7	protein_coding	1	16171519	16174886	-	2687	207.108	204.272	213.131	183.395	192.357	189.16	204.939	216.651	193.231	193.608	222.451	200.186	212.606	216.571	212.083	206.829	197.086	172.711	200.72	263.844
ENSMUSG00000026516	Nvl	protein_coding	1	180914703	180971769	-	13488	8.00141	9.83208	8.24644	10.0435	8.28165	7.81777	6.89481	8.45558	8.36004	7.95713	8.93333	8.81252	8.7912	8.8272	9.5329	8.02495	7.13674	8.5282	7.91643	9.59389
ENSMUSG00000025921	Rdh10	protein_coding	1	16175998	16202771	+	4160	22.2189	24.0488	17.684	21.9904	23.1539	20.1262	20.5273	21.2426	20.9606	20.5607	23.3778	19.5069	22.6967	20.6817	19.2252	20.1494	17.0397	18.7664	20.1092	22.4087
ENSMUSG00000062169	Cnih4	protein_coding	1	180972258	180993813	+	3783	39.0655	41.7694	38.3343	42.9292	41.7891	39.0962	35.8694	38.5332	41.9604	43.423	45.7487	48.7854	41.5526	42.5307	40.3108	39.5537	36.8194	39.8277	50.6368	47.6132
ENSMUSG00000026103	Gls	protein_coding	1	52202607	52272382	-	15057	142.474	133.723	119.784	123.65	135.155	133.427	121.546	138.799	126.995	132.926	140.852	139.304	133.018	122.12	145.343	128.661	130.389	123.284	145.588	166.805
ENSMUSG00000002881	Nab1	protein_coding	1	52496453	52539459	-	4100	33.2005	39.1074	27.7297	28.726	25.2821	30.1013	22.4683	37.2579	23.974	24.1194	32.6355	34.2313	39.7922	39.6554	34.6225	30.2862	29.3308	30.7693	37.8726	37.1879
ENSMUSG00000058665	En1	protein_coding	1	120530147	120535721	+	2624	3.38321	3.25107	2.81697	3.82641	4.14874	4.59045	5.46104	4.60543	3.77615	3.03636	3.78363	6.53854	4.60317	4.77621	3.72411	2.70601	2.94318	4.23997	2.79402	2.83004
ENSMUSG00000043015	Nemp2	protein_coding	1	52669862	52691078	+	7078	9.88639	9.47769	8.8519	8.35368	7.35588	8.62059	8.8006	9.17703	8.6515	9.20392	9.7232	8.95354	7.71538	8.35084	8.75607	8.68616	7.94953	6.95352	9.45514	9.66576
ENSMUSG00000038733	Wdr26	protein_coding	1	181000793	181039566	-	8297	95.6678	108.987	95.4527	93.2957	97.3789	93.1275	91.4659	94.7641	88.1351	87.0463	90.2078	93.3895	94.9342	94.3462	90.2554	96.956	94.8092	87.1149	93.212	115.877
ENSMUSG00000003721	Insig2	protein_coding	1	121232082	121260318	-	3473	87.1098	82.845	77.7351	83.7477	89.471	84.1484	83.5314	92.3182	77.6599	85.4216	86.8004	87.9435	90.7192	87.8262	79.969	86.8667	78.2264	80.9015	89.6905	105.319
ENSMUSG00000041439	Mfsd6	protein_coding	1	52695445	52766621	-	8231	78.6706	76.8838	70.8165	80.277	79.9596	74.0342	79.9061	80.5898	75.7442	72.9114	71.5771	79.2843	76.701	75.8846	79.8254	78.9442	81.2273	81.0321	83.2023	106.805
ENSMUSG00000026514	Cnih3	protein_coding	1	181180193	181288206	+	2751	46.8867	43.2023	41.0716	45.0717	42.5831	49.4559	38.5886	45.9874	41.9253	45.8279	37.9761	55.9616	45.0816	42.4174	67.4915	48.2223	48.827	51.6154	51.3873	50.0249
ENSMUSG00000026102	Inpp1	protein_coding	1	52824586	52856727	-	6460	23.1194	23.0197	20.5417	20.2793	22.2371	22.742	20.7337	20.5776	20.6149	20.4953	22.0403	22.6111	23.359	22.5466	19.3865	23.6186	19.4695	21.2215	21.2722	24.5806
ENSMUSG00000041426	Hibch	protein_coding	1	52884088	52960140	+	6059	23.328	22.8793	21.785	22.2791	22.4589	24.1168	21.5267	24.3391	22.4044	21.3876	21.5997	21.9646	25.1576	24.8774	20.4998	24.8959	22.1237	22.2526	26.0309	26.8593
ENSMUSG00000026339	Ccdc93	protein_coding	1	121358778	121434189	+	11445	17.5058	18.16	15.5004	19.9268	18.2586	17.9435	16.89	19.138	17.0555	16.728	18.7493	18.948	18.744	18.7489	16.8519	18.0675	15.6646	17.8438	18.9219	24.1177
ENSMUSG00000050534	Htr5b	protein_coding	1	121437571	121456194	-	1935	9.08579	5.31046	5.27526	4.0358	3.42452	3.77581	5.74309	6.53805	5.42798	6.17629	9.09564	6.39044	8.52812	5.33905	10.7648	5.37007	4.56133	5.06754	6.31482	7.26721
ENSMUSG00000043629	1700019D03Rik	protein_coding	1	52961483	53059338	-	4330	17.8089	21.0897	12.9252	18.4402	22.9553	12.1306	18.1005	20.801	18.49	24.2995	24.5444	24.4169	13.2012	14.472	21.9744	14.1588	11.8481	13.6311	16.8451	21.0911
ENSMUSG00000001674	Ddx18	protein_coding	1	121481564	121495718	-	2483	26.2892	28.891	23.8155	30.4882	28.7841	30.1406	27.9135	30.6466	25.5398	25.9534	30.8974	28.6976	30.4207	28.1019	24.9599	26.8531	22.5497	24.2264	29.2997	35.8253
ENSMUSG00000060715	1700019A02Rik	protein_coding	1	53197736	53226795	-	777	4.48055	3.99242	4.53008	4.7176	4.26412	4.82861	3.38738	3.64523	2.80553	5.73022	4.06562	3.9786	2.40843	4.14141	4.63351	3.56623	4.96969	3.39768	3.6291	3.0502
ENSMUSG00000004880	Lbr	protein_coding	1	181642900	181670611	-	4761	20.511	25.126	20.8486	19.7835	20.7281	18.7884	18.4889	19.1956	15.2344	19.2942	21.185	20.9728	18.9025	19.7429	14.6917	18.9518	15.4101	17.5461	16.5836	18.3189
ENSMUSG00000026098	Pms1	protein_coding	1	53228346	53336177	-	7542	6.39316	6.68381	6.16048	5.76887	6.6523	5.60294	6.35917	6.68466	5.75441	6.52486	7.24017	6.14832	5.79708	6.19781	5.21684	6.4066	5.74163	5.15057	6.4806	8.50547
ENSMUSG00000026097	Ormdl1	protein_coding	1	53336254	53349468	+	4711	6.46617	5.76172	5.08069	6.19088	5.978	7.79631	5.95938	6.05227	5.5527	5.57113	5.17286	6.26674	5.7779	7.08221	5.73164	5.91865	5.21073	5.3237	5.50674	7.31142
ENSMUSG00000036707	Cab39	protein_coding	1	85721162	85779297	+	7077	140.594	143.144	129.465	136.448	146.102	150.226	143.267	136.127	134.243	142.946	128.683	134.3	133.536	134.015	139.099	153.143	142.8	140.049	138.846	168.494
ENSMUSG00000026223	Itm2c	protein_coding	1	85822002	85836396	+	2491	867.272	876.399	877.919	886.436	836.523	885.221	823.328	867.857	849.413	815.613	798.579	831.854	843.444	784.463	936.656	839.088	916.144	895.239	871.715	569.018
ENSMUSG00000026096	Osgepl1	protein_coding	1	53352783	53365502	+	6147	33.6698	30.6893	30.635	29.5308	31.9549	32.5735	33.9686	36.6464	35.0437	34.0429	36.5975	32.7896	34.6501	32.5388	31.4181	32.9353	29.8836	30.4315	34.0683	36.2422
ENSMUSG00000036815	Dpp10	protein_coding	1	123249200	124773776	-	17227	50.2292	52.0747	46.5652	47.3947	46.6806	47.9476	45.1899	48.5785	43.9093	47.2154	47.638	49.7164	46.4438	43.4833	48.5449	48.8883	46.3032	44.7154	53.2196	64.9814
ENSMUSG00000025920	Stau2	protein_coding	1	16298898	16590291	-	6747	93.162	92.9322	89.6793	96.7056	94.9511	99.0688	95.5742	92.8022	93.1091	100.757	92.4038	95.921	92.9158	85.2457	87.6637	98.2587	88.3418	91.6443	95.4286	133.248
ENSMUSG00000026227	2810459M11Rik	protein_coding	1	85973585	85981075	+	3331	14.9979	16.7631	15.9562	17.7028	14.1384	16.3615	16.4176	15.2487	15.6468	15.0549	12.8029	13.9209	13.4832	11.7958	15.5948	15.9615	15.7326	16.3606	17.3258	15.2735
ENSMUSG00000025939	Ube2w	protein_coding	1	16611014	16689536	-	4930	60.9066	62.7658	58.4741	62.1328	61.4928	61.3221	59.7939	62.7749	61.5018	59.2732	62.8411	58.849	58.7321	63.0383	60.6125	61.5456	67.0802	61.735	64.6326	67.9755
ENSMUSG00000026094	Stk17b	protein_coding	1	53794665	53824383	-	5185	20.1766	16.9389	13.034	14.5695	14.8796	13.1389	16.9206	15.2588	13.186	15.1855	19.4526	14.5774	14.6335	22.4727	13.3911	18.0366	12.9265	12.9472	13.6685	18.1617
ENSMUSG00000079658	Eloc	protein_coding	1	16711949	16727266	-	3026	152.21	147.878	132.955	131.038	138.429	137.56	135.011	146.64	133.665	136.838	146.824	139.04	132.343	146.526	148.636	148.804	147.662	137.471	145.557	148.028
ENSMUSG00000026342	Slc35f5	protein_coding	1	125488332	125523557	+	2956	53.3514	53.324	46.6776	44.6956	49.5574	45.6921	47.7844	46.1198	44.1799	45.7415	48.8535	43.1391	51.6239	45.2052	43.4109	50.3853	42.6416	42.4859	46.0429	52.4887
ENSMUSG00000025940	Tmem70	protein_coding	1	16735431	16748419	+	1820	104.729	95.0234	100.374	111.211	100.775	114.573	103.48	104.579	104.639	116.782	90.6287	105.48	114.786	98.0809	93.5383	111.143	109.115	105.268	103.496	100.617
ENSMUSG00000026344	Lypd1	protein_coding	1	125795359	125840838	-	7038	47.5859	47.217	42.7606	50.0899	49.5981	53.757	49.2393	43.8923	49.4446	47.28	41.0695	38.6312	47.909	40.0905	58.0601	51.5027	49.8102	53.5061	49.5744	47.8402
ENSMUSG00000042686	Jph1	protein_coding	1	17034784	17168113	-	4998	26.2602	28.6672	25.8462	33.131	30.9673	27.3795	26.155	26.3702	30.3325	29.4444	28.1262	23.9059	23.4864	25.55	25.469	28.4483	26.2132	28.4479	26.0279	30.5695
ENSMUSG00000025777	Gdap1	protein_coding	1	17215586	17234495	+	7731	115.393	116.038	103.033	109.032	118.804	111.312	110.91	110.885	110.506	113.364	111.639	111.163	106.242	104.233	108.871	113.284	107.494	105.469	119.732	126.67
ENSMUSG00000042807	Hecw2	protein_coding	1	53846035	54234327	-	12947	32.98	30.2945	27.7849	24.1638	27.4917	28.1853	23.8527	26.0184	26.924	24.9775	27.2227	25.1665	24.2695	27.5882	25.7815	27.8498	22.1344	24.3378	27.2681	37.0625
ENSMUSG00000025776	Crispld1	protein_coding	1	17797269	17835799	+	4515	8.17335	7.77245	6.1588	7.80098	7.39067	7.87234	6.15331	7.02596	6.97883	6.79911	7.49641	7.9424	6.78231	7.61472	7.29046	8.2469	7.57506	6.93306	8.8685	7.38386
ENSMUSG00000041303	Gtf3c3	protein_coding	1	54435163	54478130	-	4925	40.3982	33.1863	32.0898	35.2724	35.4628	36.1651	34.8558	40.295	35.4095	35.2098	36.7899	37.6928	35.8553	38.7211	34.2009	36.2545	33.3781	32.9281	37.3303	50.8168
ENSMUSG00000022995	Enah	protein_coding	1	181723949	181847555	-	21452	37.9509	40.752	39.2482	39.9324	38.9871	38.0533	38.6072	43.0423	39.4368	38.4843	40.5381	40.2417	42.5307	37.0666	38.2167	35.9497	32.9536	38.3612	40.5647	48.8909
ENSMUSG00000042596	Tfap2d	protein_coding	1	19173246	19236570	+	1954	4.3651	4.56426	5.58424	4.81218	4.11791	4.24438	6.13624	5.21823	5.07095	3.83764	3.92622	4.82533	3.30843	6.84728	3.8166	4.96333	4.65813	4.34273	4.90653	4.93246
ENSMUSG00000073678	Pgap1	protein_coding	1	54512153	54596841	-	16611	23.4628	23.1337	19.7703	23.8805	21.1997	20.3753	20.2815	24.1897	19.4582	21.2314	25.497	24.7425	22.2345	21.2786	23.965	21.5087	19.8922	22.5	24.7164	27.394
ENSMUSG00000026511	Srp9	protein_coding	1	181952302	181959484	+	5541	45.7713	44.5778	43.1964	44.4381	43.9064	47.219	42.1698	44.6754	41.4514	43.7714	45.446	43.5727	44.4266	42.8524	45.9926	47.7579	42.7092	44.0714	45.5634	41.0043
ENSMUSG00000036155	Mgat5	protein_coding	1	127132752	127416073	+	10291	84.6243	83.2725	79.7965	83.442	82.0061	82.3936	79.5405	82.9528	84.6533	78.7647	82.9905	91.1701	85.6152	86.45	84.1872	81.4008	86.1411	84.9312	90.0936	89.8934
ENSMUSG00000038633	Degs1	protein_coding	1	182103337	182110369	-	2591	118.308	127.509	121.314	115.27	113.991	123.158	115.917	124.181	120.617	114.771	119.135	120.207	120.288	128.508	118.01	120.848	110.284	115.355	129.074	141.048
ENSMUSG00000026594	Ralgps2	protein_coding	1	156631736	156767172	-	12085	26.1572	26.4071	23.825	28.1293	26.0256	27.5813	25.4331	27.7805	24.335	26.1386	24.8514	27.1279	26.4792	26.1225	26.4714	27.4	26.0412	28.1491	29.9909	30.2796
ENSMUSG00000025927	Tfap2b	protein_coding	1	19279138	19308307	+	6338	10.2168	10.1866	7.99718	6.94019	7.50527	9.3467	9.78198	8.63973	8.69233	8.72566	10.8584	12.7791	11.2198	15.1512	8.3583	8.93522	7.92029	8.71747	8.66082	10.2459
ENSMUSG00000047539	Fbxo28	protein_coding	1	182140667	182169183	-	5318	49.5564	53.374	43.8164	54.1532	52.2447	51.8354	51.142	50.5255	50.158	48.8677	48.0306	52.2011	49.3926	52.2607	46.6156	50.3467	46.8859	51.5929	48.782	59.1239
ENSMUSG00000033544	Angptl1	protein_coding	1	156666132	156688648	+	2841	5.33053	5.18656	6.31867	6.50731	4.08176	5.56042	5.5586	4.85183	4.11552	6.18627	4.20944	4.84217	3.71264	4.47101	5.25	4.63289	6.31051	5.97374	3.57315	7.7304
ENSMUSG00000026347	Tmem163	protein_coding	1	127414283	127605833	-	4292	36.2577	28.9558	27.7194	28.3321	35.179	33.8156	33.1146	28.5962	30.7047	30.9026	34.4877	36.7335	33.4934	34.8036	26.3631	35.105	30.268	33.4788	29.5208	35.9661
ENSMUSG00000026510	Trp53bp2	protein_coding	1	182236737	182289997	+	4418	39.3606	43.709	36.5691	45.4527	39.4253	39.9577	38.9881	41.2435	42.9269	40.9478	41.8291	45.7968	40.5091	43.893	38.9989	42.2966	36.834	38.5849	41.1887	48.1011
ENSMUSG00000062590	Armc9	protein_coding	1	86082502	86204419	+	13006	9.04743	9.55545	10.0676	10.9549	9.58935	9.86867	9.15153	9.62552	10.1021	8.81056	9.2644	9.45999	9.33936	8.76368	9.51052	8.97483	8.44037	9.97515	9.81419	9.46351
ENSMUSG00000026349	Ccnt2	protein_coding	1	127701901	127733669	+	12345	58.3192	58.832	54.3734	56.894	62.1696	62.6704	58.2756	62.7268	56.5382	61.3506	60.9571	59.6614	56.6387	57.2771	55.3065	59.6783	54.0464	55.693	59.7844	60.5125
ENSMUSG00000052331	Ankrd44	protein_coding	1	54684499	54965546	-	14175	9.8977	10.9285	9.88296	10.2426	10.0507	10.5593	10.006	10.5767	10.8069	9.43956	9.64649	9.8575	10.0093	10.3827	10.0687	9.9085	8.38641	8.95296	10.1188	14.0222
ENSMUSG00000026234	Ncl	protein_coding	1	86272441	86287122	-	10188	158.521	167.924	144.692	152.662	159.724	151.316	149.581	150.606	144.35	142.607	152.953	153.036	150.436	148.449	143.472	152.922	143.838	135.024	155.9	190.506
ENSMUSG00000026509	Capn2	protein_coding	1	182294825	182345089	-	6345	59.3125	52.7102	55.1419	58.801	56.8801	57.481	58.1662	59.0722	57.6871	58.2423	53.6633	61.6813	60.3273	60.8314	55.8496	57.6464	54.9462	59.885	58.1887	69.1019
ENSMUSG00000051590	Map3k19	protein_coding	1	127742528	127782768	-	5345	7.75089	6.09395	5.13658	6.67905	6.11018	7.31487	6.34678	7.94857	5.63559	5.48026	6.29011	7.83688	8.94379	14.4171	6.63948	6.57746	5.00548	6.95014	8.26511	9.60714
ENSMUSG00000025982	Sf3b1	protein_coding	1	55024328	55066640	-	11370	166.261	163.307	165.406	155.252	157.481	163.981	154.401	164.676	156.638	160.593	176.862	160.142	157.495	161.08	163.818	165.752	164.278	152.83	172.826	203.566
ENSMUSG00000026238	Ptma	protein_coding	1	86454448	86457931	+	1462	440.888	465.475	478.144	460.786	461.177	472.996	489.274	486.393	443.923	478.609	486.319	489.503	460.798	498.934	488.463	450.139	487.869	468.848	451.838	355.771
ENSMUSG00000025931	Paqr8	protein_coding	1	20960830	21009874	+	5488	167.186	160.108	157.201	166.459	167.576	157.202	169.829	160.816	164.482	162.942	172.274	175.439	170.247	178.712	152.478	163.592	161.832	168.711	169.901	181.465
ENSMUSG00000041809	Efhc1	protein_coding	1	21021850	21061065	+	2208	4.4148	3.60016	2.71005	3.32027	3.00111	4.29271	3.04629	2.30897	3.23107	3.29004	4.3943	3.71021	4.54586	4.0653	3.37755	3.45115	3.6226	2.64751	2.46904	6.44024
ENSMUSG00000026239	Pde6d	protein_coding	1	86470716	86510239	-	2178	66.0153	64.0041	58.0181	61.2466	59.9796	61.923	66.3303	59.2997	64.0558	60.3592	61.6423	66.6391	69.2833	78.9266	63.5224	65.9979	67.3714	69.2639	62.3172	50.5631
ENSMUSG00000025981	Coq10b	protein_coding	1	55091929	55111112	+	4805	13.1141	19.4084	13.5521	18.541	16.9429	15.1232	13.9375	17.1336	15.0949	17.8983	14.6515	15.1834	13.6665	14.275	15.8417	13.7683	13.3747	15.2662	15.1798	16.4741
ENSMUSG00000036104	Rab3gap1	protein_coding	1	127796510	127870648	+	11739	51.7359	45.6999	45.8462	48.5627	50.5614	48.4956	47.9311	51.4562	47.0658	48.2485	47.1121	49.166	49.0558	48.9229	47.8875	51.5911	48.19	48.9298	51.5007	60.7021
ENSMUSG00000025933	Tmem14a	protein_coding	1	21288799	21300391	+	1351	122.66	118.109	112.553	109.709	115.439	110.937	106.934	118.241	106.934	116.561	110.733	105.372	113.331	119.844	114.97	112.423	114.737	109.988	117.996	101.864
ENSMUSG00000026240	Cops7b	protein_coding	1	86510626	86537097	+	5515	14.7399	14.9059	15.2538	15.0848	13.9034	15.4678	15.3778	14.243	15.4873	14.4468	15.0973	15.4429	14.9301	14.7098	15.8073	15.136	14.7036	16.8568	13.0551	13.9235
ENSMUSG00000070565	Rasal2	protein_coding	1	156962752	157240165	-	13740	47.432	51.1515	47.4184	46.6868	48.4513	45.7301	47.9958	48.5937	46.5576	46.4408	44.0609	46.4831	43.4965	46.6793	47.6887	47.1154	47.6759	43.1215	51.5255	56.1856
ENSMUSG00000026241	Nppc	protein_coding	1	86594013	86598293	-	1042	26.2273	22.142	14.1876	20.3422	15.6713	18.5715	21.0492	19.2085	19.0185	16.8668	21.6547	26.7009	21.0613	21.6172	19.4967	20.4431	21.9701	17.3731	18.2214	9.85608
ENSMUSG00000025980	Hspd1	protein_coding	1	55116994	55127402	-	2642	227.371	216.925	220.492	219.756	229.672	219.887	223.263	245.784	210.474	222.628	218.724	230.215	244.689	228.017	214.527	229.69	217.251	216.835	235.091	254.164
ENSMUSG00000025934	Gsta3	protein_coding	1	21310813	21335885	+	4344	2.04363	2.32087	1.78262	1.17402	1.36199	1.77282	2.08696	2.08644	1.3686	2.10384	0.831094	1.31654	2.54558	8.03143	2.78234	2.03325	2.79373	1.77979	1.29825	1.92772
ENSMUSG00000033488	Cryzl2	protein_coding	1	157286147	157320208	+	2534	9.06754	7.88075	8.47325	7.92462	6.44414	7.01334	9.69428	8.12221	6.96028	8.3229	8.45935	7.99072	9.19765	10.6269	7.20534	8.40637	7.40158	7.66488	6.15744	6.85874
ENSMUSG00000025979	Mob4	protein_coding	1	55170390	55193097	+	4855	63.7836	66.2513	63.5099	65.1279	66.1962	61.9847	62.9463	68.2562	61.0233	64.0502	69.7143	69.532	66.2971	66.6284	65.0977	65.5641	59.0835	60.902	69.6579	68.57
ENSMUSG00000053333	Dis3l2	protein_coding	1	86631530	86977817	+	8901	17.581	16.2712	17.2415	17.0098	17.4682	17.3261	16.4276	15.889	16.5199	16.191	16.072	16.1497	15.9018	15.0125	14.5322	17.7251	16.0204	15.4441	17.2971	20.4845
ENSMUSG00000025978	Rftn2	protein_coding	1	55209318	55265941	-	5871	20.4578	19.1537	18.7655	21.038	19.6309	17.8596	19.3269	19.3936	17.9911	21.4339	19.6779	22.9839	20.2548	21.0873	20.762	21.4158	20.9999	20.5562	21.4211	23.0636
ENSMUSG00000046994	Mars2	protein_coding	1	55276336	55287629	+	11294	19.1424	19.0208	20.4136	18.3729	18.5865	21.3305	17.9185	16.9195	17.7397	15.5823	19.1598	20.3236	21.9771	17.2601	16.7129	18.1864	16.0206	17.5815	17.9265	18.4245
ENSMUSG00000028033	Kcnq5	protein_coding	1	21468627	22031805	-	7689	52.3861	59.4581	49.0283	56.3785	52.2317	52.8267	45.3747	49.5571	51.0316	52.5115	43.6963	44.0849	42.3924	38.8547	55.4855	53.8092	55.1707	51.4039	57.4793	72.476
ENSMUSG00000038349	Plcl1	protein_coding	1	55445080	55793444	+	6687	30.4042	27.7181	30.1087	27.3129	30.2946	30.2088	32.6687	35.9178	31.8285	33.3264	33.0685	36.1515	35.49	33.9129	30.8422	28.8512	33.245	33.0782	31.767	43.0975
ENSMUSG00000056211	R3hdm1	protein_coding	1	128031038	128165473	+	31486	42.0164	34.6064	38.5569	33.4528	34.3045	35.4152	36.465	38.3091	35.3911	35.0618	36.8856	37.0393	34.8556	33.4248	40.2164	35.5764	41.4874	38.252	42.8205	52.339
ENSMUSG00000026247	Ecel1	protein_coding	1	87075377	87084243	-	3500	25.9115	28.5283	28.6618	30.3719	29.0752	30.9173	30.7484	28.0537	31.0282	28.3212	32.3635	22.6995	41.0239	20.0331	31.8878	30.9754	22.7747	33.0807	29.702	16.2966
ENSMUSG00000026353	Ubxn4	protein_coding	1	128171701	128207115	+	4659	76.4426	77.819	72.3013	82.0297	88.2835	85.1484	83.1699	80.3682	74.6071	83.8458	71.1942	79.9219	82.7428	82.7724	74.1838	84.3435	78.6782	84.1466	80.9003	92.8198
ENSMUSG00000036480	Prss56	protein_coding	1	87111035	87116127	+	2180	9.90119	4.44683	4.6824	9.13836	6.0793	9.96381	8.04892	8.40175	7.4542	4.72971	10.3505	13.9679	10.4571	12.1195	8.72927	9.1359	11.7665	10.4666	12.4175	2.82662
ENSMUSG00000026354	Lct	protein_coding	1	128212493	128256055	-	6406	3.12488	5.1149	4.7254	6.61773	6.20647	5.70261	6.61948	6.01309	6.74393	6.03581	4.36772	1.73727	4.54121	4.46802	7.42656	6.97498	7.10426	8.33056	6.60274	7.02937
ENSMUSG00000004031	Brinp2	protein_coding	1	158072839	158183799	-	8767	48.3074	45.8664	43.3209	48.2282	47.078	51.5115	45.0325	49.6664	44.8697	47.097	38.5293	48.5198	40.6145	42.3453	49.6896	49.2472	50.715	54.6118	52.7488	45.452
ENSMUSG00000026355	Mcm6	protein_coding	1	128259327	128287401	-	4666	7.12543	7.56247	7.09104	7.20696	7.60797	8.0831	7.20769	7.52701	7.13523	7.23197	6.67351	7.18847	7.2191	7.33199	6.55851	7.75732	6.85702	7.27449	8.09804	9.98932
ENSMUSG00000038331	Satb2	protein_coding	1	56833140	57017809	-	6788	28.2337	20.8791	22.8159	26.0613	21.4067	25.8903	24.0831	25.3692	24.9029	23.9928	22.8035	21.3363	17.4434	22.5799	27.5041	23.4723	31.3281	28.5857	27.1402	28.4205
ENSMUSG00000038323	1700066M21Rik	protein_coding	1	57416779	57424582	+	3235	33.6301	36.7387	36.8852	37.343	36.9436	36.0136	34.4424	37.1225	30.5682	34.1181	32.4338	32.4427	34.0772	35.0241	32.2741	41.2753	37.7704	33.7504	35.5055	38.7309
ENSMUSG00000026356	Dars	protein_coding	1	128291444	128345096	-	4358	67.0634	62.3732	59.7684	62.1328	61.7441	67.9662	62.9446	62.2188	60.434	59.3636	62.6496	62.4588	67.4948	64.7445	60.3068	70.0608	64.1127	63.5205	66.0414	67.9062
ENSMUSG00000045382	Cxcr4	protein_coding	1	128515936	128520030	-	1808	8.18357	6.11242	4.6724	7.4045	5.36671	7.53598	5.4995	6.05737	5.042	4.40676	5.36648	6.92481	7.99803	9.46103	5.26267	7.47147	5.6445	6.36218	7.17429	6.55423
ENSMUSG00000048495	Tyw5	protein_coding	1	57427396	57446260	-	2808	15.5596	17.7449	14.2901	18.1622	14.8333	17.5102	16.8718	18.0215	15.1735	12.6014	15.1071	16.1284	14.9039	17.9736	15.5688	17.0224	16.0108	14.1025	17.3393	16.1489
ENSMUSG00000025971	Maip1	protein_coding	1	57445487	57457112	+	7878	12.5945	14.4218	12.1976	12.2797	13.2178	12.3572	13.1782	12.3677	11.2444	12.6121	12.1729	12.1646	11.6827	12.6409	11.9146	13.0581	11.4136	12.5905	12.6232	11.0508
ENSMUSG00000026399	Cd55	protein_coding	1	130366764	130390481	-	4853	10.1149	9.46837	8.05081	8.63694	10.2895	9.7654	9.64168	9.45475	10.1679	9.22278	8.92711	7.83513	8.97413	16.1579	9.22023	9.0286	8.582	9.90843	9.56787	14.0647
ENSMUSG00000039384	Dusp10	protein_coding	1	183745499	183807833	+	3042	21.1149	20.3315	21.6376	19.0179	21.3164	19.7984	23.0725	21.601	20.7814	19.7976	23.4395	21.3408	24.8306	22.7152	21.8104	23.3418	18.95	19.8985	18.3538	23.269
ENSMUSG00000026254	Eif4e2	protein_coding	1	87141636	87168210	+	7497	35.5708	36.2833	31.5507	37.3082	37.9752	35.6632	35.0683	38.5856	36.1876	32.7264	36.0871	40.1833	37.442	34.7895	34.5418	37.7694	33.9943	37.2514	36.1832	46.6604
ENSMUSG00000026255	Efhd1	protein_coding	1	87192085	87238558	+	2125	32.0288	29.5613	31.4718	27.2247	27.5081	25.9259	30.0013	27.5459	33.9458	28.5614	25.2719	27.8587	27.5399	29.1701	21.1779	28.8506	25.3103	25.2907	25.0355	24.9827
ENSMUSG00000026158	Ogfrl1	protein_coding	1	23405505	23436622	-	8109	103.939	102.141	89.0711	99.6646	105.152	102.081	101.773	98.5678	100.711	106.606	99.6175	97.1749	88.8692	96.7632	88.1301	115.008	103.3	96.9016	103.301	128.871
ENSMUSG00000026156	B3gat2	protein_coding	1	23800834	23888239	+	6203	31.0086	33.6003	29.6207	33.1952	31.2849	31.2289	32.5776	29.8926	28.5614	31.2423	31.3927	28.681	32.1157	27.194	29.642	32.7496	24.7227	28.9712	28.6087	35.482
ENSMUSG00000073481	Mtarc2	protein_coding	1	184545265	184578648	-	6629	23.6854	24.5387	21.2392	21.9982	22.4199	25.2006	22.4991	22.2748	21.9428	22.4827	19.436	23.3404	21.7369	24.9354	20.8319	24.6884	24.8814	23.0131	19.624	29.5074
ENSMUSG00000039349	C130074G19Rik	protein_coding	1	184604123	184615415	-	3035	112.987	97.8672	98.5796	102.608	92.3242	98.2443	96.2609	104.335	86.9086	96.2823	81.7813	101.45	88.733	99.2175	103.796	104.881	106.783	113.95	105.05	86.5229
ENSMUSG00000026587	Astn1	protein_coding	1	158189843	158516102	+	9839	153.423	142.943	145.639	146.22	137.488	143.136	137.053	151.822	144.475	136.162	144.458	156.988	145.933	129.41	159.068	143.35	150.201	147.882	159.901	211.235
ENSMUSG00000026620	Mark1	protein_coding	1	184628986	184731767	-	4356	87.3943	79.8494	80.6435	89.7113	85.4057	88.85	89.3579	88.0392	84.4827	82.8998	81.3782	86.9005	81.3122	79.5487	82.0006	89.6935	85.8606	93.8959	87.3476	86.4723
ENSMUSG00000026155	Smap1	protein_coding	1	23883927	23961398	-	3575	115.494	105.103	95.5042	104.673	104.13	111.132	105.689	103.628	97.451	107.172	96.6947	110.857	97.5054	96.7849	103.367	113.89	112.333	105.547	109.743	158.752
ENSMUSG00000026154	Sdhaf4	protein_coding	1	24035020	24044711	-	874	76.6781	74.9795	72.0889	62.9104	72.5681	77.0428	71.6053	75.8316	71.8772	74.2689	73.3207	77.2843	74.7451	73.4418	70.0275	79.459	64.3785	65.3742	68.183	69.2382
ENSMUSG00000038305	Spats2l	protein_coding	1	57813321	57986123	+	8041	14.7637	13.2132	13.0884	14.1317	13.8034	14.2432	14.0021	14.5357	12.9881	12.9685	11.8139	13.3981	16.1851	13.3324	13.528	13.698	13.1031	14.2349	14.9623	19.7869
ENSMUSG00000054770	Kctd18	protein_coding	1	57994260	58058115	-	12973	11.8613	13.7793	11.5855	10.5651	11.6934	11.2485	11.2713	9.15513	11.3346	11.9399	10.7838	10.6993	10.1368	10.5353	9.23737	11.5741	10.4391	9.60806	12.0128	11.4241
ENSMUSG00000040782	Cop1	protein_coding	1	159059890	159175210	+	17516	19.5376	16.072	16.3977	17.1693	17.3887	17.0341	18.1317	18.7249	16.7105	18.0207	17.8932	17.6047	18.0845	18.6998	18.4252	19.9623	19.3053	18.4738	19.447	22.4426
ENSMUSG00000039318	Rab3gap2	protein_coding	1	184936314	185018941	+	10800	55.0414	38.525	50.9404	46.1001	45.4034	47.7937	46.3849	57.9406	44.6989	47.5615	48.6802	49.4763	54.3291	45.6022	47.0745	54.6815	52.9927	48.7316	51.5573	65.1606
ENSMUSG00000063558	Aox1	protein_coding	1	58069090	58145572	+	8690	16.9863	15.7738	18.3892	16.3224	16.6396	16.2698	17.2303	16.2314	15.2791	15.128	16.8258	14.6387	16.2879	16.1761	15.2698	16.8003	14.6002	14.3652	17.6955	20.6728
ENSMUSG00000026153	Fam135a	protein_coding	1	24050174	24139275	-	7773	51.8423	43.9994	43.9701	43.6312	43.7513	44.6855	45.4487	45.1834	44.0044	42.7792	57.0709	50.6082	45.8739	52.0962	44.5637	47.7244	41.3034	38.0635	46.1685	60.3301
ENSMUSG00000015829	Tnr	protein_coding	1	159351339	159759299	+	12867	76.097	74.7681	71.3166	60.9524	60.5855	65.9596	61.0026	70.792	61.7297	58.2243	76.7397	79.5487	75.9848	66.9181	81.8426	69.7343	78.3059	74.6546	84.183	100.79
ENSMUSG00000046404	Yod1	protein_coding	1	130645064	130652095	+	6128	21.9859	22.242	19.1272	21.248	19.773	20.0107	19.9958	19.9361	20.2765	22.3705	21.0619	20.5823	19.5164	20.3964	22.1574	21.2242	19.084	18.8017	21.6578	23.6434
ENSMUSG00000042510	AA986860	protein_coding	1	130659713	130672359	+	3640	5.21252	6.71129	5.31849	5.51676	4.61614	4.82812	5.30256	4.97994	4.46433	4.44208	4.1533	5.69017	4.67371	4.74585	4.94538	5.66181	4.69799	5.23233	5.11284	5.8165
ENSMUSG00000026618	Iars2	protein_coding	1	185016923	185061593	-	8885	29.4262	31.4881	28.9196	28.5203	31.0573	29.4919	30.3141	28.5837	30.356	31.0426	32.6336	29.2611	29.6782	28.0586	28.3643	28.8674	29.1184	26.8265	30.2557	36.9172
ENSMUSG00000026617	Bpnt1	protein_coding	1	185064346	185089974	+	2308	85.0737	83.1642	70.7635	89.561	84.184	82.6476	86.1621	86.0665	76.8477	89.0435	84.3713	89.6739	88.1573	84.6809	78.2175	84.6415	77.0807	84.8896	84.3825	83.7239
ENSMUSG00000058267	Mrps14	protein_coding	1	160022785	160027390	+	3258	39.8575	38.6811	39.6499	35.3673	37.845	34.3048	35.3662	37.2661	32.8463	36.5385	41.7625	39.1878	35.8208	40.599	37.1769	39.9739	36.5725	35.6537	38.486	36.3236
ENSMUSG00000014226	Cacybp	protein_coding	1	160029937	160040445	-	2390	127.457	128.173	126.804	131.899	130.113	133.103	135.454	134.941	129.019	130.11	123.395	132.321	132.61	124.435	130.086	136.591	131.331	135.708	132.692	152.58
ENSMUSG00000079554	Aox2	protein_coding	1	58317485	58419418	+	5771	7.72167	0.335959	0.609924	0.165697	0.451091	0.4106	0.152024	3.33736	0.274715	0.365452	0.234596	0.21427	0.235831	130.037	0.133682	0.660209	0.7647	0.52281	0.29317	0.219027
ENSMUSG00000016528	Mapkapk2	protein_coding	1	130981437	131025563	-	3041	42.0148	43.8003	40.0485	46.2763	43.1137	43.5708	39.4285	43.1542	42.3585	38.9147	43.036	44.4747	44.9223	44.4428	44.1425	45.9586	41.5404	44.2748	39.8105	43.4878
ENSMUSG00000051223	Bzw1	protein_coding	1	58432057	58446512	+	4033	196.556	217.726	200.998	192.567	201.157	199.178	191.506	201.558	193.75	196.452	200.577	194.198	195.897	197.54	206.914	205.305	195.733	193.153	210.501	246.384
ENSMUSG00000016526	Dyrk3	protein_coding	1	131055192	131066077	-	3178	12.0501	10.4323	10.7435	11.9856	9.75528	11.4328	10.0303	10.2789	9.85251	10.9868	8.94616	11.3811	11.0275	11.3512	9.62933	10.2995	11.0223	11.3332	9.46443	11.2858
ENSMUSG00000026615	Eprs	protein_coding	1	185095241	185160557	+	18102	30.6078	28.8113	27.7281	27.9004	28.0821	29.7037	27.5449	31.4287	27.4784	28.389	29.1058	31.0299	29.6413	30.5847	26.0115	29.0172	28.2796	27.0741	30.6977	41.6953
ENSMUSG00000026614	Slc30a10	protein_coding	1	185187045	185197957	+	6508	20.3277	21.5391	20.3902	19.6155	19.564	20.2076	19.008	21.5283	20.5542	17.9677	19.104	18.5967	21.6705	18.1124	21.1402	19.4527	18.3935	20.3986	18.9201	21.5102
ENSMUSG00000039246	Lyplal1	protein_coding	1	185819928	185849507	-	1578	19.5249	18.7984	17.8447	17.4724	17.6969	17.1436	13.8994	17.3506	19.968	20.0477	20.5909	21.7454	19.6213	18.7822	17.6003	20.4134	18.0033	18.2835	15.606	24.9316
ENSMUSG00000048000	Gigyf2	protein_coding	1	87254720	87378518	+	14216	30.6727	26.3628	27.8054	31.749	32.3458	32.0866	29.7052	33.3123	30.0688	32.2261	32.2051	31.9445	33.1366	32.1306	32.5067	33.3067	30.3446	32.472	33.0062	37.8219
ENSMUSG00000079436	Kcnj13	protein_coding	1	87314085	87322451	-	1270	33.5803	27.632	32.15	37.0197	24.5976	35.9168	27.8628	43.4144	28.5556	29.3381	40.1536	31.0354	54.2518	61.0769	28.7533	32.4551	48.8653	35.19	41.15	41.1797
ENSMUSG00000026141	Col19a1	protein_coding	1	24300971	24626553	-	6887	11.576	13.8507	12.0106	13.7921	11.8209	12.9884	11.6349	12.1459	12.5458	11.6709	10.2877	10.6382	11.5111	10.5744	11.7247	12.6488	11.7744	12.7047	13.7026	11.7692
ENSMUSG00000026034	Clk1	protein_coding	1	58449348	58463225	-	8132	71.7297	86.4505	71.2891	92.1118	85.8513	82.973	75.8082	95.7581	74.2782	85.0087	87.7651	81.0288	75.6892	80.9321	73.7136	73.3885	67.496	75.8968	76.7253	76.2996
ENSMUSG00000026721	Rabgap1l	protein_coding	1	160046744	160620781	-	23232	37.9878	40.8343	35.8017	35.8644	36.7538	38.1466	34.3904	36.851	33.5747	35.8383	35.8879	36.1738	35.0761	37.9591	36.7719	37.9886	35.8188	33.5064	38.193	48.1714
ENSMUSG00000039239	Tgfb2	protein_coding	1	186354989	186438186	-	5791	13.7969	14.6642	13.8582	15.2465	13.6086	14.4237	14.3419	13.6294	14.2358	14.4867	14.1051	13.3456	12.5734	14.2719	15.0539	13.7866	16.4795	13.9043	13.9262	17.1615
ENSMUSG00000001305	Rrp15	protein_coding	1	186453175	186481555	-	3239	12.9517	14.0069	11.8452	12.8423	13.2248	15.3021	13.453	13.6997	11.4413	12.0821	12.4699	13.8868	11.7127	13.6472	13.3383	13.688	11.6663	12.9828	13.2328	15.8049
ENSMUSG00000118401	Gpr52	protein_coding	1	160403908	160405544	-	1637	24.2442	29.254	23.4371	33.296	34.1182	31.9659	36.9798	37.7184	34.6227	37.6483	23.9839	19.923	21.4083	23.0713	30.0046	36.3932	34.2034	31.7933	35.3696	39.8621
ENSMUSG00000026259	Ngef	protein_coding	1	87404556	87501592	-	3905	225.198	217.763	201.908	237.162	241.749	211.32	218.678	214.982	229.332	212.072	163.294	172.618	147.73	155.917	223.706	235.939	250.39	222.808	244.071	190.127
ENSMUSG00000026035	Ppil3	protein_coding	1	58470153	58484641	-	4291	16.7133	15.4075	16.734	15.3022	14.8911	15.9684	14.7892	17.6017	15.4252	16.4925	16.9849	16.4258	16.9687	17.4848	18.3386	16.4669	16.4552	16.9191	16.5162	14.0289
ENSMUSG00000073725	Lmbrd1	protein_coding	1	24717711	24804529	+	5960	149.069	142.256	129.928	144.906	145.013	139.617	128.656	141.617	140.284	137.849	143.639	143.158	141.893	139.098	144.286	141.977	133.79	135.543	153.923	198.004
ENSMUSG00000040423	Rc3h1	protein_coding	1	160733988	160802548	+	11423	37.4867	39.4111	33.618	38.5492	37.2298	34.0718	35.0994	40.5813	33.2919	33.8282	39.1313	39.1056	38.2155	38.6227	36.8078	34.4914	32.0415	33.4287	38.0978	42.1731
ENSMUSG00000026036	Nif3l1	protein_coding	1	58484310	58520975	+	7763	10.3146	9.71532	11.018	9.9159	10.3041	10.6071	9.41789	9.85099	10.3898	9.02569	10.086	12.305	11.5052	11.1701	10.2029	10.8422	10.4458	9.9836	11.9868	14.2268
ENSMUSG00000043467	Zbtb37	protein_coding	1	160830492	160862419	-	18814	12.9437	13.4174	12.3104	12.1643	12.1009	11.6501	12.4663	12.6357	11.5444	11.5586	12.8568	12.7589	12.1077	12.9357	11.3449	11.6905	10.3061	11.5364	11.5706	14.0751
ENSMUSG00000026037	Orc2	protein_coding	1	58501930	58544268	-	3857	42.1973	43.3306	37.5076	37.1058	38.1648	38.7557	39.2756	39.1647	35.1439	36.3928	44.637	41.1569	37.0945	41.0561	36.5371	38.0315	37.9008	34.8101	40.3561	49.0756
ENSMUSG00000039210	Gpatch2	protein_coding	1	186947705	187081837	+	7684	12.7086	11.5814	10.1693	14.0623	13.3667	12.6949	11.0371	12.5571	13.1273	12.4426	11.9223	12.7734	12.7526	12.1225	11.4122	12.3736	11.5941	11.9759	12.526	14.1674
ENSMUSG00000026427	Eif2d	protein_coding	1	131080918	131115395	+	7374	19.2387	17.7212	19.1889	19.819	18.839	19.6018	19.6311	19.589	21.0427	18.813	19.5532	18.8442	17.972	19.706	18.0646	19.6812	17.3181	19.6396	19.9357	19.3912
ENSMUSG00000026610	Esrrg	protein_coding	1	187340988	187946583	+	6208	42.9565	45.5035	47.5137	45.2344	44.9453	43.0363	45.8828	43.9816	45.4252	45.8253	50.6677	46.2361	49.9298	46.4599	40.7197	45.4722	39.6754	41.6144	43.1511	67.8272
ENSMUSG00000038174	Fam126b	protein_coding	1	58561965	58625482	-	12041	70.4026	71.3793	64.1359	70.1898	70.9524	71.206	70.3605	77.2321	64.5982	71.2485	75.9136	72.0276	73.6102	68.4846	71.4178	72.8208	66.5435	70.8179	76.5938	87.2211
ENSMUSG00000033569	Adgrb3	protein_coding	1	25106557	25868592	-	18559	29.6196	26.9736	26.2108	27.8402	27.5564	28.0572	26.4254	28.4979	27.5812	26.4526	29.9211	27.4008	25.6756	27.2216	30.2207	28.508	28.7573	26.6513	28.463	41.4689
ENSMUSG00000026032	Ndufb3	protein_coding	1	58625543	58635123	+	763	377.112	298.065	354.294	317.493	315.752	342.651	343.421	335.327	318.427	308.046	338.315	317.241	367.671	361.808	351.193	365.663	379.204	324.5	315.365	267.752
ENSMUSG00000026430	Rassf5	protein_coding	1	131104147	131172995	-	3997	40.8934	44.0442	39.5402	43.8605	44.9397	41.3999	41.7777	40.1077	43.7794	38.1668	43.2993	44.7425	41.6688	40.7197	39.1819	41.8989	38.2984	40.5732	41.1531	48.7798
ENSMUSG00000026031	Cflar	protein_coding	1	58750667	58793500	+	12669	11.1842	11.7532	11.4467	11.7369	10.0686	11.7366	10.6646	12.2662	10.2926	10.2842	13.2511	13.0668	13.0926	13.7425	11.6715	10.6762	10.1889	12.1308	11.8113	11.3989
ENSMUSG00000048874	Phf3	protein_coding	1	30841420	30912662	-	14190	31.6122	34.1172	28.6005	34.66	32.6719	33.1195	30.7489	33.7991	29.7887	31.1787	32.2641	32.8526	31.9265	34.3378	30.8628	31.9886	30.0309	30.3521	32.4573	41.9887
ENSMUSG00000026608	Kctd3	protein_coding	1	188703292	188740025	-	8129	46.5527	45.4116	41.0919	50.4253	50.5982	50.8175	47.4876	46.9676	48.1475	47.7377	42.8856	46.0911	43.1115	46.1062	46.7247	47.1044	50.7255	51.962	46.9679	45.8899
ENSMUSG00000026028	Trak2	protein_coding	1	58939608	59012589	-	7088	212.65	226.487	220.34	218.216	212.719	212.453	222.51	223.641	215.759	213.474	220.676	200.712	212.822	209.456	207.346	220.977	206.824	212.222	218.09	246.229
ENSMUSG00000026425	Srgap2	protein_coding	1	131212989	131455085	-	12560	41.383	41.6784	41.252	39.9067	38.6831	39.5558	39.7454	40.3503	41.7646	41.2513	44.3739	44.4139	40.1062	40.9246	39.4339	37.8773	37.0246	35.7474	39.184	52.583
ENSMUSG00000026058	Khdrbs2	protein_coding	1	32211795	32697649	+	10291	6.05547	6.25486	5.50675	5.792	5.45021	5.3151	5.48457	5.21093	5.60375	5.46503	6.27088	5.88776	6.39759	4.62449	5.52252	5.89007	5.25316	5.40554	6.24737	5.78818
ENSMUSG00000037624	Kcnk2	protein_coding	1	188940127	189134470	-	4943	41.5893	47.8919	40.7317	49.0403	44.8612	46.8594	48.2773	45.1524	47.3481	46.3172	38.1167	37.6181	34.4169	38.957	43.2848	45.5123	52.3959	45.4356	46.8162	50.0884
ENSMUSG00000026709	Dars2	protein_coding	1	160868171	160898200	-	5195	22.6173	20.2279	20.6653	19.9715	20.8642	21.4379	20.153	21.0449	19.9126	19.3062	20.7617	21.8092	23.1524	20.7994	20.4441	22.2357	21.8212	20.545	21.1327	25.7302
ENSMUSG00000026134	Prim2	protein_coding	1	33492891	33708876	-	5938	6.80096	5.94249	6.57975	6.33412	6.61592	5.85277	6.1562	7.56817	6.04063	6.78777	6.11794	6.81997	7.07652	6.81668	6.45281	6.70807	6.59584	5.77971	6.58494	6.78514
ENSMUSG00000026027	Stradb	protein_coding	1	59012681	59034156	+	7256	22.9102	25.1972	21.7809	24.5561	23.8094	23.5401	23.6986	24.0973	22.3682	23.285	24.5358	23.6667	23.6803	21.9405	23.4265	23.0802	20.4126	21.4663	23.5243	26.3044
ENSMUSG00000004768	Rab23	protein_coding	1	33758968	33781645	+	8285	21.6405	22.4889	19.9679	22.1218	21.6806	22.4516	19.5198	22.563	21.0969	22.1749	22.6595	21.9213	22.5051	22.3431	20.2065	22.7847	19.775	22.8971	22.4859	21.2066
ENSMUSG00000042215	Bag2	protein_coding	1	33784565	33796876	-	3059	14.8519	15.972	13.8079	14.4837	15.3956	14.0723	13.0018	14.8145	14.5763	15.6275	13.7937	15.0072	13.1805	13.2323	12.4419	15.5691	12.8937	12.3906	13.4584	11.3632
ENSMUSG00000026604	Ptpn14	protein_coding	1	189460465	189608892	+	13413	7.04687	6.11437	5.51087	8.40056	6.42241	6.34513	5.77781	7.33443	6.73725	5.87019	6.34213	9.00008	7.11541	7.61389	7.47724	5.99104	7.32059	7.52147	8.70351	7.51542
ENSMUSG00000042197	Zfp451	protein_coding	1	33800626	33853466	-	15839	26.2329	27.1011	25.2896	26.5035	26.6258	25.9812	25.6643	27.0019	23.8097	23.9233	23.4631	26.2998	25.026	25.0423	25.3117	25.8044	23.648	25.3349	26.9774	30.3452
ENSMUSG00000026705	Klhl20	protein_coding	1	160915945	160959081	-	12847	9.44394	10.5943	10.2196	9.58942	9.59751	9.82174	9.35585	8.98036	10.0421	9.24794	10.4329	10.1786	9.07093	9.2149	9.16783	8.82977	8.11544	8.5574	9.89176	11.9543
ENSMUSG00000026603	Smyd2	protein_coding	1	189612689	189654560	-	2717	101.161	100.473	94.8306	98.3103	95.4648	95.9342	91.705	102.508	100.582	92.8891	97.2494	110.821	98.1791	94.1868	97.3932	97.5241	94.6125	98.9703	105.79	121.655
ENSMUSG00000044835	Ankrd45	protein_coding	1	160970261	160998068	+	3735	64.874	55.7507	57.9577	61.2316	59.1805	65.4514	65.3008	71.3836	60.1681	62.866	57.513	61.455	61.6724	59.4013	61.8973	61.7623	70.819	70.9855	68.6519	73.9451
ENSMUSG00000013275	Slc41a1	protein_coding	1	131755231	131774367	+	4912	64.3192	68.8375	69.3656	79.6865	72.2214	71.3156	69.8961	69.9244	73.9113	70.8446	71.9372	74.9557	68.541	75.4405	68.6352	70.4798	65.0799	74.8986	72.715	61.7592
ENSMUSG00000026288	Inpp5d	protein_coding	1	87548034	87648229	+	7602	9.4797	11.9104	10.9736	10.8177	9.65064	8.44199	8.46326	7.69995	8.91542	8.75445	8.75617	8.7837	8.66056	9.1565	10.0807	9.81882	9.3971	9.77334	9.27325	10.6622
ENSMUSG00000042182	Bend6	protein_coding	1	33891133	33946849	-	3421	244.542	265.858	251.669	238.896	251.532	238.331	249.018	240.982	265.311	244.885	267.855	253.111	252.424	236.988	240.096	236.212	208.093	222.305	232.168	354.982
ENSMUSG00000010175	Prox1	protein_coding	1	189850232	189902911	-	8390	18.465	23.3398	22.9903	23.1176	24.6813	23.1591	24.2251	23.8335	23.2658	23.7687	23.2097	19.6205	25.8125	21.5386	20.6892	23.9239	20.1521	24.004	24.2882	32.5794
ENSMUSG00000026433	Rab29	protein_coding	1	131794962	131800477	+	1468	11.3833	11.2261	9.11138	9.01087	11.1236	11.7026	9.76142	9.51831	11.4746	12.93	9.22242	8.52865	11.4729	8.99879	9.98508	10.0277	8.4549	9.37717	10.3726	8.39512
ENSMUSG00000026434	Nucks1	protein_coding	1	131838272	131860417	+	6779	96.4199	102.561	94.2406	94.6975	96.2484	92.5424	93.1387	90.4422	86.4721	87.042	96.0285	88.6279	92.4772	86.1424	92.0676	89.9775	88.4944	82.0878	93.6748	88.1484
ENSMUSG00000026701	Prdx6	protein_coding	1	161067682	161078789	-	4804	132.871	133.828	140.165	137.577	124.98	122.49	123.516	143.268	127.591	130.192	136.4	138.546	145.334	150.148	137.305	123.652	132.225	130.594	137.116	157.31
ENSMUSG00000038079	Tmem237	protein_coding	1	59139749	59159541	-	2389	37.16	35.9521	39.0442	41.0274	34.9688	35.7073	35.7445	36.9109	36.333	36.3912	34.7577	36.2321	39.8781	41.6138	37.2446	40.3784	39.8313	35.5988	40.2099	41.0709
ENSMUSG00000026436	Elk4	protein_coding	1	131935345	131959432	+	6407	10.5958	14.7068	11.4271	12.8354	11.5614	9.43096	9.90485	12.378	11.9083	11.448	10.8119	11.9419	10.7007	11.4987	12.0813	10.7311	10.461	10.7133	12.2352	13.2181
ENSMUSG00000089872	Rps6kc1	protein_coding	1	190432399	190643944	-	9741	30.7002	25.8947	27.5707	27.0939	28.9598	28.1571	29.0613	28.4174	29.2549	32.0194	25.967	28.0067	29.8121	26.0797	28.6965	31.1843	31.2599	33.0449	30.2602	30.1695
ENSMUSG00000026634	Angel2	protein_coding	1	190657309	190679159	+	5559	60.0271	53.5015	57.2399	59.6609	57.6427	58.1133	58.7624	53.3622	53.1526	57.7936	56.6642	55.499	57.3809	52.4324	51.6262	60.9683	61.7228	59.0238	60.3629	67.3044
ENSMUSG00000040297	Suco	protein_coding	1	161643683	161704251	-	8928	34.0808	36.9392	30.8698	32.328	31.915	32.2472	30.725	34.3679	30.5871	32.3892	32.8303	32.2018	33.8226	35.3406	32.289	31.4053	30.8009	30.3724	32.6367	38.9161
ENSMUSG00000037568	Vash2	protein_coding	1	190679843	190711493	-	4314	11.6611	21.078	12.2388	14.4448	14.0986	13.8692	14.6425	15.013	14.8836	12.7108	13.4423	19.4554	9.8982	10.7569	11.624	10.8391	9.84606	10.4907	16.2975	13.771
ENSMUSG00000026698	Pigc	protein_coding	1	161796755	161801004	+	4250	16.0963	19.3426	17.7236	18.1498	17.9861	16.4941	15.964	16.7941	16.5532	16.7619	15.5029	15.6751	16.7721	18.2512	15.006	15.7293	16.4842	16.4168	17.1179	20.3728
ENSMUSG00000066595	Flvcr1	protein_coding	1	190738044	190758355	-	5177	25.7893	28.3127	25.8364	28.0142	26.9252	25.4793	24.8552	28.3033	25.4941	24.8956	27.5896	26.3337	26.6834	25.9751	23.5452	24.7885	20.6184	24.441	21.4967	26.3385
ENSMUSG00000059149	Mfsd4a	protein_coding	1	131950544	131995649	-	7187	35.2159	39.9795	39.2784	43.0642	39.1193	32.4483	33.2036	35.7836	41.7467	35.9313	34.818	36.841	33.8494	33.9572	39.574	32.555	34.5396	37.3888	40.1503	47.4859
ENSMUSG00000026437	Cdk18	protein_coding	1	132039975	132067343	-	4764	30.8385	36.6682	36.6469	35.9961	39.8902	37.3044	36.7704	34.4827	42.0139	39.1543	32.6811	34.035	36.71	29.5068	35.0869	33.5173	33.2324	36.4951	39.1048	35.2881
ENSMUSG00000026289	Atg16l1	protein_coding	1	87683592	87720150	+	9628	34.8934	37.4554	36.3759	36.2512	36.0101	37.3681	35.0216	36.478	38.099	35.5836	35.1775	35.8327	34.8798	33.4572	34.0013	35.8853	33.9759	36.0572	37.371	37.498
ENSMUSG00000118219	Gm29695	protein_coding	1	132119195	132137284	+	5271	11.3933	9.19568	8.94826	8.9498	8.17148	8.20427	9.7093	8.20345	8.76005	9.1138	10.0599	11.026	8.03654	8.73959	10.0015	9.26544	9.47126	8.29984	10.0574	11.8103
ENSMUSG00000042115	Klhdc8a	protein_coding	1	132226364	132235095	+	4269	28.1349	31.6097	29.5178	27.9995	31.7097	28.7709	30.5528	26.3618	34.9552	30.9593	26.2694	31.5003	34.3115	26.1045	27.9508	29.0873	26.7483	28.0935	27.4781	24.6494
ENSMUSG00000026632	Tatdn3	protein_coding	1	190778023	190795129	-	2786	27.8036	26.7927	26.5317	25.9138	29.731	28.351	27.8168	33.7522	25.5362	25.9906	28.59	33.3438	27.4175	30.0912	25.5683	24.9272	23.5623	26.3972	27.3277	31.5888
ENSMUSG00000040265	Dnm3	protein_coding	1	161810022	162305603	-	24452	57.5628	53.8464	55.3921	53.2112	56.1934	54.2599	56.5107	56.8661	54.0412	54.2235	59.8894	58.8767	58.1014	55.4658	52.8475	55.7192	51.3577	52.595	57.2296	72.9134
ENSMUSG00000042066	Tmcc2	protein_coding	1	132284053	132319019	-	5692	127.83	118.638	112.98	129.022	119.743	136.893	127.572	120.884	133.171	138	127.607	138.656	123.498	138.001	113.129	130.893	125.116	143.35	118.235	69.4792
ENSMUSG00000026024	Als2	protein_coding	1	59202085	59276390	-	9496	48.5766	42.2432	42.5899	49.2922	53.4077	46.0182	50.7835	47.3051	49.3762	50.1443	53.8917	57.0354	45.8988	56.0556	40.1609	49.2964	39.8507	43.4492	42.5624	62.0289
ENSMUSG00000026694	Eef1aknmt	protein_coding	1	162359696	162376120	-	9740	9.41833	10.2714	10.2994	9.1304	8.77143	9.5083	8.8574	8.6463	9.2372	8.22822	10.1238	9.68038	8.17428	8.4507	8.02634	8.71259	8.77859	9.48663	9.14846	9.63576
ENSMUSG00000037499	Nenf	protein_coding	1	191038986	191050391	-	742	152.721	139.01	105.786	145.627	145.44	142.643	145.04	135.891	134.608	143.696	123.769	148.944	131.146	144.939	144.522	154.979	133.82	143.334	118.315	105.618
ENSMUSG00000026627	Pacc1	protein_coding	1	191058109	191083111	+	2246	20.4605	24.8611	22.0971	26.1128	22.7597	23.9138	22.2653	23.2035	23.2937	21.2843	20.997	24.6374	23.5566	22.848	20.8384	21.359	21.8591	21.0736	21.5943	19.0642
ENSMUSG00000070738	Dgkd	protein_coding	1	87781009	87872900	+	6850	95.1918	87.3176	94.9081	89.4583	94.0761	88.4987	92.0879	96.0653	95.065	88.1582	94.0779	96.7352	87.8679	101.716	91.4888	98.7533	86.2081	92.4961	92.1275	107.463
ENSMUSG00000026626	Ppp2r5a	protein_coding	1	191084172	191135469	-	9607	34.1181	37.618	32.0954	37.5415	38.1088	38.5597	36.3767	35.5947	36.3464	35.9785	30.3925	35.1066	33.4331	35.399	38.2782	38.7579	39.1892	40.0618	36.1025	29.3897
ENSMUSG00000041075	Fzd7	protein_coding	1	59521583	59526114	+	4532	29.5749	23.7005	20.7371	25.9174	25.0131	25.1841	25.1017	22.4154	26.4551	25.5432	27.782	25.7842	23.3487	38.2297	21.5624	28.0871	22.153	24.3411	20.3252	19.8721
ENSMUSG00000042046	Dstyk	protein_coding	1	132345293	132394696	+	9345	46.2322	49.0462	47.5343	50.498	49.5603	48.8748	48.3808	50.8377	49.9832	50.7289	48.6054	50.2327	51.4647	47.7185	46.2309	46.405	44.8923	46.9763	48.5005	57.3502
ENSMUSG00000047361	Gm973	protein_coding	1	59555423	59675576	+	5484	7.07831	5.1617	6.9961	6.42258	5.56692	8.49774	7.3591	6.02552	6.61298	4.70039	6.83015	5.80619	9.52366	5.34274	5.58023	5.27386	4.27507	6.4645	5.4504	8.55692
ENSMUSG00000026021	Sumo1	protein_coding	1	59625717	59709993	-	2076	160.402	156.992	141.914	146.322	160.052	160.844	154.393	152.895	148.725	165.141	163.688	153.452	157.749	158.267	156.08	159.504	157.838	151.692	156.747	151.227
ENSMUSG00000026696	Vamp4	protein_coding	1	162398084	162426653	+	4565	94.8325	87.4061	83.5825	88.5367	92.5898	92.4817	90.7762	95.8384	84.7823	89.4223	94.7054	90.371	94.3223	85.3301	88.2173	96.1717	88.8779	91.3733	93.6436	109.06
ENSMUSG00000091060	Myocos	protein_coding	1	162474762	162485788	-	969	1.25747	0.800338	0	0.164472	0.48846	4.89076	0	3.11782	0.409025	0	0.232861	0.319027	0.351131	7.51554	0.79616	0.357451	5.12355	2.52985	0.194001	0.489166
ENSMUSG00000026439	Rbbp5	protein_coding	1	132405103	132432228	+	3930	77.9104	76.122	71.4722	78.7132	79.7895	77.6794	80.664	83.745	75.7897	76.025	77.7403	82.0433	79.2608	78.7338	71.7822	79.4976	77.8325	76.9158	84.2355	98.3382
ENSMUSG00000048174	Tmem81	protein_coding	1	132433968	132436377	+	2018	18.2868	17.3898	17.0935	18.5593	15.5974	16.7326	17.1003	19.4624	18.3639	17.7668	18.114	18.153	17.6193	19.219	16.0565	17.0782	16.9482	17.3807	18.1653	20.4352
ENSMUSG00000005501	Usp40	protein_coding	1	87872841	87936273	-	11871	13.0064	12.4289	11.1191	11.4116	11.8618	10.6293	12.2437	11.8979	14.0729	12.4363	11.0435	10.7811	11.7801	11.1995	12.0229	12.2839	9.80499	11.6437	12.7637	15.1465
ENSMUSG00000026020	Nop58	protein_coding	1	59724130	59750669	+	10758	20.5492	24.4199	20.7436	21.1105	21.7784	22.7971	20.252	20.8165	20.392	18.9725	20.5968	20.0718	19.5298	18.4349	20.3184	19.6077	17.7418	19.3339	19.7284	24.3507
ENSMUSG00000037461	Ints7	protein_coding	1	191307748	191355800	+	7319	9.44194	10.3047	11.1093	8.47057	8.50406	8.06693	9.50973	8.79745	8.77277	8.99691	8.26234	9.69354	8.15865	9.11717	7.97585	8.13986	8.13999	8.6569	9.24654	10.4916
ENSMUSG00000067336	Bmpr2	protein_coding	1	59802559	59918173	+	17983	65.4248	65.9821	61.6951	64.4564	62.379	58.7793	56.7878	62.9164	57.0285	62.288	63.1014	64.2152	62.9482	61.6683	62.4202	61.8662	58.1605	59.5504	66.715	87.5184
ENSMUSG00000041040	Fam117b	protein_coding	1	59952165	60024505	+	7290	57.7605	57.4465	48.8147	58.4805	57.5902	54.0657	53.5145	54.497	51.4324	52.1389	54.1664	58.8167	51.3169	53.5267	55.1359	59.0349	54.9743	53.3379	56.422	75.0773
ENSMUSG00000053024	Cntn2	protein_coding	1	132437165	132470994	-	9304	106.099	112.695	122.083	110.091	122.399	120.211	120.542	118.359	117.787	116.412	105.351	113.8	116.274	119.667	100.526	107.496	105.27	122.356	101.308	103.064
ENSMUSG00000026623	Lpgat1	protein_coding	1	191449946	191516367	+	7610	180.428	179.105	165.725	175.792	184.009	176.265	180.001	186.887	172.522	179.74	182.382	174.352	166.993	184.918	173.017	177.008	173.247	168.301	186.653	225.914
ENSMUSG00000026018	Ica1l	protein_coding	1	60021649	60082281	-	5356	28.5349	28.1266	25.5644	25.7389	29.4277	28.1302	28.8841	24.8896	25.8631	27.0825	25.1509	26.8388	27.6021	23.0517	26.1193	29.5863	26.4694	26.8633	28.0437	36.2847
ENSMUSG00000026622	Nek2	protein_coding	1	191553556	191565162	+	4516	7.86318	2.87646	6.46921	3.84669	5.60728	4.85353	6.02243	3.30314	3.86164	4.722	5.49615	4.10723	7.53423	7.27551	4.3847	9.24215	7.08478	6.43045	5.45313	5.42296
ENSMUSG00000037434	Slc30a1	protein_coding	1	191638879	191641285	+	5244	50.3221	65.5516	51.4154	51.1793	50.6803	50.3452	54.3174	43.1008	45.3106	48.3507	50.4295	47.5732	43.9257	45.0856	51.6869	50.7269	48.0735	43.5828	48.7534	46.8217
ENSMUSG00000026019	Wdr12	protein_coding	1	60108944	60137804	-	11955	21.826	21.7641	20.7571	22.7295	23.5768	22.0506	20.3035	21.7964	21.5329	21.6792	21.5733	22.277	23.4799	21.6041	21.8978	22.2221	21.2256	20.4581	23.1466	26.3136
ENSMUSG00000081984	Dnajb3	protein_coding	1	88132454	88133504	-	1051	9.27486	5.16526	2.34435	5.0041	5.85454	5.63648	7.23459	4.85082	6.97658	5.79708	4.29385	4.41205	4.20856	5.15659	3.18085	10.546	4.98624	4.84435	6.97574	7.21601
ENSMUSG00000040225	Prrc2c	protein_coding	1	162498294	162568094	-	16092	84.0059	86.3022	82.266	86.5102	84.4894	83.8476	83.6515	85.6813	80.9094	82.0874	87.7076	84.7188	82.5136	79.9974	78.4967	79.8876	76.2389	80.2587	86.9961	126.856
ENSMUSG00000044783	Hjurp	protein_coding	1	88190193	88205355	-	8331	6.03842	5.72499	4.68978	4.66775	5.22689	4.59826	6.88021	6.48221	6.68425	5.56938	4.2252	5.60314	5.22764	6.48498	5.09319	5.197	4.37017	4.82122	5.93454	6.94133
ENSMUSG00000026017	Carf	protein_coding	1	60137406	60190191	+	14557	11.6349	11.4009	11.4129	11.6489	11.1363	11.7744	10.7278	11.5185	10.4416	10.7694	11.5944	10.8518	11.2543	10.7385	9.96346	11.4806	11.0274	9.74139	12.6685	14.8699
ENSMUSG00000037395	Rcor3	protein_coding	1	191782846	191822307	-	13622	9.4689	12.6958	10.956	9.78093	9.71166	10.4226	9.48909	8.76053	9.23797	9.15186	10.7835	9.14567	9.71631	9.13823	8.38195	9.49707	8.48389	8.18128	10.0328	9.92868
ENSMUSG00000040181	Fmo1	protein_coding	1	162657130	162694179	-	6304	4.72174	3.22931	4.07599	4.87928	3.60394	4.63591	4.03595	4.91227	3.30078	3.64291	4.76053	5.0019	5.47826	8.27466	5.01755	5.21972	5.07532	5.71337	5.78514	5.61423
ENSMUSG00000026442	Nfasc	protein_coding	1	132492428	132669495	-	14145	103.58	105.24	107.948	105.73	106.091	102.048	107.447	109.316	108.018	105.182	105.028	109.93	105.393	96.5284	95.3736	100.385	101.435	106.624	104.553	120.994
ENSMUSG00000073664	Nbeal1	protein_coding	1	60219758	60377487	+	28441	14.034	14.711	15.0617	14.0035	15.552	16.6561	13.3569	14.1878	16.5208	12.5733	19.1043	16.9943	18.7763	14.2857	17.1253	12.1603	11.2205	14.4142	13.3384	18.2883
ENSMUSG00000026443	Lrrn2	protein_coding	1	132808011	132867743	+	3595	102.747	109.102	103.589	112.337	107.171	117.49	116.896	103.367	124.085	108.401	89.0642	98.9755	104.44	97.4714	110.589	111.956	109.713	123.319	104.426	61.3983
ENSMUSG00000040170	Fmo2	protein_coding	1	162701886	162726281	-	5609	2.23444	4.00968	2.3219	2.75614	3.24884	2.8516	2.97189	3.60207	2.7205	2.88272	3.6608	3.33443	2.76006	8.75645	2.79671	2.84061	3.34384	2.82403	2.8488	4.16903
ENSMUSG00000049439	Cyp20a1	protein_coding	1	60382482	60427219	+	2286	22.2346	21.5424	22.7883	20.7059	19.1522	21.5086	21.7478	22.7975	21.7591	24.4997	18.8528	21.8398	23.8886	27.3379	17.4365	22.5762	20.994	21.5298	21.9565	25.0202
ENSMUSG00000049866	Arl4c	protein_coding	1	88600847	88629598	-	5492	72.5817	75.2298	70.2436	75.1305	75.9704	73.4559	74.3358	71.6165	77.436	78.7662	82.7463	81.6186	84.8446	82.2447	70.7049	74.4834	68.9042	74.9202	72.0527	67.2049
ENSMUSG00000058248	Kcnh1	protein_coding	1	191873082	192192467	+	7331	62.4712	53.3962	58.4325	61.8274	58.4625	55.1909	55.7284	60.0905	62.1469	55.2356	52.0168	55.4094	52.4687	53.389	60.2647	59.6261	61.7025	66.4153	62.4915	72.4376
ENSMUSG00000095576	Fmo6	protein_coding	1	162744120	162765084	-	1957	2.75736	0	0	0.162875	0.362788	0.201803	0	0.675401	0	0.119742	0	0	0.260791	28.8183	0	0.17699	0.281878	0.192714	0	0
ENSMUSG00000036206	Sh3bp4	protein_coding	1	88998137	89082790	+	5112	24.5168	24.88	25.0633	27.0298	23.0085	29.5501	24.0843	26.3362	23.8024	28.7877	23.2175	29.541	28.4204	27.73	28.3218	25.7135	26.0063	30.8383	28.0584	23.9844
ENSMUSG00000026131	Dst	protein_coding	1	33947306	34346673	+	41619	82.8627	83.6665	81.2753	80.2743	86.1249	80.2972	88.6769	86.8097	81.1375	85.364	88.0686	90.2625	83.4571	78.0133	75.741	80.2986	73.4824	77.9902	84.5512	108.739
ENSMUSG00000055013	Agap1	protein_coding	1	89382528	89825339	+	17543	52.7179	58.3425	58.5074	59.2686	54.1632	63.3264	63.0131	62.0619	58.4927	66.829	66.935	65.0329	61.5887	58.4555	56.0993	53.9506	59.5721	63.5915	55.6472	57.1911
ENSMUSG00000026586	Prrx1	protein_coding	1	163072688	163141241	-	11066	5.56846	6.20225	5.1847	7.21542	6.4586	6.28118	5.31188	6.70589	5.47992	7.00932	6.40264	5.93635	7.57912	7.42278	6.34417	6.05662	6.1315	7.19112	5.9967	7.23895
ENSMUSG00000042111	Ccdc115	protein_coding	1	34475751	34478753	-	2543	29.639	38.1969	28.9286	35.848	33.5957	36.2627	32.6599	29.775	33.1197	33.6345	29.1924	31.9713	32.6465	32.234	35.0902	36.6392	33.1892	36.4833	34.4483	20.6277
ENSMUSG00000034486	Gbx2	protein_coding	1	89855678	89858901	-	2177	3.91796	6.14508	4.36548	3.95321	4.23964	5.80511	4.83601	4.85718	4.73357	4.84387	5.3897	5.75106	4.68873	4.58996	3.89815	3.8185	2.91401	4.33098	5.09474	2.17732
ENSMUSG00000016262	Sertad4	protein_coding	1	192526796	192538064	-	3850	23.6011	25.2802	24.502	26.3276	27.8458	28.1579	24.9907	24.6696	26.4059	24.0422	21.3334	26.7785	22.5358	23.2268	27.5194	26.2701	29.0862	24.2938	26.8065	33.6521
ENSMUSG00000040124	Gorab	protein_coding	1	163212477	163231238	-	2855	24.9977	24.04	26.2603	22.1615	23.7073	24.1384	21.5108	21.627	24.3638	23.3925	26.7135	22.9011	23.9543	21.237	21.7978	23.4755	21.9302	20.5414	22.8482	27.5048
ENSMUSG00000026782	Abi2	protein_coding	1	60448778	60520317	+	8543	130.669	141.253	131.187	131.483	135.795	134.293	125.905	131.179	124.058	121.927	121.867	124.353	123.067	111.276	141.117	133.289	132.727	129.018	141.249	165.546
ENSMUSG00000054387	Mdm4	protein_coding	1	132887222	132958299	-	14798	49.0518	50.4947	47.3582	47.646	51.0004	50.7873	48.9713	51.9715	48.8535	48.2512	50.9593	50.064	50.262	49.3619	45.9996	46.9184	44.1554	45.6072	52.9993	59.8027
ENSMUSG00000016200	Syt14	protein_coding	1	192573541	192718083	-	11932	13.6256	15.2577	13.9237	14.1849	14.7763	13.3221	12.8183	14.005	12.5892	13.2761	13.8426	13.9905	13.4022	13.4274	13.427	13.5273	13.3609	12.564	14.2109	17.3467
ENSMUSG00000026127	Imp4	protein_coding	1	34478932	34488019	+	8553	15.2435	15.2784	15.7618	16.3416	15.6334	15.0297	15.318	14.7031	14.3654	15.7813	15.3277	17.3309	15.8328	16.5342	14.9732	15.7735	15.0921	16.0946	14.3963	11.3979
ENSMUSG00000044337	Ackr3	protein_coding	1	90131702	90144473	+	3348	10.6064	13.1455	12.0904	13.1859	11.0271	9.84963	10.9186	11.3925	12.075	8.60911	10.042	10.6185	11.2806	13.9111	10.907	10.9146	10.9569	11.321	10.7806	11.2318
ENSMUSG00000026014	Raph1	protein_coding	1	60521451	60606263	-	20498	16.4236	15.1243	15.3687	16.4598	16.3137	15.2978	14.1814	16.7562	15.1109	14.576	15.7194	16.0692	15.8769	15.8224	17.6517	15.9092	16.147	15.9795	17.2598	22.4768
ENSMUSG00000026447	Pik3c2b	protein_coding	1	132973405	133036425	+	9592	18.1473	15.7054	19.0819	20.6028	22.3039	23.4067	21.6772	21.5162	22.6849	23.6486	17.5959	18.5637	21.0525	19.9519	17.8553	19.4995	17.9143	23.65	20.4019	19.4536
ENSMUSG00000016181	Utp25	protein_coding	1	192773412	192812580	-	6530	15.1144	17.1317	15.7936	15.8641	17.4685	15.2105	14.4655	15.6437	14.8402	15.2157	15.1004	14.8651	14.2247	14.7316	14.8074	14.6929	13.3896	16.1137	15.776	18.0745
ENSMUSG00000046062	Ppp1r15b	protein_coding	1	133058881	133067521	+	5594	64.3503	65.0547	59.8391	66.6381	66.4201	65.3038	67.3343	60.9269	61.3577	66.2709	67.8055	64.1319	62.9218	75.8707	59.44	66.3452	61.3859	66.8122	63.413	66.0077
ENSMUSG00000026638	Irf6	protein_coding	1	192835419	192854331	+	7069	2.46243	1.81019	2.34027	1.48799	2.10914	2.09504	1.90302	1.76295	1.4017	1.79009	2.20247	1.92418	1.4199	6.1573	1.49152	2.00893	1.91188	1.81395	1.40944	2.30217
ENSMUSG00000026585	Kifap3	protein_coding	1	163607152	163744678	+	4012	324.883	296.138	294.258	302.578	305.202	314.555	311.979	308.555	295.53	307.989	304.774	295.229	307.977	286.674	304.4	322.067	307.373	290.424	326.822	419.379
ENSMUSG00000034432	Cops8	protein_coding	1	90530703	90541063	+	4448	84.6475	76.0184	78.5799	77.895	76.6161	76.6241	74.689	80.3176	76.4087	77.4446	78.2746	79.3346	80.0511	77.2561	77.7607	78.1045	73.109	75.3775	78.6098	91.8591
ENSMUSG00000079144	A130010J15Rik	protein_coding	1	192850354	192860140	+	4403	4.82318	5.37215	3.7573	4.16259	4.1387	4.21569	4.31725	4.20273	4.54586	4.09808	4.56101	4.31795	3.74788	3.38493	4.78926	3.73667	4.88616	3.3834	4.65379	5.59802
ENSMUSG00000045174	Amer3	protein_coding	1	34618738	34630025	+	4392	43.7551	43.4821	44.88	43.5808	42.3528	41.3183	42.0821	38.9081	44.2188	39.056	43.9262	41.5984	37.4952	38.0987	42.2159	43.5722	39.3756	40.6595	40.3625	37.9892
ENSMUSG00000026584	Scyl3	protein_coding	1	163756669	163782683	+	5802	24.4513	30.1416	22.2039	24.557	23.5353	23.7556	23.085	22.716	24.7972	23.6678	22.8286	25.7614	20.7889	21.7175	24.2001	25.0435	23.1036	22.0032	27.1192	30.5816
ENSMUSG00000037509	Arhgef4	protein_coding	1	34717269	34851820	+	9861	81.3771	85.0162	80.2064	89.214	90.142	88.049	89.1775	82.2617	92.6855	91.2058	79.8362	83.1075	81.3609	75.3635	80.9997	84.6166	82.0376	88.2331	83.4038	71.1411
ENSMUSG00000026303	Mlph	protein_coding	1	90842807	90878864	+	5357	3.21689	1.882	2.75965	2.58829	2.29723	2.39597	2.4566	2.39685	3.10743	3.14956	4.2121	2.82765	3.93788	6.54431	2.44822	2.39232	2.72883	2.85127	2.07042	2.65448
ENSMUSG00000041757	Plekha6	protein_coding	1	133091948	133228957	+	12530	70.1556	71.9668	75.173	77.397	79.0436	77.2365	78.7942	75.5592	80.1073	82.9246	71.4743	74.9775	75.9375	68.9206	68.528	70.6838	66.1918	77.6106	75.315	63.1372
ENSMUSG00000041396	Mettl18	protein_coding	1	163822458	163824812	+	1513	14.4962	14.8647	11.6321	12.7456	12.6698	14.6173	13.5301	14.352	14.8007	11.771	14.1679	11.9528	15.1795	13.5445	14.9571	15.5672	15.86	11.3417	12.9218	18.9016
ENSMUSG00000037503	Fam168b	protein_coding	1	34852300	34882146	-	5219	329.961	322.121	331.147	327.754	329.526	328.338	314.578	329.128	326.212	323.104	316.997	324.479	328.348	310.686	333.09	327.555	332.154	338.084	334.408	398.377
ENSMUSG00000070644	Etnk2	protein_coding	1	133291310	133308074	+	4566	3.46919	5.64745	5.31912	4.81679	4.82025	5.05987	3.52265	4.21812	4.42698	3.64385	4.24994	4.0284	4.02393	3.11572	4.05508	3.48949	4.89295	4.21249	5.10522	2.42226
ENSMUSG00000026123	Plekhb2	protein_coding	1	34889057	34918658	+	7987	178.341	176.841	176.765	165.459	175.175	168.613	177.583	177.569	170.061	170.874	187.87	189.19	184.735	166.414	181.979	168.371	167.97	169.447	183.233	195.883
ENSMUSG00000016194	Hsd11b1	protein_coding	1	192903942	192946383	-	4251	33.8229	38.2199	34.3624	33.7791	34.0152	32.3301	33.8468	33.225	33.0055	43.7691	35.5103	33.9244	31.1352	35.8962	35.3889	31.4919	25.3044	29.8094	36.8368	42.966
ENSMUSG00000009633	G0s2	protein_coding	1	192954469	192955525	-	871	20.3847	17.5851	15.3565	18.8466	18.7479	21.3108	17.7951	21.4621	16.8367	22.3305	18.9114	16.5039	23.6336	22.5556	18.8958	19.6846	20.2667	18.6189	17.2663	4.71643
ENSMUSG00000070643	Sox13	protein_coding	1	133310041	133352115	-	4312	12.1913	17.0861	12.9791	17.0757	15.3126	15.7074	13.5642	14.2756	16.0395	18.6947	11.303	14.5894	14.6372	14.6503	12.8222	13.5753	13.1129	16.5743	12.6865	8.31775
ENSMUSG00000045216	Hs6st1	protein_coding	1	36107481	36145527	+	5542	38.9473	41.5611	40.3305	43.251	40.1406	41.8659	40.157	40.5107	42.1591	38.0975	34.8519	38.3772	35.8848	40.1554	34.6159	37.3119	37.1772	41.7497	38.4997	42.793
ENSMUSG00000090553	Snrpe	protein_coding	1	133531609	133538029	-	1372	75.8699	69.9501	56.4411	71.7875	70.3766	77.2875	73.3242	71.5655	57.4874	76.5178	63.9757	69.6235	77.2497	71.843	65.2271	81.922	71.1658	64.323	68.0974	44.7975
ENSMUSG00000016179	Camk1g	protein_coding	1	193028654	193052533	-	2759	34.2587	38.7201	41.3352	35.2365	37.8276	36.2865	35.2968	42.8427	34.1181	37.4564	36.4756	38.0959	44.7659	35.4193	37.0034	34.0218	30.7908	39.7783	36.7253	36.8229
ENSMUSG00000026579	F5	protein_coding	1	163979407	164047846	+	7430	6.48953	6.65409	6.49021	6.11323	6.30665	6.61759	4.68383	7.21745	4.24084	4.41548	7.16709	6.55305	8.99843	10.0295	4.3956	6.50317	7.72141	6.01498	7.41323	11.4407
ENSMUSG00000040918	Slc19a2	protein_coding	1	164076615	164092954	+	3838	30.1152	33.1892	28.889	30.4378	31.0776	31.9504	27.7357	29.1745	31.4453	27.7198	29.7485	27.5469	28.9448	29.9626	24.9253	28.8792	25.1527	27.6617	29.5353	31.5342
ENSMUSG00000037470	Uggt1	protein_coding	1	36179108	36283386	-	12853	29.6729	25.3722	26.92	28.4448	28.4476	28.5143	28.8735	31.6884	29.665	31.0126	31.8283	32.4579	30.2047	30.4912	29.6515	28.4038	30.0861	30.5458	32.4257	39.0176
ENSMUSG00000026640	Plxna2	protein_coding	1	194300526	194499177	+	17174	43.3197	37.0965	39.1461	45.1745	42.8422	42.7836	40.3571	44.8693	42.06	42.3535	37.353	37.3236	37.87	35.7579	43.1694	41.4054	43.5873	43.1954	47.6481	55.2183
ENSMUSG00000026578	Ccdc181	protein_coding	1	164103154	164115416	+	1909	32.4613	29.8592	29.3169	29.3033	28.761	34.2382	30.1789	36.8941	26.7829	33.8799	30.8499	32.2254	31.5471	31.406	30.7137	30.482	26.4403	27.856	32.4965	48.3354
ENSMUSG00000094410	Gm38394	protein_coding	1	133547678	133589056	-	10156	33.6278	32.3964	31.8161	33.8173	35.2098	33.5783	31.0988	36.3478	33.6987	35.1642	36.0147	34.6547	33.7197	32.635	31.6006	33.4228	30.1455	32.0103	33.0218	38.8156
ENSMUSG00000026577	Blzf1	protein_coding	1	164117369	164135053	-	5336	17.8114	18.8214	16.2273	17.9802	17.297	15.9126	16.8802	16.844	15.7468	16.3807	19.1559	18.7417	15.1121	16.441	15.1809	17.8183	14.8867	14.9486	17.615	22.563
ENSMUSG00000026305	Lrrfip1	protein_coding	1	90926459	91056662	+	6469	33.5007	29.8211	28.8924	32.2983	31.4252	31.9594	32.4586	36.3693	31.2469	29.1969	28.2881	30.3451	30.1114	31.3904	31.4841	32.1526	28.7799	30.8698	33.9708	42.0097
ENSMUSG00000016494	Cd34	protein_coding	1	194621127	194643587	+	7290	29.7995	23.5903	26.0248	27.4804	26.5227	23.8908	23.5079	26.7564	25.9337	24.3015	22.4713	24.256	25.7868	23.7664	29.949	27.1062	28.1493	27.0311	32.8527	33.1823
ENSMUSG00000034353	Ramp1	protein_coding	1	91107544	91152918	+	3022	39.8597	39.5206	38.4367	42.2955	42.7583	43.9754	38.9022	38.4269	43.0838	39.6246	38.3785	39.0769	43.2344	36.6521	43.6542	39.5425	40.8889	42.8684	38.008	22.7956
ENSMUSG00000026575	Nme7	protein_coding	1	164131690	164265294	+	5876	11.0497	10.0966	9.76411	10.4151	10.2702	10.5521	10.0036	11.5042	9.07223	9.49148	10.253	11.1534	10.6833	9.82852	9.62817	10.5809	10.7492	10.3656	10.3335	13.2026
ENSMUSG00000016493	Cd46	protein_coding	1	194719134	194774557	-	7603	10.9208	6.60468	10.9258	5.91124	7.53274	7.5838	7.69286	4.96706	5.47366	8.13687	7.53822	5.69239	8.90555	5.90305	6.69704	8.95195	8.52521	7.24224	7.51653	9.51785
ENSMUSG00000026576	Atp1b1	protein_coding	1	164264678	164285924	-	3081	1762.84	1666.02	1865.61	1680.37	1757.54	1726.74	1800.13	1695.05	1743.61	1777.86	1771.45	1684.95	1683.01	1687.3	1814.72	1722.12	1816.67	1684.9	1740.15	2018.62
ENSMUSG00000025969	Nrp2	protein_coding	1	62742444	62857854	+	11842	21.9167	19.4668	20.2121	22.3138	20.6442	21.6941	19.6329	21.239	21.7384	19.373	19.5117	20.61	25.2412	19.0357	22.5411	21.586	19.3319	23.3445	22.5896	24.9769
ENSMUSG00000034343	Ube2f	protein_coding	1	91178026	91213462	+	8842	26.9313	26.6418	23.487	27.3973	25.9088	24.9231	25.4342	25.9039	24.3625	22.8452	24.1668	25.5225	23.5309	24.9963	26.5245	26.109	23.3955	24.4831	27.4051	35.6672
ENSMUSG00000037447	Arid5a	protein_coding	1	36346814	36358284	+	12540	4.4142	6.10712	5.08052	5.22347	4.98229	5.52712	4.43097	4.68292	4.59874	4.85864	4.26452	5.39881	5.5758	5.71292	4.38853	4.90276	4.50898	5.75938	4.31741	3.90591
ENSMUSG00000016481	Cr1l	protein_coding	1	194779690	194813894	-	10349	9.04912	9.873	9.31921	10.3179	10.7936	9.52119	9.52302	11.9326	9.61278	10.0084	10.4002	10.4848	10.3727	12.3065	9.59161	9.52191	9.00825	8.83727	10.0996	11.8932
ENSMUSG00000040848	Sft2d2	protein_coding	1	165001906	165022007	-	5702	24.6359	22.9176	24.4453	27.1957	23.8651	24.2762	21.0281	24.0085	24.676	23.9596	26.0387	25.4542	26.7327	32.8803	26.2481	23.9944	24.6698	25.3985	24.9573	29.6771
ENSMUSG00000040843	Tiprl	protein_coding	1	165039855	165064512	-	5473	27.7659	28.6944	25.4681	28.3919	28.1932	27.7093	26.9842	29.2567	27.881	27.0602	27.2106	30.219	27.3539	28.9954	24.9501	26.802	26.206	26.9781	29.8485	30.2548
ENSMUSG00000040836	Gpr161	protein_coding	1	165123358	165149366	+	6962	16.2268	16.7091	17.6449	19.7785	18.4921	21.7829	19.6167	19.6363	20.0393	21.34	15.6543	17.1176	20.4284	17.6368	20.1679	19.3782	20.9181	22.2645	20.6025	21.7642
ENSMUSG00000026307	Scly	protein_coding	1	91226060	91248797	+	4549	25.4465	23.7398	22.9809	21.8967	20.8618	22.2685	23.465	19.9656	25.0493	23.3872	22.5196	27.8625	27.0013	25.4657	20.5773	24.3654	22.3734	25.1621	20.4559	19.1726
ENSMUSG00000040865	Ino80d	protein_coding	1	62997577	63153826	-	17713	13.4633	16.0246	13.1153	12.7675	13.0534	12.0175	12.5147	13.4211	12.9557	13.2957	14.4585	14.0406	12.3032	12.3916	13.5019	12.5442	11.9589	12.4238	13.0433	13.7369
ENSMUSG00000026571	Dcaf6	protein_coding	1	165156267	165288034	-	6424	46.6606	39.2049	43.6149	44.8298	42.1447	40.7593	40.3795	53.2313	44.0829	43.5914	45.9784	45.8364	45.7351	46.6641	46.6362	47.4479	48.603	44.9999	47.3773	66.1615
ENSMUSG00000026568	Mpc2	protein_coding	1	165288206	165308783	+	7344	37.0703	32.604	34.9878	36.6098	32.4826	34.524	34.3654	33.116	33.8653	36.9819	35.8864	37.4214	33.7512	36.4137	35.6466	34.7124	34.9279	34.5097	33.379	22.0951
ENSMUSG00000026463	Atp2b4	protein_coding	1	133627195	133728779	-	12248	117.96	108.528	99.9519	105.568	98.6786	117.579	95.8896	104.247	95.3811	90.6884	92.0401	99.6973	106.007	93.6966	113.82	106.756	110.525	114.1	114.714	144.236
ENSMUSG00000010453	Kansl3	protein_coding	1	36374811	36408238	-	6742	66.4314	66.3431	70.6376	76.4952	74.0304	74.9205	66.6263	75.8988	75.7771	73.5123	65.0955	70.8879	78.9298	69.9603	67.513	72.002	67.3384	77.252	74.7544	76.5161
ENSMUSG00000041577	Prelp	protein_coding	1	133838042	133849152	-	3615	15.5531	19.3077	18.6948	19.1336	16.6938	16.1686	16.584	22.8781	17.4874	15.1686	18.6631	20.0105	25.2714	20.5202	16.9306	15.9052	15.7937	18.518	15.3406	25.0878
ENSMUSG00000041559	Fmod	protein_coding	1	133964992	133976015	+	3306	11.5836	6.62693	6.70756	8.48447	6.44261	10.811	6.1921	8.16747	5.27501	7.30084	8.32677	7.15336	7.35861	13.1658	8.32307	8.53876	9.01038	7.81435	10.0647	9.84516
ENSMUSG00000020423	Btg2	protein_coding	1	134002908	134006858	-	2743	23.0358	38.4512	33.492	35.0353	36.8404	21.3086	33.7969	25.4701	26.7313	39.896	48.6985	35.3879	28.0334	24.0181	25.1253	21.2772	27.451	28.8734	26.591	24.135
ENSMUSG00000026309	Ilkap	protein_coding	1	91301583	91326422	-	5556	39.5698	37.234	38.7085	37.405	38.1227	37.3178	37.3187	42.9235	35.9179	39.2669	38.0537	41.7024	37.9684	38.9873	36.056	40.7402	34.3531	38.3183	39.1809	39.7845
ENSMUSG00000067071	Hes6	protein_coding	1	91339205	91341760	-	1808	30.5199	31.9562	23.5567	27.5906	28.0116	28.2872	24.586	25.2738	27.2926	29.4216	28.8293	28.0412	25.4055	27.3527	23.8954	27.0122	22.7305	24.4058	20.3792	12.7589
ENSMUSG00000001143	Lman2l	protein_coding	1	36458952	36484352	-	7359	21.1703	21.8674	25.2069	22.8047	21.2893	23.8546	21.221	25.6331	24.7211	22.0675	20.6969	22.6003	25.938	29.5503	21.4212	24.381	26.3112	29.3145	21.7645	28.663
ENSMUSG00000037408	Cnnm4	protein_coding	1	36510701	36547845	+	4829	19.321	20.2755	16.8377	21.9142	21.2694	17.9104	20.2876	17.9086	17.1949	16.4506	19.3915	21.5737	16.734	18.5179	17.3073	16.8917	16.3354	17.3381	19.2698	17.0794
ENSMUSG00000055866	Per2	protein_coding	1	91343704	91387046	-	5856	21.7289	34.6312	22.4199	33.5565	27.885	28.9318	23.4215	35.8234	30.22	35.3344	24.7374	27.3187	29.0801	29.8176	29.1149	24.6647	22.2312	41.0567	26.9654	19.2644
ENSMUSG00000025968	Ndufs1	protein_coding	1	63182755	63215992	-	8086	103.137	99.1228	98.2047	94.1731	101.471	99.3916	98.1927	99.035	95.7042	96.331	100.905	96.4764	99.7258	93.4569	95.6954	102.484	93.0535	88.1288	101.34	137.562
ENSMUSG00000034292	Traf3ip1	protein_coding	1	91422369	91455678	+	3712	39.1562	39.5912	33.4729	41.4318	43.0346	38.9397	39.1554	39.7281	34.7549	39.2664	39.9372	43.639	40.56	45.8536	33.6691	36.9044	31.9509	38.8115	35.2983	33.5411
ENSMUSG00000001138	Cnnm3	protein_coding	1	36550948	36567318	+	6420	29.7978	34.8504	30.1547	31.9739	29.8588	33.2491	28.6978	30.2058	35.066	32.1573	29.4881	30.986	30.7387	33.2128	27.2381	31.265	32.2646	33.1908	25.5042	23.3063
ENSMUSG00000025967	Eef1b2	protein_coding	1	63215984	63219645	+	2532	179.844	178.261	176.272	170.136	176.185	171.729	174.173	185.616	159.743	185.747	171.638	174.531	190.145	179.796	168.393	183.103	180.502	158.111	177.37	209.17
ENSMUSG00000064246	Chil1	protein_coding	1	134109914	134117774	+	2804	14.6506	16.249	14.8126	15.2893	15.1077	13.8028	15.4357	14.6802	14.135	15.2937	13.5192	15.2694	15.0465	17.6972	14.1236	15.3174	13.0826	13.4501	14.5482	21.2996
ENSMUSG00000026311	Asb1	protein_coding	1	91468266	91483810	+	6432	49.39	49.7666	44.7645	49.6058	50.1501	47.1864	45.4671	50.8753	51.9155	46.3061	48.4471	51.2105	47.7413	44.7892	49.0171	47.362	45.4979	45.7062	49.8026	55.7374
ENSMUSG00000027520	Zdbf2	protein_coding	1	63312424	63353735	+	12659	24.5311	27.262	23.273	25.3053	26.3037	24.3496	24.072	28.7731	21.1964	23.8982	26.6835	23.6877	30.9766	18.4493	24.8242	22.9974	18.1932	23.6105	26.7302	31.5277
ENSMUSG00000042429	Adora1	protein_coding	1	134126961	134163102	-	5785	149.787	137.443	153.755	157.5	161.345	155.855	154.892	156.215	164.396	161.706	144.668	148.771	136.275	143.921	147.006	157.258	154.382	163.374	153.542	194.681
ENSMUSG00000079610	Ankrd39	protein_coding	1	36576588	36586526	-	4654	7.63003	14.4557	12.1766	11.6431	7.98354	11.668	7.41479	8.64187	12.2634	9.41573	7.6119	8.8676	11.9532	10.4805	7.68053	10.01	12.4456	10.8994	7.55342	5.16031
ENSMUSG00000026566	Mpzl1	protein_coding	1	165419809	165462011	-	3550	36.8242	32.3865	37.1817	34.4784	31.5323	34.8761	30.8096	35.9561	32.4891	33.7972	30.1915	32.9166	38.2417	38.1183	32.0182	33.8076	33.642	36.0675	31.8784	36.7629
ENSMUSG00000026313	Hdac4	protein_coding	1	91856501	92123416	-	15813	22.5774	24.5709	23.172	27.0711	23.3022	23.4265	25.1887	26.1627	24.7261	24.4813	24.0582	27.7897	21.8611	23.4448	26.5893	21.0827	25.7276	26.1278	25.8805	19.1743
ENSMUSG00000026458	Ppfia4	protein_coding	1	134224521	134260666	-	6572	134.075	122.725	132.718	143.368	145.481	135.329	141.416	117.023	154.479	147.904	138.468	143.985	130.957	134.959	114.219	135.502	108.699	130.898	118.937	107.537
ENSMUSG00000026260	Ndufa10	protein_coding	1	92366732	92401582	-	3331	148.986	143.418	141.492	140.952	164.332	146.957	151.182	144.777	147.187	144.78	140.696	153.13	150.511	145.567	140.585	147.345	139.109	146.056	145.04	177.923
ENSMUSG00000040713	Creg1	protein_coding	1	165591315	165602877	+	2362	55.6403	59.3465	57.522	61.4011	41.3802	57.9352	46.5534	68.3503	58.1429	51.8872	59.8973	55.7547	56.6836	67.4722	45.6181	53.8178	54.2994	54.8469	49.5834	57.7284
ENSMUSG00000042305	Tmem183a	protein_coding	1	134273835	134289717	-	3564	87.9138	84.1569	89.6757	88.5853	91.0379	82.1661	89.6862	92.9279	89.5224	85.0158	91.675	95.2393	91.5055	87.6747	90.0492	85.9607	87.2184	87.6188	92.3585	119.077
ENSMUSG00000026121	Sema4c	protein_coding	1	36587720	36597430	-	4593	28.8031	29.2532	29.7346	29.0778	26.3298	29.9658	31.9632	23.8033	29.8143	25.8672	25.6936	29.2782	26.15	29.831	22.5078	26.5075	26.9632	27.015	25.417	19.7802
ENSMUSG00000073616	Cops9	protein_coding	1	92564867	92569707	-	1499	123.091	125.719	120.695	131.305	113.988	126.33	122.518	127.603	118.983	129.127	135.325	129.306	130.628	131.964	142.218	123.505	142.417	123.156	117.508	91.9123
ENSMUSG00000026456	Cyb5r1	protein_coding	1	134333297	134339474	+	4437	17.1833	16.3425	18.4839	16.1995	15.4145	17.3121	15.9503	17.746	18.0441	16.2667	18.6636	17.244	19.2476	19.7341	16.9817	18.5792	15.1056	16.5749	17.0744	20.6893
ENSMUSG00000034220	Gpc1	protein_coding	1	92759367	92788501	+	5159	81.653	89.1804	82.7603	89.8037	91.5166	91.9	88.4305	79.2404	97.5306	89.619	73.7852	81.3141	76.7021	84.0079	84.1912	83.4201	84.9533	95.2176	83.4811	49.9207
ENSMUSG00000026457	Adipor1	protein_coding	1	134343116	134361089	+	5025	71.6715	65.7462	71.8684	72.2808	71.5392	69.5547	71.176	70.9447	73.1168	76.8994	69.4214	78.5916	71.7394	91.5396	70.2135	69.7909	72.2889	75.7661	70.9301	72.2243
ENSMUSG00000047067	Dusp28	protein_coding	1	92834703	92836157	+	1314	36.8275	35.1171	32.4128	39.7826	45.7468	36.2169	28.7103	35.063	38.3073	41.0177	38.1222	38.3481	35.863	39.956	38.163	38.8809	38.8328	38.891	37.3399	23.3273
ENSMUSG00000026455	Klhl12	protein_coding	1	134383269	134418611	+	11395	24.0291	27.0363	24.5881	24.1402	24.0709	24.7286	21.8146	25.1211	22.9564	22.1071	22.7523	24.6876	25.0668	22.3537	22.4324	23.1774	23.4064	24.6243	23.9377	29.2984
ENSMUSG00000042229	Rabif	protein_coding	1	134422386	134436512	+	2861	52.2025	50.4188	47.8584	51.8617	47.8942	49.832	60.3083	55.175	48.0712	48.8165	50.7123	54.3503	53.8732	48.4229	49.5264	50.424	48.4922	53.3219	51.5142	63.2333
ENSMUSG00000026269	Rnpepl1	protein_coding	1	92838505	92852106	+	9467	18.0192	20.5412	20.0403	21.8345	19.5986	20.3367	19.0288	19.3869	21.5191	20.4707	18.1381	19.2007	18.9045	19.786	17.7923	17.3606	17.3642	20.6558	17.514	12.4004
ENSMUSG00000025964	Adam23	protein_coding	1	63485050	63635435	+	17907	67.355	62.8083	66.1634	66.955	64.0843	62.1274	65.8477	63.542	65.3492	67.8	62.021	60.6725	60.4888	61.1356	56.0504	66.7517	59.0851	60.1612	63.5968	88.5781
ENSMUSG00000026270	Capn10	protein_coding	1	92862098	92875663	+	4346	31.4014	32.1203	30.1287	38.5781	34.034	34.0315	29.9442	32.0642	30.6424	33.8617	28.9711	31.7246	31.5115	29.7728	29.4674	31.3215	29.1938	35.0588	30.5382	19.6683
ENSMUSG00000026116	Tmem131	protein_coding	1	36831272	36982747	-	9413	48.3392	47.2295	49.1354	50.8612	50.4594	49.1511	49.274	51.7944	48.8221	49.5907	46.9358	49.2295	47.912	46.3662	48.8748	51.0374	46.2382	50.8439	51.0659	59.823
ENSMUSG00000042207	Kdm5b	protein_coding	1	134487909	134563023	+	16555	18.9053	23.1417	17.7535	21.0925	19.0413	19.9075	17.9123	22.5264	19.2127	18.3449	19.1772	19.4763	19.4118	19.2431	20.8617	19.4996	18.2434	20.9245	21.507	28.8992
ENSMUSG00000025962	Fastkd2	protein_coding	1	63769773	63793814	+	5873	17.398	14.1953	17.5604	16.9603	16.0378	16.9121	17.1294	16.7828	15.8929	16.5986	16.0597	16.528	17.496	16.2643	17.1206	17.575	16.6251	15.5082	17.6368	19.1817
ENSMUSG00000026452	Syt2	protein_coding	1	134574415	134690331	+	7638	197.019	181.088	190.326	177.359	214.443	179.859	196.801	173.495	202.843	198.379	191.196	202.752	202.33	232.113	152.855	192.299	135.453	162.451	158.822	218.445
ENSMUSG00000025959	Klf7	protein_coding	1	64068606	64161441	-	8131	50.566	44.8758	47.6618	46.9436	45.3467	45.2923	48.447	44.8892	46.9414	46.4291	44.9563	43.9697	41.9292	45.9908	47.409	46.2409	46.2353	45.8498	47.6037	60.0639
ENSMUSG00000073557	Ppp1r12b	protein_coding	1	134682396	134883678	-	14983	50.7	45.5363	46.7265	49.5361	45.5532	48.5787	45.7511	51.96	45.3536	46.8265	46.038	56.7807	45.7355	46.6725	50.8381	48.0613	48.2492	49.9022	54.9922	56.8498
ENSMUSG00000042793	Lgr6	protein_coding	1	134911039	135033014	-	6851	16.7184	12.8481	13.4609	15.6791	13.1957	14.4402	12.6778	18.3283	11.5704	12.4505	17.0936	26.3067	14.2038	15.6977	15.8778	14.687	15.4999	15.8266	19.482	16.7664
ENSMUSG00000025958	Creb1	protein_coding	1	64571804	64636854	+	13742	29.4127	27.0887	24.5894	29.8752	27.83	27.9773	27.5802	32.4415	26.4624	29.2962	29.9991	31.1679	28.4116	31.8093	28.0888	29.2002	26.9154	29.8184	30.4238	34.079
ENSMUSG00000025956	Mettl21a	protein_coding	1	64645632	64656401	-	3005	12.5701	13.4201	10.4249	11.774	11.8132	10.0539	10.8998	11.1848	10.4857	8.50003	10.5124	11.7791	10.0772	11.4974	11.8952	11.3536	9.91291	8.91084	12.5742	11.7777
ENSMUSG00000070871	Ccnyl1	protein_coding	1	64729614	64764803	+	3456	19.5425	19.9155	16.3976	18.7687	19.8585	15.4269	17.9393	20.5979	16.1703	18.5109	16.6489	18.2924	16.4413	18.671	17.1142	16.5869	16.2809	18.0059	17.8414	20.4358
ENSMUSG00000026424	Gpr37l1	protein_coding	1	135087972	135095419	-	2269	418.027	386.14	399.146	383.436	382.471	384.399	373.643	394.955	418.966	399.889	469.184	447.97	436.891	444.715	360.635	393.234	382.182	411.05	380.034	281.88
ENSMUSG00000026565	Pou2f1	protein_coding	1	165692723	165830247	-	16597	20.8606	21.3542	22.2047	23.6894	21.5883	22.1652	21.7963	22.5377	20.4776	21.7153	24.2541	22.6121	21.8535	23.868	20.3131	20.4938	18.297	21.6669	20.1047	21.9813
ENSMUSG00000051344	Plekhm3	protein_coding	1	64825142	64995983	-	10921	27.3194	23.1678	25.4942	26.6327	25.0723	25.1328	25.1982	29.047	24.3519	25.3841	27.3349	28.5331	27.1985	28.3795	26.891	26.2767	23.311	26.8499	27.4037	38.5272
ENSMUSG00000041926	Rnpep	protein_coding	1	135190450	135211822	-	6977	27.1695	22.4533	27.041	24.5787	24.4901	25.0475	27.0355	26.3599	28.0628	25.1902	26.9076	26.4741	26.2121	26.2162	25.4322	25.4925	26.3681	27.2167	25.2733	23.5517
ENSMUSG00000062580	Timm17a	protein_coding	1	135222951	135241516	-	7893	31.5367	30.9995	31.2164	29.2174	32.1122	29.4958	31.3082	30.8365	27.8943	29.7484	30.4172	31.9007	28.7957	29.0316	30.0068	31.6398	29.4932	27.0206	30.2237	36.5725
ENSMUSG00000044816	D630023F18Rik	protein_coding	1	65144444	65162373	-	2667	12.1398	9.66865	10.4263	7.05137	7.98623	11.6983	9.7591	10.9031	6.39027	7.29279	5.24552	6.49107	10.1423	8.19185	9.06374	10.3898	9.61794	9.89874	12.3351	9.4196
ENSMUSG00000041889	Shisa4	protein_coding	1	135298795	135302815	-	2418	175.293	151.866	171.19	176.048	159.534	155.326	162.187	137.439	171.782	161.748	159.76	167.29	162.243	161.167	187.18	171.681	180	164.941	154.479	123.107
ENSMUSG00000014602	Kif1a	protein_coding	1	92943186	93029544	-	9330	679.859	713.144	701.447	697.756	711.422	658.025	688.764	710.564	704.394	723.452	695.33	712.225	668.567	602.024	698.603	659.773	655.222	685.424	708.408	679.419
ENSMUSG00000025950	Idh1	protein_coding	1	65197775	65225597	-	2771	65.0797	62.3416	60.21	55.0415	55.0011	59.3605	55.3016	58.8069	55.4254	57.0829	58.2223	54.4421	67.4721	67.7203	57.8168	61.8741	49.5695	57.2314	60.9212	75.8927
ENSMUSG00000041879	Ipo9	protein_coding	1	135310050	135358237	-	8233	131.276	112.825	115.177	118.083	118.114	127.454	117.823	111.119	120.93	121.736	127.909	127.139	114.517	119.189	119.975	124.803	114.609	115.987	129.237	155.141
ENSMUSG00000040612	Ildr2	protein_coding	1	166081708	166144392	+	8251	95.4839	94.7673	79.3048	83.7138	74.5743	87.9029	68.2996	92.6378	77.5061	70.7466	86.0344	103.071	94.68	76.2549	107.246	88.6599	98.2795	93.7484	117.13	105.11
ENSMUSG00000026563	Tada1	protein_coding	1	166206666	166221190	+	4110	39.7691	38.3046	39.2239	40.6382	38.2915	42.5197	40.0599	42.956	39.7309	37.6876	39.0893	39.3379	36.7151	40.1771	40.67	40.157	41.4062	40.3294	38.1006	42.9408
ENSMUSG00000047793	Sned1	protein_coding	1	93163563	93228787	+	9491	36.1857	32.3987	36.8268	37.1439	35.8566	38.0324	38.4852	36.5072	40.5073	39.1095	42.0092	37.2131	36.0286	47.0023	28.0705	34.4326	29.9328	33.5577	30.8393	37.723
ENSMUSG00000040596	Pogk	protein_coding	1	166212191	166237351	-	9586	49.8093	48.1772	50.158	47.4827	50.0178	48.1199	47.4696	50.3278	48.2097	50.138	48.984	50.937	49.9933	52.5258	47.6172	50.9112	46.9575	52.4245	51.5759	63.1277
ENSMUSG00000026273	Mterf4	protein_coding	1	93226933	93233585	-	5271	8.8174	8.9382	9.01504	9.3731	9.56333	9.21576	8.04485	10.6752	9.51198	6.97984	11.601	9.58906	10.3604	10.7317	8.87935	9.52829	9.62824	8.51449	9.70073	10.0118
ENSMUSG00000025949	Pikfyve	protein_coding	1	65225842	65317854	+	19211	27.5633	26.6536	25.193	26.5718	26.0299	25.6762	25.1784	27.2752	24.5614	24.0179	26.8971	25.8272	25.2382	25.663	25.4335	25.6293	24.5222	24.0192	28.4168	34.0082
ENSMUSG00000025946	Pth2r	protein_coding	1	65321215	65428403	+	2582	4.9214	3.60431	3.95338	3.70348	4.94948	3.365	5.43661	3.14461	3.60732	3.81181	3.49561	3.59184	3.82151	4.26356	2.98791	4.02444	3.52517	4.23591	4.58683	4.03874
ENSMUSG00000060568	Fam78b	protein_coding	1	166828986	166916646	+	6325	18.6867	19.0663	19.3106	21.9972	20.4668	18.6069	16.4601	20.8974	18.1097	16.1534	19.9778	21.6274	20.4416	19.7611	17.6454	19.7143	17.5738	18.9018	20.5077	32.5494
ENSMUSG00000026275	Ppp1r7	protein_coding	1	93270576	93301211	+	10495	56.7405	63.4018	54.6343	60.8791	57.9977	52.8516	55.0614	54.2449	52.9278	54.6597	55.3194	54.6845	50.04	50.6875	55.3034	57.6238	51.274	50.633	57.9277	75.1839
ENSMUSG00000009418	Nav1	protein_coding	1	135362318	135615843	-	18814	25.5358	25.7424	25.2382	24.8623	23.5979	25.179	21.6527	26.827	24.2897	23.8023	24.6702	27.0294	26.684	24.1251	25.7925	24.6789	23.7789	27.3926	28.347	34.054
ENSMUSG00000026421	Csrp1	protein_coding	1	135647799	135679970	+	1956	304.265	341.176	350.728	336.019	334.782	356.668	351.8	328.992	336.772	341.68	307.431	321.86	360.424	324.177	295.024	321.667	308.673	315.056	318.598	352.836
ENSMUSG00000041801	Phlda3	protein_coding	1	135693857	135696660	+	1559	79.498	82.577	83.3119	81.8844	75.5972	82.7096	84.2254	74.3664	89.8704	84.9261	71.2096	87.0502	82.8244	69.0918	80.3315	71.6512	75.5447	89.7496	74.2785	42.2618
ENSMUSG00000026558	Uck2	protein_coding	1	167050452	167112889	-	5464	31.5071	31.2964	27.8291	33.2805	34.3467	34.2961	29.7047	27.7498	31.4813	26.2899	26.7599	26.8741	28.9558	29.7251	29.1799	32.6782	30.035	33.6487	31.0675	32.3288
ENSMUSG00000026113	Inpp4a	protein_coding	1	37338946	37449817	+	10387	112.348	100.291	107.931	104.904	103.668	105.586	105.384	110.454	101.729	105.809	107.075	106.682	104.953	103.342	106.582	103.808	108.42	110.162	111.576	106.647
ENSMUSG00000026112	Coa5	protein_coding	1	37456165	37469184	-	5220	113.745	112.652	112.744	110.279	106.36	109.854	109.863	106.638	113.551	103.296	111.308	113.676	116.12	111.902	109.465	112.902	112.81	110.939	113.621	144.198
ENSMUSG00000052428	Tmco1	protein_coding	1	167135947	167161547	+	4764	31.4596	29.2613	26.8202	32.3831	32.0413	35.0661	33.9466	29.5283	27.4962	31.776	29.934	30.2064	33.2104	33.6662	28.3934	32.3177	29.0639	31.4285	29.7134	30.0811
ENSMUSG00000026687	Aldh9a1	protein_coding	1	167177560	167196101	+	3383	69.8233	74.6184	66.2772	69.3458	68.2064	71.3277	72.614	69.0434	72.6965	69.2686	69.0999	70.8192	74.6771	67.5845	62.7886	69.5197	63.9199	65.4397	65.0148	70.6169
ENSMUSG00000026111	Unc50	protein_coding	1	37469220	37478065	+	1579	114.429	116.28	105.886	112.944	114.208	114.052	115.385	109.18	116.72	108.041	114.893	113.357	106.233	118.521	111.398	114.835	105.331	120.38	104.173	106.168
ENSMUSG00000026688	Mgst3	protein_coding	1	167199535	167221410	-	1097	284.35	239.303	278.189	265.428	260.389	255.246	243.926	252.165	273.503	261.465	299.279	286.03	273.096	278.976	282.477	280.537	257.212	256.814	253.791	210.859
ENSMUSG00000015843	Rxrg	protein_coding	1	167425953	167467192	+	2297	17.5812	22.2833	19.7677	26.9206	25.8604	22.4372	21.0071	25.4833	23.8118	23.0561	16.7979	12.92	16.8864	15.8523	19.3681	23.222	24.3757	22.4939	22.7516	15.7519
ENSMUSG00000026110	Mgat4a	protein_coding	1	37478421	37580097	-	12881	18.5137	19.9436	16.7236	19.6726	19.3832	18.5185	18.2763	19.6431	19.5542	18.5198	19.5845	18.9476	18.4241	17.3425	19.0459	21.5254	16.8947	17.3185	21.1907	26.36
ENSMUSG00000034088	Hdlbp	protein_coding	1	93333662	93406523	-	11320	92.6166	77.6726	86.9707	85.7122	93.6391	87.0449	92.6676	91.2087	88.4774	86.5097	88.6422	90.8023	92.0647	97.9815	82.1684	90.4478	86.79	88.7383	94.6413	130.462
ENSMUSG00000026090	Cracdl	protein_coding	1	37650758	37759166	-	5075	119.602	128.363	108.197	138.929	135.094	133.109	124.123	118.13	131.438	123.979	96.0812	112.447	103.348	102.518	130.733	134.965	145.545	143.017	134.462	102.023
ENSMUSG00000052534	Pbx1	protein_coding	1	167946933	168259839	-	13844	70.7015	68.4132	68.4448	67.9672	62.0708	67.5807	61.3026	71.7701	63.9008	64.2714	64.6577	78.3897	62.77	63.8349	74.8037	65.526	72.3812	66.7027	78.5001	85.3459
ENSMUSG00000015222	Map2	protein_coding	1	66214432	66478612	+	16456	361.298	350.992	354.105	327.879	349.552	339.707	348.726	365.219	322.295	335.54	360.498	355.313	354.037	323.296	358.673	340.792	342.258	326.309	375.883	467.636
ENSMUSG00000026678	Rgs5	protein_coding	1	169483070	169523382	+	4546	111.656	112.934	123.033	120.95	112.134	110.243	105.566	99.2295	100.133	108.302	113.913	107.035	100.667	128.642	108.837	105.107	109.271	107.85	118.061	159.877
ENSMUSG00000038530	Rgs4	protein_coding	1	169569046	169575211	-	3098	417.474	368.801	372.779	337.729	400.975	344.83	404.117	397.759	334.488	353.622	368.908	343.164	310.153	300.729	371.296	387.346	463.495	356.568	425.975	549.789
ENSMUSG00000070532	Ccdc190	protein_coding	1	169756217	169762222	+	1734	30.7181	30.8601	32.4786	29.3195	29.0705	33.4801	24.4547	30.1637	27.8859	29.1906	32.1416	34.1406	37.4781	32.2315	32.7752	27.1663	28.4725	28.8185	33.9331	52.6668
ENSMUSG00000026675	Hsd17b7	protein_coding	1	169777104	169796810	-	5104	16.4725	27.0462	16.758	18.5789	17.6659	14.6628	13.5221	15.131	16.5403	14.8296	16.3131	15.3539	13.1325	14.6997	13.8052	15.0315	12.1048	13.7808	15.948	19.9358
ENSMUSG00000034066	Farp2	protein_coding	1	93439801	93549698	+	5235	10.3411	10.7774	9.27875	12.2993	10.9853	10.2221	11.1727	12.2636	10.0695	9.93745	11.4653	10.216	11.309	11.9055	9.82463	10.2224	8.95683	10.3741	10.9525	15.0304
ENSMUSG00000060771	Tsga10	protein_coding	1	37793857	37905510	-	10662	5.17539	3.90964	3.9946	5.45593	4.94981	5.29684	4.8823	5.24212	4.59094	4.63748	4.6559	4.95803	5.48887	5.35312	5.06505	4.72677	4.68233	5.96027	5.39525	5.64605
ENSMUSG00000026674	Ddr2	protein_coding	1	169799876	169938298	-	9264	7.81658	5.92277	5.54729	7.12224	5.97778	6.05353	6.28199	7.888	5.56184	5.33731	7.13656	6.2902	8.04338	10.2378	7.27287	6.86084	6.9669	7.06327	7.89368	8.83466
ENSMUSG00000037216	Lipt1	protein_coding	1	37910819	37914424	+	2051	5.60145	4.91558	4.46205	4.5846	5.07703	4.42875	4.27758	6.72065	5.50748	4.79869	5.94084	6.63191	5.47446	4.70679	5.14068	4.55972	4.70679	4.32123	4.58282	6.08583
ENSMUSG00000026277	Stk25	protein_coding	1	93547473	93586381	-	5812	156.369	147.847	147.105	154.19	161.166	159.446	158.6	156.302	154.46	160.511	146.093	152.92	150.16	139.231	151.145	154.978	163.061	157.683	159.718	161.181
ENSMUSG00000026088	Mitd1	protein_coding	1	37913882	37929488	-	2770	15.1447	17.2184	15.8839	16.0524	17.3436	13.9009	13.936	17.7234	13.1638	14.5508	15.8845	17.3541	13.9415	16.5082	15.1325	15.0052	10.953	13.8875	13.2338	17.2261
ENSMUSG00000026278	Bok	protein_coding	1	93613382	93623486	+	1840	42.3821	54.3712	44.7636	51.2765	54.1485	50.6539	50.8599	55.3127	55.2514	56.6736	47.0905	50.4028	48.3556	42.5245	40.5306	47.1552	50.6665	52.7794	49.8575	21.2099
ENSMUSG00000055567	Unc80	protein_coding	1	66507526	66738307	+	14425	193.015	179.326	190.207	171.747	176.465	191.304	192.76	195.931	174.983	179.314	175.148	185.665	197.048	180.844	169.467	185.947	166.791	182.296	199.208	206.6
ENSMUSG00000026087	Mrpl30	protein_coding	1	37929558	37937616	+	3226	35.0729	36.18	35.6788	35.0759	35.3594	32.2578	33.8133	37.1675	34.5236	37.4821	39.4489	35.5997	35.2797	36.6443	40.0168	37.0957	33.6863	31.3895	34.206	36.1942
ENSMUSG00000026279	Thap4	protein_coding	1	93629657	93682502	-	6519	11.7488	12.9373	12.4186	14.9129	12.9964	14.176	11.4842	13.266	13.4973	11.9702	12.5991	13.681	15.5274	14.5746	12.1893	12.0876	12.4391	14.1739	14.13	11.7307
ENSMUSG00000026005	Rpe	protein_coding	1	66739990	66758964	+	3113	47.9767	42.4136	40.5922	48.8921	48.5785	50.1749	45.4684	46.584	42.3973	46.2198	42.4755	42.9992	42.4624	53.2078	45.6824	50.9596	46.8704	51.6102	46.3175	46.8469
ENSMUSG00000026670	Uap1	protein_coding	1	169969507	170002526	-	4011	46.3057	48.4825	42.3859	47.1642	45.6089	46.9169	44.3296	48.9122	44.1701	43.2332	46.0172	46.4361	43.7289	43.3222	47.0594	45.0773	45.7289	42.1241	48.2271	63.4602
ENSMUSG00000026280	Atg4b	protein_coding	1	93679222	93718332	+	8278	35.9368	30.4243	33.1662	33.9423	34.3352	35.5665	34.6213	37.5912	36.5559	33.064	35.9261	37.6245	38.4513	35.2922	37.0921	35.9843	34.9853	35.6959	37.3567	37.5819
ENSMUSG00000026281	Dtymk	protein_coding	1	93720298	93729656	-	2631	48.2313	49.9627	48.6976	52.1551	50.0122	49.8352	51.2416	50.3097	55.2111	47.0275	52.058	54.4603	52.8926	54.0078	45.8411	48.9078	44.764	50.8876	48.2294	45.8208
ENSMUSG00000058407	Txndc9	protein_coding	1	38024270	38036974	-	9102	29.8148	30.1835	29.661	30.0116	32.8129	31.4138	29.9127	31.2423	28.1082	29.8391	30.1451	32.1806	30.1481	30.4784	28.5074	32.0797	29.0605	29.2117	30.5877	39.5262
ENSMUSG00000026667	Uhmk1	protein_coding	1	170020989	170042966	-	8101	190.314	186.822	186.487	182.332	195.614	187.763	188.513	193.298	187.213	188.458	194.112	192.233	195.701	179.94	190.497	189.09	177.931	184.451	201.563	248.206
ENSMUSG00000026004	Kansl1l	protein_coding	1	66758407	66856705	-	6664	12.5902	11.8412	10.7223	13.4883	12.8202	12.9786	12.0682	13.7707	11.8356	12.3779	13.4762	13.3601	13.3515	15.147	11.9627	13.3839	11.0923	12.9317	13.0609	15.9091
ENSMUSG00000026283	Ing5	protein_coding	1	93731687	93749817	+	4729	20.3553	24.1071	20.5431	22.3439	21.1186	17.9134	18.8614	19.4053	17.7681	19.7221	19.8492	22.5528	16.8	18.9095	18.6521	19.1166	20.5886	17.8642	19.717	21.5501
ENSMUSG00000102752	Gm7694	protein_coding	1	170125768	170133901	-	3827	3.72973	6.94063	5.05861	6.2883	5.44185	5.15977	5.19629	7.845	5.43719	5.08228	5.77813	6.30068	5.51221	7.34624	4.97251	5.3399	5.11708	6.50415	6.58226	6.27543
ENSMUSG00000026083	Eif5b	protein_coding	1	38037091	38094660	+	9753	49.5454	48.3064	44.6435	48.3364	51.4423	48.3892	46.087	47.7623	45.4539	46.4683	48.0759	49.1298	48.2128	50.5672	46.8282	50.5899	47.9916	47.1572	50.1724	69.6447
ENSMUSG00000026003	Acadl	protein_coding	1	66869998	66902436	-	2005	57.0392	55.602	55.1242	52.9389	50.9908	59.4856	57.4678	56.1289	49.7161	50.8409	52.4435	55.4289	63.3824	57.9462	46.045	56.3175	52.6874	55.1135	50.1612	64.6975
ENSMUSG00000073609	D2hgdh	protein_coding	1	93752631	93780070	+	4281	9.10804	8.92191	11.182	9.08363	7.90521	9.17903	8.67564	8.51268	8.51758	10.0172	11.4376	12.0593	11.1667	11.0376	9.85148	11.0036	9.01996	10.3514	9.96803	9.85427
ENSMUSG00000061816	Myl1	protein_coding	1	66963454	66984543	-	2074	0.503576	0.280446	0.678857	0.307373	12.4377	0.571257	0.141005	0.546257	0.668856	1.01689	0.761569	0.447161	0.328106	0.244978	0.991937	0.334011	0.132988	0.454607	0.18128	0.457089
ENSMUSG00000026082	Rev1	protein_coding	1	38091867	38168743	-	6168	33.6116	34.2625	27.7915	33.952	32.6902	33.0708	29.9177	32.4501	32.097	31.9134	29.9978	30.4226	29.8156	32.3182	32.5202	33.2724	29.8266	32.9571	32.7332	40.4223
ENSMUSG00000034000	Neu4	protein_coding	1	93948173	93956056	+	4637	4.39209	5.39374	6.07267	5.56791	5.61407	4.93981	5.80221	6.14885	6.02595	5.66004	4.67147	4.9334	6.4938	5.3325	4.49211	4.96735	4.81803	6.99465	5.02705	4.08886
ENSMUSG00000038473	Nos1ap	protein_coding	1	170130237	170417430	-	7249	52.252	54.8026	50.2076	58.4155	55.5327	55.5429	57.448	52.7474	57.1362	55.5048	43.8584	49.2769	40.8351	46.6802	58.4631	52.8705	63.1234	61.2615	58.2971	43.1782
ENSMUSG00000038463	Olfml2b	protein_coding	1	170472101	170510358	+	3095	6.35536	7.07872	6.93739	8.70243	8.56406	8.23035	8.31505	9.21235	11.0131	8.63143	6.12405	5.44361	7.64041	6.73069	6.48092	8.00176	8.64436	8.52987	8.01755	7.96384
ENSMUSG00000051185	Fam174a	protein_coding	1	95241348	95263009	+	4814	39.7749	40.8787	35.6813	40.853	39.6725	40.4445	37.7857	39.8512	40.3426	44.0049	38.2476	39.2362	35.6573	38.5937	38.1412	43.2063	39.0751	40.8949	39.5578	33.8713
ENSMUSG00000026663	Atf6	protein_coding	1	170532243	170695340	-	9231	60.2482	53.9366	55.7475	59.4088	56.8124	56.5804	59.0844	62.6545	55.7743	55.5694	56.0988	55.5248	50.9392	59.0592	59.0317	58.2161	63.972	57.8113	63.6603	83.4762
ENSMUSG00000040710	St8sia4	protein_coding	1	95515407	95595296	-	20091	5.66629	5.5199	4.74782	5.81456	5.40672	5.51379	4.9927	6.14654	4.72474	5.7852	5.84012	5.42387	6.07128	4.83867	5.1839	5.66336	3.95378	5.88492	5.73571	6.99918
ENSMUSG00000026000	Lancl1	protein_coding	1	67039676	67077993	-	6863	166.359	164.304	154.684	165.643	165.692	156.234	155.533	163.428	165.457	160.003	148.017	155.132	154.11	150.064	169.779	163.47	171.487	166.974	173.936	200.545
ENSMUSG00000026659	Dusp12	protein_coding	1	170701067	170713026	-	2743	38.2026	42.1974	35.4169	37.4756	37.7032	40.2416	39.3408	31.5278	36.4846	37.504	39.3208	35.2752	36.5302	38.2191	33.3754	40.8497	35.2942	32.3107	36.1171	32.6024
ENSMUSG00000037138	Aff3	protein_coding	1	38216407	38704036	-	6654	31.2352	35.8393	34.3312	32.9572	30.8005	30.5367	33.7537	34.7055	32.8203	34.7947	31.5031	34.5422	34.4388	32.4521	34.087	32.0134	35.2337	36.3029	33.6761	38.3722
ENSMUSG00000048814	Lonrf2	protein_coding	1	38832726	38875792	-	7506	149.789	137.262	138.853	142.79	142.039	138.878	140.339	151.617	138.504	133.808	158.454	157.74	146.189	128.996	151.774	140.329	135.043	145.109	150.52	199.637
ENSMUSG00000026414	Tnnt2	protein_coding	1	135764092	135779998	+	7752	4.89514	6.42771	5.17628	4.79023	5.12883	5.62947	4.0743	5.2126	5.57296	4.4739	4.77364	5.72255	4.78416	4.3258	5.34091	4.20005	4.58984	4.81644	5.52904	6.23686
ENSMUSG00000026080	Chst10	protein_coding	1	38902948	38937091	-	11964	30.0009	28.0354	29.8324	32.197	31.9066	30.0884	31.1657	33.3801	31.4386	32.2398	32.1376	32.0791	32.7761	29.4868	31.124	31.3829	30.2699	33.1307	32.3054	38.6945
ENSMUSG00000044768	Macir	protein_coding	1	97534043	97589799	-	41324	7.60742	7.19714	6.89085	7.51279	7.04409	7.16289	7.05563	6.94994	6.52678	7.09404	6.36126	6.88983	6.4922	6.68857	7.46139	7.39694	7.38201	7.43807	7.52422	7.33721
ENSMUSG00000026078	Pdcl3	protein_coding	1	39024689	39036319	+	4219	21.2068	20.4957	19.439	21.9095	21.2034	19.0023	21.5573	20.8112	19.2583	20.4954	21.5534	22.1283	19.1534	20.2319	22.3697	19.9497	16.736	17.2525	22.3232	23.2938
ENSMUSG00000062209	Erbb4	protein_coding	1	68071345	69146915	-	12355	46.8599	49.7141	40.8824	46.6058	45.7036	44.3996	44.0027	47.7597	42.4094	40.2288	44.5074	45.4636	46.0592	38.8758	46.0827	41.8279	42.9967	42.8425	52.0065	60.5019
ENSMUSG00000026077	Npas2	protein_coding	1	39232812	39402317	+	4791	26.0505	28.2466	27.3303	27.7098	26.032	25.5537	25.3317	25.539	24.6527	23.0863	23.6427	25.0678	21.7669	25.2399	26.301	25.7012	33.3906	29.5196	28.1726	29.1201
ENSMUSG00000051985	Igfn1	protein_coding	1	135881316	135934080	-	8996	27.9602	25.2374	20.933	25.7413	23.8605	21.621	20.2201	18.7647	21.8748	20.3442	18.8119	18.8142	24.7166	20.0501	20.3532	18.8855	22.3512	22.974	24.3447	13.155
ENSMUSG00000059498	Fcgr3	protein_coding	1	170878743	170892504	-	1736	8.82379	8.37623	7.70479	9.36408	8.86107	8.75851	6.9068	8.59274	8.33329	9.31404	6.88884	8.99276	9.8977	9.56075	8.29547	10.2754	10.4862	9.66752	9.20445	11.4678
ENSMUSG00000026411	Tmem9	protein_coding	1	135935888	135962005	+	2726	88.3756	81.1515	83.5421	77.991	77.3525	79.1017	72.6283	77.7179	80.912	79.43	81.6152	81.8772	81.7539	78.3438	86.6947	78.5876	77.8077	77.0609	78.6154	53.6715
ENSMUSG00000073702	Rpl31	protein_coding	1	39406923	39410992	+	1662	265.712	250.926	309.63	247.498	250.186	254.019	263.587	274.032	258.03	261.83	294.203	254.824	281.696	274.016	313.481	262.799	283.286	246.663	246.239	268.753
ENSMUSG00000040648	Ppip5k2	protein_coding	1	97633773	97698136	-	14381	19.7297	19.7239	18.1366	19.6487	18.7273	19.2782	18.5459	18.6184	18.4654	19.0812	19.0009	18.4223	18.478	18.6309	17.7746	18.5215	17.0696	17.2823	19.2288	23.6874
ENSMUSG00000026649	Cfap126	protein_coding	1	170941487	170954398	+	1774	6.18172	5.24596	4.76195	4.13256	4.40233	4.45241	4.12125	4.25756	4.02154	4.62331	4.83337	4.87928	6.80875	9.26048	3.33409	5.46694	5.5972	4.57077	5.61631	7.92675
ENSMUSG00000058076	Sdhc	protein_coding	1	170954734	170978172	-	3250	117.028	109.827	117.51	107.344	112.358	110.641	115.628	113.817	113.538	109.813	113.307	120.706	123.431	116.156	111.172	118.725	115.504	103.685	115.974	115.851
ENSMUSG00000045648	Vwc2l	protein_coding	1	70764874	70924556	+	7689	12.5419	12.2799	12.3143	11.9804	13.3272	12.4041	12.6654	12.5489	12.1909	12.5259	11.9439	13.3682	12.8107	9.31721	13.5453	11.9601	12.0888	12.0417	14.1559	16.5008
ENSMUSG00000026333	Gin1	protein_coding	1	97697897	97720694	+	6048	8.28902	9.52098	8.72984	6.90405	7.86514	7.3788	8.94547	7.55541	8.15889	8.83409	7.49901	7.59043	7.87606	8.06485	8.80159	7.96055	9.89623	7.2959	8.98286	9.58766
ENSMUSG00000003134	Tbc1d8	protein_coding	1	39410573	39517836	-	5239	25.0522	26.1272	28.0837	27.5914	27.2842	32.0753	28.1336	27.2836	31.5472	28.9397	25.8418	25.9926	26.4975	27.8336	21.205	27.2058	25.6917	25.7355	25.3688	28.922
ENSMUSG00000003135	Cnot11	protein_coding	1	39574073	39584482	+	3508	45.1548	44.5464	39.6337	42.3874	42.299	44.4689	40.5987	43.1687	45.3628	39.9466	42.3239	47.5867	40.8819	45.2854	43.7641	44.876	42.379	43.1649	42.9241	48.6433
ENSMUSG00000056569	Mpz	protein_coding	1	170978280	170987799	+	2111	3.62816	2.29609	3.16805	3.17085	2.91479	1.40311	0.831201	3.0412	0.563257	2.77518	1.924	1.83051	3.22355	4.81369	2.68002	2.13302	4.31169	1.42924	8.90513	1.27239
ENSMUSG00000038370	Pcp4l1	protein_coding	1	171000831	171023837	-	1577	349.353	317.932	383.235	365.739	291.884	350.853	319.148	379.082	340.173	316.955	342.255	414.503	343.051	384.903	341.792	354.277	373.062	376.903	342.12	416.893
ENSMUSG00000048234	Rnf149	protein_coding	1	39590377	39616437	-	2838	47.1668	45.4304	39.0683	44.4762	46.281	48.1485	44.825	44.8437	44.4806	41.8634	38.1635	43.3533	42.5607	46.667	45.2159	49.6732	43.7343	46.2457	44.1154	35.9092
ENSMUSG00000050967	Creg2	protein_coding	1	39657574	39690642	-	6091	110.883	118.697	108.237	118.686	112.482	113.305	105.916	108.501	106	109.146	93.3538	100.39	100.605	90.4227	120.073	110.035	112.392	110.121	125.952	135.926
ENSMUSG00000026335	Pam	protein_coding	1	97722839	98023346	-	11892	89.2888	91.6912	83.0538	89.5099	88.1798	85.8137	85.8495	91.2993	83.8384	84.1221	87.8888	93.4665	91.0269	78.144	94.4562	86.9711	86.3728	88.9417	94.4047	112.349
ENSMUSG00000026192	Atic	protein_coding	1	71596309	71618790	+	7985	26.7698	23.091	24.0683	24.869	26.2888	24.8284	25.1608	28.0456	25.6619	25.0623	25.9128	26.055	26.6529	26.7246	26.1185	23.9444	25.5956	24.8909	26.297	32.9654
ENSMUSG00000005674	Tomm40l	protein_coding	1	171043580	171050083	-	5135	50.136	39.9468	46.269	46.8963	51.3874	40.4927	46.2443	43.3906	49.5914	46.1826	52.0712	49.6065	46.614	44.4265	54.1362	45.9353	48.8791	46.7113	52.5339	42.6771
ENSMUSG00000067028	Cntnap5b	protein_coding	1	99700490	100412574	+	5205	20.6342	21.1575	17.7853	18.739	17.6414	19.386	17.9793	10.5204	18.7322	15.7574	23.9731	19.6589	21.441	19.5555	16.9958	19.6975	18.7588	17.6434	20.3337	26.9254
ENSMUSG00000005681	Apoa2	protein_coding	1	171052623	171053948	+	537	10.3728	6.13778	6.5547	8.01317	8.3734	5.14805	9.25801	7.38413	4.42844	8.29121	9.24418	8.63512	10.7713	5.99232	8.14099	7.0951	5.13627	6.32082	7.00139	36.7785
ENSMUSG00000058715	Fcer1g	protein_coding	1	171057141	171061934	-	874	14.539	13.31	13.6929	15.3173	13.8096	11.5225	17.0648	14.0429	12.9243	13.9422	17.5557	16.0935	14.2094	15.5022	10.5924	11.0965	12.3077	11.6508	12.045	19.1625
ENSMUSG00000050840	Cdh20	protein_coding	1	104696254	104923206	+	4012	48.854	45.6192	50.9732	44.9676	45.5975	49.2185	48.9837	46.8292	47.0734	47.1942	47.4118	53.3208	47.1951	47.786	47.4322	48.0446	48.4675	47.8008	52.0573	41.3511
ENSMUSG00000041642	Kif21b	protein_coding	1	136059127	136105736	+	12184	49.0606	47.9135	48.0718	52.636	50.7348	48.8799	47.8846	47.7326	46.3552	47.1403	43.132	48.6516	45.9656	41.1867	47.3837	48.2285	46.2941	54.324	51.9958	40.4338
ENSMUSG00000013593	Ndufs2	protein_coding	1	171062422	171078820	-	2313	354.987	302.935	348.031	305.103	274.925	345.926	337.834	351.767	328.317	307.585	292.076	315.152	344.953	345.46	283.954	360.596	328.167	342.004	275.357	355.279
ENSMUSG00000047496	Rnf152	protein_coding	1	105204639	105284395	-	8532	39.5186	32.0864	32.8389	30.6716	37.2241	28.6523	34.9617	30.0541	32.2623	35.8974	35.4384	29.6565	32.242	38.7476	30.9845	37.9172	24.8921	30.5886	27.7839	43.7779
ENSMUSG00000006403	Adamts4	protein_coding	1	171077990	171088206	+	4810	22.1115	28.7396	29.4176	29.3564	29.5208	30.4613	29.8524	25.6344	31.8065	30.3029	22.142	23.5549	28.6839	29.4006	24.7002	25.6717	25.9188	29.795	25.5209	21.5485
ENSMUSG00000052759	Gpr25	protein_coding	1	136187535	136188611	-	1077	11.6369	12.9615	9.15101	13.0221	11.2067	10.0841	9.77529	9.64276	14.9043	9.57361	11.3135	11.6249	11.0572	9.4352	9.31219	13.1858	11.7805	12.4313	11.6947	1.32034
ENSMUSG00000056536	Pign	protein_coding	1	105446147	105591387	-	13595	11.7284	10.8956	9.89033	10.6678	9.45242	11.8522	10.4759	10.9307	11.2242	10.3421	10.6721	10.7328	10.7242	10.3025	10.9522	11.7452	11.0976	10.8884	11.3525	14.2369
ENSMUSG00000041570	Camsap2	protein_coding	1	136195861	136273436	-	9195	121.233	122.043	107.529	123.131	117.956	117.362	110.744	122.637	114.787	115.626	116.661	116.729	116.265	115.137	122.357	119.468	111.767	117.941	119.621	160.698
ENSMUSG00000026404	Ddx59	protein_coding	1	136343009	136367896	+	2953	17.5071	15.9544	15.138	18.9974	18.1922	17.1185	16.4395	14.0674	16.5759	18.8865	14.9766	17.3779	15.0939	15.0837	15.4139	18.7671	18.1201	15.9644	16.4879	20.9205
ENSMUSG00000041483	Zfp281	protein_coding	1	136552639	136557791	+	4937	59.9388	67.2322	56.3949	65.3051	60.5428	55.5956	56.8066	62.6094	55.3936	59.4265	65.7227	66.1543	57.1326	57.8032	60.9953	62.1599	54.1914	56.0327	61.9517	64.5828
ENSMUSG00000026074	Map4k4	protein_coding	1	39940073	40065470	+	9579	73.1967	74.8284	72.7565	77.665	73.1544	77.1388	81.0564	79.0457	74.1466	78.1853	66.8752	74.7267	79.3694	78.4131	74.6056	77.869	76.88	79.1569	81.6986	75.4787
ENSMUSG00000026319	Relch	protein_coding	1	105591586	105681797	+	9500	51.4329	54.0216	49.5005	50.3619	46.3353	50.2807	47.8993	48.0802	50.8573	46.9165	52.2539	49.0878	46.9718	48.2235	51.1071	50.5335	45.8728	44.1058	52.4584	58.4768
ENSMUSG00000051951	Xkr4	protein_coding	1	3276124	3741721	-	6094	50.844	61.0215	45.3413	47.5974	47.8443	47.2437	47.8449	47.2831	45.3969	42.4911	47.1723	48.4454	45.2805	43.466	56.8418	51.3814	50.6013	48.7054	54.3541	60.7994
ENSMUSG00000026072	Il1r1	protein_coding	1	40264240	40356417	+	6363	3.55634	4.69241	4.42542	4.48338	3.90526	4.34465	3.53893	4.18419	3.39475	3.86693	4.68093	3.91098	3.71634	3.38032	3.15236	3.8921	4.59479	4.11934	3.87024	5.88498
ENSMUSG00000025902	Sox17	protein_coding	1	4561154	4566636	-	4772	6.63886	5.40366	5.45831	6.44572	7.63735	6.45525	6.12834	6.4893	7.14285	8.34809	4.39746	5.73316	6.09619	6.35284	4.68837	6.2785	7.2827	8.575	5.63332	3.54276
ENSMUSG00000038866	Zcchc2	protein_coding	1	105918136	105961804	+	6774	24.9258	24.5858	22.7072	25.974	24.9445	23.9324	23.5285	25.561	24.3108	22.3819	22.3177	22.9548	24.2853	24.5017	22.5119	24.2878	20.0328	23.3556	21.646	30.5085
ENSMUSG00000044340	Phlpp1	protein_coding	1	106099482	106321980	+	6752	60.6097	60.7891	61.8793	63.4235	57.4823	64.369	65.748	69.9136	67.9751	66.254	60.4207	66.09	65.1315	63.4103	64.785	60.7891	63.5214	65.9663	61.8922	78.2983
ENSMUSG00000057329	Bcl2	protein_coding	1	106465908	106642004	-	9157	15.7208	13.0426	11.378	14.1673	13.9819	15.3538	14.2118	16.7439	13.1148	14.9963	16.5837	18.5003	17.6867	17.4041	16.3445	14.6196	16.175	17.0717	18.4559	15.719
ENSMUSG00000033845	Mrpl15	protein_coding	1	4843429	4855933	-	8487	16.7773	16.2425	14.0181	15.9805	17.0098	17.101	16.1608	15.7519	14.9674	18.3614	15.9787	16.4094	15.6953	15.5054	14.4533	17.6307	17.3544	15.7087	16.4575	15.8987
ENSMUSG00000009905	Kdsr	protein_coding	1	106648189	106687457	-	8147	24.6778	28.034	23.1576	27.5435	27.0442	26.5403	26.2758	25.8887	25.7111	25.8583	26.5054	25.1954	26.2274	26.9416	24.2103	25.8916	22.3444	25.7384	26.0972	26.2397
ENSMUSG00000009907	Vps4b	protein_coding	1	106691801	106724397	-	8905	35.3807	36.8386	33.1631	32.8768	33.9375	33.3062	32.6434	34.181	34.5383	33.9991	35.2716	34.8018	33.3177	34.8994	33.2676	35.7844	31.8716	32.9708	36.7742	44.1089
ENSMUSG00000025903	Lypla1	protein_coding	1	4878011	4918633	+	7145	19.9772	21.5726	19.2127	18.7366	19.8402	20.3959	20.465	20.4547	18.8049	21.7773	23.78	20.7029	20.429	20.5984	17.7798	20.5543	17.7959	18.7383	21.0483	24.0152
ENSMUSG00000041945	Mfsd9	protein_coding	1	40811198	40829823	-	5125	5.94383	5.22062	4.60159	4.69567	5.31039	4.46944	5.13561	5.96864	4.36946	5.02965	4.22666	4.58428	5.14518	4.3621	5.82059	5.00124	4.57454	5.00403	4.62174	5.61095
ENSMUSG00000026393	Nek7	protein_coding	1	138410613	138547879	-	7376	39.2222	41.4522	37.0312	37.3368	37.379	38.5773	38.8551	41.8298	38.1246	40.3479	40.1665	38.9984	39.8091	42.616	39.3619	38.2716	36.8704	39.243	42.6642	50.8318
ENSMUSG00000026327	Serpinb11	protein_coding	1	107288928	107308205	+	2186	0.159258	0	0.161019	0.0729062	0.108261	0.0903314	0	0.345513	0	0	0	0.141417	0	5.65572	0	0.158449	0.126175	0.172526	0	0.216835
ENSMUSG00000033813	Tcea1	protein_coding	1	4928037	4968128	+	3017	60.9848	64.1988	63.4674	61.9109	69.5778	65.647	60.7764	58.7059	57.5403	62.2151	60.3557	60.0958	58.4745	65.9035	60.2625	65.0376	62.075	60.5652	62.4963	62.3728
ENSMUSG00000026193	Fn1	protein_coding	1	71624679	71692331	-	11685	19.4255	15.3977	16.0254	17.6763	15.7165	16.7807	14.4157	17.9854	12.1261	16.0034	18.3063	20.2652	19.0142	23.2773	19.5868	16.8072	19.5681	17.7517	18.3241	25.2179
ENSMUSG00000002459	Rgs20	protein_coding	1	4979799	5140508	-	4239	31.0853	36.087	32.2177	34.3635	31.2642	32.0956	35.0464	36.7044	34.5481	32.8369	31.8315	32.6713	30.9825	34.2399	35.2465	34.3592	37.1531	36.3886	36.8524	30.5639
ENSMUSG00000045515	Pou3f3	protein_coding	1	42734085	42742336	+	7733	72.0543	73.3607	68.0032	87.0544	73.1429	83.5771	82.7451	76.7207	72.9084	76.5766	69.1836	70.5983	76.6686	71.9673	72.5953	75.9657	80.9655	89.2012	73.5127	41.3952
ENSMUSG00000019230	Lhx9	protein_coding	1	138752924	138776315	-	9494	3.35524	5.55465	4.22652	4.24704	4.5866	4.84614	4.31243	5.21082	5.3436	5.25738	4.53946	5.04701	4.80229	4.42403	5.33605	5.18059	4.99691	5.99836	5.70259	5.30884
ENSMUSG00000039395	Mreg	protein_coding	1	72198601	72251466	-	2284	17.8337	18.1658	16.4898	17.5841	17.5111	16.0807	17.7976	14.7156	14.3163	18.5704	16.3008	18.3398	14.8969	21.8747	13.7362	17.5915	12.5591	12.2191	16.2966	21.6524
ENSMUSG00000079283	2310009B15Rik	protein_coding	1	138779721	138784590	-	1750	12.2346	11.9653	12.0681	12.1123	13.1177	11.1709	13.536	11.9768	12.0036	11.7837	11.0887	12.9838	10.6934	15.3877	10.2864	14.3496	10.4023	13.4694	13.6425	5.41716
ENSMUSG00000060679	Mrps9	protein_coding	1	42890393	42944842	+	5763	25.7041	18.066	26.3853	24.8614	23.4893	28.1309	29.7366	23.7544	20.3571	22.8521	22.7482	21.7517	25.5642	27.8302	19.6785	29.6906	27.8067	28.0746	26.3241	16.8062
ENSMUSG00000026189	Pecr	protein_coding	1	72298326	72323473	-	1516	30.0832	27.8801	23.6825	27.6485	27.3188	29.5676	32.0223	28.149	29.5429	31.0696	27.0889	29.8738	30.7478	30.1634	25.2749	33.4717	22.7422	26.6189	27.2805	24.2837
ENSMUSG00000041907	Gpr45	protein_coding	1	42992032	43072765	+	7238	8.24893	9.45569	7.68361	8.69747	9.08968	8.37546	7.71717	7.51326	9.25426	8.90334	7.48191	7.34618	8.24995	7.27708	8.70463	8.63771	8.26919	9.37905	8.93446	8.64441
ENSMUSG00000026188	Tmem169	protein_coding	1	72323528	72342263	+	3054	26.5607	26.5365	24.0882	29.067	27.8194	29.4839	27.674	27.5753	26.0856	27.7765	22.6085	28.6969	24.1202	25.6205	24.8402	29.7715	26.8231	28.8969	27.9457	29.9032
ENSMUSG00000026187	Xrcc5	protein_coding	1	72346586	72434111	+	2549	55.3143	57.4267	53.3021	52.8325	53.9422	54.1497	55.7583	54.5949	52.5558	49.2758	52.759	53.6048	61.8022	56.0774	55.084	56.5959	48.1518	47.1982	58.7783	75.87
ENSMUSG00000039372	Marchf4	protein_coding	1	72466271	72576089	-	4553	35.785	30.9155	33.2428	38.8894	33.2143	39.0766	31.7302	36.2052	39.1296	32.631	30.7761	36.6986	36.6551	34.966	35.9221	37.1627	32.8946	42.7422	35.0128	32.308
ENSMUSG00000033793	Atp6v1h	protein_coding	1	5140241	5232563	+	9746	56.2609	53.8118	52.1155	50.4152	51.0178	53.4893	52.4215	57.5807	51.973	52.5128	55.4728	50.1484	53.1525	50.8989	56.6247	55.7262	52.8938	50.6158	55.0113	73.0829
ENSMUSG00000070939	Tgfbrap1	protein_coding	1	43086360	43137782	-	10972	25.6376	27.9195	26.5947	26.4944	24.589	24.4761	25.3743	24.5924	25.6837	25.1593	23.9585	27.358	24.4982	23.4316	25.1253	26.3755	24.6104	26.7423	27.0193	30.2119
ENSMUSG00000010290	AI597479	protein_coding	1	43137870	43155107	+	3458	54.3149	59.8241	49.3678	59.5459	60.773	55.2764	51.0805	60.8295	58.1681	58.6856	57.2261	59.9859	55.4449	52.4052	55.4031	55.341	52.643	51.9688	53.3845	70.3646
ENSMUSG00000025905	Oprk1	protein_coding	1	5658689	5676354	+	9151	9.92943	10.996	9.65455	11.0417	9.64634	10.3792	9.39554	10.3996	10.6547	9.85895	10.3809	6.99283	7.02726	6.9403	10.3977	9.29229	9.73545	8.36628	10.1687	11.1538
ENSMUSG00000008136	Fhl2	protein_coding	1	43162234	43236144	-	1897	85.0618	77.982	75.1475	77.4601	78.9694	77.7575	81.0889	71.5675	72.3951	77.3296	59.1165	69.0141	51.3866	61.6023	70.4918	78.0564	86.0749	69.6828	79.3768	68.5474
ENSMUSG00000056268	Dennd1b	protein_coding	1	138891173	139106698	+	19408	5.27374	5.54433	5.67663	4.6971	5.20678	5.0058	5.34922	5.12725	5.62619	5.17983	5.47596	5.45546	4.95257	5.46272	5.12782	5.12202	4.434	4.61517	5.56949	6.79774
ENSMUSG00000066877	Nck2	protein_coding	1	43483739	43609675	+	4455	23.5218	21.7165	22.2807	26.8662	25.7642	24.334	19.365	26.7446	25.4889	25.9847	19.196	23.4542	21.6902	20.8708	26.2643	24.9184	26.0649	28.529	24.7274	15.4277
ENSMUSG00000026051	Ecrg4	protein_coding	1	43769762	43781738	+	902	37.0525	33.5317	29.6575	37.4579	29.3856	37.2162	29.1796	32.0287	30.0994	33.7735	31.2697	28.7888	46.0199	51.6347	37.348	30.3362	33.3305	31.986	50.8524	29.6032
ENSMUSG00000039354	Smarcal1	protein_coding	1	72622410	72672293	+	5728	61.3862	57.7448	60.5285	61.4064	63.5029	59.0532	58.8156	62.2706	59.8185	59.6885	62.0043	65.6539	61.034	59.5486	58.4535	60.1672	58.4572	62.6814	62.9469	58.864
ENSMUSG00000025907	Rb1cc1	protein_coding	1	6276421	6346872	+	14690	55.3254	54.733	51.0849	54.6143	55.4513	56.887	57.5134	58.7934	53.8263	60.905	58.2	55.7983	55.5766	55.0858	53.9177	57.3785	55.0133	53.1824	58.6357	74.5797
ENSMUSG00000033964	Zbtb41	protein_coding	1	139350026	139380743	+	8400	22.9399	28.3437	23.9267	26.9606	25.1309	23.2961	20.7496	28.3234	21.681	22.513	26.6204	27.2335	25.8627	25.9083	22.5933	23.8954	21.3759	23.7061	23.5656	29.1549
ENSMUSG00000046330	Rpl37a	protein_coding	1	72750449	72752755	+	1410	218.019	209.007	249.387	198.368	212.993	206.147	226.489	213.865	196.064	217.218	234.444	213.656	224.055	213.204	249.317	205.611	239.824	204.352	187.721	141.192
ENSMUSG00000039323	Igfbp2	protein_coding	1	72863662	72891633	+	1847	106.873	93.7393	76.229	110.189	94.561	101.138	92.6258	99.4719	94.2044	93.3791	85.5167	104.943	106.753	123.514	93.2848	104.736	118.57	105.261	107.581	40.4625
ENSMUSG00000026185	Igfbp5	protein_coding	1	72897091	72914043	-	6006	119.031	117.859	114.868	123.55	118.802	121.517	104.104	113.841	114.495	124.62	127.135	137.094	123.726	155.093	131.149	118.859	119.631	123.234	129.801	149.345
ENSMUSG00000026182	Tnp1	protein_coding	1	73054233	73055068	-	437	0	0	0	0	0	0	0	0	0	0	0	0	0	0	0	0	0	0	0	16.6316
ENSMUSG00000026556	Vangl2	protein_coding	1	171828527	171856011	-	6990	13.1486	13.4802	12.1861	12.8365	12.053	12.8253	13.388	11.8048	12.7579	12.7728	13.4933	13.4004	13.1182	11.8723	12.4717	11.8925	10.8512	10.71	11.0264	12.7259
ENSMUSG00000051251	Nhlh1	protein_coding	1	171879859	171885140	-	2464	0.42387	0.629486	0.142852	0.129361	0.192093	0.400699	0.118687	0.459796	0.160854	0.475519	0.366302	0.501846	0.483304	5.22382	0.417467	0.421716	0.111939	0.459183	0.305174	0.320618
ENSMUSG00000003458	Ncstn	protein_coding	1	171893580	171910362	-	3975	74.1382	69.3585	69.2463	70.4048	70.5511	68.9015	69.2302	69.3538	69.9462	66.6752	67.2668	69.449	66.1232	72.3036	67.7349	69.6661	65.0166	67.0316	70.4184	85.8966
ENSMUSG00000026553	Copa	protein_coding	1	171910096	171949892	+	9427	101.428	96.8895	103.95	98.8664	96.225	98.261	97.8123	106.259	102.355	97.5426	107.017	107.445	103.424	100.931	98.5319	98.451	93.2753	97.456	103.815	146.319
ENSMUSG00000003464	Pex19	protein_coding	1	171954322	171962850	+	3815	91.164	85.989	91.4336	88.8979	85.2964	84.9382	85.7785	92.8523	93.0866	85.6262	94.4561	92.6197	92.62	90.4299	93.4268	89.2935	83.9382	88.2305	90.2733	99.7288
ENSMUSG00000055322	Tns1	protein_coding	1	73949390	74163608	-	16465	14.8326	17.145	16.632	17.0359	17.3487	14.9553	16.0387	16.5485	16.9106	15.9829	14.924	15.884	18.092	16.4579	14.0099	14.5153	13.5522	16.9158	15.4706	16.6205
ENSMUSG00000026365	Cfh	protein_coding	1	140012446	140111018	-	8383	8.38888	8.11792	7.55788	7.98481	7.7917	8.24437	7.57013	7.32046	7.09194	8.24634	8.47873	6.95126	8.40163	9.83886	7.33164	8.88339	8.68613	8.59288	7.96081	9.34848
ENSMUSG00000026554	Dcaf8	protein_coding	1	171975651	172024572	+	12996	62.5503	59.734	62.0771	59.5012	62.7156	62.2205	60.9371	60.3692	61.4372	63.3803	65.873	61.3232	61.6165	62.5659	60.0158	63.0987	58.364	59.0409	63.4002	64.4354
ENSMUSG00000013698	Pea15a	protein_coding	1	172024295	172034371	-	3861	487.088	497.283	495.845	518.53	476.995	498.443	497.784	487.437	513.37	485.119	500.959	517.191	522.926	486.153	521.446	469.407	493.128	514.626	498.232	571.642
ENSMUSG00000007122	Casq1	protein_coding	1	172037461	172047435	-	1951	0.713765	0.496878	0.902069	0.408439	6.79287	0.404848	0.449684	0.483913	0.711024	0.960885	0.231309	0.554577	0.261593	1.21531	0.527237	0.355069	0.706862	0.773228	0.867189	0.971813
ENSMUSG00000052726	Kcnt2	protein_coding	1	140173896	140539805	+	6983	18.6708	18.4081	16.382	13.8992	16.6742	16.2315	17.0449	16.9273	14.2464	16.4099	14.25	14.2771	12.6928	13.5092	15.062	17.5095	18.0903	15.3654	19.6252	22.0834
ENSMUSG00000033740	St18	protein_coding	1	6557455	6929828	+	6464	27.1983	26.7847	27.2267	26.406	28.2643	26.241	26.2404	24.8005	26.4578	27.4068	36.8274	27.8577	27.766	35.24	21.6024	28.5605	22.1456	21.5001	20.9683	38.9624
ENSMUSG00000026361	Cdc73	protein_coding	1	143474538	143578631	-	17613	22.1873	22.412	19.8846	21.2823	21.9688	21.5593	20.1405	22.3954	18.4637	20.5292	21.2152	21.7904	21.269	21.4623	20.3094	21.8583	19.9194	19.8068	23.1609	25.0551
ENSMUSG00000006304	Arpc2	protein_coding	1	74275243	74307368	+	2033	221.418	216.675	214.343	219.814	212.562	213.394	213.327	226.253	214.061	208.977	211.435	213.036	212.884	207.016	227.94	221.23	225.077	216.861	228.211	296.183
ENSMUSG00000033849	B3galt2	protein_coding	1	143516402	143530352	+	9288	25.0571	20.9997	20.7675	22.0322	23.2888	25.4697	23.4258	23.3995	22.1472	24.8515	19.7024	19.5707	18.06	19.912	25.6384	26.7758	27.9738	24.1195	27.7083	29.4295
ENSMUSG00000038034	Igsf8	protein_coding	1	172089208	172147287	+	5217	122.052	123.717	121.107	132.551	123.75	131.265	120.408	112.707	134.85	141.221	109.469	118.6	117.752	114.791	116.133	122.76	120.753	144.004	120.064	41.8246
ENSMUSG00000006299	Aamp	protein_coding	1	74318999	74323897	-	3458	168.834	159.4	162.354	175.319	170	171.597	166.773	166.053	175.88	177.412	156.214	168.291	171.55	161.085	161.822	174.537	167.979	175.701	165.807	110.893
ENSMUSG00000018196	Glrx2	protein_coding	1	143592076	143622512	+	8772	46.4145	41.7513	41.972	41.0969	43.1122	44.0986	41.0729	41.4153	44.7312	40.6855	46.5843	46.642	42.5307	46.839	45.2638	44.4018	43.0454	41.7685	46.0539	49.1365
ENSMUSG00000018199	Ro60	protein_coding	1	143626528	143652806	-	9541	48.9313	53.8098	49.6936	51.4484	51.0226	45.4493	44.8429	50.961	43.4729	49.171	54.9856	48.6986	49.2306	50.1997	47.9496	46.4682	42.2356	46.3275	51.169	54.9466
ENSMUSG00000007097	Atp1a2	protein_coding	1	172099276	172125631	-	7038	748.068	684.316	779.293	723.904	713.339	699.627	723.756	743.218	722.156	703.274	800.84	814.769	824.509	789.368	720.909	681.174	707.101	736.761	735.977	765.398
ENSMUSG00000038026	Kcnj9	protein_coding	1	172148068	172156849	-	4288	202.81	177.604	182.971	206.873	196.921	192.491	183.391	190.496	207.092	202.694	183.229	206.476	183.215	177.34	199.886	194.954	207.442	222.389	203.419	153.653
ENSMUSG00000044708	Kcnj10	protein_coding	1	172168777	172201652	+	5407	267.172	263.912	271.46	253.576	257.843	251.77	259.884	275.185	247.542	260.469	278.182	287.64	301.703	289.108	229.765	233.721	238.222	258.775	261.555	353.784
ENSMUSG00000050229	Pigm	protein_coding	1	172204113	172211666	+	7554	12.5817	14.1677	13.0469	12.068	13.2208	11.2926	13.5111	12.3732	11.543	12.6257	13.1729	13.3411	11.3505	12.6674	11.098	12.8158	12.0857	12.157	12.8162	12.9889
ENSMUSG00000026179	Pnkd	protein_coding	1	74324089	74392843	+	7832	76.7665	82.7562	84.9857	85.2824	88.6563	85.8235	86.3293	81.7782	95.468	91.4065	77.2403	83.8365	88.9496	76.788	82.7429	81.2633	74.3426	85.6419	81.5844	75.5304
ENSMUSG00000018189	Uchl5	protein_coding	1	143653010	143683043	+	2921	59.1156	64.583	51.9365	61.9268	60.1977	60.5711	64.0754	61.8635	53.7325	63.2971	58.2451	63.0234	63.5413	62.1554	58.2813	64.2106	62.1321	55.2608	60.9462	72.32
ENSMUSG00000026360	Rgs2	protein_coding	1	143875076	143879899	-	3627	38.5861	39.0223	37.9451	43.6771	41.9552	39.9611	37.8154	40.5029	38.0828	37.15	42.2418	37.7579	36.5387	37.2157	42.3282	41.7324	36.2738	39.0452	43.1225	50.3145
ENSMUSG00000006301	Tmbim1	protein_coding	1	74327406	74344781	-	12659	14.3282	15.7293	17.712	15.0825	15.872	18.5937	16.9566	16.1243	17.3141	17.845	16.4521	14.4813	18.4919	17.3656	14.4841	15.5003	14.2277	16.7135	15.4886	20.6066
ENSMUSG00000037995	Igsf9	protein_coding	1	172309355	172326444	+	6612	3.81731	4.16383	4.1523	5.18227	4.40245	3.97199	3.89218	3.99806	5.30498	4.3238	4.06101	3.43642	3.57639	3.66285	3.61704	4.08603	3.46232	4.62016	4.4637	2.60467
ENSMUSG00000073650	Catip	protein_coding	1	74401267	74408480	+	2211	4.80246	4.64755	4.77595	6.12696	6.9574	5.26929	3.83577	6.40511	5.55708	5.51129	4.79655	5.38299	5.84773	5.28537	5.46653	5.87466	5.7384	4.8614	6.4618	5.07374
ENSMUSG00000026547	Tagln2	protein_coding	1	172327614	172334947	+	2082	30.9345	28.775	31.4455	33.0687	30.4633	29.4015	30.1996	35.8237	29.507	30.6145	33.9222	36.1551	34.7273	38.0698	31.867	29.7791	30.2048	33.8739	38.1031	33.6188
ENSMUSG00000035131	Brinp3	protein_coding	1	146370498	146778209	+	7003	21.1528	20.0166	20.0044	16.9318	19.1611	17.7078	19.3766	20.0875	17.6581	19.7762	22.3612	21.3876	21.2563	16.8564	19.6459	19.2895	17.7629	18.9567	19.4886	29.2627
ENSMUSG00000026176	Ctdsp1	protein_coding	1	74430668	74436444	+	3334	25.4264	29.4254	29.9833	28.8726	28.2514	29.8507	26.5779	27.9213	28.4123	29.661	27.7484	32.3138	29.6975	30.8346	23.6025	27.0634	29.1205	32.9179	25.8807	20.0463
ENSMUSG00000026544	Dusp23	protein_coding	1	172458331	172460529	-	1410	13.7033	11.0004	12.4818	15.0331	11.5812	12.184	10.9926	10.9812	14.1953	14.2928	13.9226	11.2912	16.1677	11.6511	10.2134	15.2304	12.9106	13.9088	11.5992	11.9901
ENSMUSG00000037872	Ackr1	protein_coding	1	173159453	173161317	-	1405	80.6542	87.3503	73.9048	76.6805	71.924	68.7261	73.8916	78.4857	73.204	73.7199	77.0876	79.7596	68.5335	77.2675	68.4539	69.1507	68.1201	62.2754	67.167	115.267
ENSMUSG00000032487	Ptgs2	protein_coding	1	149975782	149983978	+	4580	6.61311	5.07987	5.45657	5.8112	7.8025	5.99292	8.10926	6.84379	5.58172	6.90728	6.65102	5.16354	6.20317	5.39887	6.40092	6.99546	7.46755	5.55832	7.3471	12.3848
ENSMUSG00000033364	Usp37	protein_coding	1	74474670	74583443	-	11081	19.1805	21.2411	16.5495	21.8615	22.2542	21.8831	19.7408	21.2151	18.6351	19.0751	22.5418	20.4771	21.417	20.7862	19.4709	19.5206	16.229	19.0596	20.2221	26.735
ENSMUSG00000005338	Cadm3	protein_coding	1	173160825	173195261	-	7248	360.771	355.236	347.471	362.723	354.204	334.72	341.064	318.482	372.066	349.661	364.146	366.61	339.424	355.384	350.082	346.298	321.064	337.622	327.863	382.401
ENSMUSG00000026174	Cnot9	protein_coding	1	74545217	74570001	+	3826	57.826	53.2085	53.6353	62.0247	53.9379	51.9209	52.7408	60.5062	54.3343	52.4285	57.2656	59.5893	57.4487	59.9804	51.2168	57.3511	53.6352	56.729	56.9956	56.0807
ENSMUSG00000006010	Odr4	protein_coding	1	150237056	150268831	-	4100	121.551	122.76	115.898	116.226	123.351	119.875	120.401	113.662	116.583	118.997	121.847	116.077	122.488	119.834	110.453	124.693	115.709	107.301	127.556	134.416
ENSMUSG00000026173	Plcd4	protein_coding	1	74582047	74606953	+	7045	11.4399	12.3567	11.2416	13.3697	12.2948	12.7812	13.3665	12.9455	11.9269	12.1076	13.0357	12.9667	14.6096	12.621	11.9363	11.4555	10.649	13.4904	12.1945	14.3983
ENSMUSG00000026135	Zfp142	protein_coding	1	74604286	74627304	-	11355	20.1586	22.7433	22.2259	22.8498	21.3837	20.7464	19.213	21.9004	20.7684	19.1926	21.6203	22.9096	20.3009	20.4487	20.2693	20.2697	18.9222	21.2236	20.297	24.4341
ENSMUSG00000006005	Tpr	protein_coding	1	150268589	150325566	+	10496	66.3042	65.9449	61.0679	66.4003	67.9131	65.0376	64.418	66.329	60.7206	62.8036	67.3099	67.6827	69.0638	66.399	64.0204	66.7593	57.9701	60.0423	68.7759	97.6213
ENSMUSG00000026172	Bcs1l	protein_coding	1	74627448	74631283	+	2192	26.5233	21.051	26.4954	23.557	24.4	26.9352	24.8151	29.9773	26.2181	22.0224	23.6759	26.5136	28.0175	24.6471	21.9383	25.9935	27.1791	26.2382	21.869	34.8149
ENSMUSG00000028354	Fmn2	protein_coding	1	174329391	174650295	+	7960	52.4176	48.5435	50.6313	48.5527	45.5181	50.0359	45.9975	52.2584	48.2983	48.9573	50.3159	54.7981	52.7466	51.5745	49.8489	48.0175	50.9362	51.1226	50.5393	63.4583
ENSMUSG00000050069	Grem2	protein_coding	1	174661351	174749385	-	3745	34.7674	34.8418	27.6326	29.8745	30.4591	29.7383	31.6261	33.5293	29.792	31.5368	27.8965	31.9868	32.6618	24.9633	30.0077	32.0011	30.4173	30.1613	34.8366	36.4519
ENSMUSG00000026171	Rnf25	protein_coding	1	74632907	74640531	-	2181	94.9759	94.8518	103.772	93.0954	97.6583	94.5222	98.8223	102.42	97.0419	99.171	106.976	96.5966	103.587	91.8638	93.1481	102.275	91.5598	100.554	94.0368	115.548
ENSMUSG00000026527	Rgs7	protein_coding	1	174886653	175320066	-	6019	68.7139	69.0939	60.0583	62.5683	64.6398	60.7583	63.0171	59.511	60.5152	59.1387	65.6795	65.9209	60.8813	61.031	67.5904	61.0276	64.3834	62.6272	68.4612	90.511
ENSMUSG00000026526	Fh1	protein_coding	1	175427940	175453201	-	3392	79.6962	74.5919	79.9028	75.7867	77.1652	76.9599	82.681	81.4966	78.2875	73.8517	78.2296	77.1021	80.347	78.5895	75.1312	80.2103	79.5252	74.9948	78.1433	94.1389
ENSMUSG00000026525	Opn3	protein_coding	1	175489987	175520342	-	1913	8.64432	6.89177	7.5439	8.16443	8.78346	6.39979	8.40796	9.67309	9.21974	6.36982	8.49254	10.3423	7.29225	7.52522	6.99023	9.59623	13.6972	7.19586	7.37013	14.8668
ENSMUSG00000033276	Stk36	protein_coding	1	74640604	74676053	+	6437	5.05685	3.55415	6.12437	4.8775	4.92656	4.96959	5.31552	6.18947	5.84943	4.95101	6.06432	6.65147	6.36937	7.91951	4.67418	4.43926	5.05616	6.12262	5.66561	6.03824
ENSMUSG00000078185	Chml	protein_coding	1	175509803	175520467	-	6975	9.85769	11.0075	8.52843	10.1907	10.3485	9.11593	10.3142	11.0722	9.68844	10.7173	9.93148	10.1051	9.48786	8.98407	9.62275	10.5773	9.37187	9.51641	10.592	14.2257
ENSMUSG00000033257	Ttll4	protein_coding	1	74700904	74742889	+	11527	16.6866	17.9467	16.2756	18.5131	19.7096	18.3126	18.5711	20.7218	18.2064	17.8898	19.2227	16.9627	18.4188	20.8047	17.4236	17.6535	17.0128	17.3079	19.3744	24.2751
ENSMUSG00000026170	Cyp27a1	protein_coding	1	74752733	74777051	+	2173	12.5766	12.0451	11.5007	10.3413	11.4354	12.9038	12.3814	12.1653	14.1356	12.4016	11.2146	10.8831	14.4053	24.317	8.52071	11.5563	11.2967	10.2399	11.3329	14.6149
ENSMUSG00000033227	Wnt6	protein_coding	1	74811051	74823761	+	2192	7.62347	6.01458	3.05098	5.88924	5.18231	6.66623	4.53609	5.51307	5.15321	4.91763	5.86751	6.76943	7.14019	8.42173	7.15636	6.87367	5.91397	6.02188	6.94661	1.58577
ENSMUSG00000026167	Wnt10a	protein_coding	1	74830675	74842654	+	2468	8.46366	8.56285	6.9884	9.10518	6.90414	7.60094	5.33225	7.42131	7.14642	8.26062	7.31416	6.82657	7.4446	6.58782	9.16939	6.52601	7.48776	10.1621	7.92167	2.88088
ENSMUSG00000026197	Zfand2b	protein_coding	1	75145290	75148046	+	1772	36.5428	35.1219	37.5427	33.8173	35.1248	35.7709	39.7737	32.6071	35.0045	33.7221	33.3624	32.1	35.5223	35.4589	33.5236	38.8005	37.8237	32.9893	31.9324	23.7179
ENSMUSG00000033124	Atg9a	protein_coding	1	75157504	75168567	-	5762	65.7065	67.3976	65.1805	70.6142	66.7425	62.0975	63.2394	63.1812	68.3733	64.2166	66.0635	65.5884	62.1205	62.8126	65.6958	67.4165	63.7607	70.4932	66.2947	44.2577
ENSMUSG00000026199	Ankzf1	protein_coding	1	75168795	75176031	+	5142	32.2614	29.7874	31.9677	34.2178	33.8281	35.4069	35.3185	34.2246	35.9193	37.5521	31.4635	32.8857	31.6954	31.9159	30.5571	33.1416	32.4523	33.1154	32.9398	29.9593
ENSMUSG00000026200	Glb1l	protein_coding	1	75174880	75187457	-	5905	10.0226	10.8351	11.0275	9.14944	9.65872	9.93175	9.06305	9.24128	9.53108	8.3337	10.0115	8.55952	9.30562	9.92365	8.66634	9.32647	8.26752	8.94155	10.5375	12.1477
ENSMUSG00000026201	Stk16	protein_coding	1	75187482	75192250	+	4518	42.3422	39.1797	41.5248	44.3761	42.9003	46.1537	42.9151	43.8413	45.3104	43.2053	43.9997	47.4175	43.9804	42.734	45.0229	44.427	44.9318	47.2471	44.3547	36.7199
ENSMUSG00000026203	Dnajb2	protein_coding	1	75213050	75222336	+	4249	124.253	114.44	110.012	115.713	117.299	114.463	125.196	116.831	119.631	121.718	112.848	123.939	124.639	117.266	105.975	114.737	109.379	120.226	110.474	70.9496
ENSMUSG00000026204	Ptprn	protein_coding	1	75223671	75241146	-	4249	356.701	374.394	389.762	385.211	371.001	395.58	410	363.292	399.377	373.757	363.024	352.972	365.47	304.923	378.749	377.428	412.526	446.863	376.815	235.309
ENSMUSG00000033061	Resp18	protein_coding	1	75248843	75255059	-	1032	250.309	270.157	277.974	241.067	243.08	241.09	264.957	283.051	257.125	248.414	301.512	267.05	315.024	205.466	258.156	225.543	188.422	242.657	248.646	316.767
ENSMUSG00000026209	Dnpep	protein_coding	1	75284540	75294634	-	4289	33.8479	37.2032	34.7145	36.6012	37.6314	36.1412	34.9788	34.5155	37.2411	35.7322	34.5118	36.1105	35.4208	34.1567	33.9362	36.0179	31.7682	36.7557	33.5739	22.9504
ENSMUSG00000026207	Speg	protein_coding	1	75351941	75408964	+	12741	52.2987	56.7752	54.8383	63.0937	61.389	58.4288	57.7268	51.6628	63.2423	60.2163	51.8723	56.3755	49.8178	49.6215	53.9105	54.4389	54.8994	62.8866	52.5261	25.5584
ENSMUSG00000026385	Dbi	protein_coding	1	120041010	120048808	-	1422	405.182	385.991	380.701	350.464	363.143	371.6	370.388	394.509	341.158	383.803	393.049	382.617	422.197	434.481	375.793	376.695	393.554	342.663	371.612	372.557
ENSMUSG00000026389	Steap3	protein_coding	1	120118487	120200435	-	5715	5.54342	5.59764	5.29675	6.49762	4.55511	6.08115	4.29839	6.14541	5.51346	5.20746	4.61944	6.22061	6.22147	5.30459	5.35468	5.0607	5.74318	6.69815	5.78929	4.47876
ENSMUSG00000036907	C1ql2	protein_coding	1	120268312	120270903	+	1999	19.9409	33.5583	27.8209	40.501	43.6854	40.7968	35.4034	35.5164	42.2319	36.223	25.3974	29.6147	34.4671	16.9446	36.5349	36.7336	36.1502	42.544	38.1805	9.32669
ENSMUSG00000052423	B4galt3	protein_coding	1	171097898	171104468	+	5470	28.8312	28.781	28.7639	33.4479	30.2854	29.6016	30.5275	30.757	32.751	28.7886	29.4118	30.3486	28.6441	28.7327	28.3957	28.843	29.0945	31.0608	28.1122	27.614
ENSMUSG00000062729	Ppox	protein_coding	1	171103563	171108760	-	4516	26.6732	23.9991	27.8254	26.5386	26.8835	26.279	26.162	25.4217	31.1564	29.733	26.1317	26.252	28.1027	28.2395	24.8276	27.1896	24.8578	26.5152	24.5183	25.7503
ENSMUSG00000062963	Ufc1	protein_coding	1	171116136	171122597	-	2070	117.644	113.145	97.4341	103.246	111.927	102.739	105.958	106.361	103.969	108.564	99.9583	104.016	113.744	107.835	108.951	106.254	105.797	94.0122	115.426	101.823
ENSMUSG00000013973	Dedd	protein_coding	1	171156713	171169899	+	5861	22.7499	25.2731	22.9413	26.1044	24.2675	25.4706	25.7467	27.2232	25.0209	26.0684	24.4083	26.5043	25.7463	26.0645	23.3861	23.5208	22.9652	25.1278	24.4085	20.4341
ENSMUSG00000013997	Nit1	protein_coding	1	171165576	171173196	-	4932	40.835	34.9475	38.8956	38.7769	39.2512	37.5951	41.566	41.0418	37.2076	40.0062	37.6527	43.6566	42.1168	42.3404	37.5416	41.8214	39.7061	43.434	39.8311	40.8456
ENSMUSG00000006412	Pfdn2	protein_coding	1	171173238	171186822	+	1937	164.544	181.67	163.001	168.917	175.081	161.784	173.625	181.219	172.186	164.289	189.53	164.703	166.258	164.378	183.344	158.79	157.488	160.631	156.931	145.276
ENSMUSG00000045259	Klhdc9	protein_coding	1	171186014	171188366	-	1558	21.5631	24.0174	26.4329	22.8114	23.8481	22.3066	25.3402	16.4826	22.8954	20.3051	20.8552	23.2151	20.0915	18.6972	23.1081	27.2338	21.7751	21.0599	23.4079	15.9217
ENSMUSG00000006411	Nectin4	protein_coding	1	171197667	171215855	+	3746	11.9888	15.5271	11.5575	12.7209	14.9096	13.3892	11.9445	10.3333	13.4901	12.0108	13.2518	13.4928	12.9431	11.8002	12.906	12.2052	11.339	10.6216	14.7038	13.3284
ENSMUSG00000026641	Usf1	protein_coding	1	171238881	171245689	+	2806	89.7642	92.1042	81.5366	99.6223	98.3407	97.5359	94.6327	92.1907	89.4813	102.553	81.5399	89.0725	98.3997	96.4505	90.8215	99.2449	96.3297	106.315	92.4528	67.2882
ENSMUSG00000103711	Tstd1	protein_coding	1	171246440	171247920	+	867	6.02316	5.59059	3.65385	6.43374	4.91333	6.14941	4.38498	9.80049	8.68576	7.29765	7.54742	7.66604	6.27905	9.96246	5.63556	4.9938	6.36257	6.74245	5.42063	2.73357
ENSMUSG00000038235	F11r	protein_coding	1	171265103	171292171	+	2663	16.799	18.3471	15.9934	16.3383	13.2415	15.5717	13.837	17.4429	14.8834	14.3435	17.3701	17.471	17.5681	28.9371	16.7062	17.429	13.5682	14.9412	16.0245	19.4015
ENSMUSG00000053483	Usp21	protein_coding	1	171109519	171115564	-	4755	38.5845	39.2249	39.6772	42.2984	40.115	37.7072	39.8536	43.4034	41.3849	43.861	39.339	42.8111	41.2517	43.6672	37.0461	39.2989	36.7177	45.3284	40.7602	30.7694
ENSMUSG00000038576	Susd4	protein_coding	1	182591425	182722797	+	3858	114.196	112.017	108.844	117.196	110.6	110.453	111.126	111.933	120.66	113.827	113.523	117.148	115.047	102.504	106.983	109.756	102.663	112.224	111.194	134.616
ENSMUSG00000030768	Disp1	protein_coding	1	182867830	183003049	-	5224	5.19809	6.60623	5.52507	7.93204	7.02184	5.55652	6.32584	6.28927	6.7145	6.50434	6.52219	6.98281	8.30424	7.03513	6.301	6.23253	5.12142	7.25551	7.5929	5.74657
ENSMUSG00000046836	Brox	protein_coding	1	183057916	183078800	-	5010	48.3642	50.8504	46.4398	48.5435	50.6383	45.0897	45.647	46.2446	44.4207	46.3994	46.9299	44.7971	47.7091	48.0365	43.8865	48.5332	44.2629	43.3224	47.9537	49.0085
ENSMUSG00000042901	Aida	protein_coding	1	183078134	183106331	+	6175	35.6877	35.9819	34.2582	36.417	33.4963	36.2311	35.4248	33.8505	33.1518	35.9758	33.5448	37.0464	35.65	34.8597	35.3985	35.5064	33.5001	34.3856	36.258	37.1525
ENSMUSG00000056050	Mia3	protein_coding	1	183107682	183150894	-	7161	126.79	125.058	116.395	120.715	128.789	119.427	128.314	128.07	119.081	120.228	124.779	124.933	122.324	127.737	120.985	123.849	116.205	115.023	127.976	149.373
ENSMUSG00000090071	Cdk5r2	protein_coding	1	74894093	74896891	+	2799	313.312	315.309	262.827	313.166	322.14	326.356	317.938	283.605	350.466	305.331	244.183	312.009	260.077	287.655	344.625	308.317	383.326	380.915	279.328	189.217
ENSMUSG00000047021	Cfap65	protein_coding	1	74941230	74974758	-	7817	6.05691	6.82071	6.61918	6.19795	4.75315	5.96157	4.93829	6.15963	5.78014	5.33603	5.54218	5.43768	7.59536	8.83966	4.83593	5.11778	4.69282	5.35535	6.22857	7.6403
ENSMUSG00000026162	Nhej1	protein_coding	1	75006298	75101844	-	1586	13.1704	8.19047	10.4309	10.6517	12.9819	11.7034	10.5103	8.81014	12.87	9.30842	10.9549	9.64836	11.0483	12.1735	8.26932	12.3391	10.7823	12.722	11.8529	10.8588
ENSMUSG00000033159	Cnppd1	protein_coding	1	75111198	75119341	-	5635	27.6781	27.2845	27.3594	27.9716	25.3248	27.0178	27.7134	31.8	26.6926	29.1516	24.5463	26.086	30.6433	36.6074	25.2368	28.3058	27.8999	32.5272	27.1222	29.1327
ENSMUSG00000049339	Retreg2	protein_coding	1	75119422	75124553	+	2999	251.556	247.928	246.708	257.42	245.655	255.341	249.051	253.673	262.798	262.387	233.843	259.504	244.548	252.094	249.271	245.427	257.792	275.028	250.107	286.34
ENSMUSG00000072258	Taf1a	protein_coding	1	183170325	183191020	+	2384	42.4951	34.8076	41.4884	38.8405	39.6086	41.663	35.9422	45.384	39.4849	36.959	38.8059	42.0785	41.4603	40.1382	34.3023	42.7877	36.444	38.521	40.3731	44.9347
ENSMUSG00000049353	Rd3	protein_coding	1	191709331	191720244	+	5313	1.53986	0.328428	0.463751	0.419955	0.712693	0.780492	0.605475	0.639716	0.559493	0.573379	0.424698	0.494573	0.608382	10.8381	0.532422	0.749718	0.83062	0.60337	0.70765	0.3866
ENSMUSG00000032997	Chpf	protein_coding	1	75451213	75455951	-	3856	82.1141	92.4156	79.4162	96.4256	89.7904	96.8375	89.7203	82.9038	94.872	98.8148	79.9929	93.118	87.0027	83.2315	87.0315	86.1882	88.4104	107	82.5857	17.2096
ENSMUSG00000026211	Obsl1	protein_coding	1	75455954	75483005	-	8467	12.7052	11.7927	11.5153	13.8348	13.9474	14.2262	12.7795	12.8454	14.4411	14.0319	12.6852	14.0932	14.0245	14.9219	13.394	13.6224	13.2257	15.3004	12.7886	5.65421
ENSMUSG00000051703	Tmem198	protein_coding	1	75456176	75462337	+	2504	68.3347	65.5822	66.7707	75.7403	67.4817	69.7119	71.0088	64.7004	66.4005	61.6722	56.7709	67.4077	68.2122	63.9841	74.3545	62.9386	70.9371	87.3572	67.9427	21.5168
ENSMUSG00000032968	Inha	protein_coding	1	75483721	75487010	+	1475	120.727	129.868	129.102	125.013	125.63	126.377	131.253	116.238	145.506	130.434	118.711	124.074	117.068	114.362	126.575	118.705	119.49	131.68	116.743	52.9168
ENSMUSG00000026213	Stk11ip	protein_coding	1	75498173	75513979	+	5743	39.5846	32.8144	36.4061	35.6598	37.3758	37.5124	36.1036	36.4625	40.2004	37.9883	36.0681	38.7566	37.5911	38.4256	33.0013	35.614	36.4043	40.1571	39.0836	26.604
ENSMUSG00000006576	Slc4a3	protein_coding	1	75522910	75538816	+	8599	98.1987	100.65	103.644	108.182	108.49	106.62	98.5924	96.6621	115.391	113.993	91.9991	102.926	96.9022	85.1437	98.8684	99.895	101.327	111.358	102.29	44.8333
ENSMUSG00000041670	Rims1	protein_coding	1	22356475	22844805	-	8103	109.516	96.8811	92.0909	92.4808	95.5338	101.084	93.6558	97.3592	93.5224	95.0878	119.267	119.508	108.418	96.0197	116.25	102.782	104.057	98.0672	111.683	138.131
ENSMUSG00000025993	Slc40a1	protein_coding	1	45947228	45965679	-	9000	5.47351	5.49332	5.2407	4.85202	4.73317	4.30034	5.58893	5.14017	5.17451	4.99916	4.41255	4.92902	4.63112	4.68568	4.45743	5.23403	4.99536	4.12761	5.07566	6.77647
ENSMUSG00000016252	Atp5e	protein_coding	2	174302865	174305898	-	1756	173.772	144.97	153.543	141.766	153.505	150.91	165.541	152.908	145.582	160.939	153.94	163.283	164.504	164.925	164.752	177.524	167.909	151.523	150.518	89.5276
ENSMUSG00000027304	Rtf1	protein_coding	2	119505549	119565888	+	5731	66.0923	70.0965	66.3316	67.6035	63.6761	64.9142	61.0301	68.3004	59.8563	65.0955	62.838	69.9618	65.6922	69.0332	69.0575	64.1246	65.405	68.999	71.836	84.8588
ENSMUSG00000016257	Prelid3b	protein_coding	2	174306860	174314874	-	1860	85.9116	74.6341	70.7759	87.5694	87.92	79.4105	79.5574	80.0974	74.9007	84.6633	79.7026	85.179	79.6651	80.8566	74.7975	86.6856	82.1521	85.5666	88.1317	88.6842
ENSMUSG00000027296	Itpka	protein_coding	2	119572818	119581744	+	1818	146.59	181.298	130.107	170.419	161.417	173.569	154.909	140.319	160.675	174.785	120.02	134.249	125.58	143.091	163.943	168.041	182.361	176.85	144.558	65.3556
ENSMUSG00000014873	Surf2	protein_coding	2	26806379	26809847	+	3408	53.6305	60.3036	57.4251	60.5131	62.5673	57.0723	58.609	60.2814	57.1607	57.0025	51.3124	57.7818	56.0088	53.5716	50.1039	56.966	56.329	56.9918	56.5948	55.9585
ENSMUSG00000050600	Zfp831	protein_coding	2	174485327	174552625	+	9807	13.0104	11.4269	12.8132	16.641	13.8998	15.5845	13.4488	16.2695	13.7409	15.1015	10.6068	14.1692	13.3399	12.0886	14.5795	14.8515	15.0185	17.2285	15.8717	16.1432
ENSMUSG00000027524	Edn3	protein_coding	2	174602412	174624333	+	4113	6.77148	9.42776	7.95886	7.43973	7.65271	9.12187	7.75016	8.17176	7.46821	7.1218	7.29647	8.15497	6.16297	7.61778	6.8776	7.5371	7.30954	7.83993	7.95278	8.18238
ENSMUSG00000014867	Surf4	protein_coding	2	26810052	26823793	-	3281	80.4295	80.9564	80.5676	82.3824	77.2513	77.2164	79.4172	79.2468	77.3121	77.1358	73.105	82.0189	88.5095	91.2107	82.4541	76.8538	83.3926	88.7393	80.3286	80.1801
ENSMUSG00000027459	Fam110a	protein_coding	2	151811318	151822139	-	2207	6.70407	5.71016	7.01742	6.78797	4.18201	7.78406	6.62538	6.33117	6.01611	5.52128	3.98733	5.32271	8.24792	6.75298	5.826	6.82695	7.37347	5.89551	7.15493	2.86363
ENSMUSG00000050530	Fam171a1	protein_coding	2	3115261	3228843	+	4442	59.3293	56.2615	57.6872	61.1731	62.3347	62.4578	59.7792	61.6798	60.4511	61.9866	52.8801	56.0233	58.3672	53.4927	65.882	63.2386	62.031	68.9418	66.8239	70.7837
ENSMUSG00000060257	Scrt2	protein_coding	2	151923449	151937722	+	3395	24.4569	25.356	22.4981	29.1988	24.2584	25.65	24.9805	24.75	29.1859	25.6078	19.6731	24.2211	21.2466	22.9973	22.8755	22.1391	25.9975	25.5501	24.3636	15.7768
ENSMUSG00000032802	Srxn1	protein_coding	2	151947436	151951242	+	2820	108.516	111.998	103.349	107.718	119.84	119.319	109.304	104.991	105.411	104.786	111.861	114.337	114.501	103.299	104.961	106.92	112.283	111.605	103.793	127.689
ENSMUSG00000068079	Tcf15	protein_coding	2	151985481	151991017	+	980	4.0853	3.75893	1.79585	1.78888	2.41488	5.44035	3.87936	1.54141	2.22439	1.19559	2.07222	1.57723	2.25673	2.24664	1.57445	2.29735	3.09591	2.50145	2.49371	0.6449
ENSMUSG00000052406	Rexo4	protein_coding	2	26843575	26854398	-	3662	74.0104	63.0566	71.6085	75.552	75.2887	78.727	80.6577	81.8816	76.7905	78.2612	72.8315	77.411	78.0466	77.6974	73.1732	76.0462	74.9423	84.8621	78.9013	79.1297
ENSMUSG00000026643	Nmt2	protein_coding	2	3285249	3329914	+	6556	99.2482	96.2607	94.0637	93.6887	90.0646	91.865	92.5597	105.874	88.3555	91.6826	99.226	101.026	95.3633	91.3717	101.397	95.5475	99.6663	94.4868	102.682	124.333
ENSMUSG00000049950	Rpp38	protein_coding	2	3329986	3333680	-	1042	35.7494	31.0732	27.6996	32.4252	28.8442	37.3325	33.9595	29.3563	31.7609	28.786	27.2849	34.7112	36.8981	34.62	32.5768	39.7228	30.4405	38.9086	30.6697	38.0596
ENSMUSG00000026644	Acbd7	protein_coding	2	3337205	3342030	+	534	63.2387	66.8057	65.2561	54.915	59.3863	72.1078	62.9796	65.4161	53.8109	60.5587	59.5796	63.68	77.7341	90.0726	68.3833	74.2684	61.9815	63.2101	70.7593	55.3298
ENSMUSG00000074698	Csnk2a1	protein_coding	2	152068759	152123772	+	7089	77.0777	76.0047	73.3865	74.0323	77.6844	79.4148	74.1321	76.2056	69.1605	72.5915	75.1503	76.2268	76.3621	80.5119	71.1007	75.2202	78.4771	74.8804	77.5391	83.2684
ENSMUSG00000027465	Tbc1d20	protein_coding	2	152135748	152155916	+	4171	68.5677	81.95	73.9249	80.6226	80.7397	76.6944	70.0436	73.9718	74.7364	70.7895	73.032	74.8941	75.2929	76.9457	73.8001	75.361	75.6498	78.349	78.3318	74.2841
ENSMUSG00000000392	Fap	protein_coding	2	62331287	62404419	-	5662	5.59531	5.27337	3.97866	4.58809	3.76179	4.74305	3.97708	4.26869	4.20005	3.47655	2.90919	2.94832	2.67413	7.23871	4.49643	5.71981	4.53038	3.29716	4.3162	6.1671
ENSMUSG00000015488	Cacfd1	protein_coding	2	26899938	26911101	+	4693	48.7379	47.8817	50.0267	49.9887	49.016	47.4201	45.1784	49.9316	49.7859	47.1368	48.0325	52.7964	54.3393	48.8995	49.8647	48.8224	45.7247	47.3738	49.23	56.3927
ENSMUSG00000027297	Ltk	protein_coding	2	119581801	119590776	-	3594	35.6469	34.2557	35.5513	32.859	35.9532	34.8338	37.9998	30.4197	36.8885	37.7519	24.7993	24.8153	27.3598	27.85	34.2736	31.8518	32.8464	34.3667	29.0298	21.6295
ENSMUSG00000027466	Rbck1	protein_coding	2	152158254	152174573	-	4601	73.0176	73.5326	70.0761	80.6737	75.8686	81.93	78.4343	73.5838	83.5159	80.6245	71.6993	73.0682	76.5387	70.6748	68.1325	78.255	74.5145	81.1909	70.6025	42.3075
ENSMUSG00000032715	Trib3	protein_coding	2	152179342	152185952	-	2125	1.6383	3.5583	1.98769	1.42498	1.7819	2.97358	2.89004	1.51058	2.89099	2.42606	1.91132	2.18215	2.00145	5.73838	2.29931	1.95597	1.94695	2.4847	2.03469	1.04094
ENSMUSG00000059361	Nrsn2	protein_coding	2	152210675	152218558	-	1455	174.668	191.083	194.016	178.98	181.845	182.672	181.295	189.472	183.19	188.596	206.722	202.798	219.347	156.209	196.184	155.569	171.178	181.961	176.488	202.523
ENSMUSG00000036067	Slc2a6	protein_coding	2	26911375	26917921	-	3211	39.3025	38.4624	41.6553	37.2747	39.3571	40.649	43.8074	37.0471	44.9298	44.8091	40.2656	39.4725	37.2988	37.8176	42.3661	44.6041	42.7771	42.2831	38.9908	21.7983
ENSMUSG00000051817	Sox12	protein_coding	2	152235531	152239966	-	4453	27.4023	31.7404	29.0885	31.3163	28.4331	29.8436	31.3919	25.4845	30.2621	28.0487	23.6638	28.2549	25.5586	27.9924	32.3399	27.6131	28.3065	33.2847	24.9918	19.8698
ENSMUSG00000074682	Zcchc3	protein_coding	2	152253875	152256947	-	3073	19.939	21.1989	17.0667	21.8859	16.5576	20.2412	20.3655	16.0988	21.0877	21.3518	23.4233	19.013	21.1477	22.5963	21.5904	21.0775	19.5666	20.9864	20.0039	14.0879
ENSMUSG00000032680	6820408C15Rik	protein_coding	2	152257507	152286249	+	1787	6.33156	7.16072	5.31822	5.797	5.42977	5.52503	4.25492	5.3889	5.87753	5.11421	6.56597	5.88174	6.85442	6.6342	5.61233	6.97779	5.86518	4.432	5.15466	5.92391
ENSMUSG00000078868	Gm14412	protein_coding	2	177006313	177016100	-	1581	4.51413	3.18844	5.12062	3.52818	3.74223	2.99756	4.06943	1.67205	3.13366	2.2233	4.13891	2.15086	4.08898	2.35671	3.57844	2.95762	2.61687	2.14692	2.49699	4.19736
ENSMUSG00000026896	Ifih1	protein_coding	2	62426142	62476555	-	8165	5.67084	1.68593	3.19009	3.65006	4.1158	4.71593	2.86534	2.01195	4.66003	2.8126	1.9621	2.47991	2.77114	3.40176	2.11019	3.22402	3.04024	2.86378	3.66075	6.25036
ENSMUSG00000009216	Fam163b	protein_coding	2	27000392	27032503	-	2959	89.0054	101.036	83.1494	103.789	85.5778	90.9578	82.7225	84.9989	97.9143	91.311	81.4416	105.257	85.7226	76.5247	101.074	93.7036	94.891	112.161	104.572	95.0993
ENSMUSG00000026893	Gca	protein_coding	2	62494629	62524453	+	3409	25.7351	21.3844	20.2375	22.1131	22.2844	25.2551	21.0175	24.2052	22.6134	24.0591	16.5475	22.4893	21.2092	22.0086	17.7273	19.6097	20.7935	20.9093	24.5944	28.9212
ENSMUSG00000000889	Dbh	protein_coding	2	27055245	27073212	+	2692	3.0391	3.31299	3.39958	3.43374	3.07691	2.42063	2.8245	1.8237	3.09185	3.22081	4.10715	6.02887	5.11885	3.3973	1.71949	2.05866	3.17621	4.20292	3.21226	3.93241
ENSMUSG00000026648	Dclre1c	protein_coding	2	3425168	3465167	+	9316	8.98748	9.19877	8.46341	8.45108	7.84967	8.86004	8.978	8.61418	9.23217	8.27571	8.76797	9.19182	8.16283	9.6534	8.61247	8.79309	9.41499	7.9752	10.594	12.3639
ENSMUSG00000059742	Kcnh7	protein_coding	2	62523758	63014622	-	15226	42.1512	38.3918	33.8671	33.1914	34.1015	35.1198	28.2918	34.4633	30.8075	32.3201	37.4786	38.2513	33.5978	33.592	43.9127	38.1494	40.9397	35.5815	43.1262	53.203
ENSMUSG00000075324	Fign	protein_coding	2	63801851	63928356	-	9969	4.2605	5.0566	4.41352	4.42836	4.43928	4.19927	3.98961	4.82995	4.69142	4.20765	4.70795	4.7135	5.46086	3.92442	4.17894	3.92615	3.59678	3.93447	5.03487	5.78495
ENSMUSG00000026646	Suv39h2	protein_coding	2	3456852	3476068	-	4410	4.42081	7.07822	4.94857	6.32432	5.95671	5.68662	4.70829	5.86592	5.16777	4.35726	4.29794	6.06358	4.82208	5.60699	4.19852	5.34085	4.12788	5.17394	4.30538	5.98324
ENSMUSG00000009614	Sardh	protein_coding	2	27078405	27138349	-	5432	10.9915	10.9933	13.4782	13.2615	11.5454	11.2328	10.7675	12.0969	12.0392	11.5183	10.5925	10.9837	10.5231	11.8167	11.7407	11.8921	11.3739	12.0808	10.4168	9.36601
ENSMUSG00000109865	Hspa14	protein_coding	2	3489887	3513851	-	4057	24.7996	25.6629	22.471	25.22	23.2167	26.9159	22.9227	25.0864	24.5212	22.9311	25.473	25.6789	22.3923	28.4705	22.2487	23.1369	20.5996	22.45	24.373	33.9602
ENSMUSG00000026888	Grb14	protein_coding	2	64742820	64855331	-	7185	17.0072	15.6509	16.4114	16.0371	17.3912	18.2761	17.2984	17.45	18.0934	16.6008	14.9172	16.6293	19.0604	16.3115	16.3208	17.6921	17.6969	17.558	16.7972	21.3306
ENSMUSG00000051396	Gm45902	protein_coding	2	3505564	3513794	-	4347	10.9719	12.2654	11.1742	12.2454	12.2494	12.7191	13.3877	11.9019	11.3971	10.8893	11.6273	12.2674	10.2144	10.7142	10.8851	11.2747	10.2155	9.93392	11.4168	11.8491
ENSMUSG00000026655	Fam107b	protein_coding	2	3571525	3783179	+	4329	56.4147	38.7853	36.0199	47.3443	44.3906	41.281	48.1665	38.2095	37.5379	40.6528	51.0288	46.8455	51.7167	74.1765	37.7215	48.967	38.2921	39.5524	36.1297	50.9879
ENSMUSG00000009621	Vav2	protein_coding	2	27152116	27316924	-	6915	17.8978	18.1125	17.8157	19.6364	17.0093	18.6756	17.128	18.186	19.545	17.9268	17.1964	19.0221	19.2634	19.3731	17.9993	17.7067	17.0716	20.2615	19.4104	16.2685
ENSMUSG00000109946	Brd3os	protein_coding	2	27332336	27333116	+	1898	51.7256	53.6291	63.6099	61.1294	58.8529	63.3593	59.629	52.8266	59.6188	54.6948	55.5189	54.0746	50.1943	52.2005	58.2606	55.2951	54.4951	59.1147	57.1489	52.0286
ENSMUSG00000034032	Rpap1	protein_coding	2	119593785	119617985	-	6636	20.2504	17.7053	20.5273	20.3179	20.3991	20.1452	20.4482	21.1985	21.9794	20.0577	19.8576	20.7769	19.5093	17.6355	18.6398	19.8865	19.4103	22.25	20.0282	13.7381
ENSMUSG00000019188	H13	protein_coding	2	152511381	152550590	+	8884	36.2089	38.8462	36.0941	39.8253	39.5585	37.7192	36.4732	40.1068	37.2522	36.1896	37.9202	40.382	40.0222	38.1083	36.183	35.0502	34.3064	40.1594	35.0836	35.4452
ENSMUSG00000042814	Mcts2	protein_coding	2	152528955	152529866	+	912	50.3885	50.5963	42.8405	52.9496	52.4178	50.0157	43.2894	50.1043	45.1973	40.8546	41.5656	50.6755	53.3499	49.2115	49.3453	55.0698	46.5745	45.9021	47.203	51.8006
ENSMUSG00000042745	Id1	protein_coding	2	152578171	152579330	+	1160	38.7154	34.4307	36.4125	37.3702	47.3317	37.6204	34.0345	45.2523	31.6051	40.6047	34.4298	45.8376	43.8506	46.7205	24.8292	39.4145	38.9949	46.9802	36.301	10.2156
ENSMUSG00000009876	Cox4i2	protein_coding	2	152596093	152606954	+	788	5.7434	9.10359	10.2737	4.65175	9.6105	6.01415	5.93795	5.75095	7.29315	9.21879	9.44947	6.86536	6.04498	6.66271	4.89517	7.03289	3.50022	7.1791	4.77125	7.01779
ENSMUSG00000007659	Bcl2l1	protein_coding	2	152622588	152673648	-	4586	87.4522	79.9033	83.1998	86.7064	90.5145	84.6092	82.1343	86.4237	86.4682	83.341	86.4485	90.2606	88.4001	89.5926	88.0376	82.8538	79.8704	92.4351	85.1395	81.8943
ENSMUSG00000027525	Phactr3	protein_coding	2	177760768	177980285	+	6407	70.258	67.3608	63.6181	68.157	75.4264	70.6705	72.3465	70.1417	66.903	71.5772	60.9272	70.662	64.5495	67.8557	69.1566	74.6314	71.6773	74.6396	71.4452	57.8785
ENSMUSG00000027298	Tyro3	protein_coding	2	119628214	119648585	+	6198	147.08	137.45	144.532	147.725	140.628	154.199	146.93	146.629	152.546	148.246	120.102	140.079	129.335	148.485	147.583	140.101	157.267	168.552	153.805	112.828
ENSMUSG00000034903	Cobll1	protein_coding	2	64918683	65069747	-	8342	7.59545	6.97249	8.22794	7.8139	7.97184	8.33224	7.88779	7.96759	6.12905	6.65759	7.3573	7.85628	7.54561	7.83669	7.7376	7.34925	6.67887	6.96234	8.54078	11.8188
ENSMUSG00000060445	Sycp2	protein_coding	2	177987086	178049478	-	5967	3.23809	4.54893	2.30057	3.71256	3.21256	3.44165	3.38171	3.67076	3.32114	3.33812	2.98738	2.95305	3.2217	2.80992	3.96492	3.71504	2.49609	3.00222	2.67788	5.24285
ENSMUSG00000049999	Ppp1r3d	protein_coding	2	178052999	178056265	-	3267	10.23	11.7504	8.94244	12.4396	11.3729	8.52234	11.6369	12.4264	11.6465	12.1221	12.363	11.5915	9.84182	10.7828	11.4136	9.85993	9.70892	10.3896	8.86136	10.3012
ENSMUSG00000070476	Fam217b	protein_coding	2	178056317	178066221	+	4559	61.7013	62.6427	58.7546	60.9665	60.3716	57.6931	55.6792	57.4462	58.5954	57.0548	56.2249	59.7051	58.0634	50.2996	63.4015	55.3857	53.6631	56.9146	62.4288	66.9917
ENSMUSG00000039155	Cdh26	protein_coding	2	178072324	178129157	+	3012	1.67597	0.965547	0.467446	1.05825	1.10001	1.18007	1.06802	1.37918	1.1843	0.778007	1.12371	0.821082	0.790744	15.8566	0.426892	0.68998	0.732583	1.12692	1.12343	1.31143
ENSMUSG00000026918	Brd3	protein_coding	2	27335591	27397674	-	7336	43.9682	47.6512	42.7029	50.7708	46.8091	46.7013	46.7209	46.3306	45.356	48.5218	47.6752	48.1868	44.757	47.4887	46.973	45.5389	42.26	51.3069	44.8443	39.6078
ENSMUSG00000027470	Mylk2	protein_coding	2	152753272	152764988	+	2951	4.07007	2.29951	1.19277	1.02612	2.96726	2.60966	1.6847	1.98357	1.4774	0.952907	1.45279	2.30465	2.01772	1.9513	2.87573	2.2301	2.61704	0.89461	5.86067	1.98103
ENSMUSG00000000305	Cdh4	protein_coding	2	179084224	179541166	+	7257	22.2594	22.709	18.1402	20.9071	19.958	19.4009	20.7939	19.8788	18.9789	18.3736	18.8424	25.836	19.9262	19.4403	20.9782	22.1224	20.3338	19.8003	22.9771	21.598
ENSMUSG00000042662	Dusp15	protein_coding	2	152782917	152793376	-	4391	13.6766	12.7606	12.9861	11.5056	12.1267	12.5467	12.9206	10.1055	12.5917	12.4346	11.8705	10.6308	13.4053	11.8025	10.5417	12.1872	11.9975	9.96321	12.073	10.1472
ENSMUSG00000026917	Wdr5	protein_coding	2	27405169	27426547	+	3596	49.0357	52.4602	49.5288	51.6322	47.516	47.3344	49.6895	48.4134	50.2596	47.8968	47.7513	51.6232	50.7152	51.2418	46.3402	51.9169	43.7964	48.7159	51.0221	57.6904
ENSMUSG00000039117	Taf4	protein_coding	2	179553945	179618439	-	4621	20.8687	25.9712	22.8514	26.9013	26.9896	26.8357	25.3776	29.0528	25.045	25.4062	25.1473	24.8527	25.292	26.8648	23.1505	25.4849	24.8898	25.1782	22.9035	22.7718
ENSMUSG00000057182	Scn3a	protein_coding	2	65287462	65397971	-	12717	27.1158	27.4578	25.741	27.4332	24.4903	26.7541	26.1468	27.8698	26.7565	26.4611	27.8925	29.1343	26.9023	23.4259	28.1082	26.4333	25.3977	26.3053	30.7178	37.621
ENSMUSG00000025314	Ptprj	protein_coding	2	90260098	90410991	-	8352	44.8512	39.1617	36.286	43.5452	43.6368	43.9992	43.8036	48.0196	46.5535	42.7876	41.7405	44.6199	40.0661	41.8335	46.6471	46.9042	45.6063	47.0299	46.8843	62.0689
ENSMUSG00000039108	Lsm14b	protein_coding	2	179666780	179677254	+	2892	146.863	149.099	145.444	155.405	157.445	150.352	159.166	148.146	154.865	147.311	141.221	148.903	137.063	140.549	165.482	154.92	157.746	149.383	148.596	115.004
ENSMUSG00000027566	Psma7	protein_coding	2	179678167	179684203	-	3071	129.461	131.001	125.505	131.868	134.243	130.464	135.128	131.026	129.512	140.174	118.662	127.943	134.337	131.419	125.188	135.006	131.308	128.702	127.08	121.266
ENSMUSG00000015846	Rxra	protein_coding	2	27566452	27652969	+	6303	26.9541	29.1299	26.3586	31.2779	29.6997	28.885	27.2818	29.3285	31.1895	29.2966	28.5319	29.4767	35.4929	30.4169	30.8037	27.2842	27.9625	33.0889	30.8988	23.8643
ENSMUSG00000039086	Ss18l1	protein_coding	2	179684302	179711994	+	4343	69.1788	77.9902	73.2665	79.4113	77.4876	74.2936	69.155	72.8248	76.1114	71.709	70.7112	75.1311	72.311	67.5809	70.7589	76.0052	66.684	76.5486	71.4638	72.7974
ENSMUSG00000039069	Mtg2	protein_coding	2	179712381	179727688	+	5949	10.9726	10.2986	10.7093	10.7695	10.6216	10.9205	10.4216	12.22	11.3594	11.0688	11.6823	12.1077	11.4388	11.3306	10.2881	11.8484	10.3855	10.4603	10.9335	9.21603
ENSMUSG00000026657	Frmd4a	protein_coding	2	4022528	4618852	+	23468	10.273	12.2519	10.1541	11.5584	10.9112	10.543	11.4396	10.7575	10.3781	10.5545	11.1244	11.7369	11.2724	10.5725	10.0484	11.2761	10.2721	11.4583	12.2879	12.8997
ENSMUSG00000051329	Nup160	protein_coding	2	90507559	90566672	+	8761	12.9544	11.7511	10.6066	12.279	13.0742	12.7796	12.0503	12.1772	10.0432	10.2978	12.9291	10.9033	12.2141	13.2033	10.8018	11.7816	11.9318	10.7404	11.544	17.6378
ENSMUSG00000027472	Pdrg1	protein_coding	2	152850810	152857347	-	2443	59.0681	60.474	60.5136	63.9318	58.317	54.721	60.3323	58.7414	56.783	54.4833	59.6663	58.5248	57.1719	65.5124	54.7372	61.6036	54.0797	50.2496	55.7883	46.3072
ENSMUSG00000039059	Hrh3	protein_coding	2	179741258	179745967	-	3146	67.2817	82.5199	73.3959	100.001	82.3717	81.3458	66.6505	77.7858	104	96.684	69.1414	71.5359	62.7822	60.7786	82.3957	78.0048	77.8532	92.9069	75.3503	30.7865
ENSMUSG00000042631	Xkr7	protein_coding	2	152873772	152897695	+	2711	20.0973	21.598	19.865	22.3393	22.6096	18.2096	17.5833	18.945	18.9328	17.8928	20.1421	21.1527	18.3238	21.4279	19.8253	18.7175	15.261	17.8068	15.7407	9.44157
ENSMUSG00000075318	Scn2a	protein_coding	2	65451115	65597791	+	12867	176.626	165.87	163.123	167.474	168.072	162.459	160.28	163.288	162.872	158.391	178.802	163.939	152.829	155.962	166.783	170.008	165.744	159.099	174.166	230.229
ENSMUSG00000033943	Mga	protein_coding	2	119727709	119798230	+	15340	38.0592	38.4225	33.9826	39.6043	37.6278	36.249	37.0607	37.8138	35.1001	36.8766	39.1417	38.5515	37.4847	38.0346	32.8574	37.0191	32.0049	35.0467	37.9896	51.4068
ENSMUSG00000026837	Col5a1	protein_coding	2	27776437	27929526	+	8559	24.5068	22.7203	24.5104	26.348	24.7746	26.2778	24.7035	20.9362	25.7238	23.0804	17.0833	17.987	20.8504	19.3918	21.4225	21.3471	22.8156	23.7724	22.8862	10.5408
ENSMUSG00000027474	Ccm2l	protein_coding	2	152907875	152923646	+	2407	5.6408	7.65217	7.60421	7.41578	5.6043	5.82467	8.86931	5.17752	7.49219	7.88583	5.5309	5.26574	5.65427	6.61405	5.44875	6.61945	5.38572	6.42411	6.63852	4.5293
ENSMUSG00000039050	Osbpl2	protein_coding	2	179761099	179804473	+	4187	73.3361	75.7561	75.4078	81.3423	77.7746	79.8441	73.6873	76.8008	78.0952	78.1306	69.3578	73.6481	73.8269	70.5843	71.5527	77.5547	69.8931	74.7168	77.9427	89.8871
ENSMUSG00000039449	Prpf18	protein_coding	2	4626869	4656897	-	5310	52.9748	54.0021	51.5718	57.5363	53.3485	52.806	57.2772	54.5132	52.8087	54.1929	54.562	55.4526	52.863	56.0074	53.2722	54.8256	49.5537	51.8837	58.3433	62.2183
ENSMUSG00000008200	Fnbp4	protein_coding	2	90575714	90611365	+	6583	63.8051	68.1517	62.238	59.7739	62.6967	58.1325	59.0397	57.2807	60.5987	58.9488	61.7662	61.0949	56.1563	61.4621	54.8461	60.1925	53.0016	52.5925	60.5112	80.9324
ENSMUSG00000044647	Csrnp3	protein_coding	2	65676111	65861890	+	12336	37.8307	39.6376	36.6653	39.4815	37.4096	36.6724	35.5598	40.2718	35.5348	36.1876	37.1497	38.9679	39.2209	32.7438	39.9415	37.3998	38.6806	39.3315	42.5166	45.046
ENSMUSG00000048186	Bend7	protein_coding	2	4722642	4805374	+	4194	5.97663	5.73232	5.62307	5.58603	6.31993	5.79116	5.29942	7.11349	4.8669	4.35818	4.6807	6.48643	6.57127	6.09767	4.9666	5.16169	4.60354	6.24973	6.67861	7.08252
ENSMUSG00000033902	Mapkbp1	protein_coding	2	119803180	119857889	+	7602	60.6335	59.4754	58.9423	61.4892	58.9312	60.7044	58.3196	63.1645	63.6592	65.4118	56.2472	62.9498	57.4909	58.0803	61.5329	59.0496	59.2126	60.5749	63.9483	67.7353
ENSMUSG00000015647	Lama5	protein_coding	2	179818166	179867652	-	11388	8.22351	8.80197	9.58167	8.84472	8.33334	8.77389	9.09073	8.35675	7.30879	8.91003	8.30207	8.60525	7.78311	8.38778	6.61642	8.04485	6.87849	9.42193	8.48485	3.67669
ENSMUSG00000026662	Sephs1	protein_coding	2	4886375	4915368	+	5925	38.3687	35.864	40.2186	37.5771	37.2662	38.0265	33.5139	36.3304	37.6611	37.2169	38.5019	39.2878	36.8384	39.675	36.5449	39.3429	35.1929	36.0911	35.2496	43.0935
ENSMUSG00000003283	Hck	protein_coding	2	152950388	152993361	+	2092	5.07564	5.0046	6.22539	5.86602	5.7694	6.98488	5.45188	5.41557	5.49427	6.16084	5.82441	5.83696	6.26169	5.42411	6.02334	5.38098	5.4056	6.30974	7.54825	4.68262
ENSMUSG00000039001	Rps21	protein_coding	2	179899170	179900238	+	810	345.56	329.36	360.678	310.482	294.216	328.864	314.107	348.04	303.131	334.435	348.77	323.831	370.28	361.932	353.039	325.417	359.244	307.068	284.998	156.245
ENSMUSG00000026664	Phyh	protein_coding	2	4923830	4943541	+	1893	105.012	105.288	101.896	102.123	109.141	106.504	102.888	106.231	100.395	108.936	110.854	111.293	112.876	114.071	92.5123	111.797	100.099	90.3507	108.741	128.12
ENSMUSG00000026833	Olfm1	protein_coding	2	28083004	28120474	+	3553	648.363	643.963	609.365	650.635	632.644	656.307	654.851	581.242	654.254	609.55	557.722	611.227	576.637	604.612	683.757	652.965	730.105	689.322	619.993	766.3
ENSMUSG00000038990	Cables2	protein_coding	2	179900333	179915289	-	4597	31.6937	34.795	37.9782	33.8022	34.7497	31.7868	32.5716	34.421	35.0477	34.2557	30.727	33.8256	32.5665	29.584	32.3897	32.7006	28.9798	33.6778	32.5512	43.8566
ENSMUSG00000035829	Ppp1r26	protein_coding	2	28336812	28340842	+	5619	32.7755	36.2299	32.8872	36.7871	34.4101	37.8834	31.9039	35.7214	35.6915	35.3234	31.5634	35.4306	36.1197	34.8128	33.5008	35.6911	31.759	40.5735	34.727	31.0434
ENSMUSG00000026831	1700007K13Rik	protein_coding	2	28352013	28356344	-	965	17.3167	20.895	19.3319	17.0108	15.6955	17.5979	15.7587	19.1758	13.5538	17.9698	12.1589	18.4201	20.8026	25.7992	14.3903	17.4082	16.5776	23.0584	16.1689	10.1513
ENSMUSG00000035772	Mrps2	protein_coding	2	28358078	28361177	+	2919	40.1928	42.5756	36.4166	42.3684	45.8886	41.2653	34.6645	42.3056	40.5307	39.7383	39.6555	41.356	39.3398	39.686	42.8159	41.4718	38.7411	42.12	42.3116	51.2054
ENSMUSG00000068040	Tm9sf4	protein_coding	2	153003223	153052386	+	7281	59.5532	58.9554	64.2965	59.3189	59.4491	58.8787	57.798	62.5	64.4789	58.8977	63.4686	64.2815	64.3948	58.3846	58.8772	58.7511	54.7392	62.9606	60.0289	82.2011
ENSMUSG00000034848	Ttc21b	protein_coding	2	66014671	66086961	-	9282	10.2394	12.4492	8.6461	12.6544	12.0089	11.4241	11.2163	11.1072	10.12	11.3103	10.915	11.2738	11.4368	10.4369	9.80764	10.0008	10.1924	9.4062	10.4505	12.2901
ENSMUSG00000074671	Tspyl3	protein_coding	2	153064290	153067361	-	3072	32.6947	29.9154	32.9988	35.5891	36.7468	35.2248	31.5101	33.7447	35.8027	35.4707	35.1097	36.7302	36.1622	28.4475	34.4051	37.0949	32.1428	36.7689	32.7999	28.6993
ENSMUSG00000026829	Gbgt1	protein_coding	2	28386903	28395427	+	1337	5.85873	9.57083	9.47759	7.86733	6.19525	9.74769	6.99941	10.5922	7.55931	7.5366	3.54411	4.85556	7.63454	16.2141	6.92427	8.67867	5.98258	10.578	5.76476	6.736
ENSMUSG00000051413	Plagl2	protein_coding	2	153069679	153083346	-	5735	9.3181	12.779	10.8634	13.8948	10.2752	9.88183	11.1674	10.1408	10.0555	10.0926	11.4493	12.3709	11.035	11.3991	10.4478	9.90491	9.52256	11.6069	10.6532	12.2323
ENSMUSG00000074899	Sptbn5	protein_coding	2	119871974	119916159	-	11654	2.44958	3.06112	4.16803	5.36075	3.37097	2.86352	4.26596	2.90023	4.55725	3.31778	2.90426	2.30779	3.81003	2.20894	2.40522	3.32876	2.03538	3.99666	2.43574	2.02009
ENSMUSG00000038963	Slco4a1	protein_coding	2	180098038	180116660	+	4799	3.44584	5.05006	5.28091	4.25083	4.83279	4.197	3.83913	3.22639	4.79017	4.0529	5.26608	4.25152	4.14761	4.44667	4.28689	3.28398	3.21854	3.30068	4.07391	3.25944
ENSMUSG00000027293	Ehd4	protein_coding	2	119919656	119985087	-	4007	20.4609	18.7737	16.251	18.4152	19.5493	19.9091	17.8809	19.6504	19.6837	18.8311	17.4004	20.2903	19.7422	19.2312	17.2638	19.6221	15.6253	18.0241	18.7659	18.1383
ENSMUSG00000046020	Pofut1	protein_coding	2	153083453	153108423	+	9912	22.3206	24.3721	21.9459	22.2209	22.4434	21.9139	20.8004	21.2026	24.1318	20.6628	23.0377	21.3951	22.484	20.2475	19.8474	20.4775	19.3673	20.8889	21.6587	20.0529
ENSMUSG00000027568	Ntsr1	protein_coding	2	180141769	180186012	+	3917	10.1322	11.5329	9.88476	12.5724	12.0837	13.3592	9.85515	11.232	10.4727	10.5293	7.83439	10.4966	11.0751	8.86371	10.5044	11.0092	9.5061	10.5912	10.1744	10.6087
ENSMUSG00000027475	Kif3b	protein_coding	2	153133333	153175310	+	5635	86.0925	88.322	76.7063	93.2763	89.4977	87.9917	83.2441	91.8144	86.1972	86.332	82.3283	87.2826	87.0087	87.7916	94.0561	90.1422	89.1818	94.5699	91.7418	105.091
ENSMUSG00000027569	Mrgbp	protein_coding	2	180223097	180228097	+	3499	33.3811	39.4524	33.398	40.7656	39.026	36.2874	37.1928	37.4516	33.5291	39.9154	33.2111	37.3721	35.8333	36.5926	32.1909	37.0227	34.3688	38.9106	36.4262	23.9778
ENSMUSG00000042548	Asxl1	protein_coding	2	153187749	153245927	+	7444	37.9052	40.3443	37.1185	40.3143	37.6734	36.1824	36.3787	35.5374	37.9893	35.7611	34.8587	37.5001	35.5146	35.697	37.0677	35.7816	34.7921	38.2006	38.0823	45.9102
ENSMUSG00000049401	Ogfr	protein_coding	2	180231038	180237629	+	2580	52.6931	56.9622	52.9345	55.7805	57.3301	53.5756	56.4485	52.3288	54.6895	55.2233	48.5393	58.4725	54.2679	52.9091	53.7244	55.0433	55.1635	57.7407	52.3887	34.5397
ENSMUSG00000026672	Optn	protein_coding	2	5025453	5068856	-	3753	33.5801	34.7158	28.8868	33.3779	35.7542	31.8321	33.9743	30.7912	31.7351	33.9671	30.6628	32.7424	36.9892	31.1377	28.6418	31.1945	28.2946	28.6901	34.1112	42.2261
ENSMUSG00000050211	Pla2g4e	protein_coding	2	119996893	120075816	-	6960	19.7829	19.0539	19.42	18.0211	19.1775	17.1079	17.5214	16.2507	18.5075	17.6762	18.7711	18.3217	16.279	14.6002	15.8138	16.3729	17.2782	14.0886	18.0695	23.8136
ENSMUSG00000026676	Ccdc3	protein_coding	2	5142587	5235689	+	2670	8.14931	6.53534	7.3825	7.58066	8.68635	7.32172	5.9146	7.63777	7.86753	8.95215	8.45101	9.552	9.49375	12.1154	7.3199	9.34031	8.67741	8.05135	7.04072	12.427
ENSMUSG00000061411	Nol4l	protein_coding	2	153249382	153371891	-	9083	25.9485	29.3288	28.1342	33.2502	29.8331	30.8056	27.142	29.1664	29.3233	27.8117	27.6742	26.2918	27.8887	28.0436	27.2363	27.075	24.7182	29.7711	28.4578	29.0326
ENSMUSG00000039145	Camk1d	protein_coding	2	5298268	5719326	-	7427	95.4838	119.952	98.6247	104.01	97.5695	96.1932	94.6595	108.56	101.261	98.2841	95.8226	100.874	90.2955	84.4414	114.089	97.8435	104.652	100.9	115.369	131.706
ENSMUSG00000056941	Commd7	protein_coding	2	153458853	153474701	-	5493	28.6788	28.9076	26.4647	39.0526	35.5871	20.5984	26.4068	37.1252	34.9228	38.4374	36.6006	39.9295	29.5152	30.4931	39.8403	35.4063	19.4323	38.8265	36.4476	30.2885
ENSMUSG00000027570	Col9a3	protein_coding	2	180239583	180263982	+	3853	27.3325	33.5632	26.9494	34.1661	31.2638	36.7972	27.7036	27.5908	30.8086	32.7815	22.7809	23.1873	31.6138	27.2087	20.8237	31.7333	31.1395	35.6293	31.9086	8.36546
ENSMUSG00000039128	Cdc123	protein_coding	2	5799105	5849975	-	3463	97.0626	93.6657	91.478	90.8467	93.9664	96.594	95.342	98.6371	92.7628	87.563	97.2808	94.8926	97.4657	91.65	92.8983	99.47	90.5587	87.2883	96.2465	113.379
ENSMUSG00000038932	Tcfl5	protein_coding	2	180263749	180284501	-	3166	4.56341	5.94016	4.11356	4.07745	3.66275	4.86489	3.97192	3.87665	4.94493	4.36697	3.20717	3.56396	3.38526	3.58409	4.06127	4.37612	4.00746	4.64578	3.38448	3.99243
ENSMUSG00000025817	Nudt5	protein_coding	2	5849830	5876706	+	6484	12.0807	9.74791	9.17425	10.5446	11.1687	11.0853	11.5913	12.3474	11.4612	11.6734	11.2403	11.657	12.8825	12.8771	10.748	10.2298	9.99647	11.1095	11.0171	12.2326
ENSMUSG00000056718	Gm13199	protein_coding	2	5866891	5867745	-	759	6.19219	4.59799	7.42002	5.45942	5.92426	7.02443	3.08242	5.7219	4.69974	4.01366	7.43221	6.51673	6.72423	8.03297	5.75983	6.16073	3.27056	4.96893	3.46749	6.45325
ENSMUSG00000026821	Ralgds	protein_coding	2	28403137	28442279	+	6345	63.4002	68.3857	65.4047	71.1841	69.4124	73.1039	70.1958	66.1252	76.052	73.5693	59.9222	61.0723	63.786	65.1022	58.8488	67.0358	59.9887	75.6662	59.7293	49.1059
ENSMUSG00000027282	Mtch2	protein_coding	2	90677499	90697154	+	8490	67.762	64.8785	59.0377	62.1348	62.9138	61.3791	59.9356	65.1872	66.2909	65.0289	70.5364	65.851	66.406	68.2434	58.7317	62.93	58.0874	59.3032	62.4189	76.2273
ENSMUSG00000025815	Dhtkd1	protein_coding	2	5900926	5947603	-	6333	11.6266	12.1234	11.116	11.5761	11.9208	11.755	12.4218	8.82544	13.0801	10.3607	12.1497	12.2767	12.3301	10.7506	10.3546	11.5402	12.1076	10.5407	11.7548	13.2977
ENSMUSG00000043241	Upf2	protein_coding	2	5956280	6061514	+	5474	58.0337	56.174	50.9912	65.8571	63.9419	61.613	63.2543	68.8855	56.4397	59.59	59.6463	59.8622	61.8459	65.4985	60.5551	61.8201	61.1696	61.3872	68.1342	80.4435
ENSMUSG00000026816	Gtf3c5	protein_coding	2	28456323	28473763	-	4560	36.2263	32.016	37.0513	34.426	34.9279	33.4304	35.0805	37.0192	36.6793	36.2295	38.6461	37.2185	34.435	34.8009	32.2013	35.3966	32.6021	33.8683	34.7941	37.0054
ENSMUSG00000064329	Scn1a	protein_coding	2	66101122	66271184	-	11146	133.277	132.757	127.235	125.156	135.124	124.421	130.873	130.309	134.059	133.63	136.001	130.356	127.264	120.526	118.797	130.036	118.508	113.826	131.099	179.76
ENSMUSG00000038914	Dido1	protein_coding	2	180299757	180351792	-	13307	42.5003	49.1734	40.4705	42.2775	45.226	42.3509	44.7226	41.3773	40.5668	44.4652	41.442	47.1593	40.2583	42.1273	39.5006	41.048	38.1174	39.6358	41.1094	45.0836
ENSMUSG00000027573	Gid8	protein_coding	2	180351910	180360526	+	2464	85.0566	78.2924	80.7113	77.4873	83.0802	80.5405	76.0782	82.1501	82.1161	84.1669	82.3263	80.9227	78.9166	82.8938	78.6925	88.1387	74.5514	74.5406	84.2281	99.071
ENSMUSG00000023393	Slc17a9	protein_coding	2	180367056	180384073	+	3200	4.51492	11.2694	5.71979	6.72355	2.73637	5.12174	5.02638	2.41929	6.13096	3.6615	4.44233	3.91252	3.56195	3.91649	3.13413	3.95078	4.05107	2.82856	4.93467	2.91313
ENSMUSG00000039046	Usp6nl	protein_coding	2	6327478	6451201	+	8059	33.4574	32.7667	31.1849	33.8957	32.1261	33.3477	31.9334	30.8339	30.9591	29.2229	32.0866	34.3315	32.5089	33.2461	31.2714	34.233	28.5093	30.2079	33.9632	41.1715
ENSMUSG00000027291	Vps39	protein_coding	2	120146942	120183606	-	8605	50.8756	48.3522	52.9719	51.2105	49.6144	51.7011	49.7546	52.9274	53.4294	51.4695	51.7626	51.3732	51.1851	48.8699	49.9377	51.3014	49.5863	49.6355	52.016	67.9191
ENSMUSG00000038848	Ythdf1	protein_coding	2	180546170	180562742	-	3316	90.6042	89.0476	84.9185	96.5562	97.4183	90.8122	87.0454	92.2475	91.3172	87.9819	89.9574	93.0861	90.3457	90.4523	90.3471	91.8674	82.4292	91.3853	91.8394	107.875
ENSMUSG00000027574	Nkain4	protein_coding	2	180576565	180596413	-	1239	83.8736	75.1116	88.0678	74.8628	71.0549	80.0058	61.3684	81.2288	72.9352	76.788	87.2336	91.5685	98.4488	77.7779	78.663	72.5448	81.2538	95.8836	70.097	55.2173
ENSMUSG00000075316	Scn9a	protein_coding	2	66310424	66465296	-	12772	4.41579	2.96014	3.1142	2.88249	3.11295	3.3086	3.43459	4.05085	3.66182	3.48605	3.72772	3.76377	4.24908	15.939	3.68464	3.01026	2.8506	3.10053	3.90046	4.35454
ENSMUSG00000026812	Tsc1	protein_coding	2	28531240	28581179	+	11833	38.9534	41.9616	42.6858	44.5135	46.0797	42.0528	41.2481	45.3666	42.4715	42.2608	41.7227	44.3603	41.5926	39.2167	40.9873	39.7214	38.2504	41.0034	43.4342	49.0839
ENSMUSG00000033808	Tmem87a	protein_coding	2	120185793	120234594	-	7528	27.9094	28.4332	25.9502	28.284	28.0105	27.3324	26.3386	29.6227	27.6936	26.646	27.1262	29.7927	27.1636	29.3368	28.0799	28.4117	26.0503	28.982	29.7164	35.9951
ENSMUSG00000026807	Ak8	protein_coding	2	28590176	28703177	+	1873	5.29736	6.00381	5.63781	4.0843	3.53788	4.63878	3.90342	3.83089	4.02059	4.37894	4.69836	5.28158	4.72311	7.05297	3.98165	4.90059	3.09246	4.02714	4.51651	4.8927
ENSMUSG00000035666	Gtf3c4	protein_coding	2	28712311	28730298	-	7230	37.2696	39.3931	36.3185	39.5897	37.5119	38.7555	33.9365	38.5219	33.9333	32.8005	35.7344	37.1136	36.8717	35.395	34.6436	36.8168	30.71	36.1493	37.0774	45.9797
ENSMUSG00000026806	Ddx31	protein_coding	2	28730418	28795583	+	3534	9.35857	7.6258	7.56962	8.74883	9.37527	8.77248	9.68194	9.5106	8.07494	9.21694	7.59802	9.40358	9.57964	8.29077	9.67805	9.40903	7.64859	8.37738	8.777	10.7748
ENSMUSG00000034780	B3galt1	protein_coding	2	67396215	67948494	+	5753	51.1951	61.6054	56.3498	51.0836	52.9428	51.4856	56.9842	47.2631	50.6024	52.5046	54.4396	54.3529	49.236	52.3423	51.2263	51.9284	51.6828	52.5429	55.1251	62.2609
ENSMUSG00000026805	Barhl1	protein_coding	2	28797691	28806680	-	3905	6.77555	5.46146	4.68715	5.46888	5.09074	3.94423	5.46695	4.15845	7.25702	6.60101	8.0896	6.57065	6.53481	8.24039	5.46588	6.60808	4.23791	5.31186	4.62146	1.49706
ENSMUSG00000026803	Ttf1	protein_coding	2	28950274	28977668	+	6023	24.5657	24.2714	23.8437	26.6989	26.7975	25.8346	26.0253	24.8921	27.375	27.2348	27.7978	26.1763	24.0934	24.9417	22.6717	24.2971	23.9961	22.1351	23.4399	29.5382
ENSMUSG00000027030	Stk39	protein_coding	2	68040789	68302612	-	4955	76.0917	70.7444	69.4029	72.9481	72.4543	74.6818	73.2438	80.9023	74.9896	71.3175	74.5461	73.0575	75.3965	79.7761	72.0877	75.3555	74.9801	71.775	80.0132	105.004
ENSMUSG00000043535	Setx	protein_coding	2	29014193	29072483	+	11380	71.0656	69.1023	65.1083	69.7992	70.8728	69.4943	66.3011	74.882	69.4823	70.239	71.3806	67.9532	70.2168	70.4087	68.1993	70.9023	62.5316	67.7397	73.6917	87.6639
ENSMUSG00000027575	Arfgap1	protein_coding	2	180609018	180623190	+	5367	90.9753	91.2874	91.2268	89.6195	94.8487	88.0809	84.404	82.5022	91.4245	92.2585	85.9769	90.3451	86.5671	79.4583	89.3614	90.2226	87.8793	94.5841	91.0339	82.3416
ENSMUSG00000027035	Cers6	protein_coding	2	68691785	68944626	+	8875	41.8943	41.376	41.5246	45.5762	41.3319	38.2024	41.2552	44.2111	39.054	39.9493	44.2131	42.4432	40.5611	41.0094	43.2608	42.0327	39.2826	39.2228	42.7446	51.5215
ENSMUSG00000034738	Nostrin	protein_coding	2	68966144	69019674	+	1888	7.83681	10.4745	7.83022	9.20109	8.02233	10.3543	8.3644	8.90107	7.97729	9.06065	7.64888	7.04073	10.3624	10.2263	6.81037	8.80601	5.84359	9.28872	7.16901	10.0424
ENSMUSG00000035513	Ntng2	protein_coding	2	29084553	29143017	-	3990	22.9475	24.1016	21.8779	23.9259	22.8355	24.25	21.8417	20.9172	27.7144	24.8431	19.5104	19.6794	21.6598	16.9362	22.5579	20.27	22.6737	26.4188	20.0708	13.5429
ENSMUSG00000002102	Psmc3	protein_coding	2	90884354	90896714	+	2607	176.807	170.307	166.88	181.136	172.751	184.285	176.454	177.669	174.836	182.471	168.171	182.198	182.065	182.42	174.794	187.932	180.704	174.394	174.215	151.455
ENSMUSG00000026799	Med27	protein_coding	2	29236831	29414805	+	3310	36.3915	35.6133	40.4094	38.808	32.3171	34.2431	34.9873	37.08	37.1798	35.8229	34.6302	36.424	34.076	38.4774	38.3797	37.2531	41.4143	36.0051	36.8024	35.8007
ENSMUSG00000016356	Col20a1	protein_coding	2	180628328	180659507	+	5142	8.09074	7.08864	4.58638	7.50063	7.77816	6.25957	8.81541	5.98563	7.86216	5.60547	6.18738	5.47093	4.16871	4.57824	5.75133	6.29824	5.04217	4.14401	6.28818	5.43876
ENSMUSG00000027577	Chrna4	protein_coding	2	180660173	180685339	-	5022	31.7151	35.9426	42.1235	35.2893	39.0661	36.6855	34.7066	39.0279	39.9739	38.6827	35.4054	38.2574	36.7888	27.1141	32.8746	31.2091	32.6785	40.1023	39.4167	49.5521
ENSMUSG00000002105	Slc39a13	protein_coding	2	90892136	90900628	-	4869	20.3421	21.7415	22.6272	21.4396	22.0181	20.3994	22.8838	20.6313	22.589	23.8234	22.2444	23.2377	23.864	22.3311	22.077	20.4165	19.2036	23.3535	19.9223	15.2192
ENSMUSG00000027479	Mapre1	protein_coding	2	153583194	153615230	+	7811	79.0454	82.4823	74.354	76.6361	77.9874	76.6246	75.7038	78.5412	72.5356	75.3619	74.5014	79.2731	77.9939	80.1818	80.8912	74.0764	73.4831	75.4429	82.622	99.4204
ENSMUSG00000002111	Spi1	protein_coding	2	90912735	90946101	+	2695	4.52128	3.88483	3.91822	4.25783	3.07349	3.88335	5.31717	3.5032	4.41201	4.26065	3.68395	3.728	4.41878	5.40449	4.1031	4.49831	4.60549	5.31777	3.55746	2.22784
ENSMUSG00000002107	Celf2	protein_coding	2	6544505	7514374	-	25884	79.2808	80.2223	79.1849	79.0892	72.1204	75.8458	73.5291	77.7789	74.9081	75.8214	76.9226	79.9297	68.4921	67.9894	83.2063	77.1116	85.2366	77.8864	84.2907	91.2819
ENSMUSG00000068009	Bpifb6	protein_coding	2	153742308	153754715	+	1669	30.1414	0.696999	0.632691	0.668431	0.85078	0.709878	0.350442	4.41227	0.474949	0.842429	0.405588	0.370446	0.305793	157.185	0.30816	1.86778	0.991555	1.12984	0.563174	0.662675
ENSMUSG00000068008	Bpifb3	protein_coding	2	153760150	153774916	+	1873	2.69515	1.65622	1.50342	0.0850897	1.51623	0.105427	0	5.34309	0.42322	0	0.240942	0.0825246	0.0908291	314.49	0.137298	0.277392	1.32534	2.21493	0.200734	0
ENSMUSG00000025782	Taf3	protein_coding	2	9919363	10053407	-	6389	12.0969	11.7743	11.5695	16.0396	13.7424	12.7646	10.9398	12.9448	12.5622	12.2138	13.0674	14.0561	14.5386	13.5723	14.6511	13.3365	11.2244	13.7244	13.5937	19.3884
ENSMUSG00000074665	Bpifb4	protein_coding	2	153780141	153806021	+	3118	58.1162	0.248726	1.35467	0.562252	1.66982	1.07662	0.0937922	7.44875	0.572018	0.601246	0.28947	0.099146	0.491054	324.655	0.329903	2.83272	2.03458	1.63291	0.904365	0.0506737
ENSMUSG00000042459	Bpifa2	protein_coding	2	153850185	153857999	+	2009	0.0866448	0	0	0	0	0	0	0	0	0	0	0	0	66.9354	0.128004	0	0	0.281589	4.58506	0.0786464
ENSMUSG00000002100	Mybpc3	protein_coding	2	90948489	90966855	+	4163	9.57528	7.40505	9.13154	5.97218	7.95873	8.53798	7.51658	4.71717	6.47405	6.02304	8.61808	5.97779	6.33415	10.2927	5.25068	8.98581	6.36044	4.84677	5.23818	7.59071
ENSMUSG00000027483	Bpifa1	protein_coding	2	153984800	153991139	+	1545	1.46466	2.13333	6.15123	0.825232	3.52307	0.127809	0.757137	25.9097	0.256534	2.2751	0.730233	0	0.440448	38.0379	0	0.112094	3.9275	0.976419	0	0.102266
ENSMUSG00000025781	Atp5c1	protein_coding	2	10060827	10085238	-	1908	501.955	489.379	489.056	457.32	516.109	522.432	535.228	504.913	450.874	528.852	489.364	486.47	490.575	479.947	486.285	524.91	500.172	459.37	501.102	545.466
ENSMUSG00000037262	Kin	protein_coding	2	10085404	10096630	+	1705	23.0731	31.2713	24.9797	27.5748	25.6785	23.7421	27.2719	26.3577	24.0597	24.7393	25.6742	25.2931	24.5456	26.2238	20.06	24.1748	20.0595	22.894	23.7051	29.7467
ENSMUSG00000063145	Bbs5	protein_coding	2	69477515	69497915	+	2445	30.6846	27.199	25.7692	28.4851	29.425	28.6707	28.1081	31.5091	24.9641	25.59	28.0553	26.5517	25.9533	29.0928	28.398	26.9163	26.0588	26.9167	29.5244	29.7907
ENSMUSG00000038572	Bpifb5	protein_coding	2	154065662	154082822	+	1637	0.106334	0.236875	0.645059	0	0	0	0	0.461387	0	0	0.275677	0	0.415694	10.0355	0	0	1.01094	0.115193	0	0.0965183
ENSMUSG00000039844	Rapgef1	protein_coding	2	29509732	29630365	+	7485	80.1161	87.8361	81.9658	88.427	81.9215	79.619	82.6345	82.8196	83.7699	82.1506	74.5809	83.655	76.5269	77.2253	81.8376	76.9325	80.1843	88.0754	81.5993	72.9526
ENSMUSG00000025780	Itih5	protein_coding	2	10158382	10261340	+	7900	15.5781	16.3695	8.73285	21.8482	20.9997	8.82342	19.6567	7.91143	19.0145	15.0687	13.967	14.459	16.237	15.1354	15.2017	15.477	13.0577	12.4361	15.4435	29.0401
ENSMUSG00000027086	Fastkd1	protein_coding	2	69517159	69542950	-	5853	12.1637	13.7138	11.8472	12.6072	11.8067	11.9093	12.0415	12.9043	11.8165	10.9701	11.7582	12.2535	13.4285	12.0952	11.5113	11.2439	11.8753	11.4695	11.2413	16.9257
ENSMUSG00000079497	Gm13420	protein_coding	2	29634931	29641697	-	1091	1.2764	5.3313	0.967884	1.89904	2.16919	2.35292	1.07221	1.21151	3.26957	3.43664	2.68868	2.83352	5.30172	3.41518	2.59281	1.26992	2.78093	3.45685	1.37846	0.289644
ENSMUSG00000027487	Cdk5rap1	protein_coding	2	154177300	154214930	-	3434	17.488	14.0019	17.3226	15.6403	14.817	16.3308	15.2439	17.2107	14.6004	14.3986	15.5071	17.1493	16.8934	18.2974	16.5499	16.2392	16.7868	15.3756	19.2148	20.8428
ENSMUSG00000027488	Snta1	protein_coding	2	154218233	154250019	-	3094	39.7198	45.5566	36.5184	47.8016	42.4517	43.5264	44.6133	42.0488	45.4759	45.7462	35.0059	43.4631	44.1528	40.0688	43.2201	42.8764	42.2552	45.2229	40.7083	17.6691
ENSMUSG00000039826	Trub2	protein_coding	2	29651236	29677660	-	6316	27.7805	28.0263	25.4684	26.8481	27.203	26.387	25.0031	25.3816	27.5484	25.8229	27.9016	26.5772	26.9622	26.0103	25.4472	27.3652	23.2759	24.6014	25.9242	26.8671
ENSMUSG00000061186	Sfmbt2	protein_coding	2	10375321	10600064	+	9128	7.4563	7.9014	10.373	6.28552	6.63723	9.73478	5.9591	10.0948	6.07891	8.26645	7.19345	5.63884	7.02633	5.77032	7.43757	7.11485	7.4333	6.81731	7.55821	7.85848
ENSMUSG00000042133	Ppig	protein_coding	2	69552889	69584356	+	8122	65.0885	74.0246	63.3161	68.5017	72.5244	67.7098	67.26	68.7452	62.0967	67.1963	66.4535	66.6841	64.5973	64.7879	65.3823	69.2782	62.3154	64.4745	70.2696	94.3295
ENSMUSG00000026798	Coq4	protein_coding	2	29677505	29687947	+	3399	22.8917	20.0784	23.6108	21.9906	22.8373	20.798	17.2077	19.6656	20.4644	21.7169	21.4423	22.4645	21.7221	23.02	20.7301	21.3488	19.4752	21.1927	21.3484	23.4281
ENSMUSG00000070883	Ccdc173	protein_coding	2	69588377	69619919	-	2558	4.21904	5.15401	4.40328	4.23665	4.81089	5.40364	5.60194	3.98609	4.18347	3.84758	3.70483	4.65277	4.2564	5.82636	5.52923	3.92679	5.39127	3.90706	4.33591	6.9797
ENSMUSG00000059316	Slc27a4	protein_coding	2	29692646	29707534	+	4412	87.9816	80.1103	85.9225	93.3047	86.6282	85.3501	91.074	89.0189	93.6064	91.3548	84.2833	93.2247	89.6885	83.9132	87.6628	87.3383	86.2712	102.449	87.4746	66.896
ENSMUSG00000027088	Phospho2	protein_coding	2	69619967	69630349	+	4335	27.9475	29.4736	26.8761	31.7643	27.733	27.2396	26.5797	31.2744	28.0687	30.8123	27.5871	31.199	31.513	30.7469	26.9914	28.9241	24.5595	30.3193	28.1005	30.5431
ENSMUSG00000069020	Urm1	protein_coding	2	29710087	29733157	+	4275	31.8822	29.7512	32.1934	35.0061	31.2223	32.0562	30.9888	30.7858	33.3301	30.7514	31.194	33.9147	34.4623	33.5554	31.4005	32.5304	33.6143	33.2591	31.9249	25.0953
ENSMUSG00000038533	Cbfa2t2	protein_coding	2	154278401	154381276	+	8650	38.2148	35.997	36.7857	37.2914	36.6069	35.9545	33.5043	38.9652	34.915	34.6763	37.6939	36.4889	36.7583	34.8709	38.7077	35.598	35.5534	37.0384	39.5099	54.0855
ENSMUSG00000042155	Klhl23	protein_coding	2	69652288	69666995	+	4925	95.2875	87.0401	80.6176	93.2291	90.2426	90.1721	83.9627	82.0468	81.8845	83.7899	79.3527	90.0107	85.4242	82.119	91.011	93.7484	82.9973	86.7618	102.067	110.167
ENSMUSG00000039787	Cercam	protein_coding	2	29759176	29772852	+	3383	19.8613	24.6436	23.6184	19.2209	19.5875	20.7796	21.7842	16.0748	23.0801	21.6118	18.2755	16.4483	17.7515	16.02	17.0274	18.7877	18.0182	17.4469	18.3375	17.4674
ENSMUSG00000027489	Necab3	protein_coding	2	154386319	154400771	-	2548	70.1606	73.4285	68.9331	68.4903	77.5549	58.5109	57.2722	66.9179	74.5092	72.7471	69.1626	72.31	57.954	59.0905	68.8316	67.4252	62.3512	74.0075	69.2779	61.5136
ENSMUSG00000068882	Ssb	protein_coding	2	69691906	69702130	+	2160	232.092	243.788	210.866	225.409	244.328	247.379	240.996	234.542	204.595	236.289	226.06	219.545	226.122	240.635	222.753	246.788	225.123	215.373	246.733	306.419
ENSMUSG00000026778	Prkcq	protein_coding	2	11176919	11306033	+	7081	8.48099	6.68086	7.15805	9.02536	7.51987	9.25833	8.38387	7.81317	7.94817	7.64462	7.83899	8.18574	8.43287	8.63432	8.06234	8.31561	7.94617	9.05439	7.72551	12.4285
ENSMUSG00000051730	Mettl5	protein_coding	2	69701542	69715959	-	2437	18.9998	20.0485	17.0433	16.8071	20.9759	19.6897	16.8002	15.3414	18.2966	16.9237	18.8884	17.9495	18.3596	19.9454	18.4665	17.3398	17.6559	16.1721	18.6676	17.8294
ENSMUSG00000027490	E2f1	protein_coding	2	154401327	154411812	-	3154	5.68457	7.19219	4.46401	7.07426	4.27696	5.57208	3.80159	5.26836	5.71772	4.97796	4.22095	3.28348	4.09935	4.72538	6.27815	5.82042	5.42191	6.03858	6.61591	5.91124
ENSMUSG00000000876	Pxmp4	protein_coding	2	154427678	154445608	-	3114	26.2166	27.3327	26.2238	28.6605	25.4594	28.3451	27.7982	25.8919	26.0284	24.6075	26.2307	29.4346	26.6056	26.5953	27.8301	26.6952	25.0663	26.4024	28.6146	26.1305
ENSMUSG00000059842	Zfp341	protein_coding	2	154455217	154488741	+	3299	12.3468	13.6934	13.2302	13.43	10.4018	13.4676	12.4105	12.7637	11.894	12.3596	11.7643	12.9783	12.4795	12.1156	12.1603	13.5965	11.9557	13.8327	11.7385	9.05186
ENSMUSG00000027288	Zfp106	protein_coding	2	120337301	120394288	-	10429	120.174	117.716	113.571	118.724	115.504	111.125	121.56	128.694	108.046	111.225	119.863	124.601	121.61	117.136	112.885	117.173	113.458	112.973	123.618	169.969
ENSMUSG00000038467	Chmp4b	protein_coding	2	154493625	154536700	+	2027	446.38	438.554	405.471	430.158	402.682	438.572	455.619	413.137	438.58	428.671	413.102	407.049	419.139	439.154	460.147	446.761	457.201	397.888	402.87	295.579
ENSMUSG00000044308	Ubr3	protein_coding	2	69727590	69854357	+	9719	133.431	124.221	122.737	122.904	127.351	125.338	123.579	126.05	120.302	116.095	130.013	125.242	117.75	124.177	128.963	130.526	121.974	119.518	136.111	160.195
ENSMUSG00000027287	Snap23	protein_coding	2	120398152	120431736	+	4293	13.9888	17.7036	13.5285	16.2603	14.2227	14.075	14.6461	16.9778	13.2946	13.3189	16.3463	15.5181	15.8512	17.8712	12.5195	13.716	14.7128	13.529	14.1877	16.1571
ENSMUSG00000027286	Lrrc57	protein_coding	2	120434719	120439991	-	2227	47.7577	45.1839	44.5713	49.236	43.3573	46.7282	38.6074	49.0074	39.8659	49.8766	47.5196	44.0038	43.0082	50.4207	44.6883	45.2598	43.1004	48.7727	49.4659	57.5386
ENSMUSG00000027285	Haus2	protein_coding	2	120439864	120450387	+	3218	30.6163	33.9203	27.8921	31.9935	33.6823	30.9267	29.8987	29.1625	30.3602	26.8707	29.0291	31.1731	28.2833	29.5252	29.4079	30.1916	31.1988	26.7797	32.889	37.4625
ENSMUSG00000033705	Stard9	protein_coding	2	120459602	120562376	+	22053	5.28057	6.94539	6.30458	6.22229	5.79493	5.28291	5.59613	5.68532	5.73319	5.89745	4.9215	5.54409	5.51571	5.31439	4.50114	5.22233	4.96529	5.62643	5.68574	7.25772
ENSMUSG00000070880	Gad1	protein_coding	2	70383416	70432358	+	7639	330.296	307.206	314.849	319.831	316.991	330.745	308.255	337.874	306.87	321.794	345.774	374.291	334.166	321.275	334.318	328.596	340.376	327.895	359.044	386.531
ENSMUSG00000027284	Cdan1	protein_coding	2	120546635	120680609	-	11421	14.1133	17.3663	14.3002	16.8011	16.805	16.9265	15.7988	15.2103	16.484	16.1887	15.0151	15.5502	15.3872	15.4518	14.3655	15.6945	11.9301	15.9991	14.4188	12.2709
ENSMUSG00000027598	Itch	protein_coding	2	154975429	155068775	+	9709	46.0049	39.5991	42.3443	46.4544	49.7497	45.212	45.9947	52.4907	45.8028	46.5099	46.0394	44.7993	45.435	50.0811	46.7491	48.0366	43.0956	45.9337	47.418	61.4492
ENSMUSG00000047459	Dynlrb1	protein_coding	2	155078453	155092192	+	1009	332.957	317.436	376.755	328.065	280.988	303.927	315.051	333.855	328.389	302.151	401.191	341.001	326.42	349.466	370.83	309.295	329.122	312.852	310.952	365.64
ENSMUSG00000027602	Map1lc3a	protein_coding	2	155118217	155119990	+	1181	387.64	376.108	340.96	387.434	371.32	374.531	402.885	349.506	392.989	398.232	342.571	378.503	372.369	364.967	379.969	384.057	400.064	394.706	320.9	154.255
ENSMUSG00000038383	Pigu	protein_coding	2	155120163	155199350	-	9326	9.85509	8.68996	9.77532	10.0313	8.90705	10.3962	8.84294	10.9131	9.62601	8.19145	11.5652	9.99409	11.1822	10.1334	9.73379	9.11793	8.51764	9.3416	9.75615	14.0449
ENSMUSG00000038375	Trp53inp2	protein_coding	2	155222979	155228677	+	5257	181.95	181.564	188.079	188.78	188.85	175.416	185.969	178.227	194.327	186.06	192.549	192.086	203.973	200.483	174.195	179.115	180.381	202.166	182.623	211.92
ENSMUSG00000014959	Gorasp2	protein_coding	2	70491920	70542980	+	4145	99.5282	99.8175	94.769	105.121	100.716	103.901	100.045	101.358	103.27	104.08	93.9041	103.816	101.335	94.5893	97.5904	105.499	99.148	111.141	101.59	109.285
ENSMUSG00000090100	Ttbk2	protein_coding	2	120563297	120681085	-	11406	63.3035	64.7632	60.4853	63.548	69.7153	62.8265	67.6627	70.0925	61.5749	70.2638	67.6372	66.4702	66.6561	65.363	60.7164	64.5306	59.5114	60.1952	66.4861	82.8651
ENSMUSG00000041997	Tlk1	protein_coding	2	70542751	70656072	-	6474	62.9435	68.0713	64.2102	66.1962	66.7864	65.608	65.4544	65.0117	63.3638	63.1266	63.7123	61.837	64.6173	66.8919	66.4548	68.1344	64.3745	63.5269	72.1576	98.793
ENSMUSG00000038369	Ncoa6	protein_coding	2	155232576	155315726	-	9744	41.0521	39.616	41.831	41.5443	39.9289	37.3488	38.6564	39.9388	39.7199	36.5789	38.5333	41.8623	38.7944	40.2026	38.5317	40.879	38.0155	40.4081	40.1287	66.093
ENSMUSG00000027603	Ggt7	protein_coding	2	155332299	155360157	-	3264	131.939	134.779	137.819	132.713	133.048	132.067	121.314	128.08	144.562	136.839	126.578	129.991	128.166	133.3	128.58	128.987	124.642	137.962	125.325	76.9672
ENSMUSG00000027272	Ubr1	protein_coding	2	120690750	120801196	-	9889	49.5681	50.3477	46.6991	49.2511	50.9741	48.4626	49.0906	50.0459	47.2736	49.5022	52.1379	50.3767	48.3927	50.728	49.6948	50.8224	45.7697	45.479	51.9916	64.1173
ENSMUSG00000026773	Pfkfb3	protein_coding	2	11476244	11558888	-	7561	24.2422	31.4632	26.5818	31.9968	29.7349	26.8474	27.268	31.4663	27.9659	28.6992	27.157	30.0715	29.4076	29.7016	28.0934	28.8374	27.1768	32.0229	28.5176	31.5541
ENSMUSG00000054484	Tmem62	protein_coding	2	120807498	120838333	+	3348	72.2169	68.0439	73.6986	67.2622	68.566	65.1727	70.2285	66.3248	74.5219	67.1931	75.4162	71.9751	69.5126	72.4391	66.4406	73.1949	62.2814	65.0536	65.9752	93.1108
ENSMUSG00000041975	Mettl8	protein_coding	2	70794905	70885927	-	5594	5.0721	5.40679	6.2293	6.15384	6.93815	6.38918	6.37794	6.24458	5.91613	6.24169	4.67902	5.83017	7.14674	6.14595	6.11409	5.57263	4.83199	5.39352	5.57846	8.33217
ENSMUSG00000037197	Rbm17	protein_coding	2	11590248	11608964	-	2405	90.4726	88.5165	81.0815	90.3887	87.8737	88.8385	91.0772	87.3845	86.1906	97.6318	82.0004	91.3915	87.8556	88.5188	82.9754	94.0455	85.8991	89.6986	89.1865	107.874
ENSMUSG00000027605	Acss2	protein_coding	2	155359868	155427644	+	10163	29.494	26.2884	27.9498	25.7493	27.3614	29.1641	30.099	27.4976	27.0652	27.2081	29.4847	27.8476	29.6288	31.5793	25.5819	27.6741	27.6822	28.166	26.0071	34.8711
ENSMUSG00000027610	Gss	protein_coding	2	155405101	155434730	-	5915	8.44597	8.22727	8.33106	10.7506	11.0027	10.6828	11.0748	9.83219	10.6206	9.74583	9.80388	8.93702	9.75007	10.4795	8.47779	9.54493	8.06702	9.50028	10.8057	8.44094
ENSMUSG00000023572	Ccndbp1	protein_coding	2	120838884	120846994	+	3469	97.0453	89.7591	89.8993	89.1735	90.8022	87.3762	91.0463	91.717	91.9169	90.1136	100.365	97.4019	99.1607	96.1783	87.1778	97.1014	84.5183	84.6911	86.8134	110.131
ENSMUSG00000041966	Dcaf17	protein_coding	2	70885672	70929486	+	9806	18.2128	16.549	17.9475	18.5605	17.6661	19.1907	18.1026	17.2147	18.9361	19.7391	17.9253	18.8994	17.2968	18.2039	15.9446	18.1733	16.4545	17.0956	17.8479	22.5416
ENSMUSG00000074652	Myh7b	protein_coding	2	155453132	155476227	+	6634	6.21864	7.97855	7.5873	6.84674	7.52713	6.87584	6.74464	5.92028	7.58755	7.48857	5.37405	6.91994	5.61606	5.36117	4.92301	6.23925	5.94542	6.53773	5.10065	2.23878
ENSMUSG00000027015	Cybrd1	protein_coding	2	70948267	70973270	+	5339	4.53187	4.17614	3.75787	4	3.59044	4.58618	4.27246	4.0318	2.96943	3.42352	4.18403	4.05312	4.7159	5.8685	3.51614	3.53571	3.04799	3.60259	4.26044	4.79417
ENSMUSG00000026790	Odf2	protein_coding	2	29779233	29821107	+	9919	51.3486	55.1993	54.3293	55.2399	55.0669	56.8763	58.2294	54.4443	58.3989	56.7235	55.438	51.2528	50.6132	53.7505	47.263	52.4321	45.4644	48.2501	49.4275	63.557
ENSMUSG00000019715	Gle1	protein_coding	2	29825438	29850383	+	6087	32.5433	33.3807	31.6887	32.99	32.8531	31.0779	29.3069	32.6027	31.9381	32.4151	31.9168	33.189	30.2683	31.051	29.0662	32.634	30.9032	30.2978	31.0069	37.3781
ENSMUSG00000074890	Lcmt2	protein_coding	2	120958788	120970859	-	3350	8.67749	5.26664	6.61946	6.42249	6.56993	8.60592	8.72968	6.5947	8.51846	6.71529	7.005	8.35132	8.17606	7.4317	8.13699	8.16812	8.72736	8.61235	7.46338	6.0842
ENSMUSG00000016346	Kcnq2	protein_coding	2	180717372	180777007	-	16273	158.826	157.388	119.55	167.12	168.437	139.838	169.773	161.949	163.758	136.457	125.529	136.788	111.182	120.394	164.192	158.2	150.273	130.492	171.41	173.438
ENSMUSG00000023206	Il15ra	protein_coding	2	11710101	11739128	+	4446	4.30671	5.8871	4.35432	5.73542	4.57774	4.61905	5.45948	4.37444	6.24025	4.79635	5.22742	4.76291	4.47692	3.3141	3.93317	3.70053	5.27317	4.11412	4.98932	6.46786
ENSMUSG00000038324	Trpc4ap	protein_coding	2	155476191	155534304	-	8753	79.8655	74.9124	72.3438	76.4364	77.5974	75.665	78.8159	77.6173	81.9814	77.6122	75.8928	80.2775	78.8711	77.6862	76.9158	79.2618	72.4758	75.2948	77.188	77.4569
ENSMUSG00000038312	Edem2	protein_coding	2	155543597	155571395	-	3463	18.3469	20.4911	17.7874	20.2955	18.4516	20.4706	21.281	19.4657	21.0018	18.4735	15.1166	17.3181	19.4538	19.5135	18.9361	20.9542	17.3631	17.4794	19.7053	17.5201
ENSMUSG00000027612	Mmp24	protein_coding	2	155617262	155660286	+	4683	75.3074	65.1241	66.2936	74.3264	72.2155	69.5321	68.0684	64.5537	75.7482	69.355	74.9249	78.4891	67.279	80.2145	63.5348	75.5534	61.4891	68.5347	59.6919	64.4756
ENSMUSG00000074649	BC029722	protein_coding	2	155659650	155661346	-	1615	175.686	158.227	162.808	172.3	165.295	172.522	165.145	171.519	176.821	174.555	165.284	183.377	187.293	175.13	175.474	172.649	161.904	191.14	169.945	98.1266
ENSMUSG00000016344	Ppdpf	protein_coding	2	180829040	180830564	+	1336	63.9731	66.0301	62.7043	62.3893	61.6446	62.3728	57.3506	61.1978	60.2231	63.6706	62.4907	62.5911	63.9234	74.4127	65.6373	65.3332	58.6319	63.3745	56.4243	20.2231
ENSMUSG00000058594	Fbh1	protein_coding	2	11747384	11782393	-	5115	94.7768	69.1379	86.0872	86.8996	85.6876	90.8375	78.7284	98.4536	88.1025	88.9697	88.404	83.9778	90.7322	86.4192	85.8707	88.0991	82.9879	89.5113	96.1069	103.233
ENSMUSG00000027613	Eif6	protein_coding	2	155661752	155668686	-	2702	68.7387	67.3061	63.9621	67.9488	60.2595	63.8727	62.3419	62.4051	69.3091	68.6009	66.4733	68.5891	67.621	69.0735	69.2865	67.6203	72.5782	69.0915	61.0159	37.7166
ENSMUSG00000027579	Srms	protein_coding	2	180847355	180854978	-	2562	1.9024	3.48109	5.35812	3.04812	4.15677	5.16398	2.16879	3.68507	2.47522	4.48183	1.84952	2.77524	3.51933	5.09011	1.40524	2.8391	4.09097	4.48979	1.68763	3.26855
ENSMUSG00000027259	Adal	protein_coding	2	120970909	120987159	+	5317	34.0151	33.2921	34.5566	35.6993	32.7592	34.3901	34.2661	36.898	33.5071	34.7295	36.6238	35.3499	34.6197	34.9426	29.8899	34.4285	31.4361	31.2453	35.1438	39.2847
ENSMUSG00000050619	Zscan29	protein_coding	2	120988754	121000749	-	7169	8.88679	10.953	9.967	10.8042	9.17717	9.7782	9.1784	11.0623	8.92868	8.92365	11.2365	9.89636	10.7736	10.6309	8.28621	9.32478	9.00284	9.17998	10.2005	9.96181
ENSMUSG00000047909	Ankrd16	protein_coding	2	11782687	11795136	+	5926	22.471	22.1822	20.492	23.1287	22.5636	22.2589	20.9241	20.8068	22.1381	20.7604	21.0564	22.6402	20.4687	20.1485	21.2636	20.691	20.5257	20.4927	21.8251	22.0497
ENSMUSG00000005882	Uqcc1	protein_coding	2	155688814	155772196	-	6044	60.4519	57.8053	56.1409	56.8247	59.5562	57.1419	60.6759	58.4526	59.0845	57.8473	60.4798	60.7636	61.0236	60.2462	58.2481	60.2881	55.4008	56.9395	64.6323	60.4919
ENSMUSG00000038705	Gmeb2	protein_coding	2	180893242	180929828	-	4988	25.0914	22.7387	27.0976	26.0083	25.1936	24.6237	26.5006	24.1139	25.3477	23.5839	26.1922	27.7034	25.9891	25.4993	25.2107	26.1444	25.5469	25.1781	26.7961	27.9067
ENSMUSG00000027581	Stmn3	protein_coding	2	180948252	180956293	-	1136	1059.59	996.204	1108.64	988.786	1067.05	1062.94	1111.34	1030.21	1024.88	1097.01	1046.77	1038.98	1053.83	1005.14	1054.67	1086.06	1087	994.148	984.617	632.558
ENSMUSG00000027263	Tubgcp4	protein_coding	2	121001135	121029250	+	8395	27.5567	25.8201	25.9536	26.1793	29.5718	25.7092	28.1819	28.1828	27.383	28.1929	30.426	30.5271	26.9116	29.8174	27.2016	25.9726	26.3826	27.3591	28.5284	35.4207
ENSMUSG00000026767	Mindy3	protein_coding	2	12352074	12424246	-	6294	21.2678	22.3639	24.0474	21.3966	23.0492	23.436	21.6987	23.1003	21.5679	21.9667	22.0479	23.3056	21.9479	21.0424	21.9407	23.3885	21.692	20.4031	25.059	23.6976
ENSMUSG00000049630	C1ql3	protein_coding	2	13008268	13016617	-	2535	142.139	130.631	117.746	135.043	123.697	143.795	131.859	118.582	125.939	123.13	110.017	124.874	120.663	123.464	153.18	139.846	149.17	152.121	140.23	118.236
ENSMUSG00000043909	Trp53bp1	protein_coding	2	121023762	121101822	-	14164	57.1465	54.5481	55.5665	57.2163	53.2332	58.414	55.2101	63.4564	57.2943	52.5783	62.0499	58.809	64.3066	51.8464	57.4996	56.0002	53.0059	56.9281	62.4855	73.6347
ENSMUSG00000026727	Rsu1	protein_coding	2	13081632	13276144	-	9299	11.8305	11.0921	12.7562	10.7117	10.2818	11.9341	11.4789	11.5743	10.7408	11.8188	12.1083	12.2006	13.099	13.8964	12.8041	11.6959	11.8941	11.5994	11.8869	17.6028
ENSMUSG00000038241	Cep250	protein_coding	2	155798378	155840820	+	10373	19.1471	20.4293	18.9346	21.725	22.8605	22.6152	22.1314	21.0066	23.0975	23.1557	20.5564	21.1446	20.0579	23.3805	17.0316	20.0516	17.0442	20.8332	20.0256	15.567
ENSMUSG00000027254	Map1a	protein_coding	2	121120081	121141313	+	12166	465.506	484.8	484.785	485.285	496.174	462.677	474.987	460.059	506.899	489.609	472.594	469.233	458.784	418.198	473.587	440.279	444.673	475.395	474.542	512.119
ENSMUSG00000027012	Dync1i2	protein_coding	2	71042050	71093638	+	8280	68.8919	65.6576	70.5675	66.9443	67.4249	67.1809	69.3319	71.1506	67.8526	70.98	66.7388	63.9743	69.0354	69.9947	72.365	67.8935	69.5207	66.8653	71.6985	92.7776
ENSMUSG00000026723	Trdmt1	protein_coding	2	13513825	13549479	-	3835	22.9218	25.2779	20.1004	19.5736	20.2409	21.6258	20.1318	20.1378	19.1713	21.631	22.9466	20.8375	17.5224	18.239	20.6532	18.9668	19.0591	16.7673	23.284	25.379
ENSMUSG00000027010	Slc25a12	protein_coding	2	71101407	71198093	-	7342	118.757	113.894	114.916	121.038	119.2	117.64	117.623	115.012	125.889	119.402	118.384	116.969	120.258	115.407	118.282	121.951	113.415	117.247	120.699	134.823
ENSMUSG00000005881	Ergic3	protein_coding	2	155849965	155860199	+	2121	143.375	148.999	147.035	149.68	144.16	156.78	156.77	148.939	148.746	160.754	145.747	152.82	153.199	145.008	144.766	146.893	149.157	147.052	144.647	133.716
ENSMUSG00000027018	Hat1	protein_coding	2	71219302	71271966	+	2886	32.6908	26.9392	29.8811	29.8755	29.7668	30.9265	31.0076	32.4519	30.6254	29.3123	31.1176	30.0996	33.8359	36.9709	32.8801	32.8847	31.2517	30.0564	33.2854	37.6114
ENSMUSG00000026728	Vim	protein_coding	2	13578738	13587636	+	4743	40.3336	34.0918	31.169	38.3732	31.2352	35.8875	36.3166	39.6118	32.4647	39.1795	37.6308	40.0842	38.9887	47.4556	37.0856	35.8565	37.9736	37.6903	36.5035	28.7819
ENSMUSG00000003418	St8sia6	protein_coding	2	13655832	13798875	-	7664	6.8592	6.42562	8.03729	7.507	8.02861	7.18849	7.44084	7.61303	6.07653	6.51272	8.42035	7.26053	7.41402	8.72885	6.77795	6.84695	6.01012	6.6925	7.70199	8.94732
ENSMUSG00000041921	Metap1d	protein_coding	2	71283620	71355535	+	4537	18.9147	17.3925	18.3868	18.0204	18.8305	21.6745	17.3391	19.8104	18.3016	16.9412	17.6057	19.9982	17.8485	19.4484	15.4738	17.559	15.9885	13.3001	17.6096	22.1835
ENSMUSG00000041911	Dlx1	protein_coding	2	71358457	71364324	+	5396	44.5496	37.5116	36.9208	50.476	39.3408	47.6096	36.2574	48.8154	38.5621	40.6483	44.7437	66.5997	44.1702	41.2105	50.8028	44.9973	47.4349	51.9654	58.9464	27.6706
ENSMUSG00000038180	Spag4	protein_coding	2	155907095	155912537	+	4831	3.96349	4.77581	3.13298	3.92577	5.33964	4.53707	4.72172	4.80753	4.92252	4.31709	4.99766	4.95925	4.261	3.19021	3.61972	3.9075	3.59688	4.87919	4.78626	3.07432
ENSMUSG00000023391	Dlx2	protein_coding	2	71373752	71377098	-	2855	15.9132	14.6006	11.2192	19.817	13.8431	15.9078	10.2432	16.336	13.466	13.6251	12.4874	22.4679	16.9825	12.8134	18.0147	14.6191	15.6506	21.334	19.0292	5.47883
ENSMUSG00000063275	Hacd1	protein_coding	2	13855093	14060946	-	2118	18.2452	18.0334	14.6246	17.0058	18.2131	16.0358	16.431	16.4039	17.029	16.1535	15.7672	15.6174	18.6348	16.7123	16.8769	17.2531	16.148	18.4297	15.8875	17.8291
ENSMUSG00000026718	Stam	protein_coding	2	14078909	14154445	+	8386	41.4935	41.8929	39.2449	41.5822	41.7666	40.4065	38.3253	42.6911	40.386	39.6521	42.1632	39.6283	39.2747	39.7251	41.4902	41.5099	38.7776	42.0046	43.4662	49.5706
ENSMUSG00000026712	Mrc1	protein_coding	2	14234203	14336868	+	6371	5.08192	5.62991	5.46959	5.55341	3.26887	6.01289	5.00336	6.13503	4.10591	4.30345	4.17921	5.48305	6.22173	7.20406	5.81243	6.44244	6.01768	6.12686	6.22592	6.34879
ENSMUSG00000036949	Slc39a12	protein_coding	2	14393127	14499786	+	2998	73.6804	72.4955	75.6103	66.8218	69.5451	70.0149	72.9647	72.8082	69.8694	67.5337	82.1885	75.0158	86.8206	79.2577	65.1048	68.7425	70.7484	72.7112	76.0602	96.2865
ENSMUSG00000027111	Itga6	protein_coding	2	71575960	71687115	+	9142	15.7847	19.7021	16.2479	16.5614	17.8102	15.919	14.555	15.5115	14.3503	14.8414	13.8219	15.6564	15.3338	16.3211	15.415	14.8141	13.9085	15.5939	17.0673	18.9594
ENSMUSG00000006494	Pdk1	protein_coding	2	71703568	71734202	+	7779	41.2405	36.9619	35.2032	36.7752	34.9862	38.4826	37.97	34.7838	37.2959	37.8359	35.301	35.766	36.4127	35.5531	38.083	39.4948	42.1935	35.004	39.8497	42.8972
ENSMUSG00000033526	Ppip5k1	protein_coding	2	121141042	121185811	-	12486	62.7073	58.913	60.5815	60.8722	59.8944	63.7656	66.2836	64.3624	62.8673	58.3306	66.648	60.4484	61.2584	60.7538	55.7735	61.1127	58.7819	57.858	62.3312	72.0911
ENSMUSG00000057914	Cacnb2	protein_coding	2	14607899	14992719	+	13228	21.8047	23.1873	22.1389	21.3252	22.0056	21.8393	20.5604	22.625	24.2397	23.6851	22.4823	21.7223	21.7348	21.151	22.6677	22.8853	22.4149	22.2527	24.6851	28.9532
ENSMUSG00000000308	Ckmt1	protein_coding	2	121188195	121194218	+	2496	290.395	273.889	291.489	284.585	294.306	285.358	292.21	299.575	307.422	303.247	296.336	302.821	295.057	284.78	289.408	283.299	268.303	279.683	285.295	365.123
ENSMUSG00000033486	Catsper2	protein_coding	2	121223112	121244090	-	3695	8.71524	9.91709	7.23979	9.83411	6.21269	9.29874	9.73495	9.0962	7.83036	5.64435	8.61042	5.85646	9.11619	7.70035	7.23805	7.92104	9.48006	8.77786	7.42792	6.45686
ENSMUSG00000038685	Rtel1	protein_coding	2	180961532	180998408	+	6616	23.7319	23.3561	21.3342	22.9809	22.5713	24.0264	22.8969	19.2933	25.5803	20.5788	22.8507	20.1154	19.7482	19.3527	18.8516	20.7843	18.2183	18.5265	21.7083	25.3622
ENSMUSG00000040687	Madd	protein_coding	2	90967705	91014163	-	9086	123.511	115.399	119.976	121.801	118.928	123.486	121.728	127.101	124.147	124.931	115.727	123.845	120.43	115.828	119.07	121.207	118.633	126.807	121.718	144.193
ENSMUSG00000026707	Nsun6	protein_coding	2	14999942	15059695	-	5006	5.04196	6.81646	3.86722	5.6032	6.19303	5.00959	4.90717	5.54473	5.85888	5.38326	6.17518	5.5578	5.53936	5.71757	4.77744	4.77417	4.2425	5.08531	6.49657	5.99682
ENSMUSG00000027248	Pdia3	protein_coding	2	121244256	121269168	+	3139	260.3	231.312	240.19	225.63	240.051	234.831	257.88	261.97	222.415	249.192	234.484	263.589	251.797	264.86	253.965	242.812	261.847	260.719	270.513	336.135
ENSMUSG00000089824	Rbm12	protein_coding	2	155933878	155953898	-	6689	13.1678	16.7824	14.1553	14.0812	14.8243	14.1405	13.6407	13.691	13.5986	14.2234	12.4138	12.6862	12.9964	12.204	11.4182	13.774	9.73134	12.0095	12.703	15.3064
ENSMUSG00000017418	Arl5b	protein_coding	2	15054206	15087263	+	10428	20.7321	24.5978	20.9613	24.5295	24.0562	20.129	18.2287	21.6382	19.308	19.6179	22.244	22.1892	20.6373	19.5055	19.3092	20.1617	17.8536	20.1808	20.4428	23.7274
ENSMUSG00000027618	Nfs1	protein_coding	2	155965559	155986106	-	3612	43.2764	45.0351	40.5389	47.6089	43.1778	45.8126	43.2351	45.5851	47.4583	48.8524	46.4153	45.1039	47.9472	46.5604	43.2871	45.9813	42.9151	45.4199	45.2793	44.4431
ENSMUSG00000067847	Romo1	protein_coding	2	155985959	155987717	+	747	150.767	143.53	135.235	140.811	133.061	138.252	156.205	147.62	132.115	145.244	150.73	156.017	169.667	153.718	163.522	146.987	156.924	145.152	129.855	21.1513
ENSMUSG00000074884	Serf2	protein_coding	2	121279676	121288792	+	5455	71.8614	65.7883	65.2999	68.8035	69.2839	66.1352	70.712	66.5639	65.4278	68.475	70.6501	74.7767	70.0139	77.3693	68.2145	70.8931	69.5738	67.7888	67.1999	53.0917
ENSMUSG00000038671	Arfrp1	protein_coding	2	180999483	181007135	-	4320	62.6972	57.4016	50.9241	60.5027	53.796	48.4519	63.7691	54.5488	63.4427	47.5181	58.552	51.4871	51.0369	48.7699	61.4921	57.4878	48.7789	47.0991	61.8792	54.0932
ENSMUSG00000027245	Hypk	protein_coding	2	121283771	121288991	+	5278	6.95882	9.18349	8.00274	7.51873	7.12935	7.07101	6.53816	6.76156	6.38297	5.99381	7.01123	6.50137	6.02747	6.51391	6.5776	6.23439	5.27806	5.21625	6.51794	8.32212
ENSMUSG00000002108	Nr1h3	protein_coding	2	91014406	91033179	-	2515	8.58234	6.78394	6.8578	7.85775	7.81021	6.67375	8.48844	5.70598	9.61314	8.2926	8.52325	9.95631	8.25248	10.9765	4.90802	7.09266	6.14147	7.49785	7.10091	4.77457
ENSMUSG00000026748	Plxdc2	protein_coding	2	16361115	16760650	+	6947	44.9518	46.5238	41.75	39.2525	43.5027	43.8021	45.9273	40.1456	42.2761	43.6154	46.1548	46.2794	45.7694	43.9799	41.6816	41.1834	43.7925	41.4764	45.5153	55.1307
ENSMUSG00000027582	Zgpat	protein_coding	2	181006721	181025421	+	5624	55.5883	43.5062	52.8231	51.8019	69.306	58.9514	62.7632	62.3142	57.1896	68.9174	50.5127	61.1514	55.296	52.4889	54.3675	57.4614	59.391	66.5564	55.253	51.0749
ENSMUSG00000049044	Rapgef4	protein_coding	2	71811584	72087818	+	6677	229.233	252.072	246.344	237.353	250.411	232.953	248.295	254.516	232.572	235.354	221.114	205.914	214.023	210.884	235.091	243.087	262.021	242.118	249.533	328.069
ENSMUSG00000027242	Wdr76	protein_coding	2	121337204	121373885	+	6305	5.32837	4.76632	5.35936	5.83904	6.34343	5.38682	4.54552	5.66019	5.53186	5.2405	6.08392	6.39848	5.47739	5.96325	4.97597	6.34508	4.50582	4.57595	5.72459	6.9415
ENSMUSG00000027583	Zbtb46	protein_coding	2	181029555	181101219	-	8508	15.9789	14.2426	13.3629	15.1918	14.7703	15.527	14.5397	14.448	14.7442	15.1762	17.8222	16.8231	15.5566	21.6977	12.453	15.2056	11.6383	13.6308	11.9978	15.3766
ENSMUSG00000053702	Nebl	protein_coding	2	17348720	17735854	-	15235	29.4438	31.6498	29.2264	28.0563	29.561	28.424	29.0621	30.638	26.6008	28.0403	32.4208	32.1109	31.1659	31.2488	28.729	29.6125	28.8038	28.0845	30.4407	37.9782
ENSMUSG00000002103	Acp2	protein_coding	2	91033230	91044443	+	5186	71.259	65.2753	67.4653	67.8549	63.7965	66.8242	62.4813	64.992	73.4072	68.0956	71.1821	70.9359	66.3302	69.8217	70.9594	67.6243	66.3217	68.1052	68.1119	87.8966
ENSMUSG00000054057	A930004D18Rik	protein_coding	2	18030004	18042548	-	3378	6.2867	5.85433	5.93939	5.75592	4.62388	5.96252	6.06012	5.47798	6.62922	7.49209	6.27896	6.63483	5.74127	4.9134	4.56767	5.53699	5.63393	5.7498	6.51111	4.30315
ENSMUSG00000054074	Skida1	protein_coding	2	18045487	18053862	-	4927	14.0612	13.5367	11.4305	13.3593	12.5366	13.6666	12.3459	13.3751	11.9459	13.0319	11.953	13.3016	12.9828	12.856	12.8919	13.6383	13.1555	13.0894	12.7436	11.5767
ENSMUSG00000002109	Ddb2	protein_coding	2	91041917	91067230	-	2736	34.992	28.0618	28.8177	32.0377	35.2912	36.7359	28.0045	28.5719	24.9164	27.4933	31.5866	25.8179	29.7218	30.0221	27.1634	34.3078	31.1505	26.4661	32.0183	38.8649
ENSMUSG00000004085	Map3k20	protein_coding	2	72115981	72272954	+	10175	8.50245	8.51746	7.19541	8.47379	8.90813	8.28672	7.24284	8.55502	6.8557	7.83039	7.07418	8.59812	8.34313	7.80645	8.01175	7.77843	7.77982	6.96832	8.8682	10.699
ENSMUSG00000026743	Mllt10	protein_coding	2	18060048	18217199	+	5907	33.2697	33.1834	31.5817	35.1284	34.7756	36.6381	35.1507	36.7289	36.0649	34.593	35.0286	33.8601	32.1698	36.0686	33.6088	35.0943	32.732	36.616	35.7389	39.4533
ENSMUSG00000055612	Cdca7	protein_coding	2	72306503	72317237	+	3202	6.8497	5.38897	3.84746	7.11753	5.83886	5.55022	4.38392	7.54819	4.4561	6.73295	5.21471	8.83387	5.04737	5.6066	6.82654	6.16586	6.46044	7.65591	7.10383	6.61214
ENSMUSG00000026740	Dnajc1	protein_coding	2	18200465	18397622	-	11651	11.6982	10.0344	11.8427	11.6271	10.2577	11.9316	11.4709	12.2035	11.5151	11.2431	11.4651	11.4358	10.8636	12.036	12.0071	11.7577	11.1501	12.8832	12.1011	12.9237
ENSMUSG00000051154	Commd3	protein_coding	2	18677195	18681042	+	2330	90.0977	87.7045	86.5617	82.0121	83.5923	95.9356	89.2394	83.9572	87.264	89.1079	86.7705	80.3359	80.3155	92.7492	85.867	91.7211	86.415	82.955	84.8767	90.6638
ENSMUSG00000000827	Tpd52l2	protein_coding	2	181138935	181156908	+	4982	56.0781	55.6116	51.2932	55.4063	58.6659	53.7459	55.4129	57.5716	53.5806	53.7627	54.9838	55.0081	58.5971	59.6948	52.9082	55.1327	49.8265	52.2336	55.0906	60.0668
ENSMUSG00000027109	Sp3	protein_coding	2	72766771	72810790	-	4933	62.2458	66.8544	63.7901	68.7827	64.142	66.5287	63.1959	70.086	62.6696	63.0849	70.2129	68.2133	61.9036	66.2959	61.8267	66.9849	59.8826	62.3473	65.6984	77.9913
ENSMUSG00000079286	Gm11084	protein_coding	2	72801892	72817060	-	69	2.52274	2.80988	5.10126	2.30975	6.85967	5.72361	0	0	0	3.39617	0	2.24013	2.46555	2.45452	0	0	0	2.73291	0	2.28986
ENSMUSG00000027620	Rbm39	protein_coding	2	155989159	156022158	-	6946	167.829	153.129	152.328	162.792	161.055	160.564	159.148	176.807	162.338	167.571	168.858	156.371	167.404	167.314	161.53	170.343	152.681	158.056	175.565	197.421
ENSMUSG00000038116	Phf20	protein_coding	2	156038386	156151872	+	9988	54.3052	50.2757	49.3374	53.6296	54.0941	52.6282	53.9915	54.711	52.6582	53.0235	53.7673	53.3748	52.6993	55.1765	51.6739	54.8615	50.6181	52.5801	53.9607	69.3032
ENSMUSG00000046229	Scand1	protein_coding	2	156153766	156154667	-	803	125.512	111.79	78.4629	116.9	114.351	119.757	127.831	101.348	113.277	127.82	85.9856	104.907	105.506	113.048	128.099	128.109	138.081	121.878	79.5961	1.96763
ENSMUSG00000027257	Pacsin3	protein_coding	2	91086299	91095024	+	4327	54.188	43.7321	44.4966	56.4638	58.9049	54.5343	50.757	49.5731	53.8597	52.5319	50.2701	54.3687	52.6056	59.7678	44.1575	55.2735	45.3853	51.9474	45.0092	25.7796
ENSMUSG00000026739	Bmi1	protein_coding	2	18681829	18691440	+	3974	63.0311	67.4244	55.9778	65.2491	61.517	66.6828	63.5812	69.5138	59.3421	62.977	63.5363	61.843	57.0644	67.4208	60.1808	61.7957	56.4961	60.4528	62.2052	73.1955
ENSMUSG00000000826	Dnajc5	protein_coding	2	181162278	181192051	+	6953	281.821	279.097	288.302	287.756	285.434	278.291	276.63	275.535	285.502	280.104	288.989	289.397	273.596	265.869	286.304	283.278	282.839	280.999	293.972	347.269
ENSMUSG00000097638	Carlr	protein_coding	2	18804056	18806629	-	2574	7.10073	7.60764	6.42712	6.12973	5.14875	4.0659	6.13519	4.98832	4.31145	4.64302	3.85713	5.1643	5.94835	6.11913	5.69468	4.30607	4.50052	4.10255	5.69659	5.40173
ENSMUSG00000027238	Frmd5	protein_coding	2	121376010	121637568	-	7546	25.6975	28.4425	25.4218	27.1394	25.811	27.9475	24.9581	28.2008	28.6255	28.1041	26.583	28.4516	27.8203	26.5736	25.5251	26.6456	23.8316	26.189	25.9834	29.4811
ENSMUSG00000027108	Ola1	protein_coding	2	72923145	73049268	-	3561	109.74	99.2004	105.567	97.0291	106.334	107.91	103.23	99.9525	94.662	107.461	101.447	103.35	95.93	99.0678	101.03	115.359	114.788	101.408	113.447	117.18
ENSMUSG00000038085	Cnbd2	protein_coding	2	156154219	156217555	+	3879	7.94284	7.84724	8.2575	6.86138	8.48042	8.4504	9.047	7.54512	7.45893	9.24294	7.96931	7.69058	7.54348	7.59705	7.29249	8.21501	6.75501	8.36149	7.07557	6.68009
ENSMUSG00000026737	Pip4k2a	protein_coding	2	18847066	19002937	-	3477	102.83	101.095	117.329	112.895	112.374	113.356	121.032	115.129	127.213	115.988	104.936	109.269	114.296	120.847	110.127	114.66	109.708	115.518	112.349	148.14
ENSMUSG00000068859	Sp9	protein_coding	2	73102269	73115050	+	5044	9.90442	10.8011	6.55963	12.3227	8.02312	11.2747	7.94307	11.2305	9.66504	9.75625	7.33649	12.7479	8.56686	8.39422	9.99272	9.13306	11.0458	13.9821	10.7709	4.19748
ENSMUSG00000041777	Cir1	protein_coding	2	73113449	73143045	-	3159	41.7678	50.6953	36.7698	45.1532	43.9755	44.006	47.8612	43.1561	40.5253	44.8049	42.7855	44.477	42.4903	49.4843	41.6796	42.8713	37.2821	43.5761	44.5124	49.7659
ENSMUSG00000057738	Sptan1	protein_coding	2	29855572	29921463	+	13431	433.404	417.067	433.229	412.725	425.126	421.172	428.77	439.068	418.345	424.442	423.446	418.018	421.97	404.925	415.829	410.532	419.548	411.371	433.57	478.331
ENSMUSG00000027255	Arfgap2	protein_coding	2	91095319	91107276	+	4129	96.1618	86.8219	92.4084	92.4819	96.2912	93.8781	91.5083	94.983	91.575	90.1815	91.3716	96.7318	92.7044	91.7564	86.1351	96.8057	88.1761	91.0658	92.6506	99.9892
ENSMUSG00000008226	Scrn3	protein_coding	2	73142945	73168162	+	4815	35.7177	33.1391	31.0684	30.7823	32.8324	35.2688	31.2183	32.9018	31.1149	30.2714	32.8505	30.0791	33.5653	34.4351	29.2676	35.1046	30.5318	31.4481	37.129	45.2836
ENSMUSG00000037683	Armc3	protein_coding	2	19204113	19315052	+	2830	4.36711	4.3161	4.10444	4.3363	4.09762	4.32608	5.06352	4.2702	3.57131	3.06375	5.34205	5.62564	4.56867	8.79724	3.45303	3.85535	4.77564	3.86471	3.65346	5.69472
ENSMUSG00000089917	Uckl1	protein_coding	2	181210942	181226685	-	4629	26.7741	26.6802	29.1232	30.3666	27.1986	29.0075	29.0612	27.4933	31.7658	28.0454	30.2221	28.5496	29.9893	28.7575	24.2216	28.4713	28.1836	29.2083	26.4376	25.3948
ENSMUSG00000023094	Msrb2	protein_coding	2	19376251	19399787	+	1377	21.49	21.6832	21.2164	21.8747	18.5615	23.0877	21.8749	20.7061	22.5948	22.1232	25.8907	23.6848	23.5973	24.1067	18.8621	21.8839	23.0349	22.4587	19.6588	22.0306
ENSMUSG00000039715	Dync2i2	protein_coding	2	29921558	29938893	-	2359	60.5074	62.3808	63.4144	64.722	58.4875	63.7009	62.7286	57.7914	72.246	66.7544	60.6431	63.4262	57.6211	51.9788	72.057	63.7238	59.7468	65.9479	69.9673	27.6618
ENSMUSG00000060227	Golm2	protein_coding	2	121697451	121766701	+	5858	81.4186	78.6383	75.5288	64.3151	72.9206	67.7204	58.3091	67.561	64.7495	65.0844	72.8001	77.5482	75.0713	72.6538	76.3402	79.1128	73.6393	69.338	87.3188	119.404
ENSMUSG00000043415	Otud1	protein_coding	2	19662563	19665394	+	2832	27.5979	35.3944	23.8635	31.9084	29.7495	26.0776	29.5336	25.003	25.1914	30.3677	28.5239	30.9465	26.4315	30.8583	31.2369	24.8892	28.731	31.2287	26.8838	18.9132
ENSMUSG00000040591	1110051M20Rik	protein_coding	2	91105413	91274967	-	5202	53.673	44.6875	51.7628	48.682	48.6783	51.9663	45.2552	50.8899	49.2574	47.3897	53.7429	50.1264	55.0725	49.5193	52.8458	49.8381	47.8254	51.0758	54.6399	62.447
ENSMUSG00000054766	Set	protein_coding	2	29947390	29962589	+	4070	153.497	165.443	138.114	155.261	156.474	159.33	159.946	151.476	146.804	163.977	147.249	151.644	147.719	153.716	157.265	160.632	163.458	150.254	154.639	151.673
ENSMUSG00000000823	Zfp512b	protein_coding	2	181223896	181234596	-	6810	59.9402	63.9724	60.4219	58.7176	59.8771	56.2527	59.863	49.2159	62.0999	59.1861	54.2733	58.4229	50.837	47.9485	53.962	57.9826	52.5714	54.3284	59.9296	54.2445
ENSMUSG00000027253	Lrp4	protein_coding	2	91287856	91344124	+	10504	17.2014	13.5481	14.0741	14.5809	12.8198	13.5917	13.6144	16.5022	13.2819	13.7202	15.6386	16.2456	16.1636	16.0107	13.8079	14.542	14.7047	15.6903	15.6239	17.7946
ENSMUSG00000002455	Prpf6	protein_coding	2	181233661	181297453	+	3859	78.8026	86.4153	78.1687	86.2737	84.6918	85.6072	82.6028	85.6773	77.4408	83.3747	84.1991	88.3993	85.7889	80.7968	81.9659	78.4471	76.0482	81.605	83.2035	95.2343
ENSMUSG00000015335	Zdhhc12	protein_coding	2	29980956	29983660	-	1785	5.26596	6.84289	7.88767	7.32134	5.30328	7.52246	6.38954	6.45277	6.21718	5.25122	6.19409	6.06152	5.71842	7.87509	6.05081	5.6273	7.10791	7.18366	5.89764	3.27508
ENSMUSG00000038605	Samd10	protein_coding	2	181237011	181241005	-	2448	35.5534	38.016	39.1097	36.7834	45.4369	38.5572	38.4669	38.3353	43.3098	42.4064	38.5287	42.1781	41.1408	42.1329	32.6702	37.2829	34.9279	39.9789	35.3244	46.0189
ENSMUSG00000108976	Gm29797	protein_coding	2	181298827	181301260	+	755	2.30555	5.13594	5.12829	4.85507	2.8211	3.40005	4.64812	5.75222	3.67472	3.10379	6.87386	4.09453	5.40788	3.58912	2.72487	3.67014	1.82661	2.49763	3.23687	1.67418
ENSMUSG00000041762	Gpr155	protein_coding	2	73171850	73216916	-	6679	44.3578	46.0683	45.586	44.884	49.6065	47.777	45.5371	45.6013	44.0614	47.2601	43.0406	38.648	40.2701	59.5137	39.7733	45.9475	47.7798	42.3784	43.0071	53.5342
ENSMUSG00000046470	Sox18	protein_coding	2	181311629	181313433	-	1620	19.5559	14.3616	13.4711	16.5276	17.2381	16.2116	15.8859	18.6492	21.7745	16.9243	17.1321	16.2202	21.2129	15.1589	19.2076	17.853	20.0904	26.1904	14.1571	7.70496
ENSMUSG00000033411	Ctdspl2	protein_coding	2	121786482	121844123	+	9251	18.4399	22.404	19.2906	19.3294	18.9051	18.485	17.0706	18.0842	16.1948	18.0356	18.4884	20.2004	17.7093	19.296	17.7351	18.6832	16.3087	16.7759	18.6341	23.5523
ENSMUSG00000039686	Zer1	protein_coding	2	29987295	30014466	-	9784	73.46	75.6979	76.0528	74.9626	71.1379	75.5629	76.6082	76.2509	77.677	76.0442	74.353	74.3617	76.2632	68.1844	72.3064	75.0869	74.0005	80.3315	77.2393	61.5756
ENSMUSG00000059540	Tcea2	protein_coding	2	181322103	181329864	+	2704	86.9703	93.786	86.1744	92.3585	84.4584	84.1269	89.3339	85.8222	96.0082	88.6559	83.4475	78.9421	81.2865	75.9122	86.6392	84.2867	75.6866	80.3379	83.4958	93.7836
ENSMUSG00000033396	Spg11	protein_coding	2	121884001	121948867	-	8042	24.0043	23.747	23.4162	23.7018	23.3657	23.1055	23.3824	21.0377	24.3958	21.6794	22.9795	23.7946	22.4447	22.955	20.2415	21.9442	20.8184	20.6579	23.1653	28.6845
ENSMUSG00000075284	Wipf1	protein_coding	2	73259954	73360078	-	5896	12.4884	15.4882	14.0293	13.4343	13.5268	14.8366	13.4417	13.3867	14.1504	14.0697	14.2748	13.2914	15.2637	14.2475	11.6455	13.8348	12.8178	13.4008	13.455	13.6401
ENSMUSG00000039678	Tbc1d13	protein_coding	2	30023758	30042025	+	4719	56.4739	54.4381	53.3314	56.5016	52.5574	53.2681	53.2336	55.6585	57.5746	52.985	54.1751	59.7443	60.0243	51.1782	59.7805	54.9391	53.0126	60.4194	58.2008	62.0417
ENSMUSG00000015337	Endog	protein_coding	2	30061505	30064081	+	1063	37.9907	31.3713	26.159	36.8822	32.727	31.3937	32.1881	29.1316	38.2177	38.3579	32.9017	36.4974	32.6482	36.9632	30.9656	33.2359	37.6233	38.6721	29.887	7.13455
ENSMUSG00000027624	Epb41l1	protein_coding	2	156262829	156385134	+	12037	241.473	226.144	232.124	250.876	250.991	231.685	254.227	247.241	259.318	244.362	234.696	247.975	244.803	226.472	237.697	237.138	227.079	251.423	246.272	257.34
ENSMUSG00000060802	B2m	protein_coding	2	121978167	121983564	+	860	291.263	294.204	293.868	258.888	229.504	290.457	278.162	315.949	289.424	307.089	338.201	308.598	327.586	344.632	287.959	263.201	297.306	290.092	248.974	293.036
ENSMUSG00000027628	Aar2	protein_coding	2	156389504	156410076	+	3615	50.0299	47.143	46.3474	48.6275	42.8801	47.031	48.134	50.5094	49.3376	46.2189	48.3741	50.0264	48.0015	47.693	48.0174	47.8115	49.136	48.6685	50.13	50.3941
ENSMUSG00000027227	Sord	protein_coding	2	122065230	122095821	+	2352	51.2883	57.0435	54.0252	55.5637	53.3287	55.1591	48.865	48.4902	48.9533	62.5692	47.0087	53.8887	57.6479	69.2713	46.6867	50.5123	51.4813	50.4299	55.1493	62.2732
ENSMUSG00000002458	Rgs19	protein_coding	2	181330212	181335723	-	2230	20.0609	19.9098	21.1508	21.7976	21.6495	22.4029	19.4089	22.6926	21.328	23.1183	20.0346	19.477	22.7339	17.0121	24.4475	21.9782	21.3975	24.6918	22.0021	21.3265
ENSMUSG00000039660	Spout1	protein_coding	2	30063465	30068454	-	3010	59.2183	56.9407	55.0784	58.6132	59.204	61.8635	68.3017	59.5325	58.7934	64.6175	58.397	61.9815	60.4756	56.9978	56.1309	62.0819	58.8289	60.8314	58.2698	33.3323
ENSMUSG00000027584	Oprl1	protein_coding	2	181356809	181362778	+	3753	71.4273	64.4723	73.061	74.6968	72.5804	73.2929	65.3772	74.4625	76.9879	68.2465	70.4041	74.5043	80.7325	66.5624	76.1269	74.2023	62.8361	70.5445	76.888	78.8529
ENSMUSG00000036617	Etl4	protein_coding	2	19914591	20815335	+	16148	39.4211	41.3265	37.7098	40.8006	36.9321	38.0671	36.5827	37.4301	37.8845	38.3836	33.7317	36.3832	33.1649	36.1315	37.9178	36.2822	35.0494	38.618	36.9269	51.584
ENSMUSG00000033256	Shf	protein_coding	2	122179373	122199618	-	2305	95.757	70.3189	79.5598	88.2256	84.2936	86.3533	88.6848	73.2354	91.6494	87.2278	91.1378	103.269	81.9985	102.058	79.9928	91.3635	81.9675	87.8634	75.7658	47.4344
ENSMUSG00000039648	Kyat1	protein_coding	2	30075136	30095859	-	2923	24.5948	24.4757	24.5656	22.4093	26.0705	23.9146	25.3125	24.7414	25.5597	24.2914	27.6359	25.3296	25.8415	27.4641	21.6426	23.9366	22.741	23.1601	23.2814	20.4866
ENSMUSG00000061689	Dlgap4	protein_coding	2	156455625	156606283	+	8451	92.7917	83.3708	88.5487	97.0269	87.5393	93.8839	92.0485	91.1604	95.0881	96.0524	79.8064	97.8697	84.9105	86.4144	96.0963	88.529	100.425	111.768	96.6519	59.5096
ENSMUSG00000027637	Rab5if	protein_coding	2	156705048	156715483	+	2871	57.1137	50.986	39.6001	56.677	59.515	55.2295	55.6163	51.9575	56.2559	63.8281	49.6711	53.8918	48.7081	59.8754	54.0116	61.6492	60.14	59.77	43.8048	59.2708
ENSMUSG00000040549	Ckap5	protein_coding	2	91357107	91451009	+	9462	103.831	97.0638	93.893	94.6266	99.3456	95.5393	97.4196	101.196	93.1801	95.3491	107.241	103.667	99.9665	101.47	97.5152	101.107	89.2866	89.1836	100.57	142.805
ENSMUSG00000056486	Chn1	protein_coding	2	73441004	73605690	-	6365	377.264	329.127	345.628	343.034	378.282	358.042	342.663	339.762	328.004	342.833	323.627	300.444	296.626	300.062	369.478	370.368	413.661	345.679	386.016	459.132
ENSMUSG00000005804	Bloc1s6	protein_coding	2	122580423	122591395	+	3899	39.823	37.3442	32.8606	36.4608	38.9676	35.1476	33.6022	33.0282	35.6802	32.2144	33.4499	35.996	34.426	31.1445	34.8244	38.066	35.5825	32.8391	41.3678	42.3874
ENSMUSG00000075040	Zfp408	protein_coding	2	91474014	91480124	-	4008	17.5025	16.4954	17.0373	14.8319	17.773	16.4554	15.9794	15.0286	16.4649	14.9091	14.356	17.1229	14.7712	16.0573	15.9762	16.3765	16.2408	16.0906	15.2904	14.4676
ENSMUSG00000005803	Sqor	protein_coding	2	122607157	122651489	+	4084	8.82281	6.78871	5.77452	6.39989	7.47526	8.70314	7.23234	8.50719	7.76386	5.96741	10.608	7.00176	8.24788	10.4089	6.42269	9.20204	8.7797	6.60275	8.42353	11.6063
ENSMUSG00000079484	Phyhd1	protein_coding	2	30156215	30172160	+	2657	5.96173	6.78623	8.21348	7.31784	6.94745	7.13459	6.16367	6.96448	6.41432	5.90911	8.57728	8.66795	7.17116	8.15894	7.35571	6.32252	6.12467	6.38743	6.50916	4.6978
ENSMUSG00000027634	Ndrg3	protein_coding	2	156769265	156833963	-	8388	204.72	184.081	198.696	186.714	181.303	180.632	179.901	189.836	197.913	188.798	203.368	192.013	186.409	191.572	198.725	193.832	186.082	184.232	196.257	283.809
ENSMUSG00000075419	Dolk	protein_coding	2	30174243	30176346	-	2104	31.0247	28.4741	27.1017	25.9057	27.3327	30.9711	27.6599	23.9618	29.1984	24.0573	26.7038	28.5776	29.3511	27.5293	27.8671	24.9406	29.7579	26.0809	29.7527	31.7653
ENSMUSG00000010505	Myt1	protein_coding	2	181405125	181469590	+	7191	25.6105	19.4933	23.1525	24.7116	22.3791	24.3844	23.7908	22.3457	25.1057	24.4731	26.6402	25.4283	24.1309	28.0739	18.5959	24.6375	18.8328	21.739	21.9593	25.7731
ENSMUSG00000036591	Arhgap21	protein_coding	2	20852730	20973643	-	9271	132.275	126.626	123.353	124.201	124.826	128.626	129.393	127.579	132.934	128.454	134.762	124.192	125.349	131.492	121.52	131.248	119.538	123.361	123.263	173.254
ENSMUSG00000026679	Enkur	protein_coding	2	21185542	21210176	-	1561	8.36336	13.1656	6.31367	8.37193	8.49	9.6139	8.99252	7.62065	5.96676	7.80619	13.0095	13.1695	12.751	15.0809	8.07228	7.54425	7.95118	9.90571	9.15249	12.0449
ENSMUSG00000027589	Pcmtd2	protein_coding	2	181479647	181499254	+	4183	144.441	131.541	127.483	145.162	141.101	140.77	137.448	154.29	136.868	142.741	139.711	141.599	139.132	154.381	136.664	142.258	139.92	142.769	153.293	138.321
ENSMUSG00000055485	Soga1	protein_coding	2	156857719	156921174	-	7984	49.6438	54.42	51.6254	50.343	50.7168	49.9102	49.4122	43.4217	49.146	49.9255	53.5278	56.6855	49.5624	56.7438	41.5823	49.3915	43.3556	50.3785	41.7462	34.335
ENSMUSG00000074628	Tldc2	protein_coding	2	156928975	156938401	+	641	1.90091	5.14195	4.39298	1.24316	3.69202	2.46446	1.82492	1.76745	2.16413	2.92463	3.16814	4.5816	1.85782	2.37793	0.80237	3.51233	1.72117	0.294183	2.0529	1.97193
ENSMUSG00000038628	Polr3k	protein_coding	2	181506130	181512623	+	3124	73.9405	70.068	61.4062	64.7899	71.3612	62.1975	61.1287	65.7616	60.9615	66.0851	68.1837	68.3288	66.5462	71.724	67.5826	71.0147	65.0697	61.9314	69.7431	72.8805
ENSMUSG00000048550	Thnsl1	protein_coding	2	21210535	21219187	+	4043	35.0033	23.4979	31.1678	32.7182	29.1506	35.0679	27.342	33.5332	32.7918	29.7339	24.9473	24.1621	27.8138	28.8623	28.9408	31.4414	28.7893	27.7982	30.4555	38.3375
ENSMUSG00000027247	Arhgap1	protein_coding	2	91480205	91502671	+	4275	50.1645	48.0283	51.2131	51.745	47.7192	46.4677	42.2761	46.5542	48.8594	43.7975	49.2981	49.7874	46.7191	48.6098	53.8983	47.8436	52.4537	52.4911	49.7782	55.1431
ENSMUSG00000045967	Gpr158	protein_coding	2	21372353	21835358	+	8170	122.189	117.729	102.408	105.241	114.274	104.92	118.624	106.499	106.873	111.087	110.832	120.495	101.678	107.712	108.152	119.618	114.277	104.833	120.662	152.972
ENSMUSG00000052533	Nup188	protein_coding	2	30176409	30234278	+	6241	17.3763	17.0862	17.8221	20.5568	18.0499	19.0156	16.5879	19.7264	18.7662	18.1356	19.849	17.7825	17.7456	19.4029	18.1301	17.51	15.8658	19.3073	17.5909	17.6456
ENSMUSG00000026787	Gad2	protein_coding	2	22512217	22583886	+	5876	211.366	224.403	212.534	214.242	212.574	215.645	207.936	219.736	201.073	198.523	241.041	224.961	250.378	185.589	214.796	214.271	202.075	213.153	247.429	286.934
ENSMUSG00000027244	Atg13	protein_coding	2	91504963	91540864	-	4368	103.971	104.265	100.648	106.176	103.917	103.072	99.5569	105.521	106.119	105.794	105.744	108.425	100.095	100.772	103.853	101.897	96.7382	103.74	103.591	109.602
ENSMUSG00000027639	Samhd1	protein_coding	2	156939453	156977185	-	9150	11.5095	14.0697	11.3482	12.1576	12.7511	11.8479	12.1452	12.6914	13.2332	13.5223	11.7876	13.7	12.0109	12.5124	11.6073	11.6024	11.3643	9.97468	11.834	15.4202
ENSMUSG00000026784	Pdss1	protein_coding	2	22785534	22830267	+	4248	18.8903	10.1779	17.3176	19.5464	19.833	20.0347	13.4932	21.0692	18.8936	14.5632	16.2539	15.3914	14.3371	15.9076	17.374	18.9982	17.2711	14.2938	22.0381	25.106
ENSMUSG00000026860	Sh3glb2	protein_coding	2	30234821	30249252	-	3990	226.683	220.85	237.128	239.339	232.863	236.364	231.903	232.929	257.177	254.657	223.323	228.715	219.54	220.722	225.063	232.866	230.747	256.721	221.344	126.242
ENSMUSG00000027641	Rbl1	protein_coding	2	156987813	157046432	-	5993	4.18254	4.5939	3.52398	4.33469	3.83045	3.98685	4.68457	4.15895	4.16648	4.26207	4.85697	4.51352	3.77546	5.39765	4.24809	4.19019	3.63584	3.5241	3.54456	5.43102
ENSMUSG00000027104	Atf2	protein_coding	2	73646853	73722880	-	8187	72.6511	70.9029	63.7163	65.0963	65.5603	66.7863	64.4756	71.5898	63.5885	62.2262	72.3476	69.1188	68.1988	69.1762	69.6062	69.5109	63.6735	64.976	73.2019	101.416
ENSMUSG00000018770	Atp5g3	protein_coding	2	73738791	73741670	-	2181	308.073	307.846	336.494	297.189	306.973	302.67	313.228	320.245	308.844	308.257	347.619	315.374	318.327	324.358	331.796	315.084	315.527	291.459	289.178	302.164
ENSMUSG00000026858	Miga2	protein_coding	2	30254245	30275533	+	6249	67.3826	63.5103	66.3532	74.7005	73.7357	71.5094	72.257	70.2231	74.3345	73.462	68.0284	73.2896	67.5156	67.7827	65.0615	68.6476	67.9723	78.5486	71.2962	45.4609
ENSMUSG00000027642	Rpn2	protein_coding	2	157120937	157168239	+	4430	131.043	128.934	137.06	124.908	126.503	127.215	130.841	140.573	130.758	129.916	130.292	133.913	139.823	130.175	128.928	127.719	128.383	131.148	131.718	150.832
ENSMUSG00000026856	Dolpp1	protein_coding	2	30282266	30290539	+	3233	29.6666	26.0268	23.8432	33.2253	28.1824	28.2179	27.9509	27.6839	31.3227	29.5004	29.5226	29.3551	27.889	28.1309	27.8397	27.1053	24.7408	29.7467	26.2822	17.8869
ENSMUSG00000063019	Manbal	protein_coding	2	157209514	157238683	+	1107	179.258	170.938	174.245	168.587	155.207	164.643	163.526	154.367	168.277	168.29	176.315	172.301	173.35	170.28	170.975	172.09	178.646	166.426	157.25	107.475
ENSMUSG00000009207	Lnpk	protein_coding	2	74350635	74409723	-	9154	30.5011	32.3631	28.1467	30.346	31.7992	29.6175	29.5511	29.1671	27.797	29.5416	29.8999	30.2248	29.0291	29.6577	26.098	32.3894	27.5998	29.293	32.2006	30.8268
ENSMUSG00000026853	Crat	protein_coding	2	30290483	30305783	-	5388	43.485	38.4669	48.0161	51.7933	45.8998	49.9525	45.3755	50.9555	47.4467	43.6661	39.7847	42.7158	41.0467	46.0496	42.1917	47.3783	40.5433	48.4727	41.1702	46.1275
ENSMUSG00000040506	Ambra1	protein_coding	2	91560479	91749194	+	6122	67.6431	68.3115	64.4524	71.1477	68.3071	68.1224	67.3548	64.956	68.7551	65.072	67.4125	70.7198	65.1369	63.6559	63.9329	65.6303	61.7684	67.6108	72.6524	72.1868
ENSMUSG00000040495	Chrm4	protein_coding	2	91757594	91759033	+	1440	37.1106	49.9515	41.7985	61.757	47.1674	54.4399	44.2728	48.6481	44.5888	48.169	34.4731	38.3201	33.9064	34.9309	44.2886	39.9287	34.2857	53.1665	42.4277	30.9418
ENSMUSG00000027646	Src	protein_coding	2	157260364	157313755	+	4371	112.382	122.956	117.893	129.292	120.414	128.571	115.078	110.417	126.085	117.087	104.071	123.98	124.196	110.079	124.079	115.298	123.806	140.77	114.917	74.03
ENSMUSG00000067787	Blcap	protein_coding	2	157398282	157413194	-	3043	200.097	211.722	212.256	196.349	202.906	227.444	179.714	198.068	199.801	198.296	206.808	203.586	230.837	194.017	213.807	182.519	209.197	183.737	186.381	236.715
ENSMUSG00000027099	Mtx2	protein_coding	2	74656147	74708775	+	3675	46.8448	42.8914	46.8358	44.8413	42.3732	45.9945	45.1995	47.8865	44.9191	44.3803	44.3302	44.4148	47.2178	45.4396	42.1952	47.3608	43.9057	44.3334	48.5954	47.2927
ENSMUSG00000039515	Ptpa	protein_coding	2	30306051	30337817	+	5188	195.711	187.304	178.3	191.045	184.154	180.793	182.468	183.327	196.912	193.91	195.023	210.968	205.833	184.509	193.316	188.507	179.749	196.749	200.199	150.417
ENSMUSG00000067786	Nnat	protein_coding	2	157401998	157404424	+	1829	117.632	284.197	236.903	359.439	201.335	59.8116	216.495	457.862	209.983	338.115	226.629	270.601	182.587	285.48	248.583	275.259	85.505	458.488	255.206	489.81
ENSMUSG00000027239	Mdk	protein_coding	2	91760150	91762642	-	1324	41.9397	38.5128	38.5484	40.8062	38.609	38.3296	36.4451	33.7998	36.0722	38.938	41.5836	41.0938	43.0447	46.6896	37.0978	36.6252	39.9977	35.8912	38.9037	18.497
ENSMUSG00000027200	Sema6d	protein_coding	2	123931889	124509689	+	10559	39.0374	39.0555	37.5355	36.9943	39.4468	40.5065	38.9686	40.1644	37.6301	37.3286	41.5212	40.5635	42.8248	39.2328	35.582	38.2978	35.7082	37.9678	38.331	58.0438
ENSMUSG00000089762	Ier5l	protein_coding	2	30361549	30364231	-	2683	19.6582	29.6279	20.3347	34.215	26.9031	29.881	21.9088	25.6878	26.6643	28.1238	15.9791	18.2625	20.2905	23.2296	20.128	22.9794	24.2613	34.0876	22.0708	4.18115
ENSMUSG00000047363	Cstad	protein_coding	2	30485052	30498229	+	1229	6.79848	7.09901	6.01443	4.66837	5.5843	5.46281	9.99402	3.38007	5.32115	4.7668	3.67196	4.27611	3.73744	3.44511	2.30167	6.05936	5.38619	3.83586	6.4243	7.58505
ENSMUSG00000027649	Ctnnbl1	protein_coding	2	157579321	157733534	+	2705	55.7923	51.8213	47.2352	52.7905	53.456	54.0929	52.5427	58.2872	56.7777	60.035	50.8841	56.9704	53.3953	54.4086	50.8615	56.5972	54.9596	59.5341	57.4734	52.6279
ENSMUSG00000037843	Vstm2l	protein_coding	2	157756573	157786639	+	1363	150.954	164.295	130.155	155.047	144.982	164.433	165.425	136.457	195.846	164.19	124.161	153.775	145.41	128.73	162.824	179.919	154.401	191.338	129.509	35.356
ENSMUSG00000027650	Tti1	protein_coding	2	157823723	157870353	-	4129	28.5408	26.9528	27.0235	27.3277	26.5947	27.8335	25.9935	28.5361	28.3172	27.0715	28.0891	29.873	30.3658	28.0561	27.8398	29.8219	24.5156	25.4381	27.6813	37.2329
ENSMUSG00000059005	Hnrnpa3	protein_coding	2	75489605	75496183	+	5396	257.426	250.041	264.121	236.933	255.518	240.097	255.32	259.194	235.045	233.12	269.717	255.027	259.504	262.8	257.97	252.492	255.883	228.794	255.608	241.042
ENSMUSG00000015839	Nfe2l2	protein_coding	2	75505857	75534985	-	3796	18.8927	19.7151	16.8761	18.809	16.2718	18.6749	16.1784	21.1406	16.8102	16.2356	20.4481	19.0971	21.1981	32.7034	17.0717	18.8423	17.0751	18.3305	18.1252	25.3483
ENSMUSG00000027651	Rprd1b	protein_coding	2	157870417	157974217	+	6499	21.5076	23.7467	19.5518	24.4736	22.0673	22.1802	21.0142	22.8946	20.3387	20.9492	21.8386	24.7824	23.5068	22.4634	21.5256	20.7054	19.3102	21.1232	21.2603	28.2257
ENSMUSG00000026857	Ntmt1	protein_coding	2	30697838	30713045	+	2798	25.1959	27.8558	27.4243	29.7329	30.6185	28.5117	25.5026	28.0737	28.6847	27.9729	26.2093	26.4059	28.0903	28.4489	25.2748	26.4915	26.9114	27.7667	22.2387	13.4396
ENSMUSG00000037820	Tgm2	protein_coding	2	157958322	157988356	-	4608	12.617	5.25938	1.06941	10.9638	5.44397	0.428525	10.662	5.69582	9.97744	5.84822	6.85544	7.14478	7.38381	0.845339	6.92009	11.2751	0.897844	6.30207	11.7084	11.9323
ENSMUSG00000039483	Asb6	protein_coding	2	30713109	30718266	-	5439	26.8513	28.0182	25.4332	30.6498	26.9336	30.5328	26.5614	25.4472	28.0918	28.5218	25.3064	26.9408	26.9307	26.4365	26.8554	27.6701	27.1304	32.2432	26.5097	11.3293
ENSMUSG00000042410	Agps	protein_coding	2	75662521	75761694	+	9421	38.6349	38.0108	34.9708	37.2	38.6602	38.797	35.7911	37.9209	36.5171	37.0868	37.8425	36.6364	37.2714	40.5382	36.4407	37.9422	37.2402	36.9496	35.5981	44.544
ENSMUSG00000037813	D630003M21Rik	protein_coding	2	158024453	158071142	-	5104	3.71739	4.02654	3.724	5.58929	5.37861	4.87471	4.12539	4.43941	4.34861	4.04027	3.58092	3.96718	4.83304	3.81595	3.07342	3.63064	3.35045	3.8793	4.05145	2.56937
ENSMUSG00000026848	Tor1b	protein_coding	2	30842971	30849027	+	5327	52.2829	55.322	53.9841	57.1732	57.4876	55.8995	56.9297	53.1341	53.6818	57.0993	58.539	57.2197	54.2592	56.8142	52.2816	55.0732	51.7255	57.9129	52.5108	47.9904
ENSMUSG00000075270	Pde11a	protein_coding	2	75819485	76169118	-	5208	6.11649	6.44039	5.7448	7.22197	6.72532	6.0665	5.55913	6.16357	5.21306	5.98438	5.97899	6.381	6.69647	6.40635	6.91289	5.38709	5.77268	6.08294	6.85822	6.82606
ENSMUSG00000026849	Tor1a	protein_coding	2	30850639	30857945	-	1995	40.398	41.206	46.5788	40.9017	39.621	42.8582	38.113	38.711	40.2305	44.7528	40.6042	43.0003	38.8	39.9847	40.2174	40.8004	42.5824	41.6841	37.8802	39.5991
ENSMUSG00000042369	Rbm45	protein_coding	2	76200328	76214112	+	1898	65.8492	58.4301	51.741	57.1828	56.4839	59.822	63.7892	61.2828	55.7556	53.3367	55.0433	61.0782	58.5302	60.856	50.6732	60.9523	57.2561	57.7238	57.9413	59.271
ENSMUSG00000026851	BC005624	protein_coding	2	30862189	30871953	-	3280	89.4759	87.7788	84.1335	87.2664	93.2204	91.7488	91.1213	87.9062	84.465	94.6631	89.7752	94.2492	92.4784	88.2953	77.2263	96.4661	87.4544	86.0643	90.4402	98.2686
ENSMUSG00000040479	Dgkz	protein_coding	2	91763169	91806209	-	6270	261.715	244.841	246.84	260.258	243.339	258.09	260.868	230.593	259.426	245.623	243.384	244.08	217.253	238.43	247.439	258.258	263.324	271.789	238.267	176.875
ENSMUSG00000058835	Abi1	protein_coding	2	22830085	22930134	-	4032	122.004	124.879	116.98	132.376	125.666	128.411	122.795	127.849	128.478	124.375	123.902	123.555	119.491	120.973	133.491	131.177	127.443	125.667	134.044	167.68
ENSMUSG00000074872	Ctxn2	protein_coding	2	124978553	124989759	+	1089	44.7561	43.4409	43.6348	44.0507	41.9423	46.6009	55.8571	55.6585	49.6796	39.5939	52.0075	46.839	52.4897	37.6359	43.4503	41.1891	38.7512	38.9609	41.775	42.6558
ENSMUSG00000016024	Lbp	protein_coding	2	158148413	158174772	+	4831	3.71127	3.0501	2.69582	4.38762	3.03723	3.80133	3.8137	3.75222	2.5433	2.95891	4.25035	3.39149	5.07094	5.71434	2.60833	4.15844	4.45328	4.48886	4.63061	5.2983
ENSMUSG00000027230	Creb3l1	protein_coding	2	91812673	91854847	-	2603	5.01544	3.7242	4.32716	5.32672	4.45497	4.32404	5.39275	5.00529	5.4054	3.42096	5.37449	5.04738	5.48994	6.37628	5.03847	4.59076	5.82788	4.92617	4.26095	5.64504
ENSMUSG00000042359	Osbpl6	protein_coding	2	76236852	76430991	+	10063	54.9902	51.6158	50.3339	51.2977	53.9496	51.8631	53.531	57.2867	55.5151	54.3748	55.7882	51.9479	53.6421	54.0416	51.7233	52.0432	48.6511	48.5529	52.4377	72.5864
ENSMUSG00000002731	Prkra	protein_coding	2	76460242	76478359	-	2028	38.6249	34.2257	34.5392	36.3069	37.2259	35.8318	37.3486	36.9638	36.1557	38.1316	34.1578	36.813	38.7558	35.9936	36.6465	40.5635	31.4171	33.0092	36.8003	40.1234
ENSMUSG00000002732	Fkbp7	protein_coding	2	76493388	76503414	-	1485	19.6927	13.5783	17.3031	18.0301	16.7334	15.9567	16.5423	14.114	18.8164	14.6756	20.9687	19.1519	21.0792	19.1601	12.2952	18.4264	18.0164	17.1428	16.71	21.5987
ENSMUSG00000044349	Snhg11	protein_coding	2	158217558	158228071	+	8527	1023.19	1146.53	1131.42	975.526	1077.3	1056.49	1141.76	1027.66	1087.08	1128.31	1005.35	887.823	965.752	847.425	1023.96	968.349	989.249	960.215	1063.88	1050.17
ENSMUSG00000002733	Plekha3	protein_coding	2	76505625	76527172	+	3126	56.5196	53.4632	52.4715	61.8934	57.0827	55.2724	60.0605	58.5314	55.3438	55.9977	55.0029	58.6926	53.4967	56.8874	59.7242	58.7255	55.8517	55.4372	55.6264	74.704
ENSMUSG00000026854	Usp20	protein_coding	2	30872291	30913598	+	9017	37.586	36.7681	37.6307	37.983	38.8176	39.4841	36.4542	36.395	39.5378	38.6965	35.8845	37.6436	37.1489	35.4989	36.0771	37.5103	36.0334	37.8313	38.0895	25.8457
ENSMUSG00000027652	Ralgapb	protein_coding	2	158251768	158341173	+	12992	64.3247	60.3642	57.8427	61.4822	61.8242	59.8078	62.9142	64.0358	60.5104	61.9208	64.0349	62.853	59.7499	63.3412	64.2503	64.0246	62.2033	63.0215	66.328	86.3214
ENSMUSG00000027203	Dut	protein_coding	2	125089110	125100528	+	2410	47.2371	45.3732	43.3777	48.7377	40.4578	45.72	46.5969	42.3088	40.2923	40.158	45.5029	44.8313	43.5543	47.1543	40.0145	51.0213	43.4899	41.2352	42.1216	46.4168
ENSMUSG00000074625	Arhgap40	protein_coding	2	158354716	158392682	+	2206	0.710165	0.351554	0.319118	0.433471	0.214559	0.626587	0.397703	0.34238	0.539001	0.212453	0.613713	0.490472	0.385591	5.68122	0.349718	0	0.625153	0.256443	0.681731	0.214869
ENSMUSG00000037771	Slc32a1	protein_coding	2	158452687	158457668	+	2797	227.964	222.995	212.677	246.837	241.482	239.894	234.415	218.054	250.39	244.39	221.85	246.415	245.179	206.056	225.992	247.61	231.442	252.619	222.735	60.1046
ENSMUSG00000037761	Actr5	protein_coding	2	158466808	158481118	+	4186	13.4731	15.2382	12.4448	14.2392	14.1905	13.397	13.4835	13.352	14.818	14.4431	12.1823	15.767	12.8832	13.7966	11.9795	13.6115	13.1122	15.001	12.754	9.32301
ENSMUSG00000027204	Fbn1	protein_coding	2	125142514	125348305	-	12128	8.02315	10.3911	8.12635	7.31949	6.75164	7.40818	8.36726	6.13425	8.17004	7.36164	8.20482	8.02921	8.34623	5.8651	5.85225	7.53971	6.41331	6.68581	7.53313	9.99228
ENSMUSG00000037754	Ppp1r16b	protein_coding	2	158507318	158608254	+	8844	125.789	119.872	111.359	130.594	126.437	117.599	129.887	128.807	118.088	116.85	116.903	120.645	115.454	123.421	118.635	119.706	124.124	129.467	129.321	131.864
ENSMUSG00000068394	Cep152	protein_coding	2	125405008	125467033	-	5768	7.8464	6.35292	6.65163	7.43262	9.64195	8.31898	6.13484	8.41322	9.0016	8.6129	6.96329	7.63732	7.43255	10.0419	6.64299	7.38618	6.21642	6.6366	7.13752	7.94385
ENSMUSG00000091337	Eid1	protein_coding	2	125515015	125516705	+	1691	597.25	637.597	591.988	580.378	605.432	592.277	582.121	575.178	581.392	605.587	549.894	548.897	576.567	579.295	593.399	649.008	598.448	567.497	583.417	468.302
ENSMUSG00000026781	Acbd5	protein_coding	2	22958179	23005430	+	9775	46.7093	47.7019	44.543	45.9451	48.1307	47.2299	43.4702	49.5672	45.1083	46.987	46.0979	46.5524	48.0173	48.9113	44.0657	48.7752	43.2843	45.5271	50.2518	53.9546
ENSMUSG00000058318	Phf21a	protein_coding	2	91923462	92190775	+	8561	33.9762	30.098	33.8378	34.5888	32.3433	32.8454	33.306	34.584	33.9586	34.5441	34.0005	36.5252	31.5168	33.6508	34.8447	32.8325	30.8648	33.8992	32.7402	42.3931
ENSMUSG00000035093	Secisbp2l	protein_coding	2	125578906	125624790	-	8222	106.597	116.23	108.952	113.22	114.271	110.236	106.777	104.861	115.645	112.237	100.252	105.333	109.974	106.742	102.057	109.678	106.946	113.62	110.433	118.702
ENSMUSG00000026775	Yme1l1	protein_coding	2	23046381	23089272	+	8009	68.7236	68.9928	62.847	66.0058	66.3673	64.4244	65.1053	71.672	60.5479	61.8244	69.1379	64.3441	66.6982	67.4148	64.6351	68.2014	59.2686	62.5117	66.2615	80.8054
ENSMUSG00000027655	Dhx35	protein_coding	2	158636727	158700134	+	5170	24.3428	23.8508	21.446	23.6131	22.7046	22.0381	25.1717	19.5032	25.222	23.5696	21.8222	20.8085	21.4217	18.2793	20.8911	23.2811	21.82	18.7842	23.4893	21.515
ENSMUSG00000074622	Mafb	protein_coding	2	160205623	160208985	-	3363	16.0974	18.5061	15.0717	19.7617	14.7076	18.3784	16.2614	15.6089	17.5603	16.2356	13.0836	18.6604	16.643	17.324	21.105	17.0456	18.6995	22.8214	17.9435	11.5576
ENSMUSG00000026771	Spopl	protein_coding	2	23396232	23462116	-	10280	16.6788	18.7847	16.0243	17.7357	17.1048	17.6527	16.6136	18.0741	15.7304	16.9597	18.1962	17.1258	16.3338	17.9411	16.4352	17.925	15.508	15.702	17.0981	15.9076
ENSMUSG00000070544	Top1	protein_coding	2	160487808	160564684	+	10426	40.1365	35.4997	34.5033	44.3756	41.8568	40.3414	39.4657	47.5588	36.4565	43.3564	39.2374	41.6591	42.8979	45.1263	41.3143	43.0388	40.6875	44.2941	44.4094	58.5569
ENSMUSG00000027206	Cops2	protein_coding	2	125672224	125701059	-	3549	138.706	141.765	132.999	125.738	134.9	143.55	128.217	134.873	125.805	130.209	139.62	130.745	136.472	135.241	128.181	138.343	127.922	125.501	142.964	180.839
ENSMUSG00000026986	Hnmt	protein_coding	2	23892922	23939406	-	1769	40.3439	39.2367	36.2135	38.5594	43.7464	43.9802	44.1394	43.9768	37.0803	40.1378	38.6487	43.8629	43.853	38.487	43.0295	42.4885	42.7213	35.2838	48.5643	49.2133
ENSMUSG00000027207	Galk2	protein_coding	2	125701029	125826219	+	6088	16.5835	14.3946	12.8931	13.8221	14.7717	14.9201	13.7383	14.5153	13.7367	13.472	13.6393	13.507	12.8542	13.8538	14.3195	15.5605	14.996	14.9915	15.7788	14.819
ENSMUSG00000016933	Plcg1	protein_coding	2	160573220	160617680	+	7857	71.4932	77.9031	71.0963	78.2362	80.8742	81.9313	77.3077	76.0626	79.7533	82.5559	72.3996	78.3762	72.4056	70.5943	71.3514	74.7668	75.4049	83.5213	79.4346	85.4052
ENSMUSG00000035877	Zhx3	protein_coding	2	160590628	160714918	-	13259	32.6503	29.45	29.9982	35.9398	36.2154	34.1493	30.7244	36.3718	32.3288	33.5624	33.2532	33.2826	36.8627	35.4844	32.8359	33.8559	31.4115	34.9437	35.3318	41.6362
ENSMUSG00000027208	Fgf7	protein_coding	2	125876578	125932441	+	3248	7.02065	8.35697	6.50223	6.42791	5.75617	7.72106	5.94252	6.68553	6.28441	6.56544	10.6985	6.90039	5.76155	12.5666	5.54223	5.65197	5.51975	6.03799	4.9775	7.92921
ENSMUSG00000023330	Dtwd1	protein_coding	2	125994061	126007199	+	1350	39.5847	42.654	40.4133	38.6037	41.722	43.0034	38.7759	34.2678	42.2768	43.5691	38.9441	42.7067	36.797	41.525	32.9545	41.9492	45.1524	40.7872	39.6862	39.7927
ENSMUSG00000027222	Pex16	protein_coding	2	92205021	92211561	+	1775	46.0916	44.784	45.213	49.2036	39.732	43.6091	44.3197	44.5728	50.2409	52.148	51.2303	52.4227	47.9219	45.6084	47.81	44.9793	45.6847	49.4003	42.4692	24.3899
ENSMUSG00000044916	1700029I15Rik	protein_coding	2	92212883	92216053	+	1348	1.16218	2.73276	2.35006	2.48281	1.22894	1.31838	2.16947	3.50191	3.67531	3.82447	5.52388	4.70127	2.27167	3.01534	2.6708	1.15628	0.409225	2.09834	2.2313	1.52374
ENSMUSG00000050700	Emilin3	protein_coding	2	160748357	160754248	-	3548	9.81225	6.72138	7.34133	7.32181	7.60403	8.34827	9.72616	6.12024	9.27188	10.2373	9.15796	9.54074	7.48004	11.6949	5.00113	9.27427	5.36398	6.85616	5.45735	5.87826
ENSMUSG00000027223	Mapk8ip1	protein_coding	2	92214021	92231608	-	4644	273.848	277.046	290.746	292.836	280.892	292.2	297.356	271.158	315.096	299.782	276.999	280.347	275.223	273.335	284.902	276.969	284.905	305.514	270.12	151.264
ENSMUSG00000057133	Chd6	protein_coding	2	160788898	160950942	-	19093	35.711	34.2007	34.4189	37.1784	38.1272	36.8805	37.1127	37.0762	35.9436	37.1761	37.4868	36.0091	36.2557	33.8848	32.5945	35.6656	31.1745	34.449	37.5719	47.8561
ENSMUSG00000075415	Fnbp1	protein_coding	2	30916218	31031814	-	10030	106.611	108.423	115.598	109.575	110	109.285	112.808	104.483	121.907	113.663	115.228	113.438	115.897	113.893	94.3517	105.741	92.425	105.735	99.4665	139.743
ENSMUSG00000027359	Slc27a2	protein_coding	2	126394327	126430163	+	3754	8.62464	7.33383	6.75095	8.32102	7.2498	9.04739	8.72503	8.50054	7.39056	9.2386	7.45328	7.45256	8.06656	35.8664	7.39831	7.15068	6.97993	8.18782	7.4614	12.0794
ENSMUSG00000068742	Cry2	protein_coding	2	92233991	92264388	-	6320	98.217	110.47	100.862	109.468	101.965	102.669	92.3605	106.452	99.2431	100.075	99.4324	102.353	98.8166	95.4536	106.404	94.1282	95.6633	108.995	100.002	104.1
ENSMUSG00000049922	Slc35c1	protein_coding	2	92283109	92290883	-	3275	19.4532	22.4962	18.486	21.8986	20.1611	16.8222	18.395	20.1795	20.029	19.7486	20.1183	19.9169	17.6097	18.0997	19.0023	18.6141	19.1177	20.6133	19.1144	21.71
ENSMUSG00000027221	Chst1	protein_coding	2	92430052	92445595	+	2680	181.409	202.563	197.533	228.653	203.544	208.517	183.323	213.201	204.976	199.098	156.855	188.366	187.833	169.172	205.536	193.541	206.04	237.332	210.504	169.379
ENSMUSG00000027220	Syt13	protein_coding	2	92745443	92786403	+	3761	229.516	217.44	211.23	217.724	223.696	234.427	233.116	205.792	210.134	202.684	207.223	222.791	216.939	187.96	204.237	217.575	235.336	228.983	218.727	219.714
ENSMUSG00000000194	Gpr107	protein_coding	2	31042328	31108787	+	12766	32.0568	27.8384	27.7928	30.2616	30.9588	30.3018	29.8034	29.1828	29.9292	28.6725	29.7121	30.4875	29.4377	29.5182	27.2348	30.3881	27.5904	29.7643	29.8047	30.3228
ENSMUSG00000075028	Prdm11	protein_coding	2	92802363	92876398	-	10177	6.85878	8.99206	8.02408	7.84572	7.6274	7.19852	6.78165	7.36589	7.84745	6.65452	8.02618	7.89778	6.6197	6.52352	6.64567	6.75586	6.6129	7.52283	7.42566	4.71968
ENSMUSG00000062661	Ncs1	protein_coding	2	31135835	31182331	+	4653	358.988	374.388	373.547	372.829	374.29	362.761	369.499	371.802	379.309	357.472	333.735	365.311	366.717	331.662	384.828	349.571	367.757	374.021	380.661	321.808
ENSMUSG00000053141	Ptprt	protein_coding	2	161363910	162503067	-	12611	91.2515	94.2274	85.0173	91.5722	88.1066	89.3609	82.6942	85.8993	82.1227	79.7347	82.1801	85.4289	84.2318	80.0275	90.1313	84.4982	83.0231	84.2596	94.1502	120.151
ENSMUSG00000068735	Trp53i11	protein_coding	2	93017893	93032104	+	3690	88.214	87.0629	81.7488	95.7102	81.0668	94.7723	77.9059	83.9724	84.8007	71.5073	79.9836	101.915	98.8926	91.9786	94.71	86.6394	92.6867	104.097	89.6633	56.5633
ENSMUSG00000016921	Srsf6	protein_coding	2	162773448	162777128	+	4810	145.589	134.347	131.209	140.255	144.111	144.588	148.836	158.321	137.238	146.302	141.906	143.707	152.439	159.855	136.385	142.292	139.572	145.603	141.987	132.773
ENSMUSG00000027217	Tspan18	protein_coding	2	93032105	93164832	-	8175	5.89813	4.45869	4.90845	4.4254	5.26873	5.48311	4.75781	4.68881	4.41192	3.06715	4.49904	4.93485	4.84876	6.36013	4.3725	6.39778	6.14053	5.07469	4.4841	7.63428
ENSMUSG00000035576	L3mbtl1	protein_coding	2	162785392	162816442	+	4193	22.0441	24.9693	23.421	25.3522	27.882	26.2784	27.8983	24.8581	30.2481	30.6822	22.3866	21.1228	23.8164	18.2974	22.263	25.6494	20.7866	30.3117	25.9138	19.3309
ENSMUSG00000076441	Ass1	protein_coding	2	31360219	31410684	+	2414	48.0962	57.1847	50.5963	49.5812	49.9983	53.088	51.3655	56.1619	51.9649	50.3812	54.2139	55.5781	68.7116	48.2688	48.6835	47.9953	48.3309	45.7757	52.8763	65.8445
ENSMUSG00000027361	Gabpb1	protein_coding	2	126469362	126518257	-	7752	10.4415	10.4544	8.71795	9.27209	9.21967	9.47585	10.0348	9.23166	8.76847	9.12918	10.0712	9.88984	9.21719	10.2902	10.4164	9.29372	10.5317	9.24368	9.94257	12.4941
ENSMUSG00000017858	Ift52	protein_coding	2	162859274	162888061	+	2802	53.3017	50.7884	50.6249	48.4034	57.6866	55.3915	58.4471	54.3152	53.7513	49.4263	47.8342	54.5017	53.854	52.1625	51.9459	53.4018	50.793	48.1186	55.8192	61.0687
ENSMUSG00000026843	Fubp3	protein_coding	2	31462663	31507530	+	5914	45.4452	51.9947	47.0189	50.8786	47.1397	47.7134	47.6198	41.8258	51.0678	47.9846	45.0597	47.5415	45.019	44.9894	45.0486	45.3314	44.4927	46.1065	45.7413	40.5554
ENSMUSG00000044033	Ccdc141	protein_coding	2	76840246	77000979	-	11717	6.47727	8.42245	9.82332	7.73946	6.7057	5.86478	8.01183	8.21879	8.57502	8.25985	7.06756	8.86491	9.68439	9.53988	5.59663	6.28178	6.26163	7.98252	7.38023	8.46841
ENSMUSG00000074607	Tox2	protein_coding	2	163045045	163165022	+	3401	34.3942	38.5369	35.6023	35.5203	33.4704	33.443	36.5448	32.2015	37.059	36.1736	38.3479	39.9488	40.3673	26.094	35.7649	33.2519	29.6822	37.9249	34.3252	31.3585
ENSMUSG00000039356	Exosc2	protein_coding	2	31560727	31571361	+	2888	26.2189	24.7052	23.5227	26.323	25.7309	26.871	25.923	24.5836	22.7816	23.5309	22.8142	24.7802	26.6259	24.2197	23.4186	25.9058	25.0222	24.9426	25.5814	26.7529
ENSMUSG00000035399	Oser1	protein_coding	2	163247742	163266470	-	2600	19.0137	16.8528	19.9008	18.2053	19.3878	18.5313	16.1969	19.4633	13.5672	15.7726	21.0888	21.2235	18.6481	21.0399	14.7372	17.5849	16.8673	19.5098	16.4127	20.297
ENSMUSG00000027363	Usp8	protein_coding	2	126549248	126601168	+	4193	100.797	99.1373	97.9654	103.651	107.408	95.9302	106.362	103.981	101.662	100.262	103.484	105.725	103.624	104.21	94.3879	101.524	94.2635	97.7259	106.883	128.496
ENSMUSG00000042272	Sestd1	protein_coding	2	77010684	77110936	-	9857	53.0137	52.3601	47.3506	48.0366	47.7783	46.5565	47.4106	52.9669	47.1054	45.3837	49.8578	50.9166	48.3772	47.8515	50.6127	46.349	46.6179	45.9136	56.4324	63.524
ENSMUSG00000027215	Cd82	protein_coding	2	93249456	93293485	-	3005	27.3993	31.0985	31.509	30.4426	27.643	29.6361	26.0815	29.8472	33.4354	31.5827	29.2846	30.1422	33.8547	44.0735	29.5242	27.6058	25.1494	32.192	27.3379	27.1835
ENSMUSG00000017943	Gdap1l1	protein_coding	2	163280396	163297244	+	2580	100.056	102.427	98.7747	106.434	100.442	102.942	100.882	97.0461	103.925	105.542	100.14	110.894	100.953	96.0373	90.5042	107.737	92.4737	98.8901	100.187	84.3282
ENSMUSG00000048486	Fitm2	protein_coding	2	163308299	163314549	-	3967	50.198	52.3926	54.9231	57.2489	55.5405	53.5598	56.1003	55.1189	54.8009	56.5903	53.922	59.3416	56.2645	54.6466	52.7025	52.0384	52.3546	58.0877	52.9795	45.8429
ENSMUSG00000026842	Abl1	protein_coding	2	31578388	31693553	+	11596	19.9648	21.7356	21.3086	21.6602	20.3474	19.6511	20.5286	19.6704	22.3363	20.9358	20.7429	22.3802	19.2041	21.455	19.5376	20.3861	20.2415	20.6524	20.783	17.1135
ENSMUSG00000027016	Zfp385b	protein_coding	2	77240978	77649983	-	8223	26.0797	25.1813	24.0137	25.2733	24.5206	23.8936	26.7798	26.5449	27.3051	26.7023	27.2483	27.9701	24.3712	26.6102	26.1131	25.526	26.2636	26.8535	26.1989	31.0506
ENSMUSG00000026841	Fibcd1	protein_coding	2	31703302	31736017	-	4751	20.1878	19.8738	21.337	25.1924	22.2163	26.2261	22.098	18.3219	24.7768	21.6037	19.2824	20.0084	23.4899	19.0715	28.4711	22.1265	23.4541	25.4815	23.0285	14.8323
ENSMUSG00000004113	Cacna1b	protein_coding	2	24493899	24653164	-	9942	81.2569	82.978	80.4026	84.1589	77.1723	79.0096	73.9494	76.5205	86.4289	79.7383	73.3529	74.6724	74.2983	70.7122	79.5379	77.9175	72.6303	80.9516	78.2997	80.2081
ENSMUSG00000017679	Ttpal	protein_coding	2	163444234	163458420	+	5951	54.9031	62.4553	55.6579	54.4187	57.902	53.9203	49.3877	52.2903	58.0765	58.0819	61.88	62.9599	53.058	55.2397	59.3312	54.595	54.2273	57.3223	57.5871	64.4109
ENSMUSG00000027198	Ext2	protein_coding	2	93491373	93652894	-	7328	25.9394	24.2617	25.1694	26.4897	22.7681	26.3538	23.9447	24.917	24.7445	24.9749	26.9428	25.9864	25.0727	25.0992	24.7755	26.3984	24.5405	25.6815	23.9089	21.9493
ENSMUSG00000026840	Lamc3	protein_coding	2	31777303	31835258	+	6091	9.51651	9.3901	9.76619	9.83816	8.81982	9.82298	8.11411	10.0441	8.32904	8.6563	8.0388	9.97299	9.38455	9.67623	8.23282	10.1221	10.6415	9.44248	10.5552	6.3553
ENSMUSG00000017707	Serinc3	protein_coding	2	163465192	163487051	-	3840	300.95	283.653	280.398	285.958	292.619	291.209	266.703	292.626	262.579	275.65	278.527	283.014	293.462	284.872	286.157	298.158	302.753	285.066	312.088	348.383
ENSMUSG00000001864	Aif1l	protein_coding	2	31840151	31863454	+	4032	6.21676	6.78009	6.72198	7.39155	5.63473	7.78692	7.83333	8.33592	6.43864	6.91616	4.98069	7.85877	7.89012	7.39278	7.27088	6.27108	7.73001	9.35372	7.08682	7.0536
ENSMUSG00000035268	Pkig	protein_coding	2	163500306	163568074	+	3990	53.3987	51.1187	48.9606	62.7906	51.2464	53.0531	52.6986	54.4699	53.4917	59.3768	48.4084	57.4112	54.0215	52.9309	55.6857	58.77	61.3158	58.1782	54.7943	26.6898
ENSMUSG00000027365	Trpm7	protein_coding	2	126633485	126718150	-	11315	40.4444	38.4337	35.0898	37.7622	39.2793	38.5156	39.1046	39.4667	35.939	38.7902	43.4333	37.7713	38.926	41.6856	35.5001	38.6777	37.8807	36.0476	42.482	50.926
ENSMUSG00000035238	Kcnk15	protein_coding	2	163695571	163701666	+	2003	7.90829	5.90454	7.73212	5.8084	6.26206	7.88675	9.78221	5.6562	5.83733	3.62676	8.56155	8.79722	5.77552	9.3855	4.62194	8.47335	7.02282	7.90812	7.9775	5.83726
ENSMUSG00000035226	Rims4	protein_coding	2	163701671	163760603	-	4962	114.538	109.601	100.801	100.66	105.643	99.4884	104.259	99.3203	100.205	97.4746	108.683	110.242	106.181	104.136	109.301	94.4454	108.837	120.508	105.662	89.7311
ENSMUSG00000001855	Nup214	protein_coding	2	31864448	31942383	+	9659	24.347	25.4923	26.6386	26.4329	24.7954	23.7759	22.7985	24.4948	25.2152	24.0425	25.1596	26.1642	25.0455	24.0568	24.4939	23.8647	21.3881	24.8721	25.6904	29.4114
ENSMUSG00000018326	Ywhab	protein_coding	2	163836880	163860508	+	3382	610.118	577.518	580.748	579.765	579.821	586.555	583.851	602.87	563.579	572.952	572.044	582.672	572.744	557.562	622.749	578.802	611.007	556.903	615.1	924.317
ENSMUSG00000087006	Gm13889	protein_coding	2	93786155	93787546	-	1392	48.5193	60.1702	46.7799	64.3445	54.9143	60.8565	60.5057	52.2247	50.8244	57.0688	47.0087	57.186	51.5746	49.3972	50.6191	56.9818	56.4713	63.2634	47.402	9.98854
ENSMUSG00000098004	Gm27027	protein_coding	2	93787162	93826699	-	547	6.04628	5.31669	2.57395	9.32346	4.32648	6.85891	5.34633	5.52315	6.52122	7.71123	7.01264	10.7379	5.90921	6.19239	6.11165	6.01556	5.04237	7.23947	7.9044	2.02194
ENSMUSG00000027366	Sppl2a	protein_coding	2	126732311	126775155	-	8665	26.7984	27.007	23.6825	27.0189	25.5641	27.5972	26.2913	27.0867	24.5629	23.8798	27.3426	24.6347	25.916	26.4842	23.7127	27.4617	25.1467	24.0909	28.4856	31.746
ENSMUSG00000050592	Fam78a	protein_coding	2	31940067	31974869	-	5973	3.93426	5.32339	4.83224	6.21696	5.30927	5.98377	5.5326	5.469	5.24213	4.66867	3.58881	4.96856	3.4748	3.71445	3.96094	4.52316	4.57156	5.24071	3.74527	3.01558
ENSMUSG00000051373	Plpp7	protein_coding	2	31985540	32000820	+	2078	38.7845	35.3615	31.6755	44.9435	38.2663	41.2414	35.6056	33.4393	39.1958	36.5374	32.2501	41.5803	34.4667	37.5726	35.641	36.8372	37.8287	41.1081	36.2767	17.412
ENSMUSG00000018322	Tomm34	protein_coding	2	163895460	163913089	-	3040	55.5419	51.6593	55.2296	55.099	59.3204	55.9266	55.8915	53.976	57.4961	57.1193	53.5157	54.9634	56.2413	56.7696	51.9395	59.0766	51.988	58.9905	55.1594	63.8239
ENSMUSG00000027011	Ube2e3	protein_coding	2	78698468	78751637	+	4390	92.6255	88.8146	73.6848	83.2079	86.3076	89.7362	85.2685	88.3037	73.3554	84.6598	83.9861	90.9807	82.2325	88.1916	88.2778	95.3898	88.3999	89.5175	92.7518	90.0135
ENSMUSG00000018209	Stk4	protein_coding	2	163912242	163997444	+	5860	34.4871	30.1079	30.5736	36.4165	32.6718	35.0449	34.185	39.4401	32.7019	32.791	29.9187	34.5801	35.7084	35.5775	35.5898	37.415	35.3009	35.5904	33.2346	41.792
ENSMUSG00000040164	Kcns1	protein_coding	2	164005539	164013033	-	2712	20.2182	16.8002	13.7576	19.334	17.7145	19.1494	21.1353	14.8301	18.4873	18.7503	11.2322	13.8496	12.7969	13.4265	16.594	15.7092	20.849	18.9127	15.5963	11.4189
ENSMUSG00000040174	Alkbh3	protein_coding	2	93810895	93841152	-	3159	10.6899	10.3723	9.9167	10.6955	10.1885	9.81384	9.62779	8.8464	9.28444	10.0143	10.0714	9.73699	9.42435	10.508	9.52443	9.48433	8.46923	6.98411	10.414	9.7031
ENSMUSG00000001998	Ap4e1	protein_coding	2	126850637	126909829	+	9810	14.7276	15.7517	14.2087	14.2315	14.9088	15.1772	14.2496	15.7064	14.0397	15.2641	15.4108	16.3392	13.3879	15.7967	12.5565	14.4586	11.9774	12.5714	14.8129	15.5585
ENSMUSG00000040132	Svs2	protein_coding	2	164077849	164080184	-	1985	0	0	0	0	0	0	0	0	0	0	0	0	0	0	0.129551	0	0	0	0	6.12899
ENSMUSG00000027195	Hsd17b12	protein_coding	2	93863034	93988309	-	2407	168.429	159.729	165.977	151.626	166.064	170.474	171.676	160.033	157.501	158.009	169.864	164.394	168.073	161.059	157.586	166.781	171.426	158.409	169.556	160.626
ENSMUSG00000027009	Itga4	protein_coding	2	79085770	79163467	+	13978	12.1916	9.68161	9.14089	8.98454	9.14263	9.90289	8.47331	9.03723	8.37888	9.5223	8.0229	10.8037	10.5277	9.30533	11.7376	10.4942	9.47149	9.68622	10.4632	14.0164
ENSMUSG00000001999	Blvra	protein_coding	2	126912585	126939004	+	2446	29.3911	26.1574	26.9099	25.0201	26.5104	28.2553	28.4553	29.4119	26.4932	30.5614	29.4275	31.2171	28.7943	27.1422	24.8118	32.2155	30.3332	25.9805	28.4363	31.9748
ENSMUSG00000017002	Slpi	protein_coding	2	164195990	164231015	-	1180	3.39288	9.20117	5.96588	2.8363	7.82177	4.01623	3.96534	3.3604	8.39714	5.95769	6.88399	5.5016	4.46933	6.88929	5.88416	4.40301	4.44113	8.46971	4.3014	6.56104
ENSMUSG00000075256	Cerkl	protein_coding	2	79160887	79287129	-	5284	4.87552	4.69661	5.12926	3.77018	4.92666	3.88651	2.76726	2.82305	3.93795	3.50351	5.08164	3.59802	3.83131	5.83343	3.01739	3.93304	2.14014	1.82005	2.66825	5.2627
ENSMUSG00000034701	Neurod1	protein_coding	2	79282865	79287095	-	2729	133.821	112.251	114.148	113.412	127.305	115.049	119.378	102.68	111.322	117.211	149.408	138.087	122.122	172.713	86.7878	133.331	84.4938	106.067	90.0328	136.463
ENSMUSG00000027194	Ttc17	protein_coding	2	94131112	94237024	-	8984	29.3732	30.2347	29.8155	28.9334	29.5033	29.7823	30.1428	28.3318	30.7715	29.3963	30.0387	29.9709	28.9535	27.3347	28.5383	30.3613	26.4949	27.8743	29.3573	38.568
ENSMUSG00000016995	Matn4	protein_coding	2	164231313	164247080	-	5174	12.4143	15.3262	12.9257	12.6291	15.2314	14.8461	11.8696	11.7512	14.2865	13.542	14.8713	14.7877	13.3823	14.4681	13.7675	12.6525	14.0201	16.1455	15.5142	7.54274
ENSMUSG00000027193	Api5	protein_coding	2	94242027	94268481	-	4545	90.6539	87.9187	81.2397	90.9951	87.3216	88.1096	87.8298	93.7259	85.417	86.6192	92.1433	91.1088	92.7535	100.052	88.5489	99.186	89.5118	88.5392	95.0897	111.209
ENSMUSG00000017009	Sdc4	protein_coding	2	164266167	164285807	-	2547	77.3641	129.407	103.509	96.0493	98.9562	81.2496	75.6658	83.3281	104.027	104.793	136.962	116.215	96.9841	132.923	101.874	78.8749	75.0458	105.28	104.364	95.4083
ENSMUSG00000050587	Lrrc4c	protein_coding	2	96148514	97462011	+	4626	102.801	92.0792	93.285	83.7862	90.8061	91.4757	93.1194	91.7582	85.5064	87.5846	89.3593	85.1698	83.995	74.7227	94.7255	91.1224	101.479	86.4182	103.868	142.733
ENSMUSG00000003660	Snrnp200	protein_coding	2	127050306	127082371	+	7819	107.46	103.4	102.864	101.078	95.1901	99.553	98.8902	105.387	99.8847	93.6264	108.853	108.825	101.434	102.561	98.0094	98.9185	94.9611	95.0211	103.382	142.198
ENSMUSG00000003662	Ciao1	protein_coding	2	127082858	127089736	-	3197	73.1233	66.5275	68.9221	73.4801	72.3967	73.1304	68.1486	76.604	68.6816	72.639	74.3906	75.8097	68.9112	76.1784	72.0723	71.0183	72.4701	70.4856	77.0883	71.5129
ENSMUSG00000034850	Tmem127	protein_coding	2	127089828	127103027	+	4811	149.466	141.935	142.96	148.905	152.247	140.043	142.727	150.556	149.69	150.216	146.52	159.324	155.731	141.34	155.44	146.475	142.123	150.982	151.14	171.301
ENSMUSG00000027007	Itprid2	protein_coding	2	79465696	79503310	+	5599	47.0071	49.2755	46.1437	50.61	44.2969	48.1758	46.695	51.025	45.7294	47.7963	46.9903	47.3175	51.3194	54.6894	43.4034	46.6136	42.0697	47.8921	45.3936	55.2536
ENSMUSG00000017734	Dbndd2	protein_coding	2	164328026	164332687	+	4389	61.5925	69.4423	58.9452	72.2244	65.7834	68.8809	62.8332	66.7268	68.2248	65.3513	57.94	61.0316	64.5762	59.5024	59.1192	67.159	58.8838	61.611	62.8338	59.7587
ENSMUSG00000027367	Stard7	protein_coding	2	127112138	127139287	+	5567	92.3033	87.7292	89.9727	88.3179	89.5281	84.5973	86.835	90.5277	89.3859	89.6175	91.1971	96.5672	95.1918	91.6628	90.3084	91.2122	86.9517	92.8798	93.2339	111.029
ENSMUSG00000039262	Prrc2b	protein_coding	2	32041094	32124549	+	11262	233.453	245.701	225.469	245.173	222.874	234.092	227.006	227.519	236.199	228.052	221.695	244.878	238.371	233.846	235.147	223.962	227.987	255.329	241.953	186.396
ENSMUSG00000017721	Pigt	protein_coding	2	164339440	164350221	+	3856	47.3996	51.5878	51.5749	48.2335	43.9439	44.3988	45.5048	49.0175	51.0335	47.7666	52.0802	49.8259	47.8691	43.4824	46.8169	43.0267	42.9177	46.7515	45.388	47.2445
ENSMUSG00000027165	Iftap	protein_coding	2	101391126	101479877	-	4289	11.7291	13.3805	14.1156	11.965	11.0908	10.8193	13.7733	12.5911	14.0925	14.1508	14.6254	14.7037	14.557	13.2678	11.8717	12.679	9.96776	12.0907	12.4916	11.8252
ENSMUSG00000017723	Wfdc2	protein_coding	2	164404333	164410430	+	1140	17.4069	6.80287	7.1015	10.6249	8.51141	12.125	9.74814	10.4349	6.95342	5.55006	7.71933	6.64374	11.9384	33.8724	5.18831	8.96308	13.065	10.2556	9.06956	5.54388
ENSMUSG00000027164	Traf6	protein_coding	2	101508774	101532014	+	7883	12.2111	13.2075	12.681	13.4243	11.7083	12.5247	12.2053	13.294	11.6897	12.396	13.625	13.3333	12.3659	13.4707	11.9723	11.9514	10.6016	11.8888	12.5198	15.4333
ENSMUSG00000039254	Pomt1	protein_coding	2	32126602	32145017	+	6442	12.7539	10.4736	13.4413	13.3099	14.0335	13.242	12.938	12.9849	13.1356	13.823	13.6254	13.2926	13.706	13.9075	12.7742	14.3021	11.9883	13.2603	11.9352	12.9255
ENSMUSG00000027371	Fahd2a	protein_coding	2	127278135	127286470	-	1463	63.5359	71.4301	61.8323	72.6601	51.2787	80.3085	72.9611	77.6974	58.788	49.0135	74.8027	45.4303	63.142	59.3866	57.8302	63.0947	81.633	53.4907	63.8617	54.6468
ENSMUSG00000002550	Uck1	protein_coding	2	32145014	32150171	-	2751	48.0257	46.2328	46.8293	51.2705	49.7233	49.3123	53.1523	47.4974	51.5061	51.3648	46.0142	52.3657	49.1013	50.7285	45.6176	49.7332	47.9247	51.9581	47.3556	28.9467
ENSMUSG00000032841	Prr5l	protein_coding	2	101544630	101713359	-	4967	11.7752	14.3645	18.2123	14.2784	14.3892	10.3364	15.1904	12.5831	16.8768	15.6633	13.0833	12.8522	17.8103	20.4584	13.254	14.156	10.3841	15.4517	14.7226	17.4001
ENSMUSG00000017299	Dnttip1	protein_coding	2	164587903	164610527	+	2122	57.6676	63.0436	50.4261	58.1313	59.8896	60.2071	59.9497	54.3688	59.8627	56.9827	54.2306	59.5111	58.6852	57.9438	54.0496	59.9863	58.2311	60.6058	54.6598	44.3027
ENSMUSG00000027163	Commd9	protein_coding	2	101716592	101731991	+	1602	59.4357	51.3145	58.0054	54.8155	50.0795	64.0959	56.9554	63.766	56.5324	55.1464	65.4953	55.6717	57.5572	55.1853	55.7019	52.4311	62.1537	53.4402	55.7391	43.1
ENSMUSG00000036893	Ehmt1	protein_coding	2	24679940	24809626	-	8116	24.6434	24.3905	24.8507	25.4101	24.1441	25.3035	23.4575	25.1733	25.5163	24.167	24.3825	26.7772	22.7641	25.5837	24.1444	24.6675	23.4832	24.373	25.8726	29.9804
ENSMUSG00000079056	Kcnip3	protein_coding	2	127298418	127364014	-	3546	135.142	123.787	132.715	133.889	101.111	131.03	117.11	136.372	132.227	105.273	135.156	140.053	125.889	123.32	141.924	129.18	151.21	135.233	146.424	125.919
ENSMUSG00000017300	Tnnc2	protein_coding	2	164619081	164621887	-	800	3.04621	1.45411	2.19992	0.996081	21.5951	0.740492	0.365555	0.944114	0.990863	2.05044	1.12821	1.35248	1.27592	1.69362	0.964349	1.29889	1.72386	1.88571	1.17492	1.58001
ENSMUSG00000048058	Ldlrad3	protein_coding	2	101780548	102016730	-	6023	10.3465	9.07765	10.4609	10.3461	9.74454	9.60603	10.9248	11.0353	11.0224	10.9717	9.70302	10.3679	11.044	14.5095	9.77745	11.4153	10.3953	12.4608	10.9241	12.3032
ENSMUSG00000050373	Snx21	protein_coding	2	164627743	164635728	+	4760	40.1164	36.6583	37.2692	41.0151	41.6639	38.4558	40.979	38.2009	40.5088	43.5195	32.1872	43.1234	42.3878	40.9884	36.629	41.8773	40.5035	45.7562	39.3352	18.2896
ENSMUSG00000044627	Swi5	protein_coding	2	32168828	32178081	-	5551	80.4024	73.4173	73.6821	74.3894	77.2519	75.2009	76.7067	77.2843	72.6502	76.7048	77.1516	76.7135	78.8554	76.5194	78.1069	82.4274	77.4635	72.0177	79.6178	75.3996
ENSMUSG00000027189	Trim44	protein_coding	2	102130464	102238173	-	5645	307.312	308.974	290.943	295.482	301.347	292.576	296.226	297.266	289.237	278.588	293.514	302.265	296.005	293.39	313.284	305.689	305.769	295.734	307.54	389.194
ENSMUSG00000075012	Fjx1	protein_coding	2	102279711	102282844	-	3134	73.038	83.3927	65.5905	91.7386	81.9319	84.6817	74.4641	68.2027	90.1704	86.3618	54.0705	73.2894	60.1998	68.3608	79.6752	84.8241	84.8399	99.0389	67.3011	42.4494
ENSMUSG00000017307	Acot8	protein_coding	2	164634685	164646801	-	1997	22.8373	25.0483	23.6186	27.8524	27.8492	24.7201	24.3093	24.6784	28.3812	26.285	25.4229	25.3873	25.1308	26.3753	22.5353	28.9653	24.7228	24.1733	23.6279	10.8393
ENSMUSG00000045822	Zswim3	protein_coding	2	164647018	164664050	+	2708	16.6484	19.8321	19.887	24.777	18.9642	19.1777	17.7108	20.6394	18.0756	18.6915	19.7478	21.9182	17.9044	15.4477	17.1883	17.651	17.5187	19.0103	19.0903	20.246
ENSMUSG00000027188	Pamr1	protein_coding	2	102380357	102473386	+	6046	28.4741	24.7884	23.3455	24.7521	20.1978	20.7393	21.4762	23.3608	25.5992	22.3638	18.5111	26.0001	21.3287	21.3453	22.4153	25.064	25.4559	25.1386	25.5583	27.8056
ENSMUSG00000059173	Pde1a	protein_coding	2	79664797	79959802	-	6012	125.109	119.644	99.5892	118.416	110.732	123.07	109.302	112.628	102.58	109.099	96.7948	89.7537	93.2111	95.5547	130.505	117.848	134.193	114.893	124.356	152.981
ENSMUSG00000017764	Zswim1	protein_coding	2	164664606	164668791	+	2781	30.6077	31.8605	27.5919	29.6281	28.9335	28.757	25.5534	28.1095	30.7841	28.9865	31.4811	27.7345	27.528	28.7446	33.6592	28.6462	29.1587	31.0556	24.4701	26.7595
ENSMUSG00000039873	Neurl2	protein_coding	2	164672652	164675376	-	1014	4.11998	8.98663	5.20691	3.30062	3.96765	3.31055	5.19132	1.30351	5.08135	2.5421	6.23074	4.72547	2.18106	4.34261	4.81857	3.41588	3.53612	3.53338	3.15166	1.40237
ENSMUSG00000026972	Arrdc1	protein_coding	2	24815364	24825264	-	2510	25.5903	25.4132	23.98	23.8107	24.8916	23.208	24.817	22.4932	25.8967	24.834	25.0813	23.0929	22.3668	22.1992	23.8718	23.5283	18.2413	23.2145	20.5962	19.2622
ENSMUSG00000026974	Zmynd19	protein_coding	2	24839804	24852087	+	4168	29.6102	33.5386	26.7706	31.9664	32.1374	31.9316	30.2408	30.1718	29.0983	26.1435	29.3421	32.0411	28.6531	30.9223	32.6385	33.6148	31.8964	32.8913	31.0756	29.3408
ENSMUSG00000027006	Dnajc10	protein_coding	2	80145810	80184387	+	5004	84.5996	83.1088	77.3753	78.0303	82.8589	82.6715	80.0657	86.2985	75.9186	80.4534	84.9088	80.6512	87.0333	79.198	79.3474	85.3811	74.6868	73.5216	81.8218	104.892
ENSMUSG00000034800	Zfp661	protein_coding	2	127416582	127429014	-	5165	7.44808	9.49702	7.42819	8.0535	6.73549	7.26394	7.98347	7.49442	6.17731	6.07957	8.25679	7.90051	6.62047	7.11549	6.17382	8.28203	7.15577	7.04631	7.78883	9.789
ENSMUSG00000027004	Frzb	protein_coding	2	80242314	80277969	-	3237	23.9298	17.4895	15.1147	20.1863	17.6927	21.5948	16.0813	21.7581	15.4277	17.6639	22.6548	22.5383	20.234	22.2363	23.277	24.1828	19.683	22.8359	21.5457	22.9411
ENSMUSG00000026975	Dph7	protein_coding	2	24852412	24862175	+	2365	46.2222	52.303	48.9657	52.6975	42.8287	50.6812	49.9566	48.3833	52.6226	50.236	46.0825	44.9001	47.0446	48.1947	42.4069	51.9921	42.2182	48.3986	44.9898	53.3127
ENSMUSG00000027374	Mrps5	protein_coding	2	127429142	127448749	+	6578	33.5278	32.6575	31.3567	34.7674	34.6821	32.8707	33.4324	32.2646	32.3861	33.0949	32.5188	32.474	31.6814	32.1319	30.1023	32.1464	28.303	31.1323	31.979	30.4808
ENSMUSG00000036850	Mrpl41	protein_coding	2	24864129	24865110	-	888	114.478	103.273	117.329	102.121	93.0111	109.851	106.373	107.595	109.352	104.237	97.829	90.1651	112.649	108.14	103.385	108.631	97.2195	103.629	98.0159	83.9823
ENSMUSG00000005089	Slc1a2	protein_coding	2	102489004	102621129	+	13133	803.916	859.765	851.223	842.846	847.001	733.79	794.919	804.017	797.655	793.401	823.757	815.06	801.947	767.254	911.034	793.91	832.556	817.16	878.916	1109.3
ENSMUSG00000027375	Mal	protein_coding	2	127475146	127498615	-	2778	199.697	202.676	229.337	196.778	220.728	221.064	222.439	201.669	226.35	246.061	174.47	171.316	213.848	217.342	187.547	213.458	218.033	217.488	211.807	276.245
ENSMUSG00000017760	Ctsa	protein_coding	2	164674793	164681939	+	4715	53.7898	52.346	54.4218	52.7976	50.6445	52.015	50.2396	52.9024	55.9002	54.7695	56.1353	57.5985	54.1218	58.1541	52.3046	50.5046	54.4031	53.5518	53.9043	64.105
ENSMUSG00000027378	Nphp1	protein_coding	2	127582652	127630774	-	2708	19.2839	18.9013	15.0777	18.774	17.1289	20.4173	18.6827	20.3605	18.0024	18.1723	18.3313	18.5505	21.0455	20.6386	16.9984	20.5929	17.6205	18.105	19.9927	19.7792
ENSMUSG00000051319	Mtln	protein_coding	2	127633308	127634408	-	800	79.4191	75.3715	83.157	83.6708	77.2099	76.5175	70.5522	76.9453	79.7645	76.4521	82.3593	79.7961	79.7451	91.2437	83.8983	73.6036	82.7453	79.907	67.6754	18.7626
ENSMUSG00000017754	Pltp	protein_coding	2	164681438	164699553	-	2562	117.881	116.011	126.259	117.57	110.385	118.001	104.673	113.205	111.772	116.528	107.184	118.068	117.997	119.122	103.687	107.345	113.148	115.557	118.061	82.8239
ENSMUSG00000027002	Nckap1	protein_coding	2	80330856	80411608	-	4964	498.012	499.898	485.152	478.665	484.235	481.966	491.865	501.042	455.47	473.345	464.011	447.95	447.515	454.929	496.136	509.926	528.187	465.046	512.799	674.335
ENSMUSG00000039849	Pcif1	protein_coding	2	164721224	164736374	+	6544	49.2629	50.2185	52.6582	51.9472	51.317	47.3142	49.4259	46.0227	49.422	50.7059	54.9968	54.9399	48.51	50.1046	47.3529	49.1449	44.9299	49.3904	47.9735	39.2828
ENSMUSG00000027001	Dusp19	protein_coding	2	80447389	80462074	+	2992	20.3624	19.8936	20.8228	20.3478	24.1246	22.3732	20.0371	24.1077	18.678	19.3452	20.7391	22.4207	23.1417	20.9438	20.8856	22.4585	22.5853	22.9411	22.1162	23.1826
ENSMUSG00000039834	Zfp335	protein_coding	2	164733802	164753677	-	4743	43.5265	41.2454	45.3435	46.572	44.6573	42.7569	42.6057	44.3493	46.0439	49.0608	47.0979	46.7649	43.9386	44.099	42.7244	44.7659	46.0568	51.6056	47.4031	25.7505
ENSMUSG00000026999	Nup35	protein_coding	2	80447580	80489250	+	3366	22.5473	23.8464	18.0908	24.3842	24.9595	25.167	21.8942	24.9071	24.7274	22.8349	22.8592	22.8225	23.6029	26.7678	23.6837	25.0568	19.4203	24.0336	24.0709	26.3334
ENSMUSG00000002546	Golga2	protein_coding	2	32177396	32197933	+	5500	91.9086	96.2711	88.5728	99.2749	94.9216	95.1061	91.7743	93.0724	95.6273	100.679	90.1747	96.8162	93.0418	94.042	91.5021	98.5894	91.1201	94.9369	97.5483	102.528
ENSMUSG00000070866	Zfp804a	protein_coding	2	81883566	82090223	+	5245	18.8174	20.6265	19.1261	21.27	21.4324	22.7771	20.853	22.5363	22.0276	21.3114	20.7788	21.6013	20.8559	17.5658	20.8866	23.0803	22.7701	22.0748	22.0424	37.7153
ENSMUSG00000036833	Pnpla7	protein_coding	2	24866045	24944069	+	7496	11.3786	12.1047	12.3026	12.4802	12.5338	12.9079	11.743	12.2422	11.9231	11.6918	13.4855	12.434	12.0511	12.7428	12.0072	11.9908	11.0386	11.6725	12.3636	12.9208
ENSMUSG00000027381	Bcl2l11	protein_coding	2	127967958	128002881	+	8029	4.76962	6.64061	4.29627	5.43881	4.15604	4.62366	4.11585	5.33849	3.9985	4.52386	4.1593	5.33261	4.59792	5.37891	4.67621	4.48654	3.43527	4.27449	4.98708	5.09679
ENSMUSG00000027091	Zc3h15	protein_coding	2	83474779	83494966	+	2789	161.4	158.22	149.427	155.316	171.151	166.878	163.261	163.367	150.353	162.077	162.941	162.438	160.79	155.274	153.06	165.05	159.814	160.174	166.351	195.277
ENSMUSG00000027087	Itgav	protein_coding	2	83554741	83637260	+	10744	66.2481	58.9188	51.1076	57.5398	58.614	57.3794	58.7665	60.6855	52.4759	58.9765	63.5511	67.0555	57.6049	63.7944	59.2635	62.9133	57.4021	56.0939	65.6136	72.7944
ENSMUSG00000048388	Fam171b	protein_coding	2	83642980	83713830	+	5744	297.469	284.342	258.72	284.535	272.339	285.058	256.856	301.314	269.831	274.561	264.414	298.347	263.981	263.655	309.63	291.104	291.472	284.826	321.025	411.368
ENSMUSG00000014355	Anapc1	protein_coding	2	128452024	128529311	-	16714	44.8139	42.2471	42.2873	44.2629	40.6797	42.8978	41.9402	44.7146	41.5458	38.5699	45.9816	41.8281	41.8437	42.4874	42.2958	42.1927	39.6548	39.9278	43.5608	57.3147
ENSMUSG00000014361	Mertk	protein_coding	2	128540876	128644814	+	4336	20.6346	16.4549	18.5086	18.4881	20.4129	18.0341	15.1753	27.5221	21.7551	20.4287	23.2095	25.5951	24.3257	23.3576	26.0362	20.6496	24.6175	22.3102	25.5361	28.5319
ENSMUSG00000017740	Slc12a5	protein_coding	2	164802722	164841647	+	7447	429.599	415.933	419.766	435.488	435.087	429.532	421.918	418.975	459.174	440.886	400.199	452.145	420.27	384.981	421.843	409.253	416.967	464.097	432.671	291.729
ENSMUSG00000039804	Ncoa5	protein_coding	2	164842277	164876787	-	4383	64.7746	57.6381	51.0755	65.0146	63.4437	62.3975	66.9893	68.5414	59.5919	66.9913	53.2315	67.604	66.2559	65.9982	58.2614	65.0382	63.6841	71.2465	65.4503	54.6856
ENSMUSG00000014353	Tmem87b	protein_coding	2	128660038	128696181	+	8395	36.286	38.684	32.9136	34.9121	35.3508	34.1535	32.5015	34.9305	34.6064	33.971	34.8878	33.7124	33.1127	34.4776	33.7876	33.8118	34.3992	32.5029	35.7613	43.1749
ENSMUSG00000027386	Fbln7	protein_coding	2	128704901	128738954	+	3228	8.14265	6.2465	3.59838	5.18406	3.66572	5.19965	5.79815	6.55147	1.22783	0.725947	6.29113	1.34074	3.32024	5.08925	3.58494	7.08191	6.23751	3.79712	7.22132	5.28626
ENSMUSG00000027387	Zc3h8	protein_coding	2	128768188	128785997	-	1624	25.1886	25.9066	20.1569	24.7303	26.3764	22.3728	25.2107	23.254	26.1139	26.1175	26.5379	26.1739	25.0366	23.1517	21.2188	23.8876	19.1917	22.6425	26.9711	26.4631
ENSMUSG00000042851	Zc3h6	protein_coding	2	128809322	128860483	+	5668	29.0832	36.0535	28.318	26.9652	28.1418	28.0798	27.2425	25.7849	27.0966	27.3695	31.7284	32.0973	22.7211	28.476	26.1787	28.8438	28.1268	20.7934	28.5231	36.9913
ENSMUSG00000027394	Ttl	protein_coding	2	128907862	128938203	+	5945	71.7944	66.8884	63.1742	70.1563	70.7388	65.4672	70.9343	67.4299	62.1685	67.8766	59.2856	68.6914	62.3832	63.0727	66.2256	71.6044	73.9071	71.749	69.6612	63.8912
ENSMUSG00000053166	Cdh22	protein_coding	2	164953427	165076773	-	3702	64.3709	54.9908	55.1466	60.8734	63.3519	67.4217	60.5111	54.627	58.1884	60.3247	54.4905	69.059	62.0843	58.6041	56.614	60.4884	57.5179	64.2323	55.0962	21.4252
ENSMUSG00000027395	Polr1b	protein_coding	2	128942915	128968514	+	5805	19.521	22.2104	20.3128	22.2381	20.0987	20.7839	18.791	18.6708	18.5712	19.861	20.2514	21.1949	18.6974	18.1761	19.1375	18.4373	17.8177	18.0612	17.6815	19.7875
ENSMUSG00000037938	Chchd5	protein_coding	2	128971620	128975400	+	1727	17.034	14.819	13.4517	16.611	15.6219	15.6645	16.9337	15.0883	18.1304	18.7252	17.7691	16.6472	14.7762	18.0443	12.657	17.4489	15.6515	16.1601	16.2189	13.0828
ENSMUSG00000005087	Cd44	protein_coding	2	102641486	102731970	-	6776	9.6591	9.6712	9.61004	9.92553	9.04584	9.03394	7.68227	10.5056	10.3824	7.67747	9.02435	8.41733	10.9967	10.9225	8.91861	9.91673	8.99582	9.71241	9.2662	14.7834
ENSMUSG00000059588	Calcrl	protein_coding	2	84160970	84255755	-	4882	12.4081	12.6289	14.9245	14.527	10.6647	12.2556	14.736	12.3381	15.9123	16.128	15.7145	13.8042	16.0993	17.5884	14.1169	12.6998	10.4519	15.3344	13.2076	14.8227
ENSMUSG00000027397	Slc20a1	protein_coding	2	129040684	129053536	+	5580	139.942	142.11	130.954	136.781	133.767	137.34	133.487	140.906	125.438	125.483	137.771	134.015	128.873	131.149	132.866	133.892	134.844	123.213	142.81	173.404
ENSMUSG00000010914	Pdhx	protein_coding	2	102851420	102903858	-	3930	68.3433	65.6139	62.7845	63.222	63.4703	62.7565	65.3349	65.5835	59.9056	63.7417	64.8792	66.8618	62.0754	64.1248	64.5844	68.1723	61.5501	61.8494	66.0586	71.9244
ENSMUSG00000010911	Apip	protein_coding	2	102904020	102922989	+	1000	58.1392	63.0116	51.3901	55.9399	58.4547	55.8825	56.4417	50.4157	50.534	50.8509	53.9284	54.7173	51.7174	58.4298	53.4892	52.9946	52.6812	48.4627	54.1403	59.0922
ENSMUSG00000017664	Slc35c2	protein_coding	2	165118474	165129744	-	3914	56.6148	58.4023	56.2964	59.8972	61.8553	63.6689	57.1589	56.9749	63.4922	59.8113	60.6478	63.8968	60.1124	57.204	59.1323	62.0793	59.6877	62.0058	60.6612	32.3348
ENSMUSG00000027082	Tfpi	protein_coding	2	84263199	84307119	-	5463	7.23297	7.52388	6.57197	6.88487	6.628	7.95208	6.26322	6.91279	7.00115	6.17689	7.35205	6.81879	7.25584	7.96741	7.20216	7.98876	8.22959	5.4193	6.74456	8.38736
ENSMUSG00000027186	Elf5	protein_coding	2	103242033	103280186	+	5877	1.00704	0.395879	0.598923	0.352535	0.724835	0.806389	0.348326	0.771098	0.26976	0.23924	0.537517	0.341908	0.376314	7.55024	0.175028	0.265214	0.56318	0.417121	0.351856	0.645229
ENSMUSG00000027187	Cat	protein_coding	2	103284194	103315505	-	2613	66.2836	71.1568	64.1201	64.4079	64.5762	68.6176	62.115	66.1205	66.5126	65.6463	69.1692	69.6239	77.5417	72.9818	60.7223	67.5375	62.8058	67.3313	68.2021	89.6122
ENSMUSG00000006476	Nsmf	protein_coding	2	24944367	24952893	+	4896	257.264	274.903	270.964	299.801	290.458	288.05	295.371	287.129	312.64	306.226	234.998	250.48	259.389	242.143	288.989	276.403	303.253	329.884	288.47	177.46
ENSMUSG00000032724	Abtb2	protein_coding	2	103396655	103547562	+	6032	11.4853	8.2284	10.6203	9.96081	9.92617	11.1303	9.64794	10.1736	11.2359	11.5769	9.68854	9.81429	10.9147	11.2309	9.76286	11.6567	10.1511	12.2546	10.2533	7.30805
ENSMUSG00000037902	Sirpa	protein_coding	2	129434755	129472509	+	4911	330.239	309.398	317.871	324.263	305.618	313.587	306.915	313.243	326.293	309.251	305.542	332.208	302.522	302.927	325.233	317.594	327.656	342.046	327.322	385.494
ENSMUSG00000027400	Pdyn	protein_coding	2	129528485	129541753	-	2887	46.2456	53.4568	47.9151	60.6688	59.677	55.7442	60.2717	56.117	56.5619	47.484	45.9569	37.3171	45.9632	32.7929	52.0198	60.2278	59.4245	55.5197	63.6826	62.7186
ENSMUSG00000037885	Stk35	protein_coding	2	129642437	129674207	+	6195	33.8585	36.21	35.4544	38.4605	33.9994	34.4567	35.7353	33.6498	36.8195	36.6918	37.4431	39.9458	36.6609	39.34	34.5785	34.7488	31.4775	37.9882	33.1671	36.1909
ENSMUSG00000078202	Nrarp	protein_coding	2	25070770	25073351	+	2582	35.6633	41.5246	28.7643	42.9603	41.704	34.4148	36.3573	30.6416	41.0621	40.4778	38.7139	39.2109	31.758	25.9749	35.7553	40.7139	29.9105	40.8984	36.185	23.7429
ENSMUSG00000059555	Tor4a	protein_coding	2	25082978	25086898	-	3301	4.9041	5.22735	5.65141	5.89019	5.0902	4.66593	5.04978	5.03375	4.44252	5.46618	5.46845	7.11737	5.66905	6.51589	5.29744	4.45947	5.43113	7.08355	5.69486	3.92488
ENSMUSG00000027185	Nat10	protein_coding	2	103551601	103591615	-	7199	18.038	19.3639	16.6239	19.3488	17.193	20.2155	18.6053	17.8357	19.2144	18.5867	18.4613	19.3023	19.0233	16.468	16.039	16.6954	17.0111	18.2573	19.1408	20.2357
ENSMUSG00000026825	Dnm1	protein_coding	2	32198483	32243275	-	5249	768.969	735.118	766.003	755.056	758.354	746.709	767.965	724.066	793.898	777.607	704.997	725.227	708.754	703.518	770.009	738.964	776.377	770.63	728.097	670.983
ENSMUSG00000013465	Nelfb	protein_coding	2	25089724	25101501	-	3432	95.4034	85.9249	90.4582	90.4599	87.4368	86.0167	86.1483	90.395	93.3698	88.0808	90.1384	95.7497	88.0852	90.4546	91.4146	89.8725	82.3756	90.3295	90.3237	93.456
ENSMUSG00000027184	Caprin1	protein_coding	2	103593286	103627994	-	10219	128.027	108.751	112.564	122.551	125.798	127.862	129.695	136.18	120.932	127.476	125.175	127.161	131.3	130.73	124.113	131.647	127.234	131.847	134.308	152.141
ENSMUSG00000044628	Rnf208	protein_coding	2	25132941	25134274	+	1334	179.419	182.981	194.2	195.453	172.261	167.712	175.16	164.901	212.731	183.92	187.415	196.165	183.641	177.106	187.183	177.209	161.066	203.555	168.822	91.7919
ENSMUSG00000032698	Lmo2	protein_coding	2	103788331	103811261	+	2166	36.6462	39.4745	33.3137	38.1141	37.1486	41.9361	35.9142	38.9676	37.2374	40.1378	30.7315	36.3943	38.1716	38.7828	35.2615	42.8565	40.7487	39.0897	37.6669	37.0565
ENSMUSG00000039205	Ciz1	protein_coding	2	32242339	32270982	+	8604	17.0347	16.7427	17.8775	19.3196	17.5761	18.9111	18.6262	19.3124	18.4722	20.0727	17.9118	18.1624	17.0439	17.9125	17.3054	16.5053	18.3686	19.3305	17.2606	14.6909
ENSMUSG00000017670	Elmo2	protein_coding	2	165129951	165168399	-	6652	117.913	108.279	114.454	119.075	119.148	128.18	125.076	118.284	115.621	117.133	113.499	124.663	113.501	115.106	109.598	121.323	117.384	120.961	124.006	102.681
ENSMUSG00000039195	1110008P14Rik	protein_coding	2	32267109	32271950	-	2694	69.6536	56.5668	58.7952	59.1585	61.5804	63.9158	63.1784	59.7168	58.1865	61.15	55.2798	62.711	61.6332	62.8663	66.0559	66.1497	72.589	66.6368	60.6388	27.2718
ENSMUSG00000006471	Ndor1	protein_coding	2	25134833	25146034	-	5835	6.20504	8.17394	7.05784	6.44593	6.36768	6.02377	6.36511	5.98667	7.67558	6.26502	7.1927	5.98672	5.65619	5.63088	6.30228	5.2831	5.53053	5.49393	5.60579	6.71536
ENSMUSG00000078201	Tmem203	protein_coding	2	25145451	25146304	+	854	77.4547	83.7733	90.2637	83.9787	80.3642	90.6395	81.1584	84.2406	87.0196	70.2459	76.6231	77.2843	84.8622	77.7398	82.809	97.1377	85.9104	78.608	87.1698	40.5177
ENSMUSG00000017667	Zfp334	protein_coding	2	165216184	165230179	-	8205	19.6027	22.0702	19.3904	20.9195	19.1807	18.6996	17.8567	19.9984	18.2111	18.6212	20.9279	21.4192	19.9462	17.7102	18.1783	17.7723	18.5895	19.1444	19.1539	19.6803
ENSMUSG00000048707	Tprn	protein_coding	2	25152630	25159568	+	2932	63.4059	56.604	62.6662	60.0095	66.5098	60.4786	62.5384	56.093	62.5879	60.8218	67.6464	68.1114	60.6919	76.1319	53.3264	63.6153	58.3243	60.6489	54.6907	56.7983
ENSMUSG00000026966	Ssna1	protein_coding	2	25161051	25162422	-	1276	83.4878	76.7322	81.1005	80.311	119.628	83.7212	85.258	86.2725	85.2639	84.8457	129.443	130.22	81.0617	82.159	138.657	83.335	140.935	81.4284	123.017	75.1617
ENSMUSG00000026820	Ptges2	protein_coding	2	32285908	32295784	+	5058	24.2279	22.654	22.9648	25.5539	25.1257	23.6583	24.168	22.8469	24.1349	24.5084	21.6363	24.4474	23.3759	22.3338	23.0315	24.8239	26.4475	23.9349	22.5228	16.0874
ENSMUSG00000026965	Anapc2	protein_coding	2	25162490	25175927	+	3445	115.002	105.523	118.317	119.403	115.685	118.364	114.771	111.211	118.271	119.175	111.675	121.726	118.37	114.202	115.106	122.21	108.486	116.427	115.466	115.898
ENSMUSG00000018459	Slc13a3	protein_coding	2	165246948	165315150	-	5215	14.2527	15.5403	11.9466	15.0663	11.3451	12.7225	10.6547	13.7951	13.7182	12.447	15.014	16.9536	15.4628	14.2569	14.5962	12.6526	12.1116	14.753	14.6713	13.6641
ENSMUSG00000027661	Slc2a10	protein_coding	2	165345707	165361837	+	3570	3.21809	5.0507	5.02839	2.85711	2.65164	3.1528	2.8671	1.79831	3.60818	3.7415	5.0564	3.93999	2.66859	3.22594	3.38557	3.68685	2.54957	3.69747	4.42323	3.3636
ENSMUSG00000053552	Ebf4	protein_coding	2	130137089	130212401	+	3236	20.7635	22.7074	24.4738	25.0682	20.5504	24.8356	21.4182	20.0143	28.6603	23.0281	23.8472	20.348	24.3408	45.219	21.0591	23.2804	21.5642	26.3976	22.7142	15.3313
ENSMUSG00000027180	Fbxo3	protein_coding	2	103858066	103893585	+	7237	74.5633	73.2716	66.5843	68.9288	70.7654	69.9871	71.2421	73.447	66.021	70.4918	72.491	73.9204	72.5438	72.4064	68.6517	70.3795	69.3641	68.0336	73.174	85.9757
ENSMUSG00000027408	Cpxm1	protein_coding	2	130232695	130239494	-	2432	20.4703	29.6563	20.1177	22.2808	18.5863	22.0848	23.2079	19.5655	20.4528	19.271	21.6178	19.8931	18.957	19.3596	15.9667	17.5179	17.1252	14.7321	20.6384	19.945
ENSMUSG00000068686	Cd59b	protein_coding	2	103900194	103921505	+	1300	8.56957	9.54495	5.95671	7.47827	7.46385	8.65806	10.1231	8.86014	8.38422	9.01291	12.8442	8.08513	7.98269	10.5525	6.92353	7.72671	10.3962	6.23735	8.96555	12.8831
ENSMUSG00000032679	Cd59a	protein_coding	2	103926146	103945699	+	1811	39.6005	38.4338	41.5932	34.7611	31.1015	33.6922	30.8431	41.7057	35.2355	27.4319	40.2443	38.5782	34.5694	40.0259	31.9497	27.7325	36.0954	29.051	35.5006	45.6291
ENSMUSG00000037773	Pced1a	protein_coding	2	130259167	130266607	-	5072	40.1883	37.0027	42.9574	42.1685	42.1805	41.1514	36.8438	39.7228	47.1207	42.7829	39.9945	42.4211	40.1828	38.8343	40.2065	37.4232	39.0452	43.0531	38.4351	30.6219
ENSMUSG00000017897	Eya2	protein_coding	2	165436952	165613647	+	2963	5.99226	5.62735	5.82092	6.61589	7.10855	5.93127	5.72452	6.18151	4.48112	5.29885	5.71149	6.31212	7.80854	9.14542	5.55458	6.48786	5.95759	5.72777	6.28105	5.8657
ENSMUSG00000026819	Slc25a25	protein_coding	2	32304499	32341434	-	7862	39.2553	41.3312	42.6665	44.7793	50.7513	44.8829	43.5207	41.8138	42.8508	44.888	41.8451	49.0523	44.8785	41.3387	37.7464	43.131	38.5906	45.2839	40.6963	36.3148
ENSMUSG00000039164	Naif1	protein_coding	2	32340469	32346965	+	4650	4.97876	5.8373	5.67721	5.82654	5.44569	5.73284	6.54069	4.26374	4.85842	6.14816	5.82302	5.38497	5.59759	5.57255	4.75607	5.69834	5.57567	6.16404	5.94283	5.02883
ENSMUSG00000068373	D430041D05Rik	protein_coding	2	103973418	104240679	-	16639	60.6559	51.8176	54.1763	53.9449	54.9013	55.2198	55.5923	55.958	52.6666	51.3204	52.8744	54.2416	51.2751	49.1016	55.9634	55.3101	62.9578	57.6173	56.7046	71.7027
ENSMUSG00000039157	Fam102a	protein_coding	2	32425344	32459762	+	6066	52.5709	59.1298	54.0224	61.3478	54.6976	54.5908	59.7327	53.5714	65.4695	61.6551	48.4316	53.7397	51.5193	53.6619	57.4009	53.9026	52.2444	59.4064	55.7206	42.8732
ENSMUSG00000026810	Dpm2	protein_coding	2	32460870	32463591	+	1971	96.7935	89.6125	96.0777	86.5191	79.6066	84.3557	82.0506	87.9448	92.6012	84.5321	97.5378	92.302	94.3401	91.7698	94.8529	97.5318	91.7993	88.88	89.9402	81.2849
ENSMUSG00000027411	Vps16	protein_coding	2	130266259	130286189	+	3727	84.7228	88.4355	92.3648	88.0892	87.5643	88.1623	83.0174	84.7093	87.6809	88.5911	80.3399	85.1019	83.2584	84.2946	79.142	88.7067	84.736	85.8613	89.6811	88.3056
ENSMUSG00000046854	Pip5kl1	protein_coding	2	32464809	32473794	+	2494	11.935	13.5266	16.5126	12.3971	13.7592	13.5391	12.8985	11.0538	12.9519	14.3759	11.7616	12.3952	13.9836	9.23545	8.97068	11.0411	11.0592	12.1732	11.6079	8.67926
ENSMUSG00000079442	St6galnac4	protein_coding	2	32477107	32489710	+	6482	34.3466	24.7063	31.7125	32.627	31.4352	31.8039	32.5289	30.2955	32.8963	32.392	32.1649	35.6972	31.2321	30.8833	28.5248	35.4813	29.7008	31.797	30.4225	23.9609
ENSMUSG00000027177	Hipk3	protein_coding	2	104256826	104324791	-	7987	79.5048	81.6357	73.3766	81.8914	78.9356	75.1092	76.9282	82.4844	74.9815	73.3785	84.4709	78.4745	74.5712	76.9942	76.5651	78.884	73.038	74.5596	80.566	103.322
ENSMUSG00000039671	Zmynd8	protein_coding	2	165626072	165740936	-	11031	48.2711	41.3038	46.3636	49.888	51.4681	52.2347	51.6437	50.5821	48.6673	49.922	44.9197	48.6644	51.171	48.1632	42.8949	49.1405	47.5323	50.0189	47.2397	48.0977
ENSMUSG00000027176	Cstf3	protein_coding	2	104420868	104495774	+	5879	30.6154	32.8468	26.4634	27.2986	29.2653	27.072	27.3094	28.7458	25.8882	26.6662	29.2847	29.7622	26.7381	28.2894	26.3327	30.5776	26.5074	25.0508	27.6593	33.218
ENSMUSG00000027303	Ptpra	protein_coding	2	130292198	130398044	+	10848	63.6393	59.6051	63.4667	62.1596	68.0219	65.1662	66.9376	64.9774	69.017	67.6783	60.5914	64.9878	63.2629	64.4162	67.5139	69.3187	67.8611	72.2091	65.3485	86.3847
ENSMUSG00000027175	Tcp11l1	protein_coding	2	104487633	104542501	-	6877	16.9589	13.7863	13.8707	13.6963	16.7592	14.9599	14.3734	17.4078	14.7542	13.7323	16.7665	18.4754	18.7019	16.9436	15.5186	15.9158	14.4787	16.891	15.2806	24.7673
ENSMUSG00000027173	Depdc7	protein_coding	2	104552129	104573223	-	2096	4.9829	6.93756	6.04558	6.0069	4.6293	5.36998	4.60432	7.56732	5.01104	6.59628	5.49033	5.60459	6.24974	7.75703	3.43534	5.45334	3.15822	6.74753	5.65038	5.72903
ENSMUSG00000037740	Mrps26	protein_coding	2	130405662	130410615	+	4358	37.9853	41.4635	32.6303	39.825	35.2436	41.0969	37.042	39.4283	30.7854	31.6176	36.6578	30.3959	40.13	33.2661	33.989	40.5741	38.7335	34.8757	38.0892	22.0795
ENSMUSG00000026811	St6galnac6	protein_coding	2	32489721	32509541	+	4815	114.781	122.409	112.651	124.553	114.766	114.46	119.103	118.823	127.794	123.714	116.453	118.968	117.584	116.953	122.411	113.55	117.774	122.072	116.15	92.6018
ENSMUSG00000027301	Oxt	protein_coding	2	130418093	130418974	+	537	59.3197	86.29	90.4548	71.8217	59.9359	66.1892	45.2009	78.0608	63.4743	61.5295	108.829	86.3512	93.1399	43.8385	72.7901	60.9533	31.3312	73.7428	65.463	1.76537
ENSMUSG00000037727	Avp	protein_coding	2	130422540	130424474	-	577	75.42	173.721	155.558	134.514	125.097	127.308	116.572	112.574	165.545	123.057	253.798	144.657	201.966	46.6699	128.357	123.06	112.335	131.379	106.211	21.3588
ENSMUSG00000027300	Ubox5	protein_coding	2	130431922	130471958	-	5585	11.6254	12.2196	11.3443	10.1302	10.1698	10.2887	9.37288	9.29745	11.0352	10.3636	9.21152	10.9872	9.32097	10.7652	12.7544	10.1399	9.72893	9.99409	11.4778	12.872
ENSMUSG00000079043	Fastkd5	protein_coding	2	130455760	130471947	-	3015	4.44555	4.82293	3.96934	4.86312	4.63113	5.04304	4.65583	6.7638	4.66675	4.35251	4.71491	4.76779	5.24757	5.16792	5.03231	5.28458	3.93372	6.62969	5.54921	7.75591
ENSMUSG00000074994	Qser1	protein_coding	2	104585140	104647105	-	9191	16.0604	18.0149	13.5188	16.1263	15.5524	16.0919	14.2865	16.2916	13.5407	14.4309	16.5469	15.7915	16.9549	16.9528	16.1162	15.8657	13.8044	14.2798	16.1173	22.9325
ENSMUSG00000027678	Ncoa3	protein_coding	2	165834556	165913390	+	7895	30.9775	34.0613	30.8072	38.9399	32.2839	33.4652	30.7076	37.071	33.4597	35.2617	33.4676	36.4152	33.0334	35.6958	31.7256	32.0705	30.4989	35.8751	37.9784	41.8867
ENSMUSG00000037703	Lzts3	protein_coding	2	130474759	130484723	-	4252	233.88	247.824	234.768	299.105	258.421	270.747	262.801	256.19	282.624	276.992	217.045	230.399	229.698	221.939	267.502	236.072	289.699	321.529	255.852	121.993
ENSMUSG00000027171	Prrg4	protein_coding	2	104661086	104680221	-	3165	2.69491	3.12416	2.22425	3.122	2.16844	2.43321	1.84799	3.46026	1.8158	2.07311	2.9943	2.63719	3.27883	5.24406	2.35628	2.95481	1.65578	2.56194	4.27649	3.09511
ENSMUSG00000026817	Ak1	protein_coding	2	32511770	32525070	+	2593	242.878	238.296	228.323	251.014	244.964	243.689	241.128	230.913	255.416	249.88	248.18	258.23	231.861	266.485	239.507	240.575	235.184	252.131	238.518	178.474
ENSMUSG00000068290	Ddrgk1	protein_coding	2	130495880	130506579	-	2084	133.642	138.155	130.56	140.101	147.628	141.56	147.204	137.268	140.642	155.624	126.68	152.195	144.898	144.575	124.014	143.268	132.88	148.215	137.472	106.521
ENSMUSG00000074797	Itpa	protein_coding	2	130509530	130523534	+	1963	69.9647	66.5697	71.9036	68.1171	73.0592	69.6105	69.1259	73.2013	72.384	65.7764	70.003	63.3078	70.5451	75.8375	73.0999	73.1382	67.1629	69.3572	69.9087	58.2743
ENSMUSG00000006800	Sulf2	protein_coding	2	165915009	165997583	-	5871	58.3492	58.5179	67.7475	63.7112	59.9003	64.947	62.8623	61.2685	65.72	64.2617	55.9205	58.3154	54.1577	54.5212	58.3438	61.0616	63.9393	65.1696	62.7905	69.8367
ENSMUSG00000026814	Eng	protein_coding	2	32536607	32572670	+	4048	29.2409	28.6416	31.4771	28.347	28.8808	25.1221	26.5858	29.9	27.3662	31.0287	28.7069	34.7474	32.6965	29.7053	27.3169	31.0603	34.5453	37.267	30.2786	20.3355
ENSMUSG00000027170	Eif3m	protein_coding	2	104830001	104847425	-	2590	114.321	116.404	109.537	102.823	104.532	107.881	103.089	109.648	101.229	107.758	103.586	108.675	112.977	114.107	101.772	105.716	105.748	91.0092	112.212	133.172
ENSMUSG00000009566	Fpgs	protein_coding	2	32572621	32594149	-	3802	11.0796	14.6865	12.6834	13.1204	9.95933	11.2703	11.7685	10.4295	11.7799	10.6628	10.8607	12.6436	9.93353	11.9382	9.19877	10.4312	9.50345	10.4155	9.74053	5.69334
ENSMUSG00000009555	Cdk9	protein_coding	2	32595796	32602796	-	4611	66.1773	71.3969	68.5501	73.6897	66.363	68.3053	63.994	65.1932	72.5472	70.438	64.6928	65.5014	67.9237	63.2857	66.3674	68.5453	70.5844	71.4042	67.3509	54.62
ENSMUSG00000039621	Prex1	protein_coding	2	166408262	166555752	-	10266	56.8532	56.4497	55.2359	59.9706	57.4011	57.5313	57.0588	53.7996	56.4828	60.0562	53.1245	63.4024	55.8791	56.5199	55.2094	57.1041	60.5584	67.2838	59.9889	37.4455
ENSMUSG00000026959	Grin1	protein_coding	2	25181193	25209107	-	9700	214.41	220.346	204.116	218.686	220.337	215.684	210.5	214.09	238.052	227.958	208.661	217.241	193.747	186.7	211.242	215.606	221.962	231.554	217.852	163.669
ENSMUSG00000027309	4930402H24Rik	protein_coding	2	130548120	130748326	-	10659	62.857	58.552	70.1068	66.6708	63.5219	67.6555	69.0299	73.3395	71.0588	69.6478	65.328	68.8519	72.5564	69.7372	65.261	65.251	65.6487	70.7296	70.5636	79.0818
ENSMUSG00000059013	Sh2d3c	protein_coding	2	32611067	32645006	+	5233	23.7836	22.5263	23.542	21.6538	19.7178	21.3577	22.6333	17.6446	20.7905	21.9424	21.4733	23.1868	20.9362	21.1338	18.6739	21.6771	22.2425	20.648	18.1054	9.60141
ENSMUSG00000009551	6330409D20Rik	protein_coding	2	32622632	32631028	-	1431	6.44701	7.31629	5.16543	4.67761	3.63836	5.51962	4.70036	5.01416	5.6779	3.93016	6.93798	5.18469	4.99313	3.66891	4.31295	4.47788	2.31294	3.68972	4.86061	5.96228
ENSMUSG00000074582	Arfgef2	protein_coding	2	166647508	166739972	+	8770	61.7083	56.4402	58.7983	62.7679	60.6353	62.6843	61.4233	63.7304	61.2595	60.2272	59.1506	61.7922	59.9407	59.2863	58.8212	61.2368	59.0633	59.9041	62.6124	75.271
ENSMUSG00000005973	Rcn1	protein_coding	2	105216636	105229664	-	3196	39.9227	40.9481	32.0489	41.6883	37.6906	44.1762	47.3071	42.7155	38.258	44.5795	32.4766	34.6764	43.3292	36.2994	36.3693	43.1878	48.2422	40.7705	40.1149	45.2348
ENSMUSG00000036646	Man1b1	protein_coding	2	25222350	25242224	+	5391	90.1183	95.0887	93.6935	92.3246	96.7969	88.3114	89.2901	92.6776	95.3184	90.9784	93.5885	100.351	97.3528	93.3045	96.5005	89.3391	89.7392	101.334	101.055	100.058
ENSMUSG00000026958	Dpp7	protein_coding	2	25242288	25246371	-	3337	51.6939	50.0246	51.1579	48.4757	48.0126	51.3041	49.953	51.2656	54.3386	49.5778	50.5784	53.175	48.9925	48.4688	51.4782	48.7845	49.7579	51.4233	50.3628	41.761
ENSMUSG00000027312	Atrn	protein_coding	2	130748415	130872253	+	13208	97.4198	96.4418	91.5412	98.1239	96.1291	98.0296	93.8133	98.9003	95.0952	93.8727	92.6451	96.8278	91.463	91.6821	97.9925	96.3085	98.1901	96.013	105.309	132.604
ENSMUSG00000002718	Cse1l	protein_coding	2	166747960	166788309	+	5273	71.7339	65.3749	67.754	66.6749	68.0848	67.9311	72.0434	75.0206	62.9131	67.5499	72.8319	70.7035	72.5595	71.2713	69.0083	70.614	66.6921	68.7338	71.0879	89.9821
ENSMUSG00000026956	Uap1l1	protein_coding	2	25249901	25255694	-	4071	7.09789	11.811	6.74404	8.65179	10.5802	9.31299	9.12317	7.79224	9.00563	10.3612	10.3094	11.8461	9.8622	8.48681	10.865	8.63585	8.26572	9.07883	8.72749	7.49057
ENSMUSG00000027316	Gfra4	protein_coding	2	130881552	130885008	-	2165	33.045	31.8808	27.8013	32.9788	29.2954	33.0172	28.5015	28.6941	35.4239	31.2809	25.743	29.4145	30.3314	28.7094	32.9022	31.7572	37.4551	33.3592	26.3095	26.1996
ENSMUSG00000009563	Tor2a	protein_coding	2	32647246	32651951	+	3050	39.5508	38.5857	38.1993	40.0261	40.5035	41.0467	38.0657	38.9408	41.3239	39.2608	38.1742	35.6775	39.1562	36.3711	37.1828	40.4287	42.8648	44.8861	39.7547	24.7621
ENSMUSG00000053746	Ptrh1	protein_coding	2	32665798	32667609	+	1135	13.3428	15.5447	11.7846	16.1479	16.4723	13.3963	14.6866	11.6455	13.9681	9.70377	11.7294	11.7118	14.689	14.3249	14.5006	14.3431	9.96346	12.2945	12.2564	7.51721
ENSMUSG00000015085	Entpd2	protein_coding	2	25285886	25291333	+	2128	19.3865	20.5908	22.33	21.6442	19.7957	23.1984	16.0789	20.3197	22.5365	22.4645	14.4207	21.5728	21.5851	20.1356	22.9607	19.3694	17.3682	22.3308	23.3217	12.9935
ENSMUSG00000039536	Stau1	protein_coding	2	166789469	166838198	-	6065	50.7714	51.5313	48.634	56.5492	51.1557	55.9673	52.7026	53.7047	51.8222	54.9424	50.2997	53.7231	52.9022	53.1681	50.0327	53.6259	53.2535	55.0012	54.49	69.1399
ENSMUSG00000015094	Npdc1	protein_coding	2	25289363	25299506	+	3906	168.365	164.149	172.569	180.427	163.771	168.649	179.839	156.579	184.119	174.582	164.408	172.297	170.907	169.969	162.354	176.865	163.189	185.433	152.276	88.1826
ENSMUSG00000017999	Ddx27	protein_coding	2	166857113	166876867	+	4817	28.4394	31.8373	29.0095	32.3576	31.0992	32.5896	32.9053	31.7906	31.3077	29.8697	29.8389	30.6121	30.0902	31.5729	29.0953	29.4813	29.6603	30.9653	31.0645	24.2725
ENSMUSG00000026797	Stxbp1	protein_coding	2	32677614	32737257	-	4997	721.881	700.993	700.593	692.062	689.753	668.345	681.628	689.843	700.802	713.934	697.878	741.911	676.679	660.297	695.365	686.466	678.367	688.697	689.801	840.056
ENSMUSG00000026796	Niban2	protein_coding	2	32766126	32815266	+	4672	44.7841	44.0301	40.9848	48.9854	50.3507	48.0982	43.6914	46.7611	43.9017	44.4897	40.4243	45.259	43.0041	50.6055	46.8964	48.1151	42.5652	52.5109	47.3992	25.3978
ENSMUSG00000039501	Znfx1	protein_coding	2	166877713	166904636	-	8189	43.6183	46.381	42.5961	46.7279	46.1526	40.9928	41.9971	44.7558	42.9305	43.9827	41.111	45.1305	40.178	40.5153	41.9545	42.3604	42.8092	43.6829	44.7644	50.5509
ENSMUSG00000027318	Adam33	protein_coding	2	130892511	130905734	-	5394	5.5506	5.03216	5.87298	6.02745	3.9487	5.08854	4.66263	4.23573	3.52699	3.51895	3.97404	3.23809	4.47858	3.5166	3.95704	4.1739	6.80084	5.27887	4.87917	2.5191
ENSMUSG00000026944	Abca2	protein_coding	2	25318715	25338552	+	8346	231.05	241.922	261.017	245.647	253.842	251.811	254.461	237.42	284.413	268.647	261.275	248.54	245.828	244.282	217.658	230.311	218.645	251.677	225.58	176.951
ENSMUSG00000050556	Kcnb1	protein_coding	2	166937889	167032075	-	11488	91.4137	86.2409	82.5736	99.4	87.5522	89.5363	89.6323	94.0991	86.0967	86.2645	75.6788	90.6719	77.4053	77.6045	99.7926	85.1452	104.848	110.52	103.436	99.5755
ENSMUSG00000017969	Ptgis	protein_coding	2	167033725	167082524	-	2567	3.86519	3.32326	4.66208	4.90474	2.30482	3.38467	2.50634	4.78125	3.7056	3.7428	3.69184	4.21496	5.03675	5.60801	3.30591	3.71062	3.65321	3.37915	4.17424	2.46203
ENSMUSG00000047617	Paxx	protein_coding	2	25345153	25351106	-	2066	52.7432	57.151	44.978	53.2272	51.5471	52.2813	48.2689	47.16	54.0994	52.6291	54.1715	52.6701	51.5474	51.6447	46.926	57.0018	46.0586	48.74	46.0414	32.579
ENSMUSG00000026792	Lrsam1	protein_coding	2	32815228	32851605	-	5145	36.7423	38.0981	39.4746	39.5257	37.1662	37.881	38.481	37.8012	38.556	40.2174	38.1113	37.463	39.1828	37.23	37.6368	39.5515	35.1674	37.2377	37.4148	34.3333
ENSMUSG00000017929	B4galt5	protein_coding	2	167140364	167191103	-	4308	71.842	68.5877	64.9559	71.9916	68.8332	68.6175	66.4584	68.4636	69.4156	66.6889	65.6289	70.6108	70.3712	62.4295	69.722	67.3765	66.5215	72.6182	71.0407	54.3906
ENSMUSG00000038900	Rpl12	protein_coding	2	32851571	32854508	+	3598	95.2108	98.5036	95.0894	88.5012	89.9145	93.8478	90.3017	97.2453	87.2995	94.2423	90.9968	90.5159	95.6055	93.1537	93.6295	91.839	95.5166	87.4198	89.7093	72.6767
ENSMUSG00000074793	Hspa12b	protein_coding	2	130969200	130988241	+	3685	12.14	8.89173	9.83845	13.5802	14.5784	11.3602	12.4596	13.3739	10.2179	13.0999	9.98091	12.6256	12.2802	12.4551	11.9333	11.7963	12.9488	13.2025	10.3049	7.80355
ENSMUSG00000079039	Gm11037	protein_coding	2	130975417	130976135	+	60	0	6.46273	0	0	0	0	0	3.14705	0	0	0	0	2.83538	0	0	2.88641	4.59696	0	3.13312	0
ENSMUSG00000026791	Slc2a8	protein_coding	2	32863002	32872080	-	3209	24.3014	23.7443	23.8022	26.4214	26.6969	27.0752	23.9678	22.4187	25.8754	24.8283	22.0087	25.9621	24.0685	25.7552	22.2781	24.5557	22.6911	28.8527	24.5456	8.61642
ENSMUSG00000027327	1700037H04Rik	protein_coding	2	130988244	131001954	-	2286	46.1444	44.2722	46.3465	46.8498	42.7559	44.2265	44.1353	49.725	47.8527	45.514	42.9371	48.2774	51.6471	40.9698	42.41	47.8796	43.9185	46.7715	43.7486	30.4804
ENSMUSG00000027168	Pax6	protein_coding	2	105499245	105527709	+	11694	12.7865	10.5778	10.2339	12.1703	11.2319	11.4656	10.8535	11.2706	11.5406	12.3039	15.0312	14.4602	12.4239	16.0759	9.69791	12.0699	10.0949	11.6426	10.0794	14.3625
ENSMUSG00000015090	Ptgds	protein_coding	2	25356721	25360058	-	1649	1214.16	1161.88	1208.58	1229.56	1170.52	1271.25	1131.82	1205.08	1123.06	1010.96	1332.64	1253.05	1427.22	1462.43	1336.64	1196.86	1344.8	1169.73	1254.58	912.168
ENSMUSG00000027329	Spef1	protein_coding	2	131012181	131029202	-	2747	14.7012	13.9042	18.0671	12.8798	13.7843	14.3767	15.756	16.5658	13.274	14.0755	16.839	15.9239	16.6593	24.723	13.0124	15.2569	15.6635	15.0335	17.1769	14.4369
ENSMUSG00000068267	Cenpb	protein_coding	2	131017102	131021987	-	4886	135.415	141.86	128.519	133.409	131.795	135.267	141.613	122.198	143.458	135.441	131.617	138.403	135.339	138.061	133.685	143.127	146.828	142.026	129.467	75.7019
ENSMUSG00000027167	Elp4	protein_coding	2	105531372	105734909	-	3318	22.7161	23.198	21.3229	19.9336	22.7529	22.734	24.8551	20.7147	22.8155	21.1877	25.026	22.3142	22.7651	24.705	21.1587	24.1665	24.1902	21.7669	23.9092	26.0953
ENSMUSG00000042670	Immp1l	protein_coding	2	105734983	105795903	+	955	65.9823	69.026	68.9231	59.4102	64.9262	66.5797	65.2258	70.1906	67.2334	59.3814	73.9539	62.4749	74.9966	75.7251	65.1651	67.8232	60.9398	62.3963	69.8801	68.6599
ENSMUSG00000027166	Dnajc24	protein_coding	2	105797054	105833894	-	1369	30.2619	30.8738	23.6544	29.686	32.1538	30.2904	29.9066	25.5166	27.9381	26.5318	33.459	33.1944	27.9603	28.2063	23.2928	32.7647	26.3931	29.0639	29.1113	18.4661
ENSMUSG00000039463	Slc9a8	protein_coding	2	167263632	167318920	+	9095	24.1726	21.9356	23.8399	23.2182	22.8722	23.166	22.9582	20.1591	25.5805	21.5914	23.4201	25.6283	24.2979	23.0906	21.7433	21.3839	20.3793	20.692	20.8967	21.7327
ENSMUSG00000047030	Spata2	protein_coding	2	167323053	167334765	-	4510	73.333	74.7584	72.8949	75.764	72.0471	71.8491	69.3177	69.877	73.6446	68.8459	70.9947	78.3468	69.3694	76.7573	72.7574	78.5668	67.028	77.3935	70.4015	57.77
ENSMUSG00000027330	Cdc25b	protein_coding	2	131028869	131040415	+	3728	25.2606	26.0555	30.2135	27.2319	26.6622	27.4904	26.9852	24.5652	28.2268	27.5948	24.8158	24.0477	22.4518	23.0328	21.7979	24.5283	23.0834	24.6842	25.7171	26.1074
ENSMUSG00000015095	Fbxw5	protein_coding	2	25390762	25395483	+	3052	81.6734	91.6682	95.6086	86.8405	82.8926	89.3508	82.5973	87.3584	95.7098	84.5359	98.4781	98.0994	92.0849	92.8937	96.3927	84.0957	84.3178	102.441	90.8523	86.0927
ENSMUSG00000006418	Rnf114	protein_coding	2	167334565	167358086	+	3356	105.396	106.069	103.729	111.029	109.162	104.263	101.17	108.309	108.711	108.23	105.828	118.644	104.324	107.39	106.052	107.647	105.199	107.827	107.885	115.676
ENSMUSG00000016386	Mpped2	protein_coding	2	106523614	106698701	+	3425	30.6464	30.8513	30.4199	35.8298	30.5411	32.5168	29.7994	30.1014	34.5428	32.157	27.077	30.9589	30.7463	26.999	34.1628	34.2325	33.5813	36.6681	32.1088	39.1657
ENSMUSG00000027122	Arl14ep	protein_coding	2	106792872	106804769	-	5313	68.0813	67.7291	65.3227	67.3428	64.0087	68.163	70.6203	62.6921	64.8639	67.747	67.8667	67.5238	64.3284	68.8859	61.5673	70.4735	62.2446	63.4604	68.2883	69.4096
ENSMUSG00000042604	Kcna4	protein_coding	2	107120984	107128847	+	4833	28.2372	26.0354	22.7229	33.009	29.6741	28.682	30.5575	32.5839	30.466	26.8131	28.8063	31.5981	24.6754	21.306	30.1164	28.0579	30.4181	26.8049	32.0508	32.692
ENSMUSG00000090213	Tmem189	protein_coding	2	167484528	167531742	-	3265	26.6569	32.66	30.5091	30.7519	27.7612	30.2396	30.0953	26.1981	29.0127	31.2926	23.1516	24.1913	27.8762	26.9734	24.0226	26.5745	24.4139	28.9354	24.6427	22.6959
ENSMUSG00000038860	Garnl3	protein_coding	2	32876236	33021662	-	12352	33.7513	30.2469	28.9238	31.7404	28.1454	28.6637	30.9207	29.3048	29.9537	30.0319	29.7945	29.6073	24.378	30.014	27.2941	30.8037	28.8278	26.6857	27.6837	35.1766
ENSMUSG00000056501	Cebpb	protein_coding	2	167530835	167532338	+	1504	14.8144	18.3053	9.5954	16.9546	14.9485	22.5824	19.0555	13.6846	18.8422	18.0738	10.502	10.0716	12.2163	15.4272	17.0984	20.1512	19.6227	18.6816	7.49949	2.52129
ENSMUSG00000057234	Mettl15	protein_coding	2	108922642	109111047	-	2275	8.34002	6.05082	8.97374	8.05622	7.90596	6.68341	8.09845	7.80191	8.10112	9.16742	7.7363	7.94925	7.62749	9.52893	8.70386	8.22152	5.94069	7.62573	8.09792	8.95915
ENSMUSG00000026942	Traf2	protein_coding	2	25407994	25436952	-	5101	11.3976	12.2768	12.2826	12.9348	12.0626	12.6585	11.5808	12.2526	11.7715	11.9901	12.7839	12.4237	12.8067	13.5131	10.8389	10.3551	10.3817	12.5689	11.6087	10.7172
ENSMUSG00000027540	Ptpn1	protein_coding	2	167773977	167821305	+	5533	38.4758	43.8363	39.76	47.1811	45.253	42.8619	39.2709	47.6408	42.2993	44.8935	40.2102	45.1722	43.261	46.0977	38.9016	40.9096	40.079	48.0885	42.5715	26.8427
ENSMUSG00000015092	Edf1	protein_coding	2	25447859	25452094	+	1317	257.205	240.107	246.685	261.991	264.691	267.484	277.123	249.9	251.139	273.837	254.425	273.341	261.191	269.153	238.61	291.534	264.299	275.483	232.094	79.6601
ENSMUSG00000044641	Pard6b	protein_coding	2	167922924	167943123	+	3399	9.98633	11.2941	9.42361	9.23697	8.70325	8.94661	9.46421	7.944	9.32851	7.51474	8.03256	9.86802	6.45656	11.51	7.79272	8.40703	6.41059	7.76697	6.85803	6.78673
ENSMUSG00000048482	Bdnf	protein_coding	2	109505045	109557352	+	6217	15.6514	14.1895	14.2675	13.0226	15.1885	14.0388	14.1118	16.3705	10.9016	12.8532	15.3525	15.2157	17.13	14.1112	14.5601	15.7112	15.2616	18.0472	15.7538	14.5115
ENSMUSG00000027162	Lin7c	protein_coding	2	109721198	109731348	+	4521	120.358	129.469	112.969	122.288	121.339	115.788	118.44	117.946	112.302	117.401	127.42	116.927	109.765	128.454	118.938	124.305	112.011	113.159	124.66	139.478
ENSMUSG00000026941	Mamdc4	protein_coding	2	25453127	25464857	-	4630	5.22584	4.18751	3.87718	5.61075	5.62256	5.33112	4.86354	5.95424	5.26463	6.42779	5.89691	6.20945	5.03387	4.53582	3.88794	5.08707	3.69345	5.6612	3.85719	3.31016
ENSMUSG00000038831	Ralgps1	protein_coding	2	33023429	33261498	-	7657	57.0835	60.9473	56.956	60.7561	56.3444	57.1221	55.6091	56.3484	57.9998	58.7293	56.7567	58.2787	56.2337	52.8191	58.5049	55.0745	52.4835	57.5047	56.4674	60.5012
ENSMUSG00000036504	Phpt1	protein_coding	2	25463442	25465236	-	1074	35.6567	37.1878	30.4793	28.6396	32.6122	31.9915	34.8537	26.3719	32.4752	29.892	37.607	42.5999	36.1155	44.9424	27.2963	34.508	32.3585	30.375	27.8305	22.9498
ENSMUSG00000074576	Mocs3	protein_coding	2	168072542	168074514	+	1973	23.8209	28.3993	19.2674	24.4754	26.9884	28.7239	30.9786	18.2793	26.2154	24.8232	19.6708	25.5395	21.2115	24.2068	22.6791	26.5966	25.4429	28.6727	20.0088	17.1374
ENSMUSG00000029419	Ajm1	protein_coding	2	25465428	25471769	-	5020	138.423	135.138	142.688	146.166	143.268	137.95	136.726	114.008	152.617	147.697	138.711	145.639	131.32	148.073	119.718	146.414	130.327	149.542	121.555	67.6696
ENSMUSG00000050199	Lgr4	protein_coding	2	109747992	109844602	+	5884	48.6649	49.0965	42.2337	49.3775	45.4092	46.7485	45.0793	52.0193	45.03	46.9548	53.7644	54.2199	50.5685	54.5446	49.0369	48.918	45.4227	50.7001	54.3131	55.5043
ENSMUSG00000074575	Kcng1	protein_coding	2	168102037	168123656	-	4508	20.581	20.601	22.253	29.0958	25.4088	26.8075	21.4078	23.4562	25.0134	23.236	15.4165	16.9038	22.4918	19.536	27.6669	23.204	23.2499	30.3688	25.0622	21.6602
ENSMUSG00000068966	Zbtb34	protein_coding	2	33296120	33321336	-	6604	20.0586	20.9031	19.5608	20.2233	17.6311	17.9105	17.226	18.8994	18.665	18.6645	17.3229	20.1052	16.2549	17.1311	19.47	18.7503	16.7896	17.3323	21.2069	23.8532
ENSMUSG00000027160	Ccdc34	protein_coding	2	109848162	110003705	+	6558	7.08699	6.97714	6.65545	8.28701	6.42349	6.68453	6.55524	6.01768	6.225	5.86018	6.50295	7.58937	6.58908	7.92834	6.74466	6.68127	7.40224	7.01606	6.87968	7.61332
ENSMUSG00000026788	Zbtb43	protein_coding	2	33340299	33358517	-	5225	33.9477	35.3626	32.7399	41.2997	38.6807	35.0334	36.6605	37.4754	36.1452	36.6416	35.3254	39.0785	33.5362	33.2565	33.1724	35.1342	33.5732	34.43	36.4102	41.5488
ENSMUSG00000015087	Rabl6	protein_coding	2	25473030	25498533	-	6379	96.8447	94.9197	96.7289	96.2634	99.4642	95.3426	101.271	99.5471	92.2361	102.419	93.7374	98.4742	96.2492	98.8984	93.6079	97.0856	100.356	102.489	98.3994	108.909
ENSMUSG00000074971	Fibin	protein_coding	2	110191262	110193528	-	2267	7.90875	9.32206	7.91855	11.3888	10.5437	9.66853	10.191	12.2439	10.5774	8.99304	7.26593	9.00003	9.30536	10.459	10.663	9.09087	6.81332	9.89852	10.1167	6.6908
ENSMUSG00000038740	Mvb12b	protein_coding	2	33619965	33777958	-	8741	86.1883	82.9338	83.1142	87.8092	84.4455	82.9075	85.6824	81.0506	89.2808	84.5014	81.1599	87.6732	82.7357	84.6906	84.6117	84.8984	86.049	95.3318	87.6385	68.435
ENSMUSG00000026939	Tmem141	protein_coding	2	25510079	25511997	-	1122	51.6623	68.0833	47.9983	54.5448	60.5357	46.9902	53.1717	54.8629	55.2834	57.4352	64.3542	73.8403	59.5885	57.3596	63.0293	54.4869	55.8027	52.773	61.8247	64.2141
ENSMUSG00000027544	Nfatc2	protein_coding	2	168318330	168443552	-	10578	16.6697	13.8016	19.8987	18.6071	18.8155	20.6462	22.5872	18.9572	24.2985	19.9821	17.193	17.9585	21.1809	20.3337	16.0208	16.8142	14.7061	19.0746	15.6212	13.0547
ENSMUSG00000076437	Selenoh	protein_coding	2	84499559	84501052	-	1131	88.3429	92.741	77.4932	84.1253	90.1856	93.5818	83.7771	84.6447	73.2415	89.7148	90.7755	97.8525	101.983	87.1517	85.9473	92.6409	84.867	78.5296	85.2675	33.1089
ENSMUSG00000074968	Ano3	protein_coding	2	110485546	110781268	-	7218	98.1521	104.301	93.1415	107.286	113.87	105.49	109.109	116.203	103.287	103.954	86.3116	87.8202	78.2028	87.8016	106.028	110.538	119.529	102.855	120.533	150.098
ENSMUSG00000050043	Tmx2	protein_coding	2	84501660	84509484	-	2330	176.535	168.502	179.015	167.718	183.436	170.091	171.952	181.529	166.873	172.282	182.838	175.2	189.545	173.142	162.463	182.922	167.029	155.955	190.408	263.854
ENSMUSG00000027080	Med19	protein_coding	2	84508746	84518559	+	2059	63.9973	71.4698	66.3288	66.6441	60.3428	60.8026	63.7724	66.9454	74.1102	64.6444	69.3693	70.1152	65.6035	65.639	70.441	57.3638	63.0938	67.3141	65.0058	76.89
ENSMUSG00000038718	Pbx3	protein_coding	2	34061469	34263154	-	6109	25.6445	22.5016	23.4504	26.0882	25.413	27.7659	23.6004	30.9399	24.1674	27.772	26.3723	35.8779	27.2631	28.5827	27.404	27.6121	25.8255	27.2871	31.5107	36.0538
ENSMUSG00000027333	Smox	protein_coding	2	131333416	131367103	+	3894	46.4453	45.0598	45.6481	48.7041	48.7417	50.2028	49.4166	50.0909	50.8409	54.1608	54.5272	57.0801	56.4018	55.8885	48.0771	49.367	50.6445	60.0967	48.1796	20.5311
ENSMUSG00000034075	Zdhhc5	protein_coding	2	84518314	84545524	-	5047	59.0118	55.3564	56.0725	59.5872	62.8808	59.3919	61.5946	62.5169	56.3459	59.4777	59.6406	63.8243	65.157	65.1675	59.7169	64.9915	61.9729	63.405	64.2889	75.7288
ENSMUSG00000062061	Obp2a	protein_coding	2	25590055	25593338	+	744	0	1.82416	0.946202	0	0	0	0	20.3035	0.266361	0	1.81969	0	0	2.95928	0	0	1.11217	0.506911	0.505342	0
ENSMUSG00000049086	Bmyc	protein_coding	2	25596751	25597733	+	983	159.903	172.975	155.046	166.02	149.025	158.695	145.478	150.789	165.715	166.633	161.14	164.947	164.758	153.511	167.167	164.2	168.633	176.486	128.512	32.7895
ENSMUSG00000027335	Adra1d	protein_coding	2	131387770	131404203	-	1899	56.1898	39.7156	36.5147	51.6137	52.9647	52.4076	47.7397	50.1141	51.1346	57.751	29.4677	52.8252	39.0593	42.4519	52.0007	54.7188	64.0524	62.5591	51.4763	12.1475
ENSMUSG00000079539	Obp2b	protein_coding	2	25627021	25630109	+	732	1.189	9.2703	2.40428	1.08861	0.969913	1.61856	0.799028	35.3398	1.08291	0.960393	3.69905	0.633478	0.232408	2.77642	0.702622	0.473183	1.884	1.80327	1.02725	0.647543
ENSMUSG00000027079	Clp1	protein_coding	2	84552448	84557620	-	2672	12.1822	16.3987	11.7241	13.0624	13.0198	10.4201	11.9298	11.6601	13.0533	12.7166	13.0048	10.8753	11.3967	11.4091	11.8378	11.537	10.2193	11.4328	11.5381	13.6595
ENSMUSG00000034059	Ypel4	protein_coding	2	84564402	84568999	+	2614	138.909	147.229	141.657	150.837	144.403	150.025	146.222	146.276	147.303	144.6	150.198	155.042	147.149	155.108	147.763	141.781	144.134	156.541	145.989	113.212
ENSMUSG00000079037	Prnp	protein_coding	2	131751848	131780349	+	2343	1165.37	1137.14	1219.41	1156.36	1174.4	1214.62	1189.87	1099.01	1218.22	1160.08	1102.5	1074.53	1134.15	1097.56	1199.09	1161.29	1196.15	1205.07	1187.54	1051.18
ENSMUSG00000097187	Gm19426	protein_coding	2	84572513	84573999	-	726	5.03506	3.20466	4.84831	4.39044	3.25976	3.26388	8.05631	4.42147	3.27558	5.16443	4.04042	2.55485	4.45225	4.89889	3.54214	4.77093	3.41923	4.93505	5.17871	1.30579
ENSMUSG00000069080	Lcn11	protein_coding	2	25667029	25670291	+	652	0	2.67628	0.539858	0	1.81487	0.30286	0	14.4803	0.911837	0	1.38431	0	0	3.6366	0	0.796863	0.423033	0.578439	0.576648	0
ENSMUSG00000023224	Serping1	protein_coding	2	84595731	84605748	-	2325	28.9741	20.5139	20.438	21.5239	22.8007	24.7998	24.5276	23.4709	20.1156	23.484	29.6974	27.1243	27.8782	35.0379	23.5591	25.5494	20.4046	20.8442	19.5669	40.3666
ENSMUSG00000038696	Mapkap1	protein_coding	2	34296783	34513487	+	4059	47.0446	44.8522	44.9198	48.9231	47.0519	48.0648	46.4712	45.6822	45.2101	46.7632	48.4193	52.513	53.3127	51.5721	48.1501	46.9762	52.2552	49.756	50.8988	46.3608
ENSMUSG00000027076	Timm10	protein_coding	2	84657341	84660457	+	815	94.6168	86.1168	84.6497	84.8685	91.7597	86.4967	90.0656	76.9192	88.9953	88.2713	86.3807	92.3619	96.0203	96.6297	86.7717	101.786	82.5761	86.303	82.1147	59.129
ENSMUSG00000027339	Rassf2	protein_coding	2	131831335	131872122	-	11993	31.1185	30.6997	32.5778	32.345	32.1254	36.2065	33.9189	33.4254	38.7653	39.4109	31.4954	36.4351	38.3142	39.8374	29.8265	32.4622	32.7035	37.7362	32.6662	34.0295
ENSMUSG00000027340	Slc23a2	protein_coding	2	131894416	131987028	-	7951	142.96	145.844	137.236	141.533	131.649	138.605	134.691	135.342	141.894	130.209	143.74	143.429	135.568	136.963	138.946	137.311	133.659	132.837	150.938	181.509
ENSMUSG00000027341	Tmem230	protein_coding	2	132081412	132089708	-	3267	51.6294	47.8325	48.5908	46.5387	47.5201	51.3758	44.2202	48.3761	50.1649	52.7919	48.2088	53.51	49.3653	54.173	47.8583	52.0032	46.9405	50.2163	49.8883	51.9898
ENSMUSG00000027342	Pcna	protein_coding	2	132091082	132095234	-	2400	43.4448	49.1975	39.8919	45.5541	40.725	46.0751	46.7911	44.3733	42.3594	43.5474	45.5045	45.0825	46.0041	47.7741	44.8958	45.0281	40.6831	39.9928	46.0569	50.7577
ENSMUSG00000027134	Lpcat4	protein_coding	2	112069813	112077456	+	2823	172.404	165.655	162.964	177.608	183.677	166.477	169.997	162.335	191.925	182.04	154.345	165.355	148.247	164.622	170.164	172.265	168.05	170.736	173.803	94.1959
ENSMUSG00000027133	Nop10	protein_coding	2	112092271	112093614	+	1109	95.4321	93.1821	99.9783	97.2908	94.7488	77.6326	94.4049	93.9857	95.9591	92.1284	96.6456	91.9886	98.0239	94.9892	119.42	94.1664	82.3225	97.6012	97.9772	103.149
ENSMUSG00000058793	Cds2	protein_coding	2	132105068	132153970	+	9125	356.227	360.694	349.943	350.393	342.059	334.121	330.39	347.392	342.963	329.996	358.307	366.73	352.215	322.075	358.981	344.13	339.263	344.387	359.411	418.68
ENSMUSG00000027546	Atp9a	protein_coding	2	168476358	168584329	-	5917	239.614	234.709	235.63	239.019	227.419	241.149	241.586	232.191	236.655	236.672	226.29	236.411	228.575	216.275	227.128	235.382	231.487	238.542	234.15	175.491
ENSMUSG00000050896	Rtn4rl2	protein_coding	2	84702268	84717036	-	1506	44.6154	49.6935	43.94	63.601	48.7146	60.9701	45.2453	41.2501	58.8201	46.5248	32.8125	42.5936	39.3113	39.8101	62.3262	52.7834	55.6763	71.2463	43.4393	7.65872
ENSMUSG00000027551	Zfp64	protein_coding	2	168735251	168797507	-	5918	8.05931	11.4992	8.80265	11.7685	9.75747	8.84219	9.43847	9.41242	10.0459	8.86976	9.68453	10.4996	9.51515	10.3311	8.16932	9.65715	8.85525	9.52733	7.65545	4.6455
ENSMUSG00000047907	Tshz2	protein_coding	2	169474933	169913736	+	7781	37.0465	36.479	34.199	38.773	34.7339	36.4933	35.1038	34.4594	36.1657	33.881	34.3349	36.4322	34.3482	51.1938	38.3046	33.9871	36.83	36.5703	37.1336	40.1448
ENSMUSG00000026867	Gapvd1	protein_coding	2	34564606	34645244	-	13748	41.1117	36.2717	38.7882	40.6779	39.9538	40.6046	38.8635	42.481	40.8079	39.4764	41.4421	42.7571	40.093	42.0817	41.1702	41.0413	38.3191	39.7908	41.8965	54.2567
ENSMUSG00000052056	Zfp217	protein_coding	2	169950563	169990023	-	6139	4.93371	5.30577	5.67629	6.93152	5.0115	6.52961	4.43025	6.52067	5.71372	5.76392	4.07986	6.39525	5.57008	6.75902	5.40375	5.19075	5.79581	6.29696	4.99136	3.8091
ENSMUSG00000027131	Emc4	protein_coding	2	112193356	112198372	-	1052	339.204	289.901	292.096	271.025	300.547	284.371	274.931	300.286	301.78	281.114	311.866	316.043	281.059	289.782	317.538	287.105	307.018	276.583	295.204	234.297
ENSMUSG00000027132	Katnbl1	protein_coding	2	112209556	112244585	+	4051	11.9885	13.353	10.948	11.4484	11.6255	10.8213	11.0452	10.5808	9.24577	10.8173	11.3629	10.4165	11.0028	11.7061	10.0934	11.0298	10.9619	11.1718	13.5967	13.924
ENSMUSG00000055943	Emc7	protein_coding	2	112285342	112302507	+	5826	112.341	113.114	102.467	100.176	110.205	106.697	104.358	105.301	99.7666	104.779	110.73	109.705	100.976	104.623	108.231	107.936	103.065	97.0691	111.87	128.738
ENSMUSG00000026864	Hspa5	protein_coding	2	34661982	34667559	+	4229	278.206	231.567	255.355	243.261	255.07	256.858	322.18	343.176	233.037	283.763	265.552	327.485	308.949	286.742	294.922	256.44	328.516	323.277	304.363	293.921
ENSMUSG00000074939	Chrm5	protein_coding	2	112309516	112311114	-	1599	3.91901	5.09258	5.72337	6.27924	3.5521	3.95176	4.5723	4.9597	3.34625	4.10344	5.08012	4.92996	6.70278	4.66036	4.82476	3.8991	2.58741	4.59929	5.40802	6.32397
ENSMUSG00000013523	Bcas1	protein_coding	2	170188911	170269765	-	3775	196.295	234.302	219.677	183.648	237.286	201.335	234.575	217.434	247.991	237.067	210.938	186.342	199.596	194.845	174.869	222.135	181.272	200.16	181.713	247.443
ENSMUSG00000003604	Aven	protein_coding	2	112323309	112464918	+	5001	6.33486	5.38884	6.54565	5.57694	6.53047	6.83091	5.3799	7.0228	6.49876	6.88809	6.31671	6.83057	6.90561	6.02807	5.75922	6.51045	7.28013	6.48554	6.80378	7.1086
ENSMUSG00000070953	Rabepk	protein_coding	2	34667568	34689924	-	3814	25.1018	25.468	31.2857	27.37	30.8388	26.301	24.3065	25.8431	27.0188	26.5425	27.7467	28.2066	26.8521	25.1334	25.0147	28.4706	25.1664	27.0447	27.5031	26.5958
ENSMUSG00000027067	Ssrp1	protein_coding	2	84867578	84877453	+	3737	116.031	113.465	108.224	116.214	117.791	119.842	109.559	121.469	117.143	110.176	109.651	117.674	114.629	112.168	106.112	115.302	109.161	108.339	120.932	157.958
ENSMUSG00000052033	Pfdn4	protein_coding	2	170338348	170361043	+	2520	41.9286	38.6994	38.1319	37.0605	40.9457	38.0824	36.9037	38.2141	37.0394	38.1261	42.7108	33.1832	36.9275	39.8538	39.9006	36.0115	37.6513	34.7958	39.3878	34.1708
ENSMUSG00000027560	Dok5	protein_coding	2	170573727	170721689	+	1768	47.6525	44.8516	39.4194	41.0151	40.9602	44.6752	43.999	40.6909	40.5761	42.2812	45.0518	43.9751	42.0496	40.712	41.8903	45.2553	47.2696	46.5028	44.6576	41.3768
ENSMUSG00000067578	Cbln4	protein_coding	2	171878153	171885386	-	2902	25.0727	25.8554	21.8324	21.8575	22.671	26.4692	23.581	26.0916	25.4715	24.4672	27.7582	29.0815	30.9528	18.5586	22.774	24.7066	23.1907	25.9919	27.5309	25.7527
ENSMUSG00000027495	Fam210b	protein_coding	2	172187485	172197669	+	3617	27.5758	29.2672	26.8589	28.5523	29.9013	27.5151	26.6005	28.0337	28.1069	25.0079	30.6928	30.683	25.9159	31.5124	26.1639	26.4781	23.8681	28.5698	27.0781	29.748
ENSMUSG00000033955	Tnks1bp1	protein_coding	2	84878366	84903388	+	6425	69.7903	72.9961	71.3288	86.818	82.2872	82.889	76.9686	74.0009	83.3404	82.8655	63.3905	71.2339	79.0376	68.0347	74.086	70.1904	68.8578	86.141	77.6234	43.4778
ENSMUSG00000075224	Lrrc55	protein_coding	2	84992678	85027043	-	6474	31.9692	30.397	31.2624	33.1596	26.6853	27.9086	31.3494	35.5537	33.1818	31.5995	36.1431	42.7845	30.3247	28.07	36.8619	30.4692	30.121	35.3316	40.1295	43.0755
ENSMUSG00000035949	Fbxw2	protein_coding	2	34694526	34716247	-	9501	37.9981	37.9152	36.751	37.0881	41.5479	39.0107	36.6902	36.9855	38.4623	37.5884	40.2788	37.2227	36.868	35.9366	37.6767	38.9716	38.1749	37.7896	39.77	40.4106
ENSMUSG00000027346	Gpcpd1	protein_coding	2	132371002	132429649	-	7289	112.098	100.864	109.667	100.491	110.845	106.683	103.914	101.082	110.709	108.761	113.92	101.215	91.7949	100.632	104.219	110.126	99.4442	88.4775	111.131	135.522
ENSMUSG00000027498	Cstf1	protein_coding	2	172212601	172224368	+	3504	29.8064	31.041	32.5468	31.0195	27.5561	30.2621	26.2065	27.5366	31.3886	28.4226	27.4325	28.9816	28.2567	30.547	28.6956	30.5446	27.629	27.2847	29.2389	27.9116
ENSMUSG00000026869	Psmd5	protein_coding	2	34739746	34764980	-	7230	42.3256	41.2703	43.7671	40.5817	40.556	41.6505	36.9297	40.8202	43.9378	37.014	44.473	40.1066	42.4484	38.2294	42.3264	40.1703	37.5768	38.914	41.2636	52.6013
ENSMUSG00000044991	Shld1	protein_coding	2	132528851	132592975	+	2117	9.86694	6.77716	10.3086	9.48559	10.3964	10.2603	9.1173	8.74097	11.7949	10.7372	12.0442	12.0472	10.8487	11.2001	8.62463	10.5531	10.423	9.62006	8.70229	12.0907
ENSMUSG00000027350	Chgb	protein_coding	2	132623198	132636999	+	2740	617.692	591.198	570.245	594.508	635.437	614.302	633.771	605.129	551.484	580.708	575.222	602.761	571.836	593.199	582.833	617.714	596.934	575.899	590.102	790.81
ENSMUSG00000037376	Trmt6	protein_coding	2	132646127	132657974	-	5384	25.3474	24.2352	22.228	22.5857	24.0878	22.4091	22.433	21.7441	22.6735	23.6773	22.1283	23.0245	21.0442	23.1205	22.9743	23.1599	23.3093	21.0496	24.6506	29.3757
ENSMUSG00000027502	Rtf2	protein_coding	2	172282476	172311828	+	2644	126.536	124.073	98.9132	115.31	123.342	100.749	112.155	105.409	110.329	101.835	111.029	108.853	104.171	105.307	109.322	131.395	109.326	101.204	118.879	115.572
ENSMUSG00000074569	Gcnt7	protein_coding	2	172292233	172300516	-	2220	0.705686	0	0.158553	0	0	0	0	0.170111	0	0	0	0	0.0766319	6.33199	0	0.0780112	0	0	0	0
ENSMUSG00000027353	Mcm8	protein_coding	2	132658061	132685815	+	3718	7.58452	7.2484	5.77494	8.35872	7.00174	8.23211	7.39369	7.46556	7.35552	6.99604	6.06891	7.69102	6.40592	7.10609	6.29412	6.38148	6.23149	6.28908	6.21905	7.73429
ENSMUSG00000008999	Bmp7	protein_coding	2	172709805	172782114	-	4019	21.4826	19.4895	20.4939	23.7136	19.6676	25.2051	20.0833	21.518	22.6328	19.8244	20.9416	22.4988	27.6836	29.2032	22.1391	19.5205	25.4611	24.6799	23.6212	19.9712
ENSMUSG00000027357	Crls1	protein_coding	2	132688586	132708705	+	2082	50.4985	47.027	46.4921	50.2155	46.0359	50.2671	49.7239	45.8906	47.2111	44.346	46.6023	45.064	47.3108	51.4105	53.2353	50.4915	46.1021	50.9015	52.7304	55.323
ENSMUSG00000058740	Kcnt1	protein_coding	2	25753746	25807057	+	9499	103.811	108.789	108.831	103.234	109.423	110.488	113.603	101.24	121.086	118.019	116.824	102.921	94.8132	104.926	91.3148	98.9446	87.6902	96.0424	91.2527	87.3086
ENSMUSG00000034723	Tmx4	protein_coding	2	134436105	134486065	-	10907	160.328	175.075	156.066	152.914	162.452	158.069	151.384	157.107	149.661	152.178	166.185	159.685	163.135	141.117	162.944	160.577	148.669	147.319	171.803	184.452
ENSMUSG00000027509	Rae1	protein_coding	2	172841910	172857532	+	2554	58.9546	66.1961	64.2232	62.6509	56.8018	55.7447	58.8553	58.1107	59.9794	55.3267	58.1333	57.3127	57.4848	53.9783	60.0106	59.0619	55.8331	56.4827	57.8536	72.1952
ENSMUSG00000027510	Rbm38	protein_coding	2	172862291	172876527	+	2869	5.33918	7.77149	5.88895	7.83255	6.02164	6.19443	6.01401	6.44985	5.73312	7.35107	7.47159	7.21931	7.11563	6.9067	7.26035	5.67423	5.28755	7.09852	4.45561	2.9188
ENSMUSG00000026933	Camsap1	protein_coding	2	25816850	25873068	-	8368	67.793	72.3118	64.0627	73.3253	75.2568	69.8724	64.7585	71.7562	65.2681	71.2137	66.5223	75.0862	68.3907	67.3764	67.7011	67.076	66.4164	72.3592	74.5839	85.3445
ENSMUSG00000038400	Pmepa1	protein_coding	2	173066251	173117982	-	4913	36.635	41.6729	39.1176	42.1383	34.875	35.6505	38.7505	35.1665	38.1179	34.6758	29.6233	34.8904	31.753	31.7144	33.3946	35.1093	36.0983	39.9173	38.7224	35.6973
ENSMUSG00000051177	Plcb1	protein_coding	2	134627987	135317167	+	11115	58.2267	63.1446	50.3201	53.999	54.1238	58.2889	50.0431	63.1618	51.491	53.8034	54.5479	63.385	54.5495	52.3246	85.0258	62.8701	69.1839	57.7165	78.9327	85.5179
ENSMUSG00000036352	Ubac1	protein_coding	2	25888555	25911759	-	2632	59.2576	55.1738	58.5754	63.943	62.6714	66.3967	53.8888	64.3518	61.5901	63.6588	61.2971	65.8914	65.2827	64.7976	55.1056	64.0889	58.0558	58.821	61.353	70.716
ENSMUSG00000026932	Nacc2	protein_coding	2	25945547	26013232	-	7815	121.102	126.476	126.247	126.336	125.128	120.854	126.632	121.146	129.579	130.646	121.902	139.399	133.965	127.904	116.322	120.265	112.268	128.465	124.002	114.169
ENSMUSG00000027519	Rab22a	protein_coding	2	173501553	173549136	+	7206	57.081	55.6408	55.4407	57.3265	56.6523	54.7782	57.0603	57.6216	52.912	54.2426	57.3968	56.7567	56.6368	57.4645	57.0276	54.0752	55.0793	58.513	59.4276	64.9236
ENSMUSG00000087679	Tmem250-ps	protein_coding	2	26026826	26030533	-	2483	169.232	176.235	168.835	181.774	177.47	172.175	179.259	165.781	193.623	175.162	185.475	189.367	179.578	182.321	181.451	168.721	178.843	199.279	172.921	135.093
ENSMUSG00000054455	Vapb	protein_coding	2	173579304	173626132	+	7134	164.187	159.774	160.501	158.904	168.023	152.984	160.611	156.955	160.283	159.574	161.941	162.737	169.384	156.471	162.392	159.445	155.384	161.266	166.327	164.423
ENSMUSG00000057378	Ryr3	protein_coding	2	112461700	113047432	-	18977	17.7307	21.22	18.0473	21.1215	21.0881	21.5289	22.376	23.512	19.6951	21.1281	17.4074	16.6403	16.7191	13.8688	17.6707	19.2742	19.258	19.8935	20.5254	26.0101
ENSMUSG00000027522	Stx16	protein_coding	2	173918101	173941564	+	3962	144.062	134.67	138.147	142.76	146.762	150.715	151.684	144.167	143.803	142.778	149.783	150.199	153.72	150.083	141.237	146.171	142.991	140.024	143.481	133.156
ENSMUSG00000036327	Qsox2	protein_coding	2	26098649	26127537	-	4644	32.9847	36.572	35.1684	33.3228	33.2769	34.6966	33.9422	31.999	34.2663	31.9916	33.2341	34.4817	30.9181	31.2539	30.456	33.3019	31.6561	31.6315	34.5291	37.833
ENSMUSG00000039943	Plcb4	protein_coding	2	135500931	135855189	+	8970	76.575	67.8694	72.5164	63.8913	59.9957	66.7461	71.8232	67.3615	62.0808	67.2181	83.1379	86.5895	82.539	87.3809	65.6803	66.8799	63.8655	63.0672	69.4107	98.6755
ENSMUSG00000039263	Npepl1	protein_coding	2	173952142	173964863	+	2998	17.6508	20.4358	22.5422	20.2539	22.0239	20.4183	19.0216	15.8717	21.9457	20.2445	20.6976	18.7153	17.1371	20.0545	14.8394	19.8718	15.5481	15.9763	20.6297	12.0161
ENSMUSG00000057110	Cntrl	protein_coding	2	34999504	35068434	+	10194	17.9124	24.1164	20.6828	22.8882	20.3135	20.5135	20.4831	23.45	22.8033	25.2174	21.3601	19.9996	22.1123	22.0466	19.2983	17.8723	17.8575	18.3687	18.4594	23.249
ENSMUSG00000027270	Lamp5	protein_coding	2	135894159	135911837	+	2933	199.352	146.882	147.371	150.19	162.345	142.931	142.682	153.479	148.106	147.568	150.787	159.891	145.124	145.976	184.212	166.394	163.535	147.359	172.413	224.745
ENSMUSG00000039913	Pak5	protein_coding	2	135923024	136229858	-	6505	35.5631	27.4802	26.7305	25.7251	27.4313	29.0809	28.8173	26.6471	26.0168	27.5943	27.9928	28.894	25.0542	29.8889	24.866	31.3889	25.1861	26.1187	33.3493	48.2867
ENSMUSG00000048038	Ccdc187	protein_coding	2	26133481	26184450	-	9827	7.90016	10.6342	8.73968	8.36842	8.50112	9.14281	10.5645	7.68587	8.77227	8.94229	7.46246	6.81065	8.48277	13.8909	6.14964	7.3137	6.51162	8.09779	6.67626	7.83009
ENSMUSG00000026878	Rab14	protein_coding	2	35070217	35091132	-	13589	75.6021	74.2912	73.485	73.5586	76.8718	74.1673	75.516	75.9515	71.1082	73.5651	75.6844	75.5838	72.7113	73.8816	75.8289	75.868	72.2578	72.8251	78.1609	86.0288
ENSMUSG00000027273	Snap25	protein_coding	2	136555373	136624348	+	6791	1035.44	1017.34	1163.82	999.701	1007.62	1054.93	1072.19	1034.92	1020.95	1071.99	1059.56	1092.11	1086.35	1070.19	1171.1	1003.02	1154.36	1026.71	1065	1221.4
ENSMUSG00000027274	Mkks	protein_coding	2	136715700	136733302	-	3227	19.4729	16.2219	17.9975	20.15	19.2143	19.2141	20.3904	26.214	16.6423	20.3328	21.6762	22.1291	22.4054	22.2002	21.596	19.2129	20.9406	20.2186	21.5542	25.3134
ENSMUSG00000026930	Gpsm1	protein_coding	2	26205527	26238249	+	5383	120.002	123.288	122.081	133.645	135.849	126.666	121.15	114.634	139.306	131.555	129.357	148.969	120.663	125.409	116.135	125.505	110.522	129.019	128.968	63.9868
ENSMUSG00000044042	Fmn1	protein_coding	2	113158081	113540200	+	16077	12.4513	13.0364	11.6694	13.8288	12.7625	11.7297	12.6968	11.6744	11.8088	11.3109	11.3263	10.1142	12.0632	12.2726	11.9806	13.196	11.3745	11.6589	12.8388	16.7072
ENSMUSG00000075467	Dnlz	protein_coding	2	26238133	26242112	-	2916	45.6663	38.5636	43.938	43.0132	44.9619	41.9849	42.623	43.3852	43.4947	46.61	40.3927	48.6075	45.0394	46.4641	43.6536	46.9785	42.2807	47.6601	42.4196	27.7964
ENSMUSG00000026928	Card9	protein_coding	2	26242188	26250930	-	2293	7.81908	9.13181	7.36824	7.85397	8.66957	6.97542	8.54503	7.74066	8.2968	9.09546	7.97078	7.41498	10.9063	8.05078	6.50469	7.02407	6.97663	7.40139	7.62443	3.51419
ENSMUSG00000027281	Slx4ip	protein_coding	2	136733138	136913870	+	5905	10.7006	8.24121	7.21261	7.9619	9.49841	8.52726	7.82492	11.7674	10.1016	8.96865	11.3872	8.87363	10.8037	8.69037	9.14539	10.7049	9.06158	10.3147	12.2566	14.6361
ENSMUSG00000023236	Scg5	protein_coding	2	113606707	113659466	-	1569	819.091	818.282	864.376	802.147	859.603	841.962	849.001	798.134	822.498	825.328	833.682	782.301	815.701	787.656	847.856	835.901	871.752	821.347	826.953	843.777
ENSMUSG00000027276	Jag1	protein_coding	2	136923376	136958564	-	5827	7.31886	8.91716	9.48378	11.4873	8.65081	10.0308	9.33493	9.62422	9.18253	10.2147	8.94513	8.99241	9.45938	11.4516	9.5326	8.29219	9.27754	8.21984	8.96868	8.45996
ENSMUSG00000026879	Gsn	protein_coding	2	35146392	35197902	+	3157	90.591	93.4096	109.933	97.633	98.2767	105.269	94.1157	87.6228	94.6608	89.7409	77.1199	74.3222	105.889	114.321	78.6874	94.8485	99.511	101.782	84.0792	73.3199
ENSMUSG00000062098	Btbd3	protein_coding	2	138098485	138431212	+	5776	267.252	237.284	247.11	229.043	266.487	237.258	252.699	245.051	237.08	243.383	279.552	267.444	256.333	286.15	231.114	277.078	235.085	233.233	232.315	303.035
ENSMUSG00000041219	Arhgap11a	protein_coding	2	113661837	113679001	-	5332	4.96222	5.67246	3.82882	4.27426	4.92669	4.51813	5.15562	4.8516	4.72016	5.58152	4.61271	4.34833	5.32831	5.36799	3.42429	5.39173	4.03484	4.38537	4.72436	5.57091
ENSMUSG00000026880	Stom	protein_coding	2	35203998	35226988	-	2827	20.381	11.1789	12.3264	13.2482	10.2131	10.3377	8.1723	18.6351	12.1974	10.9417	10.6156	11.1539	13.179	178.648	11.4617	10.5982	10.9273	11.7398	11.903	13.693
ENSMUSG00000068615	Gjd2	protein_coding	2	113840082	113844100	-	2879	25.0312	20.8765	22.1291	20.9803	20.797	22.1539	21.433	20.7252	22.9905	24.1743	23.1207	26.1462	25.5864	21.1776	25.3676	23.761	18.5858	20.7631	23.9636	22.9949
ENSMUSG00000036281	Snapc4	protein_coding	2	26252777	26270661	-	6622	37.4057	37.4764	40.344	40.9624	38.6688	42.7015	34.8001	39.9488	46.8647	39.2447	35.9828	34.6857	34.6309	33.2483	35.4944	37.8433	34.1961	37.7598	37.9552	39.1064
ENSMUSG00000074766	Ism1	protein_coding	2	139520098	139600500	+	2965	4.81406	4.57731	4.39242	5.80515	4.78905	4.3289	4.43844	4.13945	5.48066	5.21624	5.02272	4.74393	4.53279	4.74099	5.03044	4.55596	4.5582	5.91471	4.50155	5.27557
ENSMUSG00000035778	Ggta1	protein_coding	2	35290191	35353243	-	4709	14.86	15.7691	14.9496	17.6667	16.4842	15.9347	12.4206	15.0769	15.3185	14.9788	15.2856	17.1342	17.3772	15.9327	14.854	14.5271	15.6388	15.6175	15.0502	16.5416
ENSMUSG00000039033	Tasp1	protein_coding	2	139675400	139908725	-	3652	30.362	27.0224	29.8784	29.7188	30.0035	30.8741	30.3495	30.9189	28.6515	27.5916	24.4672	26.876	29.7203	27.6395	26.6877	28.7851	27.6422	29.277	31.9661	33.7893
ENSMUSG00000045624	Esf1	protein_coding	2	139961803	140012484	-	4471	31.0296	36.3393	29.4438	30.0495	30.2241	32.5059	31.2002	30.2387	24.4668	30.2419	32.1985	31.7365	28.3475	31.5162	29.7364	30.8719	31.1536	26.9086	33.1322	44.9512
ENSMUSG00000027384	Ndufaf5	protein_coding	2	140012569	140045609	+	1789	64.7044	64.4828	61.7798	61.3795	68.3916	62.363	66.8584	73.0382	67.1283	64.0527	63.0637	64.7132	69.4185	63.9958	63.8227	67.0861	67.2199	66.4057	67.9865	76.4832
ENSMUSG00000026927	Entr1	protein_coding	2	26272814	26279303	-	3587	196.149	174.694	201.654	177.723	196.545	206.548	210.752	189.296	198.062	208.923	203.059	189.386	185.3	198.635	191.346	199.064	199.385	214.804	192.756	214.118
ENSMUSG00000040383	Aqr	protein_coding	2	113931651	114017505	-	11805	31.5551	33.2087	30.5324	30.5245	31.5144	30.3766	28.8357	30.4228	31.7445	29.9346	32.9145	30.2591	28.9375	29.8123	30.0619	30.3092	26.4953	26.4527	32.852	41.1966
ENSMUSG00000040321	Zfp770	protein_coding	2	114023942	114031921	-	6793	23.1392	24.6027	22.3328	26.6521	25.1186	24.4469	24.7973	25.5451	22.7842	23.5267	25.5105	25.1888	23.0904	22.7378	23.1304	24.5513	21.6821	20.9307	25.8472	26.7947
ENSMUSG00000068205	Macrod2	protein_coding	2	140237229	142234886	+	10308	29.0453	30.8842	28.1713	29.6235	29.2494	29.0986	28.2855	29.199	28.3186	29.7353	27.9316	27.8308	27.0665	26.0089	29.3384	30.057	29.7277	28.8308	31.933	33.9208
ENSMUSG00000051379	Flrt3	protein_coding	2	140492834	140513320	-	4865	28.5524	30.766	24.8887	26.0107	25.0036	29.021	28.493	26.5866	26.7217	27.6964	26.3442	25.0995	27.1008	26.4225	29.3897	27.8377	28.6873	24.458	28.4782	36.8939
ENSMUSG00000026926	Pmpca	protein_coding	2	26279351	26287134	+	4282	86.4655	90.1944	93.792	91.2245	86.0527	85.8201	82.5701	87.5323	88.0253	87.6707	88.3703	84.7926	87.8028	83.9689	87.982	88.6551	81.4184	82.8796	87.6718	118.187
ENSMUSG00000057147	Dph6	protein_coding	2	114346897	114485445	-	7407	12.5493	11.1769	12.3079	11.9632	11.2786	12.5831	11.6472	10.7323	11.0765	11.5792	9.87012	10.8722	11.8514	11.2496	10.4503	12.0413	10.9106	10.8962	12.2076	15.3585
ENSMUSG00000040282	Cdin1	protein_coding	2	115412197	115609249	+	4349	6.6842	6.41963	7.20323	7.1093	7.99927	6.12962	8.06928	7.38098	8.11099	6.8431	6.58922	7.57027	9.31001	6.73709	7.687	8.20328	7.29341	7.58793	8.38573	10.1362
ENSMUSG00000026925	Inpp5e	protein_coding	2	26286261	26299139	-	4301	53.3419	48.4592	47.2208	48.653	53.2633	48.2069	55.1435	49.2142	56.2126	51.8688	53.7218	52.3255	54.5849	49.9698	44.4245	50.0509	43.4151	50.9462	50.3514	57.0139
ENSMUSG00000038844	Kif16b	protein_coding	2	142459394	142743439	-	9066	12.0577	11.0136	9.90037	10.6354	10.7809	11.9141	12.5158	11.8301	11.8475	11.3472	10.9511	11.6447	12.6476	14.0668	10.7221	10.793	11.7434	10.8991	11.3008	14.9531
ENSMUSG00000008333	Snrpb2	protein_coding	2	142904959	142914773	+	2857	44.1114	48.3178	35.6053	40.2198	44.9792	46.3769	43.4009	44.149	38.9825	41.831	42.4115	42.1994	39.7767	43.5112	42.3949	43.0386	40.5472	39.2719	43.2956	43.5787
ENSMUSG00000027419	Pcsk2	protein_coding	2	143388076	143658205	+	7910	157.059	150.988	148.849	147.929	150.402	154.352	145.113	143.825	149.619	142.794	140.634	137.509	131.861	129.494	147.794	146.912	160.679	147.162	157.781	182.49
ENSMUSG00000015932	Dstn	protein_coding	2	143757240	143785244	+	1911	292.575	285.801	282.363	283.886	291.52	286.949	282.65	290.101	267.237	282.037	281.373	286.813	291.906	304.958	277.614	304.048	278.849	267.611	305.344	317.324
ENSMUSG00000026924	Sec16a	protein_coding	2	26299443	26335226	-	9189	42.5086	48.9083	45.2768	47.3835	46.0492	44.5472	44.9694	45.3717	47.9418	46.1327	46.0173	47.6709	42.8038	44.1052	44.637	42.2172	39.8613	46.4194	45.8665	55.4867
ENSMUSG00000027422	Rrbp1	protein_coding	2	143789315	143853183	-	8786	48.0246	49.6952	44.3489	52.8583	52.4172	49.265	48.197	48.0976	45.9455	48.062	43.2485	49.2945	50.8858	52.1617	41.738	45.9868	43.2907	48.4842	45.1033	35.2651
ENSMUSG00000027423	Snx5	protein_coding	2	144092043	144112826	-	4177	83.9717	77.6084	71.0379	69.8234	77.2243	78.3334	73.1636	80.4655	74.2969	74.7832	81.6244	77.2288	77.5063	79.4301	72.6474	75.7917	81.2199	72.4127	79.7045	98.3106
ENSMUSG00000026923	Notch1	protein_coding	2	26347915	26406675	-	14232	10.2617	11.9201	10.8821	12.8891	10.3264	10.0314	11.6098	11.7948	11.6548	12.3161	11.2092	12.3377	11.6188	10.246	11.3113	11.0979	10.4653	12.68	10.8576	7.24946
ENSMUSG00000027424	Mgme1	protein_coding	2	144112583	144122436	+	3348	5.77112	4.92233	3.88994	4.61744	4.45325	5.36717	4.01805	5.01948	4.0842	6.36934	4.71772	4.80142	5.79272	5.61504	4.68541	4.86242	5.7668	5.35073	5.27802	5.14398
ENSMUSG00000027210	Meis2	protein_coding	2	115693545	115895528	-	12043	51.2105	47.2026	46.881	55.7137	47.9488	50.0917	48.8095	57.3853	49.3662	49.6186	44.5176	63.84	49.2301	46.9707	53.1274	54.3585	58.6539	56.6198	62.0016	49.9729
ENSMUSG00000037279	Ovol2	protein_coding	2	144147095	144174066	-	2113	5.84899	4.49608	4.49771	5.80772	5.71206	5.98094	4.29047	4.82557	5.1583	4.21427	3.52399	4.31593	4.18665	3.28624	4.50303	5.81927	4.69921	7.2287	5.16009	3.51445
ENSMUSG00000026883	Dab2ip	protein_coding	2	35448278	35621004	+	8366	92.9022	81.5295	88.8593	91.6499	89.7017	86.3406	93.543	82.0203	94.2776	84.4236	86.7667	90.4576	80.9334	92.9	81.0271	87.3584	79.455	96.8325	82.9607	55.8271
ENSMUSG00000027425	Kat14	protein_coding	2	144210903	144249596	+	4699	24.3378	22.4043	20.2248	24.5554	26.1891	23.1965	23.276	24.7933	23.0688	23.6879	24.5858	25.1639	24.7998	24.4365	23.2587	24.1036	23.3027	25.0411	24.1235	29.6902
ENSMUSG00000027351	Spred1	protein_coding	2	116951855	117012760	+	6784	117.723	109.944	104.756	117.18	120.632	117.972	116.435	138.11	105.162	117.721	111.391	115.744	126.388	124.25	126.343	124.477	125.549	138.927	135.975	155.835
ENSMUSG00000027523	Gnas	protein_coding	2	174126113	174188537	+	11387	286.686	288.822	293.348	275.456	280.116	294.142	297.658	280.539	297.894	297.102	295.948	287.351	310.605	268.581	306.211	279.694	282.212	303.631	266.306	270.323
ENSMUSG00000027349	Fam98b	protein_coding	2	117080220	117102021	+	3390	80.5135	71.8907	70.8128	78.0881	70.7882	73.9764	74.9658	77.59	74.2416	69.1947	76.6783	76.0077	80.294	75.938	78.5892	80.5131	77.7008	71.1452	78.1894	71.7761
ENSMUSG00000026885	Ttll11	protein_coding	2	35641253	35869636	-	4024	36.6393	38.1115	35.4261	42.1404	43.5795	46.0783	42.9509	38.2432	44.1259	38.8424	29.4949	36.2222	29.9744	38.8892	40.4528	45.7494	49.0769	37.911	34.1498	37.5762
ENSMUSG00000026895	Ndufa8	protein_coding	2	35926338	35939418	-	861	406.97	394.519	408.812	415.184	403.776	415.799	427.288	404.62	409.004	416.416	425.601	433.187	421.257	413.077	437.858	418.58	430.224	426.858	383.616	257.095
ENSMUSG00000037259	Dzank1	protein_coding	2	144312477	144369334	-	8262	225.119	248.16	229.887	233.986	232.162	221.317	222.324	249.387	237.222	221.459	246.07	237.26	252.219	204.353	251.028	210.056	205.01	217.786	252.834	295.806
ENSMUSG00000026894	Morn5	protein_coding	2	35939470	35969730	+	714	2.92553	1.35772	2.4649	3.12496	2.65164	2.21249	0.819171	4.23132	2.22042	2.62561	2.5282	3.46372	2.85921	3.32082	3.60168	2.91067	5.79449	2.64105	2.89616	3.98321
ENSMUSG00000090625	Gm20721	protein_coding	2	174172112	174188505	-	1484	7.15514	4.57268	5.9297	3.7588	4.7842	5.58862	7.48846	4.45337	5.7422	5.8426	3.80125	3.02055	4.70016	3.53788	6.06509	4.78476	7.6203	4.19329	5.3204	3.19408
ENSMUSG00000027427	Polr3f	protein_coding	2	144369638	144383915	+	7710	34.1366	37.2675	30.4964	34.3344	34.1329	36.4195	33.9857	29.9031	31.3066	32.1566	32.2513	31.7557	31.2444	33.6307	30.7524	34.3225	33.4845	28.3468	33.9889	39.7153
ENSMUSG00000016253	Nelfcd	protein_coding	2	174257597	174269295	+	2883	62.0684	60.5923	55.6733	59.8685	60.3344	62.9448	59.0366	60.4521	63.3767	58.9294	64.7263	65.5161	60.6022	61.9172	63.0634	59.2301	58.6459	59.979	58.4893	63.2989
ENSMUSG00000027347	Rasgrp1	protein_coding	2	117110474	117173482	-	5600	282.179	279.398	272.79	297.686	274.904	278.848	276.934	296.654	272.593	260.782	243.532	248.414	211.438	223.195	296.009	290.332	335.709	290.029	330.354	403.663
ENSMUSG00000027428	Rbbp9	protein_coding	2	144384185	144392710	-	2362	50.9974	44.2431	40.2356	56.3406	50.7984	50.3275	54.4773	52.5218	54.0318	46.6291	52.2549	48.36	49.7692	54.8526	55.3078	50.2251	49.9788	49.0189	57.4627	57.1264
ENSMUSG00000016256	Ctsz	protein_coding	2	174269286	174280832	-	1441	70.9082	64.1788	69.1273	65.0321	61.2586	61.8019	67.3778	65.3869	67.937	69.6015	71.8735	66.826	70.0089	72.0463	68.3499	66.4617	70.8206	70.1416	59.7489	73.4631
ENSMUSG00000040152	Thbs1	protein_coding	2	117942357	117957614	+	6073	5.50326	5.71461	5.21634	5.77343	4.4035	4.03188	3.27453	4.97475	4.27476	4.63038	4.34713	4.40316	5.37849	7.64122	4.78496	4.56275	4.17837	4.37815	4.7051	5.46355
ENSMUSG00000027429	Sec23b	protein_coding	2	144398149	144432669	+	6302	37.5373	37.6873	35.5785	36.4671	33.685	33.9343	33.8756	39.0709	37.0434	33.4287	37.9531	37.7224	36.3354	35.2053	36.1541	33.5817	33.6566	33.0643	36.1537	46.5327
ENSMUSG00000026890	Lhx6	protein_coding	2	35971965	35995283	-	4805	11.1941	12.2261	12.4532	15.3237	10.1953	11.9588	10.5292	11.3569	12.8266	11.1681	10.9416	10.326	12.1795	9.12897	12.577	12.0743	14.2357	13.7749	12.0891	12.3309
ENSMUSG00000074754	Smim26	protein_coding	2	144435974	144437286	+	471	130.46	127.196	121.813	128.92	137.674	140.028	142.186	141.517	121.596	127.367	123.121	129.299	137.615	148.866	129.945	147.078	111.85	116.105	131.312	82.1871
ENSMUSG00000027430	Dtd1	protein_coding	2	144441817	144610678	+	2353	77.3066	75.0643	72.1028	76.3338	71.2088	79.6404	77.6785	79.2044	75.0411	80.6681	73.8395	79.0251	79.169	76.2956	75.9566	76.1778	69.1595	71.4855	83.5677	67.82
ENSMUSG00000040133	Gpr176	protein_coding	2	118107591	118203900	-	3899	15.3577	19.1445	15.4372	17.2085	19.0589	15.4973	13.9509	18.4997	18.1959	18.5113	18.8662	18.8305	19.8964	17.0274	19.3909	17.2785	15.0677	19.1521	18.9482	18.8028
ENSMUSG00000026889	Rbm18	protein_coding	2	36006091	36026785	-	5834	36.5205	34.4627	32.3389	35.2948	33.9938	32.1887	33.6356	36.1204	32.372	32.174	35.3122	35.6086	34.4095	34.1104	34.2497	34.9398	31.9124	32.4197	36.1539	41.7345
ENSMUSG00000026887	Mrrf	protein_coding	2	36026401	36080659	+	4971	13.2714	11.0377	13.0287	11.6059	13.2826	12.0362	13.2956	14.2823	13.7537	13.5293	12.4827	14.0856	14.7844	14.3094	13.3468	14.2143	14.3707	14.5667	14.1057	16.4326
ENSMUSG00000063873	Slc24a3	protein_coding	2	145009674	145484086	+	4564	134.595	131.563	128.332	128.05	130.152	127.201	127.896	125.068	131.174	128.977	126.812	129.27	134.712	119.563	138.497	138.882	126.547	137.379	138.354	171.64
ENSMUSG00000047250	Ptgs1	protein_coding	2	36120438	36142284	+	3884	14.2518	15.824	13.9562	14.2796	13.6487	13.4727	14.0048	13.8068	15.8171	13.2131	14.1752	16.4757	12.1329	12.6891	14.4338	11.7716	15.268	14.2254	13.6973	15.9465
ENSMUSG00000026921	Egfl7	protein_coding	2	26470026	26482696	+	3581	16.6729	17.7585	19.0688	15.9328	16.3236	16.9838	14.5365	16.1351	15.8272	17.2758	17.202	16.7906	17.2451	15.6545	14.4343	14.8472	15.7126	17.0088	14.6463	7.89782
ENSMUSG00000001768	Rin2	protein_coding	2	145517135	145729536	+	11271	11.0733	11.8177	10.8054	11.8777	12.1993	11.8784	10.0932	12.0621	10.1979	10.0005	11.7716	12.6579	11.8034	12.7423	10.29	10.9249	11.0366	11.8955	10.2075	13.4436
ENSMUSG00000002728	Naa20	protein_coding	2	145744019	145758345	+	3705	52.3852	49.7656	45.6966	50.1993	51.3559	52.7638	48.3066	52.9009	50.3856	52.1168	56.1517	52.7327	51.3812	52.5227	55.1106	53.1474	51.7391	48.1479	53.9354	59.4474
ENSMUSG00000036186	Dipk1b	protein_coding	2	26518469	26526509	+	2476	60.39	56.1443	53.8785	58.5097	53.5254	55.5867	60.0007	55.6707	56.3463	58.2054	58.5976	53.9367	53.1806	59.4408	55.0463	59.1039	54.0273	55.6726	52.0837	21.8878
ENSMUSG00000001767	Crnkl1	protein_coding	2	145759399	145776934	-	3844	25.9021	30.9686	23.0751	30.3903	28.6281	30.308	27.3881	31.1921	26.9626	26.6402	29.1738	28.7906	26.6426	26.8318	24.7526	28.5187	25.6157	25.6563	28.2666	32.0605
ENSMUSG00000036160	Surf6	protein_coding	2	26778640	26792891	-	4071	41.6039	40.6718	37.7839	43.9245	45.0529	41.7629	39.1506	42.4863	38.6025	42.3082	39.9072	44.5747	39.6577	40.4372	37.459	42.456	37.941	40.9937	40.0818	39.2382
ENSMUSG00000015776	Med22	protein_coding	2	26795274	26800689	-	3614	34.8717	36.0511	30.777	36.4697	30.581	34.8049	28.9693	35.7373	32.188	34.0416	36.7745	33.7023	36.576	37.7713	35.3648	33.4965	33.1989	35.3766	34.0708	25.7505
ENSMUSG00000062647	Rpl7a	protein_coding	2	26800776	26803330	+	1781	195.278	212.824	214.038	202.773	198.124	199.571	203.939	201.969	198.618	206.31	219.941	206.468	216.451	207.78	219.041	202.649	206.592	200.959	184.082	173.348
ENSMUSG00000068154	Insm1	protein_coding	2	146063841	146066940	+	3100	5.61514	6.44188	4.76886	8.58558	6.33634	5.98763	5.66021	5.1774	6.7123	8.6931	7.27877	6.28247	5.15857	10.271	6.47047	6.257	5.51635	7.54284	5.09385	4.79098
ENSMUSG00000009030	Pdcl	protein_coding	2	37240086	37249344	-	3751	54.4344	47.8114	50.1096	49.3712	49.7166	50.011	46.0769	50.4903	47.5487	52.1649	46.1992	50.5614	49.4812	52.5107	46.7563	53.7423	46.6191	48.5127	50.9686	49.957
ENSMUSG00000005102	Eif2ak4	protein_coding	2	118219099	118305715	+	7457	19.8416	20.67	20.4858	18.1451	20.1209	19.1453	20.1577	19.7002	19.9315	20.3319	19.275	20.2513	20.35	18.3738	19.0706	18.417	16.9774	18.5612	21.781	23.3918
ENSMUSG00000015790	Surf1	protein_coding	2	26803393	26806312	-	1753	127.598	131.282	128.707	127.28	130.817	130.892	121.282	125.81	127.066	130.469	117.39	127.676	123.152	121.539	129.533	124.48	120.995	121.877	127.613	128.077
ENSMUSG00000075376	Rc3h2	protein_coding	2	37260081	37312915	-	19624	37.1396	39.7466	34.9584	38.1459	35.9981	35.1882	34.2009	38.6613	33.8602	35.4417	38.8181	36.9172	33.931	35.626	34.9493	35.3536	34.0555	34.5643	37.5419	45.9574
ENSMUSG00000009549	Srp14	protein_coding	2	118306331	118310192	-	1195	248.941	254.399	236.818	246.195	256.859	270.667	252.554	254.713	227.194	256.103	246.035	255.976	256.822	256.806	252.425	262.603	260.815	240.329	239.743	244.471
ENSMUSG00000066798	Zbtb6	protein_coding	2	37315512	37333183	-	5080	24.774	29.7693	23.4196	26.8236	25.343	26.0047	26.0782	25.4613	21.9628	27.3546	26.2509	25.4977	26.1882	26.3711	27.8421	27.1368	23.0753	24.8335	27.347	24.1977
ENSMUSG00000050714	Zbtb26	protein_coding	2	37322180	37333132	-	9489	12.4375	10.8087	9.90416	12.9662	11.4227	12.3194	11.1258	13.1135	11.2776	12.1008	12.9122	11.6631	11.3128	13.5825	10.5422	10.8047	9.82468	11.9633	12.5008	13.4373
ENSMUSG00000040093	Bmf	protein_coding	2	118359238	118380168	-	5253	6.46174	7.78775	7.90681	6.3106	6.89297	4.88681	6.06823	5.14023	5.0175	4.86248	6.35732	7.53276	5.14935	8.15696	4.1122	7.12125	6.03827	5.49236	5.76165	5.29375
ENSMUSG00000037110	Ralgapa2	protein_coding	2	146081799	146353924	-	18811	12.9643	12.9969	11.9942	11.4376	12.1405	13.0481	11.8464	11.6339	11.0617	11.8221	11.7673	12.0789	11.775	11.4703	10.171	11.6555	12.2872	10.3954	11.6724	16.7987
ENSMUSG00000074749	Kiz	protein_coding	2	146697784	146812017	+	2278	44.1668	41.1084	43.5735	37.7794	45.1916	40.6545	39.0268	40.7817	37.3205	44.2337	47.2481	43.7651	46.3021	44.3106	40.3011	43.4863	34.5075	36.0089	40.1887	61.4524
ENSMUSG00000074923	Pak6	protein_coding	2	118493784	118528501	+	5211	61.4971	62.3949	55.0508	64.0428	59.6302	62.07	54.8859	54.3169	58.1093	57.6508	52.784	63.0021	54.8141	49.9538	64.9438	55.9669	57.1113	67.6337	65.6927	42.1153
ENSMUSG00000078137	Ankrd63	protein_coding	2	118529584	118534444	-	4861	40.5362	42.0788	39.1016	55.7363	45.4233	51.7121	41.9324	47.8175	45.2523	41.6029	32.2611	36.8217	32.7577	33.7957	45.9724	43.3586	45.6197	50.4692	50.2357	31.9186
ENSMUSG00000027433	Xrn2	protein_coding	2	146854916	146919920	+	3981	87.1003	80.8937	75.6848	82.8291	85.901	86.5054	79.9245	81.5339	78.4526	77.9353	84.6228	80.0604	75.0831	81.001	81.0043	83.83	78.7061	73.4674	86.4619	109.104
ENSMUSG00000027434	Nkx2-2	protein_coding	2	147019466	147036163	-	2875	6.5995	5.19266	6.73367	5.76514	5.26823	5.42598	8.7479	6.43639	6.41045	6.68366	7.53448	6.98919	6.27236	6.53884	6.70851	6.6262	6.23588	8.65787	6.4733	3.84697
ENSMUSG00000037014	Sstr4	protein_coding	2	148237264	148238687	+	1424	29.4598	26.4137	29.1675	34.0234	30.5795	30.3685	32.6535	30.7633	32.8432	32.0895	22.5008	27.1364	21.1459	31.6364	39.0074	33.5667	41.4501	40.7864	32.2113	19.0843
ENSMUSG00000074918	Inafm2	protein_coding	2	118576239	118579291	+	3053	84.2694	97.9887	75.0552	100.228	93.7178	95.5307	87.9344	85.9691	92.4329	87.1947	76.1994	82.3725	79.9071	84.7086	95.2661	89.9676	88.988	97.2811	81.8327	67.8993
ENSMUSG00000074743	Thbd	protein_coding	2	148246386	148250108	-	3723	21.1801	15.5189	15.3161	19.2206	18.0529	17.5559	16.6527	20.0843	15.8091	16.4281	21.2733	20.385	20.837	24.5195	22.8632	18.0953	21.9291	22.1342	18.7331	16.4239
ENSMUSG00000027435	Cd93	protein_coding	2	148278560	148285483	-	6677	9.33306	9.75652	9.91068	9.14181	7.90398	7.42303	9.15394	9.02118	6.2031	7.33506	9.02297	9.23662	9.12146	9.81624	8.93531	7.78126	7.76602	10.7319	8.50265	9.48902
ENSMUSG00000036992	Nxt1	protein_coding	2	148514521	148517947	+	1116	29.4795	38.7416	24.9167	34.1309	33.0813	32.9108	33.0179	37.0539	28.9446	28.1371	35.1807	35.0411	31.5551	36.4219	28.5733	38.3303	30.6464	32.4423	35.374	23.785
ENSMUSG00000035437	Rabgap1	protein_coding	2	37333291	37456466	+	12615	43.8519	43.4639	41.0442	42.2594	43.8799	43.0462	39.943	45.2037	41.661	41.1829	44.5739	42.4313	41.4418	39.9809	43.0944	43.9174	40.0335	38.5961	45.868	57.0505
ENSMUSG00000045838	Ccdc9b	protein_coding	2	118584639	118593142	-	4779	17.1556	21.7047	20.4019	17.3746	18.0255	16.7343	16.7059	14.5795	18.6603	17.8976	20.0193	21.0555	17.9058	16.0183	15.2283	18.5542	17.4298	16.7303	18.252	16.7952
ENSMUSG00000027439	Gzf1	protein_coding	2	148522943	148534869	+	4472	50.7962	52.5024	46.1235	53.5995	58.9001	49.322	48.3919	54.3414	49.0114	46.2698	51.4657	51.8455	49.7587	50.142	50.4889	54.3333	48.4161	51.9498	52.2094	63.4899
ENSMUSG00000027438	Napb	protein_coding	2	148535905	148574387	-	7051	351.101	344.731	335.913	321.888	322.716	321.555	310.61	340.02	320.685	321.543	344.495	336.758	325.214	316.073	352.788	330.454	333.438	310.63	356.779	468.758
ENSMUSG00000027447	Cst3	protein_coding	2	148713642	148717612	-	1266	1616.4	1768.98	2059.65	1605.31	1590.44	1796.05	1817.03	1805.3	1754.44	1793.43	1915.28	1760.57	1892.05	1794.62	1880.76	1608.18	1967.11	1765.66	1662.63	950.125
ENSMUSG00000040035	Disp2	protein_coding	2	118610200	118641655	+	9555	173.486	177.081	181.022	176.019	178.751	170.371	167.539	176.017	180.025	176.604	179.167	189.527	190.367	152.754	170.013	166.678	152.587	176.059	181.869	218.853
ENSMUSG00000026915	Strbp	protein_coding	2	37373240	37593871	-	18616	77.0203	64.5092	63.6625	69.9868	70.4789	70.6231	66.4503	72.8676	69.9076	68.1507	65.2345	69.7535	64.4815	65.3848	65.2016	70.0517	66.9542	66.5914	74.4234	88.7692
ENSMUSG00000033156	Cst10	protein_coding	2	149246977	149252213	+	835	0	0	0	0	0	0	0	0	0.237332	0	0	0	0	16.2263	0.307976	0	0	0	1.12567	0
ENSMUSG00000053164	Gpr21	protein_coding	2	37406344	37407183	+	3733	6.85459	7.84253	5.0917	5.97702	5.1985	6.08316	5.87552	6.06984	6.31731	5.46135	5.98408	5.71403	4.55727	5.44426	6.68215	5.42798	8.12749	5.45558	6.9998	10.2851
ENSMUSG00000074736	Syndig1	protein_coding	2	149671131	149846312	+	2463	68.0588	58.8021	65.3098	67.1657	71.1994	67.425	64.1169	65.8541	70.0001	75.2577	70.3585	67.714	66.723	71.1691	64.7336	73.76	67.6386	73.1162	68.0815	85.6398
ENSMUSG00000068134	Zfp120	protein_coding	2	149956326	149978598	-	4376	19.3322	24.9441	21.1546	19.6667	21.1998	20.9829	21.118	19.6762	16.6653	20.3491	20.1613	19.1798	17.611	20.6671	18.0411	19.1548	19.098	17.1076	20.3195	23.0718
ENSMUSG00000035403	Crb2	protein_coding	2	37666261	37689115	+	6698	4.26207	4.11036	2.99541	6.21026	4.27526	5.3066	4.10417	4.14406	4.37885	4.26828	3.26773	4.01537	4.54643	3.8181	3.72417	3.64573	3.58258	4.95499	4.46252	3.60915
ENSMUSG00000060336	Zfp937	protein_coding	2	150059993	150082645	+	2797	6.03673	4.92156	5.15963	6.15384	4.99208	5.78909	6.37794	5.53574	4.95963	4.94309	5.16306	6.52095	5.16998	5.75237	5.24065	4.95345	7.10006	5.59578	4.77193	7.17414
ENSMUSG00000063364	3300002I08Rik	protein_coding	2	150152855	150204685	-	2117	5.92017	8.24249	7.98081	7.82938	9.50212	6.71585	8.97916	7.58145	6.4591	7.41639	8.63344	7.88541	7.55387	6.72007	7.28842	8.01706	6.90521	7.12597	8.4359	5.82147
ENSMUSG00000068130	Zfp442	protein_coding	2	150249061	150293406	-	2922	9.53152	10.6164	12.0461	11.8357	10.6909	10.6098	9.80819	11.5025	9.29146	9.06227	8.95772	9.20429	9.43187	10.1432	9.32886	10.8463	8.5898	8.77675	12.481	11.6797
ENSMUSG00000033096	Apmap	protein_coding	2	150425000	150450487	-	2428	119.225	110.755	113.077	108.568	104.099	110.931	106.354	101.255	113.125	97.286	107.338	104.659	93.0491	110.49	99.7712	105.423	109.055	95.5281	117.995	126.049
ENSMUSG00000027332	Ivd	protein_coding	2	118692435	118713390	+	5505	51.7623	51.3496	51.855	53.7323	52.6195	50.8637	48.1298	54.0915	51.8021	52.2307	51.2767	60.1147	61.8067	56.6385	53.534	52.7891	51.4559	54.9442	51.8715	47.5006
ENSMUSG00000035392	Dennd1a	protein_coding	2	37689003	38177387	-	15344	17.4591	19.5474	18.283	16.5667	16.7191	16.3052	17.1533	15.3455	18.3139	16.4939	16.0585	17.6287	16.3759	15.3755	16.3406	16.0047	16.178	16.6278	17.8627	19.0807
ENSMUSG00000040007	Bahd1	protein_coding	2	118730858	118755009	+	4664	54.9005	56.3271	53.2811	64.0704	58.911	57.3257	55.4917	56.4768	57.4462	53.0572	53.798	53.0253	51.5767	55.0862	50.7813	51.5767	57.7183	61.9406	52.7606	28.7274
ENSMUSG00000074916	Chst14	protein_coding	2	118756977	118759060	+	2090	4.16434	5.00939	3.53671	3.58399	4.30288	4.53507	4.47761	4.06556	4.07723	4.03641	4.10258	3.91968	3.66293	5.4293	3.69129	3.72886	2.90334	3.60901	3.86768	3.62872
ENSMUSG00000027452	Acss1	protein_coding	2	150460025	150510420	-	4128	38.3307	32.4076	34.96	34.1293	28.7224	43.8172	39.0351	37.8743	38.2135	26.4536	29.7358	31.7899	39.4398	46.5663	37.8762	38.094	35.4126	33.5755	40.9401	43.4042
ENSMUSG00000039983	Ccdc32	protein_coding	2	118848260	118859874	-	2214	85.2264	82.0539	79.9682	85.9491	84.3377	88.4755	83.6121	81.8744	75.5455	80.9697	77.66	81.543	86.5982	79.3262	82.6999	92.6156	84.4645	90.1972	92.3804	86.2081
ENSMUSG00000027324	Rpusd2	protein_coding	2	118865271	118870250	+	2706	13.4444	15.7627	13.1377	13.8406	14.6053	13.427	11.6718	11.2345	14.4272	12.9032	14.3424	13.252	12.2594	12.2046	11.0238	12.8641	10.9063	13.9372	12.0879	13.3711
ENSMUSG00000000247	Lhx2	protein_coding	2	38229293	38259211	+	4393	33.8391	33.1007	29.8063	36.5328	33.3466	36.4543	29.757	33.1396	32.9761	32.6459	30.0479	34.1648	36.7122	45.8005	38.8696	35.1652	44.2639	49.0207	32.8218	19.0262
ENSMUSG00000033068	Entpd6	protein_coding	2	150590962	150613595	+	4775	43.4535	49.6175	47.9145	48.9968	51.3958	50.2863	44.28	47.2156	50.5496	48.683	45.9317	46.84	49.9502	42.2784	42.9766	43.8856	44.824	50.1934	41.5737	41.6261
ENSMUSG00000033059	Pygb	protein_coding	2	150628655	150673678	+	4809	202.049	202.832	205.674	225.256	215.645	208.962	209.01	212.46	221.909	215.77	206.404	212.97	225.699	208.453	196.305	202.787	192.482	208.765	215.664	203.045
ENSMUSG00000026749	Nek6	protein_coding	2	38401655	38484618	+	10714	8.18844	9.35569	9.16599	8.18136	8.28327	8.86508	8.37972	8.51236	8.41595	8.92374	7.8345	8.75706	9.0349	8.77317	9.50487	7.79122	8.03202	8.3426	8.61506	11.0308
ENSMUSG00000032046	Abhd12	protein_coding	2	150674413	150746661	-	2823	348.015	340.306	296.876	344.207	338.012	346.735	338.44	322.865	336.184	340.505	283.351	323.702	324.698	320.126	323.476	342.934	363.165	357.837	322.235	367.325
ENSMUSG00000070730	Rmdn3	protein_coding	2	118967482	118987515	-	3537	90.6027	91.432	80.8068	79.2134	86.9153	85.2497	85.4099	85.416	83.9306	97.9877	88.7385	98.0639	86.0475	104.097	84.8474	85.197	80.788	89.6205	87.6424	77.9058
ENSMUSG00000026750	Psmb7	protein_coding	2	38478048	38534099	-	3421	115.758	102.013	113.385	107.569	106.604	108.805	106.771	115.468	110.295	110.215	117.207	110.697	114.625	115.697	120.95	111.525	109.569	109.637	114.298	143.683
ENSMUSG00000046814	Gchfr	protein_coding	2	118998254	119002871	+	645	10.2552	5.11006	9.27718	6.17725	4.76986	5.51064	3.62721	7.31871	7.37386	6.90291	13.2936	11.5028	11.869	26.5202	9.17003	6.71259	4.27624	5.5548	4.66325	4.16436
ENSMUSG00000034278	Dnajc17	protein_coding	2	119002981	119039276	-	1308	42.985	39.4286	38.4818	40.5743	42.1571	39.4023	44.9398	36.9561	33.0288	31.5314	35.3644	34.1516	35.7674	38.5855	34.7991	44.6203	42.8066	34.8885	39.8108	33.5812
ENSMUSG00000068580	Zfyve19	protein_coding	2	119039098	119047530	+	3255	20.5888	23.8853	21.3031	23.4041	21.521	22.1427	19.7658	20.4195	23.0745	21.9577	21.4204	21.274	21.4287	21.1247	22.6743	19.4733	19.7436	21.2613	20.0982	20.0959
ENSMUSG00000068115	Ninl	protein_coding	2	150776439	150881302	-	5952	7.8378	7.85039	6.9191	7.2564	8.15105	7.7964	7.61573	6.44002	5.39381	6.41746	6.52057	7.27138	6.91696	10.6136	5.27108	7.01236	6.11692	6.81162	7.10638	6.15862
ENSMUSG00000027315	Spint1	protein_coding	2	119067843	119079995	+	2767	7.42327	7.077	6.23324	8.23648	8.21078	8.70642	7.18692	5.59576	6.4458	6.60578	6.44225	4.80409	6.51718	8.87512	5.48335	7.26037	7.57576	5.8609	6.11451	7.13772
ENSMUSG00000034226	Rhov	protein_coding	2	119099682	119101753	-	1703	33.526	31.308	30.5896	30.8826	33.7687	34.9012	34.3446	28.8279	33.0482	34.6756	31.9317	31.8577	30.9678	28.2435	29.5968	30.4065	27.8571	31.5577	34.4404	23.2872
ENSMUSG00000034216	Vps18	protein_coding	2	119119221	119128934	+	4786	54.8831	50.9213	49.1282	56.8761	57.0137	57.0196	52.6717	51.9598	57.8452	58.6574	49.1264	61.5885	55.1318	49.2232	53.7316	53.2654	52.5586	63.1985	55.5399	23.8684
ENSMUSG00000063972	Nr6a1	protein_coding	2	38613382	38817700	-	10824	4.95319	3.85113	4.5852	5.87489	5.26928	5.43648	4.80923	5.68701	4.85179	5.04437	4.02336	4.21265	4.80946	5.08523	5.22682	5.16803	4.56129	5.331	5.81816	6.52497
ENSMUSG00000027314	Dll4	protein_coding	2	119156265	119166443	+	3852	4.02185	5.73793	6.03093	5.46138	4.79215	5.12629	3.34048	4.90194	4.57875	4.38011	3.74898	6.62093	3.66568	4.22085	4.47292	3.73166	3.8666	3.03515	3.36737	3.44549
ENSMUSG00000027313	Chac1	protein_coding	2	119181710	119184862	+	1637	16.0565	12.5543	15.2664	14.5062	15.3243	14.7164	18.0433	12.8035	15.7376	16.7485	13.9217	17.9402	14.6532	14.6911	16.3376	15.0228	11.1203	17.7397	16.0771	8.30058
ENSMUSG00000027455	Nsfl1c	protein_coding	2	151336102	151353230	+	3967	100.966	94.6194	98.6664	94.8524	98.7917	102.739	95.319	102.336	98.8615	100.421	93.5672	100.838	100.693	96.0158	98.0798	100.41	95.3924	100.299	97.5714	102.917
ENSMUSG00000046618	Olfml2a	protein_coding	2	38821990	38853765	+	5579	7.7378	7.99298	7.82334	8.08434	6.78713	7.32661	7.39104	6.02446	6.60694	5.08239	6.95652	8.56098	7.01349	10.2303	7.74383	7.26389	6.22926	6.72623	8.76084	8.8077
ENSMUSG00000032966	Fkbp1a	protein_coding	2	151384403	151403612	+	3857	295.787	289.541	301.338	299.821	280.959	293.56	290.928	289.77	293.431	288.591	274.374	283.289	289.919	273.605	317.966	291.41	334.528	317.007	300.331	320.712
ENSMUSG00000027456	Sdcbp2	protein_coding	2	151414542	151431925	+	1399	6.34563	7.62223	8.80597	6.72123	5.58237	7.76308	4.80787	5.39879	6.23273	5.69508	3.87091	5.9662	5.71535	3.87389	7.35267	7.17993	4.53453	5.39159	5.77802	6.2116
ENSMUSG00000034154	Ino80	protein_coding	2	119203523	119308168	-	6803	28.9646	30.1239	30.0609	30.9	29.291	29.7227	29.2745	30.004	31.9558	29.8991	30.4151	29.9231	27.5328	28.8535	29.4469	29.9885	26.11	27.4693	32.0543	39.9704
ENSMUSG00000026755	Arpc5l	protein_coding	2	38895360	38905338	+	4498	75.1927	76.5527	68.3159	77.1708	76.3432	75.9479	76.5894	78.2913	70.8011	76.8963	73.1405	77.0438	74.0553	74.2511	75.9244	74.1946	74.9331	76.8873	76.1896	68.2163
ENSMUSG00000027457	Snph	protein_coding	2	151432469	151474469	-	7861	153.941	155.53	161.016	172.389	168.5	160.489	166.888	163.097	167.971	171.169	150.725	165.875	156.922	150.683	167.067	154.965	173.89	191.57	169.167	129.037
ENSMUSG00000014077	Chp1	protein_coding	2	119378178	119417508	+	3499	135.465	138.748	134.095	130.541	132.229	127.034	130.384	132.915	123.242	124.434	126.331	130.272	135.408	130.591	133.1	137.053	126.912	127.025	139.15	176.108
ENSMUSG00000087035	Tmem74bos	protein_coding	2	151521281	151528259	-	2219	4.86359	3.93181	2.37936	3.73474	3.09288	4.71637	2.24045	2.723	3.30436	2.85131	3.25396	3.76147	3.14333	29.6135	3.24492	3.82427	2.36167	3.39921	3.4734	3.63138
ENSMUSG00000044364	Tmem74b	protein_coding	2	151543928	151554077	+	1959	18.3044	16.0331	13.4758	12.854	18.8457	15.523	12.3904	11.2773	14.0612	14.1152	14.7433	14.7546	13.2868	14.5241	16.4089	15.0288	13.0939	13.4762	14.3941	11.4528
ENSMUSG00000032869	Psmf1	protein_coding	2	151557732	151586106	-	6441	25.4848	24.8335	21.0941	23.3579	25.4626	25.6603	22.2477	23.5112	24.6754	23.4299	24.2072	25.6775	24.1938	23.0075	22.3183	23.742	22.8242	23.2749	23.9326	22.9114
ENSMUSG00000027305	Ndufaf1	protein_coding	2	119485927	119493302	-	1501	61.1156	51.409	46.6659	55.3187	50.4535	55.5163	50.4617	53.2125	51.7546	46.5237	57.1245	54.9898	59.6167	54.2725	58.2507	53.0746	57.3318	49.8752	56.4839	66.2108
ENSMUSG00000026754	Golga1	protein_coding	2	38906167	38955497	-	5573	41.042	41.9909	38.4641	41.123	42.72	44.9637	44.7613	45.7403	40.5733	44.4872	39.5167	42.324	45.6978	45.6757	40.7912	42.9466	39.346	42.837	46.5499	53.5835
ENSMUSG00000035236	Scai	protein_coding	2	38956226	39080746	-	12341	51.9486	52.4884	47.2891	51.2561	51.3358	49.4581	48.8157	49.9559	48.1581	47.376	54.1021	48.6589	47.104	46.5364	51.1569	50.141	46.845	44.8928	55.0511	59.4951
ENSMUSG00000026753	Ppp6c	protein_coding	2	39084366	39116463	-	4444	79.3574	70.5025	74.6903	78.0009	77.3241	79.8478	76.0723	79.3276	70.725	68.4973	82.3563	78.8147	74.1895	74.8866	73.6643	78.1748	74.0438	70.2261	74.8311	102.11
ENSMUSG00000049252	Lrp1b	protein_coding	2	40485258	42543636	-	23774	14.7755	16.0902	14.1097	14.6609	15.33	14.9755	13.8878	14.9873	13.162	14.3318	14.6258	13.9264	14.1328	12.367	14.4297	14.4309	13.5971	14.5707	16.8504	20.6689
ENSMUSG00000036890	Gtdc1	protein_coding	2	44454424	44817669	-	7928	30.5192	28.3193	28.5035	27.1384	27.6122	28.4192	25.1204	27.3421	25.9214	25.0652	26.4976	25.5405	24.9991	25.7845	29.8095	27.5899	28.8064	26.6397	30.3274	38.0453
ENSMUSG00000026872	Zeb2	protein_coding	2	44873644	45007407	-	20203	27.7436	21.6021	23.8166	26.0086	25.7826	28.9604	24.1448	28.3286	24.7385	26.7474	23.6107	25.3623	23.2242	22.7263	28.6525	29.5399	27.3729	25.0333	30.8737	34.4656
ENSMUSG00000052155	Acvr2a	protein_coding	2	48704121	48793281	+	5686	50.1758	51.7268	44.6329	51.0689	49.2796	51.363	50.3522	50.0118	46.2147	48.5486	52.7001	49.6653	49.9059	49.5337	54.7697	50.1036	48.7992	50.6747	51.675	63.1057
ENSMUSG00000026761	Orc4	protein_coding	2	48792836	48840289	-	7458	40.0747	40.9965	34.453	37.717	40.2364	41.5687	38.3495	42.5345	37.546	39.0874	40.8745	38.922	38.7555	39.6495	35.55	40.8231	36.7979	35.7774	39.7249	46.4383
ENSMUSG00000036792	Mbd5	protein_coding	2	48839520	49215417	+	19632	17.219	16.2259	16.5487	16.9342	16.069	16.0832	16.2966	17.3799	16.6557	16.15	17.861	17.6362	16.9932	15.8043	17.5789	17.105	17.5758	16.6844	17.7627	26.3737
ENSMUSG00000069495	Epc2	protein_coding	2	49341498	49441960	+	4697	64.4838	65.7142	56.9534	63.5863	59.404	63.8176	58.6507	63.6377	56.7895	59.1702	58.0799	55.3512	60.9936	66.7063	62.798	62.4232	61.482	64.1149	64.5168	87.1576
ENSMUSG00000026764	Kif5c	protein_coding	2	49509310	49664790	+	7142	608.633	601.245	594.169	574.698	617.725	578.486	613.51	575.431	592.131	592.533	608.494	575.401	571.181	549.916	593.318	601.225	604.234	579.126	616.526	743.611
ENSMUSG00000026765	Lypd6b	protein_coding	2	49677700	49838861	+	2604	19.5193	24.4214	21.8978	18.0549	19.1763	18.1237	19.6535	18.4907	18.1886	18.898	18.3702	14.5428	18.6848	15.9346	16.3934	16.0948	17.0532	16.9453	19.2752	28.7605
ENSMUSG00000050447	Lypd6	protein_coding	2	49956441	50083576	+	3729	27.8679	31.0398	27.0905	30.2163	32.113	30.925	30.1149	32.8123	30.1856	28.3415	33.099	30.093	29.9734	30.2935	31.9984	32.2312	28.8466	26.7003	31.3564	40.1675
ENSMUSG00000026766	Mmadhc	protein_coding	2	50169893	50186813	-	2012	83.6606	84.221	78.1999	79.6865	79.7488	76.9444	78.925	84.745	76.9248	79.4319	86.6905	82.0474	82.2712	92.4251	81.5447	78.8456	79.6471	78.8212	79.2312	96.1196
ENSMUSG00000017144	Rnd3	protein_coding	2	51020450	51039123	-	4432	16.6921	20.2981	15.8839	19.2384	19.4902	19.4257	15.5724	20.5353	14.8003	17.0782	17.3101	21.03	21.6492	17.9603	16.0145	14.927	16.3051	18.2529	19.9355	21.5682
ENSMUSG00000036249	Rbm43	protein_coding	2	51814460	51825175	-	2633	31.1381	35.345	26.6029	30.8698	29.3015	35.3981	27.6561	31.4824	28.6759	31.9508	30.337	30.4676	32.1767	32.6116	30.8631	31.6376	29.7502	28.0744	31.2003	39.6051
ENSMUSG00000026946	Nmi	protein_coding	2	51838499	51863236	-	2001	9.39505	10.0768	7.03623	8.20361	8.16064	8.6841	7.4536	8.30405	8.31909	8.08054	6.54035	8.26529	9.18205	8.5485	8.86757	8.39527	7.16767	7.16212	8.92494	11.1335
ENSMUSG00000053475	Tnfaip6	protein_coding	2	51928021	51946698	+	1710	12.8262	19.1614	15.0264	13.7937	17.0228	14.0881	16.931	18.3302	17.7312	16.8557	13.5913	14.8241	18.2061	19.3132	13.8355	15.698	16.1297	17.0927	15.061	17.2784
ENSMUSG00000036202	Rif1	protein_coding	2	51962844	52012395	+	10504	35.48	31.766	29.6227	36.566	38.3917	36.3948	34.8015	39.8354	32.5068	34.5569	38.946	34.9486	35.4045	38.3257	33.0998	36.2725	26.5209	32.4757	36.5272	47.9086
ENSMUSG00000036093	Arl5a	protein_coding	2	52287963	52314913	-	5409	92.1676	97.2814	89.8026	87.3914	93.4559	92.1428	90.1284	98.4434	86.8677	84.2205	95.7383	94.7873	96.0539	95.8433	95.6563	95.1572	96.5795	93.0479	95.1579	96.8918
ENSMUSG00000017412	Cacnb4	protein_coding	2	52318332	52566843	-	8963	182.265	170.325	167.295	167.357	174.504	165.982	175.245	175.129	158.198	169.837	192.285	181.575	153.895	174.634	170.196	176.856	178.883	163.303	187.169	223.348
ENSMUSG00000055371	Stam2	protein_coding	2	52581676	52632212	-	6007	37.4682	33.7284	32.0521	35.1539	34.8665	35.5022	34.2735	36.5889	33.5841	33.432	35.1216	35.5866	34.608	35.6091	33.563	35.9516	37.3297	35.6926	36.5522	42.4789
ENSMUSG00000036053	Fmnl2	protein_coding	2	52747872	53022215	+	5636	56.8906	54.8346	53.2727	54.1517	53.454	59.5267	55.417	62.7846	60.8301	63.407	52.2067	58.2512	58.1062	63.5557	56.8525	58.5067	57.8943	59.5892	58.9712	70.0854
ENSMUSG00000061136	Prpf40a	protein_coding	2	53024716	53081296	-	10876	31.9458	35.9384	29.6775	30.714	32.3567	32.9168	31.729	30.0526	28.4249	29.906	33.0911	31.1809	29.7042	31.767	29.083	32.6433	29.9758	27.7932	32.0284	40.9093
ENSMUSG00000026960	Arl6ip6	protein_coding	2	53081738	53109232	+	2703	23.5055	26.6112	22.2678	24.7638	23.3769	25.4227	22.6122	21.3063	24.3408	23.581	21.7878	25.161	22.3432	24.3736	23.9749	23.7705	20.7144	21.9058	23.2289	19.4651
ENSMUSG00000075334	Rprm	protein_coding	2	53974105	53975564	-	1460	104.442	83.7941	88.9611	117.019	104.065	114.151	96.7469	94.1527	106.552	101.278	77.8928	87.1301	84.1293	96.977	123.648	100.945	113.539	121.925	100.174	42.8549
ENSMUSG00000060988	Galnt13	protein_coding	2	54326329	55008321	+	7810	48.3204	49.8482	39.8859	43.751	42.7864	40.6812	38.9801	42.6967	42.5018	38.8259	51.6001	47.6372	40.0802	44.5415	38.6233	45.3917	37.223	36.0723	40.9191	58.6483
ENSMUSG00000026824	Kcnj3	protein_coding	2	55325982	55485537	+	5215	130.777	108.931	115.214	122.945	114.222	119.312	115.912	119.521	120.348	116.067	130.582	129.109	114.894	111.23	129.739	130.578	126.511	119.796	131.97	150.759
ENSMUSG00000026826	Nr4a2	protein_coding	2	56996842	57014015	-	4059	25.688	33.1495	25.0614	29.6444	29.5022	28.4108	22.4791	31.1216	25.9738	29.4435	29.7965	27.5703	27.6203	25.1602	36.4294	29.3121	30.9862	39.4424	26.5378	34.6441
ENSMUSG00000026827	Gpd2	protein_coding	2	57127647	57257865	+	6549	79.8183	76.5284	76.4278	76.8757	74.2969	71.3091	73.0552	76.7804	71.0807	69.7032	72.94	70.9944	73.2809	70.4446	79.4764	78.1963	76.8196	79.0679	79.426	103.814
ENSMUSG00000026830	Ermn	protein_coding	2	57935125	57942876	-	3635	74.3685	93.874	100.028	83.6982	95.5098	97.0754	101.209	102.021	98.5684	108.884	78.7729	75.6047	105.35	115.595	74.5657	84.377	88.55	85.3887	83.5212	115.882
ENSMUSG00000026834	Acvr1c	protein_coding	2	58157465	58247907	-	9292	16.9349	17.5061	16.2129	20.7535	18.7452	18.0421	17.7821	21.0932	17.595	17.0229	16.9499	15.4868	14.061	15.9301	16.9373	16.8115	19.8878	17.4731	19.9883	19.8096
ENSMUSG00000026836	Acvr1	protein_coding	2	58278656	58456838	-	4829	32.8385	31.437	31.5615	36.0396	29.9928	33.9399	33.853	34.8006	30.5323	29.6499	31.0731	32.3605	31.178	32.5817	31.5791	32.8868	32.5566	34.9885	33.4009	44.2362
ENSMUSG00000026991	Pkp4	protein_coding	2	58991194	59185549	+	5707	185.233	196.871	193.972	183.417	188.556	190.164	210.711	196.168	209.944	206.496	204.687	194.436	200.499	197.94	188.262	203.561	187.616	194.75	182.256	258.803
ENSMUSG00000026989	Dapl1	protein_coding	2	59314997	59335364	+	679	7.9472	6.85296	7.25747	5.16378	4.53102	7.56123	5.16838	7.23033	5.83719	5.5219	8.30788	5.69104	7.01538	7.48285	6.81719	8.16188	6.49938	8.33156	7.4752	5.5847
ENSMUSG00000035168	Tanc1	protein_coding	2	59442386	59676061	+	14570	19.9039	22.0895	22.1049	22.4238	22.9999	21.9691	23.6444	24.5327	22.8912	23.7874	21.4337	21.6523	22.29	21.8764	20.6328	22.8694	20.8993	21.4844	21.9469	26.1888
ENSMUSG00000026988	Wdsub1	protein_coding	2	59682708	59712901	-	3598	7.0634	7.43627	9.39154	8.99186	9.01118	8.94573	6.90877	7.81951	9.41843	8.79248	6.96116	7.51793	8.41631	15.6276	7.6476	8.56779	7.35923	8.28077	7.52367	8.65095
ENSMUSG00000026987	Baz2b	protein_coding	2	59729707	60040183	-	17604	17.0866	18.5137	16.9155	18.369	17.1539	16.747	19.3036	17.505	17.0885	19.2484	20.7646	18.9216	17.7719	18.5871	15.5722	16.5177	15.8402	15.5536	17.1179	22.5459
ENSMUSG00000026977	Marchf7	protein_coding	2	60040231	60079555	+	10391	48.7649	53.6622	46.069	49.7398	50.1741	53.0005	48.8298	51.6441	48.3845	48.8021	50.9003	49.9957	49.5094	49.9398	47.3435	51.3171	46.2395	46.1673	50.5111	52.3982
ENSMUSG00000060703	Cd302	protein_coding	2	60082337	60114832	-	1354	39.7248	38.6618	36.9145	34.1345	33.2091	44.9181	37.3655	35.8401	35.8584	35.6523	35.8294	35.617	35.9344	42.403	32.2874	37.3486	35.0374	31.7535	36.6534	35.7077
ENSMUSG00000054580	Pla2r1	protein_coding	2	60247887	60383652	-	9618	2.31658	1.3506	1.79324	1.25934	1.40253	1.25237	1.67233	1.53131	1.38049	1.58368	2.04105	2.05706	1.55654	5.93418	1.20318	2.16076	0.917671	1.01951	0.879541	1.85632
ENSMUSG00000026970	Rbms1	protein_coding	2	60580537	60793536	-	5473	41.6329	44.3168	44.3762	43.243	42.3763	42.0329	38.8999	39.4689	43.6682	44.5722	41.558	38.2115	37.5495	44.1275	38.6233	39.4594	38.4018	35.0061	38.779	46.306
ENSMUSG00000064289	Tank	protein_coding	2	61408929	61484515	+	6096	25.9276	25.6028	22.2302	24.4968	26.0884	23.6141	24.7062	26.2977	21.8133	24.3331	25.5402	26.2432	24.8933	25.4487	22.8643	27.813	25.3376	23.6642	25.3178	29.1067
ENSMUSG00000026914	Psmd14	protein_coding	2	61542038	61630720	+	2820	124.935	129.392	118.203	123.09	133.687	128.282	131.289	131.841	120.028	125.561	120.982	120.257	125.662	121.916	120.008	133.082	126.661	120.766	121.258	146.01
ENSMUSG00000035033	Tbr1	protein_coding	2	61633274	61644458	+	5486	64.1258	49.7957	48.3774	58.0436	55.2606	58.9586	53.6272	51.5597	55.5216	55.4871	47.8759	44.4885	38.7009	45.5974	63.5633	60.3274	76.6719	65.2058	60.6179	64.7727
ENSMUSG00000026904	Slc4a10	protein_coding	2	61876806	62157074	+	6424	230.918	216.608	193.856	212.142	208.476	214.309	201.215	221.332	201.072	193.517	215.456	213.759	206.007	205.322	223.133	224.057	211.543	195.675	237.706	256.357
ENSMUSG00000035000	Dpp4	protein_coding	2	62160417	62242575	-	6319	5.83996	4.44894	4.01062	4.66593	4.11971	4.65615	4.95197	4.72132	4.9551	4.82096	5.14202	4.54973	4.33451	6.21806	4.43589	5.04289	4.84503	4.35692	5.02767	6.7761
ENSMUSG00000027199	Gatm	protein_coding	2	122424948	122441784	-	3001	184.568	212.101	193.059	184.014	197.544	220.363	226.276	210.216	193.418	227.464	191.506	182.124	204.25	208.753	166.67	185.477	195.673	184.675	188.551	219.021
ENSMUSG00000118663	SPATA5L1	protein_coding	2	122461120	122474750	+	4578	5.93159	9.52892	5.07452	7.17144	5.53134	6.64254	6.89908	7.6717	6.4932	6.44961	6.55535	7.32665	5.72279	6.77003	7.07779	6.65805	5.30187	6.46694	5.9131	4.79731
ENSMUSG00000005802	Slc30a4	protein_coding	2	122523153	122544559	-	5482	70.4597	70.1327	61.8321	59.6268	62.3377	61.7752	59.6945	67.2349	61.7798	61.1701	67.8737	62.1151	59.8627	63.3021	65.9083	67.2584	65.7595	60.8848	71.3611	88.1656
ENSMUSG00000040794	C1qtnf4	protein_coding	2	90716204	90720869	+	1290	382.683	338.166	309.967	378.295	372.6	396.001	381.764	337.978	354.714	381.114	285.988	354.19	327.717	333.735	349.059	410.005	430.19	397.753	326.282	9.92096
ENSMUSG00000005510	Ndufs3	protein_coding	2	90724978	90735171	-	2178	158.405	162.547	155.631	158.495	162.553	157.663	156.158	166.629	167.419	156.116	162.342	164.291	158.328	156.143	164.828	165.79	166.909	155.844	158.21	142.186
ENSMUSG00000005505	Kbtbd4	protein_coding	2	90735084	90741970	+	3139	51.1284	44.1005	47.6568	45.4408	49.2316	46.9285	45.2781	48.7847	41.5411	47.7033	47.5868	49.5861	48.6143	45.9149	50.6291	52.303	53.5995	49.5006	53.2401	58.7406
ENSMUSG00000063235	Ptpmt1	protein_coding	2	90739060	90748389	-	3471	39.6182	31.5596	30.9294	36.4111	38.4545	35.1579	32.1849	33.0753	31.7442	33.2161	31.7888	32.9978	36.3674	35.8631	34.525	38.0697	35.838	30.1518	34.3912	35.7789
ENSMUSG00000005506	Celf1	protein_coding	2	90770727	90849835	+	8446	182.89	176.573	172.701	188.828	179.245	174.903	164.954	181.445	176.563	171.132	181.481	174.736	172.681	177.423	189.81	178.065	184.967	184.887	192.194	199.905
ENSMUSG00000068264	Ap5s1	protein_coding	2	131048998	131055431	+	1660	32.7166	34.8053	32.8663	35.6189	34.6434	30.3334	34.8819	36.5133	36.8887	32.327	33.9822	37.4317	38.0214	31.6278	36.8699	34.1153	34.0618	34.5335	35.2193	23.3194
ENSMUSG00000037523	Mavs	protein_coding	2	131075983	131089942	+	3345	16.9126	16.9828	16.9417	18.7245	15.848	16.7653	14.4255	18.6847	16.6477	16.0427	15.515	17.2359	22.3779	18.5817	15.1451	15.5323	14.265	18.8853	13.7689	19.3663
ENSMUSG00000037514	Pank2	protein_coding	2	131104415	131141108	+	4912	45.9271	41.2472	38.194	46.8191	47.5534	44.5421	42.3901	47.7054	46.598	46.705	39.5976	47.8307	42.4615	45.8573	44.448	46.822	45.146	47.6418	44.3561	51.273
ENSMUSG00000048911	Rnf24	protein_coding	2	131139984	131194801	-	6801	41.9497	40.3101	35.8146	43.3524	38.9037	40.6194	34.7011	41.2573	37.2393	36.0755	38.6521	38.5001	40.3982	38.9973	40.3454	40.5651	40.5555	42.4222	41.821	49.0659
ENSMUSG00000027405	Nop56	protein_coding	2	130116350	130121233	+	4099	77.8407	85.8018	86.215	83.5163	81.8115	84.4006	82.6891	82.4574	87.4589	85.0103	88.3521	78.0574	78.8152	76.1074	81.9975	76.6847	73.0086	73.3766	80.3498	93.9369
ENSMUSG00000027406	Idh3b	protein_coding	2	130121229	130126467	-	3422	283.842	267.31	278.442	268.68	273.243	273.692	285.864	273.302	279.075	282.066	290.921	269.389	277.954	267.702	275.12	284.272	274.689	266.655	269.676	254.454
ENSMUSG00000027593	Raly	protein_coding	2	154633016	154709165	+	3292	99.2491	94.7618	92.5944	101.666	105.749	97.1727	97.1853	95.5585	98.4241	101.935	96.2337	102.263	101.495	109.838	91.7088	101.901	93.7545	94.9156	93.1942	92.007
ENSMUSG00000074656	Eif2s2	protein_coding	2	154713330	154734855	-	6755	45.1472	45.5213	41.5819	36.145	47.7171	44.9886	45.4576	45.8709	41.7175	47.0753	45.3288	44.2998	46.9192	47.4614	43.6277	47.3278	43.5673	43.6044	44.694	57.8205
ENSMUSG00000033965	Slc16a2	protein_coding	X	102741020	102865589	-	4263	49.5708	46.4352	47.5591	50.0214	45.522	51.1842	47.4716	46.4638	49.4153	44.2506	41.9737	47.5345	51.2404	44.6149	50.9131	48.4658	49.237	52.9485	51.5058	59.0788
ENSMUSG00000073131	Vma21	protein_coding	X	70859530	70883363	+	7303	37.6836	40.3533	33.7383	32.0361	37.0073	35.529	33.1968	36.7407	34.381	34.5904	39.4866	35.8748	35.8742	35.2963	34.2269	36.3302	32.2159	31.889	36.9642	42.4046
[truncated: 10,939 more rows]

## Sheet: SPI_brain_OO
				all genes	12689	%	7.54197	957	total	16
[truncated: 962 more rows]

## Sheet: SPI_heart_TPM_all
	Genename	Genebiotype	Chr	Start	End	Strand	Length	J27342	J27343	J27344	J27345	J27346	J27347	J27348	J27349	J27350	J27351	J27352	J27353	J27354	J27355	J27356	J27357	J27358	J27359	J27360	J27361
[truncated: 10,963 more rows]

[truncated: 7 more sheets: SPI_heart_OO, SPI_kidney_TPM_all, SPI_kidney_OO, SPI_liver_TPM_all, SPI_liver_OO, SPI_mammary_TPM_all, SPI_mammary_OO]
