# Supplementary material for: Patterns of extreme outlier gene expression suggest an edge of chaos effect in transcriptomic networks
Source: Genome Biol. 2025 Sep 9;26:272. doi: 10.1186/s13059-025-03709-0 (PMC12418659; doi:10.1186/s13059-025-03709-0)
Supplement: Supplementary file 6 — Additional file 6: Table S6. Gene lists with transcriptome data (TPM) for brain of the mouse inbred strain C57BL/6 (Excel file with two tabs). "BL6_brain_TPM_all"includes data for all genes above the minimal expression cutoff value, "BL6_brain_OO"is the corresponding sub list for all genes with at least one over-outlier expression [file 13059_2025_3709_MOESM6_ESM.xlsx]

## Sheet: Legend
Table S6
Gene lists with transcriptome data (tpm) for brain of the mouse inbred strain C57Bl6.
BL6_brain_TPM" includes data for all genes above the minimal expression cutoff value, "BL6_brain_OO" is the corresponding sub list for all genes with at least one over-outlier expression.

## Sheet: BL6_brain_TPM_all
	Genename	Genebiotype	Chr	Start	End	Strand	Length	I29578	I29579	I29580	I29581	I29583	I29586	I29587	I29588	I29589	I29590	I29591	I29593	I29594	I29595	I29596	I29597	I29599	I29600	I29601	I29602	I29603	I29604	I29606	I29607
ENSMUSG00000051285	Pcmtd1	protein_coding	1	7159144	7243852	+	6654	81.0365	85.955	77.0338	88.8468	72.9131	75.2135	83.684	77.1881	84.5435	86.269	90.7623	92.5359	82.332	88.5794	51.0517	86.3125	84.1432	77.8085	75.6536	80.1667	91.5967	91.8193	80.1225	83.6439
ENSMUSG00000026312	Cdh7	protein_coding	1	109910161	110067887	+	10037	4.67717	7.83684	4.05691	8.89013	5.98622	4.66699	4.58914	6.36088	6.41686	5.21932	7.17655	6.86329	6.51288	5.39685	7.11584	8.39156	6.12435	6.28535	8.3217	5.69344	6.27421	6.13301	6.85206	5.76107
ENSMUSG00000057363	Uxs1	protein_coding	1	43786126	43866922	-	5097	43.1509	48.1873	44.9819	51.2077	49.8924	48.6942	51.5985	46.9389	48.959	51.0168	51.5539	51.5152	46.2885	47.1214	47.5478	50.2349	47.2372	51.2887	55.1937	44.4242	53.9479	47.8764	55.3003	50.1645
ENSMUSG00000047216	Cdh19	protein_coding	1	110816056	110905093	-	4280	11.534	12.1066	9.76007	15.9247	10.9204	11.8268	14.0909	12.784	13.9301	11.6851	12.1199	13.8576	12.757	11.8756	10.1846	13.1271	8.52841	14.2148	14.3243	8.93635	12.9027	13.8212	13.1586	11.2396
ENSMUSG00000038702	Dsel	protein_coding	1	111786432	111792613	-	5763	18.617	17.4023	18.1877	19.228	19.2679	18.2397	18.9993	22.0886	21.6301	20.8441	20.7693	23.0891	19.8901	20.165	18.1928	21.0972	19.2696	20.5289	20.7558	17.3184	20.2652	20.1644	19.3336	19.5108
ENSMUSG00000033021	Gmppa	protein_coding	1	75412574	75419818	+	2395	106.633	88.1007	89.1692	78.7006	82.3055	78.2766	83.978	93.8851	77.3346	91.0943	83.2316	76.1633	82.1617	96.8953	92.1167	73.9758	87.8205	77.5068	92.138	77.7699	84.7661	91.9849	82.3598	77.9493
ENSMUSG00000033007	Asic4	protein_coding	1	75427080	75450984	+	2727	13.4738	12.5473	18.2344	13.6959	18.5594	16.8405	15.7457	19.0581	14.5562	12.8842	14.8168	12.234	17.8484	13.8696	17.7089	13.9169	15.2601	14.1655	13.8878	19.2954	15.2122	15.3424	14.3971	15.2884
ENSMUSG00000070695	Cntnap5a	protein_coding	1	115612486	116515053	+	10945	19.787	24.0575	16.3345	17.8122	17.4985	15.8512	20.1148	17.9089	19.2591	21.3071	20.9468	22.1627	18.6652	22.282	15.0133	21.0039	17.0118	15.4205	16.359	20.4812	23.5137	21.0062	18.1705	20.7152
ENSMUSG00000025909	Sntg1	protein_coding	1	8431699	9368798	-	10908	11.6826	12.6735	11.7786	13.8958	13.4061	13.0888	13.0707	13.354	13.4775	12.8915	14.1762	13.7137	13.547	12.9726	10.136	13.7715	11.4014	13.2624	14.1456	11.8885	13.4035	11.9473	11.468	11.6267
ENSMUSG00000061024	Rrs1	protein_coding	1	9615633	9617680	+	2048	41.792	43.7364	54.2673	47.4367	51.3833	50.1797	49.9373	47.8273	48.2258	44.5512	47.7264	46.6079	54.9102	46.1407	39.7761	46.7385	42.6708	51.8178	43.942	52.2695	46.1022	46.5274	45.7444	54.1909
ENSMUSG00000023150	Ivns1abp	protein_coding	1	151220228	151240173	+	5435	107.865	120.43	96.0919	120.619	102.484	101.678	99.3828	110.297	115.846	111.471	113.13	134.533	103.839	112.881	95.9158	130.74	111.219	103.353	124.858	104.268	115.625	116.133	118.245	112.328
ENSMUSG00000026374	Tsn	protein_coding	1	118222508	118239192	-	9046	50.6627	51.9766	48.5722	54.0354	51.8674	53.2944	50.1529	52.4934	54.8774	52.9073	54.8875	56.5332	52.7812	51.8088	42.5677	55.7009	53.3239	53.0782	49.3896	50.187	54.1833	51.7835	46.17	48.0328
ENSMUSG00000026377	Nifk	protein_coding	1	118249569	118260671	+	1965	65.9518	76.1065	68.2615	76.5088	85.9251	84.4474	83.0361	72.933	85.9937	79.1737	94.7885	89.4894	80.2148	77.6599	71.7237	87.0375	75.5741	81.5816	85.5851	82.2342	86.5967	77.6801	75.442	73.9382
ENSMUSG00000025911	Adhfe1	protein_coding	1	9618173	9650898	+	3780	27.24	28.1443	28.0079	32.7368	33.9304	33.5859	32.3742	31.128	37.0658	31.1091	34.7935	29.5834	32.8645	30.2071	27.5687	32.191	36.7388	33.5161	36.2571	33.1393	30.4071	27.221	27.4346	26.9438
ENSMUSG00000052748	Swt1	protein_coding	1	151243450	151304206	-	12865	3.47431	3.41627	3.53003	3.97627	3.73518	3.26032	3.73206	3.54784	3.97577	3.64758	3.75356	4.97641	3.3096	3.88591	3.98097	5.1143	4.04797	4.31257	4.93307	3.57111	4.27885	4.0535	5.19851	4.50222
ENSMUSG00000067879	Vxn	protein_coding	1	9671424	9697368	+	3256	315.601	353.008	357.757	472.399	417.587	406.647	366.522	430.09	417.78	415.475	437.196	423.92	335.484	368.017	437.694	442.282	382.474	405.502	457.025	387.088	366.153	373.042	413.922	367.182
ENSMUSG00000057335	Cep170	protein_coding	1	176561219	176641633	-	18049	23.2506	25.402	19.6089	23.8734	18.8205	19.1679	25.3795	19.998	20.6628	24.3289	22.9028	27.8975	22.9103	26.5412	11.9347	22.9977	19.914	17.8833	17.5343	21.9496	26.8732	26.1697	19.8246	25.7266
ENSMUSG00000053286	Trmt1l	protein_coding	1	151304293	151333912	+	8211	17.4467	17.9259	17.4444	19.0706	16.9001	16.5428	19.3249	17.5016	17.1877	19.3039	17.676	21.0868	17.6205	19.4714	14.2083	20.3103	17.5646	16.4608	18.6321	17.392	20.2196	19.9673	17.6915	20.4758
ENSMUSG00000026484	Rnf2	protein_coding	1	151333755	151376562	-	4127	43.1958	49.2449	44.6432	48.4009	50.4947	49.9264	51.5011	50.2364	50.4867	50.5633	55.4435	54.6598	50.1282	48.5117	40.863	56.1356	50.2441	53.4388	51.4484	47.0511	51.6461	45.2563	49.9605	49.5216
ENSMUSG00000045210	Vcpip1	protein_coding	1	9788847	9818607	-	9749	38.8331	40.7351	37.6006	42.4694	38.8223	36.6907	43.4333	38.7872	39.3328	41.9653	43.7156	47.5532	40.2659	42.9694	26.8144	43.4921	39.039	38.5691	37.6068	39.151	45.3705	42.9878	37.3971	40.9407
ENSMUSG00000041763	Tpp2	protein_coding	1	43972807	44042131	+	10078	28.7381	30.7613	26.0107	29.3738	24.6845	25.8931	32.3709	29.1632	26.9719	31.165	30.7141	32.5983	27.0307	31.6693	17.8812	29.8213	26.7927	27.8432	23.7566	26.4089	31.3046	30.2324	25.0131	29.0353
ENSMUSG00000026504	Sdccag8	protein_coding	1	176642226	176848003	+	4129	30.57	32.1949	25.1765	29.8818	22.8406	24.1231	28.1252	28.8224	25.4971	28.0388	24.063	27.8123	25.4159	29.8789	21.1141	25.8223	28.1622	23.8182	28.5156	23.5142	29.4368	32.3138	26.9846	28.4558
ENSMUSG00000019699	Akt3	protein_coding	1	176847639	177085769	-	5124	184.922	202.249	170.435	186.55	177.981	183.971	192.718	181.236	189.583	199.363	204.622	216.897	179.893	194.571	130.111	199.107	180.319	174.323	166.575	179.653	206.06	188.973	169.624	185.452
ENSMUSG00000063659	Zbtb18	protein_coding	1	177269917	177278330	+	6138	427.821	404.169	373.421	338.715	349.525	363.589	378.759	368.02	347.112	398.994	375.047	363.439	349.165	386.631	248.041	346.975	369.904	348.071	320.235	348.159	388.291	355.706	329.545	353.725
ENSMUSG00000026049	Tex30	protein_coding	1	44125773	44141551	-	1926	5.34168	5.05398	5.67099	7.96049	7.61056	6.30549	4.56015	6.94957	7.94258	6.40956	7.11703	8.01946	6.06858	5.32759	12.207	8.69478	6.04983	6.01256	8.03093	5.6403	6.7223	5.24889	9.41911	6.05501
ENSMUSG00000043019	Edem3	protein_coding	1	151631122	151694686	+	6381	40.5649	47.8749	39.6092	42.5889	36.1255	36.3209	47.6849	34.536	40.4105	43.3058	42.5279	54.8858	43.6599	47.0634	23.6006	43.5118	37.6202	39.0451	34.0977	41.0712	49.8006	48.9091	39.9506	49.0865
ENSMUSG00000032666	1700025G04Rik	protein_coding	1	151728154	151965721	-	11788	45.1781	47.9937	37.095	44.16	42.4009	36.3005	43.2056	38.5868	43.257	45.4675	44.3318	50.0196	44.4274	45.2536	26.4778	43.6858	36.452	34.5443	35.0542	44.0231	48.1249	44.9517	35.6027	44.2715
ENSMUSG00000015961	Adss	protein_coding	1	177590528	177624077	-	4531	87.4276	88.4494	78.8512	96.3815	87.0865	88.089	85.1601	93.4795	92.8705	87.1848	92.9127	92.9592	86.2133	91.2426	91.3519	101.342	88.9568	93.8959	100.798	84.1883	89.0866	88.716	88.233	87.5312
ENSMUSG00000014980	Tsen15	protein_coding	1	152246486	152262433	-	4195	22.7729	24.7507	22.9304	25.5317	25.4479	25.6898	22.7742	27.7816	28.4059	24.2211	26.6957	24.3556	23.4438	22.9241	38.5647	28.3923	25.6785	26.9661	33.9441	24.6008	22.1712	23.5498	27.4314	22.1702
ENSMUSG00000026235	Epha4	protein_coding	1	77343822	77491716	-	8054	245.473	237.628	200.316	159.012	153.752	164.827	222.158	160.835	162.351	214.586	179.371	219.246	185.061	237.486	70.7377	170.165	163.052	165.746	123.691	187.174	244.39	196.395	133.315	180.622
ENSMUSG00000032649	Colgalt2	protein_coding	1	152275581	152385569	+	4245	9.47028	11.0715	9.09573	10.3731	10.473	10.5059	9.4024	9.85506	11.0327	10.0851	11.059	9.22362	10.2465	10.1465	8.44239	10.1541	9.41098	9.40535	9.27491	8.74346	10.6438	10.7992	8.32385	9.27187
ENSMUSG00000026047	Poglut2	protein_coding	1	44145706	44157968	-	3199	13.5398	13.5544	12.6089	12.7654	12.017	10.9423	12.2022	12.6398	11.7464	13.1353	11.7065	14.6295	11.8222	14.3221	14.4207	12.9476	14.5695	12.1295	15.6775	11.4609	12.5547	14.2677	12.696	12.82
ENSMUSG00000041684	Bivm	protein_coding	1	44158117	44183670	+	4206	26.8449	29.1042	26.7885	32.8936	32.4007	31.1062	28.9096	31.7567	33.9084	30.9497	34.0386	33.748	29.1587	29.3603	40.7904	33.8544	32.3675	34.128	38.8701	25.8817	29.0236	30.6037	34.8273	27.9118
ENSMUSG00000032908	Sgpp2	protein_coding	1	78286982	78396926	+	4002	15.0788	21.5711	14.9628	32.1192	17.4149	16.3969	16.7522	18.0382	19.3866	17.9939	21.603	20.8024	21.4244	17.2321	10.4158	17.852	21.2126	17.2752	17.9194	16.9653	15.7357	19.7084	17.6924	17.727
ENSMUSG00000026502	Desi2	protein_coding	1	178014983	178084861	+	9156	13.8237	14.6368	13.865	15.4199	14.8915	13.275	13.5893	13.114	15.2338	14.01	15.196	18.0585	13.6408	15.1422	13.0333	18.4738	14.2973	14.743	14.9174	13.6937	14.8428	14.3099	14.5348	14.3928
ENSMUSG00000026500	Cox20	protein_coding	1	178146695	178150258	+	883	65.1101	61.9112	69.1176	77.8474	72.7431	73.6219	61.0059	66.4052	76.8491	65.6906	75.6906	77.6647	68.5477	64.3184	83.6199	75.4113	78.6367	76.6323	73.0408	66.8955	68.1266	65.746	80.6467	72.8597
ENSMUSG00000026048	Ercc5	protein_coding	1	44186904	44220420	+	5864	23.2206	25.1844	18.0542	23.779	20.1151	20.0139	24.0141	19.798	19.7994	22.2529	21.6491	24.4825	22.5658	24.6195	13.8268	22.1701	20.4786	19.8806	19.4711	19.7603	24.5122	24.1185	18.5619	20.9812
ENSMUSG00000026245	Farsb	protein_coding	1	78394612	78465496	-	2620	109.916	112.884	109.157	123.305	117.619	121.763	116.211	126.436	125.158	125.466	123.991	128.958	109.552	121.089	83.7208	119.437	110.003	118.579	109.307	112.424	114.633	114.572	109.701	107.458
ENSMUSG00000026482	Rgl1	protein_coding	1	152392511	152642056	-	6907	106.106	105.626	84.9624	93.9769	78.7411	80.8213	95.4397	94.5422	85.6832	101.097	79.2011	109.652	90.2068	94.6111	55.3455	87.9999	78.1519	74.5331	68.0643	79.3928	105.444	104.324	82.323	93.173
ENSMUSG00000008475	Arpc5	protein_coding	1	152642293	152651348	+	2276	245.841	225.719	254.006	210.582	234.248	262.263	230.333	282.577	264.125	255.237	246.257	261.542	214.511	224.158	313.078	262.135	254.512	262.068	272.991	219.804	241.667	215.533	245.306	233.606
ENSMUSG00000056870	Gulp1	protein_coding	1	44590671	44835998	+	3758	5.93541	6.35776	8.23485	7.61821	6.8994	7.73956	6.93342	5.49903	6.78438	6.52777	7.24737	7.25419	7.28673	5.14336	8.99537	7.59388	8.66896	11.544	9.37927	6.56428	6.23421	7.45768	10.3032	8.30115
ENSMUSG00000039630	Hnrnpu	protein_coding	1	178148673	178165293	-	11599	199.243	205.682	144.025	157.304	130.235	132.1	169.598	130.534	143.688	161.364	151.7	181.7	160.675	198.098	106.509	161.265	149.598	130.11	149.759	162.757	186.183	186.594	159.625	174.283
ENSMUSG00000026495	Efcab2	protein_coding	1	178233650	178312078	+	4151	22.6394	23.7103	21.2577	24.2619	21.4036	19.5945	24.2146	18.9287	22.2437	22.6286	22.7053	26.2138	25.4823	23.5407	11.7563	24.5158	24.5185	21.6725	19.941	23.9347	24.8038	24.5228	20.547	23.3885
ENSMUSG00000032883	Acsl3	protein_coding	1	78635542	78685460	+	4357	182.652	214.699	191.994	240.253	204.948	212.094	222.186	185.633	220.923	214.025	218.024	224.947	221.832	212.173	162.378	229.632	205.704	236.666	223.847	207.306	230.792	221.573	207.252	192.582
ENSMUSG00000026494	Kif26b	protein_coding	1	178356690	178766765	+	14696	12.6717	9.8885	7.30179	6.4574	5.36343	4.9999	9.11727	6.29927	5.42882	8.70167	6.64494	9.91617	6.95341	9.38528	2.69805	5.63683	6.13258	4.7573	4.50981	6.49106	9.21152	9.05847	5.73919	9.44981
ENSMUSG00000025915	Sgk3	protein_coding	1	9868332	9971068	+	14311	5.00205	4.74748	6.20612	6.1183	4.79268	6.06146	6.15078	4.45337	5.51457	5.57932	5.31498	6.76704	5.38452	5.66928	6.22504	6.39087	6.69635	7.5906	6.25564	4.76798	5.72976	5.6932	6.80175	6.12529
ENSMUSG00000079470	Utp14b	protein_coding	1	78635755	78645301	+	7679	10.2003	10.8451	8.50922	11.0333	9.81429	9.20994	10.8021	7.50459	10.7983	9.86206	11.3403	13.2651	12.1223	11.793	4.84905	12.3233	12.4178	9.14949	11.3409	13.1151	11.3665	11.5356	8.92087	10.0233
ENSMUSG00000050711	Scg2	protein_coding	1	79412386	79417759	-	2515	360.153	442.199	432.306	429.044	396.703	393.931	462.288	368.778	429.828	411.935	443.608	426.301	447.175	485.65	377.768	417.831	408.271	449.449	488.059	379.475	459.5	414.499	407.062	383.94
ENSMUSG00000055067	Smyd3	protein_coding	1	178779525	179345599	-	9184	14.8641	16.4121	13.9062	18.1183	15.885	15.2458	16.0024	16.0803	15.6401	17.052	16.2227	16.3217	16.8536	15.7456	11.8035	16.6156	12.985	14.7639	14.137	14.0093	16.1018	16.9146	14.1662	14.8568
ENSMUSG00000054702	Ap1s3	protein_coding	1	79584593	79649689	-	2878	3.33442	4.03131	2.92956	5.80698	3.45946	3.26231	3.28908	3.46374	4.38852	3.51949	3.48651	3.83722	4.14821	3.89696	3.13517	4.16603	3.96601	3.18292	4.59268	3.6173	3.9172	4.17343	3.81027	4.35601
ENSMUSG00000026492	Tfb2m	protein_coding	1	179355620	179373832	-	2804	27.0401	29.1392	27.1643	31.8484	29.713	29.0802	30.3481	30.3187	30.9988	27.8265	32.3026	32.3892	32.0964	29.9134	31.7259	31.9815	32.523	31.2823	30.3895	29.7424	29.4633	28.1288	30.4175	28.1082
ENSMUSG00000038949	Cnst	protein_coding	1	179373935	179455043	+	8859	25.9978	27.3915	26.4859	27.8546	25.646	25.8388	28.8168	25.3309	25.4056	27.5569	26.1926	32.359	26.4717	25.926	16.3393	26.2069	26.7483	25.8019	21.2903	26.9261	29.2095	29.7487	25.7805	31.407
ENSMUSG00000038936	Sccpdh	protein_coding	1	179495775	179514754	+	7562	37.3851	40.372	38.9853	46.911	46.1002	44.306	40.1989	46.9536	47.6271	40.9271	45.0205	45.1089	42.1517	40.3917	57.1395	47.4482	47.2163	49.5408	55.3631	41.1662	39.0995	40.8604	44.8648	40.4822
ENSMUSG00000042772	Smg7	protein_coding	1	152712746	152778373	-	6341	90.1766	95.2218	68.5975	82.9305	67.6801	64.2965	83.798	68.6157	71.8047	84.1752	68.9063	93.6325	77.8644	89.9036	41.7069	76.2276	69.7336	64.5317	61.3076	75.4152	92.1872	94.0944	68.5558	90.1329
ENSMUSG00000026042	Col5a2	protein_coding	1	45413481	45542442	-	9591	6.47214	6.23296	6.52318	5.24271	4.19562	5.24579	6.79682	4.50785	4.70313	5.47028	4.78266	6.75568	6.00621	9.13105	3.77637	4.79382	5.31823	5.49638	6.04036	6.24135	5.74867	7.63923	5.85795	6.58627
ENSMUSG00000073643	Wdfy1	protein_coding	1	79679979	79753860	-	6488	13.7783	13.3967	10.7801	12.23	9.78293	10.1456	10.6492	11.8343	12.2485	12.6116	10.7017	12.772	11.8255	13.8292	10.6361	13.5011	12.0034	10.4694	12.2236	10.0985	12.2991	13.2521	11.2888	10.4852
ENSMUSG00000026248	Mrpl44	protein_coding	1	79753735	79759162	+	1644	58.8984	64.9506	65.3885	77.3923	81.7582	77.4092	70.0444	84.4143	80.7864	70.6618	81.907	66.9398	71.7048	67.2044	114.021	74.5583	75.1428	83.6333	94.8833	70.4143	69.432	65.5717	79.5494	69.2813
ENSMUSG00000026249	Serpine2	protein_coding	1	79771914	79838897	-	8287	81.8642	89.1397	88.8614	99.5028	98.2178	99.0734	90.9103	95.9841	105.106	92.4354	98.4884	91.7186	97.4494	88.9774	75.7111	96.1122	109.443	100.341	90.8583	98.2882	93.7406	89.4517	82.4676	84.4824
ENSMUSG00000042751	Nmnat2	protein_coding	1	152830744	152994910	+	5781	144.704	165.079	137.458	162.068	148.963	146.116	153.8	149.169	151.618	155.721	153.58	148.563	151.679	149.198	110.158	154.419	144.833	140.549	132.823	142.109	156.986	157.61	131.307	142.538
ENSMUSG00000026491	Ahctf1	protein_coding	1	179572459	179631245	-	15116	21.3391	21.335	17.5064	18.1706	15.0989	15.2446	18.3477	17.1575	16.3166	19.8619	16.9865	24.0326	16.4145	20.3881	10.8707	18.3679	16.8719	16.2479	16.676	17.2478	22.287	22.2288	17.9214	21.1712
ENSMUSG00000025917	Cops5	protein_coding	1	10094826	10108374	-	3766	75.3665	79.2119	78.9681	98.5755	100.995	100.888	82.4284	94.6976	100.216	86.2567	101.057	93.2839	84.5504	81.1368	131.573	95.5375	92.3777	100.922	113.855	81.9092	81.0597	79.92	97.0251	78.9902
ENSMUSG00000025995	Wdr75	protein_coding	1	45834326	45862776	+	4900	28.9005	30.0989	25.7122	29.6732	29.9565	28.096	28.9974	30.2305	31.7635	29.5378	31.5396	32.2148	28.1809	30.9971	28.9442	32.2547	29.1421	32.5219	33.0204	27.6661	28.7235	29.6397	27.5185	27.0129
ENSMUSG00000026479	Lamc2	protein_coding	1	152998502	153062193	-	8039	2.03258	7.21614	2.20485	10.1506	6.19252	4.02425	3.38685	4.0127	4.44986	4.27216	5.48311	4.56313	6.69843	2.68637	5.9124	6.24934	3.84543	4.05275	5.84216	5.71493	3.28682	4.49477	5.9616	5.16198
ENSMUSG00000004364	Cul3	protein_coding	1	80242640	80318197	-	4873	138.49	151.268	140.323	156.599	139.574	140.609	159.828	140.417	150.811	152.957	161.642	161.222	152.187	164.071	96.572	164.566	144.102	148.241	129.351	142.278	166.193	156.332	132.243	155.796
ENSMUSG00000026478	Lamc1	protein_coding	1	153094668	153208532	-	8272	28.1458	27.2433	21.8792	21.9166	17.6364	16.791	25.4822	16.9054	18.1611	22.5863	16.0401	25.3472	23.4048	23.7415	10.8465	17.8965	16.817	18.6692	13.5424	21.4361	27.7792	27.5642	15.8099	24.7069
ENSMUSG00000042699	Dhx9	protein_coding	1	153331504	153363354	-	9603	77.8838	79.2276	64.861	66.4583	54.3669	54.911	77.6999	59.6078	56.0485	75.6725	64.4293	80.7739	64.247	80.2379	29.8821	60.0336	53.8463	60.4926	51.357	66.3066	88.1859	85.219	60.7338	74.8075
ENSMUSG00000042684	Npl	protein_coding	1	153378761	153425791	-	2961	4.46725	5.14693	4.56237	6.57673	6.04781	5.54901	4.54814	5.88218	6.51748	5.34505	5.65805	5.65969	5.13155	4.19067	8.49808	6.02368	6.70581	5.42857	7.43991	5.27385	5.80033	5.07055	6.76682	5.1529
ENSMUSG00000025986	Slc39a10	protein_coding	1	46846704	46932012	-	6095	113.873	143.782	112.095	178.755	128.788	121.995	122.052	139.481	133.536	136.598	135.408	156.811	129.263	126.654	108.486	148.805	112.48	118.151	120.535	122.386	132.988	139.867	132.872	138.336
ENSMUSG00000056763	Cspp1	protein_coding	1	10108212	10206993	+	17553	10.3777	10.4468	6.21702	8.25443	5.15615	5.72681	7.35532	7.27445	7.04796	8.42594	6.82408	7.86661	7.36266	9.78813	6.2337	7.32742	7.7084	5.74553	8.56092	7.23962	8.02331	10.1216	7.65878	8.36018
ENSMUSG00000042671	Rgs8	protein_coding	1	153528771	153576069	+	9640	62.4553	66.7964	55.2099	50.5701	51.1387	47.3956	58.0057	50.6822	55.0684	61.7881	71.998	69.04	52.075	61.1419	31.4812	52.1145	75.1374	47.8982	44.3431	55.2058	70.1226	60.0452	46.9765	56.1625
ENSMUSG00000026109	Tmeff2	protein_coding	1	50939806	51226429	+	6707	57.6449	60.2516	64.2827	66.0002	66.3475	63.831	62.6089	70.2071	69.7929	62.6154	66.0277	59.5066	61.7403	65.6783	54.4	65.5377	62.3473	66.2415	63.427	63.2689	59.225	59.1124	59.5665	59.6834
ENSMUSG00000026475	Rgs16	protein_coding	1	153616095	153621214	+	2339	16.7439	23.2881	20.1123	37.3411	28.6734	22.5574	22.4463	22.866	30.0847	24.1223	24.7821	24.0696	28.0905	18.2617	17.4952	25.4184	22.6205	22.6486	22.8446	31.1077	30.3502	28.4145	28.9981	30.3307
ENSMUSG00000045954	Cavin2	protein_coding	1	51328285	51342119	+	3055	18.4229	18.0232	20.0087	27.6857	22.4058	24.0519	24.277	16.5903	21.2876	19.9712	19.3845	25.3801	24.677	20.1524	21.8811	25.0724	24.4022	30.664	22.5228	22.4095	22.401	22.869	24.2403	22.2996
ENSMUSG00000066800	Rnasel	protein_coding	1	153625172	153638147	+	6641	8.70924	11.5779	7.71846	13.2503	9.6096	8.77467	9.77196	8.9137	9.60374	9.69954	9.56482	9.91943	10.5976	11.1031	7.23356	11.0116	9.59632	8.14614	11.1515	10.0532	9.99987	11.1984	9.17361	8.00468
ENSMUSG00000067851	Arfgef1	protein_coding	1	10207796	10302895	-	11318	54.013	57.1799	49.3779	54.3207	47.3872	47.8709	54.95	51.0505	49.1428	56.9414	54.4448	60.046	50.5506	58.4654	32.5853	55.3056	48.5234	48.356	44.9084	49.8405	61.3605	56.2281	45.6218	55.143
ENSMUSG00000038608	Dock10	protein_coding	1	80478790	80736165	-	18267	39.4575	37.371	27.8508	23.9505	21.0978	21.5538	31.8239	24.6095	26.0421	30.3113	23.3848	33.031	27.0792	33.6183	11.6392	22.8372	25.0657	23.7255	21.7486	24.0478	36.7115	32.3177	19.2768	26.9305
ENSMUSG00000026107	Nabp1	protein_coding	1	51505021	51517558	-	8498	9.94969	9.24453	10.8798	11.6117	10.2923	10.556	11.1391	12.7257	12.1116	12.5433	12.2716	14.195	10.6003	13.2539	11.7394	13.2811	13.3197	11.4304	14.0978	10.1334	12.0951	13.1447	12.5377	12.3509
ENSMUSG00000054976	Nyap2	protein_coding	1	81054667	81319479	+	12508	8.9786	13.104	9.89657	13.1465	11.658	9.66033	10.088	11.8786	12.2865	12.1218	11.9402	12.7992	11.8008	11.9237	10.0892	16.4067	11.8061	11.0684	11.8265	11.1186	12.0551	13.2198	11.8086	11.7633
ENSMUSG00000026473	Glul	protein_coding	1	153775690	153785469	+	3782	1282.14	1387.28	1303.41	1388.86	1287.74	1448.83	1337.22	1186.63	1348.12	1375.23	1301.84	1240.52	1345.05	1301.81	1205.53	1337.24	1500.43	1437.85	1440.62	1375.97	1409.47	1420.19	1519.95	1319.91
ENSMUSG00000055980	Irs1	protein_coding	1	82210822	82269137	-	9144	11.7523	11.8925	10.7818	10.8629	9.50465	8.88393	10.9391	8.66636	9.95188	11.4148	10.2289	14.1719	11.2392	10.9605	5.51758	10.9558	9.86913	9.1296	8.24248	10.952	12.069	12.0299	9.31271	12.5517
ENSMUSG00000048960	Prex2	protein_coding	1	11063689	11373905	+	16609	25.027	28.072	21.2283	28.192	21.5096	22.4335	24.178	22.6456	24.4144	26.9623	25.8162	28.5912	26.0577	25.3583	13.704	24.7112	27.8256	22.0302	23.4061	27.3477	27.6281	25.5279	21.0788	24.189
ENSMUSG00000026142	Rhbdd1	protein_coding	1	82294173	82423087	+	6966	7.19833	8.27121	8.77501	8.66824	8.54588	8.30669	8.09725	7.44464	8.28853	7.47485	7.85817	8.41452	8.689	8.01588	6.25755	8.3357	8.87551	9.73861	8.46458	8.8532	7.53563	8.01776	6.84102	6.43143
ENSMUSG00000004110	Cacna1e	protein_coding	1	154266477	154760247	-	25228	97.8422	83.4155	59.8679	51.9511	45.8073	41.7308	70.6568	51.9657	49.0628	72.9102	53.0947	83.7232	56.8103	86.2642	33.4487	55.3186	52.7423	43.3741	46.9234	62.0111	79.8645	80.874	53.9962	69.7554
ENSMUSG00000056708	Ier5	protein_coding	1	154972107	154975382	-	3276	53.6514	57.9553	54.6023	60.7743	56.8368	47.7247	42.3891	52.6701	49.114	49.2289	51.5503	58.5334	53.3385	46.5453	43.2539	62.0368	47.6534	56.0565	67.8462	55.0594	42.9356	52.5823	52.4833	56.6901
ENSMUSG00000026471	Mr1	protein_coding	1	155003023	155022550	-	5981	6.2445	7.41409	8.73037	9.28182	7.88402	8.99218	8.41917	6.46088	8.02714	7.1711	7.74427	8.30249	9.35225	6.40354	7.3306	7.78667	9.7607	9.69526	7.60162	8.72196	8.17289	8.30061	8.69198	8.40053
ENSMUSG00000057715	A830018L16Rik	protein_coding	1	11484329	12046125	+	9183	38.3175	40.3763	43.6951	52.256	53.5255	54.3108	50.2867	53.4178	56.0918	50.9201	59.6004	51.569	46.1752	47.7357	53.3222	56.9417	49.5504	55.8436	59.3102	49.7464	48.7328	45.8554	52.3366	46.0886
ENSMUSG00000026470	Stx6	protein_coding	1	155034461	155084002	+	10637	46.4011	43.6385	41.8746	41.7179	44.4865	42.8093	40.3946	47.2427	42.9965	45.9833	42.0539	42.5596	43.1598	41.9285	33.0705	42.982	41.503	42.6938	43.474	39.5422	44.0172	41.6857	38.0552	40.0901
ENSMUSG00000033722	BC034090	protein_coding	1	155088217	155120190	-	8222	6.89785	5.90751	6.15271	5.43514	4.71761	3.37613	5.78023	4.33208	4.33173	4.95667	4.0208	5.87048	6.0721	5.84812	2.76675	5.41124	5.17701	4.61422	4.41237	5.38129	5.53821	5.41732	4.1	5.88629
ENSMUSG00000026150	Mff	protein_coding	1	82702611	82730111	+	9757	78.5773	85.4343	78.9791	98.4529	94.2268	97.2108	84.2649	95.5512	101.982	89.5148	99.9117	94.1656	82.8531	85.1102	130.289	99.3739	94.0141	99.8113	113.323	84.0599	81.2514	79.4525	97.5717	80.4098
ENSMUSG00000026469	Xpr1	protein_coding	1	155151447	155293075	-	17880	35.9453	37.4045	28.2553	31.4954	25.259	25.7417	32.4854	26.2133	27.7333	32.2022	28.155	38.1818	33.3525	33.9589	13.7249	30.4861	28.6671	26.4333	21.564	28.8529	34.6786	34.3943	24.9791	33.7423
ENSMUSG00000018417	Myo1b	protein_coding	1	51788924	51955230	-	10792	7.41817	10.3862	7.51955	11.0624	10.0585	8.39729	8.27394	7.79443	9.12274	7.91188	9.98683	10.0756	9.71635	7.70583	8.90254	10.5315	8.54935	7.76749	7.2444	10.2757	8.89572	10.026	8.50529	8.57285
ENSMUSG00000026490	Cdc42bpa	protein_coding	1	179788037	179990721	+	21522	77.8781	77.7511	55.7355	60.7315	47.0258	44.7249	65.4754	49.7247	52.0364	64.0694	54.0659	71.6332	62.2249	72.5736	25.6803	54.0108	50.7423	46.1529	39.6976	59.145	70.1267	71.7745	44.209	60.4221
ENSMUSG00000033701	Acbd6	protein_coding	1	155433866	155564117	+	6453	25.5759	26.5425	27.3042	29.0292	28.7687	26.7272	26.4649	30.3841	27.4502	25.2128	28.2809	24.5816	29.6789	24.5357	22.3329	26.7494	25.1688	25.5522	23.4757	26.8999	25.4141	23.7629	22.5112	27.7407
ENSMUSG00000033684	Qsox1	protein_coding	1	155651775	155688635	-	8291	17.1845	16.8635	16.4902	17.5545	17.671	17.2079	17.4906	16.5559	16.0284	17.2851	16.3924	17.1296	16.2421	17.9596	14.1478	15.8954	15.6742	18.3345	15.23	16.0232	18.1442	17.3481	15.3817	15.9178
ENSMUSG00000016918	Sulf1	protein_coding	1	12762501	12931416	+	11294	11.8881	8.23566	24.4827	15.8979	10.1012	15.7951	22.4224	4.97359	7.25164	15.2535	9.37634	21.5121	14.3111	12.3919	8.50683	13.7308	15.4333	22.1519	7.87692	13.4059	16.8837	16.4044	18.6879	25.9608
ENSMUSG00000033671	Cep350	protein_coding	1	155720710	155849001	-	16520	19.9233	19.8015	14.0003	14.6118	11.6644	10.8787	16.9714	11.3092	12.1186	17.2733	13.3193	24.5987	15.636	19.3126	6.87736	15.0374	12.7246	10.6769	11.1504	16.0764	19.3639	19.2066	12.9236	18.4483
ENSMUSG00000026489	Coq8a	protein_coding	1	179992803	180027167	-	5293	43.0884	40.9044	48.9819	42.1866	53.3614	51.3835	46.0742	53.3479	48.9987	49.1874	51.1343	46.8062	43.7384	46.5937	42.1375	44.1251	45.3756	51.6099	46.5615	43.8695	44.6952	41.565	38.4431	40.4118
ENSMUSG00000026159	Agfg1	protein_coding	1	82817204	82878903	+	8384	60.0046	60.3026	53.6073	56.9933	51.3611	49.3957	54.986	58.0544	55.4209	57.8588	56.7744	66.2107	53.4038	61.1082	42.1848	59.8154	54.0457	51.1259	50.0357	51.4639	59.365	59.824	51.5918	57.656
ENSMUSG00000038496	Slc19a3	protein_coding	1	82990244	83016169	-	3065	6.8261	8.37269	6.06431	7.98938	6.24865	5.92676	7.19567	5.86531	6.85942	7.1517	6.69374	8.16368	7.27271	7.3184	4.14633	7.08014	6.63344	5.97745	6.02523	5.20566	6.75296	6.30274	5.87466	6.4683
ENSMUSG00000064302	Clasp1	protein_coding	1	118316788	118537227	+	21844	24.8274	26.2282	18.8997	23.3883	17.9152	16.9497	23.4229	18.7927	18.0103	22.6996	18.9361	23.9311	22.5991	24.6066	11.0015	18.8254	17.3415	16.2679	15.0545	21.1253	25.2889	25.0323	17.713	24.1578
ENSMUSG00000053161	Daw1	protein_coding	1	83137473	83188295	+	2140	5.37311	2.9405	3.98462	2.1731	2.10008	2.67056	2.69049	1.98892	2.38277	2.99524	1.71646	4.15007	3.27703	3.79126	1.54402	3.05603	3.22246	5.08824	3.54821	3.17267	2.92214	4.86432	3.03661	3.49677
ENSMUSG00000026466	Tor1aip1	protein_coding	1	155880345	155912173	-	5406	35.5189	33.9201	32.2202	34.6245	29.9535	27.4484	31.7348	30.0737	30.8221	31.8964	29.3002	34.6852	34.2068	30.678	18.9005	31.9118	30.6372	30.0853	23.2016	30.0584	31.4929	33.9567	26.2951	30.0753
ENSMUSG00000010609	Psen2	protein_coding	1	180054569	180091003	-	4332	19.8973	18.6795	19.8387	18.6019	20.8764	18.446	20.4095	21.1759	19.0326	18.7056	19.7298	18.7007	19.5611	17.8474	14.9909	17.6129	17.7578	18.4928	16.3379	20.3748	18.1153	19.293	17.4072	20.2128
ENSMUSG00000026163	Sphkap	protein_coding	1	83231860	83385921	-	9602	148.356	143.276	127.72	112.793	117.501	117.082	148.18	122.517	120.221	152.045	135.021	151.133	118.082	140.462	70.4248	123.32	117.313	114.752	95.5978	125.132	167.208	140.893	107.085	123.366
ENSMUSG00000038855	Itpkb	protein_coding	1	180158050	180252367	+	10463	28.3747	24.085	27.8465	20.9593	21.2254	20.834	25.3692	20.7197	20.8661	24.5727	21.7919	26.3723	26.9298	23.4567	11.0287	20.2384	23.9545	22.4576	14.8906	22.8091	25.2788	26.1257	19.7192	27.2146
ENSMUSG00000053963	Stum	protein_coding	1	180259952	180310894	-	7375	372.698	339.124	342.473	257.537	295.09	314.062	364.255	316.628	310.74	373.564	310.27	405.153	297.981	367.339	188.534	300.896	288.901	276.003	218.564	285.957	405.041	358.461	271.388	340.068
ENSMUSG00000045658	Pid1	protein_coding	1	84014017	84341901	-	8172	23.7401	24.5928	21.9828	28.3556	23.7409	23.1032	22.104	26.9602	25.1799	25.3223	23.494	27.4813	22.7207	22.2946	25.4885	27.0884	24.4721	23.5718	26.1085	22.4738	25.3493	28.1342	25.3966	25.6752
ENSMUSG00000050565	Tor1aip2	protein_coding	1	155911149	155944607	+	9218	29.5341	30.3566	29.8925	31.8068	30.4002	31.5416	30.9552	30.4138	32.4499	33.0767	32.2383	34.2739	31.0923	31.2715	23.3821	32.6465	31.498	32.9627	30.6917	29.0691	32.2473	31.3156	30.4309	30.2682
ENSMUSG00000015484	Fam163a	protein_coding	1	155951712	156032596	-	3882	18.5291	18.2614	19.2508	18.9425	17.7751	18.8229	17.8231	18.163	21.8047	19.6712	20.4937	18.4813	18.4091	17.8878	7.85687	17.2296	17.0598	16.6739	13.4263	17.1108	19.0128	20.395	16.5304	18.9259
ENSMUSG00000037035	Inhbb	protein_coding	1	119343195	119349978	-	4255	6.42059	7.00161	8.57898	6.67714	9.74964	8.08274	7.52259	8.76579	8.66526	7.86685	8.6959	10.0731	8.37806	7.17842	6.39158	10.0138	8.27114	7.29131	8.23968	9.14842	6.81009	8.20972	8.94063	10.5519
ENSMUSG00000036766	Dner	protein_coding	1	84347560	84673942	-	4784	143.597	149.992	148.501	151.295	164.297	156.387	155.091	176.334	164.538	161.542	175.399	147.917	157.287	146.947	155.536	169.741	171.288	157.592	132.855	159.756	160.926	170.057	151.711	165.52
ENSMUSG00000005886	Ncoa2	protein_coding	1	13209329	13444307	-	15642	32.1565	35.4395	25.7624	28.4529	23.7013	23.7029	31.5122	24.5003	24.7201	29.8382	25.293	32.7631	29.1151	31.0907	13.8768	23.4833	22.8492	21.0993	19.3335	27.1864	32.7089	32.0908	21.9492	31.4624
ENSMUSG00000004451	Ralb	protein_coding	1	119398035	119432524	-	4930	16.2562	16.1345	17.0242	19.8091	20.546	19.8311	17.5974	21.0724	18.9517	16.6774	19.0449	17.6385	18.6278	15.5131	20.2614	18.7125	18.3532	19.4049	20.0986	19.6019	15.4892	16.7295	17.7672	17.9581
ENSMUSG00000098923	Tmem185b	protein_coding	1	119453890	119454959	+	2824	19.7155	19.4975	22.765	22.4885	22.7451	21.6828	19.7663	24.1744	24.6123	22.2493	21.097	22.0415	20.6055	19.5616	18.9457	23.3689	20.4619	22.0945	20.1826	20.7965	21.0521	21.1598	18.9842	20.7512
ENSMUSG00000026496	Parp1	protein_coding	1	180396489	180428817	+	5293	115.039	108.335	110.019	91.7177	95.933	98.2938	119.638	98.7603	90.8091	110.709	96.6661	108.889	95.4107	110.747	61.7297	92.8181	83.8776	94.8114	80.8317	104.03	120.025	109.775	87.3986	108.016
ENSMUSG00000025935	Tram1	protein_coding	1	13634922	13660134	-	3162	50.008	51.6802	51.9349	56.8068	54.4252	54.8998	54.9662	54.4273	57.7818	50.9037	57.8289	59.8378	54.9183	53.3174	58.197	64.3675	59.1856	61.7125	61.4872	48.2051	51.0294	54.2248	57.1157	56.8591
ENSMUSG00000025937	Lactb2	protein_coding	1	13693554	13730770	-	4566	17.3818	17.6361	18.0037	20.7518	18.156	18.0594	18.5514	17.7848	19.0537	17.9203	19.739	18.8586	18.6866	18.8403	18.4532	19.5532	19.2434	19.9487	22.6042	18.141	17.5727	17.559	17.6121	16.559
ENSMUSG00000026600	Soat1	protein_coding	1	156252095	156301901	-	9791	20.15	21.0384	17.7215	20.2679	16.9834	16.9273	18.9374	17.2455	18.909	19.4136	17.9163	22.1878	18.7846	18.7055	13.1355	19.9778	19.9155	17.9352	17.5499	17.7522	19.4665	21.3864	18.8741	20.2684
ENSMUSG00000026499	Acbd3	protein_coding	1	180553608	180581769	+	6780	26.1404	29.4534	24.3905	30.8121	25.7393	26.0854	28.1103	24.863	26.4155	27.1715	27.6833	30.9251	27.7549	28.2621	19.6625	28.7915	26.4626	27.2514	24.846	26.4203	28.7351	30.1754	25.5589	29.7712
ENSMUSG00000026596	Abl2	protein_coding	1	156386356	156477138	+	10800	48.0623	46.8673	37.9159	32.5436	31.5681	30.0113	41.7547	33.1407	31.7352	41.9261	32.6343	52.2357	36.734	43.9139	16.7211	35.6722	30.2308	29.6706	24.3297	36.3888	46.9493	41.9926	29.759	38.3963
ENSMUSG00000026219	Trip12	protein_coding	1	84698910	84818237	-	16601	58.6449	59.7779	48.6292	51.4257	43.094	42.9767	55.7742	44.9352	46.8251	55.8525	48.9428	65.4532	50.1843	61.0473	32.175	52.6635	47.9	46.8354	42.2438	50.2025	60.705	59.3224	45.6847	55.3207
ENSMUSG00000073633	Fbxo36	protein_coding	1	84817562	84878208	+	2148	6.72155	5.95064	9.14386	8.79534	8.27248	8.07686	8.58659	7.22207	7.81561	7.1839	7.21565	7.47825	8.0066	6.72109	8.81548	7.88842	8.80108	11.7881	8.46653	8.06017	7.33965	6.71012	8.57168	8.46053
ENSMUSG00000026220	Slc16a14	protein_coding	1	84883619	84912855	-	3352	13.6439	14.0797	11.4046	12.7247	11.2829	12.2087	14.3528	13.366	11.4443	15.6756	13.9785	15.6666	11.8056	13.3836	5.87654	12.2384	13.0887	10.854	10.2636	11.6804	15.4501	14.99	11.7127	13.6555
ENSMUSG00000026104	Stat1	protein_coding	1	52158599	52201024	+	7105	7.64158	8.45536	11.597	9.80772	7.95051	9.62363	7.87017	9.0804	10.4892	8.78766	9.14193	9.16294	8.88327	8.51398	7.78071	9.53938	11.0447	8.63585	8.70799	8.87111	8.92535	9.94587	8.2887	8.16583
ENSMUSG00000060519	Tor3a	protein_coding	1	156481187	156501895	-	3892	8.70765	9.87777	14.9426	12.5088	11.0676	12.8485	11.9853	9.55458	11.6503	11.0811	10.7039	11.9254	13.0206	10.0552	9.46933	11.075	13.8999	13.6113	10.5256	11.9497	9.97981	10.0556	11.6181	12.2353
ENSMUSG00000038806	Sde2	protein_coding	1	180678692	180693818	+	3471	35.5432	36.1452	34.5313	31.8411	34.0228	31.3129	36.5496	32.2533	32.7037	34.9728	34.2515	39.7818	35.5015	38.2586	26.7644	40.3952	30.7949	34.2839	32.1929	32.9271	38.2905	37.1418	32.6462	34.5502
ENSMUSG00000033557	Fam20b	protein_coding	1	156506102	156546642	-	8770	56.4862	64.4985	59.6162	69.8708	63.725	63.3035	65.2845	61.4763	67.911	64.9761	68.3629	72.9829	66.5796	65.1665	42.7625	68.3458	62.4314	63.6369	57.9559	62.3855	67.0561	67.7708	60.2196	64.604
ENSMUSG00000025932	Eya1	protein_coding	1	14239178	14380459	-	7808	11.8476	12.4289	10.1847	11.0093	9.62558	9.73744	13.0108	8.80795	10.66	11.0268	10.2121	11.869	11.8151	12.1483	6.39656	10.5968	9.34979	9.9059	7.67183	8.49268	13.3332	11.1271	8.32267	9.64611
ENSMUSG00000026520	Pycr2	protein_coding	1	180731858	180735653	+	2958	43.3734	35.0346	44.7955	35.3489	41.1622	40.021	34.7725	49.9262	38.0307	37.2928	35.3457	36.8906	35.929	30.4939	45.8846	34.9728	33.9248	40.2005	39.0754	38.4081	33.1699	34.4132	38.491	37.4867
ENSMUSG00000038793	Lefty1	protein_coding	1	180762587	180765375	+	1758	22.13	16.8346	21.1457	11.6145	19.6647	17.5314	16.3756	24.2428	12.9855	17.7803	13.6068	15.507	15.1966	12.3521	12.5784	12.8512	12.9178	14.1574	13.011	15.1908	15.4809	13.6645	11.5514	18.9059
ENSMUSG00000026384	Ptpn4	protein_coding	1	119580197	119765343	-	11321	34.594	40.4895	33.979	46.9059	37.0716	36.6711	36.8247	39.8867	43.1358	42.4151	46.0893	49.2179	39.859	40.0592	26.5597	44.5601	41.0014	37.1677	37.262	38.4125	43.2949	41.0238	40.1208	40.578
ENSMUSG00000036975	Tmem177	protein_coding	1	119835620	119840938	-	3341	14.4651	15.4798	14.6253	19.3348	18.2114	16.0671	15.8313	18.8914	17.4225	17.0062	17.0011	20.5493	14.7931	15.6775	15.8999	16.6385	17.082	16.1923	19.3883	16.5623	15.4218	18.9939	19.7339	17.5401
ENSMUSG00000092083	Kcnb2	protein_coding	1	15357478	15782772	+	15165	8.0098	8.88894	5.74922	8.42345	7.13069	6.31231	7.72848	6.52176	7.36632	8.25514	7.90456	8.94238	8.28532	8.90621	4.34092	7.65796	6.74263	5.84107	5.62519	7.99907	8.009	7.74868	6.24017	7.47216
ENSMUSG00000026519	Tmem63a	protein_coding	1	180769909	180802677	+	4492	57.3155	60.7624	44.9615	47.6062	38.1108	35.5779	45.9043	43.6235	42.1232	44.2351	36.1993	43.6338	47.5976	52.0867	19.4079	36.4858	40.4443	40.9587	33.8701	39.3989	46.4496	51.4724	31.1632	39.0506
ENSMUSG00000025925	Terf1	protein_coding	1	15875870	15914276	+	4608	9.64358	10.8181	8.21287	12.7097	9.1078	8.9474	9.57237	8.99364	10.453	10.0634	10.46	10.9607	10.4177	9.96866	9.26661	13.3324	10.8628	9.30208	11.25	10.7314	10.2258	10.5784	9.57782	11.1988
ENSMUSG00000038776	Ephx1	protein_coding	1	180803775	180848469	-	1950	83.484	70.3892	104.998	86.5249	82.1894	104.775	115.103	63.5857	75.0689	92.5253	82.6074	86.8907	96.6301	82.5403	73.5137	77.4931	102.496	115.979	69.6581	97.3163	98.9611	83.5645	84.6312	93.495
ENSMUSG00000050777	Tmem37	protein_coding	1	119995107	120001804	-	1311	3.56105	3.07494	5.55419	5.37629	3.90271	4.43711	4.31736	3.93008	3.41079	3.31986	2.66518	2.70973	2.61094	2.63927	5.81624	3.25008	3.80908	5.47125	3.36073	3.5389	3.15756	2.51949	2.47839	4.74425
ENSMUSG00000043716	Rpl7	protein_coding	1	16171519	16174886	-	2687	301.513	339.648	341.842	343.466	377.305	396.592	331.84	331.145	389.088	352.139	386.304	352.682	336.431	335.649	556.724	374.49	397.358	402.604	468.261	347.898	337.028	337.305	436.73	323.847
ENSMUSG00000026516	Nvl	protein_coding	1	180914703	180971769	-	13488	37.5546	35.7558	25.2808	26.8877	21.2529	20.8753	27.8118	25.9299	24.0556	30.778	24.1513	32.7106	24.245	36.4185	21.1431	29.0848	24.9555	21.3806	28.3564	21.9723	33.0284	32.214	25.6953	26.3708
ENSMUSG00000025921	Rdh10	protein_coding	1	16175998	16202771	+	4160	14.7762	13.8267	16.8588	15.2662	14.8753	16.3629	16.3271	12.9374	14.1999	15.4272	15.14	18.4529	15.9346	14.8568	11.8837	17.4121	17.7489	17.7201	15.2783	15.1785	16.5142	16.2169	14.5145	17.4275
ENSMUSG00000062169	Cnih4	protein_coding	1	180972258	180993813	+	3783	45.2498	47.9269	46.55	53.9546	50.6451	48.1807	45.7626	48.4832	53.8956	47.045	51.0831	53.5672	48.9045	46.7728	49.1812	55.7395	51.0415	53.8664	55.5816	46.1249	46.1449	47.837	51.1396	46.9345
ENSMUSG00000026103	Gls	protein_coding	1	52202607	52272382	-	15057	126.756	125.821	117.005	120.029	103.567	106.893	122.307	114.064	113.986	131.942	116.027	130	111.204	143.347	80.6551	128.302	119.514	107.833	111.088	112.084	132.035	133.803	109.181	113.532
ENSMUSG00000002881	Nab1	protein_coding	1	52496453	52539459	-	4100	32.8527	37.6265	37.0387	41.542	36.1895	38.1332	38.1305	36.4024	42.3047	37.0962	40.8403	44.66	41.3766	40.9157	31.0893	48.7956	39.8162	39.7529	41.224	36.3487	39.9993	39.3535	36.7843	37.2614
ENSMUSG00000043015	Nemp2	protein_coding	1	52669862	52691078	+	7078	6.71799	6.62617	4.53466	5.60526	3.9953	4.1525	5.00483	5.17468	4.93211	5.15407	4.58207	4.44074	5.3904	7.16419	5.17102	5.16587	6.28253	5.1036	5.43014	3.90091	4.41748	5.72726	4.91568	3.80329
ENSMUSG00000038733	Wdr26	protein_coding	1	181000793	181039566	-	8297	90.3411	96.6995	82.4725	81.6572	74.7662	71.6232	88.6013	73.6073	82.8637	89.2147	81.8919	94.7261	84.0901	96.9375	53.3796	88.4843	75.3912	73.2226	69.7563	83.3993	100.432	92.5649	76.0535	84.5095
ENSMUSG00000003721	Insig2	protein_coding	1	121232082	121260318	-	3473	77.9161	79.2416	79.3404	93.5434	85.2072	85.7744	81.29	90.2541	92.9498	93.6021	92.0673	100.798	81.419	84.6839	89.5047	95.5517	89.8665	96.1735	107.833	76.9595	88.8113	90.4955	102.131	88.9281
ENSMUSG00000041439	Mfsd6	protein_coding	1	52695445	52766621	-	8231	73.199	80.5362	66.8376	77.0505	62.6227	60.6668	77.3253	62.5151	66.8016	77.7971	70.913	81.609	73.5564	82.248	33.2419	69.6071	58.0693	57.9243	54.1547	75.2694	84.2878	79.5172	59.426	74.7262
ENSMUSG00000026514	Cnih3	protein_coding	1	181180193	181288206	+	2751	122.972	122.805	120.433	130.165	177.465	148.35	139.339	155.023	155.784	142.417	153.031	140.98	135.047	124.995	171.156	149.373	130.999	140.482	140.836	138.702	132.514	124.397	145.471	130.248
ENSMUSG00000026102	Inpp1	protein_coding	1	52824586	52856727	-	6460	30.0316	31.2929	28.476	31.5173	28.7054	29.8578	30.3487	31.1661	30.3107	31.1266	33.1181	31.5485	31.5335	32.137	25.9285	33.0861	31.7858	30.113	32.5633	27.9218	30.8674	30.2447	28.8368	28.523
ENSMUSG00000050625	Ccdc121	protein_coding	1	181337198	181339016	-	1819	5.13309	4.1621	4.4771	3.67509	3.611	4.20782	4.02367	4.34113	4.26959	4.78542	3.05368	6.70804	5.96659	5.18183	2.30555	5.71985	5.94815	5.22602	5.30814	4.23022	4.64831	6.05288	3.79576	4.64811
ENSMUSG00000041426	Hibch	protein_coding	1	52884088	52960140	+	6059	13.3698	14.2803	14.4845	17.1494	15.6335	15.5464	15.172	15.1586	16.8963	14.9281	16.7234	16.0981	15.1017	14.6705	15.9826	17.5643	18.1712	17.4008	19.2622	14.9596	15.1905	15.2311	17.9869	13.5052
ENSMUSG00000026339	Ccdc93	protein_coding	1	121358778	121434189	+	11445	19.0358	18.4619	15.0182	16.9579	12.614	12.769	17.292	14.308	14.2434	17.894	14.9827	20.5602	15.0779	19.1714	8.36129	14.4673	13.9207	13.2215	14.7351	14.8604	18.6772	20.3684	15.5196	19.029
ENSMUSG00000050534	Htr5b	protein_coding	1	121437571	121456194	-	1935	14.9676	15.0914	15.2504	12.317	15.1503	13.7654	16.9958	19.131	15.1221	17.5443	17.2237	17.1616	13.3751	15.5385	11.2308	14.2361	14.1325	16.7926	13.7102	14.0936	16.5683	20.5875	11.964	16.7747
ENSMUSG00000043629	1700019D03Rik	protein_coding	1	52961483	53059338	-	4330	8.50568	11.0131	9.44822	13.0223	9.99594	10.3703	10.6377	11.6017	11.5951	10.7278	12.2489	11.6109	10.431	10.5536	9.59741	11.3507	10.6541	11.0369	12.9465	9.17289	10.1297	11.0495	10.4429	9.7183
ENSMUSG00000001674	Ddx18	protein_coding	1	121481564	121495718	-	2483	34.6445	36.193	38.1619	37.546	41.4625	37.484	36.2759	39.8318	42.5573	39.742	42.1795	45.9383	37.4898	36.2793	33.5754	42.3814	37.0627	44.8977	42.3221	37.4157	42.0338	37.7716	39.0389	36.6736
ENSMUSG00000004880	Lbr	protein_coding	1	181642900	181670611	-	4761	15.0356	14.4562	14.3282	14.8195	15.2485	13.1827	13.8356	14.1038	13.8409	12.9645	12.9466	16.4966	13.0639	14.2093	12.4923	16.5045	14.3097	15.3017	14.4523	11.7651	13.4306	14.1067	13.1657	12.7169
ENSMUSG00000026097	Ormdl1	protein_coding	1	53336254	53349468	+	4711	6.86351	6.97089	7.5452	11.3676	9.23155	9.44499	6.64944	9.15364	10.5242	8.23082	8.3106	11.2948	8.08104	7.16741	13.8388	11.0006	9.18674	10.8047	12.8745	7.87858	7.38483	9.58221	11.8398	9.48931
ENSMUSG00000036707	Cab39	protein_coding	1	85721162	85779297	+	7077	134.073	150.59	132.268	152.893	140.793	140.96	139.7	136.515	145.468	146.526	146.647	161.362	145.373	143.641	105.446	150.126	138.806	141.224	135.627	140.261	150.925	147.303	139.629	143.653
ENSMUSG00000026223	Itm2c	protein_coding	1	85822002	85836396	+	2491	1135.6	1058.86	1212.41	996.455	1178.26	1216.41	1077.1	1216.66	1133.86	1128.68	1108.57	1062.09	1089.01	1064.05	1313.3	1101.12	1198.43	1206.05	1187.53	1206.36	1107.37	1110.18	1240.99	1132.76
ENSMUSG00000026224	4933407L21Rik	protein_coding	1	85856204	85868346	+	3343	5.84466	5.14703	3.72578	4.91231	5.54288	4.2128	3.61975	5.41106	5.30341	4.49756	4.93112	4.66645	4.54517	5.28219	10.7203	5.24644	5.61945	5.50623	6.6178	3.79113	4.42619	4.58097	5.18364	3.86639
ENSMUSG00000026096	Osgepl1	protein_coding	1	53352783	53365502	+	6147	10.0139	10.6209	7.98026	11.5845	10.5281	10.2933	10.1286	10.6596	11.2051	9.88686	11.7327	9.81203	10.7702	11.2578	12.7147	11.558	11.9536	10.5863	13.2524	9.0571	10.5599	10.9749	11.3424	8.52149
ENSMUSG00000036815	Dpp10	protein_coding	1	123249200	124773776	-	17227	14.4032	24.5822	14.1376	37.4893	29.2667	23.6547	17.4022	28.9755	27.7281	20.1336	29.7475	26.2296	26.3103	17.5157	43.1928	35.4208	25.0536	24.8417	35.1257	24.58	19.5304	24.2635	32.4251	24.5284
ENSMUSG00000025920	Stau2	protein_coding	1	16298898	16590291	-	6747	88.7738	104.298	99.0617	123.625	112.028	115.939	104.79	110.812	120.341	112.197	121.632	118.903	106.91	105.962	106.987	122.059	111.25	114.662	116.515	104.269	108.401	105.196	110.922	101.634
ENSMUSG00000026227	2810459M11Rik	protein_coding	1	85973585	85981075	+	3331	28.9133	27.0971	22.0613	25.7407	29.2672	25.8274	21.328	26.4803	28.9441	25.2058	26.7885	31.4381	25.8655	23.1749	16.6725	28.4983	32.8031	24.517	24.3152	24.2216	23.5063	21.9957	23.2479	24.3906
ENSMUSG00000025939	Ube2w	protein_coding	1	16611014	16689536	-	4930	60.5883	61.028	61.295	71.5871	68.8467	68.7257	62.8478	69.056	77.9231	69.3582	72.8539	76.6321	63.8594	63.0448	79.267	79.2918	72.8821	71.7122	83.703	66.7704	65.0832	62.8777	78.5107	66.116
ENSMUSG00000026094	Stk17b	protein_coding	1	53794665	53824383	-	5185	4.46862	5.02519	5.45109	8.22627	6.78744	5.98347	4.61116	4.9145	6.33941	4.60912	9.3997	6.12159	6.13467	4.53321	6.22557	7.35766	9.63106	6.96688	7.19569	6.83097	5.40176	5.21215	4.96097	5.13561
ENSMUSG00000079658	Eloc	protein_coding	1	16711949	16727266	-	3026	152.138	164.121	156.855	192.703	198.216	189.268	156.249	183.261	206.516	177.776	200.44	187.785	168.049	158.269	258.412	204.434	190.331	201.883	229.4	174.3	167.594	153.381	200.165	154.028
ENSMUSG00000026342	Slc35f5	protein_coding	1	125488332	125523557	+	2956	32.4935	32.6302	34.4215	36.2823	43.3653	39.1159	34.829	37.2663	41.188	37.3983	38.6732	41.3046	36.0946	36.69	42.2183	45.187	37.3265	42.508	42.0828	38.0513	39.4792	36.4004	38.746	30.871
ENSMUSG00000025940	Tmem70	protein_coding	1	16735431	16748419	+	1820	84.4594	83.4665	94.2832	106.04	104.32	107.156	87.775	112.992	111.853	96.8298	109.675	104.002	92.6606	84.5682	133.509	108.726	105.832	114.624	125.265	92.3299	87.1079	88.5435	105.925	93.3384
ENSMUSG00000025779	Ly96	protein_coding	1	16758275	16779835	+	1021	4.48784	5.39284	3.19053	5.4088	3.92771	2.99864	3.91878	3.12655	4.61008	3.9528	4.65065	5.29473	3.76138	5.14181	5.10331	4.46437	3.72647	4.73994	3.85622	3.54659	3.96816	4.21546	4.37572	3.90255
ENSMUSG00000026344	Lypd1	protein_coding	1	125795359	125840838	-	7038	68.2497	62.8105	70.4212	72.3636	72.1474	79.491	71.9772	88.6128	79.5072	76.9072	67.4287	73.9904	72.2884	72.2186	131.924	77.0556	70.9872	76.6698	79.9172	65.6634	71.5444	72.0474	96.0832	72.8389
ENSMUSG00000042686	Jph1	protein_coding	1	17034784	17168113	-	4998	50.0426	48.1975	48.7676	32.6242	37.6555	38.5713	49.6137	39.039	35.8495	44.9658	42.3397	46.2004	41.0416	51.564	21.0283	41.5748	37.0871	39.008	31.6978	39.2138	48.9193	38.2507	31.6921	39.5498
ENSMUSG00000025777	Gdap1	protein_coding	1	17215586	17234495	+	7731	75.6407	81.3444	73.4778	87.2783	80.2578	80.5102	81.733	86.4576	87.7634	84.0262	93.2413	91.4521	76.1539	87.5365	67.4959	87.3875	82.018	80.8525	90.8448	76.2879	84.9087	83.3135	82.7773	77.4849
ENSMUSG00000042807	Hecw2	protein_coding	1	53846035	54234327	-	12947	10.9245	15.3784	11.1076	17.909	15.3374	11.997	14.2081	11.7786	15.4691	13.8317	14.9676	15.3238	15.9596	13.6113	9.7667	17.4117	11.7731	12.7223	11.5124	16.6674	14.5648	13.506	11.2827	13.1059
ENSMUSG00000025776	Crispld1	protein_coding	1	17797269	17835799	+	4515	7.86994	8.53657	7.74543	7.69278	8.13156	7.66249	9.22919	7.64081	8.60064	8.88608	8.79042	9.20229	7.48881	7.95422	6.47387	10.4467	7.3735	8.19213	8.26349	7.91984	8.38817	7.8478	8.09594	7.55509
ENSMUSG00000041303	Gtf3c3	protein_coding	1	54435163	54478130	-	4925	34.6696	39.4889	36.0868	42.1372	37.6241	36.4285	38.8368	39.5039	40.0444	39.5266	41.4938	43.0592	36.2763	40.0699	35.4031	44.4646	37.0816	42.8148	41.1517	34.7172	39.0574	38.7364	34.0861	35.6568
ENSMUSG00000022995	Enah	protein_coding	1	181723949	181847555	-	21452	52.8593	49.4915	37.8514	38.9092	30.9576	30.5323	45.4182	33.8079	35.2015	41.9792	34.5467	43.1065	42.9263	47.0367	20.154	37.438	33.4933	30.9268	28.5441	38.0799	47.1254	47.0322	31.1318	43.8257
ENSMUSG00000073678	Pgap1	protein_coding	1	54512153	54596841	-	16611	9.24867	11.3588	7.95964	11.9333	9.83986	8.49064	9.21766	10.6606	11.1597	9.73745	10.3501	13.1386	10.7556	10.099	7.86487	12.7299	9.24784	9.51544	9.65589	10.7089	10.2387	12.2261	11.3858	11.6308
ENSMUSG00000026511	Srp9	protein_coding	1	181952302	181959484	+	5541	45.0137	44.3616	47.5505	53.1892	55.9643	55.7694	45.5971	53.3253	57.4664	47.5715	56.1863	52.8368	51.3333	45.4557	71.9712	56.4923	54.4599	54.3844	58.2488	51.2389	43.0603	43.751	54.3386	48.4775
ENSMUSG00000036155	Mgat5	protein_coding	1	127132752	127416073	+	10291	48.1124	54.5549	37.352	45.3164	38.464	33.2212	42.2648	38.7471	38.3056	41.9697	40.2206	47.315	45.1626	45.8772	22.3272	39.372	38.7622	34.6651	28.694	41.4654	44.6413	48.2227	32.9411	43.95
ENSMUSG00000038633	Degs1	protein_coding	1	182103337	182110369	-	2591	134.97	141.697	163.738	169.248	161.659	172.439	163.876	164.12	168.19	161.779	172.335	146.288	166.908	151.409	175.692	168.273	178.415	190.183	169.794	155.74	158.985	150.931	162.762	160.796
ENSMUSG00000026594	Ralgps2	protein_coding	1	156631736	156767172	-	12085	23.5148	22.2111	19.4791	17.6472	16.769	17.5818	20.5511	20.1029	19.3118	21.5039	17.7847	25.5933	19.1842	21.3944	11.5149	19.7933	19.0472	16.6117	15.9948	17.9593	22.1848	24.0686	17.8344	22.412
ENSMUSG00000047539	Fbxo28	protein_coding	1	182140667	182169183	-	5318	41.5853	49.106	42.5181	51.5118	47.0909	45.6151	49.1423	45.8834	49.0043	48.5693	49.1419	56.2287	47.3005	47.5189	34.3402	55.8613	45.1847	46.5735	44.4212	44.5782	52.2857	48.2771	45.8232	48.9204
ENSMUSG00000026347	Tmem163	protein_coding	1	127414283	127605833	-	4292	10.9579	13.516	10.6927	14.5089	15.7227	13.9099	11.9597	15.3058	15.1523	11.2837	14.904	12.1635	16.5144	13.2045	15.3674	14.4756	17.7571	13.2689	15.005	12.8661	12.4357	15.3917	11.1662	12.9064
ENSMUSG00000026510	Trp53bp2	protein_coding	1	182236737	182289997	+	4418	47.0431	47.2253	45.8664	46.3971	38.8117	39.0843	53.1672	35.7343	37.0223	45.3522	41.1047	48.1578	48.3571	47.9089	22.6958	39.7435	39.0764	40.9797	29.8118	39.9308	50.836	47.6675	35.0866	44.456
ENSMUSG00000062590	Armc9	protein_coding	1	86082502	86204419	+	13006	13.2746	12.0957	12.0517	11.8498	11.6848	11.4718	12.2303	14.115	11.7196	12.6859	11.5932	13.1048	11.8496	12.7239	12.3997	11.7862	12.1768	11.8074	12.8657	11.502	12.1353	13.2369	12.4702	12.6354
ENSMUSG00000026349	Ccnt2	protein_coding	1	127701901	127733669	+	12345	47.3206	47.1743	34.0321	38.7654	29.5719	30.4135	37.4697	38.1115	35.2556	41.7238	32.781	42.9771	34.6118	46.4785	28.7112	38.9375	40.1623	31.9286	42.2583	32.623	42.3649	47.5856	38.361	39.5896
ENSMUSG00000052331	Ankrd44	protein_coding	1	54684499	54965546	-	14175	4.37304	4.93869	3.94054	5.05437	3.87288	3.90215	4.46802	3.55184	4.32226	4.12555	4.07662	5.15939	5.00034	4.81462	2.69859	5.00516	3.68226	4.21275	3.6439	4.6381	4.52961	4.89342	3.17086	3.68164
ENSMUSG00000026234	Ncl	protein_coding	1	86272441	86287122	-	10188	113.143	129.244	102.703	115.613	104.709	99.399	130.643	85.6326	102.973	111.818	113.976	124.414	123.123	126.902	63.056	107.308	94.9151	101.331	93.2736	130.752	140.11	131.325	109.058	127.412
ENSMUSG00000026509	Capn2	protein_coding	1	182294825	182345089	-	6345	58.2903	67.1447	58.9355	71.0368	60.2493	61.7951	63.3049	60.4522	63.3768	63.7433	64.4857	65.7741	67.2496	65.3073	47.4691	63.1081	67.7033	62.9928	58.1073	67.7346	67.1292	70.7669	63.0503	62.9966
ENSMUSG00000051590	Map3k19	protein_coding	1	127742528	127782768	-	5345	5.45092	5.13229	5.64642	5.75051	4.3852	4.8306	5.75117	4.5264	4.59388	6.08491	4.79382	7.88889	6.12285	5.53596	3.40003	5.8397	5.11627	5.7559	5.31414	4.1495	6.55831	8.46434	6.18021	7.41827
ENSMUSG00000041859	Mcm3	protein_coding	1	20873192	20890536	-	3752	4.97712	4.48114	5.28588	5.59691	5.91533	5.52155	5.22789	4.71673	5.54072	5.29384	4.94278	5.02225	5.05101	4.51559	3.45487	4.48967	5.67236	6.26494	4.97197	5.03664	5.07046	4.42841	4.25775	3.83344
ENSMUSG00000025982	Sf3b1	protein_coding	1	55024328	55066640	-	11370	147.292	144.311	113.851	122.671	110.784	108.444	128.812	120.908	116.451	137.005	126.885	140.823	116.734	147.268	110.397	136.189	134.029	115.613	133.054	115.836	145.143	139.602	123.094	121.987
ENSMUSG00000026238	Ptma	protein_coding	1	86454448	86457931	+	1462	660.354	681.603	717.984	631.999	654.997	668.932	690.854	688.439	668.688	675.72	654.773	622.52	687.249	668.872	704.096	658.722	736.482	726.111	832.978	709.756	692.257	726.596	864.149	760.181
ENSMUSG00000025931	Paqr8	protein_coding	1	20960830	21009874	+	5488	136.235	141.715	136.243	154.462	123.24	131.584	140.655	128.263	135.826	149.37	131.317	155.806	134.981	129.51	74.1715	138.27	119.309	124.889	108.16	120.21	155.93	159.24	117.497	139.63
ENSMUSG00000041809	Efhc1	protein_coding	1	21021850	21061065	+	2208	6.65637	4.36397	7.98415	4.70598	5.386	6.42457	7.99968	3.4495	3.6595	6.91701	4.46331	8.46423	6.80595	6.37634	4.14407	5.96871	7.59265	8.96287	4.45788	5.38118	7.21998	6.70911	5.15041	6.42605
ENSMUSG00000026239	Pde6d	protein_coding	1	86470716	86510239	-	2178	57.3188	61.576	61.1459	74.9317	73.5221	75.767	59.5919	72.6402	74.3061	64.6729	75.1527	67.2282	68.4987	60.7522	108.355	70.0178	75.553	78.4043	81.9066	62.2943	59.8091	57.9048	71.4828	63.0485
ENSMUSG00000025981	Coq10b	protein_coding	1	55091929	55111112	+	4805	13.5124	16.7384	15.4133	22.3206	21.2244	19.2213	16.6538	17.9025	19.657	17.0454	20.1556	22.6459	18.956	16.2643	25.0996	26.3139	17.2965	19.6399	25.6159	19.8763	17.1203	16.019	21.9767	18.5669
ENSMUSG00000036104	Rab3gap1	protein_coding	1	127796510	127870648	+	11739	41.8684	43.2189	40.9553	47.1236	41.5472	41.2074	45.0154	43.781	42.629	46.1494	44.3261	49.3008	42.273	45.8491	31.0486	45.2863	40.22	44.3176	40.2154	40.4475	48.866	48.1236	42.6133	44.5556
ENSMUSG00000025933	Tmem14a	protein_coding	1	21288799	21300391	+	1351	90.87	103.272	92.264	125.802	117.3	118.143	100.621	109.686	121.36	109.358	122.019	105.752	110.738	97.9411	146.463	120.213	108.513	114.309	133.641	112.153	103.201	96.0178	115.441	92.5792
ENSMUSG00000026240	Cops7b	protein_coding	1	86510626	86537097	+	5515	16.8833	15.7602	16.2086	17.6552	19.1439	16.8393	15.3592	17.8521	16.472	17.4768	16.2774	19.1143	15.8193	16.1392	19.8865	17.7157	15.4362	17.3152	19.1905	16.6403	16.1459	16.0802	18.3373	16.2823
ENSMUSG00000070565	Rasal2	protein_coding	1	156962752	157240165	-	13740	42.6421	48.0165	36.7829	38.7325	33.5793	31.7376	42.6714	32.6566	34.805	41.8762	34.4345	48.5903	39.2459	44.5124	23.5764	40.3714	30.8061	34.6495	32.2574	37.9336	48.9609	42.9874	31.6483	38.2791
ENSMUSG00000026241	Nppc	protein_coding	1	86594013	86598293	-	1042	7.79916	8.20931	9.65454	15.2021	12.541	10.0878	9.45904	17.0376	11.7447	7.36655	12.725	6.89265	11.2971	7.90078	20.2458	12.2673	9.01432	13.6015	12.2351	13.0317	7.10016	8.54918	11.5634	10.166
ENSMUSG00000025980	Hspd1	protein_coding	1	55116994	55127402	-	2642	280.044	304.905	283.368	311.142	273.032	279.276	320.834	276.266	292.414	309.345	306.142	332.031	295.994	319.96	183.556	310.546	285.948	302.402	268.526	304.526	334.735	351.347	309.401	342.678
ENSMUSG00000036086	Zranb3	protein_coding	1	127881921	128030784	-	9079	5.70396	5.83722	5.02318	5.60239	5.12524	5.08076	5.49258	4.8731	6.01388	6.40633	5.82208	6.43065	5.66445	6.53141	4.01733	5.62079	4.87167	5.88249	5.12132	5.94521	6.31538	6.1297	4.81644	5.26644
ENSMUSG00000033488	Cryzl2	protein_coding	1	157286147	157320208	+	2534	15.5236	13.8521	20.1904	16.3736	21.1189	19.8952	18.3313	18.0343	18.7917	15.427	18.1727	16.7011	19.2407	16.1501	19.3586	17.9487	20.5983	23.1566	19.7548	21.3903	16.5446	16.5899	15.2799	19.9812
ENSMUSG00000025979	Mob4	protein_coding	1	55170390	55193097	+	4855	55.2917	60.7962	61.9656	74.6386	75.0086	73.7182	65.1654	76.075	79.9994	71.9454	81.9697	74.8413	65.6025	63.8959	97.8986	83.7822	79.6651	81.2217	98.7051	68.4312	69.9527	68.9	90.0689	66.6369
ENSMUSG00000053333	Dis3l2	protein_coding	1	86631530	86977817	+	8901	13.6078	14.9677	13.6164	15.2575	13.8345	13.9419	15.7657	14.2007	13.652	14.5269	14.6752	13.7172	15.2322	14.879	8.72361	13.203	12.1022	13.243	10.8898	14.353	14.3478	14.2588	11.7572	13.6478
ENSMUSG00000025978	Rftn2	protein_coding	1	55209318	55265941	-	5871	27.0364	29.2742	29.146	32.0801	30.4782	30.5066	29.6203	33.1195	35.8903	31.7963	32.7325	30.5174	34.0145	29.4676	22.9017	31.8315	31.6534	30.7053	31.4711	27.0223	29.2836	31.3013	27.3485	30.7887
ENSMUSG00000046994	Mars2	protein_coding	1	55276336	55287629	+	11294	12.8373	13.0761	11.4863	12.2692	10.7807	10.1475	12.1314	11.8315	12.1694	12.4369	12.0576	14.4964	11.6056	14.0188	9.69959	14.0642	12.612	11.1716	12.359	11.2918	12.5399	12.2391	11.9991	10.9109
ENSMUSG00000028033	Kcnq5	protein_coding	1	21468627	22031805	-	7689	48.5512	57.4286	49.7304	60.4627	44.0619	46.2553	62.7737	45.6755	45.1162	53.4143	52.3283	58.3047	58.5892	60.7816	25.0071	49.3321	40.4212	43.3501	34.4175	48.6247	61.8329	51.2244	36.852	50.5442
ENSMUSG00000038349	Plcl1	protein_coding	1	55445080	55793444	+	6687	35.2437	40.1702	29.7015	31.0233	24.5773	26.7686	37.3742	26.6074	28.3432	32.4723	28.4837	35.0739	33.8715	32.8839	14.7667	26.2431	27.0262	26.5707	23.4953	26.6524	39.1185	33.948	24.8413	31.5223
ENSMUSG00000056211	R3hdm1	protein_coding	1	128031038	128165473	+	31486	37.7603	43.0752	26.4461	38.7755	23.2703	22.7275	32.0415	26.8492	27.2299	33.276	26.6872	30.9635	31.6302	38.6785	20.2538	31.8077	28.6992	21.5074	30.6422	29.3301	32.4962	37.9027	28.2494	31.9797
ENSMUSG00000026247	Ecel1	protein_coding	1	87075377	87084243	-	3500	9.6582	8.82097	5.94021	4.54663	6.63756	5.45258	7.02629	15.569	11.9914	4.34104	4.63313	7.61241	12.4752	5.86339	19.0264	8.91806	6.3865	8.66662	9.40107	3.6534	7.17189	7.29247	15.1628	9.635
ENSMUSG00000026353	Ubxn4	protein_coding	1	128171701	128207115	+	4659	87.2895	90.9155	80.6333	89.273	79.5888	85.1432	93.2724	81.2828	84.914	87.7958	84.572	94.4995	88.5217	91.0663	60.3374	89.3699	85.3899	85.5846	83.441	80.2237	90.9115	93.669	84.1235	96.6823
ENSMUSG00000026354	Lct	protein_coding	1	128212493	128256055	-	6406	58.7475	46.4755	36.0147	21.9827	24.8028	26.9392	34.9614	29.3219	26.0841	39.0726	24.8382	37.9024	25.8044	37.1387	7.20135	24.1614	23.9429	24.4311	18.6139	26.7086	44.2029	34.4215	20.7955	31.2211
ENSMUSG00000004031	Brinp2	protein_coding	1	158072839	158183799	-	8767	47.0584	49.8064	39.9982	47.1352	45.7734	45.5964	48.1425	53.0716	43.2642	45.4113	45.7918	45.7004	47.5187	43.2778	38.7763	40.8927	41.2555	40.8094	40.3114	41.0711	45.0677	45.4167	42.0183	46.5685
ENSMUSG00000026355	Mcm6	protein_coding	1	128259327	128287401	-	4666	22.8643	18.9229	19.4453	15.8376	18.656	18.3067	20.4753	17.4756	18.7798	19.6053	19.988	18.1731	18.8587	19.2548	10.3498	18.1147	17.1747	18.0025	13.7621	17.34	21.5376	17.3328	13.1146	17.2455
ENSMUSG00000038331	Satb2	protein_coding	1	56833140	57017809	-	6788	10.2655	25.4788	9.85199	30.7223	13.8425	11.5615	13.6289	11.336	10.5861	15.365	15.165	14.6081	19.5556	14.0089	7.09564	16.9626	8.7229	11.4071	12.6224	18.1874	13.0012	13.9788	11.7472	16.1924
ENSMUSG00000038323	1700066M21Rik	protein_coding	1	57416779	57424582	+	3235	38.4034	41.2136	39.6271	53.436	52.8124	48.0772	41.0862	52.6625	51.9432	49.0701	54.9731	53.7607	43.7948	41.8611	58.573	61.1997	50.4258	52.1722	60.9111	44.5288	46.5019	42.3267	53.0648	45.9328
ENSMUSG00000026356	Dars	protein_coding	1	128291444	128345096	-	4358	65.188	68.6997	81.0361	80.066	82.2619	87.6518	82.7186	82.2192	87.1427	81.6575	89.8787	81.8348	75.6511	78.4379	86.8423	83.6281	82.8573	97.1474	99.5937	76.7286	82.8212	78.7558	85.9264	74.9723
ENSMUSG00000045382	Cxcr4	protein_coding	1	128515936	128520030	-	1808	10.3765	7.45036	10.5454	8.6006	11.549	12.0793	9.22977	11.7707	12.2358	10.3731	10.1583	12.1308	12.0058	10.6247	9.48919	12.0026	10.9823	14.8175	13.5326	11.8291	10.1813	12.0133	9.21018	10.4816
ENSMUSG00000048495	Tyw5	protein_coding	1	57427396	57446260	-	2808	17.919	21.7795	20.1992	24.1175	23.9089	21.879	17.5504	24.2124	24.976	21.8406	26.0988	25.4399	20.8418	21.5852	28.5579	24.4901	23.4154	22.8666	30.8136	20.9956	21.7994	22.5993	26.4689	22.5999
ENSMUSG00000025971	Maip1	protein_coding	1	57445487	57457112	+	7878	11.1388	10.696	11.4077	13.3188	11.9887	12.0734	11.0867	14.367	13.005	10.9489	13.2828	11.293	12.2506	11.7375	15.438	13.4711	13.2209	13.4598	14.3387	10.4713	11.5713	11.0664	11.9263	11.1271
ENSMUSG00000042581	Thsd7b	protein_coding	1	129201039	130147015	+	12171	4.11992	4.32198	5.48677	4.02987	5.23771	5.29931	6.21396	4.89589	5.0146	5.18844	5.24104	5.62184	5.0074	5.07799	3.16381	5.08026	4.14203	5.33242	3.98971	5.18794	5.70962	5.47709	4.31586	5.15019
ENSMUSG00000026399	Cd55	protein_coding	1	130366764	130390481	-	4853	8.67573	6.78718	13.5235	10.6307	8.90444	11.5659	12.1054	8.88581	10.0384	10.8272	10.6889	11.7281	10.8379	9.68667	10.6319	12.0672	10.8534	15.8486	11.107	10.0264	11.3793	10.9106	10.0707	11.6347
ENSMUSG00000039384	Dusp10	protein_coding	1	183745499	183807833	+	3042	13.0165	15.6438	10.1731	17.3894	11.8645	12.0773	13.7623	15.1331	14.4157	13.345	14.49	11.5003	14.9573	12.6687	9.35799	11.0425	13.5626	13.3237	12.912	9.26248	11.0022	13.5234	11.1261	10.9259
ENSMUSG00000026254	Eif4e2	protein_coding	1	87141636	87168210	+	7497	38.8278	41.745	40.7163	46.3097	43.9084	41.4776	40.6386	43.9095	47.318	45.0608	43.7737	47.2615	40.5795	43.1769	39.5646	47.6217	41.7736	41.1866	48.4282	41.8552	45.4888	45.26	46.6262	44.035
ENSMUSG00000026255	Efhd1	protein_coding	1	87192085	87238558	+	2125	53.0932	64.8237	60.8223	68.2178	58.0136	53.5481	58.2309	61.5118	64.8629	51.7254	55.9047	52.6236	64.6675	57.4388	33.1916	59.2672	67.3101	64.3366	46.6288	62.1972	56.2442	55.5338	44.2142	51.9986
ENSMUSG00000026158	Ogfrl1	protein_coding	1	23405505	23436622	-	8109	88.5974	96.9043	87.9527	94.7782	87.1918	89.418	100.247	89.2785	95.7071	96.0746	100.926	104.513	92.186	99.0525	62.5629	104.784	92.256	89.2115	81.1999	85.3189	99.9257	95.2294	86.6987	94.043
ENSMUSG00000026156	B3gat2	protein_coding	1	23800834	23888239	+	6203	13.2407	13.7586	13.5613	12.2179	13.3534	13.8035	14.222	16.179	14.7083	13.8289	12.7533	15.2264	14.2396	13.7144	11.3911	14.409	11.7882	13.5139	11.8935	10.8726	14.8521	14.5387	12.0039	13.505
ENSMUSG00000073481	Mtarc2	protein_coding	1	184545265	184578648	-	6629	24.1926	26.3272	28.5739	33.6843	33.4807	32.0216	29.2806	30.1688	34.1887	27.5994	32.5306	29.7889	30.6666	26.2781	41.8121	33.1993	33.2175	33.882	32.6382	30.641	24.5268	25.5026	32.6151	28.0598
ENSMUSG00000039349	C130074G19Rik	protein_coding	1	184604123	184615415	-	3035	61.5864	81.2501	27.4329	64.3553	40.6874	31.3726	29.6138	44.6738	42.649	30.0368	31.8808	59.4663	70.8602	40.6097	22.6952	52.2057	36.394	41.4015	45.4352	39.9317	45.1552	55.7683	33.2322	50.3046
ENSMUSG00000026587	Astn1	protein_coding	1	158189843	158516102	+	9839	140.476	150.467	133.661	132.491	124.593	120.05	151.98	70.9167	128.711	148.72	134.145	153.984	141.449	159.804	81.774	131.096	64.8082	117.179	94.9528	133.745	91.0567	150.114	114.096	143.34
ENSMUSG00000026620	Mark1	protein_coding	1	184628986	184731767	-	4356	71.053	76.97	67.9423	83.2222	64.4429	59.3907	70.5021	73.3859	63.4826	67.9429	61.023	70.9336	73.8842	69.7637	47.263	66.1052	57.2379	54.4981	51.4553	69.4901	69.4133	70.7726	59.7658	74.739
ENSMUSG00000026155	Smap1	protein_coding	1	23883927	23961398	-	3575	113.467	125.413	104.949	132.541	120.393	121.751	124.584	122.879	128.392	125.263	127.983	116.543	123.77	128.691	88.7284	130.66	122.057	113.227	105.7	115.279	119.931	120.195	100.543	119.42
ENSMUSG00000026154	Sdhaf4	protein_coding	1	24035020	24044711	-	874	78.9367	67.1611	76.4067	86.3809	102.525	101.003	71.3482	87.4016	102.683	84.3849	92.1536	97.2853	72.4058	69.8952	150.495	88.4323	90.7377	97.197	102.538	81.8263	77.4946	66.7666	88.6025	66.0488
ENSMUSG00000038305	Spats2l	protein_coding	1	57813321	57986123	+	8041	11.6656	13.1326	12.2011	14.8651	13.5858	14.1766	15.2552	14.424	14.4097	13.9746	14.3952	15.7029	14.8263	13.933	10.3362	14.7014	13.1008	14.1757	13.4884	13.5098	14.3489	13.6303	12.5937	15.7601
ENSMUSG00000054770	Kctd18	protein_coding	1	57994260	58058115	-	12973	7.98369	7.42746	5.05895	6.44126	5.29765	5.43583	6.46169	5.80197	5.53909	6.24625	5.23471	6.72086	6.1651	7.52318	4.57478	6.04177	6.11306	5.42244	5.96867	5.48652	6.42255	7.12909	5.39525	5.69329
ENSMUSG00000040782	Cop1	protein_coding	1	159059890	159175210	+	17516	14.521	16.4134	14.3693	18.9954	15.3748	15.7835	15.31	16.1943	17.7758	16.4944	17.0937	18.2134	14.9423	16.0279	12.4792	16.909	16.0331	16.1827	16.8422	15.4724	16.9504	16.6745	16.8262	15.6349
ENSMUSG00000039318	Rab3gap2	protein_coding	1	184936314	185018941	+	10800	44.9883	45.6473	39.5748	42.4473	35.4349	35.9644	43.1372	38.3781	35.338	43.6113	38.7978	46.6224	39.7101	47.3939	25.5347	39.2413	35.0968	34.8478	32.2024	38.0024	46.1746	45.1436	33.833	41.9686
ENSMUSG00000063558	Aox1	protein_coding	1	58069090	58145572	+	8690	7.62073	5.89485	6.39467	6.22945	4.97276	5.7662	6.547	4.07299	5.57894	6.29243	4.67027	7.64275	5.97566	7.35925	4.13867	6.41973	6.85475	7.19995	5.95467	6.62804	7.08458	7.34858	5.6552	6.20674
ENSMUSG00000026153	Fam135a	protein_coding	1	24050174	24139275	-	7773	23.7352	22.8067	19.019	22.2205	20.6988	19.51	21.9204	21.4418	22.1528	22.3667	22.5908	25.0967	22.2329	25.4498	17.0035	26.1842	21.6289	21.313	21.8166	19.988	23.2285	22.8051	19.4896	19.9042
ENSMUSG00000015829	Tnr	protein_coding	1	159351339	159759299	+	12867	93.8119	94.357	71.2673	70.7825	51.3656	48.6672	79.6277	49.723	57.8531	84.3549	60.3191	101.415	68.6538	95.6583	29.0576	56.3641	51.3957	46.457	48.099	70.5932	98.583	86.8683	54.3864	76.0349
ENSMUSG00000046404	Yod1	protein_coding	1	130645064	130652095	+	6128	14.9405	15.034	14.1651	14.8219	13.844	13.8725	14.189	16.0663	15.4771	15.3541	15.6579	12.9552	15.7627	15.3425	13.8533	17.9325	14.5324	15.2447	15.1445	11.7997	14.8326	16.7257	14.7577	13.9875
ENSMUSG00000026618	Iars2	protein_coding	1	185016923	185061593	-	8885	35.0488	35.2347	32.3176	37.5133	34.629	33.3095	36.0035	34.1569	32.6242	37.1932	35.2414	36.6971	35.255	37.9761	23.7578	34.6284	32.4242	34.986	32.57	32.8968	37.6986	36.0266	29.423	32.3105
ENSMUSG00000026617	Bpnt1	protein_coding	1	185064346	185089974	+	2308	144.703	155.025	154.715	169.411	148.348	166.08	159.277	156.946	155.877	167.867	161.792	169.211	153.119	155.448	135.84	165.808	166.24	170.555	177.941	146.155	166.497	172.213	180.842	167.502
ENSMUSG00000058267	Mrps14	protein_coding	1	160022785	160027390	+	3258	42.6434	43.6991	48.4931	56.4265	56.6839	54.4098	43.5219	55.0754	61.2561	51.6141	57.0324	53.6657	48.5594	44.6784	78.8332	56.023	52.6609	58.276	65.8329	54.2869	46.9305	46.1753	62.4969	47.637
ENSMUSG00000014226	Cacybp	protein_coding	1	160029937	160040445	-	2390	123.279	137.57	135.697	175.911	165.534	167.897	141.726	175.978	184.665	151.181	182.331	179.465	150.45	143.426	213.545	189.182	174.466	175.587	210	153.829	149.655	153.783	207.208	170.7
ENSMUSG00000016528	Mapkapk2	protein_coding	1	130981437	131025563	-	3041	50.5194	49.113	52.7726	52.974	59.5238	52.9229	51.8262	51.8416	52.3418	54.1001	52.8825	53.2033	50.6244	48.6512	38.4055	53.3735	47.8562	54.2785	44.729	50.8301	52.4226	52.2351	50.2619	51.7073
ENSMUSG00000051223	Bzw1	protein_coding	1	58432057	58446512	+	4033	177.625	204.521	187.629	239.285	221.979	222.63	203.353	222.959	234.528	212.932	240.16	229.48	203.903	197.682	259.873	247.785	223.88	247.58	266.678	202.439	209.303	200.21	233.067	201.981
ENSMUSG00000016526	Dyrk3	protein_coding	1	131055192	131066077	-	3178	15.7511	15.624	20.5307	16.8053	22.3871	22.3182	23.4296	20.7062	20.439	21.2898	22.0171	26.2447	17.7848	20.4237	22.7937	23.8214	15.6385	20.6939	20.1467	18.0171	24.1114	18.1414	18.9143	18.3785
ENSMUSG00000026615	Eprs	protein_coding	1	185095241	185160557	+	18102	26.8791	29.6186	24.495	27.2717	23.7766	24.1519	30.4482	22.7919	23.8959	27.6018	27.2653	30.2476	27.1139	29.9437	14.4552	24.8189	23.3303	24.8535	20.7817	26.755	31.2708	28.9684	20.9258	26.0593
ENSMUSG00000026614	Slc30a10	protein_coding	1	185187045	185197957	+	6508	18.1597	17.9181	14.4716	17.4512	16.6904	14.4111	15.2349	14.2333	16.5503	17.315	16.5884	17.4438	17.2027	18.0583	13.0248	17.8142	15.0358	14.7396	15.2253	15.2489	16.6191	17.5947	13.7296	15.0075
ENSMUSG00000039246	Lyplal1	protein_coding	1	185819928	185849507	-	1578	14.0256	14.5802	17.7291	20.8135	22.0831	22.5061	20.5935	19.0583	22.0729	18.2539	21.688	18.3525	19.1521	15.4245	32.8585	21.7897	20.7958	23.6038	23.2278	19.792	17.191	15.7941	19.9899	14.0416
ENSMUSG00000048000	Gigyf2	protein_coding	1	87254720	87378518	+	14216	30.973	33.1363	24.8353	28.046	22.6742	23.0367	30.0739	24.1214	24.5896	29.6639	25.3219	33.5181	27.4138	31.2047	17.0656	25.5809	22.6404	22.8389	23.2577	27.2867	32.6877	33.3877	26.846	32.0274
ENSMUSG00000079436	Kcnj13	protein_coding	1	87314085	87322451	-	1270	54.6637	27.7937	156.012	77.7552	46.2212	98.1964	134.932	5.51217	23.4109	91.7824	42.3264	103.558	76.1238	64.1661	49.2329	62.6527	106.353	139.292	30.7063	86.1608	88.6306	71.3259	137.408	144.014
ENSMUSG00000026141	Col19a1	protein_coding	1	24300971	24626553	-	6887	15.7167	16.4752	11.1989	12.3971	11.1839	8.65388	12.6253	10.0753	9.55686	14.1215	12.9827	14.5551	10.9707	18.8316	8.39606	11.3521	12.3611	7.30304	13.2304	11.14	15.8708	14.7806	12.2074	12.0932
ENSMUSG00000026034	Clk1	protein_coding	1	58449348	58463225	-	8132	63.3099	70.7316	58.3436	55.2121	53.5649	48.6549	57.6019	52.4363	59.0388	58.9219	54.2371	90.5323	57.6869	71.7611	65.5272	75.4991	65.9405	56.8761	76.6243	66.0694	71.743	74.4541	83.7065	82.639
ENSMUSG00000026721	Rabgap1l	protein_coding	1	160046744	160620781	-	23232	35.3566	35.0259	31.0458	32.0809	29.8713	32.6165	35.6417	35.8219	32.9468	36.6306	34.8653	38.4508	32.5579	36.5304	22.4991	36.4463	35.5485	32.1989	30.5132	29.0787	36.6983	36.4146	31.8001	34.9377
ENSMUSG00000039239	Tgfb2	protein_coding	1	186354989	186438186	-	5791	46.743	41.9541	52.2975	34.0039	34.6243	39.7394	53.4868	38.3448	36.6435	47.3489	41.1985	50.2891	45.0085	47.6346	18.6535	38.7392	41.453	41.7099	28.2475	34.1762	49.8554	46.0623	32.6825	43.8674
ENSMUSG00000001305	Rrp15	protein_coding	1	186453175	186481555	-	3239	15.9616	17.1511	15.0563	14.8512	15.4122	14.7771	18.5594	15.6305	16.8328	15.6361	16.679	16.404	15.9034	18.6024	15.6943	17.2543	16.4452	16.2753	19.2753	15.7213	18.1644	17.2744	16.0084	13.8919
ENSMUSG00000118401	Gpr52	protein_coding	1	160403908	160405544	-	1637	6.91847	11.2318	6.73069	15.8909	10.8548	11.1592	8.70357	14.8476	13.6098	10.5866	11.493	11.3695	12.4949	9.9124	20.1069	15.0117	11.9842	10.1887	11.1094	9.4702	12.3747	13.0237	12.6533	11.1609
ENSMUSG00000026259	Ngef	protein_coding	1	87404556	87501592	-	3905	144.836	171.442	131.091	195.585	169.498	143.764	135.248	167.652	145.687	139.34	139.766	136.755	163.36	132.024	140.135	161.36	130.163	133.225	141.034	149.091	136.546	144.487	132.505	145.389
ENSMUSG00000026035	Ppil3	protein_coding	1	58470153	58484641	-	4291	14.2445	15.948	17.3043	19.5247	21.6238	20.5249	17.6253	20.0209	21.0975	17.7041	21.5052	19.1494	19.0865	15.4042	28.2839	21.5452	17.8998	21.1466	24.315	19.4355	17.9395	16.8415	19.9713	16.6916
ENSMUSG00000073725	Lmbrd1	protein_coding	1	24717711	24804529	+	5960	135.977	153.192	139.921	173.355	153.027	148.937	149.705	147.404	150.776	156.156	162.812	162.968	152.825	149.522	114.952	166.008	148.762	156.555	141.511	150.884	155.197	151.432	139.471	143.508
ENSMUSG00000040423	Rc3h1	protein_coding	1	160733988	160802548	+	11423	21.6761	21.6133	18.2008	19.4968	16.5968	15.4827	19.9224	17.0516	18.8377	20.4709	18.9488	26.103	20.1572	22.2687	10.7026	20.8537	18.0798	16.379	14.6404	18.1382	22.2214	20.4864	16.0828	20.6396
ENSMUSG00000026036	Nif3l1	protein_coding	1	58484310	58520975	+	7763	17.0838	16.6679	16.1061	20.8264	18.6146	19.2197	17.4483	21.8734	20.5645	20.214	18.7884	19.9957	17.164	17.6749	19.2518	19.8103	19.3747	20.4165	22.9678	17.2296	18.9131	18.902	20.1076	17.2884
ENSMUSG00000043467	Zbtb37	protein_coding	1	160830492	160862419	-	18814	9.85675	8.93132	5.73413	6.6584	4.61946	4.37744	6.54075	5.67657	5.83754	6.9022	5.70003	8.71445	6.40325	9.01794	3.74216	6.92058	6.31964	4.91489	6.0738	5.90031	7.55578	8.2515	6.34671	6.76675
ENSMUSG00000026037	Orc2	protein_coding	1	58501930	58544268	-	3857	34.8777	38.0342	36.3168	44.7621	40.298	39.8477	40.2797	42.2242	43.5869	39.3923	43.5063	46.6328	40.4336	41.1425	40.0003	49.7375	40.5985	43.176	47.953	38.6681	43.1587	41.755	42.4364	40.8939
ENSMUSG00000039210	Gpatch2	protein_coding	1	186947705	187081837	+	7684	13.0402	12.4119	10.3117	11.8583	10.2128	10.5055	12.3826	10.2401	10.7504	12.4817	11.0764	14.3218	11.6798	13.3847	5.83823	12.2121	10.3053	9.96454	9.4548	11.1774	13.5942	12.8698	9.35553	11.9645
ENSMUSG00000026427	Eif2d	protein_coding	1	131080918	131115395	+	7374	25.5823	23.2407	21.958	22.9794	23.6097	22.5309	23.3183	23.3387	23.4472	22.8472	23.0963	22.3492	21.8849	25.2088	27.6436	22.3469	23.4119	21.9974	25.743	20.425	23.9957	23.5504	22.325	19.2943
ENSMUSG00000026610	Esrrg	protein_coding	1	187340988	187946583	+	6208	14.6365	19.5759	14.5073	21.6187	17.4746	16.8336	19.5395	14.1272	17.0847	17.3869	20.8103	20.0035	20.1185	18.6427	9.7238	18.4516	16.7774	15.9809	14.1188	18.9934	18.9119	19.106	16.0287	20.2099
ENSMUSG00000038174	Fam126b	protein_coding	1	58561965	58625482	-	12041	42.879	46.2994	42.1719	51.6866	40.976	42.1487	44.0322	49.4177	46.3484	49.1651	49.6057	54.6511	41.5178	47.7709	34.4811	51.2771	45.9061	45.8831	51.819	40.5138	48.1305	48.8618	51.8997	45.2541
ENSMUSG00000033569	Adgrb3	protein_coding	1	25106557	25868592	-	18559	29.4595	31.6971	28.4038	29.0511	30.4633	30.0843	35.3668	28.6763	29.5	33.3479	32.9757	33.1646	31.4035	34.928	20.8031	31.9602	27.4453	29.9876	25.119	30.0593	37.2634	31.3238	25.5825	29.3973
ENSMUSG00000026032	Ndufb3	protein_coding	1	58625543	58635123	+	763	273.64	302.185	296.847	329.031	354.587	369.426	295.32	306.662	361.602	313.008	347.091	314.476	315.454	287.259	509.339	340.385	324.592	352.246	425.959	344.963	311.324	298.31	382.015	294.351
ENSMUSG00000026430	Rassf5	protein_coding	1	131104147	131172995	-	3997	22.2138	26.5425	22.4363	28.9779	27.2448	23.9495	26.5881	27.0841	24.9653	26.9454	25.844	26.4895	26.6104	24.5671	15.9929	25.6587	21.8341	20.5616	18.0356	24.5738	26.6629	28.3725	20.7968	25.165
ENSMUSG00000026031	Cflar	protein_coding	1	58750667	58793500	+	12669	11.0004	10.4927	10.6859	9.89947	8.41548	8.76425	10.5452	8.39458	8.27889	10.2313	7.79297	13.8252	10.2867	11.1694	5.07577	9.25274	9.63832	9.37249	7.72496	9.28026	10.8174	12.0721	10.0342	12.1738
ENSMUSG00000048874	Phf3	protein_coding	1	30841420	30912662	-	14190	32.8332	37.0634	27.9732	31.6614	26.6722	25.0207	32.4328	26.1232	27.0506	31.7705	28.4304	38.4395	31.2118	33.3976	16.461	30.5648	26.6954	25.8223	25.3152	29.2187	36.7014	36.1928	28.0496	35.6406
ENSMUSG00000026608	Kctd3	protein_coding	1	188703292	188740025	-	8129	50.0604	53.9694	51.3288	52.6402	50.2845	46.7018	52.137	52.3523	47.8371	51.4966	50.7193	52.9353	49.5228	50.241	38.1145	48.9658	43.8645	48.7962	47.6498	49.2084	52.6353	53.1061	46.1488	50.8928
ENSMUSG00000026029	Casp8	protein_coding	1	58834533	58886662	+	2893	5.31936	5.03	6.22615	6.10339	5.95097	6.87883	5.93687	5.12996	5.61313	6.34599	5.72911	5.76602	5.9159	5.52643	5.4032	6.88455	6.45245	8.42387	6.41586	7.04062	6.05845	6.19308	6.17713	5.87868
ENSMUSG00000026028	Trak2	protein_coding	1	58939608	59012589	-	7088	149.368	157.125	128.197	137.145	128.45	119.389	132.159	118.423	129.747	138.986	126.904	165.296	137.114	141.482	76.7028	137.129	128.073	115.815	104.284	130.161	147.994	147.936	120.962	144.444
ENSMUSG00000026425	Srgap2	protein_coding	1	131212989	131455085	-	12560	39.999	39.431	30.8102	33.7281	28.1079	28.5929	36.5875	28.47	28.8872	36.0763	32.384	37.5131	35.6545	39.7932	19.4472	31.5414	30.0084	25.974	24.4508	31.3348	38.5963	38.1085	27.7447	35.6544
ENSMUSG00000026058	Khdrbs2	protein_coding	1	32211795	32697649	+	10291	4.14168	4.41407	4.42228	5.30975	5.24052	5.21623	4.96898	5.22977	5.702	4.90595	6.03309	4.54764	5.59766	5.29843	4.84086	5.16102	4.43657	4.76982	5.9392	4.42034	4.59593	4.55188	4.10448	4.30623
ENSMUSG00000037624	Kcnk2	protein_coding	1	188940127	189134470	-	4943	40.6124	47.5602	35.1606	45.1002	46.4672	40.4044	39.7417	42.1925	43.7552	42.5044	42.3395	45.824	46.3963	38.6688	39.3107	47.1091	33.8917	42.0121	40.5087	39.8104	45.3654	39.871	38.2894	40.1865
ENSMUSG00000026709	Dars2	protein_coding	1	160868171	160898200	-	5195	21.3349	21.0273	22.9612	26.03	25.181	24.87	23.8192	26.6705	25.943	24.6311	26.0409	26.5056	23.5112	25.0569	22.5304	25.8262	23.8253	26.6661	24.1801	23.4812	23.2947	23.7564	23.4801	22.3923
ENSMUSG00000026134	Prim2	protein_coding	1	33492891	33708876	-	5938	5.38703	5.48078	5.09867	7.66033	6.1596	5.89498	5.47265	6.86606	6.4735	6.79658	6.68386	5.80051	5.84882	5.64618	6.95564	5.85727	6.22721	6.19984	8.16185	5.50738	5.63638	6.13569	6.77139	5.4336
ENSMUSG00000026027	Stradb	protein_coding	1	59012681	59034156	+	7256	19.874	21.1253	18.3539	22.0212	19.3245	18.8608	18.4254	21.341	20.7473	19.6743	20.7679	21.6696	19.0652	18.8606	16.6562	22.5737	18.9587	18.2343	18.3326	19.0729	19.3971	18.9812	18.3035	19.608
ENSMUSG00000004768	Rab23	protein_coding	1	33758968	33781645	+	8285	17.9483	19.178	16.8376	18.4968	18.2179	16.2103	17.892	18.2713	18.4545	17.7943	18.275	23.061	18.2491	17.915	13.3604	21.588	17.5656	17.2213	17.6737	16.9089	19.3055	20.3206	17.7623	19.9996
ENSMUSG00000042215	Bag2	protein_coding	1	33784565	33796876	-	3059	12.9159	14.1747	13.3426	16.5089	18.6245	15.4465	15.5361	18.7838	15.8487	15.3145	15.9032	15.5515	15.1744	13.4174	20.0245	16.6175	14.9642	16.5832	19.0305	14.8338	14.137	16.1968	18.4109	16.8061
ENSMUSG00000026604	Ptpn14	protein_coding	1	189460465	189608892	+	13413	7.37374	6.29683	6.87877	6.05119	6.03626	5.29555	7.2392	4.98117	5.48021	6.31864	4.89601	8.49253	6.58529	7.70337	5.32481	6.4198	5.32748	5.93396	4.02564	7.10351	6.94731	8.11159	7.06535	8.20907
ENSMUSG00000042197	Zfp451	protein_coding	1	33800626	33853466	-	15839	18.5147	20.0569	15.8241	19.7404	16.7844	16.0693	17.621	17.6437	18.3206	19.5848	17.5912	22.609	18.3218	19.932	12.7735	21.0266	17.1902	16.7284	18.4183	17.625	19.6849	19.4953	17.9153	18.769
ENSMUSG00000026705	Klhl20	protein_coding	1	160915945	160959081	-	12847	10.6663	11.3347	9.4639	11.1254	9.98342	9.70728	10.551	10.593	9.93503	11.1552	10.8022	11.4996	10.5406	11.6555	8.09181	11.0914	10.347	10.3055	10.8431	9.41593	11.3943	11.8659	10.2008	10.4316
ENSMUSG00000026603	Smyd2	protein_coding	1	189612689	189654560	-	2717	90.2729	97.1649	88.0167	99.4069	114.667	105.847	97.9824	103.598	105.243	97.3077	104.165	94.1395	101.861	93.7116	117.262	99.0166	96.1859	101.273	104.818	95.2913	89.5021	90.1092	93.477	85.0932
ENSMUSG00000044835	Ankrd45	protein_coding	1	160970261	160998068	+	3735	90.9913	98.4809	73.2362	100.678	66.4941	71.7244	80.5781	80.6993	79.2674	90.2355	77.0937	101.171	80.2899	86.3464	53.4879	90.6	73.1849	74.5959	71.7566	72.1063	94.1126	93.8218	71.9138	80.0101
ENSMUSG00000013275	Slc41a1	protein_coding	1	131755231	131774367	+	4912	88.8482	81.0684	83.1509	74.3346	74.3916	77.392	87.7928	70.5746	72.2356	83.1771	67.6309	85.7645	83.6563	77.1698	36.6611	67.4382	70.6802	74.227	51.8715	79.7085	86.3186	83.7502	59.9463	84.4218
ENSMUSG00000026288	Inpp5d	protein_coding	1	87548034	87648229	+	7602	9.40514	9.80384	8.60801	8.90844	8.32205	7.66543	8.75487	7.50694	8.24522	8.40051	7.66036	8.38103	8.65394	9.056	4.4468	7.57314	6.72534	7.34371	5.12984	7.20451	9.37297	9.13764	6.55362	7.65754
ENSMUSG00000042182	Bend6	protein_coding	1	33891133	33946849	-	3421	111.524	149.309	115.638	188.762	168.235	160.195	132.246	163.476	169.234	143.833	175.07	155.177	156.162	127.579	202.496	178.222	156.642	160.991	194.364	148.816	131.354	134.413	170.445	133.687
ENSMUSG00000010175	Prox1	protein_coding	1	189850232	189902911	-	8390	81.6423	65.1111	51.7305	36.9984	35.9963	37.8048	57.8894	41.2718	42.8427	60.1565	41.5386	56.0013	48.6589	63.866	12.7539	39.0689	43.7753	37.699	28.1228	42.8087	69.2639	58.3496	29.7712	51.8232
ENSMUSG00000026433	Rab29	protein_coding	1	131794962	131800477	+	1468	14.841	13.6634	17.7522	15.4929	20.3467	17.8663	15.2231	16.6714	20.4671	16.4412	18.2477	16.5713	16.265	15.2799	23.4605	18.2249	19.1953	21.7226	19.732	17.4209	14.8793	14.1821	17.2455	13.9684
ENSMUSG00000026434	Nucks1	protein_coding	1	131838272	131860417	+	6779	109.538	120.964	104.474	112.205	106.909	107.548	117.093	106.984	120.039	115.344	120.424	124.869	110.1	117.624	80.9677	129.552	107.497	113.738	100.297	106.615	120.856	110.413	98.1765	104.509
ENSMUSG00000026701	Prdx6	protein_coding	1	161067682	161078789	-	4804	181.403	180.498	171.058	203.302	204.2	209.46	171.387	180.077	207.486	184.458	191.304	170.354	190.729	166.701	215.759	197.375	229.43	212.702	216.307	196.944	177.16	171.974	197.662	166.085
ENSMUSG00000038079	Tmem237	protein_coding	1	59139749	59159541	-	2389	53.8848	54.0797	72.3086	67.979	59.0696	69.8441	70.7498	56.285	53.9188	69.2956	60.7148	74.4796	62.8681	59.9313	56.8664	65.8247	70.3233	80.74	62.3513	59.2081	64.702	63.7677	74.3497	72.0431
ENSMUSG00000026436	Elk4	protein_coding	1	131935345	131959432	+	6407	14.6947	14.4561	11.1257	12.1804	10.6081	9.20664	12.3222	9.71126	10.7871	11.7953	11.2565	14.4161	11.7665	13.315	6.04977	12.7129	9.59421	10.3455	9.92003	11.6214	13.5406	14.1695	10.6286	12.5593
ENSMUSG00000089872	Rps6kc1	protein_coding	1	190432399	190643944	-	9741	22.9871	24.6792	19.3174	24.9968	20.8893	19.0257	22.0901	20.8296	19.6745	23.0796	19.7834	24.4264	22.2322	22.1454	13.7248	18.4528	18.1258	18.1515	17.2069	22.4551	22.7581	23.5204	21.2503	24.0638
ENSMUSG00000026634	Angel2	protein_coding	1	190657309	190679159	+	5559	50.8245	52.2302	43.2945	52.5987	48.9424	45.5468	46.6607	47.5613	48.1076	49.8659	50.3475	55.9304	47.2023	52.9065	44.5563	54.4199	51.717	48.5496	52.158	42.727	49.7338	50.1274	45.4683	43.4955
ENSMUSG00000040297	Suco	protein_coding	1	161643683	161704251	-	8928	21.5458	23.92	22.0315	25.4418	24.8128	22.8843	24.5936	23.0149	25.9034	24.0201	26.4016	27.5157	25.5097	25.0841	19.2876	28.1575	24.5972	25.2831	23.7297	23.2958	26.0242	24.9671	23.4584	24.9162
ENSMUSG00000026698	Pigc	protein_coding	1	161796755	161801004	+	4250	17.0264	18.531	15.7804	21.5766	19.0179	19.3061	19.4715	19.7528	21.2272	18.6755	19.3727	22.6412	17.9938	19.6235	26.5234	22.4292	20.954	20.7203	26.3803	17.9456	19.4596	19.6888	22.7442	17.7902
ENSMUSG00000066595	Flvcr1	protein_coding	1	190738044	190758355	-	5177	15.2802	14.6051	11.6223	14.0498	12.8079	11.3152	12.6108	12.5162	13.4258	13.3596	11.612	16.2301	13.1914	14.5656	10.8011	17.6283	13.045	13.371	14.2506	12.6995	14.461	16.2406	13.3892	13.3657
ENSMUSG00000059149	Mfsd4a	protein_coding	1	131950544	131995649	-	7187	46.6736	46.8426	38.6999	37.7621	41.2615	38.5807	45.7046	37.7072	37.2103	38.4712	41.1368	39.296	43.2939	43.7609	28.4867	41.5412	32.4582	34.3777	30.0259	44.1014	41.6911	33.8981	27.6152	34.0756
ENSMUSG00000026437	Cdk18	protein_coding	1	132039975	132067343	-	4764	28.4915	28.8736	27.2708	33.5861	32.9742	29.0694	31.4434	31.8106	30.9907	30.4807	30.1269	28.1254	33.7345	31.0305	24.0085	29.3483	29.974	25.6319	22.5896	33.3252	27.972	33.3642	28.3325	30.8848
ENSMUSG00000026289	Atg16l1	protein_coding	1	87683592	87720150	+	9628	36.4298	35.8652	31.9134	33.5693	34.0464	31.0994	32.8703	33.7779	31.8503	35.3175	32.5963	36.6244	29.6729	35.3305	34.9655	33.8498	31.9473	32.1514	36.9305	30.8283	35.0272	35.7622	33.1987	32.5827
ENSMUSG00000042115	Klhdc8a	protein_coding	1	132226364	132235095	+	4269	9.03226	11.8844	8.66306	18.8594	21.5894	14.6781	10.6068	19.1008	18.5416	11.3816	16.936	14.3818	16.6816	9.22309	21.8506	16.6194	13.7307	15.1219	16.3155	18.0778	10.0475	12.9893	15.1905	13.7272
ENSMUSG00000026632	Tatdn3	protein_coding	1	190778023	190795129	-	2786	45.2753	40.0209	30.9852	33.8016	28.7882	29.8175	34.3972	35.4596	32.8886	36.9536	28.6202	35.2596	29.5169	44.3249	38.5908	36.136	36.7448	33.0044	42.7327	30.4626	35.3757	39.9868	36.8341	28.813
ENSMUSG00000040265	Dnm3	protein_coding	1	161810022	162305603	-	24452	25.4215	28.6058	23.4901	29.1163	21.0743	22.1411	28.8747	25.2832	24.0138	25.5731	25.0394	26.6468	28.482	28.3449	14.8851	25.3843	23.0093	22.4743	19.4141	24.0783	29.5687	29.5996	20.2697	26.5055
ENSMUSG00000042066	Tmcc2	protein_coding	1	132284053	132319019	-	5692	141.058	121.055	153.629	121.965	140.906	121.489	122.807	155.142	122.937	121.078	118.615	130.969	134.147	113.821	102.012	113.086	115.514	113.733	100.61	128.168	111.812	122.97	112.787	147.431
ENSMUSG00000026024	Als2	protein_coding	1	59202085	59276390	-	9496	34.8968	34.5311	27.4737	29.7891	25.8042	24.4172	33.1731	25.7725	25.9649	34.3667	28.2283	38.7845	28.6786	33.3213	15.0291	27.1515	27.358	24.7081	21.8266	28.242	39.4653	37.345	26.874	32.8412
ENSMUSG00000026694	Eef1aknmt	protein_coding	1	162359696	162376120	-	9740	7.97085	8.11619	7.51527	7.59455	8.1209	7.80594	7.57454	8.02106	7.91731	7.93772	8.10365	7.64345	7.54291	7.57039	6.11939	7.37576	7.40974	7.08035	6.66017	7.04046	8.37353	7.68679	6.18532	7.03429
ENSMUSG00000037499	Nenf	protein_coding	1	191038986	191050391	-	742	173.375	162.591	181.935	211.428	226.992	231.065	180.444	196.617	220.437	178.53	213.231	183.701	195.889	166.106	339.635	193.372	203.985	221.522	241.432	209.694	150.275	152.972	194.315	171.445
ENSMUSG00000026627	Pacc1	protein_coding	1	191058109	191083111	+	2246	18.438	19.043	18.6415	21.9995	23.0881	20.0381	18.6398	21.2196	21.0616	19.9419	21.4204	23.794	22.5629	21.7802	18.3328	24.3092	23.0278	24.5098	24.1661	21.614	19.5288	20.3661	21.2778	23.9712
ENSMUSG00000070738	Dgkd	protein_coding	1	87781009	87872900	+	6850	107.305	105.916	88.1591	89.3914	90.8425	84.3692	93.1709	87.5619	89.2821	99.9623	92.2067	105.074	83.7545	98.8994	60.2587	85.651	87.2032	82.5462	76.4859	88.181	99.8407	93.5757	81.2293	84.2867
ENSMUSG00000026626	Ppp2r5a	protein_coding	1	191084172	191135469	-	9607	35.1775	36.3223	32.9505	40.1549	35.4163	33.2388	34.4557	35.2508	38.0687	33.6072	36.2019	39.9602	35.8556	35.7803	27.8589	37.8535	34.3314	33.4811	32.8837	35.1714	33.4903	35.2882	34.3705	38.5717
ENSMUSG00000041075	Fzd7	protein_coding	1	59521583	59526114	+	4532	12.6668	10.3269	14.714	10.4537	10.6031	11.3268	12.5752	10.1825	10.784	10.1623	9.96333	14.3651	14.2214	10.5834	8.4125	12.8563	14.613	15.9033	9.03919	11.8602	12.7294	14.1128	12.3672	15.4824
ENSMUSG00000042046	Dstyk	protein_coding	1	132345293	132394696	+	9345	42.8803	46.4312	38.0984	41.2029	37.0011	36.0491	40.476	38.1628	39.5305	42.3569	38.4536	53.4104	38.9871	43.0396	22.7243	40.675	37.2024	36.8981	33.7454	39.33	45.3998	45.5103	38.0722	42.9706
ENSMUSG00000047361	Gm973	protein_coding	1	59555423	59675576	+	5484	9.15938	8.78524	8.68299	9.50025	9.15327	9.32327	10.3033	7.98593	10.1565	8.75894	10.2758	10.5195	11.9962	9.89926	5.5617	9.57649	10.3201	11.2988	9.31616	10.7917	10.343	11.2613	7.94914	9.69349
ENSMUSG00000026021	Sumo1	protein_coding	1	59625717	59709993	-	2076	128.599	144.359	141.823	166.257	167.358	175.202	138.343	157.436	187.354	164.213	182.375	164.201	149.841	142.187	254.476	180.089	169.584	174.296	208.98	163.469	159.86	151.489	221.333	155.231
ENSMUSG00000026696	Vamp4	protein_coding	1	162398084	162426653	+	4565	79.0306	84.6461	74.4651	95.7751	88.0585	87.3212	82.6446	89.5568	97.5061	87.7835	93.4768	93.7555	86.4673	83.6369	95.5155	101.629	92.2792	92.0607	102.491	80.7602	83.1559	80.5346	88.4358	81.2377
ENSMUSG00000026697	Myoc	protein_coding	1	162466724	162477262	+	2074	70.7393	91.3067	66.0598	110.606	96.3443	89.9488	76.4606	75.5806	83.7815	68.2593	69.3314	76.7433	106.592	71.9101	86.2756	72.86	92.9282	106.253	102.783	91.498	70.8344	92.0331	88.253	82.9382
ENSMUSG00000026439	Rbbp5	protein_coding	1	132405103	132432228	+	3930	88.6543	91.5679	75.8678	87.7688	73.6451	75.2288	83.7314	85.9435	79.9454	89.302	79.2412	97.3301	78.8978	86.4642	52.5155	83.0285	76.512	77.5795	77.2126	75.0935	91.6616	94.082	78.6112	89.344
ENSMUSG00000048174	Tmem81	protein_coding	1	132433968	132436377	+	2018	15.9799	14.5682	13.3887	13.5748	14.1846	12.1878	12.815	15.3469	14.6167	14.6267	13.2744	15.0398	14.9349	13.1848	9.63528	13.4542	14.0226	15.7165	14.2147	11.7196	15.1885	14.5824	12.4782	13.3879
ENSMUSG00000005501	Usp40	protein_coding	1	87872841	87936273	-	11871	12.9926	12.1672	8.92643	10.2038	7.95028	8.40775	10.3169	9.308	8.5843	10.7391	8.95833	11.3066	9.48724	12.6841	8.1897	10.1669	10.767	8.55384	10.5975	8.35987	11.2256	12.0826	10.1157	9.2754
ENSMUSG00000026020	Nop58	protein_coding	1	59724130	59750669	+	10758	19.6648	21.3591	19.3169	21.884	20.3285	20.4904	23.2493	17.7465	21.8835	20.8978	23.1597	24.2708	22.2413	22.514	15.7941	23.6993	17.3185	20.6047	20.7911	22.5307	21.8347	20.6642	19.8581	22.1322
ENSMUSG00000037461	Ints7	protein_coding	1	191307748	191355800	+	7319	26.2352	25.1483	22.6598	26.2496	21.9827	19.9255	22.3068	23.0702	22.5302	24.5001	20.6748	24.8491	21.5132	28.463	21.5657	27.145	22.6944	20.309	22.568	21.5371	24.1038	26.5446	20.6246	20.2359
ENSMUSG00000067336	Bmpr2	protein_coding	1	59802559	59918173	+	17983	48.5949	51.7504	40.4274	42.4268	34.8878	34.3054	47.8684	36.5458	39.0562	47.2081	41.7838	53.0281	45.0092	50.8025	21.8015	42.5882	38.2816	34.4899	27.6386	42.6381	51.4163	49.0194	35.4133	47.6755
ENSMUSG00000041040	Fam117b	protein_coding	1	59952165	60024505	+	7290	51.4576	54.0304	45.4473	51.2528	46.4261	47.471	51.23	49.1895	48.4679	54.0908	49.0968	56.5698	50.3208	51.6206	30.8211	54.0847	45.0474	46.6356	39.2203	46.1792	55.9626	52.2157	41.1718	49.1647
ENSMUSG00000053024	Cntn2	protein_coding	1	132437165	132470994	-	9304	94.0462	99.1367	74.195	78.7938	62.6685	54.7123	74.3652	68.7706	63.9879	76.9901	62.4844	85.146	78.0306	84.1374	32.8366	63.1771	65.3017	58.7956	53.1989	66.224	80.0199	88.8828	56.6906	69.9208
ENSMUSG00000026623	Lpgat1	protein_coding	1	191449946	191516367	+	7610	111.539	128.957	107.67	136.494	104.012	100.833	120.811	107.312	110.848	125.241	119.765	143.505	117.846	125.224	62.4069	120.144	112.898	109.404	91.9443	118.764	134.07	130.055	109.925	126.031
ENSMUSG00000026018	Ica1l	protein_coding	1	60021649	60082281	-	5356	36.8997	38.5692	32.521	44.7021	41.2446	39.5753	37.0416	41.4067	44.0429	41.3101	42.4369	43.6747	39.7168	39.2959	33.3372	44.6976	34.8746	39.9988	39.923	36.4448	39.0882	39.6371	37.6118	36.3982
ENSMUSG00000037434	Slc30a1	protein_coding	1	191638879	191641285	+	5244	32.0495	33.0931	31.352	34.1283	35.1376	33.5313	36.1393	27.7669	35.574	32.2027	36.9195	38.5253	38.2725	36.6995	24.307	37.3948	32.1731	34.7721	28.1908	34.7201	37.1013	34.414	26.9783	30.3187
ENSMUSG00000026019	Wdr12	protein_coding	1	60108944	60137804	-	11955	16.8064	16.8354	15.7559	19.6321	18.2295	18.029	17.338	19.9421	18.7147	19.2489	19.4245	20.2064	16.4249	16.8466	16.2431	19.2046	17.5935	18.867	20.6305	16.7632	18.7571	18.5868	18.368	18.0303
ENSMUSG00000081984	Dnajb3	protein_coding	1	88132454	88133504	-	1051	5.10007	4.58404	5.37848	5.53096	6.6444	7.86521	6.59248	7.40676	6.41917	6.09877	7.33094	6.09883	6.43425	4.99504	9.67345	6.5054	7.46646	6.66029	6.95713	5.92171	5.02811	5.42843	3.73557	4.16102
ENSMUSG00000040225	Prrc2c	protein_coding	1	162498294	162568094	-	16092	70.8849	68.4326	46.6248	49.3225	35.9756	35.356	60.2916	39.5074	38.3125	55.898	41.6721	62.8492	53.2192	70.5484	27.2934	41.6691	38.6055	35.2777	36.8808	51.6639	64.8911	63.7801	42.6203	60.0479
ENSMUSG00000044783	Hjurp	protein_coding	1	88190193	88205355	-	8331	34.8163	40.0916	29.211	42.5285	24.458	24.3772	28.1482	29.7463	28.2116	34.3852	26.9171	33.7609	29.1816	34.9447	20.4867	30.7462	31.5262	24.0036	30.1786	27.0841	31.7585	37.2089	29.0882	29.723
ENSMUSG00000026017	Carf	protein_coding	1	60137406	60190191	+	14557	7.99394	7.6932	6.87788	7.09309	6.63057	7.00361	7.24011	7.81751	7.40454	7.6921	7.78543	8.10099	6.76172	8.77822	7.35952	8.88995	8.2004	7.91351	8.4489	6.48308	8.10755	8.12733	6.7054	6.48242
ENSMUSG00000037395	Rcor3	protein_coding	1	191782846	191822307	-	13622	11.8556	10.5526	9.43188	8.38543	8.56779	8.54067	10.5525	9.88348	8.93211	10.1836	8.45793	9.995	9.35253	11.5529	6.73582	10.1621	9.04258	8.46937	8.7742	8.58948	11.2568	11.1026	8.06012	9.36729
ENSMUSG00000040181	Fmo1	protein_coding	1	162657130	162694179	-	6304	6.73368	6.80026	6.24649	8.21839	7.14006	8.04578	6.34689	6.08542	8.10118	5.57349	5.89788	6.97055	8.17117	5.79154	6.37037	6.38172	7.31794	8.18406	6.76602	8.66998	6.72025	7.74829	7.64531	7.56929
ENSMUSG00000026442	Nfasc	protein_coding	1	132492428	132669495	-	14145	137.771	138.66	99.5691	95.682	77.3678	68.2882	109.902	77.6608	79.025	111.313	78.2408	118.388	97.4509	125.547	40.0616	79.0195	77.8698	71.4754	68.2477	100.543	122.142	121.916	76.5778	101.848
ENSMUSG00000073664	Nbeal1	protein_coding	1	60219758	60377487	+	28441	5.37738	5.53134	3.94141	4.9309	3.69761	3.2689	4.36451	3.9658	4.21189	4.83576	4.12658	5.81086	4.52055	5.34458	2.97593	4.81146	4.46478	3.9805	4.46285	4.35271	4.98583	5.58866	4.84103	4.95465
ENSMUSG00000026443	Lrrn2	protein_coding	1	132808011	132867743	+	3595	285.697	207.34	272.052	149.429	188.364	190.282	246.262	242.911	171.932	221.97	174.87	175.142	209.192	216.125	102.799	147.849	162.753	165.242	104.773	186.468	221.206	207.035	138.583	234.969
ENSMUSG00000049439	Cyp20a1	protein_coding	1	60382482	60427219	+	2286	29.4989	31.2259	29.0028	34.329	30.7294	32.6786	28.3883	30.2312	34.6943	28.5587	29.942	30.9788	29.5087	29.1759	32.5773	33.1599	30.1145	37.9927	37.6448	26.3343	30.5915	28.8981	26.117	26.6127
ENSMUSG00000049866	Arl4c	protein_coding	1	88600847	88629598	-	5492	36.411	44.1487	38.4321	49.549	46.795	41.4012	42.5034	41.4011	41.8953	41.2526	47.1771	44.4774	47.8693	39.2135	31.563	44.7816	38.0377	40.629	37.2616	48.3787	40.0286	43.9044	40.378	45.5833
ENSMUSG00000058248	Kcnh1	protein_coding	1	191873082	192192467	+	7331	41.5585	44.7825	41.1939	44.1667	34.7828	35.9018	44.4075	34.7511	31.8031	41.364	34.756	48.753	40.3367	39.63	20.9063	37.5354	32.3559	33.2663	28.0039	37.8944	44.0319	38.2294	29.0672	40.8829
ENSMUSG00000036206	Sh3bp4	protein_coding	1	88998137	89082790	+	5112	29.0888	29.8893	34.3918	24.5479	32.109	28.4081	35.6217	30.0395	29.6176	30.2942	29.3554	29.6552	30.9154	32.9792	20.3604	26.7689	24.1889	26.3383	22.2621	31.1009	33.4075	30.5447	26.8805	31.7289
ENSMUSG00000026131	Dst	protein_coding	1	33947306	34346673	+	41619	48.2449	49.4131	31.4279	36.1456	26.2135	22.01	40.363	23.3466	26.2437	38.6988	29.3535	50.6666	37.7844	46.3303	16.3242	24.2563	24.0944	22.0186	25.7765	40.2345	46.1108	44.2539	29.9884	41.5875
ENSMUSG00000055013	Agap1	protein_coding	1	89382528	89825339	+	17543	39.8145	41.357	30.1799	30.8082	27.4823	23.7755	35.3791	27.416	26.1643	32.1667	27.6898	36.9651	33.8362	35.1825	13.9596	27.1687	23.8094	23.6849	20.0171	31.3745	36.4092	37.2687	25.4821	36.0358
ENSMUSG00000042111	Ccdc115	protein_coding	1	34475751	34478753	-	2543	35.9009	37.9682	37.6006	40.1747	44.4809	42.0173	40.8692	41.9092	44.0211	38.462	42.5583	38.3252	40.8732	35.1887	55.4216	42.7063	43.7626	44.3821	48.2169	36.7999	38.1673	37.7857	40.5667	39.5534
ENSMUSG00000016262	Sertad4	protein_coding	1	192526796	192538064	-	3850	34.7839	32.4849	24.7364	24.1392	25.2859	25.0495	29.6817	24.598	24.6552	28.6936	25.6672	28.3033	28.0818	29.8748	12.3784	25.9177	26.0957	25.9482	20.0391	24.7479	32.325	26.2841	18.426	24.9899
ENSMUSG00000040124	Gorab	protein_coding	1	163212477	163231238	-	2855	23.5895	24.9337	21.5782	25.9093	27.6565	26.7734	26.9006	28.8551	28.659	26.1653	29.5603	25.6974	24.3879	24.8656	27.7762	30.2648	28.4022	29.9062	30.3392	21.9975	26.4073	24.1555	26.9342	20.1514
ENSMUSG00000067081	Asb18	protein_coding	1	89877942	89942299	-	4070	5.94773	5.4597	5.36723	4.24909	5.33424	5.26566	6.06624	4.73348	4.83796	6.57177	6.36161	6.12885	5.96917	7.91513	2.65411	5.13708	5.57972	4.48021	3.66219	4.80993	7.44425	5.28745	2.92718	3.93985
ENSMUSG00000026782	Abi2	protein_coding	1	60448778	60520317	+	8543	117.189	117.187	103.548	107.383	104.121	102.663	112.951	108.828	109.165	115.741	111.582	108.297	108.973	119.355	75.3019	123.065	107.096	103.191	89.3865	94.7734	118.077	110.954	89.6156	103.292
ENSMUSG00000054387	Mdm4	protein_coding	1	132887222	132958299	-	14798	42.2516	40.464	27.4519	30.7386	23.5065	23.3238	30.9222	27.8845	27.9695	33.3368	25.664	35.6755	28.9816	40.3704	18.7046	32.9049	29.5758	23.5466	30.0778	27.8117	33.8364	38.0471	27.8669	29.1063
ENSMUSG00000016200	Syt14	protein_coding	1	192573541	192718083	-	11932	13.2739	12.6653	10.1736	9.7558	9.25978	9.58783	11.1475	10.1757	9.52004	12.0637	10.4818	13.2229	9.85155	12.0193	6.3372	11.6429	9.28701	9.00261	8.79919	9.78709	12.6592	11.3665	8.89538	10.132
ENSMUSG00000026127	Imp4	protein_coding	1	34478932	34488019	+	8553	19.2256	18.2207	17.2621	18.5969	16.8629	16.478	17.6508	18.275	18.5733	18.421	16.8958	21.4806	17.8432	17.0746	17.2953	18.4786	18.5582	17.2576	17.2404	17.9535	18.0003	20.5147	18.377	20.1115
ENSMUSG00000044337	Ackr3	protein_coding	1	90131702	90144473	+	3348	18.1792	18.7659	23.9525	20.9655	27.8176	23.4406	20.8116	21.6788	22.0021	22.0997	20.7119	28.0953	20.5973	20.3845	22.6992	26.193	17.9696	25.1669	27.4117	24.0986	25.6756	24.2459	21.755	24.9924
ENSMUSG00000026014	Raph1	protein_coding	1	60521451	60606263	-	20498	14.0407	15.4022	11.3113	13.8463	10.2035	9.62384	13.5398	10.7237	10.4595	13.095	11.1278	12.983	13.3428	15.0117	7.27245	12.8152	9.80857	8.6765	9.78679	11.9573	14.3427	14.8298	10.1183	14.1569
ENSMUSG00000026447	Pik3c2b	protein_coding	1	132973405	133036425	+	9592	16.1246	15.591	11.327	10.651	8.2462	6.94756	10.4587	7.90544	8.97182	10.8404	8.06056	13.1396	11.5934	12.414	4.59742	8.56393	7.177	7.8563	7.91615	11.1837	12.5337	12.5951	8.2285	11.6109
ENSMUSG00000016181	Utp25	protein_coding	1	192773412	192812580	-	6530	16.9599	16.6381	14.8043	14.9109	14.3153	13.2998	14.9445	14.7342	14.3201	17.0628	14.8998	17.8226	14.396	18.637	10.7818	15.7511	13.3282	14.6767	14.3414	13.482	17.0756	16.3551	12.8955	13.6919
ENSMUSG00000046062	Ppp1r15b	protein_coding	1	133058881	133067521	+	5594	46.0246	52.4307	52.9575	55.5559	52.0228	51.3369	51.1487	47.4339	51.7893	51.5485	54.7891	64.2365	53.5483	48.9069	36.9623	58.561	48.6303	54.3172	48.6813	51.0771	57.0588	52.6945	52.0328	55.28
ENSMUSG00000026585	Kifap3	protein_coding	1	163607152	163744678	+	4012	297.613	322.564	315.251	353.318	329.61	350.04	347.466	347.524	350.847	352.215	367.274	350.815	323.978	346.55	319.708	364.769	336.126	352.355	337.259	340.011	351.096	337.002	334.474	332.631
ENSMUSG00000034432	Cops8	protein_coding	1	90530703	90541063	+	4448	87.9122	92.2441	87.6031	93.1158	93.9034	93.1973	87.3635	97.5406	98.1132	96.8531	93.0351	94.5549	87.0901	89.9946	84.8852	91.7158	87.5962	90.4411	91.6353	83.9276	94.9468	90.8665	92.2534	85.4939
ENSMUSG00000079144	A130010J15Rik	protein_coding	1	192850354	192860140	+	4403	8.777	9.42364	9.37862	9.42325	10.5526	9.92026	9.35313	10.9387	10.0132	9.43563	11.1505	10.8045	9.82192	9.97213	10.3042	10.7799	9.9644	9.65667	10.5176	8.1984	9.88177	8.97947	10.2082	8.29907
ENSMUSG00000045174	Amer3	protein_coding	1	34618738	34630025	+	4392	54.0931	52.721	53.4022	44.703	54.784	50.3762	58.6146	49.1435	46.5474	54.8997	52.5877	59.9602	52.4451	56.1794	32.8708	48.2362	41.7441	44.9609	40.2334	50.4215	65.8964	52.029	40.5653	50.6714
ENSMUSG00000026584	Scyl3	protein_coding	1	163756669	163782683	+	5802	26.434	26.8261	21.3021	25.5861	21.6409	23.0245	24.6912	23.3686	23.1207	25.5186	23.3319	25.7425	23.9581	26.6923	18.64	26.5229	23.4639	21.3442	21.0364	21.0831	26.3681	23.8587	19.3436	21.4231
ENSMUSG00000048126	Col6a3	protein_coding	1	90693645	90771674	-	11963	11.1727	6.11488	2.23447	1.74323	2.2078	1.45876	2.32487	4.11964	2.68861	3.26774	1.32555	6.13274	4.68969	4.86708	1.30665	4.37343	4.2538	3.71308	4.06692	1.70263	5.16101	6.43411	2.34257	3.72062
ENSMUSG00000037509	Arhgef4	protein_coding	1	34717269	34851820	+	9861	134.692	128.405	139.143	116.323	135.078	132.718	134.857	138.956	127.947	136.287	125.115	128.689	129.018	126.851	97.8944	115.459	122.141	124.761	113.649	125.919	132.333	124.667	110.478	123.487
ENSMUSG00000041757	Plekha6	protein_coding	1	133091948	133228957	+	12530	41.04	43.802	28.98	36.2213	25.5376	23.7419	33.5598	28.4801	25.1936	32.6386	27.578	34.213	36.4062	38.1174	18.2564	28.8728	26.0569	21.5393	25.3472	30.1274	35.3709	39.4779	25.8555	33.7232
ENSMUSG00000041396	Mettl18	protein_coding	1	163822458	163824812	+	1513	16.7995	15.4015	16.0211	21.3235	19.5588	20.3028	18.1243	18.3224	19.5991	19.3519	20.192	19.2941	17.7677	16.2449	19.4869	16.373	18.703	18.6775	20.818	15.2573	18.5699	19.7142	23.891	16.5718
ENSMUSG00000037503	Fam168b	protein_coding	1	34852300	34882146	-	5219	311.031	341.691	284.896	307.318	278.075	275.754	306.15	278.548	282.152	311.849	280.978	336.936	297.761	312.011	171.914	291.231	270.077	270.65	256.657	294.247	326.669	316.062	266.562	304.044
ENSMUSG00000070644	Etnk2	protein_coding	1	133291310	133308074	+	4566	2.9159	3.94067	3.31536	5.95181	3.87651	3.24086	3.24864	2.63705	2.81768	2.35702	2.9432	2.74	4.77221	2.76987	3.56261	4.27522	2.78626	3.16076	4.14719	3.1722	2.60408	2.87169	2.1941	2.31996
ENSMUSG00000026123	Plekhb2	protein_coding	1	34889057	34918658	+	7987	116.568	128.483	130.058	152.313	149.692	146.851	132.556	145.643	150.463	137.153	144.476	133.995	135.991	126.185	149.281	146.11	144.264	152.897	147.521	136.11	129.307	127.701	141.874	129.658
ENSMUSG00000016194	Hsd11b1	protein_coding	1	192903942	192946383	-	4251	36.6074	44.4547	36.4217	43.7072	47.0212	50.6547	37.5795	40.9323	44.8988	45.4771	47.6511	42.5468	43.4812	39.0133	41.7039	42.8899	46.3452	47.1433	57.1145	40.0886	39.7387	38.2146	43.3758	36.7837
ENSMUSG00000009633	G0s2	protein_coding	1	192954469	192955525	-	871	21.2414	17.2714	23.54	22.2744	29.3711	22.262	20.9516	30.4773	22.7869	20.2603	23.0406	17.733	22.525	16.4381	35.8931	18.0887	22.9332	22.9195	28.1982	24.1647	14.5613	18.2718	17.0976	20.8648
ENSMUSG00000070643	Sox13	protein_coding	1	133310041	133352115	-	4312	13.7942	10.717	10.6875	10.4647	10.3584	9.06459	10.0032	9.85779	9.96977	9.76322	7.60442	9.18776	12.8172	9.54617	6.21867	8.80132	9.59564	8.71809	7.0655	10.5233	10.8665	11.3974	7.25262	12.238
ENSMUSG00000045216	Hs6st1	protein_coding	1	36107481	36145527	+	5542	44.0384	45.3471	44.309	47.1352	45.9361	40.8251	49.6917	42.7051	42.31	43.1079	43.3729	43.895	48.5824	44.5864	24.9721	44.2166	37.0295	38.6875	29.9226	47.4727	44.8007	45.0977	33.6135	47.4517
ENSMUSG00000090553	Snrpe	protein_coding	1	133531609	133538029	-	1372	63.3285	60.3411	66.0613	79.0713	86.8297	79.813	58.8227	77.7602	88.4544	72.3852	80.5143	74.4692	72.655	64.3526	140.979	89.0506	76.8675	85.2855	100.507	74.2293	65.7359	59.7492	87.7221	61.2706
ENSMUSG00000016179	Camk1g	protein_coding	1	193028654	193052533	-	2759	50.5754	56.5562	49.1724	72.1099	52.7769	52.7468	56.6636	53.4866	50.2706	59.5437	55.7548	52.9871	52.0163	53.1482	39.1527	53.1902	44.7752	49.4899	48.6892	51.637	58.4512	56.1956	49.2165	53.6813
ENSMUSG00000026579	F5	protein_coding	1	163979407	164047846	+	7430	21.3867	11.2483	46.2802	19.5496	8.94276	19.3806	41.9901	1.07033	3.7482	25.1672	8.68175	29.4878	22.2593	22.1284	6.17465	16.2971	19.939	31.1249	5.52616	19.5705	31.8519	25.8921	27.0764	42.5225
ENSMUSG00000040918	Slc19a2	protein_coding	1	164076615	164092954	+	3838	19.9129	19.3418	22.7417	23.3817	23.6716	21.6711	20.1633	21.0123	22.2999	22.0617	22.0592	27.1644	21.6438	23.2533	20.6289	28.8904	20.5391	25.3989	22.3244	22.1128	21.755	19.7942	23.8806	22.4599
ENSMUSG00000037470	Uggt1	protein_coding	1	36179108	36283386	-	12853	25.8428	26.4224	21.5578	24.7562	18.1124	17.3252	23.3472	21.2154	19.5251	25.5692	19.6427	28.1138	20.6491	24.6368	13.2493	20.1833	20.4438	18.0262	18.1388	21.5259	26.2179	27.7157	20.824	25.0424
ENSMUSG00000026640	Plxna2	protein_coding	1	194300526	194499177	+	17174	38.4801	41.4956	29.8241	33.044	28.3465	24.6726	37.6621	26.254	26.8498	35.7147	29.8706	41.6535	33.6638	39.4886	18.3146	29.2122	24.4663	24.4806	23.2747	35.1191	39.3864	37.5566	26.8021	36.2838
ENSMUSG00000026578	Ccdc181	protein_coding	1	164103154	164115416	+	1909	64.671	66.3899	66.7005	80.3899	70.59	72.3837	81.5358	70.8187	78.6126	73.1228	74.1037	76.9442	79.4192	73.6255	57.9837	78.5865	77.8534	81.3944	83.5288	69.8275	74.3731	80.3782	75.5275	72.6963
ENSMUSG00000094410	Gm38394	protein_coding	1	133547678	133589056	-	10156	22.6777	21.5311	15.3677	16.0265	10.6748	10.3501	15.2108	11.9882	12.0577	18.186	13.1087	24.7362	15.0187	22.897	7.6331	16.9182	12.8544	9.02825	15.3315	15.7214	20.4319	19.6125	15.2632	16.8989
ENSMUSG00000026577	Blzf1	protein_coding	1	164117369	164135053	-	5336	19.1833	19.6425	18.9429	21.7608	20.7838	19.8331	19.7516	19.5215	20.6853	20.3766	22.0451	22.6646	20.9498	23.0085	17.648	23.0825	20.9007	21.2485	22.8384	19.9766	21.0781	21.6092	20.424	21.2542
ENSMUSG00000026305	Lrrfip1	protein_coding	1	90926459	91056662	+	6469	61.7971	59.3981	40.7588	45.7387	39.5887	42.0898	50.5058	49.5367	44.0203	50.8147	43.3343	53.8884	47.1442	56.0693	29.5857	46.78	48.5038	40.7583	44.3717	44.1159	54.8142	59.709	45.246	52.55
ENSMUSG00000016494	Cd34	protein_coding	1	194621127	194643587	+	7290	32.032	45.0883	34.3286	55.7183	42.0064	42.0253	40.1995	34.9159	40.7307	37.4826	44.181	37.9145	43.9878	35.8103	31.4836	41.6883	34.3971	42.7947	43.8881	37.5022	36.6076	33.6114	34.1148	31.7678
ENSMUSG00000034353	Ramp1	protein_coding	1	91107544	91152918	+	3022	85.0527	73.1078	94.4149	90.961	112.703	103.506	84.3475	110.395	107.47	86.5964	99.7595	83.5906	86.4423	72.725	164.26	85.9082	90.0585	100.775	114.433	94.3237	73.62	73.1319	94.2568	81.7469
ENSMUSG00000026575	Nme7	protein_coding	1	164131690	164265294	+	5876	11.594	12.4326	12.6692	15.9275	16.191	15.6137	14.2661	14.9445	16.9152	15.3122	16.1312	15.7846	14.6201	13.8887	17.1725	16.796	14.0832	16.4426	16.7512	14.1159	14.0298	13.6444	16.0818	13.6612
ENSMUSG00000016493	Cd46	protein_coding	1	194719134	194774557	-	7603	7.12968	6.10396	3.51584	4.78813	3.53754	3.42281	5.23683	4.7658	4.83917	5.20409	4.28924	4.21536	4.98524	7.59537	5.80014	5.82573	6.11456	4.55796	6.32514	4.64362	5.07395	6.05585	3.70373	3.1572
ENSMUSG00000026576	Atp1b1	protein_coding	1	164264678	164285924	-	3081	1630.46	1737.77	1778.38	1637.95	1617.18	1861.84	1847.89	1590.35	1699.18	1813.6	1790.31	1685.62	1677.53	1869.94	1629.87	1797.54	1858.41	1878.48	1728.26	1776.64	1874.92	1775.74	1922.81	1736.2
ENSMUSG00000025969	Nrp2	protein_coding	1	62742444	62857854	+	11842	42.3585	38.019	35.0407	26.7102	26.3848	28.0169	39.3085	30.4989	29.009	34.8957	28.5069	39.3376	36.3781	41.0574	17.8898	30.3745	27.4001	28.7237	20.6136	30.8267	43.3165	42.566	28.1808	39.2195
ENSMUSG00000034343	Ube2f	protein_coding	1	91178026	91213462	+	8842	24.5714	27.6221	25.2582	29.7407	30.5826	28.1161	26.7753	28.9582	30.9818	28.0126	30.1136	31.1285	27.9956	26.4346	28.8895	31.6477	28.2385	30.367	32.1028	27.4898	27.3133	26.1948	27.4072	26.8841
ENSMUSG00000016481	Cr1l	protein_coding	1	194779690	194813894	-	10349	12.322	14.3651	12.6185	15.2712	11.5647	12.8491	12.4754	13.729	14.0083	14.4519	12.6565	15.3201	12.02	12.6242	12.5132	13.9888	13.4879	13.5779	14.8735	11.9839	13.8382	14.8074	14.8215	13.8135
ENSMUSG00000040848	Sft2d2	protein_coding	1	165001906	165022007	-	5702	36.2375	37.9531	38.0585	42.8052	33.9886	35.4735	36.0433	31.8618	36.6651	36.2082	31.8957	42.2841	36.7357	34.1284	24.0931	36.6677	37.5126	39.5571	31.7299	38.0833	37.1797	38.057	34.8546	36.6098
ENSMUSG00000040843	Tiprl	protein_coding	1	165039855	165064512	-	5473	36.9007	39.1819	39.9135	46.9993	45.1888	46.0761	41.6881	50.3859	49.7952	44.5189	51.6298	46.4239	41.2169	43.7533	53.848	53.8629	47.0116	50.2126	55.0159	42.0338	42.662	44.9164	49.918	43.5752
ENSMUSG00000040836	Gpr161	protein_coding	1	165123358	165149366	+	6962	51.597	51.0257	44.5746	34.0249	31.4224	33.8322	52.6063	35.1209	32.2605	58.2419	36.6754	65.1585	36.215	50.8992	13.8731	32.7642	24.4046	29.8284	28.1148	40.228	65.4686	65.1997	40.3696	56.7854
ENSMUSG00000026307	Scly	protein_coding	1	91226060	91248797	+	4549	18.7391	18.4585	20.5141	18.5132	19.3182	18.1269	19.0283	20.7444	17.935	19.1006	18.8084	16.6372	17.5085	16.2879	16.9577	17.2301	17.8255	19.3394	17.4338	18.6815	17.5029	17.7346	17.4696	18.1163
ENSMUSG00000040865	Ino80d	protein_coding	1	62997577	63153826	-	17713	14.5937	13.6441	9.56854	10.1982	6.95979	7.13851	10.578	7.96439	8.61855	10.9008	8.13819	12.0857	9.82719	12.933	5.52449	9.71708	8.1959	7.22072	8.03903	10.0873	11.879	12.3866	8.41505	11.1925
ENSMUSG00000026571	Dcaf6	protein_coding	1	165156267	165288034	-	6424	81.5961	89.8131	76.0782	90.4442	82.2936	84.7693	86.9688	87.205	85.6532	89.3454	88.3776	88.3955	83.5253	86.1232	64.6503	88.1533	86.6746	80.5002	79.9091	80.1833	90.3243	83.047	82.2746	87.9699
ENSMUSG00000026568	Mpc2	protein_coding	1	165288206	165308783	+	7344	27.5821	24.5941	29.1448	32.2551	31.8498	34.5042	25.4067	33.1492	34.1395	26.7442	31.7057	30.6007	28.3403	26.4003	52.1387	31.6536	30.2101	33.3486	33.4559	26.5485	23.674	22.4473	29.1632	25.8308
ENSMUSG00000026463	Atp2b4	protein_coding	1	133627195	133728779	-	12248	60.281	80.5979	43.5556	83.4901	69.3275	55.5679	60.7371	74.5771	64.9145	67.1032	63.2725	78.873	79.192	67.3134	61.3843	84.1711	61.4	57.2225	59.171	71.4816	64.8488	82.31	74.8205	81.8295
ENSMUSG00000010453	Kansl3	protein_coding	1	36374811	36408238	-	6742	70.0022	72.7141	62.5279	64.5151	60.8139	55.0229	64.2235	63.3219	58.0857	67.8421	56.7949	78.6363	62.2742	67.1425	42.6381	65.0211	61.9002	58.194	59.9276	61.7991	70.7402	75.0769	64.8597	71.6692
ENSMUSG00000041577	Prelp	protein_coding	1	133838042	133849152	-	3615	73.301	52.8741	92.0994	64.8038	51.0861	65.6926	90.2716	44.0128	58.3533	68.2102	53.358	54.2194	78.5441	69.0796	26.7177	58.4944	70.7137	73.1755	34.1001	78.6005	76.3324	78.8005	55.0142	86.1071
ENSMUSG00000041559	Fmod	protein_coding	1	133964992	133976015	+	3306	37.6833	26.7072	17.852	63.6296	34.5915	44.6677	30.2267	24.6985	31.5834	18.8858	15.3383	17.7067	48.4099	15.2299	30.5988	42.3214	30.174	60.5667	16.0491	43.9148	28.7192	46.2315	34.6031	41.1837
ENSMUSG00000020423	Btg2	protein_coding	1	134002908	134006858	-	2743	32.842	31.6512	28.8512	28.9804	29.9956	31.6243	31.5922	29.4208	33.0323	29.8301	31.6491	36.3754	32.7493	29.4477	31.9681	35.9439	30.6022	31.3479	29.6642	25.0822	30.3112	30.0679	30.3536	32.1345
ENSMUSG00000026309	Ilkap	protein_coding	1	91301583	91326422	-	5556	42.1536	45.339	35.1441	40.3596	38.8764	36.4057	37.6052	40.1581	39.2665	39.7946	38.3132	39.9898	37.3855	40.2435	35.8198	39.593	36.23	38.4345	43.885	37.414	38.7749	44.4256	43.2999	41.5424
ENSMUSG00000067071	Hes6	protein_coding	1	91339205	91341760	-	1808	23.3829	20.6108	27.291	24.6765	33.6528	30.8193	26.9337	29.024	27.8995	22.4532	27.898	26.6537	28.8139	20.7874	44.6344	31.2395	29.1326	29.4915	27.3762	29.3536	22.3112	23.6945	31.3745	26.7683
ENSMUSG00000001143	Lman2l	protein_coding	1	36458952	36484352	-	7359	51.586	44.4384	45.1774	39.4566	34.2653	34.8083	42.2892	43.4011	40.9777	48.7017	37.643	49.7534	37.0748	46.7104	23.7108	37.7022	39.6649	37.1442	33.4769	37.4427	46.7966	49.9987	38.9277	41.3216
ENSMUSG00000037408	Cnnm4	protein_coding	1	36510701	36547845	+	4829	14.3942	12.6034	13.3328	11.2403	13.5448	12.0038	12.691	11.6901	11.0955	14.1913	11.6696	15.1928	12.3786	12.6997	7.47403	13.8303	10.1933	10.8986	8.8715	13.2866	14.9924	13.6801	11.102	15.0131
ENSMUSG00000055866	Per2	protein_coding	1	91343704	91387046	-	5856	32.6862	31.8677	25.654	30.4252	22.7401	21.7491	29.7795	22.9236	21.4473	31.8642	21.6175	34.7365	26.4887	27.526	17.4481	26.5829	20.3645	18.7419	25.7088	29.1012	35.3446	34.8854	28.9213	32.0624
ENSMUSG00000025968	Ndufs1	protein_coding	1	63182755	63215992	-	8086	89.6086	95.5992	91.7694	104.861	100.514	106.282	103.127	98.1415	101.49	103.502	110.698	106.281	95.8038	102.167	82.5596	101.332	99.0324	111.674	109.289	98.1425	107.442	101.17	99.2345	97.3392
ENSMUSG00000034292	Traf3ip1	protein_coding	1	91422369	91455678	+	3712	27.5993	27.7858	23.4362	24.2145	23.3575	20.0423	25.4484	19.1306	21.5352	26.7971	22.446	30.7079	24.7175	28.7355	16.1595	27.7889	20.7558	21.4419	21.9457	26.9788	31.4862	31.279	25.0924	29.8722
ENSMUSG00000001138	Cnnm3	protein_coding	1	36550948	36567318	+	6420	29.1818	26.5717	23.6689	23.4853	21.2916	19.9338	24.3512	23.5878	21.1761	24.344	20.0672	24.8403	23.8105	24.7547	12.3522	21.9633	20.8719	19.0472	16.7335	21.5389	24.4061	26.3952	19.4427	24.8558
ENSMUSG00000025967	Eef1b2	protein_coding	1	63215984	63219645	+	2532	206.781	215.712	233.659	251.652	276.183	274.722	229.746	255.356	285.351	241.526	277.3	240.68	250.36	225.904	434.357	265.648	271.042	295.471	338.911	245.713	226.625	220.741	306.856	226.376
ENSMUSG00000064246	Chil1	protein_coding	1	134109914	134117774	+	2804	16.5879	18.1989	15.2394	21.1977	19.9484	19.1441	15.3829	18.6146	16.7024	17.8643	16.9341	18.2602	18.4897	15.9567	18.3104	18.8002	15.6891	18.6153	24.0709	17.111	17.0246	17.7054	18.6851	18.0572
ENSMUSG00000026311	Asb1	protein_coding	1	91468266	91483810	+	6432	36.6544	36.4584	35.8989	37.1336	37.3548	34.5414	35.9125	37.0397	37.7605	37.4875	36.062	45.8658	36.4084	37.0257	27.1676	40.5787	32.2199	33.8583	31.2913	35.0981	38.4921	36.8967	33.3614	35.1593
ENSMUSG00000027520	Zdbf2	protein_coding	1	63312424	63353735	+	12659	8.78272	9.20394	8.18157	9.95895	7.01298	7.51354	9.46656	8.14462	9.15922	9.88934	8.03975	12.6587	10.2223	11.0557	5.83271	10.2776	8.30283	7.31141	9.17508	7.74115	10.2485	12.1054	9.77481	11.5001
ENSMUSG00000042429	Adora1	protein_coding	1	134126961	134163102	-	5785	289.656	296.906	274.76	256.123	252.315	253.149	300.235	241.15	249.651	293.745	263.678	296.614	268.657	295.53	118.583	244.923	234.445	233.773	200.141	270.25	308.486	288.945	208.163	283.301
ENSMUSG00000079610	Ankrd39	protein_coding	1	36576588	36586526	-	4654	8.22934	6.14783	6.23773	6.04224	7.56186	6.42494	5.97602	8.41138	6.43903	6.47827	6.7376	6.27244	7.10369	6.10154	10.6496	7.0687	5.46715	7.18613	8.33896	5.44639	5.10968	6.92519	5.96333	6.30624
ENSMUSG00000026566	Mpzl1	protein_coding	1	165419809	165462011	-	3550	37.4311	39.0799	32.6563	36.3315	37.1999	34.9857	31.4753	37.3726	39.8871	32.3667	34.5745	34.5456	34.4998	34.7857	30.6078	33.7184	37.8798	34.7625	39.8473	32.1306	31.1615	34.4262	31.0807	32.0293
ENSMUSG00000026313	Hdac4	protein_coding	1	91856501	92123416	-	15813	16.5659	16.782	12.8268	13.8452	11.4295	10.7843	14.4162	12.0167	11.0978	13.827	11.3086	17.4498	14.445	14.1926	7.28932	11.8434	10.7973	9.93005	8.73819	13.1528	14.0248	15.6029	12.3456	17.1098
ENSMUSG00000026458	Ppfia4	protein_coding	1	134224521	134260666	-	6572	101.622	83.3471	79.7152	59.0415	69.6778	63.0459	79.6349	74.1205	62.0949	73.6066	68.9381	70.7056	76.7281	83.7117	37.1083	63.3709	68.169	56.3198	53.1904	76.7246	76.4164	80.0498	52.509	76.2292
ENSMUSG00000026260	Ndufa10	protein_coding	1	92366732	92401582	-	3331	198.656	199.096	217.161	233.368	237.521	246.877	225.321	228.79	248.109	228.991	244.889	186.843	227.125	221.326	222.389	234.263	225.409	242.057	233.442	223.633	216.237	206.916	216.384	204.752
ENSMUSG00000040713	Creg1	protein_coding	1	165591315	165602877	+	2362	49.3398	53.5323	56.4232	65.0645	68.4094	64.7664	60.362	63.4961	69.979	52.0297	68.2742	59.9967	66.8739	59.5556	83.7189	67.8776	70.5735	71.7844	69.6523	59.1663	52.4651	53.9026	56.9728	58.3838
ENSMUSG00000042305	Tmem183a	protein_coding	1	134273835	134289717	-	3564	77.6732	79.4529	84.4654	96.6394	97.5427	95.6394	83.5954	97.0164	103.233	89.0584	97.283	96.4042	84.9621	84.8985	108.899	101.453	98.1473	101.574	107.262	85.8214	82.1201	83.1578	91.8882	79.2952
ENSMUSG00000026121	Sema4c	protein_coding	1	36587720	36597430	-	4593	18.6725	17.982	16.2708	15.2983	16.4536	13.7316	15.2766	15.205	14.1593	14.6965	14.9221	15.4186	16.4501	16.9371	11.0677	15.1881	15.2214	13.5471	14.8993	16.1866	15.7628	17.2378	13.2641	16.0385
ENSMUSG00000073616	Cops9	protein_coding	1	92564867	92569707	-	1499	149.435	137.35	146.495	148.186	183.024	173.062	144.656	153.552	180.551	147.234	162.327	152.497	143.414	136.267	321.739	154.286	159.112	181.313	191.863	150.299	128.265	119.524	171.237	129.145
ENSMUSG00000026456	Cyb5r1	protein_coding	1	134333297	134339474	+	4437	29.617	26.1042	33.9448	30.526	34.7187	34.2019	31.9133	33.322	34.583	31.9958	34.3664	28.7884	32.1376	33.3174	29.2436	30.7519	31.4863	33.5783	31.6068	31.8027	29.2197	28.1757	29.6578	28.627
ENSMUSG00000034220	Gpc1	protein_coding	1	92759367	92788501	+	5159	112.966	88.2029	109.256	73.0151	88.0649	85.0809	92.0828	101.043	82.189	94.8558	80.8211	87.0174	85.6872	89.1554	54.7113	71.8155	81.0551	78.2615	62.7617	80.7178	86.4539	88.5293	65.1063	94.8471
ENSMUSG00000026457	Adipor1	protein_coding	1	134343116	134361089	+	5025	67.77	65.1769	73.1015	72.5329	73.7919	72.7677	70.8649	72.5206	72.6251	67.2438	69.4441	73.1086	70.9426	63.42	69.0431	67.795	71.8828	77.5624	69.5656	64.0218	63.3445	65.1349	73.4701	67.6509
ENSMUSG00000047067	Dusp28	protein_coding	1	92834703	92836157	+	1314	50.2673	49.9098	51.259	61.4926	70.3515	66.6377	51.7643	66.0195	64.6571	47.6367	57.5454	52.484	62.4559	42.1319	75.1484	62.2138	56.1009	62.6112	57.644	60.3684	41.5578	44.7141	46.4668	51.4759
ENSMUSG00000026455	Klhl12	protein_coding	1	134383269	134418611	+	11395	22.0176	22.6501	20.7511	23.5876	22.3109	21.8974	23.5854	23.0846	22.6567	24.3755	23.1387	26.4857	21.2837	23.3077	15.5022	24.5572	21.411	22.6457	22.0475	22.6218	25.6382	24.7706	22.2766	22.6348
ENSMUSG00000042229	Rabif	protein_coding	1	134422386	134436512	+	2861	47.6542	55.8458	51.17	62.5547	60.4653	58.5711	51.9147	60.8582	62.8463	57.5592	60.6876	59.7628	54.6557	54.6731	53.437	64.9745	55.3138	57.4518	56.5209	52.3274	54.4586	54.1571	53.4715	53.6358
ENSMUSG00000026117	Zap70	protein_coding	1	36800879	36821899	+	2992	7.74392	4.50209	9.09425	3.98287	5.47676	6.03726	7.1103	7.91763	6.79081	6.26826	5.56949	6.03984	5.38531	6.46014	4.84214	4.30536	4.41098	5.48786	5.13831	5.33267	5.56361	5.75399	4.93204	5.35935
ENSMUSG00000026269	Rnpepl1	protein_coding	1	92838505	92852106	+	9467	18.6936	14.3429	15.97	12.4572	12.9489	10.629	13.3491	14.2094	11.021	13.2739	10.5045	12.8563	13.8718	13.8508	8.6719	11.4193	11.68	10.0778	9.76343	13.7698	13.1086	14.3896	10.3106	13.766
ENSMUSG00000025964	Adam23	protein_coding	1	63485050	63635435	+	17907	35.2394	39.1765	30.064	37.0274	30.7693	30.1539	37.5591	29.9424	30.8413	34.9951	33.681	37.1193	35.6799	38.0587	18.3385	32.2994	30.9146	29.0719	25.2954	34.2566	37.8283	35.2982	25.6596	32.6168
ENSMUSG00000025963	Mdh1b	protein_coding	1	63737978	63769477	-	1719	5.12993	4.46143	6.13094	5.24154	4.34395	4.86817	5.16605	5.14752	5.24814	4.87967	5.47239	5.88527	6.11942	4.44215	5.61865	4.84207	6.01751	6.28413	7.08934	4.54214	4.96996	6.63791	5.67046	5.93613
ENSMUSG00000026270	Capn10	protein_coding	1	92862098	92875663	+	4346	31.2517	29.9539	32.0983	30.6636	35.8115	32.4524	30.3585	37.3573	34.4768	32.2834	31.6846	33.7981	31.9461	28.4419	37.371	28.7738	30.9418	33.1479	35.4609	32.729	32.0405	31.5294	37.2877	34.0342
ENSMUSG00000026116	Tmem131	protein_coding	1	36831272	36982747	-	9413	59.4977	55.8831	44.5206	38.96	31.1881	30.7798	49.2343	36.8816	33.0861	44.0686	33.6549	42.4984	42.9361	52.6662	18.7394	34.0124	30.9212	29.9663	26.4209	39.5147	52.4357	52.5399	31.9866	48.6689
ENSMUSG00000042207	Kdm5b	protein_coding	1	134487909	134563023	+	16555	21.2024	20.7752	19.2546	18.7374	18.5351	17.088	20.9499	17.5166	17.9073	21.6822	18.7624	24.8219	19.254	22.5654	11.3075	20.7995	17.5743	17.4979	14.4734	18.9338	23.6855	22.3825	15.7666	19.7653
ENSMUSG00000025962	Fastkd2	protein_coding	1	63769773	63793814	+	5873	16.7816	16.8755	16.9009	21.1444	18.0358	18.0718	17.4803	20.2445	20.6907	19.7126	20.4871	21.539	17.3995	18.3653	21.4657	19.6391	18.4835	20.836	25.7462	17.572	18.7159	18.8324	20.8848	16.6963
ENSMUSG00000026452	Syt2	protein_coding	1	134574415	134690331	+	7638	23.3964	40.099	22.3155	45.2075	24.586	22.6073	28.6834	20.457	22.9449	28.108	36.8076	28.8465	32.507	29.9142	10.5655	22.3788	27.5529	23.7602	20.3981	32.6823	28.4938	29.5901	21.1103	25.778
ENSMUSG00000025959	Klf7	protein_coding	1	64068606	64161441	-	8131	37.6398	40.3764	25.3812	33.1009	24.1327	25.0145	32.9932	24.8094	28.5968	32.1945	28.086	35.1707	34.14	37.5798	15.2233	29.5039	27.8125	23.0742	21.8591	29.6709	32.2255	35.0835	24.0095	32.0915
ENSMUSG00000050122	Vwa3b	protein_coding	1	37065677	37226686	+	5964	16.8734	12.8591	12.8839	8.01681	9.12377	9.34293	13.4992	9.72834	10.7597	13.3614	8.80286	10.7088	9.21093	13.8239	4.06996	9.86908	10.4863	9.80984	8.01624	9.79037	13.8523	11.6473	6.51487	8.91333
ENSMUSG00000073557	Ppp1r12b	protein_coding	1	134682396	134883678	-	14983	50.0101	47.9573	38.2203	40.4562	35.4774	32.483	44.3028	33.9132	35.6664	43.7735	36.0504	48.7806	40.0075	46.8	19.2116	35.8781	31.9563	30.829	25.527	40.6549	48.4967	45.4068	31.1461	41.4988
ENSMUSG00000025958	Creb1	protein_coding	1	64571804	64636854	+	13742	19.5784	20.8638	16.203	21.9861	17.3432	16.5757	19.8626	18.4451	19.1811	20.6212	18.7501	25.1093	19.4044	19.4312	12.161	20.738	20.0643	17.665	18.0841	18.4535	20.7724	21.8293	21.0827	22.0575
ENSMUSG00000025956	Mettl21a	protein_coding	1	64645632	64656401	-	3005	16.5429	17.9632	17.7272	19.9007	19.9486	19.6636	17.4066	18.8791	20.3104	17.2224	19.0213	20.7396	18.4198	16.9143	26.5588	20.2796	21.4451	20.965	22.7728	19.1673	18.172	18.5529	20.7241	18.337
ENSMUSG00000070871	Ccnyl1	protein_coding	1	64729614	64764803	+	3456	13.0582	14.5095	12.5861	16.3366	13.5442	12.048	14.2032	12.3156	13.9146	13.0057	13.2986	16.5806	14.784	15.1903	12.1716	16.7156	13.0044	13.378	11.8806	12.9988	14.2715	14.1914	12.1045	12.1198
ENSMUSG00000026424	Gpr37l1	protein_coding	1	135087972	135095419	-	2269	335.606	290.852	374.963	310.475	360.302	321.678	301.923	368.331	331.184	305.862	320.774	278.209	337.956	279.695	290.856	272.42	363.662	331.928	304.736	343.814	274.592	273.898	263.783	297.417
ENSMUSG00000026565	Pou2f1	protein_coding	1	165692723	165830247	-	16597	9.80342	8.99877	6.4539	7.12314	5.72809	5.47254	7.45561	6.10415	6.37625	7.71452	6.38046	9.29688	7.81694	9.7984	3.66775	7.45694	6.46175	5.43603	5.86846	6.7771	8.62344	8.90744	5.96279	7.49498
ENSMUSG00000051344	Plekhm3	protein_coding	1	64825142	64995983	-	10921	22.7516	24.7225	18.8093	21.0384	16.391	15.2879	21.5888	16.8662	16.9453	21.5568	17.6622	25.0259	20.0517	23.489	8.36682	17.4207	15.4161	15.3198	12.8842	18.3503	23.9848	21.2082	15.1609	20.031
ENSMUSG00000041926	Rnpep	protein_coding	1	135190450	135211822	-	6977	32.614	32.0462	28.8377	30.317	24.3387	24.91	27.5544	29.4106	26.9627	30.6349	24.3592	30.1626	25.9661	30.4739	18.8341	27.3963	26.3971	24.0171	24.1445	23.647	29.4133	31.3319	25.3029	27.9835
ENSMUSG00000062580	Timm17a	protein_coding	1	135222951	135241516	-	7893	40.6806	44.7829	41.7203	46.4811	43.764	44.284	43.063	43.2675	46.5342	45.4268	47.3096	52.297	43.3562	46.6641	48.5605	46.3372	43.4286	47.1458	46.9842	44.0563	46.1971	43.078	48.0947	43.8942
ENSMUSG00000048096	Lmod1	protein_coding	1	135252545	135295803	+	3948	2.95627	3.68587	2.54813	6.33133	3.0998	3.25703	4.32568	2.2271	3.79524	2.42532	1.92888	2.64075	3.67949	2.47814	2.41423	3.06204	2.40927	5.14401	1.56713	4.29933	4.17178	4.5635	2.40039	3.32313
ENSMUSG00000044816	D630023F18Rik	protein_coding	1	65144444	65162373	-	2667	7.61785	7.4839	9.55584	9.72655	13.1438	12.8954	11.3797	12.8512	14.2366	11.3641	12.7987	11.0904	9.078	11.8105	18.012	12.3351	11.9923	12.6696	13.8488	11.1164	9.94031	10.1331	13.1981	10.6766
ENSMUSG00000041889	Shisa4	protein_coding	1	135298795	135302815	-	2418	171.801	187.944	192.531	216.757	237.962	226.054	217.453	195.295	223.698	195.085	221.272	169.594	226.532	199.546	207.551	207.605	207.014	212.296	196.247	210.078	177.026	185.739	187.34	179.977
ENSMUSG00000014602	Kif1a	protein_coding	1	92943186	93029544	-	9330	549.611	555.34	469.242	467.886	434.108	378.834	520.225	400.189	388.651	508.269	423.968	506.563	494.287	520.208	265.312	390.358	360.695	356.839	340.197	509.407	550.101	538.838	406.959	529.725
ENSMUSG00000025950	Idh1	protein_coding	1	65197775	65225597	-	2771	65.5195	67.3464	86.7855	91.15	101.479	101.17	88.0786	90.5032	98.0674	85.0449	100.972	94.8132	85.0831	82.2405	93.055	99.5902	93.6249	110.121	107.072	84.6545	85.7237	85.0661	96.541	85.2587
ENSMUSG00000041879	Ipo9	protein_coding	1	135310050	135358237	-	8233	112.77	121.838	93.8781	110.182	97.8962	94.2071	104.521	99.0421	97.7626	113.861	104.292	117.703	104.467	116.458	68.0884	108.538	103.965	92.4864	93.0824	94.1773	116.842	114.706	93.4504	102.991
ENSMUSG00000040612	Ildr2	protein_coding	1	166081708	166144392	+	8251	89.3045	89.0281	77.9275	84.3141	77.5796	74.5705	90.7038	74.8526	79.6557	85.0222	79.5905	94.5055	88.8288	94.4846	56.3418	88.113	73.2321	75.7046	67.7139	83.3431	97.5655	94.5367	78.1512	85.4989
ENSMUSG00000026563	Tada1	protein_coding	1	166206666	166221190	+	4110	45.8987	46.8649	45.8535	48.3359	48.0624	46.3835	45.8732	53.1013	51.1918	48.7893	47.324	51.8043	42.9416	47.9575	52.2254	53.0406	45.7944	48.2981	58.1388	42.9782	44.7022	45.0782	51.5506	45.5176
ENSMUSG00000047793	Sned1	protein_coding	1	93163563	93228787	+	9491	23.465	18.2433	12.9415	17.2489	10.4684	11.172	13.7986	9.0753	11.0262	12.4232	8.02363	13.3689	17.839	14.0295	8.43573	12.9774	12.4648	13.2028	10.0943	13.3654	14.3282	17.5381	11.6824	14.9394
ENSMUSG00000040596	Pogk	protein_coding	1	166212191	166237351	-	9586	33.8296	40.8739	30.3541	38.598	30.618	27.5841	31.2634	30.0232	32.7591	33.4745	31.8232	39.9913	35.4029	36.7922	16.9164	34.1945	29.9539	29.732	27.9488	30.5974	34.7305	35.6579	25.6048	29.2076
ENSMUSG00000026273	Mterf4	protein_coding	1	93226933	93233585	-	5271	12.4819	14.1954	13.2509	16.3357	15.2948	14.8114	15.4036	15.2254	15.6271	15.073	16.3001	16.644	14.2232	14.9396	16.5396	16.1483	14.8425	14.6901	18.5672	13.3961	15.3226	15.0395	17.6708	14.6392
ENSMUSG00000025949	Pikfyve	protein_coding	1	65225842	65317854	+	19211	16.0029	17.1557	14.862	15.9389	12.9242	12.4785	15.9301	13.6227	13.692	16.2872	14.5315	18.7692	14.6713	17.6445	9.38038	15.4068	13.8573	13.6392	12.4724	14.0896	17.3392	17.1727	13.904	16.1575
ENSMUSG00000060568	Fam78b	protein_coding	1	166828986	166916646	+	6325	21.0088	22.4161	18.4349	19.9895	17.053	15.0055	20.9061	16.7701	18.3067	20.0305	19.0513	22.8202	20.7363	21.5047	9.64439	19.9119	15.8844	14.0047	11.9902	19.8944	22.5446	22.0916	15.1542	21.4033
ENSMUSG00000026275	Ppp1r7	protein_coding	1	93270576	93301211	+	10495	48.1987	53.3914	45.5907	53.6024	50.4576	51.0414	54.8144	48.0207	51.7183	52.5093	53.4472	51.5315	53.051	51.2268	36.412	52.5897	45.8937	48.1873	45.5629	53.5225	56.7814	49.6124	44.8651	48.7258
ENSMUSG00000009418	Nav1	protein_coding	1	135362318	135615843	-	18814	50.2625	42.6759	28.5026	25.9886	23.259	19.7338	36.2672	22.8879	23.3085	35.041	27.0573	33.1831	31.7234	44.7219	17.1302	25.8758	22.1819	17.395	21.4202	29.4414	38.5654	37.9324	22.6165	32.5889
ENSMUSG00000026421	Csrp1	protein_coding	1	135647799	135679970	+	1956	597.358	641.914	645.345	696.354	705.375	671.957	624.988	641.208	742.09	618.382	671.519	600.407	692.262	604.191	814.032	632.431	654.363	784.003	831.033	604.553	564.658	585.87	683.209	544.443
ENSMUSG00000041801	Phlda3	protein_coding	1	135693857	135696660	+	1559	40.5377	41.4987	41.6671	56.9559	54.5058	48.1138	39.6233	46.053	46.5456	38.0693	41.4336	42.4528	47.8212	34.9751	48.6656	45.2545	40.9545	47.3948	49.7877	50.083	34.914	35.4401	38.9908	37.028
ENSMUSG00000026558	Uck2	protein_coding	1	167050452	167112889	-	5464	27.4047	27.5679	29.6513	30.0014	31.6855	28.5391	30.2549	26.2389	30.2939	29.255	30.5468	34.9813	29.6725	30.4616	21.3049	32.9513	26.2428	29.8767	26.2665	31.3133	31.7066	28.522	24.9258	30.6987
ENSMUSG00000026113	Inpp4a	protein_coding	1	37338946	37449817	+	10387	57.8971	56.19	50.8612	55.6498	50.1102	46.522	50.5458	56.7639	49.9299	55.8513	50.8375	58.8852	49.624	52.4257	32.1046	51.0568	45.1804	45.6516	39.5927	50.9415	54.6414	57.9722	45.1621	55.5759
ENSMUSG00000026112	Coa5	protein_coding	1	37456165	37469184	-	5220	87.9119	89.9975	83.751	92.1512	87.4994	87.2147	84.5757	87.0095	94.2732	87.9715	88.7327	99.8334	84.4619	88.7535	68.4603	94.211	86.3033	87.6775	77.7239	81.357	89.2569	83.9858	73.2153	78.9379
ENSMUSG00000052428	Tmco1	protein_coding	1	167135947	167161547	+	4764	38.763	38.5738	44.9486	47.7709	47.8212	48.3062	43.3653	48.2685	53.3857	44.4835	48.0112	47.0108	44.3718	40.1968	56.5	49.108	52.4857	54.2388	58.481	48.7646	41.9858	41.6212	52.2887	44.94
ENSMUSG00000026687	Aldh9a1	protein_coding	1	167177560	167196101	+	3383	50.14	51.7336	59.5024	58.6373	60.2099	63.5007	59.2216	58.5696	65.4161	55.8589	58.05	49.1945	58.2652	55.0188	63.8618	59.401	66.9876	67.2349	61.5438	60.6433	55.7926	58.1088	50.5432	50.7604
ENSMUSG00000026111	Unc50	protein_coding	1	37469220	37478065	+	1579	96.748	98.8834	94.2322	112.791	113.104	113.558	98.7616	115.767	113.524	103.991	109.279	117.626	97.762	101.48	138.433	115.469	102.784	114.824	124.318	95.6723	95.8849	94.3876	99.8004	92.013
ENSMUSG00000026688	Mgst3	protein_coding	1	167199535	167221410	-	1097	177.401	198.797	203.061	259.785	295.599	271.833	216.525	264.09	263.52	233.794	266.649	217.462	219.789	191.532	512.858	244.427	242.564	255.477	326.519	257.985	201.523	209.766	312.477	221.829
ENSMUSG00000026418	Tnni1	protein_coding	1	135707172	135738727	+	3600	6.9884	7.1011	5.58891	7.2663	8.06648	5.5846	6.26185	7.38937	7.71408	5.14367	6.57	6.17819	7.58334	6.56223	7.55449	5.78023	5.97791	8.18583	7.57755	6.06655	6.2387	5.64411	3.98625	3.86032
ENSMUSG00000015843	Rxrg	protein_coding	1	167425953	167467192	+	2297	5.38223	4.87976	9.9689	8.92075	15.0202	14.084	11.3009	14.5556	13.6951	10.1974	12.4031	10.6915	10.1041	11.4275	21.19	12.0788	9.73129	11.9264	12.8555	9.70493	11.8482	9.45586	13.7917	13.6657
ENSMUSG00000026110	Mgat4a	protein_coding	1	37478421	37580097	-	12881	16.1754	17.5868	13.1803	15.8007	13.5749	12.8983	15.9022	13.652	14.8114	16.7224	14.4878	18.502	15.0951	15.2928	9.66875	15.6469	12.9688	13.3711	11.8479	14.7938	16.3078	16.7767	13.0747	15.6627
ENSMUSG00000034088	Hdlbp	protein_coding	1	93333662	93406523	-	11320	93.0531	98.9831	91.0532	98.3454	78.7672	83.9327	100.432	85.089	84.1863	102.769	89.6938	106.078	89.0988	104.083	47.3762	85.4866	86.1798	86.4269	73.0316	92.2062	106.134	104.859	81.9947	97.8268
ENSMUSG00000026090	Cracdl	protein_coding	1	37650758	37759166	-	5075	363.586	309.538	291.017	191.859	247.205	235.417	310.087	249.484	221.696	263.004	228.788	254.98	269.394	288.703	139.405	214.444	209.354	212.208	161.422	261.636	308.343	257.559	190.255	261.408
ENSMUSG00000052534	Pbx1	protein_coding	1	167946933	168259839	-	13844	50.0841	57.1231	47.2336	58.8064	50.073	49.8768	53.9324	48.5886	51.5376	53.4511	54.6062	61.7083	54.5218	55.4078	29.9903	53.8966	47.7171	46.5805	40.1271	55.8926	56.1512	57.3053	46.0401	54.7479
ENSMUSG00000015222	Map2	protein_coding	1	66214432	66478612	+	16456	270.885	280.067	253.731	269.316	251.666	244.914	288.854	242.116	263.457	283.209	274.108	294.056	279.651	293.491	214.823	263.031	260.569	255.493	255.862	271.784	311.343	292.632	258.136	274.511
ENSMUSG00000026678	Rgs5	protein_coding	1	169483070	169523382	+	4546	116.274	129.057	132.713	162.189	145.066	153.44	138.438	122.023	158.156	131.773	157.563	141.34	148.222	134.063	127.169	143.185	134.721	161.281	168.741	122.817	137.887	131.666	129.247	123.542
ENSMUSG00000038530	Rgs4	protein_coding	1	169569046	169575211	-	3098	194.481	301.126	269.74	492.457	303.146	301.252	289.801	293.016	340.711	280.16	340.434	290.687	333.083	282.955	389.254	361.431	283.121	315.746	389.344	303.643	262.778	267.517	324.297	260.713
ENSMUSG00000070532	Ccdc190	protein_coding	1	169756217	169762222	+	1734	56.8386	59.7649	49.7836	61.0554	60.2494	55.6174	47.5555	59.9439	68.0428	56.4522	64.0673	68.8544	60.3759	56.3538	48.8112	63.5453	76.0424	63.4439	82.498	45.4853	51.4537	59.3398	61.7574	55.5411
ENSMUSG00000026675	Hsd17b7	protein_coding	1	169777104	169796810	-	5104	18.3614	18.5897	21.2306	24.7715	21.2409	20.1948	21.4333	19.7286	21.0722	21.5043	20.0632	24.9506	21.4277	21.857	15.1386	28.131	22.5729	22.2652	20.6073	18.5567	21.9327	21.9247	18.3551	17.7458
ENSMUSG00000034066	Farp2	protein_coding	1	93439801	93549698	+	5235	8.47204	7.88838	9.09599	8.93887	6.31318	6.56964	8.68685	7.18901	7.0581	8.85811	6.4348	9.54462	7.67085	8.56959	4.80665	7.77953	8.10821	7.21399	6.53603	7.1332	9.05154	9.78939	7.47382	8.70655
ENSMUSG00000060771	Tsga10	protein_coding	1	37793857	37905510	-	10662	11.5954	10.5129	9.77688	10.543	8.35246	9.17927	10.2054	11.2459	11.0366	11.5635	10.0162	12.8785	8.98132	12.3431	9.01109	11.0688	11.04	10.6099	12.0717	9.41395	11.2098	12.0727	11.4025	10.9561
ENSMUSG00000026674	Ddr2	protein_coding	1	169799876	169938298	-	9264	11.1988	10.0085	8.48058	9.70252	6.7768	7.99772	9.59651	6.93396	8.62897	7.67075	6.99203	11.0623	10.7512	9.81398	4.78763	9.10246	8.85572	10.8211	6.69881	8.69698	10.2299	11.7769	7.83299	11.4555
ENSMUSG00000037216	Lipt1	protein_coding	1	37910819	37914424	+	2051	9.61074	11.5533	9.24932	11.585	10.6527	10.2004	10.5628	11.8233	12.4309	11.7292	11.2262	12.275	11.0311	12.3327	11.2772	11.8366	11.4782	10.5338	12.4777	9.43447	11.2081	12.3957	12.0794	9.66617
ENSMUSG00000026277	Stk25	protein_coding	1	93547473	93586381	-	5812	222.815	228.078	221.523	220.615	243.921	238.435	225.784	243.884	236.33	247.204	244.541	233.782	207.696	239.735	265.846	236.113	240.864	237.95	272.245	219.892	235.101	233.492	249.427	213.879
ENSMUSG00000026088	Mitd1	protein_coding	1	37913882	37929488	-	2770	12.1411	12.317	12.3826	15.5032	12.6801	13.8528	14.4443	13.081	15.2082	12.0843	14.9749	16.254	12.4175	13.6543	17.3882	17.4569	15.9675	14.3824	20.3391	13.0316	12.7821	14.1647	15.9331	15.1212
ENSMUSG00000026278	Bok	protein_coding	1	93613382	93623486	+	1840	154.255	108.903	156.056	97.0683	137.982	120.578	108.831	170.294	136.133	117.883	115.786	130.573	111.255	104.788	159.271	117.076	119.673	130.333	114.529	112.543	105.691	95.904	109.998	111.074
ENSMUSG00000055567	Unc80	protein_coding	1	66507526	66738307	+	14425	121.726	121.75	85.6012	95.8245	77.7689	68.5828	103.378	77.8732	79.4815	107.967	88.0071	121.856	96.0454	121.993	55.4769	85.6944	79.9767	69.6806	76.034	93.547	119.246	112.999	82.5338	97.8028
ENSMUSG00000026087	Mrpl30	protein_coding	1	37929558	37937616	+	3226	48.9623	52.2093	52.835	67.077	70.47	67.7932	55.4487	65.326	73.9495	60.687	71.1228	60.9967	57.4777	51.8898	94.6637	65.2099	58.5274	64.426	75.3197	55.9479	53.6755	51.2254	63.1588	51.5136
ENSMUSG00000026279	Thap4	protein_coding	1	93629657	93682502	-	6519	13.7791	13.0765	15.182	15.8724	16.2698	15.0912	14.82	16.6405	15.7643	14.5181	14.9799	14.0381	15.1374	13.5438	14.2505	14.3945	13.2595	15.6029	15.6166	14.1643	13.3215	14.6631	14.3087	15.1909
ENSMUSG00000026005	Rpe	protein_coding	1	66739990	66758964	+	3113	38.6032	41.8496	47.7049	50.0682	47.6415	46.683	42.3202	51.4341	53.2732	46.9768	51.8896	53.2132	46.0207	42.3901	52.6629	51.5342	50.4542	53.6338	56.8239	42.4571	45.5516	47.0079	57.4059	47.733
ENSMUSG00000026670	Uap1	protein_coding	1	169969507	170002526	-	4011	54.942	61.9697	53.0525	71.25	64.0733	61.624	60.3625	62.0913	61.8237	62.9161	66.2941	66.657	60.2991	58.8683	46.3221	64.8986	58.8412	62.159	59.0596	58.5118	59.9249	60.4898	57.3459	58.8041
ENSMUSG00000026280	Atg4b	protein_coding	1	93679222	93718332	+	8278	43.3317	45.2062	42.5577	46.5226	44.8357	43.5189	43.1586	46.133	46.9666	48.046	45.3366	47.7936	42.1869	42.4472	41.0823	46.7557	44.1234	43.5855	49.5326	42.0483	46.6978	46.5519	47.0681	42.6276
ENSMUSG00000026281	Dtymk	protein_coding	1	93720298	93729656	-	2631	47.7455	47.7601	44.7914	49.8229	46.6197	45.5769	44.25	54.3646	52.1796	46.6499	48.6944	50.7217	47.2486	49.6118	73.4687	53.2922	52.3764	49.3027	60.7137	42.9237	44.4229	45.6523	52.1769	43.4387
ENSMUSG00000058407	Txndc9	protein_coding	1	38024270	38036974	-	9102	24.5059	27.6324	24.684	30.7433	28.3797	29.4321	27.5972	29.417	31.8982	28.4035	31.2613	30.129	27.1133	27.3836	37.3212	30.907	31.1417	31.0092	37.046	25.598	27.8297	27.7119	31.9045	27.611
ENSMUSG00000026667	Uhmk1	protein_coding	1	170020989	170042966	-	8101	177.05	177.87	155.488	170.396	147.218	146.297	171.419	154.572	166.057	181.056	167.194	220.3	160.593	187.417	87.4268	173.483	150.659	148.271	116.423	167.328	192.09	185.544	141.799	177.043
ENSMUSG00000026004	Kansl1l	protein_coding	1	66758407	66856705	-	6664	12.7788	12.3199	10.3947	11.5471	10.282	9.66323	11.2758	10.4293	11.7602	11.5185	10.5939	14.428	10.1476	11.0827	10.1645	13.3676	11.2939	11.6842	12.3509	11.1902	12.688	12.9772	11.9861	11.0104
ENSMUSG00000026283	Ing5	protein_coding	1	93731687	93749817	+	4729	18.2269	20.6667	18.2746	21.404	21.1854	19.5087	18.0977	19.3627	21.6981	20.5155	20.7827	23.6304	20.1963	21.3951	19.134	25.0186	20.6921	21.9657	23.0343	20.4111	21.4556	21.1657	19.324	20.5504
ENSMUSG00000102752	Gm7694	protein_coding	1	170125768	170133901	-	3827	8.38114	7.55342	7.23518	5.27837	4.71541	5.06668	6.37492	4.8438	4.83768	6.98905	4.30748	6.49783	5.73737	8.48006	2.6898	5.72218	5.59226	4.78727	4.58059	5.11534	6.02975	8.05554	5.2002	7.54203
ENSMUSG00000026083	Eif5b	protein_coding	1	38037091	38094660	+	9753	50.3409	57.9272	45.7683	51.5786	42.9962	41.0914	55.8428	38.4498	45.5825	50.3377	49.3104	58.0413	52.0281	54.5124	25.0052	46.0752	40.3884	41.0077	35.6594	53.5916	57.1549	55.4086	40.9769	55.1132
ENSMUSG00000026003	Acadl	protein_coding	1	66869998	66902436	-	2005	91.9306	100.137	109.954	125.466	123.454	128.012	119.392	107.203	130.408	109.879	131.37	113.511	126.833	107.65	114.979	122.466	135.917	151.115	136.617	122.245	109.996	105.684	117.691	112.79
ENSMUSG00000073609	D2hgdh	protein_coding	1	93752631	93780070	+	4281	15.5097	13.4588	14.8605	14.3764	13.2597	12.9206	14.2016	15.0573	15.0813	16.1742	13.4146	15.514	13.8266	15.1058	9.38071	15.184	14.0533	14.2518	12.2844	13.5071	16.4178	16.7172	12.7445	13.7114
ENSMUSG00000026082	Rev1	protein_coding	1	38091867	38168743	-	6168	33.1633	33.0931	26.0184	29.1924	27.0826	25.1659	29.5072	28.6374	27.9046	29.6879	28.7016	31.3893	27.2738	29.2867	24.6423	29.7847	29.9557	28.0358	29.7126	25.978	31.6576	30.4919	26.4048	25.9816
ENSMUSG00000034000	Neu4	protein_coding	1	93948173	93956056	+	4637	12.8274	12.6376	12.3972	11.6117	12.4356	11.6865	11.0488	12.2708	12.8914	11.963	11.7857	12.8407	10.8927	11.9905	10.9079	11.4326	10.8718	11.2381	13.0597	11.5672	13.3909	13.4479	11.1237	10.0809
ENSMUSG00000038473	Nos1ap	protein_coding	1	170130237	170417430	-	7249	80.9564	75.1834	61.6175	54.2391	41.0803	44.8816	65.8839	49.6763	41.4805	65.3241	47.1993	62.7599	54.6594	72.7994	22.0019	45.9156	38.7906	39.353	38.5756	56.2904	71.8069	73.3332	43.3283	63.5865
ENSMUSG00000038463	Olfml2b	protein_coding	1	170472101	170510358	+	3095	71.3983	63.632	65.7203	46.3916	55.0896	57.4072	73.5294	66.0825	46.0044	75.963	50.5125	70.091	50.1188	60.5626	24.3494	48.024	39.8374	53.8061	43.4034	54.2941	80.3354	69.6606	44.4858	65.626
ENSMUSG00000051185	Fam174a	protein_coding	1	95241348	95263009	+	4814	32.0208	30.8204	37.5159	38.2786	41.4503	39.6003	34.5225	42.8345	42.5811	32.5476	41.5758	36.2234	37.2168	30.9064	63.0937	38.9648	36.5535	40.3733	46.0925	35.6118	28.7426	30.0028	39.8216	34.8437
ENSMUSG00000026663	Atf6	protein_coding	1	170532243	170695340	-	9231	53.3937	57.166	44.7341	50.772	39.1658	40.7949	50.9767	39.4713	42.0328	50.0553	43.1989	55.2162	45.5372	50.4861	21.5869	42.7553	41.2555	42.5309	34.9847	43.2603	52.5821	48.7614	34.4945	43.7118
ENSMUSG00000040710	St8sia4	protein_coding	1	95515407	95595296	-	20091	4.11811	4.09128	4.09163	4.8102	5.11392	4.90178	4.48811	5.23771	5.56022	4.78164	5.93527	6.13867	5.08207	4.31145	4.57331	5.5732	4.75212	5.15737	5.86038	4.74803	4.87045	4.26954	5.39076	4.871
ENSMUSG00000026000	Lancl1	protein_coding	1	67039676	67077993	-	6863	112.694	116.46	113.777	130.461	130.233	129.534	121.078	130.653	127.931	126.42	131.638	127.707	116.051	120.808	145.473	129.684	120.63	128.238	132.234	113.867	121.918	114.531	117.096	107.449
ENSMUSG00000026659	Dusp12	protein_coding	1	170701067	170713026	-	2743	27.7045	25.8801	25.2186	26.7552	26.9205	24.4437	24.05	26.787	28.5994	26.2817	26.4559	25.6486	25.7794	27.0554	34.4237	28.3216	25.7908	26.7796	32.6374	24.1333	26.5544	24.9228	25.9116	24.092
ENSMUSG00000037138	Aff3	protein_coding	1	38216407	38704036	-	6654	46.8003	45.2014	41.3535	36.6919	31.391	31.3185	45.8605	35.9302	31.7731	40.4706	35.0877	40.9813	38.3932	47.9476	17.2655	32.3597	30.1443	30.0662	22.3298	36.359	47.7177	43.5329	27.9147	44.0639
ENSMUSG00000040693	Slco4c1	protein_coding	1	96743995	96799896	-	4908	4.54467	4.28711	4.0604	5.06332	4.1558	4.26263	4.8913	4.5871	4.87504	5.28846	4.67304	5.19255	4.33761	5.39681	3.52151	5.28962	5.42646	4.7189	5.4817	4.19618	4.4325	5.38396	4.57894	4.71262
ENSMUSG00000048814	Lonrf2	protein_coding	1	38832726	38875792	-	7506	115.975	128.36	101.133	109.953	91.9396	89.5042	116.556	95.0928	100.48	118.806	103.628	124.144	114.974	124.718	56.3806	108.146	87.5338	87.0525	73.1609	112.435	131.081	124.656	90.5975	120.281
ENSMUSG00000026414	Tnnt2	protein_coding	1	135764092	135779998	+	7752	1.79556	3.84312	1.55728	6.04588	4.27227	3.0279	2.37926	2.52855	3.127	2.74599	3.61738	3.11818	3.50014	2.01626	3.50828	4.34603	3.06754	2.55289	4.40175	4.9047	2.2837	3.47329	3.68494	3.64812
ENSMUSG00000026080	Chst10	protein_coding	1	38902948	38937091	-	11964	27.9293	31.6977	25.2898	33.3312	30.5252	28.4733	25.3675	31.8683	31.3426	31.4047	30.5226	31.4099	28.5336	28.1728	24.1444	31.4728	30.8176	29.0015	31.7804	27.1263	29.8077	31.1974	30.3603	28.5116
ENSMUSG00000044768	Macir	protein_coding	1	97534043	97589799	-	41324	3.72187	4.83002	3.81394	5.52305	4.48069	4.58851	4.22711	4.13482	4.61684	4.29141	4.63521	5.12806	4.85071	4.11435	3.64119	4.75977	4.29279	4.71998	4.6209	4.23892	4.08579	4.35017	4.39327	4.25428
ENSMUSG00000026078	Pdcl3	protein_coding	1	39024689	39036319	+	4219	24.0573	27.8958	22.4593	27.5393	28.6299	26.6563	26.2299	24.6899	27.575	26.6904	27.5632	27.3838	27.8024	24.2077	27.9231	27.7141	25.2224	28.0417	32.5289	28.189	29.0385	28.0895	32.4096	27.9179
ENSMUSG00000062209	Erbb4	protein_coding	1	68071345	69146915	-	12355	27.3533	32.0156	25.327	33.9996	27.9419	27.4896	32.6213	26.617	28.5538	32.1017	31.9134	35.1102	33.104	33.6453	17.7127	30.6612	26.8205	26.4049	22.2388	32.8988	35.6367	32.3002	26.1122	31.8726
ENSMUSG00000026656	Fcgr2b	protein_coding	1	170786186	170804116	-	5790	3.73292	3.51517	3.57425	5.1203	4.08399	3.34891	3.26976	3.50144	4.18662	3.55349	3.35772	4.12146	4.26804	3.58558	3.16066	4.09023	4.16861	4.28365	4.14476	3.59606	3.84856	4.35636	3.78789	3.42406
ENSMUSG00000026077	Npas2	protein_coding	1	39232812	39402317	+	4791	24.6136	28.7724	24.7574	33.3968	29.1516	25.2205	27.7017	29.2117	25.7073	25.3703	24.8147	22.5831	30.2684	27.394	16.8704	26.1633	22.906	22.9802	19.5664	29.5473	26.4172	29.9797	22.0974	32.7189
ENSMUSG00000051985	Igfn1	protein_coding	1	135881316	135934080	-	8996	1.83557	8.4486	2.1194	7.22107	3.85826	1.61089	1.90922	1.87384	2.33705	1.74171	1.83245	3.05613	4.31538	1.36608	8.22181	4.46101	2.16754	1.92128	7.22141	3.57237	1.39026	3.72733	6.14005	5.10978
ENSMUSG00000059498	Fcgr3	protein_coding	1	170878743	170892504	-	1736	34.0639	40.3826	39.1297	45.9167	50.0637	42.0912	33.5597	49.0032	50.3858	39.5667	40.9765	44.3523	38.8096	37.6634	71.9611	46.5196	51.7095	48.7353	63.7192	34.2213	37.899	40.8212	51.0023	34.5962
ENSMUSG00000026411	Tmem9	protein_coding	1	135935888	135962005	+	2726	101.9	90.7846	117.003	101.264	125.474	124.067	105.069	128.381	114.881	106.856	108.981	97.3699	104.802	99.7924	162.702	107.704	107.165	122.75	123.317	105.77	98.7057	98.0732	115.368	98.4664
ENSMUSG00000073702	Rpl31	protein_coding	1	39406923	39410992	+	1662	263.525	259.947	268.752	293.45	323.99	326.117	267.983	273.582	327.151	268.492	314.592	278.242	278.087	252.266	489.835	285.881	296.743	304.079	356.076	317.211	243.56	231.321	308.968	241.905
ENSMUSG00000040648	Ppip5k2	protein_coding	1	97633773	97698136	-	14381	11.6387	12.7715	8.25453	11.0806	8.17329	7.43704	9.56805	8.70761	9.18621	10.444	9.43816	11.2396	9.66586	11.5571	5.88544	10.1356	9.4417	9.04996	9.64741	9.19054	10.9628	10.9412	8.91502	8.70396
ENSMUSG00000026649	Cfap126	protein_coding	1	170941487	170954398	+	1774	16.326	10.3644	20.955	12.0832	12.2381	15.8776	21.2888	11.2702	11.9397	12.7131	9.89843	14.9753	16.8479	15.2673	8.95469	13.7407	15.2141	24.3085	11.097	14.1608	14.1497	14.2748	14.1945	16.9276
ENSMUSG00000058076	Sdhc	protein_coding	1	170954734	170978172	-	3250	113.375	103.042	116.004	119.369	126.263	128.493	114.552	122.278	122.621	110.519	117.13	112.538	115.365	106.317	138.229	116.651	125.812	131.012	133.086	120.401	105.095	98.8916	111.888	99.7546
ENSMUSG00000045648	Vwc2l	protein_coding	1	70764874	70924556	+	7689	5.08225	8.93845	6.09325	13.3532	12.3553	12.0383	8.85888	10.3282	11.1209	11.5371	14.7745	12.3238	10.7167	9.06216	8.1649	14.2919	9.74191	11.88	12.1309	11.4939	9.02637	11.2342	11.3919	11.4385
ENSMUSG00000026333	Gin1	protein_coding	1	97697897	97720694	+	6048	7.06159	7.99849	6.19406	7.48496	7.03073	7.62702	7.22869	8.01904	7.97713	8.22998	7.52516	7.07407	7.05382	7.57544	10.0231	7.65126	7.58838	8.03037	10.7104	6.324	7.29596	7.86111	8.73	6.97378
ENSMUSG00000003134	Tbc1d8	protein_coding	1	39410573	39517836	-	5239	15.71	16.2339	12.0334	16.2691	14.7019	14.0253	14.7154	13.1377	13.9257	14.4552	14.5356	14.3281	16.7642	15.3953	10.8916	14.1854	13.5488	12.9984	12.3821	14.9467	15.8197	16.0485	13.515	15.1367
ENSMUSG00000003135	Cnot11	protein_coding	1	39574073	39584482	+	3508	42.9069	45.3216	38.9193	46.419	45.0955	45.8194	46.1231	46.1535	46.6038	45.2965	48.5497	45.4382	45.8366	44.0792	34.9592	44.6863	44.1291	44.5892	40.4313	40.3538	45.4941	42.9417	40.3291	43.8542
ENSMUSG00000038370	Pcp4l1	protein_coding	1	171000831	171023837	-	1577	200.375	213.355	235.97	262.177	226.189	247.271	244.556	192.231	229.972	204.533	217.302	216.942	251.835	193.08	267.95	239.838	242.696	293.398	237.953	227.25	234.348	211.61	230.845	235.593
ENSMUSG00000048234	Rnf149	protein_coding	1	39590377	39616437	-	2838	36.373	41.9899	35.11	38.303	39.2239	35.8158	39.3031	37.3358	39.1412	38.2562	39.271	41.2532	39.0074	40.7801	35.1521	41.7587	39.6745	40.0732	41.7516	36.3239	43.2	44.0859	39.5938	37.2226
ENSMUSG00000050967	Creg2	protein_coding	1	39657574	39690642	-	6091	135.863	144.974	113.962	121.598	114.274	113.447	126.346	114.545	115.167	137.116	122.7	148.445	120.233	133.378	68.4143	124.598	110.426	105.843	100.484	121.128	147.116	134.355	106.176	129.492
ENSMUSG00000026335	Pam	protein_coding	1	97722839	98023346	-	11892	66.6147	80.6708	71.5512	92.5213	85.8742	81.2687	78.9266	76.3481	84.8867	80.1383	86.9315	81.3186	79.5128	76.4921	70.2002	90.2822	74.786	86.5356	80.5154	81.7478	80.0622	82.249	81.1587	76.1642
ENSMUSG00000026192	Atic	protein_coding	1	71596309	71618790	+	7985	19.6187	22.3612	20.6978	24.2604	22.7642	22.9541	23.3305	23.2782	23.1366	23.0909	23.1803	21.7126	22.6568	22.7121	16.5202	23.1933	21.3227	23.5935	21.3783	22.2774	23.9244	23.403	21.4984	22.0533
ENSMUSG00000005674	Tomm40l	protein_coding	1	171043580	171050083	-	5135	58.22	57.8832	64.576	69.0405	75.3754	66.1013	56.1198	73.4646	74.8428	66.1577	69.7884	65.4214	58.8713	57.275	103.054	64.4516	65.3879	73.5616	91.9538	66.3084	60.7354	62.4142	80.5438	58.9343
ENSMUSG00000067028	Cntnap5b	protein_coding	1	99700490	100412574	+	5205	13.2215	13.2231	10.2713	11.1123	9.45794	10.4897	13.6303	10.609	9.52532	13.6526	13.202	13.5315	11.9977	12.2637	6.56788	10.3183	9.91385	9.21474	9.67145	11.6963	15.2631	12.9226	9.41563	11.5574
ENSMUSG00000005681	Apoa2	protein_coding	1	171052623	171053948	+	537	3.86389	3.66194	6.60142	3.51813	5.79396	5.51127	5.63353	6.1531	7.01213	5.4524	4.83824	4.31438	6.21872	5.33244	7.57303	5.16668	6.42092	5.31068	7.15727	3.79302	4.10036	3.16867	4.03373	4.70532
ENSMUSG00000058715	Fcer1g	protein_coding	1	171057141	171061934	-	874	39.4683	40.8367	45.7125	46.4744	50.5506	44.2543	35.1716	43.893	50.0848	36.4883	40.7977	41.3529	48.1431	39.9986	47.8386	43.3092	53.055	46.8681	41.1868	42.3373	33.3559	35.502	37.1759	35.8042
ENSMUSG00000050840	Cdh20	protein_coding	1	104696254	104923206	+	4012	24.0056	33.2563	25.7196	36.2591	30.3484	24.4959	25.9536	28.7277	29.4279	29.6849	31.196	29.6821	29.986	26.5273	13.4941	28.5512	25.5458	27.593	26.9639	32.0409	27.4194	31.9837	26.928	29.5521
ENSMUSG00000041642	Kif21b	protein_coding	1	136059127	136105736	+	12184	38.2673	40.3169	29.7086	30.982	27.3126	21.3421	30.9646	23.3778	25.3875	30.987	25.5302	33.3021	33.3356	38.0051	17.1581	27.0333	22.2982	20.548	23.7358	30.6858	32.8549	35.0374	26.012	33.5402
ENSMUSG00000013593	Ndufs2	protein_coding	1	171062422	171078820	-	2313	350.116	375.056	360.706	409.652	415.565	422.951	378.114	394.035	409.335	397.31	418.827	383.599	385.705	371.971	455.319	385.52	408.714	442.259	438.885	373.672	377.397	359.866	416.097	357.766
ENSMUSG00000047496	Rnf152	protein_coding	1	105204639	105284395	-	8532	5.52247	8.44711	6.29973	10.1262	4.40034	4.30606	5.95909	3.69551	4.54213	4.90642	6.25834	7.8567	8.07269	5.03431	3.48545	6.50377	5.7693	5.38855	4.38389	6.59163	6.30735	6.95675	6.25183	6.77729
ENSMUSG00000006403	Adamts4	protein_coding	1	171077990	171088206	+	4810	34.1324	35.6906	30.6552	25.0166	22.7835	17.8647	26.7807	23.6007	23.0615	24.8588	21.1963	31.5332	27.6668	29.9895	9.96071	22.3518	20.4178	21.0209	19.3138	23.9491	27.1186	31.2972	19.5333	27.983
ENSMUSG00000056536	Pign	protein_coding	1	105446147	105591387	-	13595	7.42129	7.85427	6.56821	7.45604	6.57592	7.04879	7.05615	7.45617	7.24759	8.1258	7.14355	8.36748	7.41214	7.6529	5.91723	7.96652	8.06353	7.72339	7.54356	6.40912	7.84552	8.27541	6.74172	6.21199
ENSMUSG00000041570	Camsap2	protein_coding	1	136195861	136273436	-	9195	95.2551	106.075	83.4207	93.9522	82.2626	83.8626	103.074	83.4908	86.4253	102.052	95.7877	111.671	98.8126	105.611	48.899	92.4082	82.265	80.846	68.6734	93.468	113.22	106.428	82.3483	106.135
ENSMUSG00000026404	Ddx59	protein_coding	1	136343009	136367896	+	2953	12.0328	13.6846	13.3673	16.2403	16.179	15.3098	15.4659	15.4944	16.3379	14.0956	15.5942	13.573	15.3515	15.394	15.0626	14.6302	14.3338	15.5689	16.0947	15.4812	14.7936	14.2021	13.662	13.1311
ENSMUSG00000041483	Zfp281	protein_coding	1	136552639	136557791	+	4937	45.1272	52.4774	46.1875	49.3496	46.1315	47.337	54.5951	45.3747	48.8454	51.0513	56.237	57.2205	51.2552	53.6511	32.0222	51.7626	44.1923	45.7741	41.7922	45.7722	53.5734	49.8335	42.4492	48.2864
ENSMUSG00000026074	Map4k4	protein_coding	1	39940073	40065470	+	9579	88.3949	88.4588	70.0345	70.0763	62.6956	56.3697	73.0147	65.2411	63.7315	73.7637	61.8504	84.8058	72.8359	80.2023	34.0565	65.7494	63.5635	57.9918	58.6296	65.9766	77.8605	84.8787	60.2782	76.9936
ENSMUSG00000026319	Relch	protein_coding	1	105591586	105681797	+	9500	36.7477	35.5308	32.1518	34.9777	32.46	31.7548	34.1556	36.8445	33.6502	35.6101	35.7892	38.2885	32.3048	36.648	27.2497	36.4128	32.5404	33.2669	32.2081	32.9351	35.8608	34.906	33.0903	35.2212
ENSMUSG00000051951	Xkr4	protein_coding	1	3276124	3741721	-	6094	27.2245	27.7027	23.1113	24.4436	22.2264	22.7753	28.6645	22.8463	22.7466	29.2303	26.4921	34.4824	26.5912	30.2688	13.7637	24.6504	19.3935	18.6906	17.1057	25.1236	31.7963	26.4603	19.5276	26.329
ENSMUSG00000026072	Il1r1	protein_coding	1	40264240	40356417	+	6363	13.4104	11.7437	10.2992	8.75885	8.91023	8.48442	10.5363	8.73104	8.16168	11.3421	8.43391	14.4915	9.61739	10.9506	5.47246	10.7452	9.32421	10.8381	8.51538	8.34061	14.9354	10.9956	9.95739	11.073
ENSMUSG00000025902	Sox17	protein_coding	1	4561154	4566636	-	4772	5.38076	5.43949	4.75837	5.52738	4.96971	3.72115	4.56035	4.81171	4.70163	4.24521	4.37441	4.19151	5.2835	4.57551	3.70176	3.75843	4.43499	4.21955	4.30211	5.54884	4.33735	4.80327	3.37604	4.84693
ENSMUSG00000038866	Zcchc2	protein_coding	1	105918136	105961804	+	6774	20.1268	21.7721	19.6457	21.0352	17.913	16.6323	21.1626	16.2621	19.2936	20.7004	19.8915	23.1317	23.3303	22.2634	10.2621	23.0536	16.534	16.6996	15.7899	21.8499	22.1425	21.5286	15.9285	22.7248
ENSMUSG00000044340	Phlpp1	protein_coding	1	106099482	106321980	+	6752	90.1933	93.3282	76.7813	75.9238	69.5918	67.1843	87.7014	69.3659	71.5817	83.2003	70.7492	82.1113	85.712	88.46	36.2696	64.3671	67.5315	64.6609	49.5787	74.4446	86.38	83.7564	53.5955	75.3629
ENSMUSG00000057329	Bcl2	protein_coding	1	106465908	106642004	-	9157	7.13766	9.57782	7.14624	10.4983	7.1127	6.11853	7.4813	6.56852	7.48758	8.30482	8.0032	9.72405	8.45166	7.19241	5.39871	9.37114	7.45302	7.27632	7.83152	7.55049	8.57001	8.05595	9.18121	8.56467
ENSMUSG00000033845	Mrpl15	protein_coding	1	4843429	4855933	-	8487	14.8522	14.3192	16.0868	18.9299	18.0613	16.9067	15.132	19.11	18.5052	16.4197	18.7585	16.9796	16.2212	15.0565	28.1063	17.7233	18.1702	18.8174	21.4945	16.1464	14.9958	15.0133	19.6366	15.7907
ENSMUSG00000009905	Kdsr	protein_coding	1	106648189	106687457	-	8147	19.547	20.1908	19.0514	22.2796	22.1503	21.2575	19.6444	22.1622	22.2914	20.9125	21.9386	23.063	20.0338	20.1955	25.8943	25.2011	22.1538	22.0954	23.0704	19.3065	20.1298	21.3282	22.3172	19.241
ENSMUSG00000009907	Vps4b	protein_coding	1	106691801	106724397	-	8905	27.0383	29.0387	25.8649	28.951	24.7061	24.9375	27.1447	26.3321	28.4458	28.1344	27.3652	30.917	27.985	29.356	19.9939	29.8103	25.9292	28.0074	24.8332	25.2748	29.3157	29.3927	23.899	26.2683
ENSMUSG00000026065	Slc9a4	protein_coding	1	40619241	40669885	+	4562	16.7527	13.0178	21.0017	13.0768	14.8225	18.3213	22.7176	19.1139	18.2106	23.9031	18.4209	23.4458	16.5801	23.826	10.3351	15.5954	15.5594	17.2952	16.3978	14.9075	22.9746	21.3262	14.3929	18.4694
ENSMUSG00000025903	Lypla1	protein_coding	1	4878011	4918633	+	7145	10.9384	13.3758	13.9725	16.9835	16.0346	15.3259	14.7235	15.2139	16.7547	15.8821	18.1313	15.7805	15.1666	13.1253	19.0494	19.1522	18.0884	18.7957	19.1028	13.3985	14.4965	14.7232	18.8341	15.2745
ENSMUSG00000026062	Slc9a2	protein_coding	1	40719734	40808433	+	6984	22.8391	18.4567	19.494	13.9312	16.226	19.2739	22.6921	19.55	17.2308	23.2052	19.8449	22.4915	18.4449	25.5403	11.3183	18.7708	17.3648	17.6081	13.3286	15.9757	23.7971	21.5262	14.2089	18.8967
ENSMUSG00000041945	Mfsd9	protein_coding	1	40811198	40829823	-	5125	6.91636	6.5037	7.55262	7.8547	7.89222	6.13317	7.08341	7.78041	7.77594	7.31888	8.26858	9.05632	6.43456	7.75245	6.14967	8.37186	7.79505	7.45314	5.83492	7.24214	7.14918	6.77701	6.73609	7.54709
ENSMUSG00000026393	Nek7	protein_coding	1	138410613	138547879	-	7376	34.9991	42.0832	40.6958	51.3547	46.4472	47.7615	41.4772	42.6861	51.0616	43.1393	49.0223	46.9165	44.7539	40.1323	46.0028	47.8655	48.5682	52.3835	55.1324	43.4316	42.6766	44.3333	46.9689	41.6084
ENSMUSG00000033813	Tcea1	protein_coding	1	4928037	4968128	+	3017	71.1523	86.5581	81.7734	94.3873	93.7314	94.578	86.5897	99.6817	99.5359	91.5399	103.251	91.6899	88.3843	82.5346	120.851	103.918	101.597	109.564	127.704	88.0288	94.3523	91.5995	108.099	89.1622
ENSMUSG00000026193	Fn1	protein_coding	1	71624679	71692331	-	11685	44.9844	35.4838	31.3955	36.3533	27.0529	28.0877	38.133	24.817	27.4586	33.5022	25.1943	29.8203	38.2315	39.0053	16.738	25.6437	28.7756	32.5265	19.2941	40.615	42.5342	44.3543	26.4624	39.3057
ENSMUSG00000002459	Rgs20	protein_coding	1	4979799	5140508	-	4239	26.126	26.8132	21.0199	33.3746	26.1135	23.7138	21.617	28.0349	28.5367	23.7083	25.0871	27.0542	27.6712	24.4312	21.7055	28.5417	28.4132	21.3653	26.6036	25.3065	22.1488	22.7387	21.3341	23.8659
ENSMUSG00000045515	Pou3f3	protein_coding	1	42734085	42742336	+	7733	61.5679	60.6238	56.0512	54.1707	47.7453	42.706	53.6206	47.371	49.1811	49.2934	52.1696	57.943	59.9724	54.9276	22.5147	50.2816	44.035	41.606	36.9492	56.089	52.5516	51.4637	40.4588	60.3105
ENSMUSG00000019230	Lhx9	protein_coding	1	138752924	138776315	-	9494	7.51263	7.92259	8.89072	5.32689	5.87708	7.08377	8.3053	7.39716	7.87457	8.06004	7.20011	8.39463	7.19315	9.29975	4.53779	6.5023	7.07575	7.20919	6.83274	5.6019	8.90592	10.0999	6.93024	7.89215
ENSMUSG00000039395	Mreg	protein_coding	1	72198601	72251466	-	2284	10.4094	12.6993	10.1515	17.3386	14.5608	13.4046	12.348	12.4316	13.6701	13.2005	15.8471	14.776	14.1459	12.1716	9.6816	13.7094	15.7732	13.5077	14.4472	12.9805	12.7641	14.4617	14.7	12.5095
ENSMUSG00000079283	2310009B15Rik	protein_coding	1	138779721	138784590	-	1750	13.7339	11.7426	15.2748	12.6641	13.5912	12.1881	12.3796	19.6173	13.8069	10.4456	11.6724	11.4296	13.5963	10.0223	22.5122	10.8149	11.2104	11.5555	13.0169	11.3805	9.26054	10.81	8.9739	10.829
ENSMUSG00000026315	Serpinb8	protein_coding	1	107517736	107535055	+	4795	4.29117	7.07433	5.13517	8.33465	3.92209	4.36308	5.47466	3.57396	3.79562	4.81897	4.16658	5.02501	4.94476	5.52399	5.22122	5.37295	3.94259	4.68593	5.21988	4.97944	5.58395	4.38362	5.16683	3.79003
ENSMUSG00000060679	Mrps9	protein_coding	1	42890393	42944842	+	5763	28.0381	26.7518	27.2816	25.6836	29.5017	29.6439	28.9053	31.1941	28.3546	26.831	29.3351	24.6302	28.0606	28.7362	33.4086	27.373	29.0694	28.5965	33.3948	27.5091	26.6841	27.4243	27.0858	29.0723
ENSMUSG00000026189	Pecr	protein_coding	1	72298326	72323473	-	1516	15.6257	16.9276	16.6846	16.1527	21.2076	20.8685	20.4702	16.4021	18.2149	17.3822	19.9157	15.0787	19.3296	18.6525	18.3586	16.6674	16.2347	18.2985	19.2927	16.3468	18.3007	15.6477	14.3777	15.6416
ENSMUSG00000041907	Gpr45	protein_coding	1	42992032	43072765	+	7238	9.77062	10.229	9.5704	9.98891	11.4153	10.5184	10.2468	9.96584	12.0198	10.7253	11.6104	11.4806	10.9116	10.8796	9.4111	11.0069	9.03478	9.96962	9.90788	10.4278	10.0999	10.2471	9.91331	9.6807
ENSMUSG00000026188	Tmem169	protein_coding	1	72323528	72342263	+	3054	25.8458	28.3958	23.1525	30.7878	27.5523	26.0313	27.6082	28.6437	27.6393	29.254	29.0129	28.7516	29.469	29.4181	19.766	28.5199	25.5782	26.2597	25.9067	26.3814	31.2043	31.8566	26.6863	32.1397
ENSMUSG00000026187	Xrcc5	protein_coding	1	72346586	72434111	+	2549	31.068	33.5201	34.6178	46.0095	42.5046	39.8766	38.2845	36.6254	43.702	38.744	44.0046	42.9007	41.3993	37.7271	37.3427	46.8431	44.2659	47.9392	42.6238	41.5965	39.0795	36.5187	37.9219	35.5334
ENSMUSG00000039372	Marchf4	protein_coding	1	72466271	72576089	-	4553	29.9828	27.5987	24.347	20.7472	21.3969	19.142	25.8061	23.1616	21.9338	25.6363	19.9725	28.6655	24.6993	25.0524	11.4161	21.2413	19.6639	17.5382	15.7096	22.7162	27.7595	25.4573	19.506	27.791
ENSMUSG00000033793	Atp6v1h	protein_coding	1	5140241	5232563	+	9746	60.5873	61.3484	65.7673	77.636	76.2994	76.2941	65.2051	77.3398	78.7783	71.1519	80.6005	75.5712	63.8183	65.741	89.4263	78.1858	72.0023	80.7355	85.1246	71.8126	69.0979	66.345	80.6931	69.2725
ENSMUSG00000070939	Tgfbrap1	protein_coding	1	43086360	43137782	-	10972	31.8492	31.1942	24.9567	26.7155	25.1119	23.2718	28.9507	24.7555	23.7304	26.7577	23.7613	28.4288	27.2099	29.339	13.6907	25.233	24.0569	22.0617	19.0698	26.1857	28.3605	28.1978	20.1617	26.1115
ENSMUSG00000010290	AI597479	protein_coding	1	43137870	43155107	+	3458	58.028	62.838	60.0682	69.0068	67.7616	66.7864	60.9003	70.8224	73.4573	64.7393	68.9161	73.0511	65.9827	62.831	68.5406	74.8186	67.3914	72.7242	77.613	63.9093	64.8725	62.2612	67.6519	66.0439
ENSMUSG00000008136	Fhl2	protein_coding	1	43162234	43236144	-	1897	70.9592	75.4656	77.3247	80.094	95.1649	85.3764	81.9486	77.1711	83.1212	77.9654	91.8578	67.0498	74.9044	79.8147	78.6493	77.0465	72.5169	82.5471	76.8424	84.9434	72.7542	60.9948	55.5231	60.0413
ENSMUSG00000015355	Cd48	protein_coding	1	171509577	171532826	+	1189	3.27204	3.47314	2.98147	3.3612	3.60535	3.43326	2.46225	2.54348	3.69479	3.59395	3.01399	3.18262	3.08949	2.70938	3.9547	3.91691	3.59993	3.27071	5.04587	2.95031	2.44449	3.28311	4.32676	1.79817
ENSMUSG00000066877	Nck2	protein_coding	1	43483739	43609675	+	4455	47.5645	39.3954	48.8404	36.5517	40.9415	39.8593	42.4083	51.9055	37.3488	41.121	36.8419	38.7437	40.9655	36.959	24.9035	33.4302	37.3373	38.1952	31.1845	39.4467	37.5039	37.9701	31.9386	44.4577
ENSMUSG00000026051	Ecrg4	protein_coding	1	43769762	43781738	+	902	125.273	58.972	312.391	120.998	91.294	198.676	200.692	26.7601	49.3998	136.422	73.9969	164.643	140.779	100.265	173.579	115.128	154.883	282.348	85.9482	129.593	119.029	124.949	246.75	228.736
ENSMUSG00000039354	Smarcal1	protein_coding	1	72622410	72672293	+	5728	44.2687	43.9089	42.7364	40.1245	41.3423	38.8046	43.5463	43.5475	38.238	41.791	38.977	43.1168	41.6849	46.0756	27.8886	39.0096	36.3667	39.468	34.3844	37.8907	46.7903	45.9049	34.4128	40.3289
ENSMUSG00000025907	Rb1cc1	protein_coding	1	6276421	6346872	+	14690	31.4567	36.6586	31.13	40.4568	33.328	34.3328	35.0956	35.0814	37.1681	38.0045	40.6605	42.9561	34.7983	36.5656	26.8271	40.1822	34.698	38.3975	37.9885	34.6254	39.0316	39.2058	38.071	38.2315
ENSMUSG00000033964	Zbtb41	protein_coding	1	139350026	139380743	+	8400	16.097	16.9724	15.8428	17.4305	17.1701	15.2473	16.6131	17.1011	16.8757	17.1362	18.3341	22.0006	16.906	16.2209	12.9506	20.6201	17.6365	17.8703	19.686	16.7178	18.8734	18.5767	18.1154	18.0598
ENSMUSG00000046330	Rpl37a	protein_coding	1	72750449	72752755	+	1410	224.107	210.035	213.771	228.193	256.166	267.076	210.885	213.608	246.417	209.844	227.79	214.484	216.709	203.002	410.908	220.105	233.157	253.558	275.112	229.286	189.707	184.852	242.056	192.023
ENSMUSG00000039323	Igfbp2	protein_coding	1	72863662	72891633	+	1847	92.8204	57.1199	223.418	120.935	102.944	153.992	157.714	61.3099	74.116	107.368	74.748	115.82	123.444	90.9546	154.195	104.294	134.347	206.34	70.1422	117.631	97.0408	97.5456	145.791	169.163
ENSMUSG00000026185	Igfbp5	protein_coding	1	72897091	72914043	-	6006	212.278	233.611	151.627	203.556	157.876	158.025	176.733	146.079	161.938	194.434	162.52	186.292	197.86	190.154	74.9475	166.007	167.597	149.327	117.904	187.429	194.174	215.568	145.142	194.123
ENSMUSG00000026556	Vangl2	protein_coding	1	171828527	171856011	-	6990	13.9762	14.5445	12.5416	9.70919	10.0992	9.79656	12.537	10.3515	10.3363	10.5738	9.85628	10.9599	13.1858	13.9626	6.74514	10.7028	10.9542	9.04992	7.22852	10.9597	11.9954	11.6274	7.4373	10.4413
ENSMUSG00000051251	Nhlh1	protein_coding	1	171879859	171885140	-	2464	5.54375	3.51153	3.73285	1.71041	3.42339	2.98208	2.85158	2.36379	2.92907	2.72985	1.85436	3.44765	2.94777	3.19589	1.03153	2.37268	4.00508	2.73568	1.44571	3.30658	2.82386	2.15297	2.36259	2.80032
ENSMUSG00000003458	Ncstn	protein_coding	1	171893580	171910362	-	3975	96.916	94.6374	90.2661	91.857	89.5444	90.8598	99.134	86.4358	87.4279	94.6814	90.5826	86.5724	92.7486	100.193	59.1145	91.312	83.5424	90.4848	76.1734	83.6661	101.68	93.8227	76.8358	85.301
ENSMUSG00000026553	Copa	protein_coding	1	171910096	171949892	+	9427	127.604	133.055	121.584	135.699	118.267	125.978	134.471	126.283	122.228	140.034	128.081	137.407	122.134	136.286	80.8992	125.115	119.604	125.774	111.234	125.15	141.517	137.509	115.693	128.223
ENSMUSG00000003464	Pex19	protein_coding	1	171954322	171962850	+	3815	102.091	106.596	104.575	122.775	125.505	123.347	112.986	118.099	122.453	122.382	120.59	119.556	108.871	113.934	120.289	118.518	122.045	130.524	129.471	107.612	113.402	111.584	118.278	100.979
ENSMUSG00000055322	Tns1	protein_coding	1	73949390	74163608	-	16465	20.1001	17.7537	17.9865	18.275	13.1648	11.9997	19.4523	9.74154	11.5111	15.25	11.1764	16.5008	18.5886	16.7249	7.34028	12.3493	11.7923	14.3551	9.08107	17.1679	18.899	18.7237	12.1281	19.0884
ENSMUSG00000026365	Cfh	protein_coding	1	140012446	140111018	-	8383	19.2648	19.7162	17.6122	28.3527	18.9947	24.0799	20.011	15.5525	22.0194	15.3868	15.5178	20.6726	21.143	15.713	17.8583	20.52	21.9839	28.8958	16.852	24.0274	20.4876	23.1874	20.5908	21.3193
ENSMUSG00000026554	Dcaf8	protein_coding	1	171975651	172024572	+	12996	68.3001	70.2923	63.8585	69.778	67.3058	67.5881	69.3909	67.2035	67.0758	68.9952	67.6482	71.0294	68.8717	70.3339	59.054	70.2228	69.2106	69.2299	68.713	63.336	70.1299	70.4638	68.462	67.1292
ENSMUSG00000013698	Pea15a	protein_coding	1	172024295	172034371	-	3861	585.499	625.743	643.373	633.341	694.725	720.93	645.578	662.253	731.107	654.281	688.534	665.303	637.683	649.749	769.29	704.047	774.39	685.983	756.037	679.625	643.973	655.567	746.583	630.066
ENSMUSG00000052726	Kcnt2	protein_coding	1	140173896	140539805	+	6983	23.1395	24.1478	20.2239	23.1111	20.4364	20.6212	23.6736	24.4369	22.0752	24.5571	21.8108	25.9341	22.3451	25.2364	17.5622	26.351	21.5558	20.7045	23.6002	21.5362	25.5033	24.0521	20.9578	22.5457
ENSMUSG00000033740	St18	protein_coding	1	6557455	6929828	+	6464	32.0593	30.6651	28.3991	23.1456	23.2325	25.2608	31.4924	26.477	25.7166	30.1403	27.2764	32.9387	27.2777	32.6893	11.7962	24.0519	26.6343	24.8135	22.8411	22.5302	33.6143	31.3564	20.1482	25.4684
ENSMUSG00000026361	Cdc73	protein_coding	1	143474538	143578631	-	17613	14.9907	16.189	13.3056	15.5821	12.4323	12.2606	14.5553	14.4834	14.6314	15.4106	14.5936	17.7229	14.405	15.628	9.51712	16.1352	14.1964	13.9739	13.8754	13.0871	15.917	16.6452	14.9118	16.4482
ENSMUSG00000006304	Arpc2	protein_coding	1	74275243	74307368	+	2033	492.956	499.014	471.179	428.937	439.096	495.459	514.817	460.012	475.976	492.706	488.145	472.025	460.181	476.079	388.006	487.844	467.929	473.712	429.889	445.899	509.869	449.358	433.915	479.079
ENSMUSG00000033849	B3galt2	protein_coding	1	143516402	143530352	+	9288	26.3049	30.7947	31.7097	43.4507	35.4862	40.9401	37.4463	44.4568	39.8576	40.8618	43.6283	38.6303	34.0489	37.6387	39.2557	38.8762	39.2101	39.4135	46.8411	31.0552	36.8784	37.9658	40.8858	36.2343
ENSMUSG00000038034	Igsf8	protein_coding	1	172089208	172147287	+	5217	147.604	110.611	163.448	112.929	132.12	120.305	128.901	173.851	105.756	109.834	109.838	93.9548	131.319	114.007	106.72	97.703	109.44	108.186	89.628	135.586	100.4	109.82	93.5505	140.121
ENSMUSG00000006299	Aamp	protein_coding	1	74318999	74323897	-	3458	216.136	204.181	219.659	203.679	238.515	223.054	217.356	228.598	220.417	228.544	217.785	209.818	216.804	206.607	216.096	200.5	211.63	228.019	234.249	225.041	220.979	223.863	242.889	233.515
ENSMUSG00000018196	Glrx2	protein_coding	1	143592076	143622512	+	8772	42.4881	40.9903	37.496	44.4494	38.7008	40.0559	38.9593	43.1647	42.4704	40.8116	40.4752	43.3325	37.2129	46.1638	42.4196	46.5852	42.7229	39.7024	46.1554	37.01	38.9473	43.0631	42.4574	38.3769
ENSMUSG00000018199	Ro60	protein_coding	1	143626528	143652806	-	9541	33.0468	35.9037	31.0496	37.9194	31.7915	31.1905	32.8223	35.0603	33.6453	37.6135	35.6072	45.6112	34.5898	35.19	24.2422	38.5412	35.8151	34.0206	35.8917	31.2161	37.636	38.4802	37.957	38.7469
ENSMUSG00000007097	Atp1a2	protein_coding	1	172099276	172125631	-	7038	743.646	755.961	670.165	753.587	650.466	675.253	667.471	587.052	650.481	689.005	610.028	677.457	739.432	666.937	432.591	620.584	706.122	708.324	534.499	785.662	715.757	757.152	646.826	717.936
ENSMUSG00000038026	Kcnj9	protein_coding	1	172148068	172156849	-	4288	122.847	154.318	127.873	159.323	142.846	118.785	131.838	127.327	124.624	137.081	141.741	145.36	146.86	139.069	87.5487	136.826	122.114	108.004	119.955	160.871	135.79	154.154	152.21	158.24
ENSMUSG00000044708	Kcnj10	protein_coding	1	172168777	172201652	+	5407	189.986	225.195	164.562	212.829	159.241	149.957	171.892	142.656	171.086	180.059	158.702	193.718	214.514	197.031	71.3105	169.407	166.769	141.992	128.66	158.824	194.575	196.372	130.775	172.923
ENSMUSG00000050229	Pigm	protein_coding	1	172204113	172211666	+	7554	11.5135	11.35	9.25883	11.3121	9.81194	9.4434	9.9861	11.18	10.3123	10.1614	10.0217	11.8693	9.64834	10.9299	8.07529	10.7957	9.66417	9.39241	9.18317	8.94302	9.54913	11.6073	9.30148	10.1248
ENSMUSG00000026548	Slamf9	protein_coding	1	172302925	172306142	+	1313	2.43626	2.24653	3.57554	3.92923	4.21272	3.49765	3.79052	3.02838	4.30181	3.55588	4.29872	2.64679	4.19657	2.36264	7.16244	3.547	3.62217	4.67309	4.42655	2.24076	2.34779	3.27798	3.50571	1.18426
ENSMUSG00000026179	Pnkd	protein_coding	1	74324089	74392843	+	7832	140.996	144.045	142.345	138.136	131.079	132.597	146.256	135.24	128.48	146.546	133.791	124.676	141.379	144.069	74.0247	120.952	123.133	120.758	100.817	139.729	146.317	141.998	109.661	138.627
ENSMUSG00000018189	Uchl5	protein_coding	1	143653010	143683043	+	2921	44.0412	50.0872	46.3469	65.5485	54.3472	51.8129	49.7458	52.1308	59.0578	53.0988	62.3854	57.9536	55.5909	52.2021	44.4645	61.4688	50.3514	52.3368	55.6809	53.3445	52.6465	52.5992	52.1877	55.0626
ENSMUSG00000026360	Rgs2	protein_coding	1	143875076	143879899	-	3627	54.2516	57.904	48.4993	69.698	69.4081	65.841	52.8161	69.2364	77.0424	56.0938	67.434	70.3286	64.5195	53.39	96.9868	77.3975	66.3821	71.5753	84.4383	56.626	56.1675	55.6622	75.8842	57.9025
ENSMUSG00000051079	Rgs13	protein_coding	1	144014392	144053110	-	1655	2.14177	2.49521	3.12612	3.07336	3.04973	2.83653	2.88929	3.04552	3.46026	2.39074	3.95174	2.89311	2.21958	2.73952	5.45198	3.47263	3.30471	2.24534	3.90831	3.00844	2.28837	1.93533	4.0901	2.29011
ENSMUSG00000006301	Tmbim1	protein_coding	1	74327406	74344781	-	12659	18.5557	19.604	18.1493	20.2279	18.9198	17.494	17.1678	17.7801	19.8863	17.5033	17.2756	17.7039	19.4883	18.0021	14.8177	17.2912	18.8598	20.5074	20.4236	17.1986	17.547	18.9764	16.9401	15.2158
ENSMUSG00000073650	Catip	protein_coding	1	74401267	74408480	+	2211	12.7081	8.62716	12.4366	8.15035	9.00618	10.5238	10.284	8.58672	7.48647	9.69931	6.76693	11.4217	11.8187	11.6561	7.06985	10.6215	11.6155	14.2273	11.3628	9.98006	12.1896	13.7622	9.67453	13.5379
ENSMUSG00000026547	Tagln2	protein_coding	1	172327614	172334947	+	2082	37.2892	35.1828	35.0198	42.9626	33.6076	34.312	38.3412	32.4671	38.885	35.4998	33.8225	36.0172	43.307	33.6965	28.9329	37.2181	37.1198	41.9229	34.0842	33.5888	37.227	34.8546	29.5214	34.0747
ENSMUSG00000035131	Brinp3	protein_coding	1	146370498	146778209	+	7003	9.99973	14.3209	9.71369	14.7131	16.2511	13.4362	11.5522	13.707	15.6941	12.3734	16.4649	13.0679	15.796	11.9262	18.9275	17.6304	12.411	13.9322	14.979	13.5086	11.5707	12.8635	15.0983	12.2259
ENSMUSG00000026546	Cfap45	protein_coding	1	172348368	172373437	+	5717	5.20209	4.71235	5.89908	6.15164	4.95853	5.65873	6.26457	5.25065	5.72204	5.02457	4.99904	6.1328	5.87047	6.07314	4.17911	4.76642	5.51126	6.49997	5.44387	5.60151	6.2086	7.00316	5.68335	7.51353
ENSMUSG00000026176	Ctdsp1	protein_coding	1	74430668	74436444	+	3334	40.4267	37.483	40.9793	38.9251	39.9626	36.334	39.7784	35.6616	36.1417	34.1313	33.5899	35.4634	43.8216	34.749	26.187	32.3958	38.8361	37.7922	26.7957	35.9772	34.6597	36.4465	31.5107	37.2233
ENSMUSG00000026544	Dusp23	protein_coding	1	172458331	172460529	-	1410	19.6209	18.7581	23.5108	19.8921	21.3308	20.7002	20.5556	23.5136	21.7541	16.6685	19.5067	16.76	20.4867	18.1085	16.0433	18.5529	18.7201	20.5322	14.4936	18.6992	15.4289	15.2624	13.0581	17.9203
ENSMUSG00000037872	Ackr1	protein_coding	1	173159453	173161317	-	1405	96.3614	95.3138	75.5568	81.2998	75.1449	64.8639	78.556	71.7883	78.7274	85.4979	76.8377	96.5754	82.5356	89.5911	54.1807	80.7527	77.4316	59.1711	49.3067	84.2447	90.646	90.5465	72.2681	90.4044
ENSMUSG00000032487	Ptgs2	protein_coding	1	149975782	149983978	+	4580	31.8824	30.2912	34.433	25.6383	24.0787	28.1873	35.8388	30.5697	32.1501	32.9838	31.2786	29.2048	26.7047	36.7579	15.8995	26.6547	29.3869	28.8882	23.231	26.486	31.3458	27.143	20.1891	22.6194
ENSMUSG00000033364	Usp37	protein_coding	1	74474670	74583443	-	11081	10.6966	11.3842	9.96056	10.8526	9.37815	9.50449	10.251	10.3052	10.945	10.5978	9.66977	13.3951	10.3444	10.1644	7.31704	12.09	10.129	9.89677	9.30576	10.6511	11.2231	12.1401	10.3604	12.6467
ENSMUSG00000005338	Cadm3	protein_coding	1	173160825	173195261	-	7248	284.186	309.091	274.66	273.569	272.883	262.611	295.482	265.608	260.801	297.515	286.399	281.143	286.57	305.806	191.013	272.414	270.112	231.572	219.057	296.338	308.873	302.336	260.416	304.327
ENSMUSG00000026174	Cnot9	protein_coding	1	74545217	74570001	+	3826	33.5785	37.1602	35.2338	40.1109	36.2151	37.3698	35.1733	36.2575	38.8756	39.2979	38.3325	44.1242	35.4806	37.6401	30.3928	44.2614	35.4269	36.0043	36.7523	35.0774	38.2368	36.7826	34.1463	37.5676
ENSMUSG00000037860	Aim2	protein_coding	1	173178445	173293606	+	3501	8.07501	8.64995	5.22699	6.60007	6.04319	4.95547	6.52254	7.31039	6.85666	6.69052	6.26957	6.57348	6.51007	8.14506	6.64283	7.8966	6.69033	6.7141	8.08636	5.26845	7.84909	7.06166	6.2258	6.07914
ENSMUSG00000090272	Mndal	protein_coding	1	173676692	173708447	-	3591	10.9543	8.18674	8.9113	5.92878	5.10232	7.75846	8.56029	8.51518	8.60724	9.34352	7.80895	8.45178	6.76539	11.4961	4.91919	8.38854	10.8932	7.41218	8.77126	6.01873	8.87871	9.39327	7.91709	8.28125
ENSMUSG00000006010	Odr4	protein_coding	1	150237056	150268831	-	4100	78.2097	81.728	79.7559	90.492	84.5715	88.8862	86.3767	88.5404	94.6162	91.0228	97.4793	91.2978	86.0316	86.1092	79.9705	94.836	92.4212	98.9606	102.911	81.8329	94.2841	90.2787	87.4701	81.8707
ENSMUSG00000026173	Plcd4	protein_coding	1	74582047	74606953	+	7045	16.1005	17.2501	15.2045	16.9461	14.1619	13.8341	15.9575	15.2947	17.6829	17.6913	15.8453	17.6598	16.1284	16.6141	12.014	16.7095	19.9316	15.6769	19.7598	17.0742	17.6902	19.7344	16.8147	16.1673
ENSMUSG00000039997	Ifi203	protein_coding	1	173747973	173770238	-	6706	6.39449	4.6625	4.67191	3.294	2.26828	2.98278	3.8709	3.67456	3.33399	4.79096	2.77884	4.65253	3.85934	6.28058	1.57293	3.42809	4.06018	3.11862	3.1872	3.02048	4.13717	4.98523	3.33106	4.57945
ENSMUSG00000026135	Zfp142	protein_coding	1	74604286	74627304	-	11355	19.7349	18.5129	15.7025	13.9247	13.0123	11.6299	17.3603	12.0836	12.4426	16.3703	12.9554	16.248	15.815	19.523	6.80472	13.4476	11.1097	10.6169	9.81596	16.3733	19.0656	17.7179	11.1835	16.9974
ENSMUSG00000006005	Tpr	protein_coding	1	150268589	150325566	+	10496	57.0899	60.0092	47.9414	50.5789	43.0091	40.8856	63.521	40.1939	43.5217	52.5797	50.301	62.0188	54.772	61.1344	26.7585	45.9007	39.3531	42.5016	37.4042	55.9432	65.9394	59.9927	44.4094	63.0726
ENSMUSG00000026172	Bcs1l	protein_coding	1	74627448	74631283	+	2192	43.1484	44.5862	46.6374	50.884	49.2379	50.4215	48.7046	50.8172	52.8237	51.2635	50.2314	47.1749	49.0558	48.7159	53.2806	49.9968	49.0887	49.6359	53.9278	48.4227	51.0695	48.7221	50.8918	41.3205
ENSMUSG00000028354	Fmn2	protein_coding	1	174329391	174650295	+	7960	54.2187	59.1297	46.4004	50.9554	43.5694	40.6548	53.391	44.423	45.226	52.8484	48.2395	56.2906	55.3569	56.4789	25.2573	48.1132	43.3469	40.0612	34.5883	49.3149	54.8925	54.8623	38.0805	52.3762
ENSMUSG00000050069	Grem2	protein_coding	1	174661351	174749385	-	3745	20.4305	20.7673	25.4299	33.586	33.4167	28.6949	26.2144	34.1854	34.1863	28.019	31.7934	29.8599	27.643	26.9211	31.1519	35.4024	28.4148	28.891	26.9589	31.2432	27.5869	31.6982	27.4741	31.2698
ENSMUSG00000026171	Rnf25	protein_coding	1	74632907	74640531	-	2181	109.644	106.032	92.2076	98.9496	99.0993	96.2513	101.167	115.936	98.6268	105.439	98.3816	98.7207	96.6926	109.74	107.215	98.5898	104.833	99.9706	125.678	86.8534	106.127	110.464	104.718	96.4255
ENSMUSG00000006014	Prg4	protein_coding	1	150325163	150341916	-	4280	5.4337	3.6986	2.35048	7.7926	4.10324	6.48565	4.24094	3.8339	5.18712	2.68092	2.76308	3.35614	8.09505	2.84345	5.22592	5.16284	3.33358	8.07657	2.80352	5.81656	2.98388	7.17954	4.99775	6.26694
ENSMUSG00000026527	Rgs7	protein_coding	1	174886653	175320066	-	6019	58.7758	71.5165	57.2885	76.007	68.0844	65.8372	67.0092	66.7038	69.7028	65.7495	73.828	67.8225	68.0346	69.2211	56.9232	72.8314	64.0613	62.7577	68.7614	63.6763	67.9701	63.2751	59.0202	63.9706
ENSMUSG00000026526	Fh1	protein_coding	1	175427940	175453201	-	3392	100.09	109.976	112.475	134.572	128.743	133.103	115.051	131.572	136.914	119.563	139.061	119.552	115.409	110.871	152.375	124.475	117.601	140.279	152.332	117.929	113.964	106.466	129.076	107.44
ENSMUSG00000026525	Opn3	protein_coding	1	175489987	175520342	-	1913	2.21446	2.67266	2.60435	7.59676	3.97571	3.73432	3.26481	3.74724	4.01878	2.5647	4.77693	3.31032	4.18959	2.80664	6.11177	5.85317	5.90448	3.79468	4.36127	3.54914	2.99264	3.34863	3.53848	3.35289
ENSMUSG00000033276	Stk36	protein_coding	1	74640604	74676053	+	6437	6.15134	4.76569	4.07828	4.24441	2.93235	2.58424	3.86589	3.01029	2.83959	4.41338	2.70011	5.39884	3.85202	4.37439	2.25069	3.50978	3.58337	3.23552	3.37864	3.99052	4.5974	6.03324	4.26947	5.23885
ENSMUSG00000078185	Chml	protein_coding	1	175509803	175520467	-	6975	5.15628	8.10548	5.43953	10.8864	7.63279	6.62799	7.33129	6.71241	8.39031	6.55758	9.51783	8.06043	8.37856	6.7397	6.28592	9.27677	6.75032	7.07461	7.51287	7.96571	6.75564	7.27555	6.94865	7.56564
ENSMUSG00000033257	Ttll4	protein_coding	1	74700904	74742889	+	11527	17.4754	16.0019	11.6365	12.1536	9.72908	9.98668	13.2408	12.0976	11.4538	14.8628	10.819	14.6053	12.2981	14.9258	8.02618	12.628	12.4499	10.2786	11.3936	10.5629	13.6389	15.2653	11.2633	12.7391
ENSMUSG00000026170	Cyp27a1	protein_coding	1	74752733	74777051	+	2173	14.482	16.3344	13.1832	15.7163	13.7455	12.7743	13.1134	12.4739	14.3683	10.4516	11.8328	12.9364	13.0627	12.5188	10.9949	11.6737	12.8582	13.7205	12.8125	11.9772	13.0107	13.1277	9.84371	9.83905
ENSMUSG00000026167	Wnt10a	protein_coding	1	74830675	74842654	+	2468	3.88835	5.45796	3.76562	9.95142	5.99523	3.43211	4.11227	5.69567	4.89507	4.16829	4.97324	4.38081	5.58154	3.96422	4.06795	4.73767	3.66135	3.99182	4.3301	5.54788	3.35459	3.36616	3.12674	4.489
ENSMUSG00000026197	Zfand2b	protein_coding	1	75145290	75148046	+	1772	63.5723	54.3773	60.0704	52.2009	65.5515	59.0321	56.0631	67.0653	57.7294	59.2608	55.8173	51.6883	49.3285	54.6067	74.9457	53.5151	57.7714	57.4015	70.889	57.7926	55.0225	48.8601	54.0153	51.9918
ENSMUSG00000033124	Atg9a	protein_coding	1	75157504	75168567	-	5762	64.6383	57.6935	57.2332	53.0912	46.9301	44.8809	57.9732	54.3999	42.6414	58.5879	45.6351	51.1588	50.625	56.3849	23.4011	45.6754	40.8156	41.7698	32.2455	50.0592	60.0572	60.5211	43.9369	54.4609
ENSMUSG00000026199	Ankzf1	protein_coding	1	75168795	75176031	+	5142	37.4434	34.3423	25.9928	28.6724	25.4674	23.5386	26.9684	29.5266	25.8138	29.6096	26.0828	29.9177	27.5365	35.3856	27.3596	28.9445	30.3141	24.1174	33.6358	26.32	31.6539	35.2913	29.3828	28.5199
ENSMUSG00000026200	Glb1l	protein_coding	1	75174880	75187457	-	5905	11.8152	10.1237	10.3679	9.24131	8.07916	9.17704	10.709	7.56832	8.55558	10.091	8.52669	10.7373	9.1333	11.901	8.39341	9.83344	10.1279	10.7274	9.01709	9.56242	11.7832	10.628	9.39995	8.82135
ENSMUSG00000026201	Stk16	protein_coding	1	75187482	75192250	+	4518	50.4413	47.007	46.3781	49.8895	51.6952	49.7844	45.4673	55.2227	53.5837	50.2159	50.0305	46.9723	46.0302	47.7464	67.3117	50.2247	52.975	52.3145	61.9143	45.4587	45.305	46.0807	50.4012	40.5037
ENSMUSG00000026203	Dnajb2	protein_coding	1	75213050	75222336	+	4249	112.234	112.786	106.295	115.502	107.674	98.3788	99.3098	122.314	106.955	103.494	100.176	115.777	112.782	102.353	90.5057	102.611	108.432	106.595	116.335	108.098	99.8497	116.041	110.657	113.285
ENSMUSG00000026204	Ptprn	protein_coding	1	75223671	75241146	-	4249	548.454	451.281	518.239	387.479	422.642	384.004	486.007	466.39	363.421	448.615	361.8	379.975	449.871	501.037	294.697	358.882	372.951	355.196	315.822	424.75	445.54	465.34	357.62	472.878
ENSMUSG00000033061	Resp18	protein_coding	1	75248843	75255059	-	1032	154.227	196.36	188.742	265.375	259.012	255.529	222.976	252.993	266.207	201.668	246.288	218.212	259.6	215.157	350.469	244.363	216.481	254.485	298.487	216.448	196.89	209.593	263.943	196.909
ENSMUSG00000026209	Dnpep	protein_coding	1	75284540	75294634	-	4289	30.8204	27.7615	34.1109	32.7653	37.7222	35.0489	31.2625	39.9299	33.8558	32.122	32.5652	30.1059	31.884	27.2899	46.905	30.681	32.6005	35.3011	37.5714	29.4175	28.6467	29.5214	34.5952	30.6118
ENSMUSG00000026208	Des	protein_coding	1	75336973	75345223	+	3754	5.9187	3.92873	4.21114	6.63916	4.23614	4.29527	5.35508	4.01305	5.68405	3.8576	3.74688	3.33267	5.47087	3.36899	4.02853	3.88017	4.62415	6.58389	2.89669	5.9684	4.83314	4.71934	3.46209	4.63392
ENSMUSG00000026207	Speg	protein_coding	1	75351941	75408964	+	12741	50.7626	40.3062	41.7951	31.8745	36.1688	29.228	39.5603	37.5995	29.2957	36.5451	32.613	36.174	38.3719	39.6587	27.35	30.7434	29.5821	26.5274	28.3046	38.9274	35.8221	38.4706	28.6044	41.4101
ENSMUSG00000026385	Dbi	protein_coding	1	120041010	120048808	-	1422	323.384	320.206	352.92	336.437	367.927	386.11	343.683	324.128	387.828	330.112	384.951	369.301	351.382	347.284	584.483	371.969	407.446	427.721	462.649	340.828	327.466	335.683	430.329	324.9
ENSMUSG00000026389	Steap3	protein_coding	1	120118487	120200435	-	5715	6.15695	5.07529	6.52144	7.00566	5.63776	6.5	5.9594	5.62486	6.10839	5.85712	4.45211	4.98633	6.26695	4.65562	4.18057	4.456	5.5756	5.89738	4.14995	6.77169	5.48644	5.32426	4.24032	5.78166
ENSMUSG00000036907	C1ql2	protein_coding	1	120268312	120270903	+	1999	165.038	92.8633	205.327	71.4998	105.701	98.3267	113.258	161.707	103.25	93.5825	87.4844	82.4814	107.125	109.167	55.3732	72.2724	111.403	102.631	67.7631	105.686	84.4188	84.8209	52.8255	107.246
ENSMUSG00000052423	B4galt3	protein_coding	1	171097898	171104468	+	5470	41.789	36.8666	36.3447	32.5722	36.0621	31.8474	33.9504	35.9673	33.3441	33.4473	32.6425	32.5993	36.2639	36.0775	25.417	33.0963	32.9957	29.9387	26.272	35.106	35.0693	35.7003	29.9969	37.9493
ENSMUSG00000062729	Ppox	protein_coding	1	171103563	171108760	-	4516	42.136	38.123	28.6836	28.6887	28.37	27.0953	29.2805	32.1686	28.784	32.8555	27.6748	31.7391	30.4292	37.358	34.0788	28.8755	32.4625	28.2642	36.4717	26.8112	31.8095	35.7727	30.6079	26.3832
ENSMUSG00000062963	Ufc1	protein_coding	1	171116136	171122597	-	2070	121.496	119.365	128.256	142.167	161.864	156.236	122.338	144.23	156.821	134.259	151.266	131.1	131.158	123.002	249.013	143.369	141.299	164.197	178.791	129.176	121.902	118.274	161.02	121.08
ENSMUSG00000013973	Dedd	protein_coding	1	171156713	171169899	+	5861	22.2295	24.5933	22.3137	25.7996	25.0329	23.437	21.6121	23.5347	24.3068	23.7225	23.5251	25.6546	23.1899	23.5939	20.0352	24.6498	22.8017	22.9872	23.6076	21.1412	23.2324	23.5502	23.1219	24.1424
ENSMUSG00000013997	Nit1	protein_coding	1	171165576	171173196	-	4932	43.5077	43.8187	39.9596	46.0995	41.51	40.9704	42.5411	43.1496	43.5824	45.4873	42.0888	42.1995	40.5244	46.835	43.5212	43.0754	46.5755	43.6652	49.8175	40.1286	43.8772	47.5095	45.8411	40.3353
ENSMUSG00000006412	Pfdn2	protein_coding	1	171173238	171186822	+	1937	149.655	166.85	170.796	194.731	196.537	187.195	174.569	176.598	187.757	175.589	192.225	169.805	181.713	157.38	214.87	181.707	174.387	187.428	227.993	187.468	168.422	168.147	183.468	172.692
ENSMUSG00000045259	Klhdc9	protein_coding	1	171186014	171188366	-	1558	13.7617	13.4421	15.0664	12.5458	17.7069	16.7687	15.3459	16.8586	13.6454	11.2758	16.9061	9.41797	16.933	12.8656	16.5586	12.9745	14.2708	16.8068	13.1168	12.783	11.2497	9.70089	8.25501	9.98028
ENSMUSG00000006411	Nectin4	protein_coding	1	171197667	171215855	+	3746	13.109	12.3888	13.0696	10.4359	12.7356	11.7419	14.3802	11.1977	10.2825	11.8088	13.2975	11.6686	12.748	14.4284	6.37799	10.3428	10.252	9.27404	9.30922	10.5727	14.3658	11.3559	8.1316	9.8065
ENSMUSG00000026641	Usf1	protein_coding	1	171238881	171245689	+	2806	96.4371	99.199	100.283	97.0049	111.72	105.836	101.413	108.694	104.113	103.105	101.979	100.319	98.0354	96.8198	119.295	97.6064	97.8385	107.824	120.636	95.0112	103.644	103.018	116.276	101.893
ENSMUSG00000103711	Tstd1	protein_coding	1	171246440	171247920	+	867	4.68669	3.40218	2.32065	3.18477	2.47218	3.29585	2.92649	3.61731	3.89074	2.92073	2.58336	4.00834	3.17768	4.95418	2.49186	3.20012	2.33133	3.38899	3.89244	5.48173	3.55554	4.04065	3.59145	3.92319
ENSMUSG00000038235	F11r	protein_coding	1	171265103	171292171	+	2663	20.2582	20.0855	31.5169	25.1851	22.7701	26.2128	24.7358	16.7191	22.1529	24.4265	22.3388	24.8241	24.6415	23.0293	19.423	22.6979	25.0029	27.7463	21.0156	20.4391	24.1109	21.8377	26.6901	25.2537
ENSMUSG00000053483	Usp21	protein_coding	1	171109519	171115564	-	4755	45.0727	42.162	40.7016	34.811	36.4827	35.649	36.7158	43.7194	37.3186	38.5765	35.761	39.7587	37.6084	38.5165	30.4683	36.7392	36.3819	32.8048	33.1402	37.3149	37.805	39.4056	35.9026	43.717
ENSMUSG00000038576	Susd4	protein_coding	1	182591425	182722797	+	3858	209.817	197.92	180.718	167.419	181.294	177.364	188.699	184.022	177.718	190.019	176.743	169.368	194.866	190.753	109.593	173.882	172.614	157.047	127.809	178.654	184.964	182.491	141.699	181.318
ENSMUSG00000030768	Disp1	protein_coding	1	182867830	183003049	-	5224	5.49443	5.08178	4.98857	4.77094	4.48677	3.86803	4.46466	4.41683	3.94944	4.04453	4.28747	4.49409	5.22589	4.81912	2.8706	3.92641	4.41542	3.67249	3.30181	4.83046	4.92307	5.67141	3.44675	5.09727
ENSMUSG00000046836	Brox	protein_coding	1	183057916	183078800	-	5010	60.3283	65.6271	60.6604	69.0661	66.6571	69.9301	65.4672	74.0567	70.2276	72.3258	74.5697	73.4816	66.9557	68.1348	65.7493	73.4173	68.2297	74.155	77.5203	64.4845	72.0253	70.4844	72.1768	67.9505
ENSMUSG00000042901	Aida	protein_coding	1	183078134	183106331	+	6175	33.0137	37.6573	33.2037	43.9861	40.9361	39.7802	34.4993	42.7804	42.7749	37.8944	41.901	40.1582	38.7214	34.0453	50.7722	45.7016	42.2255	43.4826	48.2301	36.7788	36.6852	39.0483	46.1286	38.4325
ENSMUSG00000056050	Mia3	protein_coding	1	183107682	183150894	-	7161	90.2816	99.49	78.1223	85.154	75.7454	73.4369	96.5652	74.5073	75.0303	90.2283	83.6982	94.9462	88.2663	95.9538	50.6494	80.8934	76.1603	78.7682	71.2137	83.2768	103.29	98.4014	76.5483	95.663
ENSMUSG00000090071	Cdk5r2	protein_coding	1	74894093	74896891	+	2799	211.92	217.512	220.544	223.908	208.758	188.611	210.794	220.913	195.406	180.432	189.712	162.925	232.145	184.49	158.504	194.71	175.692	166.818	147.095	225.508	166.145	179.158	156.761	226.239
ENSMUSG00000047021	Cfap65	protein_coding	1	74941230	74974758	-	7817	19.0339	11.9869	13.3965	8.52398	6.15611	7.06294	12.4715	6.60552	5.96114	9.91066	5.26061	13.0606	11.7695	14.3322	5.26743	9.13951	11.0578	9.14274	9.64171	10.5819	13.0925	17.3117	9.35223	11.7485
ENSMUSG00000026162	Nhej1	protein_coding	1	75006298	75101844	-	1586	10.0845	7.99726	8.51777	10.0335	10.1576	8.75112	8.18355	9.3928	9.99152	10.2784	9.49008	10.469	7.84329	8.95226	8.73408	9.37165	8.99604	9.86248	11.4075	7.49158	7.88573	8.83542	9.21896	8.33347
ENSMUSG00000033159	Cnppd1	protein_coding	1	75111198	75119341	-	5635	35.441	32.8732	31.5229	31.3218	29.0798	28.3794	29.5273	30.8393	28.2887	28.4375	26.8375	27.7662	32.1204	31.9721	21.5154	28.3289	27.7674	27.6971	26.5341	27.7324	30.4788	31.3156	25.4908	29.129
ENSMUSG00000049339	Retreg2	protein_coding	1	75119422	75124553	+	2999	297.877	298.936	275.194	298.502	313.844	297.824	285.636	299.626	294.488	297.298	297.451	297.759	283.837	285.731	230.906	284.218	269.036	288.535	262.536	278.161	278.618	270.073	252.752	271.036
ENSMUSG00000072258	Taf1a	protein_coding	1	183170325	183191020	+	2384	37.2799	34.809	27.8508	32.8264	26.769	27.8678	32.0925	29.9046	31.2608	32.6957	28.3354	33.9165	31.9377	38.4865	27.0802	33.9581	31.47	29.2535	37.5915	29.9035	36.0209	38.2485	33.0505	34.3646
ENSMUSG00000032997	Chpf	protein_coding	1	75451213	75455951	-	3856	77.105	42.7613	94.1451	44.3591	58.2572	48.6184	57.044	91.2674	44.9816	44.1432	42.3326	40.1759	61.9652	44.5259	39.9447	39.42	41.6265	45.3163	28.3951	59.9834	39.3326	43.3233	34.6179	73.1897
ENSMUSG00000026211	Obsl1	protein_coding	1	75455954	75483005	-	8467	9.90443	7.22297	8.59992	7.12298	7.40653	6.02655	7.01909	7.99674	5.73514	6.85069	5.72442	6.80425	7.67124	7.6799	5.80865	6.51859	6.05231	5.85859	5.85685	8.09898	6.9383	8.21594	7.13127	8.76908
ENSMUSG00000051703	Tmem198	protein_coding	1	75456176	75462337	+	2504	82.0006	61.8838	84.4841	62.1582	76.6794	62.6831	64.1488	88.5457	62.721	65.2598	59.608	62.1458	67.2492	60.8479	60.142	58.5673	60.0186	56.8421	55.3322	66.7924	53.957	59.9996	57.7429	74.6337
ENSMUSG00000032968	Inha	protein_coding	1	75483721	75487010	+	1475	59.9027	53.3277	44.7546	47.1448	39.8441	30.789	40.0273	54.8646	34.6236	48.3921	33.2853	43.4044	44.0355	47.3208	40.4087	43.4651	44.0123	27.4198	52.4324	47.5649	49.8002	65.9594	53.5104	49.6786
ENSMUSG00000026213	Stk11ip	protein_coding	1	75498173	75513979	+	5743	34.5186	32.6659	28.3109	31.4413	25.8121	24.6649	27.8335	28.6113	24.7242	29.5149	25.0224	30.0814	28.1292	30.7892	19.4068	27.1578	25.5683	23.0833	25.6107	28.1763	29.9823	32.3824	24.9643	28.1074
ENSMUSG00000006576	Slc4a3	protein_coding	1	75522910	75538816	+	8599	70.911	61.276	65.0246	62.8355	63.5289	50.7241	57.0952	70.2863	50.0394	55.5011	53.667	54.2361	63.6317	58.8449	49.5245	53.0421	49.4312	44.6418	46.6043	62.0075	54.726	63.0657	51.2308	63.9674
ENSMUSG00000041670	Rims1	protein_coding	1	22356475	22844805	-	8103	105.638	119.703	88.8692	108.219	90.4988	77.7965	104.946	82.9999	90.0078	103.773	97.253	117.371	101.115	109.448	59.4725	95.69	84.7383	73.9091	82.0814	104.305	113.706	112.63	89.954	106.826
ENSMUSG00000025993	Slc40a1	protein_coding	1	45947228	45965679	-	9000	6.27275	7.0137	6.47249	7.43585	9.01909	9.24152	6.75521	7.0129	8.76877	6.94616	8.4315	6.83033	8.6733	7.1588	6.87671	8.04828	8.60027	8.41148	7.54109	7.75764	6.39039	6.1835	5.85152	5.99295
ENSMUSG00000016252	Atp5e	protein_coding	2	174302865	174305898	-	1756	134.064	103.306	142.951	125.009	157.221	150.116	110.369	143.804	140.412	114.509	129.284	114.478	123.993	103.618	323.936	123.918	131.966	152.513	159.512	139.644	97.3047	103.969	147.332	117.051
ENSMUSG00000027304	Rtf1	protein_coding	2	119505549	119565888	+	5731	82.1702	97.9455	75.063	85.8491	74.9925	72.7606	89.0563	69.7041	77.9692	87.5563	81.4775	91.5382	85.3218	89.3756	45.5696	80.3644	66.2848	69.0631	63.8747	83.462	96.6052	92.5652	72.9235	88.1107
ENSMUSG00000016257	Prelid3b	protein_coding	2	174306860	174314874	-	1860	108.905	115.186	115.744	138.958	130.736	129.817	123.033	130.464	139.478	123.678	130.581	125.266	128.506	116.362	133.029	133.611	133.025	135.808	159.161	125.448	115.824	118.604	134.509	132.66
ENSMUSG00000027296	Itpka	protein_coding	2	119572818	119581744	+	1818	437.123	332.07	439.208	304.321	437.856	413.435	374.407	465.496	368.983	360.149	386.207	333.76	356.539	332.935	402.645	327.573	355.254	368.874	328.461	384.415	321.394	327.916	336.072	386.273
ENSMUSG00000014873	Surf2	protein_coding	2	26806379	26809847	+	3408	45.967	53.4602	46.19	51.8534	52.992	51.3562	53.3179	50.2192	53.2426	49.9925	54.9691	49.2642	53.1833	53.915	52.5046	53.7026	53.3784	49.7012	64.9983	51.8643	54.7889	51.3386	54.7011	52.2701
ENSMUSG00000050600	Zfp831	protein_coding	2	174485327	174552625	+	9807	25.001	21.5053	20.3011	15.9893	15.8206	14.7144	22.8768	17.8513	16.6464	23.2551	18.0881	23.9391	18.124	24.5269	8.96735	16.6311	15.7124	14.7601	13.1146	17.6655	23.7545	23.0661	15.4888	21.9794
ENSMUSG00000027524	Edn3	protein_coding	2	174602412	174624333	+	4113	7.44101	6.88476	8.87516	10.6883	10.288	11.2648	9.22963	6.93067	10.7955	7.81137	9.67137	7.41668	11.3264	6.78806	10.1038	9.49217	11.2162	11.6192	8.63811	12.9033	8.69409	7.76308	7.93268	8.08086
ENSMUSG00000014867	Surf4	protein_coding	2	26810052	26823793	-	3281	115.15	110.13	118.908	118.617	121.887	122.894	112.28	125.458	117.923	118.905	113.074	120.678	112.698	108.04	89.9007	117.724	117.992	123.663	102.686	109.779	115.537	114.37	115.04	118.243
ENSMUSG00000027459	Fam110a	protein_coding	2	151811318	151822139	-	2207	11.4776	6.72713	15.7151	9.25161	10.8082	9.98802	9.72778	14.3118	8.99294	9.1432	7.63167	8.25811	10.7431	7.51452	10.077	8.93467	8.08095	9.0844	8.49505	9.17778	7.66224	8.02737	8.09717	10.3039
ENSMUSG00000050530	Fam171a1	protein_coding	2	3115261	3228843	+	4442	97.8208	95.4454	83.2998	86.911	78.6672	78.7572	91.5897	87.107	81.945	90.3568	78.861	101.376	85.5725	91.0563	51.4405	83.4521	73.1266	75.9914	65.9281	78.0289	93.6871	93.1299	71.7141	93.3543
ENSMUSG00000090093	Gm14399	protein_coding	2	174971286	174983792	-	2561	11.3765	12.0552	9.12831	10.2142	8.90926	10.9585	10.1741	10.4529	11.8852	12.2053	10.0401	11.7605	9.55154	12.2062	11.5126	15.4767	11.2352	10.7307	15.1541	10.6928	12.2089	14.3827	15.5417	10.9668
ENSMUSG00000027463	Slc52a3	protein_coding	2	151838431	151851178	+	2767	5.71781	4.69051	4.91688	5.88237	3.94807	4.79471	4.37327	4.10869	4.79138	4.03246	3.62637	3.12594	4.49565	4.05329	1.74529	3.40206	5.58609	4.18511	2.30376	5.07107	4.5518	5.31754	3.22921	5.44393
ENSMUSG00000060257	Scrt2	protein_coding	2	151923449	151937722	+	3395	22.5367	19.5487	21.843	17.636	16.8627	14.3987	21.932	17.9146	16.3135	19.5328	16.1501	18.3571	19.5744	19.4345	7.89835	17.3954	14.0436	13.3893	9.33286	18.832	22.0514	21.3452	13.9968	22.5568
ENSMUSG00000032802	Srxn1	protein_coding	2	151947436	151951242	+	2820	130.939	147.973	143.885	179.39	166.527	155.758	151.606	161.179	171.251	155.657	166.156	165.08	153.029	152.992	156.648	165.817	152.628	164.656	170.964	143.896	159.755	152.02	152.329	136.918
ENSMUSG00000052406	Rexo4	protein_coding	2	26843575	26854398	-	3662	76.0667	81.1124	69.6989	83.3779	67.7252	66.2986	66.8881	79.3717	75.1492	84.2981	68.0617	84.018	70.0583	79.2381	61.7379	77.5507	76.2997	72.5903	89.3142	68.6305	81.0047	89.7335	89.8728	78.6062
ENSMUSG00000026643	Nmt2	protein_coding	2	3285249	3329914	+	6556	68.8893	74.6571	62.2267	79.0249	66.4414	63.8224	65.1674	74.0793	71.9986	71.4446	69.407	77.4276	63.7736	71.1039	58.5994	78.2016	68.1721	67.8199	72.1374	64.1047	72.0217	75.726	71.6766	69.6853
ENSMUSG00000049950	Rpp38	protein_coding	2	3329986	3333680	-	1042	25.3058	32.4598	32.2738	36.2618	38.1537	40.841	31.7487	38.4286	41.7086	36.2252	39.2068	37.8725	36.2148	34.1222	53.7855	36.3265	37.5406	39.5605	48.6707	33.5566	32.2888	30.1623	39.2374	27.2336
ENSMUSG00000026644	Acbd7	protein_coding	2	3337205	3342030	+	534	1.619	2.94601	5.562	4.76256	4.79068	4.20445	4.2032	5.13891	6.4639	4.4457	5.53652	3.76013	5.00293	4.0218	8.09155	3.52566	4.4531	3.88401	4.91535	2.75479	3.95846	2.81159	3.80287	2.91185
ENSMUSG00000074698	Csnk2a1	protein_coding	2	152068759	152123772	+	7089	59.8193	66.6998	57.0075	65.8159	57.5445	56.6916	58.7534	58.3026	62.0592	62.1883	62.2801	70.6474	58.1071	60.8095	42.774	66.3393	61.2854	59.5634	56.2669	59.3328	66.0724	66.1919	58.954	62.8283
ENSMUSG00000026650	Meig1	protein_coding	2	3410080	3423685	-	1102	10.3557	8.3869	10.6069	9.49499	11.8582	12.5946	10.8922	12.6034	12.173	10.6995	12.1948	12.5442	14.9245	11.8014	17.2983	12.9482	14.8892	14.5078	19.0548	13.1436	11.1094	14.26	14.1279	12.2581
ENSMUSG00000027465	Tbc1d20	protein_coding	2	152135748	152155916	+	4171	80.858	80.5254	74.3554	74.2832	80.2973	74.1852	76.6473	74.7342	74.9123	76.7999	73.1376	86.3924	74.0188	74.3741	56.946	78.0648	69.3831	71.6052	63.2893	72.2196	80.4106	76.0474	64.3641	74.1396
ENSMUSG00000015488	Cacfd1	protein_coding	2	26899938	26911101	+	4693	50.8632	55.3106	53.2844	53.727	54.9535	51.3638	52.6094	49.9773	53.2405	54.1608	52.7847	56.9866	54.4716	52.0422	48.3372	54.4116	48.3394	49.222	56.1698	56.8083	54.9887	54.3653	54.1182	54.0895
ENSMUSG00000027297	Ltk	protein_coding	2	119581801	119590776	-	3594	35.722	33.1026	21.1667	29.1744	25.9135	21.6942	21.0163	27.1915	23.1809	27.0824	25.7505	26.3226	23.7404	27.9194	29.5258	26.6059	25.4733	19.1883	29.3696	24.779	26.0748	29.7159	25.3135	21.9838
ENSMUSG00000027466	Rbck1	protein_coding	2	152158254	152174573	-	4601	91.7158	77.6155	91.2703	72.2998	85.1905	75.6141	78.1377	93.5301	76.2488	73.2341	71.8713	71.638	80.4016	79.4298	68.1966	69.003	68.5839	68.5382	64.5055	81.0383	67.8228	73.3128	62.4388	81.8272
ENSMUSG00000078877	Gm14295	protein_coding	2	176490405	176503016	+	3527	12.2316	16.5591	14.6418	21.6938	20.662	20.9489	15.4391	20.2928	20.1514	19.6319	23.8266	21.3486	18.7945	17.8953	27.8888	23.2623	21.4737	20.8269	29.6883	20.9826	19.3033	17.0558	26.7924	17.9101
ENSMUSG00000059361	Nrsn2	protein_coding	2	152210675	152218558	-	1455	214.027	223.271	237.977	240.962	260.883	255.8	257.885	283.521	279.125	231.581	267.295	177.649	289.821	233.296	206.218	258.791	237.714	247.973	218.153	235.65	250.486	264.3	221.45	255.548
ENSMUSG00000036067	Slc2a6	protein_coding	2	26911375	26917921	-	3211	57.6184	42.5933	46.4876	36.4107	44.8309	39.2514	40.2992	57.3292	39.5784	47.3174	36.9133	41.9447	36.4261	41.0592	39.6967	33.3899	43.1379	37.033	38.5948	39.7517	40.3487	43.7964	34.8258	39.8901
ENSMUSG00000051817	Sox12	protein_coding	2	152235531	152239966	-	4453	31.6851	26.2533	25.905	19.8914	21.1321	20.5345	25.6405	23.644	21.6865	22.6756	19.5961	22.5803	24.804	28.5623	15.2685	24.077	23.9504	20.3191	17.1992	26.0724	22.7261	26.0066	18.0895	25.5124
ENSMUSG00000074682	Zcchc3	protein_coding	2	152253875	152256947	-	3073	15.1077	14.782	15.776	14.5657	14.7147	15.509	14.7985	15.6001	13.1726	13.8026	14.8978	16.4105	18.311	15.3752	13.4405	15.7357	15.0121	15.664	12.7512	12.7777	13.8147	13.3218	12.2033	13.2824
ENSMUSG00000032680	6820408C15Rik	protein_coding	2	152257507	152286249	+	1787	9.43404	7.86804	10.026	8.49836	10.3306	10.2225	12.2872	9.93462	8.91158	9.69795	8.27224	10.199	11.6797	10.616	8.60508	9.70379	10.6456	12.1867	11.6457	9.24518	11.5824	12.5466	10.0002	11.5293
ENSMUSG00000078868	Gm14412	protein_coding	2	177006313	177016100	-	1581	4.53872	4.60209	3.51485	6.29654	4.94178	3.93755	4.25903	4.56956	5.25966	5.05533	5.61006	4.88472	5.38621	6.41469	2.65263	4.13657	4.66265	5.08349	5.09923	4.58074	5.12522	5.06478	5.73726	3.74963
ENSMUSG00000026896	Ifih1	protein_coding	2	62426142	62476555	-	8165	2.67887	3.07071	4.51767	5.06372	3.68358	4.19963	3.70509	2.60642	3.47805	3.15952	3.40149	3.34825	4.37626	3.27326	3.06622	3.56795	3.68415	4.39241	3.80023	4.21313	3.24689	3.1505	3.16693	3.43979
ENSMUSG00000078866	Zfp970	protein_coding	2	177156526	177169922	+	2172	21.5738	26.5273	23.9084	27.5664	24.4796	26.5001	23.004	28.8527	26.7634	26.7422	30.8123	30.6847	24.8691	26.7521	25.4521	28.2396	30.5455	30.0399	39.1027	27.977	31.4267	29.4932	33.9702	27.562
ENSMUSG00000036040	Adamtsl2	protein_coding	2	26969391	26998993	+	7993	3.95876	4.44071	4.65085	4.00906	5.40639	4.39215	4.27318	4.94665	4.75028	3.85123	4.23688	3.53625	4.17797	3.46311	6.88449	3.86788	4.23944	4.11932	4.78507	5.01165	3.94484	3.98217	4.75946	4.31627
ENSMUSG00000009216	Fam163b	protein_coding	2	27000392	27032503	-	2959	393.121	346.041	279.659	236.21	226.631	239.665	279.603	235.901	219.014	263.154	224.992	238.598	284.627	299.15	112.225	224.534	212.159	186.77	138.254	246.624	282.295	234.147	149.52	250.955
ENSMUSG00000026893	Gca	protein_coding	2	62494629	62524453	+	3409	21.303	23.3333	21.3317	25.9404	20.9716	20.267	20.0671	20.4367	21.7925	22.0989	21.5502	26.709	22.6777	23.5897	18.9751	27.7009	26.8557	21.5224	26.3712	23.1694	20.8499	23.401	23.3116	21.2098
ENSMUSG00000026648	Dclre1c	protein_coding	2	3425168	3465167	+	9316	9.16885	9.19271	6.58204	7.39422	5.87062	5.95933	6.82985	7.20184	6.61033	8.18007	6.32791	8.19857	6.30001	9.60551	5.85224	8.17946	7.90014	6.141	8.47268	5.96402	7.7714	8.2945	6.65576	6.58249
ENSMUSG00000059742	Kcnh7	protein_coding	2	62523758	63014622	-	15226	16.9945	20.7805	10.9679	21.294	12.574	11.2	16.4205	10.8579	11.9687	15.1656	15.6399	18.6703	16.0108	17.4198	9.04768	13.9269	10.3936	9.98936	12.412	17.5319	16.9777	15.9152	11.9946	15.2802
ENSMUSG00000026646	Suv39h2	protein_coding	2	3456852	3476068	-	4410	4.13648	4.72664	5.06206	5.23965	5.6285	5.43823	5.06746	4.67332	5.38998	4.68341	5.9321	5.76141	4.78958	4.95109	5.21596	6.8082	4.98777	5.21259	5.59056	4.97795	5.49226	4.99328	5.03462	4.95831
ENSMUSG00000009614	Sardh	protein_coding	2	27078405	27138349	-	5432	10.3293	9.72007	11.0238	9.44405	11.672	9.80706	9.46769	10.9182	10.9469	9.36723	9.96187	10.4211	10.8508	9.70848	7.53338	9.30333	10.397	10.0069	9.16374	11.4367	9.37184	9.23167	8.92246	10.1262
ENSMUSG00000109865	Hspa14	protein_coding	2	3489887	3513851	-	4057	32.0928	32.6451	29.7088	35.2121	35.7891	34.8647	33.9643	34.9937	35.9079	35.7534	36.4149	34.0927	33.7279	32.0561	35.679	35.513	35.1682	36.766	38.7033	31.8807	35.0827	32.6158	34.4045	34.0152
ENSMUSG00000026888	Grb14	protein_coding	2	64742820	64855331	-	7185	22.4409	22.0867	19.8954	22.9467	20.4296	18.7489	21.4054	21.4505	23.0268	22.0825	22.1826	22.346	21.3218	21.2389	21.225	23.8036	18.0208	22.1431	22.754	18.3479	21.9056	19.531	19.9352	18.314
ENSMUSG00000051396	Gm45902	protein_coding	2	3505564	3513794	-	4347	6.42392	5.65464	5.31175	5.8672	5.69417	4.62493	5.67968	4.65087	6.26215	5.6797	5.72953	6.82202	5.76165	7.68523	4.73608	8.0922	5.79855	4.93029	6.29696	5.25834	6.80779	5.96365	5.85504	5.27609
ENSMUSG00000026655	Fam107b	protein_coding	2	3571525	3783179	+	4329	18.3134	18.2155	22.8403	19.8569	20.5395	20.4861	23.4444	18.5644	19.9337	20.7293	27.0904	25.1716	21.021	21.7459	13.6508	24.3547	29.9098	23.8756	19.9656	20.1537	21.6883	19.9769	20.828	21.6187
ENSMUSG00000009621	Vav2	protein_coding	2	27152116	27316924	-	6915	12.4024	12.4983	10.156	10.4975	9.98873	9.85854	11.5581	10.1803	9.88119	10.6885	9.44494	11.5925	11.1557	10.7322	5.58696	9.67252	9.57715	9.12308	7.30692	10.2931	11.8708	14.8076	9.57366	11.6367
ENSMUSG00000109946	Brd3os	protein_coding	2	27332336	27333116	+	1898	65.5469	69.9347	72.5389	80.9706	92.0547	90.9234	80.1059	85.5693	86.632	78.6748	85.8619	76.0067	75.1289	72.6692	98.3602	83.584	74.7339	86.1916	92.4093	72.7958	71.5094	67.9238	74.396	71.2743
ENSMUSG00000034032	Rpap1	protein_coding	2	119593785	119617985	-	6636	20.2717	16.5946	16.2571	14.8042	12.9197	11.8109	14.6763	14.8449	11.3724	15.1565	11.9347	15.3151	14.9334	17.0448	8.69448	12.3937	13.169	11.408	11.4283	14.375	15.2235	16.5614	12.8731	15.9336
ENSMUSG00000019188	H13	protein_coding	2	152511381	152550590	+	8884	34.3229	32.9809	34.4458	33.5261	32.0879	31.1077	33.7777	35.806	32.8487	33.3404	31.2418	37.7966	33.6708	33.2933	25.334	34.4873	31.1564	31.4004	27.2133	32.7095	33.2912	36.3799	33.0074	38.6697
ENSMUSG00000042814	Mcts2	protein_coding	2	152528955	152529866	+	912	43.796	44.6334	49.4807	58.0826	62.0906	63.8954	49.1147	50.2314	60.4705	48.3304	61.7902	52.247	55.1083	51.8071	64.6572	52.3697	51.6266	52.9697	64.037	58.8126	47.1283	44.9978	51.8074	51.7883
ENSMUSG00000042745	Id1	protein_coding	2	152578171	152579330	+	1160	30.9298	22.6312	43.0318	30.7565	28.2525	27.2729	28.519	38.5749	24.2784	20.2609	22.6294	23.3014	28.4285	18.4113	42.7268	23.6619	21.2171	28.0863	21.7386	26.2411	19.4374	20.1048	20.5407	26.8091
ENSMUSG00000009876	Cox4i2	protein_coding	2	152596093	152606954	+	788	5.26626	7.11219	7.05199	7.10032	10.5291	7.25254	6.06825	8.52848	9.85581	6.02539	7.95858	6.66429	8.58172	6.66216	12.7407	7.92214	6.48807	9.21221	9.75496	9.19054	6.48274	6.98616	8.59024	6.41309
ENSMUSG00000007659	Bcl2l1	protein_coding	2	152622588	152673648	-	4586	101.102	102.654	118.06	111.577	117.643	114.382	114.824	118.931	107.648	108.606	110.357	107.825	111.23	103.625	104.833	106.652	105.857	117.493	103.963	105.04	111.852	108.168	107.456	110.872
ENSMUSG00000027525	Phactr3	protein_coding	2	177760768	177980285	+	6407	87.9793	92.1691	95.75	97.659	104.332	95.1088	100.588	108.284	101.296	94.5353	102.344	89.293	107.124	90.7466	84.2406	95.8572	100.173	88.9956	90.4654	100.177	91.4575	94.3124	88.0502	101.051
ENSMUSG00000027298	Tyro3	protein_coding	2	119628214	119648585	+	6198	109.219	120.548	103.508	131.563	126.469	101.247	100.295	128.118	110.445	109.903	113.73	122.196	112.271	105.877	96.1646	110.537	110.898	102.384	112.271	115.915	97.4262	114.53	109.324	120.201
ENSMUSG00000034903	Cobll1	protein_coding	2	64918683	65069747	-	8342	13.1516	13.2245	11.0258	11.5414	9.58959	9.7625	12.6342	9.05645	10.777	11.4308	10.0954	11.4425	13.3406	13.3587	4.69218	9.97785	10.9177	10.6289	7.72013	10.9198	12.7648	13.4025	9.02331	14.5972
ENSMUSG00000049999	Ppp1r3d	protein_coding	2	178052999	178056265	-	3267	7.06561	7.37347	7.21433	8.38505	7.25909	8.55913	6.15335	7.49115	8.1882	7.72684	8.4737	8.43899	8.45852	6.6833	6.88522	9.31145	7.78822	7.3008	7.17346	7.10055	7.06332	6.46451	6.21589	7.79367
ENSMUSG00000070476	Fam217b	protein_coding	2	178056317	178066221	+	4559	71.2268	81.1127	70.0028	89.6533	83.3213	79.1089	82.3466	80.0684	84.1439	80.1228	84.0885	81.4622	85.4091	77.4921	57.814	84.3316	74.536	73.1503	68.7187	78.8808	80.8698	81.914	72.1306	79.8951
ENSMUSG00000026918	Brd3	protein_coding	2	27335591	27397674	-	7336	42.6969	40.9858	34.9361	36.0344	32.8364	30.9666	37.3934	34.613	33.5137	35.651	32.5219	39.498	37.8283	37.9929	21.0653	35.2135	28.4278	30.2632	26.2597	35.4623	37.9869	42.2419	31.0589	41.7426
ENSMUSG00000000305	Cdh4	protein_coding	2	179084224	179541166	+	7257	9.32808	8.38665	9.13606	9.79254	9.10831	7.87515	9.03661	10.6111	10.2479	9.3451	8.92576	11.1207	9.11136	9.50297	11.8031	10.2408	8.2247	7.63329	7.23384	8.09277	10.4861	10.2755	10.8761	9.45448
ENSMUSG00000042662	Dusp15	protein_coding	2	152782917	152793376	-	4391	16.2828	18.1151	13.7682	16.9619	13.3685	12.4575	14.1792	15.3305	14.7035	13.5884	13.2621	15.0374	15.1914	16.1403	15.2814	14.6457	14.7031	12.6352	16.097	15.05	14.0007	15.7285	14.8917	14.8729
ENSMUSG00000026917	Wdr5	protein_coding	2	27405169	27426547	+	3596	47.1941	53.1535	48.5444	51.9714	55.2207	53.8364	49.065	49.9921	52.5097	52.8363	54.4621	54.8495	49.3582	47.6125	46.0488	55.5519	48.5708	52.2938	55.6565	52.2052	51.8266	54.305	47.0976	49.2401
ENSMUSG00000039117	Taf4	protein_coding	2	179553945	179618439	-	4621	24.5276	21.6179	18.8676	17.0926	15.9948	13.7146	18.3517	16.6641	16.1955	18.1694	16.0918	21.3416	18.5907	19.9587	12.4857	17.9695	15.9268	13.9326	13.8758	17.4599	20.0891	21.8987	15.088	21.4934
ENSMUSG00000057182	Scn3a	protein_coding	2	65287462	65397971	-	12717	27.6352	26.4189	19.3624	19.2442	17.0937	16.9086	23.5278	19.487	18.7284	24.4301	19.2469	28.0744	20.0559	27.9683	11.982	21.7394	18.1287	17.3559	17.1386	18.535	29.1023	26.9259	18.151	21.6726
ENSMUSG00000025314	Ptprj	protein_coding	2	90260098	90410991	-	8352	83.8459	86.2563	62.8064	65.4159	57.3528	54.3015	80.7853	55.5008	58.9771	75.3151	61.8297	81.7582	65.3536	75.1993	28.9258	57.0429	53.6264	53.8776	42.9542	62.5136	85.2813	75.8485	52.1948	68.419
ENSMUSG00000039108	Lsm14b	protein_coding	2	179666780	179677254	+	2892	149.831	146.77	143.649	144.874	131.062	132.825	144.39	153.139	136.579	141.466	138.537	131.837	139.346	143.283	98.6973	142.227	130.08	131.691	122.851	136.987	147.889	151.212	129.109	149.068
ENSMUSG00000027566	Psma7	protein_coding	2	179678167	179684203	-	3071	118.998	130.628	127.476	139.6	162.193	158.314	136.038	144.176	152.733	133.53	159.169	128.553	139.814	127.861	260.75	146.231	152.426	158.459	188.066	142.157	127.539	124.863	167.519	127.752
ENSMUSG00000015846	Rxra	protein_coding	2	27566452	27652969	+	6303	28.8456	27.8917	31.5718	28.8784	28.0931	26.2946	30.2996	29.0014	25.5022	29.2278	25.1446	29.896	29.9613	26.7665	15.7873	24.8706	26.0884	25.8997	19.0966	31.005	30.7979	33.9041	26.8273	34.6454
ENSMUSG00000039086	Ss18l1	protein_coding	2	179684302	179711994	+	4343	66.3886	69.7747	66.2484	64.4313	65.6706	61.7303	70.848	67.5577	64.2506	69.2031	67.6418	68.0518	67.3388	63.9836	54.3981	68.6988	55.4108	59.5364	64.4954	63.1061	70.2295	64.1395	55.8299	63.3043
ENSMUSG00000039069	Mtg2	protein_coding	2	179712381	179727688	+	5949	14.8087	12.4949	12.1433	12.1655	11.9478	11.0305	11.4336	13.622	12.3824	12.1314	11.4605	12.4234	11.0726	13.2169	15.0178	12.7256	12.1716	11.8538	15.0959	11.1466	12.5103	14.4528	12.8578	11.8926
ENSMUSG00000026657	Frmd4a	protein_coding	2	4022528	4618852	+	23468	12.3449	13.8007	12.4314	11.4252	10.951	9.99749	13.7266	10.5216	11.0412	12.2234	11.6551	13.706	12.4155	14.6727	6.22753	11.5692	9.94529	9.97939	8.62012	11.6399	14.9333	14.1728	9.59351	13.0237
ENSMUSG00000051329	Nup160	protein_coding	2	90507559	90566672	+	8761	8.63459	8.68645	7.64423	7.72164	6.81074	6.45334	8.42096	6.89738	7.03805	8.0389	7.17872	10.0842	7.49004	8.38911	5.048	8.68631	7.64061	7.5263	7.15831	7.2718	8.7161	9.01417	7.38645	7.99782
ENSMUSG00000027472	Pdrg1	protein_coding	2	152850810	152857347	-	2443	59.1344	57.07	53.7288	63.978	67.4431	54.5149	46.5367	69.7352	59.9842	55.1634	55.5221	65.1833	55.1563	49.5226	91.9714	65.7082	61.8093	63.8152	81.0033	58.3625	53.754	62.2353	76.1975	64.4041
ENSMUSG00000039059	Hrh3	protein_coding	2	179741258	179745967	-	3146	49.3554	47.7863	64.4417	62.3849	63.8666	55.7953	60.55	75.6566	52.3404	51.5147	53.6805	50.6176	66.2105	52.9818	45.8895	52.5685	51.0965	45.0776	40.1968	66.3988	57.7	59.0184	50.736	70.7094
ENSMUSG00000075318	Scn2a	protein_coding	2	65451115	65597791	+	12867	114.292	127.712	96.4502	112.967	97.7338	94.1618	124.587	96.4036	96.8486	117.363	112.15	134.684	111.854	127.566	62.8659	109.825	95.5654	91.6581	81.1024	115.357	129.804	123.056	95.5261	115.461
ENSMUSG00000033943	Mga	protein_coding	2	119727709	119798230	+	15340	26.3703	26.1895	19.7428	22.5284	17.8983	17.6498	23.6525	19.3056	20.1951	25.2464	22.1933	31.782	22.5424	28.4983	13.1227	24.4623	22.4076	18.6021	20.9302	21.5842	28.3002	27.5614	21.3664	24.169
ENSMUSG00000026837	Col5a1	protein_coding	2	27776437	27929526	+	8559	14.9697	15.6462	9.2127	12.3949	10.1866	8.11993	11.2877	10.7767	7.00251	9.55075	9.49398	9.07708	13.8998	11.8073	10.8837	10.2806	8.18212	6.37114	12.8911	14.0671	10.1978	13.6591	10.835	12.6489
ENSMUSG00000027474	Ccm2l	protein_coding	2	152907875	152923646	+	2407	9.91335	9.39521	8.27937	8.99609	5.83119	5.55422	7.29776	6.72416	5.93169	5.78624	4.83873	6.57732	8.39372	7.38582	5.06861	5.47524	5.13725	5.56502	5.49137	6.06458	6.4767	6.77819	5.79325	8.72103
ENSMUSG00000039050	Osbpl2	protein_coding	2	179761099	179804473	+	4187	67.4167	73.2197	74.8493	79.7263	77.8603	79.1421	78.1957	78.0734	75.8065	76.9033	79.8551	84.6236	79.4984	74.0329	64.8021	81.1507	76.5579	79.6907	80.5109	74.9705	80.0613	80.5618	75.0147	79.4965
ENSMUSG00000039449	Prpf18	protein_coding	2	4626869	4656897	-	5310	50.1631	55.0497	44.2241	57.5146	48.0864	47.4712	48.132	52.133	52.3136	52.8302	50.0258	57.1279	45.5323	53.3652	40.782	57.4197	51.4552	52.3073	57.4285	46.0306	53.3929	55.7201	52.3172	50.3119
ENSMUSG00000008200	Fnbp4	protein_coding	2	90575714	90611365	+	6583	52.3612	53.112	39.7619	41.8671	38.8611	36.9892	46.8591	38.2404	40.4218	44.2969	42.4886	43.7227	43.0684	54.1559	29.5946	43.9829	43.3291	36.8624	39.6161	37.6794	48.2724	44.3065	33.3365	36.7887
ENSMUSG00000044647	Csrnp3	protein_coding	2	65676111	65861890	+	12336	36.247	38.8637	31.7114	38.9233	31.7794	32.6777	37.4575	36.959	33.2019	37.5845	36.7703	42.1946	38.0751	39.1908	21.3044	37.0943	32.2304	33.43	31.43	32.8578	39.8754	38.5084	30.3117	34.4426
ENSMUSG00000033902	Mapkbp1	protein_coding	2	119803180	119857889	+	7602	54.4292	54.9946	37.0283	42.2099	33.3428	30.7691	43.4278	34.8605	33.4762	43.97	35.9448	44.6277	40.3814	48.7172	22.8358	33.4079	31.9532	28.8633	34.9963	38.0916	48.4985	50.0727	38.6984	43.9126
ENSMUSG00000015647	Lama5	protein_coding	2	179818166	179867652	-	11388	10.6208	6.63948	9.87713	5.7745	4.99677	4.57933	7.29248	4.067	4.24343	5.83008	3.68182	6.34745	7.91756	6.81012	3.9728	4.35931	4.89665	5.29686	3.64665	6.96559	6.55851	7.01387	5.59932	8.81542
ENSMUSG00000026662	Sephs1	protein_coding	2	4886375	4915368	+	5925	19.6109	21.407	20.3748	24.221	22.2769	22.7188	23.1245	22.1179	22.0979	21.7033	23.7095	24.8692	23.1366	21.0032	21.642	24.0491	23.318	24.387	23.7165	19.977	22.5504	21.0659	19.9931	19.453
ENSMUSG00000003283	Hck	protein_coding	2	152950388	152993361	+	2092	4.62854	4.93495	6.04536	5.62687	5.7177	5.75637	4.43155	5.70209	6.86235	5.67401	4.83928	6.01724	4.66917	5.19001	5.34583	6.01548	5.17194	5.2463	5.55646	3.78637	4.96795	4.49747	5.63014	5.43518
ENSMUSG00000039001	Rps21	protein_coding	2	179899170	179900238	+	810	377.198	282.709	353.55	321.511	379.338	396.749	291.196	359.737	352.049	283.415	333.035	305.096	341.779	277.661	759.999	320.634	348.767	374.484	384.23	357.078	248.57	259.376	376.897	306.906
ENSMUSG00000026664	Phyh	protein_coding	2	4923830	4943541	+	1893	174.416	207.917	217.837	251.077	240.807	235.915	227.137	229.281	250.761	222.895	259.828	208.143	247.063	209.822	269.946	248.535	254.628	262.819	274.444	245.565	215.095	201.19	233.647	212.386
ENSMUSG00000026833	Olfm1	protein_coding	2	28083004	28120474	+	3553	1120.55	1086.42	1077.23	918.053	966.965	1005.74	1066.9	1000.42	984.39	1063.12	1013.92	956.463	987.902	1086.68	861.767	973.381	1020.82	894.475	805.745	1005.75	1048.73	990.813	912.391	1041.99
ENSMUSG00000038990	Cables2	protein_coding	2	179900333	179915289	-	4597	44.5719	45.75	36.8275	40.5282	38.6992	34.5877	40.2067	34.2211	36.1951	41.3828	39.1729	37.4461	40.9895	43.6037	20.2916	37.2044	35.5374	30.6989	29.5279	35.3728	43.7793	39.5624	29.8624	36.0234
ENSMUSG00000035829	Ppp1r26	protein_coding	2	28336812	28340842	+	5619	15.5092	20.473	17.0852	20.9234	19.9832	16.2007	18.6699	17.123	17.0886	17.5336	17.2358	19.8051	21.6033	17.8152	12.7786	18.6575	15.8276	15.0261	15.9658	19.7156	18.8409	19.5946	16.2873	20.5643
ENSMUSG00000026831	1700007K13Rik	protein_coding	2	28352013	28356344	-	965	17.8284	11.5135	15.5877	13.9302	10.3891	12.2676	13.4499	15.6694	10.4056	12.5465	8.81983	16.5659	12.6311	10.1385	11.3257	11.5006	16.3869	14.0599	11.3657	12.5471	11.6826	15.8696	12.6263	18.9331
ENSMUSG00000026668	Ucma	protein_coding	2	4980933	4990551	+	884	8.41073	9.89903	10.9466	11.7543	16.9725	15.5851	14.2407	13.114	15.9736	13.6067	13.8846	14.3272	13.5051	9.31291	15.67	14.0115	18.9644	16.5213	18.2396	15.7449	13.849	14.7195	13.7833	9.56439
ENSMUSG00000035772	Mrps2	protein_coding	2	28358078	28361177	+	2919	49.4026	49.7509	54.2233	56.0095	54.4555	56.5333	56.4997	55.4281	58.077	53.3249	57.3639	50.8499	58.2316	55.3443	43.1888	58.1841	55.9255	55.0076	47.6261	47.1784	52.7731	55.0698	45.1274	53.5022
ENSMUSG00000068040	Tm9sf4	protein_coding	2	153003223	153052386	+	7281	62.754	65.8457	58.5834	63.5814	56.1126	55.6592	64.5623	57.6343	55.6928	66.8955	59.0382	59.5142	64.4981	66.3835	33.8439	56.6693	52.5331	51.6427	42.6162	61.2495	68.9873	68.1444	50.5196	60.6509
ENSMUSG00000034848	Ttc21b	protein_coding	2	66014671	66086961	-	9282	8.55976	8.98275	7.58675	8.50162	7.43406	7.69635	8.56859	7.4937	7.9192	8.80682	8.53247	10.7163	8.06801	9.58928	5.92844	9.15954	7.8266	8.32351	7.55437	8.36315	9.22319	9.65125	8.10951	9.18223
ENSMUSG00000074671	Tspyl3	protein_coding	2	153064290	153067361	-	3072	41.7357	46.761	46.6574	53.5511	57.4376	55.279	50.2549	58.6835	53.1926	55.177	57.4233	54.6022	49.6787	48.8206	45.547	52.3833	51.0501	54.6872	47.8784	49.2121	47.6791	50.6002	49.0055	48.022
ENSMUSG00000051413	Plagl2	protein_coding	2	153069679	153083346	-	5735	7.80879	9.00079	7.5846	6.36039	5.5096	5.51641	7.91248	4.86309	6.44274	6.71979	6.23309	8.87408	6.90018	8.32176	3.34609	6.5311	5.5147	5.43982	4.41335	6.78754	7.81702	8.48213	5.09896	7.47301
ENSMUSG00000027293	Ehd4	protein_coding	2	119919656	119985087	-	4007	13.4418	14.5509	15.3984	17.6081	17.652	16.4019	15.2214	15.2623	17.5809	13.7649	15.3827	16.1316	17.2723	12.3571	16.9045	15.8266	14.5989	17.0811	14.3878	15.0803	15.0127	16.1867	14.1227	16.3952
ENSMUSG00000046020	Pofut1	protein_coding	2	153083453	153108423	+	9912	15.29	14.3834	12.5175	12.8729	13.1628	11.7065	13.6752	12.5884	13.0272	13.5881	12.8981	15.5904	12.6426	14.553	10.3083	15.3653	12.6191	12.4415	13.2216	12.6493	14.1284	14.9048	11.3228	12.0008
ENSMUSG00000027568	Ntsr1	protein_coding	2	180141769	180186012	+	3917	5.45169	9.08678	4.08482	9.14549	11.0146	7.8162	7.57379	8.14963	8.11119	7.79819	9.12606	6.58513	9.97488	5.78747	6.35911	8.4999	6.89042	7.28067	5.81555	9.53339	6.43086	8.50928	8.57155	8.58445
ENSMUSG00000027475	Kif3b	protein_coding	2	153133333	153175310	+	5635	83.9383	94.7634	79.5213	91.1673	81.6075	79.9948	86.6942	83.8316	78.309	92.8958	82.6589	107.94	78.9527	89.162	52.0969	82.5072	76.0017	80.8063	75.1274	84.1208	97.4226	97.0375	82.7909	96.2517
ENSMUSG00000027569	Mrgbp	protein_coding	2	180223097	180228097	+	3499	29.3041	27.735	25.3558	23.7157	24.977	23.2165	24.7385	26.2172	24.3035	24.1539	24.7598	26.4414	24.3134	27.5181	29.819	27.6114	27.0145	23.4387	29.3901	21.1182	25.2221	26.1173	28.7479	27.219
ENSMUSG00000042548	Asxl1	protein_coding	2	153187749	153245927	+	7444	37.2344	38.3703	32.9234	32.3489	29.8336	25.815	35.5793	29.2507	29.0334	34.6554	31.015	36.1653	33.2981	37.3615	18.2842	32.9322	26.8015	28.1524	24.3298	30.2506	38.7373	36.8961	25.9343	33.2255
ENSMUSG00000049401	Ogfr	protein_coding	2	180231038	180237629	+	2580	66.2818	60.7468	72.2287	57.5953	69.3556	64.5153	59.6493	71.8497	60.8734	56.0069	63.165	56.6933	63.1648	59.7491	62.2618	55.421	61.6609	60.4265	67.5094	60.4828	58.9903	60.6763	62.5487	65.8057
ENSMUSG00000026672	Optn	protein_coding	2	5025453	5068856	-	3753	22.4372	27.2464	23.2057	28.0352	28.2976	26.132	26.9906	22.8312	26.0867	24.4801	27.2139	25.9071	27.8288	26.6412	22.0104	27.5117	23.7605	26.4347	26.1521	26.6237	28.2791	28.4036	24.8543	28.3806
ENSMUSG00000050211	Pla2g4e	protein_coding	2	119996893	120075816	-	6960	4.03703	5.19869	3.33132	3.49743	5.01671	3.69504	4.50079	3.38758	3.38139	3.36545	5.00731	3.11794	5.07395	6.30852	3.96227	5.12532	3.6216	3.16622	3.65004	3.51181	3.82168	3.09194	2.29527	2.54128
ENSMUSG00000026676	Ccdc3	protein_coding	2	5142587	5235689	+	2670	33.319	31.0067	29.0659	25.3368	28.1744	26.8703	27.8142	31.0223	33.5535	28.8081	25.7029	30.8331	26.109	25.6948	28.9868	34.1803	23.1561	28.8064	20.8551	24.2422	28.6989	25.9041	24.9975	26.6434
ENSMUSG00000061411	Nol4l	protein_coding	2	153249382	153371891	-	9083	34.618	31.3815	26.2863	24.6317	26.7567	21.8758	28.4715	23.6457	26.0141	29.5955	24.6589	30.7872	29.3484	29.8973	14.2574	27.5025	22.1616	19.828	18.7011	28.1557	30.3121	30.7121	19.8535	29.8621
ENSMUSG00000039145	Camk1d	protein_coding	2	5298268	5719326	-	7427	174.806	182.031	140.715	131.384	119.58	128.89	165.834	124.359	125.24	163.754	137.589	176.613	141.647	170.929	70.327	137.901	124.421	121.362	97.5042	132.722	183.291	155.86	113.891	141.581
ENSMUSG00000056941	Commd7	protein_coding	2	153458853	153474701	-	5493	24.6945	24.0035	23.4248	25.5438	25.8666	25.1372	23.2731	29.1182	26.8921	24.8796	23.8779	26.6141	24.4395	24.4144	33.0842	27.8526	25.0003	27.595	29.8653	23.6082	24.0673	25.6928	25.3364	24.8752
ENSMUSG00000027570	Col9a3	protein_coding	2	180239583	180263982	+	3853	53.8069	26.871	90.2398	31.4754	27.6888	39.0945	55.5435	19.3607	18.4464	38.5296	21.2293	43.7548	45.0692	35.3635	28.2338	32.2755	44.5596	53.4934	21.7265	41.0871	42.4035	44.7079	60.7516	76.3995
ENSMUSG00000039128	Cdc123	protein_coding	2	5799105	5849975	-	3463	87.503	97.8119	89.5018	105.837	103.782	102.555	96.7983	102.369	107.218	102.921	110.572	101.959	97.903	97.4696	115.598	107.616	101.868	108.904	129.908	90.2196	100.182	97.607	108.407	91.8229
ENSMUSG00000025817	Nudt5	protein_coding	2	5849830	5876706	+	6484	13.5068	14.1025	14.466	17.7175	14.2143	14.8894	13.2294	16.7562	15.9461	16.2319	14.5634	17.2106	13.4938	13.6353	17.581	15.924	15.6049	16.3136	19.084	13.979	15.6211	15.1744	17.6014	15.5277
ENSMUSG00000056718	Gm13199	protein_coding	2	5866891	5867745	-	759	7.51778	4.79308	2.7771	3.44647	1.73081	1.74795	2.95719	3.24659	2.06715	2.91928	1.18038	4.06995	2.3099	5.03033	3.01387	2.34995	3.28966	3.98508	3.70525	3.27996	2.55292	4.74748	4.10249	2.8169
ENSMUSG00000026821	Ralgds	protein_coding	2	28403137	28442279	+	6345	92.6541	81.3857	85.2851	68.9526	73.4237	67.714	83.5606	78.8553	69.1754	78.4849	66.999	79.6373	80.4732	77.5113	42.2815	66.8093	63.0373	61.9168	52.3748	71.7473	82.9814	84.2387	60.8953	87.1047
ENSMUSG00000027282	Mtch2	protein_coding	2	90677499	90697154	+	8490	57.616	56.886	52.7575	59.4827	60.7205	60.5951	54.4604	60.9114	64.006	56.6051	63.5789	60.3902	54.979	56.9303	72.1196	63.3286	64.5465	63.3436	70.7322	54.5933	54.6609	52.0859	61.0894	52.1972
ENSMUSG00000025815	Dhtkd1	protein_coding	2	5900926	5947603	-	6333	8.38198	7.60749	6.33891	6.37938	5.65532	5.01163	7.62762	5.43854	6.54045	6.56009	6.12551	6.65816	6.47273	9.02432	4.67563	7.0253	6.83385	4.98074	6.21696	5.96793	8.28883	7.55476	5.10916	5.14074
ENSMUSG00000043241	Upf2	protein_coding	2	5956280	6061514	+	5474	60.0159	63.1717	44.982	55.526	40.5324	40.0086	52.6265	41.0871	46.447	53.5893	45.6792	71.7958	52.3582	54.4037	20.2212	50.5404	41.1819	40.6205	40.2097	50.7497	62.8952	65.735	49.5874	66.9309
ENSMUSG00000026816	Gtf3c5	protein_coding	2	28456323	28473763	-	4560	24.7988	24.9042	24.8559	24.6034	25.0182	24.4839	24.9318	28.1369	23.8097	26.1002	23.9302	24.6755	23.8925	24.5691	18.2545	23.6207	23.4927	25.1109	26.8277	22.5324	26.0364	27.7011	24.731	25.9155
ENSMUSG00000064329	Scn1a	protein_coding	2	66101122	66271184	-	11146	51.9999	68.2156	45.6528	73.9147	49.6383	47.1538	58.4946	50.4063	48.8243	57.3231	61.4501	66.2592	59.6374	62.3863	32.0962	57.2348	47.8215	49.4977	52.7924	52.2442	63.2951	59.2061	50.164	53.3608
ENSMUSG00000038914	Dido1	protein_coding	2	180299757	180351792	-	13307	34.2128	33.8112	27.9646	26.6036	24.592	23.0688	31.3288	25.0663	24.4889	29.7516	26.6881	34.055	27.7619	34.4571	18.7949	27.2911	27.0462	22.704	24.8887	26.1658	33.524	33.6751	25.2614	30.3227
ENSMUSG00000027573	Gid8	protein_coding	2	180351910	180360526	+	2464	85.1212	93.5744	88.4997	104.512	97.4543	98.2845	96.9932	93.1652	101.722	92.3331	105.953	93.4313	97.988	91.5187	92.1159	97.7625	94.1434	96.8359	96.406	94.2375	90.0775	94.5681	92.9104	93.0811
ENSMUSG00000039046	Usp6nl	protein_coding	2	6327478	6451201	+	8059	16.821	18.1542	14.1355	17.0229	15.1598	13.3978	15.6813	14.6837	15.6235	15.0137	16.3307	18.1689	18.7401	16.3299	10.3289	16.6727	13.883	15.2486	12.9814	15.7964	16.7977	17.1147	13.0359	16.8584
ENSMUSG00000027291	Vps39	protein_coding	2	120146942	120183606	-	8605	54.5753	57.1999	47.6099	55.9518	51.0544	51.7799	53.8006	53.8039	51.9281	56.8786	51.6514	61.0639	51.421	55.7812	37.2172	50.8748	51.3588	51.018	49.2735	48.7482	56.4279	58.6016	47.6237	54.1085
ENSMUSG00000038848	Ythdf1	protein_coding	2	180546170	180562742	-	3316	90.7563	97.8485	92.6894	100.01	95.4966	96.0522	101.178	97.8375	99.0066	100.253	101.236	102.729	96.0496	97.8325	66.3402	102.526	90.7868	92.2049	87.2973	91.1137	101.223	99.4286	86.1449	99.3517
ENSMUSG00000027574	Nkain4	protein_coding	2	180576565	180596413	-	1239	99.9913	93.1648	105.476	106.326	128.405	119.351	101.525	133.161	127.708	110.238	120.322	100.29	116.571	95.9128	185.55	113.805	125.711	127.362	155.254	112.336	94.1892	101.466	127.187	98.2026
ENSMUSG00000026812	Tsc1	protein_coding	2	28531240	28581179	+	11833	34.0178	35.3059	26.7438	30.0281	26.8782	23.0446	30.0357	25.1929	26.2268	31.0702	26.9613	37.5205	29.9501	35.0186	18.4726	30.3306	25.1501	24.8529	27.1255	29.1766	32.9065	33.3106	26.5433	30.5683
ENSMUSG00000033808	Tmem87a	protein_coding	2	120185793	120234594	-	7528	22.8539	23.0657	21.3561	24.2757	23.1359	21.6769	22.3357	23.5382	25.2289	24.9762	24.3257	25.7596	23.1451	23.5996	21.3046	25.062	24.0859	24.8306	28.1677	21.8561	25.1896	26.8979	25.3392	25.2252
ENSMUSG00000026809	Spaca9	protein_coding	2	28582092	28589686	-	747	3.93501	3.15897	7.95209	4.18274	4.35025	4.91824	5.87875	3.37371	3.36057	3.49586	1.91895	5.27255	5.14106	3.83336	2.72203	4.64275	5.09334	6.47856	3.13731	3.63561	4.71624	4.95774	6.52444	5.8544
ENSMUSG00000026807	Ak8	protein_coding	2	28590176	28703177	+	1873	6.09289	5.87943	8.13335	6.55635	6.5339	8.00954	7.71112	5.20269	5.23547	5.49245	6.17043	7.46297	7.48836	5.60575	5.97089	7.67111	6.09406	9.04334	6.55649	6.04156	6.30121	5.55773	7.08353	7.83483
ENSMUSG00000035666	Gtf3c4	protein_coding	2	28712311	28730298	-	7230	29.6672	32.2167	31.2608	33.2561	32.0364	30.6584	32.8935	30.7129	32.3016	32.2116	33.0978	40.1945	32.7594	32.5265	22.8507	35.1542	29.486	32.0337	28.9527	32.2572	35.2669	33.6965	29.6418	32.7438
ENSMUSG00000026806	Ddx31	protein_coding	2	28730418	28795583	+	3534	10.2258	10.1829	9.67858	10.6095	9.97794	9.87615	10.6866	10.7126	9.92257	10.0988	10.1151	10.8171	9.54399	9.89213	9.52957	9.98186	9.75674	9.9771	10.6369	9.86214	9.99389	10.2528	9.65374	10.1748
ENSMUSG00000034780	B3galt1	protein_coding	2	67396215	67948494	+	5753	36.1116	42.2141	35.4062	42.5646	38.6749	34.6092	37.6066	39.1237	40.7991	38.1981	43.3238	45.4934	39.5011	38.8655	26.5524	41.7682	37.8621	38.921	36.5651	37.5294	41.2745	39.6856	35.9105	38.6164
ENSMUSG00000026803	Ttf1	protein_coding	2	28950274	28977668	+	6023	13.7225	14.5779	10.5943	12.1728	9.44766	9.7089	11.8764	10.2932	10.8627	11.9167	9.80249	14.2453	11.8375	13.6488	7.06848	12.0921	11.2521	10.4598	12.3268	10.3145	13.468	13.7268	12.2952	11.6497
ENSMUSG00000027030	Stk39	protein_coding	2	68040789	68302612	-	4955	73.0719	77.4876	97.2794	95.7597	74.6111	92.6206	96.9965	72.8556	75.3293	90.9835	84.7271	99.8734	88.2377	85.265	69.5569	92.8102	93.3905	108.744	77.624	76.9158	89.8356	88.4573	97.7047	99.5954
ENSMUSG00000043535	Setx	protein_coding	2	29014193	29072483	+	11380	33.6094	34.5858	24.8028	28.6502	25.5361	23.5136	32.7492	24.3355	26.023	30.965	28.2786	37.7043	30.1959	34.0955	16.014	29.0651	24.9706	24.893	24.4242	29.6917	35.4006	33.3613	26.0771	32.0584
ENSMUSG00000027575	Arfgap1	protein_coding	2	180609018	180623190	+	5367	98.4553	97.0039	95.1493	90.7103	106.179	94.9039	98.8419	102	92.0272	98.5077	100.124	89.1129	96.164	98.4607	89.6011	86.6641	88.2151	92.3609	92.8346	95.49	100.056	94.0875	84.7557	87.1695
ENSMUSG00000027035	Cers6	protein_coding	2	68691785	68944626	+	8875	39.8713	39.2849	35.0421	32.3483	30.7493	30.0699	38.1663	31.3936	34.1371	37.2262	34.4736	44.8049	34.0812	43.3023	17.7274	37.347	31.9383	30.8286	26.3431	35.0759	40.7679	37.9281	29.7917	36.4203
ENSMUSG00000034738	Nostrin	protein_coding	2	68966144	69019674	+	1888	6.77715	9.53024	7.66276	13.2394	9.52157	10.3243	9.97582	7.03012	10.0138	10.3946	8.96858	11.9032	9.06499	6.57234	10.4333	9.34213	8.37574	10.1616	11.6185	8.15125	10.1698	10.497	10.8277	9.72859
ENSMUSG00000035513	Ntng2	protein_coding	2	29084553	29143017	-	3990	35.1018	23.6813	28.3828	18.4298	21.9034	19.183	26.5858	26.6123	20.605	24.6325	20.8821	20.8262	23.0791	28.5275	14.4603	19.5199	18.5349	16.8507	14.966	23.6527	24.3036	27.0677	17.9152	26.4757
ENSMUSG00000002102	Psmc3	protein_coding	2	90884354	90896714	+	2607	249.083	259.14	256.301	273.176	305.553	301.698	280.971	289.879	285.808	284.753	288.361	267.763	270.378	261.098	352.006	273.551	289.012	320.849	356.489	268.203	275.478	274.324	329.186	281.447
ENSMUSG00000026799	Med27	protein_coding	2	29236831	29414805	+	3310	34.9475	30.9524	34.5031	29.3286	38.8528	33.3601	33.4038	37.7644	33.2753	34.7374	33.7251	28.4878	32.4613	31.108	32.3663	28.8288	30.9996	33.915	31.9745	29.4007	32.3832	30.1488	30.553	28.597
ENSMUSG00000016356	Col20a1	protein_coding	2	180628328	180659507	+	5142	10.7438	6.71166	6.8196	4.18286	4.639	2.83813	5.76946	4.98827	4.56165	5.40176	4.58234	4.91119	3.84797	8.19089	3.16353	3.8734	4.02338	3.63022	5.21401	4.88549	5.48119	6.71567	3.97563	4.66826
ENSMUSG00000027577	Chrna4	protein_coding	2	180660173	180685339	-	5022	23.3954	30.6011	23.466	33.6837	33.7446	30.1365	28.2541	27.3996	27.2741	31.2153	32.2898	26.1577	30.9874	27.2268	16.727	30.82	25.8772	24.7969	20.1784	36.2774	30.1654	34.9587	25.7986	32.4524
ENSMUSG00000002105	Slc39a13	protein_coding	2	90892136	90900628	-	4869	25.4267	22.1323	25.1675	21.2512	20.2638	19.5555	22.0669	20.9798	17.5457	21.1445	19.6883	21.7931	22.1361	21.3436	13.8595	18.6009	21.6599	18.8671	16.3843	19.5221	20.3141	23.1062	18.4347	23.652
ENSMUSG00000027479	Mapre1	protein_coding	2	153583194	153615230	+	7811	51.2462	55.5875	52.2042	61.4719	58.9794	56.8474	54.7219	54.6988	61.2541	58.6688	60.1937	65.3036	57.7382	56.5176	54.1303	68.2121	58.9693	62.9198	61.1831	54.3265	60.2131	58.7665	58.9123	58.6009
ENSMUSG00000002111	Spi1	protein_coding	2	90912735	90946101	+	2695	4.90818	5.25362	5.93701	4.61053	6.08032	5.07428	4.67115	6.23417	5.44335	4.84491	5.45191	4.01181	5.57608	5.17983	4.85705	4.37538	4.9412	5.06651	4.76541	4.57672	4.01979	4.30826	3.71736	4.68786
ENSMUSG00000002107	Celf2	protein_coding	2	6544505	7514374	-	25884	95.6063	86.6385	64.0509	63.3205	54.1345	54.0666	73.526	59.1777	58.9059	77.7088	58.322	77.7137	66.5078	86.8621	36.0722	68.3222	57.3266	51.6099	47.4436	65.1348	82.9615	81.3456	57.0996	73.3565
ENSMUSG00000025782	Taf3	protein_coding	2	9919363	10053407	-	6389	14.1407	15.374	12.8816	14.0913	11.5362	11.5807	14.9993	12.3771	11.1981	13.7112	13.2514	13.7315	14.6091	12.6802	6.20606	11.8182	10.7937	11.3891	9.22902	12.9116	14.5437	14.7264	10.3619	16.0932
ENSMUSG00000025781	Atp5c1	protein_coding	2	10060827	10085238	-	1908	399.104	432.611	440.283	502.129	518.813	542.948	453.668	479.172	547.452	474.842	543.79	473.483	470.858	451.177	795.879	520.168	529.556	565.485	623.331	479.915	441.256	431.951	586.159	449.497
ENSMUSG00000037262	Kin	protein_coding	2	10085404	10096630	+	1705	30.3732	35.2925	27.3662	33.1565	29.5219	27.5335	29.8199	24.2409	31.0572	27.8011	32.6311	36.9604	34.2759	33.6596	21.6902	34.754	27.9636	26.6607	29.8548	32.3215	35.5403	32.2293	28.2675	35.7383
ENSMUSG00000063145	Bbs5	protein_coding	2	69477515	69497915	+	2445	35.7133	38.8466	34.4053	38.2187	38.4589	37.357	35.2033	35.3888	38.9835	39.1298	42.0289	39.7666	36.6042	40.3567	40.9063	43.2022	39.3408	38.2083	47.8491	36.7939	38.7606	40.3236	45.8472	38.0385
ENSMUSG00000037254	Itih2	protein_coding	2	10099404	10136207	-	3315	9.12792	7.44466	5.72258	12.5379	5.8817	8.71226	8.56649	5.45677	8.70858	4.84588	4.70251	5.91727	9.54489	5.90268	6.28716	7.98097	7.42438	15.9283	4.60938	7.44149	8.34263	7.8806	7.18771	8.44304
ENSMUSG00000039844	Rapgef1	protein_coding	2	29509732	29630365	+	7485	89.8734	88.9964	68.0333	72.7504	69.6862	58.1917	73.5327	62.4682	60.9874	74.894	61.008	82.3346	76.2921	74.776	36.538	63.4782	55.8192	53.4333	47.8921	66.7612	77.3914	82.3742	58.4938	78.7721
ENSMUSG00000025780	Itih5	protein_coding	2	10158382	10261340	+	7900	28.322	29.9947	23.2733	29.1296	22.3527	26.1722	28.7327	19.4879	25.2524	24.4412	23.2483	28.5643	29.5161	26.5208	15.1376	24.0574	22.0487	25.8055	16.494	26.8716	30.8377	29.1916	19.7075	26.7561
ENSMUSG00000027086	Fastkd1	protein_coding	2	69517159	69542950	-	5853	15.9822	14.6653	13.6848	15.0093	13.4904	14.1058	13.4885	15.8644	15.5878	14.7099	15.8273	15.2001	13.5079	15.9003	11.9203	16.7435	14.6057	15.5918	13.1333	12.3347	14.8373	15.0148	11.5652	13.2001
ENSMUSG00000027487	Cdk5rap1	protein_coding	2	154177300	154214930	-	3434	15.0804	17.0934	19.6419	16.2296	15.7048	15.3645	15.8572	16.8631	17.339	19.7027	19.1235	19.2056	16.6292	19.0401	21.1685	17.4864	16.7579	16.0054	20.7741	14.2025	16.7739	20.549	20.264	16.0179
ENSMUSG00000027488	Snta1	protein_coding	2	154218233	154250019	-	3094	43.4508	36.5772	52.8286	40.8407	49.6771	46.8708	41.7916	58.6102	42.3174	41.6128	40.1335	42.8569	45.224	35.1693	48.961	38.1114	42.425	44.9973	40.0846	44.5831	37.2913	41.344	36.7116	48.937
ENSMUSG00000039826	Trub2	protein_coding	2	29651236	29677660	-	6316	20.3543	19.4435	20.9641	22.0313	24.9482	22.8796	20.9667	23.7191	22.444	21.5374	23.8446	21.5322	20.7658	20.1752	32.2139	22.623	22.3827	23.3015	27.5618	20.3886	21.3496	21.2039	22.3565	18.6026
ENSMUSG00000042133	Ppig	protein_coding	2	69552889	69584356	+	8122	54.2656	57.4539	46.4776	59.6102	45.6288	47.2447	56.2551	50.4254	51.2106	54.0352	55.4952	62.5464	55.9488	57.6441	35.769	59.2195	50.6801	50.711	54.9507	52.4831	57.7123	58.5989	56.0731	59.827
ENSMUSG00000026798	Coq4	protein_coding	2	29677505	29687947	+	3399	22.0015	20.6828	22.0991	24.3065	27.5019	24.3199	22.3943	27.5652	26.2187	23.7237	22.9578	21.7209	23.2357	20.0786	28.6773	23.6427	22.2824	24.0266	24.0218	22.6051	22.1809	21.6146	22.1455	21.0434
ENSMUSG00000070883	Ccdc173	protein_coding	2	69588377	69619919	-	2558	7.97625	8.14874	6.44226	8.01054	5.70321	5.86469	7.21032	6.30534	6.93092	6.49649	6.89969	9.11754	6.59274	8.06927	4.67005	7.36005	6.92563	7.19598	7.29274	6.37014	7.12732	8.88234	7.14488	8.73811
ENSMUSG00000059316	Slc27a4	protein_coding	2	29692646	29707534	+	4412	96.3697	93.8213	99.4147	99.8869	105.733	93.7264	96.2602	108.618	96.6556	101.822	97.1245	95.3789	97.6593	91.5132	78.3479	87.7253	88.4995	94.4893	84.1816	96.8977	90.7908	94.7387	87.575	94.782
ENSMUSG00000027088	Phospho2	protein_coding	2	69619967	69630349	+	4335	22.2967	25.7205	23.1623	30.3726	29.5704	28.1324	25.0553	28.4992	32.0308	26.5239	32.5503	35.1309	26.2688	25.1562	40.6906	34.4242	29.3473	30.481	38.4919	26.5994	26.0672	26.2758	36.2581	29.0316
ENSMUSG00000069020	Urm1	protein_coding	2	29710087	29733157	+	4275	43.6418	42.0431	40.5203	49.5468	55.1512	51.5639	43.92	53.2133	52.1337	48.9794	49.8146	45.9209	45.2486	41.8085	76.8455	44.3643	48.9497	52.2761	65.5432	46.5075	40.3192	42.5423	52.8861	42.2604
ENSMUSG00000038533	Cbfa2t2	protein_coding	2	154278401	154381276	+	8650	29.9542	32.8728	28.7097	31.3921	29.2391	27.9615	30.6413	30.5916	29.9554	33.1995	30.5023	33.9354	30.0937	30.0421	20.4511	31.4681	27.7107	28.2137	24.514	27.5374	33.1023	30.8609	26.2469	29.2111
ENSMUSG00000042155	Klhl23	protein_coding	2	69652288	69666995	+	4925	72.0951	78.2391	70.267	77.3695	81.72	80.3788	77.1782	78.9964	82.1118	78.6836	86.4075	82.0256	79.1298	79.3161	68.3807	91.9068	82.3713	77.2246	76.7264	72.9729	83.6765	78.4483	72.6253	70.6426
ENSMUSG00000039787	Cercam	protein_coding	2	29759176	29772852	+	3383	17.1478	16.7117	12.3479	13.2739	12.4262	9.80414	12.5193	12.5814	11.9423	12.9355	11.0168	12.076	14.1653	16.6115	9.3163	11.6283	13.3553	11.1888	12.3309	10.871	13.0434	13.9946	9.72447	9.79586
ENSMUSG00000027489	Necab3	protein_coding	2	154386319	154400771	-	2548	45.8738	55.8758	38.3164	75.0015	59.1554	50.0655	46.5723	53.8936	51.0776	41.6165	50.4916	43.6753	54.5217	43.4547	59.1533	54.6782	49.043	49.3825	52.3532	54.4031	37.09	51.8141	48.2976	42.3745
ENSMUSG00000068882	Ssb	protein_coding	2	69691906	69702130	+	2160	250.638	288.186	262.9	311.913	296.283	313.626	307.129	278.489	321.238	298.399	339.491	314.63	312.996	312.811	271.173	335.345	310.455	321.232	371.239	316.687	338.888	319.879	344.41	336.991
ENSMUSG00000026778	Prkcq	protein_coding	2	11176919	11306033	+	7081	11.0128	13.5939	14.9242	13.0323	11.1118	11.4145	14.4293	9.99698	11.4443	13.6452	11.2732	15.1488	12.9574	13.0754	8.3096	11.9366	13.2482	15.6826	11.3588	10.7389	12.9732	16.1709	12.8098	12.5579
ENSMUSG00000051730	Mettl5	protein_coding	2	69701542	69715959	-	2437	16.4608	17.7119	14.5464	18.3074	18.6684	18.1326	18.0599	19.6254	20.956	17.1775	21.6165	18.9186	18.1566	14.7367	23.8317	20.2083	19.1739	20.3548	21.9259	17.2733	15.7575	15.5663	16.277	14.7549
ENSMUSG00000027490	E2f1	protein_coding	2	154401327	154411812	-	3154	12.7187	14.7142	12.5458	19.6287	18.0635	14.5929	13.4902	13.264	15.0977	13.9751	16.2195	15.23	14.9555	11.6514	12.8535	15.8028	13.458	12.2478	15.6337	15.8221	13.7392	14.5347	15.3239	15.8685
ENSMUSG00000000876	Pxmp4	protein_coding	2	154427678	154445608	-	3114	23.7097	22.8284	24.214	26.7644	26.4442	26.0214	25.196	24.6567	26.7036	24.0145	26.3249	22.9896	25.3891	25.7861	23.956	23.8655	25.0853	25.1432	23.0895	26.2728	21.4109	23.3035	20.0856	23.0318
ENSMUSG00000059842	Zfp341	protein_coding	2	154455217	154488741	+	3299	16.7458	13.68	14.1435	13.1053	12.5749	11.5077	14.1101	15.1086	11.961	13.5767	12.3021	12.3367	12.4255	13.1646	7.62741	12.6152	11.9294	9.95433	9.60445	14.2691	14.0697	13.7442	10.2593	14.9943
ENSMUSG00000027288	Zfp106	protein_coding	2	120337301	120394288	-	10429	135.795	143.237	116.196	126.688	104.033	98.472	127.877	99.6778	108.446	131.952	111.531	151.537	124.905	133.099	54.0559	112.059	102.002	100.009	87.3249	119.115	144.279	136.928	104.435	130.469
ENSMUSG00000038467	Chmp4b	protein_coding	2	154493625	154536700	+	2027	307.602	311.17	330.348	323.524	342.397	337.577	329.014	329.695	327.997	309.077	334.717	313.862	339.382	310.732	328.402	311.445	330.297	320.225	314.11	332.553	308.417	298.155	325.398	333.836
ENSMUSG00000044308	Ubr3	protein_coding	2	69727590	69854357	+	9719	98.3654	101.672	79.7315	85.0738	76.9097	75.4665	100.479	78.8108	76.2043	94.5628	89.8766	104.411	89.0183	107.172	56.148	89.1592	80.6557	74.9578	68.2695	85.3433	107.27	96.1895	71.6123	92.3933
ENSMUSG00000027287	Snap23	protein_coding	2	120398152	120431736	+	4293	22.1523	20.4067	19.528	21.4621	17.5068	17.7577	19.1628	18.9288	18.3832	22.0276	17.843	22.0187	18.4164	20.6498	18.9458	22.1353	22.7936	21.3985	25.7449	16.1843	22.0549	24.2013	25.26	21.1435
ENSMUSG00000027286	Lrrc57	protein_coding	2	120434719	120439991	-	2227	78.3021	83.356	70.642	83.8219	80.1318	80.2864	73.0481	87.9411	86.2684	83.0777	82.8726	86.8678	70.8903	75.1132	101.177	85.2072	87.1845	80.3657	98.9204	68.6979	75.1433	76.5414	93.8617	77.1965
ENSMUSG00000027285	Haus2	protein_coding	2	120439864	120450387	+	3218	43.1466	41.8896	44.8383	52.5441	55.1755	54.9592	45.5792	52.0009	58.5558	49.5014	56.8226	49.0291	45.5828	45.4191	70.0191	56.9965	50.5814	56.9863	65.3112	45.608	48.9371	41.8971	49.096	37.8404
ENSMUSG00000033705	Stard9	protein_coding	2	120459602	120562376	+	22053	6.90366	6.62531	4.40969	4.65903	4.0225	2.91542	4.82781	3.32675	3.99836	5.11337	3.99753	6.87423	5.01228	6.57892	2.61627	4.48426	3.97889	2.94687	4.23379	5.00806	5.70318	5.75965	3.92893	4.2834
ENSMUSG00000070880	Gad1	protein_coding	2	70383416	70432358	+	7639	217.364	230.124	214.208	225.123	213.063	218.121	216.994	234.513	220.31	232.262	232.04	224.737	219.694	227.178	174.432	223.175	219.071	232.322	211.452	208.348	236.464	222.106	202.816	211.235
ENSMUSG00000027284	Cdan1	protein_coding	2	120546635	120680609	-	11421	12.2933	12.6724	9.86537	11.0766	10.2431	9.48961	9.92022	10.5083	9.97346	10.7396	9.95454	11.8739	10.6798	12.766	8.36773	10.9926	10.3792	9.06491	10.6375	10.3241	11.4288	12.1468	9.94533	11.0279
ENSMUSG00000027598	Itch	protein_coding	2	154975429	155068775	+	9709	39.661	43.7992	35.8707	42.4423	34.5884	37.2098	39.2299	38.6298	38.8646	41.853	39.6603	48.1388	37.663	41.045	22.5792	41.4974	38.2079	39.004	35.1548	35.1398	43.0355	44.1752	36.9097	40.6689
ENSMUSG00000047459	Dynlrb1	protein_coding	2	155078453	155092192	+	1009	369.895	393.974	381.72	443.252	456.853	469.608	430.293	404.459	462.681	411.039	447.866	401.98	435.138	376.15	531.893	419.535	440.593	435.266	484.415	433.681	387.132	375.967	425.333	383.916
ENSMUSG00000027602	Map1lc3a	protein_coding	2	155118217	155119990	+	1181	348.453	305.875	354.115	383.065	452.023	419.621	345.563	401.794	389.651	348.763	372.701	316.822	361.373	294.394	584.311	357.931	346.726	390.68	399.816	392.366	291.97	303.753	367.171	333.763
ENSMUSG00000038383	Pigu	protein_coding	2	155120163	155199350	-	9326	13.4604	13.9904	13.3452	14.3908	14.1011	12.267	14.5345	14.118	14.4851	13.2879	13.3243	14.3093	14.3411	14.2649	10.6426	14.1632	12.8765	13.631	13.7408	13.7232	13.9017	14.21	14.2844	15.2558
ENSMUSG00000038375	Trp53inp2	protein_coding	2	155222979	155228677	+	5257	166.347	174.782	165.868	177.932	146.858	146.878	157.677	137.096	155.971	163.505	143.325	175.462	167.497	168.246	78.7844	168.303	159.631	147.276	117.21	166.175	160.688	171.587	132.421	169.003
ENSMUSG00000014959	Gorasp2	protein_coding	2	70491920	70542980	+	4145	123.018	126.242	133.047	128.602	131.01	134.356	138.459	143.259	134.242	133.467	128.799	115.366	134.364	125.934	107.309	129.809	127.188	130.619	116.268	124.379	128.151	132.571	116.7	134.579
ENSMUSG00000090100	Ttbk2	protein_coding	2	120563297	120681085	-	11406	27.2946	32.8778	24.5195	32.5474	24.2413	23.7105	28.5849	26.5976	27.6006	29.9023	29.2431	35.2622	29.8416	31.8629	16.9469	30.4584	26.3105	26.4728	23.9987	28.7013	30.5941	32.3375	27.2521	31.2015
ENSMUSG00000041997	Tlk1	protein_coding	2	70542751	70656072	-	6474	69.3345	81.3891	66.8183	82.4614	72.5588	71.5352	78.1422	72.4657	74.4131	76.0899	83.2805	83.4661	78.4828	76.8514	53.1582	82.4522	73.0943	69.4798	64.1604	73.6736	80.9742	78.0457	67.6493	78.5089
ENSMUSG00000038369	Ncoa6	protein_coding	2	155232576	155315726	-	9744	49.5268	49.9385	37.2954	37.5396	30.5828	29.7342	49.1342	29.0709	31.7126	42.6284	32.622	39.4855	43.6367	48.8445	17.1246	33.1417	27.9917	27.1745	23.378	39.3221	48.2501	45.958	27.9128	44.981
ENSMUSG00000027603	Ggt7	protein_coding	2	155332299	155360157	-	3264	177.226	145.225	164.556	143.701	158.618	145.639	148.175	181.034	143.269	151.794	147.122	141.867	154.312	155.868	144.762	140.073	141.446	143.158	133.808	143.043	140.695	151.335	128.538	146.578
ENSMUSG00000027272	Ubr1	protein_coding	2	120690750	120801196	-	9889	34.7689	34.6104	31.7009	32.2718	28.9528	30.5882	35.4962	30.2643	30.9858	35.3296	34.3633	38.8831	32.4861	37.535	20.7417	32.8261	30.8396	31.2067	28.5807	30.9301	37.7633	34.2819	27.1066	32.1847
ENSMUSG00000026773	Pfkfb3	protein_coding	2	11476244	11558888	-	7561	35.2404	34.7726	27.1679	30.3299	23.2909	21.6093	27.1556	26.3686	24.3303	32.4341	23.793	38.9252	26.1688	32.0178	11.7992	27.9013	21.7478	22.9392	21.6721	24.724	33.2687	34.207	25.0496	30.7448
ENSMUSG00000054484	Tmem62	protein_coding	2	120807498	120838333	+	3348	45.3189	47.047	39.3198	53.4121	45.4953	42.3699	42.7892	47.9745	46.3238	46.6812	47.2038	49.6626	43.9874	42.0875	44.1077	51.6166	46.6997	44.7326	47.6834	37.4491	43.6959	43.5289	40.9624	37.8514
ENSMUSG00000041975	Mettl8	protein_coding	2	70794905	70885927	-	5594	12.9975	12.1805	10.6703	14.2884	12.9161	11.1832	11.8452	12.9747	13.8413	12.5476	12.396	13.9573	11.9693	13.7571	11.2682	13.0726	14.3893	12.1426	13.7414	10.9032	12.8319	13.0439	12.2943	11.9872
ENSMUSG00000037197	Rbm17	protein_coding	2	11590248	11608964	-	2405	110.54	120.931	97.1643	119.463	105.997	106.212	119.458	105.953	113.84	113.024	116.077	115.151	120.387	120.454	79.1044	115.282	118.206	105.392	108.866	110.147	119.754	120.777	110.051	121.226
ENSMUSG00000027605	Acss2	protein_coding	2	155359868	155427644	+	10163	31.909	32.555	32.6845	34.6835	33.3086	33.258	34.712	32.8649	33.0451	35.3815	33.9128	34.0961	32.8671	34.3394	26.2848	30.4493	27.2003	31.845	33.3722	31.3655	35.8266	32.9145	29.6927	29.6818
ENSMUSG00000027610	Gss	protein_coding	2	155405101	155434730	-	5915	17.2324	15.4923	16.8619	15.0486	17.0194	15.252	17.1417	17.355	17.6393	17.2849	15.9037	16.1244	14.5519	16.6817	14.9537	14.809	15.8396	17.6929	18.4474	14.2716	16.6324	15.6696	14.9916	14.7705
ENSMUSG00000023572	Ccndbp1	protein_coding	2	120838884	120846994	+	3469	62.2801	66.2667	65.7881	74.1712	73.6058	76.9888	69.9343	79.8807	75.9155	69.507	78.3565	65.2726	70.0573	70.0609	87.6662	77.0665	72.5588	80.565	79.9341	59.1725	66.6218	68.2384	75.1646	63.9015
ENSMUSG00000041966	Dcaf17	protein_coding	2	70885672	70929486	+	9806	8.93992	9.39513	7.52331	8.88466	7.33295	7.52445	8.19033	8.54961	8.68003	8.61059	8.50593	9.71839	7.86675	10.5126	7.43899	9.97363	8.80274	8.51326	10.1238	7.18924	8.90099	9.46216	8.18699	7.56176
ENSMUSG00000026790	Odf2	protein_coding	2	29779233	29821107	+	9919	56.3231	52.2889	38.0767	37.8809	36.1425	33.963	47.2146	37.1852	34.9177	43.1448	37.1677	41.4127	40.5859	56.054	28.4689	38.7607	37.9504	32.9942	41.5175	39.792	49.4144	51.5549	39.1583	43.0117
ENSMUSG00000019715	Gle1	protein_coding	2	29825438	29850383	+	6087	43.2912	47.4897	43.7102	51.0921	50.8762	46.324	45.8037	52.2406	49.2058	48.7125	49.6452	48.3512	44.4931	44.299	44.6791	49.7808	46.7817	49.2364	54.795	44.728	48.0966	48.0155	48.8639	45.582
ENSMUSG00000074890	Lcmt2	protein_coding	2	120958788	120970859	-	3350	12.1552	10.6247	11.0396	13.0577	11.8056	13.2517	12.1183	15.681	13.5821	12.9448	12.623	9.10591	12.5105	10.9341	12.7844	10.2047	12.8835	12.692	12.8721	9.35669	10.5428	11.6825	10.0627	8.61592
ENSMUSG00000016346	Kcnq2	protein_coding	2	180717372	180777007	-	16273	181.691	163.922	143.029	124.161	109.233	104.932	141.155	124.927	115.409	155.806	114.966	169.651	124.56	162.733	66.0454	120.889	110.751	102.548	99.2097	132.782	164.423	159.479	114.051	144.511
ENSMUSG00000023206	Il15ra	protein_coding	2	11710101	11739128	+	4446	6.14476	6.14795	4.67628	5.70387	4.61875	5.09579	6.2995	4.33317	5.27576	5.39304	4.75561	5.48894	5.97136	5.71609	5.77399	5.25982	4.78693	4.6067	5.33444	4.83583	6.20057	6.05599	5.78556	4.45914
ENSMUSG00000038324	Trpc4ap	protein_coding	2	155476191	155534304	-	8753	97.2699	93.4703	93.6973	92.3542	94.1341	94.2419	97.7322	101.879	89.2749	96.799	90.2971	94.0263	88.9611	94.2729	67.2666	86.7727	88.5518	94.6041	81.9835	87.7809	95.9345	94.2836	79.3454	92.5087
ENSMUSG00000038312	Edem2	protein_coding	2	155543597	155571395	-	3463	43.4894	38.3298	39.7571	38.713	41.0096	37.7802	41.0582	43.1146	40.3002	40.7893	37.8491	37.4875	35.5835	39.1394	34.3493	39.859	40.6511	40.9762	40.4965	36.2382	40.2865	40.2336	36.4355	36.5103
ENSMUSG00000027612	Mmp24	protein_coding	2	155617262	155660286	+	4683	48.6826	44.217	46.0534	41.289	45.2674	40.8389	44.4696	47.6324	42.5828	46.3851	46.3738	48.9783	43.1248	41.1214	30.4211	41.8533	44.6088	37.1107	33.2494	44.0745	45.7212	43.9655	38.4783	50.5111
ENSMUSG00000074649	BC029722	protein_coding	2	155659650	155661346	-	1615	139.077	136.13	165.398	161.928	184.048	168.025	151.789	174.426	164.183	144.694	162.484	141.352	174.675	143.324	173.748	157.132	159.904	168.825	157.418	162.065	135.904	146.265	141.585	151.882
ENSMUSG00000016344	Ppdpf	protein_coding	2	180829040	180830564	+	1336	88.6547	73.1535	104.2	82.0722	95.3279	91.894	85.1698	110.624	89.2525	77.4157	82.0803	76.7071	93.9221	73.0526	120.712	77.8031	82.0536	86.8074	78.5166	85.123	72.5834	65.4049	70.1231	81.4707
ENSMUSG00000058594	Fbh1	protein_coding	2	11747384	11782393	-	5115	68.9777	74.0642	63.4424	78.459	70.7092	64.4643	66.4319	68.6059	68.1725	69.5879	70.7444	77.9521	69.5148	68.4856	60.9212	69.8954	63.6213	65.5368	76.9553	71.3463	75.0237	77.7651	75.1947	71.0585
ENSMUSG00000027613	Eif6	protein_coding	2	155661752	155668686	-	2702	53.6901	45.1951	58.9326	56.4201	63.9723	59.9782	48.8659	73.7043	57.4281	48.9679	53.9468	48.017	52.1249	42.8327	72.5729	48.3713	49.8121	55.0435	58.4592	54.569	42.3755	44.0823	51.1566	54.3102
ENSMUSG00000027259	Adal	protein_coding	2	120970909	120987159	+	5317	21.3982	22.0982	18.8484	23.4648	17.4901	19.1362	18.8127	23.4253	22.4264	23.0093	21.2309	25.7667	18.8892	21.9912	18.0935	23.0905	22.25	19.9429	22.6732	19.0477	22.0479	24.3784	23.7816	21.714
ENSMUSG00000050619	Zscan29	protein_coding	2	120988754	121000749	-	7169	5.29412	6.63807	5.25223	5.86859	5.28517	4.76886	5.71721	4.12469	4.9461	5.28734	5.03629	7.24983	6.18374	5.84167	3.65176	6.51014	5.30719	5.18347	5.12585	5.58768	6.41311	6.74358	5.91081	6.42554
ENSMUSG00000047909	Ankrd16	protein_coding	2	11782687	11795136	+	5926	33.6714	32.9845	22.3276	24.9281	20.838	20.5623	25.953	25.0911	23.4445	25.8392	22.3902	24.9301	24.1893	33.8853	25.0267	28.3256	24.8188	20.6351	28.0311	21.5967	27.7485	30.9095	21.9773	23.6972
ENSMUSG00000026768	Itga8	protein_coding	2	12111443	12306733	-	7368	16.6268	14.5723	15.9813	11.4399	12.7341	12.1611	16.9135	12.6403	12.3507	15.3155	14.64	16.5817	12.7813	19.7236	8.7276	15.6273	15.1849	13.0075	12.5957	12.5169	17.4526	15.6225	12.3108	13.4669
ENSMUSG00000005882	Uqcc1	protein_coding	2	155688814	155772196	-	6044	47.6472	54.5461	50.7583	61.6025	62.3118	60.8877	56.35	62.5269	63.5737	60.3321	63.9617	60.6038	55.7773	55.4716	62.8696	62.3818	61.8882	66.0155	74.9601	51.7114	57.9692	58.2604	60.8593	51.6626
ENSMUSG00000038705	Gmeb2	protein_coding	2	180893242	180929828	-	4988	26.1374	26.0788	22.1277	25.1291	22.2339	20.8486	22.7143	24.5437	22.789	22.639	21.6972	23.193	22.6625	23.5852	20.0258	22.17	24.0036	21.8647	25.0708	21.0074	23.202	24.1402	18.022	20.516
ENSMUSG00000027581	Stmn3	protein_coding	2	180948252	180956293	-	1136	878.928	729.113	1058.72	871.636	1021.48	984.781	827.259	1172.08	927.015	775.94	888.417	793.62	902.843	798.222	1833.67	842.61	874.463	962.404	1006.75	1023.9	679.796	741.62	967.816	913.742
ENSMUSG00000027263	Tubgcp4	protein_coding	2	121001135	121029250	+	8395	20.1538	20.5898	16.1376	20.8511	14.5695	15.0497	17.2391	17.7184	17.4184	19.0693	16.9897	22.7588	17.2144	19.9827	11.7169	18.9563	17.8878	15.7294	16.4706	15.3529	19.3987	20.412	17.0941	18.1169
ENSMUSG00000026767	Mindy3	protein_coding	2	12352074	12424246	-	6294	41.2493	41.6162	44.0841	42.1616	44.8418	47.6542	44.3903	49.2768	48.1857	46.5447	48.8807	45.129	43.8522	43.7709	52.6795	48.8993	45.942	49.0588	49.8353	40.65	44.7516	41.427	47.4719	41.1028
ENSMUSG00000049630	C1ql3	protein_coding	2	13008268	13016617	-	2535	149.104	143.237	157.151	163.327	147.31	154.993	162.607	167.105	156.401	168.256	164.55	166.001	142.207	148.777	154.808	162.335	131.421	145.737	144.922	150.699	168.821	159.082	156.744	155.109
ENSMUSG00000043909	Trp53bp1	protein_coding	2	121023762	121101822	-	14164	51.5101	51.9868	41.4856	43.9395	36.9625	36.3355	48.146	41.3266	37.0585	49.4109	40.7157	50.8706	42.2854	50.9718	25.3111	39.9045	34.2406	35.9613	36.368	39.5064	53.4337	52.5903	38.2614	46.9585
ENSMUSG00000026727	Rsu1	protein_coding	2	13081632	13276144	-	9299	12.5512	14.2848	13.3118	15.7766	14.7071	15.0573	15.4792	13.3821	16.2059	13.786	15.1743	14.409	15.3703	14.3961	11.0972	13.6716	15.3433	15.5107	13.8613	13.2763	14.0179	13.6162	11.5306	13.0218
ENSMUSG00000038241	Cep250	protein_coding	2	155798378	155840820	+	10373	26.5039	23.2798	17.1983	15.6212	13.1377	9.79903	17.4891	11.4458	11.1248	17.0961	11.4958	20.3249	17.1431	22.2684	8.4903	10.7372	10.4192	9.05599	13.854	18.687	20.2168	23.6602	15.8313	22.7475
ENSMUSG00000027254	Map1a	protein_coding	2	121120081	121141313	+	12166	484.986	456.225	400.817	360.532	345.206	305.179	461.675	295.283	303.418	413.984	347.259	406.894	415.792	446.253	185.018	290.582	281.959	285.86	236.515	424.479	477.315	438.372	300.888	431.899
ENSMUSG00000027012	Dync1i2	protein_coding	2	71042050	71093638	+	8280	97.491	98.8811	79.749	91.0657	79.3872	82.7645	88.3236	89.8832	87.2879	92.2172	89.2338	93.0646	81.863	99.8888	75.3147	96.3371	88.5845	83.9457	93.607	83.5569	92.9902	97.2035	83.829	84.4717
ENSMUSG00000026723	Trdmt1	protein_coding	2	13513825	13549479	-	3835	9.35557	10.4348	7.76972	9.54946	7.53612	8.16961	9.54244	9.65278	9.49152	8.58397	9.18102	8.55844	9.33915	9.95573	9.44438	8.94002	10.2621	9.05882	11.2443	8.2914	9.25542	8.97832	7.13095	6.89277
ENSMUSG00000027010	Slc25a12	protein_coding	2	71101407	71198093	-	7342	105.99	111.849	104.214	112.063	114.08	117.288	114.547	111.504	106.581	117.784	115.07	112.391	115.155	114.601	89.4545	108.726	106.428	114.869	103.115	105.391	117.85	109.786	100.79	106.713
ENSMUSG00000005881	Ergic3	protein_coding	2	155849965	155860199	+	2121	228.752	231.275	258.429	243.409	275.88	271.998	255.54	265.337	262.308	259.898	259.015	225.383	255.3	234.689	320.379	241.954	262.629	289.205	301.206	254.273	246.828	248.084	286.53	250.357
ENSMUSG00000027018	Hat1	protein_coding	2	71219302	71271966	+	2886	24.1449	27.1529	28.4508	38.3709	31.7915	34.2654	30.2297	32.8337	36.4515	31.7521	35.5135	34.3322	29.0438	27.5338	32.762	34.4032	32.5465	36.8914	41.0247	30.7794	27.8022	30.5896	34.5726	30.4076
ENSMUSG00000026728	Vim	protein_coding	2	13578738	13587636	+	4743	56.3421	47.5134	50.9451	55.1369	46.5898	47.5518	48.4953	54.5041	46.8738	40.8431	41.5749	41.2596	57.4354	41.8338	35.0468	47.2154	53.1944	57.6129	38.8767	47.1434	49.8224	53.138	35.8793	51.1425
ENSMUSG00000003418	St8sia6	protein_coding	2	13655832	13798875	-	7664	5.05371	5.77314	3.8879	3.28045	3.2207	3.78173	4.10009	4.39904	3.73612	4.24372	3.07443	5.36077	4.69502	4.14109	1.79086	3.9822	3.2579	3.72108	3.36368	3.39594	5.47026	4.33596	2.87934	4.37475
ENSMUSG00000041921	Metap1d	protein_coding	2	71283620	71355535	+	4537	41.1407	37.1447	29.9023	30.6219	28.0862	27.4872	33.791	32.2296	30.9851	31.2557	30.8641	35.4562	29.3315	38.3159	31.5401	31.3409	33.2557	30.8953	36.7368	28.9817	32.8658	36.4234	31.8388	28.1674
ENSMUSG00000041911	Dlx1	protein_coding	2	71358457	71364324	+	5396	22.9595	21.4649	14.4176	15.4995	16.5806	15.0357	16.8372	23.622	17.693	15.2518	14.9429	19.5645	23.4399	18.0871	13.66	20.457	16.4156	18.3857	19.8569	14.9522	19.2278	20.0519	13.5984	20.4956
ENSMUSG00000023391	Dlx2	protein_coding	2	71373752	71377098	-	2855	6.90425	4.82144	5.90632	4.09763	5.30365	4.82565	5.53735	8.84681	5.02838	4.12991	4.04806	4.19273	7.66144	5.85074	4.45131	5.31023	3.74809	5.17608	3.4148	6.18309	4.4732	5.64445	3.65129	7.31851
ENSMUSG00000063275	Hacd1	protein_coding	2	13855093	14060946	-	2118	13.4702	13.0912	11.0376	15.5069	14.2657	13.4915	14.1451	13.2738	16.8897	13.4131	14.1281	15.6788	13.7173	13.0693	21.1808	15.3453	14.371	14.9336	17.2614	13.6239	12.1842	12.8542	12.4004	15.1877
ENSMUSG00000026718	Stam	protein_coding	2	14078909	14154445	+	8386	35.9591	39.9225	35.7259	41.7124	38.5859	39.7943	39.9379	42.2198	40.908	41.3408	41.943	43.6326	38.8461	40.7481	35.5977	44.5584	39.4152	40.283	41.2822	35.9878	40.4985	40.2113	38.4385	38.3934
ENSMUSG00000026712	Mrc1	protein_coding	2	14234203	14336868	+	6371	5.18374	5.60214	3.53403	7.36781	3.86349	5.86275	3.18602	3.92052	4.39586	3.37848	2.16559	5.60023	4.87473	4.26988	4.12911	4.97703	5.80398	4.76113	3.3695	5.47054	4.14735	7.35259	5.29119	6.19311
ENSMUSG00000036949	Slc39a12	protein_coding	2	14393127	14499786	+	2998	82.7921	101.537	115.24	118.592	115.82	115.874	110.64	99.5102	117.123	113.263	118.996	112.08	111.194	100.887	109.027	111.352	113.068	139.631	132.203	104.024	110.315	105.234	120.796	107.394
ENSMUSG00000027111	Itga6	protein_coding	2	71575960	71687115	+	9142	15.7551	15.9498	14.536	16.8742	14.4227	15.3382	15.1366	13.5078	16.7159	15.4943	15.4643	16.7261	17.2324	15.1784	9.52233	15.879	15.5548	15.2666	12.7868	13.5414	16.2529	15.6347	13.5945	15.2546
ENSMUSG00000006494	Pdk1	protein_coding	2	71703568	71734202	+	7779	37.8982	40.1432	39.5482	50.5717	41.5167	42.0074	40.6833	42.6345	43.1723	46.0315	43.0967	47.7521	40.7826	42.7006	35.8269	46.252	43.7899	43.804	46.5882	39.6833	44.304	46.8103	45.3014	41.4642
ENSMUSG00000033526	Ppip5k1	protein_coding	2	121141042	121185811	-	12486	58.1695	58.304	46.6235	54.1568	44.1062	41.5865	49.2313	47.2304	44.7656	54.3274	47.4144	55.7341	47.8144	56.9619	34.616	47.6719	45.7079	43.0089	47.0591	46.4107	53.4056	55.73	46.0056	47.5952
ENSMUSG00000057914	Cacnb2	protein_coding	2	14607899	14992719	+	13228	26.5481	27.0559	24.1987	22.8679	20.1131	23.006	29.1109	23.0357	22.2393	25.3349	24.3415	25.4778	24.57	29.7832	14.8432	24.2256	22.0304	21.546	19.0916	21.8823	29.9223	26.2414	19.3432	24.1047
ENSMUSG00000000308	Ckmt1	protein_coding	2	121188195	121194218	+	2496	311.735	336.094	362.511	391.204	370.637	378.694	389.841	387.673	367.758	391.673	393.037	347.802	370.504	375.053	333.089	353.284	352.358	381.443	375.798	380.096	375.981	374.385	376.803	393.17
ENSMUSG00000033486	Catsper2	protein_coding	2	121223112	121244090	-	3695	8.44657	7.31768	5.36743	6.9025	4.86515	5.02672	6.60266	6.30515	6.07204	6.25358	6.20711	6.83446	5.76157	7.39452	4.53997	5.95342	7.17569	5.80027	6.31718	4.93059	6.00679	7.53065	5.89893	4.70792
ENSMUSG00000038685	Rtel1	protein_coding	2	180961532	180998408	+	6616	20.1631	18.7848	13.0044	13.9044	12.8124	11.245	13.9389	13.5777	12.7348	16.3625	13.4468	15.9217	13.376	20.7752	11.8518	14.6777	14.8802	12.0825	15.5577	12.8107	17.9453	16.7779	12.2163	12.897
ENSMUSG00000040687	Madd	protein_coding	2	90967705	91014163	-	9086	153.85	150.374	122.277	125.229	109.191	101.301	134.674	114.38	104.1	139.385	114.311	129.126	121.444	143.62	65.123	107.738	99.6746	96.6915	95.4658	115.936	145.946	145.975	110.127	135.014
ENSMUSG00000026707	Nsun6	protein_coding	2	14999942	15059695	-	5006	7.0635	7.62072	6.22018	8.09947	6.89202	7.03326	7.31028	7.67449	7.61603	7.79321	7.67768	7.8369	7.45473	7.86524	8.276	7.99684	8.19411	7.76842	8.42674	7.27867	7.9877	7.17804	7.97797	7.24116
ENSMUSG00000027248	Pdia3	protein_coding	2	121244256	121269168	+	3139	295.168	317.114	324.301	362.412	275.86	311.818	300.814	342.427	335.486	356.315	319.747	355.138	288.944	310.237	303.158	341.337	379.685	371.061	385.872	285.978	335.216	377.316	420.767	368.236
ENSMUSG00000089824	Rbm12	protein_coding	2	155933878	155953898	-	6689	8.34947	8.99591	8.37924	8.72304	8.98247	9.42878	8.9286	8.0376	10.4613	8.8373	9.84442	8.78607	9.27348	8.31215	7.21965	10.1771	8.33652	8.52695	9.2916	9.40591	9.4936	8.34978	7.12431	7.96177
ENSMUSG00000017418	Arl5b	protein_coding	2	15054206	15087263	+	10428	12.6846	13.1531	12.1003	12.7794	10.9931	11.2643	13.0828	12.0514	12.834	14.0312	12.9214	16.0187	12.081	13.5812	8.39677	14.5955	11.6184	12.7209	12.5943	11.3072	14.3584	13.2171	11.7752	13.7182
ENSMUSG00000027618	Nfs1	protein_coding	2	155965559	155986106	-	3612	50.336	47.7732	53.714	49.3674	55.9906	55.4909	50.874	57.6472	54.7096	53.0624	55.0642	54.4996	48.6772	48.3926	51.0521	52.9191	52.7337	54.3111	54.0345	48.7158	49.6707	49.6861	53.1859	48.2417
ENSMUSG00000067847	Romo1	protein_coding	2	155985959	155987717	+	747	74.9967	41.988	112.099	59.0448	83.5804	66.2597	53.1701	119.654	58.915	45.3402	54.2103	50.0375	69.5161	44.2433	172.339	48.152	51.5701	60.5051	60.9893	76.3479	34.0748	41.6718	53.8266	77.1479
ENSMUSG00000074884	Serf2	protein_coding	2	121279676	121288792	+	5455	62.9826	63.4638	75.5941	73.0626	76.3405	71.8397	68.9641	73.1487	77.3553	67.2526	71.2621	71.2389	70.7223	65.8793	102.437	72.2055	77.5941	80.3517	86.3018	78.1011	65.6169	66.129	80.8074	70.157
ENSMUSG00000038671	Arfrp1	protein_coding	2	180999483	181007135	-	4320	40.8858	39.2154	34.8198	41.3103	40.8926	36.9235	35.398	42.1972	40.9311	39.4385	37.371	39.3109	35.617	39.8816	40.067	40.7598	37.761	40.409	47.4356	37.7195	37.4118	39.342	39.7372	36.0837
ENSMUSG00000002108	Nr1h3	protein_coding	2	91014406	91033179	-	2515	9.07514	7.46707	8.72384	8.40753	7.67014	6.73594	7.91563	8.77354	8.07877	7.42564	6.02022	8.16798	6.77185	6.02496	8.69129	7.0525	8.8405	9.14017	8.75927	7.5589	6.89898	7.95966	7.91299	7.53506
ENSMUSG00000026748	Plxdc2	protein_coding	2	16361115	16760650	+	6947	28.4241	32.3261	25.8591	35.4686	29.7884	26.2663	27.9684	28.4654	31.4267	29.2977	29.7003	34.884	31.0655	31.739	19.6472	32.3072	30.4133	27.8652	26.3538	29.0267	31.5942	31.9426	27.9846	30.8182
ENSMUSG00000027582	Zgpat	protein_coding	2	181006721	181025421	+	5624	63.5342	54.5986	47.445	42.8174	37.767	32.9351	41.5752	48.2962	36.1275	51.8786	37.4995	51.8785	39.6798	52.9103	32.291	40.1538	44.6712	34.0822	46.4047	41.9918	50.2239	58.7849	49.3481	47.9694
ENSMUSG00000049044	Rapgef4	protein_coding	2	71811584	72087818	+	6677	338.502	405.234	341.411	425.455	411.244	390.744	366.76	338.647	409.618	387.632	412.988	405.337	376.282	372.521	288.963	389.695	405.271	384.894	386.877	384.861	377.537	369.73	367.784	343.976
ENSMUSG00000027583	Zbtb46	protein_coding	2	181029555	181101219	-	8508	4.87754	4.77285	5.11256	5.53428	5.69676	5.09788	5.19594	5.08167	5.22804	4.65983	6.56031	5.63683	5.43623	4.65585	5.3923	5.73014	6.38649	5.02792	5.58623	5.5063	4.77233	5.1411	5.95121	5.02592
ENSMUSG00000053702	Nebl	protein_coding	2	17348720	17735854	-	15235	38.2363	35.7925	34.0224	36.1145	30.6881	33.1582	36.8763	33.139	35.6583	39.2369	36.2127	39.6604	35.8112	38.4606	21.7216	36.1627	35.1971	34.1083	33.7437	32.3023	40.0518	38.48	30.6221	34.4653
ENSMUSG00000002103	Acp2	protein_coding	2	91033230	91044443	+	5186	91.189	98.6832	91.1912	100.896	93.0593	97.6652	98.6599	95.1933	97.9469	102.342	96.7257	107.949	97.5402	97.1577	67.0467	100.217	94.2057	94.4013	86.6751	89.942	107.386	103.837	88.1576	92.648
ENSMUSG00000054057	A930004D18Rik	protein_coding	2	18030004	18042548	-	3378	6.32157	6.40351	6.55183	6.0445	6.24277	5.86098	6.50004	7.06263	5.99161	5.31773	5.11872	6.88142	6.45054	5.61599	3.64927	5.86676	6.22998	6.75391	4.63441	6.23075	5.84043	6.96323	5.21009	6.73203
ENSMUSG00000054074	Skida1	protein_coding	2	18045487	18053862	-	4927	16.9329	16.1843	16.1595	15.7655	16.3907	15.6384	17.0139	16.6408	16.8615	16.0451	16.1653	16.8656	16.216	18.3559	9.41465	15.868	15.4927	16.4525	14.7835	15.9391	17.4471	15.2364	12.9969	15.1879
ENSMUSG00000002109	Ddb2	protein_coding	2	91041917	91067230	-	2736	27.9966	29.0728	24.0925	28.3641	27.4948	24.6182	26.7866	26.4052	29.2174	27.3034	29.9619	27.0409	26.3946	31.8343	41.7578	32.5228	32.5491	27.3219	35.9759	25.7667	27.1696	29.5961	30.1839	22.2711
ENSMUSG00000004085	Map3k20	protein_coding	2	72115981	72272954	+	10175	4.84315	4.92823	4.6516	4.65615	4.08392	4.12226	5.01604	4.00695	4.79556	4.45636	4.34967	5.61654	4.91482	4.92497	2.71031	4.46025	4.31187	4.79871	3.6668	5.51613	5.39275	5.21367	3.80534	5.15762
ENSMUSG00000026743	Mllt10	protein_coding	2	18060048	18217199	+	5907	39.2097	39.1161	27.8006	32.5366	28.3026	28.593	34.9081	33.1737	29.9477	34.2684	29.6361	33.4299	33.9627	36.3373	22.6761	29.4736	31.4806	30.0354	29.3274	28.9074	34.5623	36.0584	28.7633	31.473
ENSMUSG00000055612	Cdca7	protein_coding	2	72306503	72317237	+	3202	4.61703	4.88237	5.26625	4.8563	6.13245	4.94013	5.33347	4.96722	5.56145	4.89332	4.72856	5.01664	4.69317	4.39693	4.96115	6.09639	4.30735	5.91063	5.88454	6.00779	5.52881	4.90773	4.01665	4.27945
ENSMUSG00000026740	Dnajc1	protein_coding	2	18200465	18397622	-	11651	15.976	14.8949	12.0143	11.7748	9.53652	9.87163	12.7648	12.0073	11.1569	13.5432	10.427	14.6885	11.3503	13.6405	7.23176	10.4439	12.3174	10.8145	11.4252	11.1983	12.9343	14.2094	11.5733	13.8797
ENSMUSG00000051154	Commd3	protein_coding	2	18677195	18681042	+	2330	95.3968	96.0442	94.7407	105.471	112.614	108.799	95.3675	110.229	118.649	98.4923	112.892	105.666	108.64	98.7791	164.992	112.741	111.907	116.054	127.176	103.785	89.0208	91.7158	108.131	94.0548
ENSMUSG00000000827	Tpd52l2	protein_coding	2	181138935	181156908	+	4982	50.9495	58.7727	53.982	66.6394	65.4357	65.3659	54.435	67.8069	66.2448	61.4071	64.1271	62.8422	57.1266	54.1005	89.0258	63.3282	62.4559	68.1363	82.5471	54.9666	57.9158	57.8818	73.6422	55.2238
ENSMUSG00000027109	Sp3	protein_coding	2	72766771	72810790	-	4933	53.4009	59.4363	55.2368	59.0967	56.8632	52.568	59.3872	54.5846	58.3949	60.8781	59.8241	69.2275	59.8096	59.8138	41.168	66.3275	59.0511	58.6873	58.5299	55.0997	64.2937	61.2771	58.9776	63.5935
ENSMUSG00000027620	Rbm39	protein_coding	2	155989159	156022158	-	6946	153.33	157.053	122.045	132.354	110.919	120.36	134.341	129.56	134.116	138.079	131.691	157.123	129.845	153.324	105.788	141.487	136.015	120.82	133.272	131.437	146.987	149.116	134.135	146.208
ENSMUSG00000038116	Phf20	protein_coding	2	156038386	156151872	+	9988	50.6799	50.6381	46.4469	49.1719	46.4218	46.9602	54.1772	49.8639	47.5575	53.1623	49.9441	54.4875	48.4468	53.194	28.2086	44.505	44.2474	47.7002	39.5507	43.5051	54.558	52.1608	38.9962	45.4195
ENSMUSG00000046229	Scand1	protein_coding	2	156153766	156154667	-	803	15.719	7.22423	34.3627	8.32503	15.4987	10.8027	10.9376	33.6859	6.74088	4.73027	9.03719	7.02067	15.6992	8.17214	17.0924	7.52735	6.81107	9.68585	6.65422	13.2464	5.48417	5.98312	5.56365	15.1281
ENSMUSG00000027257	Pacsin3	protein_coding	2	91086299	91095024	+	4327	26.1941	29.0174	25.0208	28.7159	28.2829	23.656	24.5378	24.5526	22.9162	21.5619	23.8315	24.505	30.8901	21.949	24.1717	23.0606	24.7303	23.607	24.741	28.5315	20.6603	25.3297	23.2781	27.7377
ENSMUSG00000026739	Bmi1	protein_coding	2	18681829	18691440	+	3974	60.0439	64.1301	57.4763	59.2055	60.4768	59.0134	60.3597	59.7523	66.2882	64.7166	67.1143	75.8865	60.4824	60.2571	54.7482	71.2378	63.1289	61.8026	64.7519	56.4369	63.6743	60.2218	63.1942	61.8459
ENSMUSG00000000826	Dnajc5	protein_coding	2	181162278	181192051	+	6953	251.605	262.02	225.27	245.861	226.218	229.734	248.424	228.59	233.37	255.827	237.449	268.646	233.385	251.273	137.211	239.323	213.257	217.111	184.196	234.129	258.831	248.713	192.062	228.624
ENSMUSG00000027238	Frmd5	protein_coding	2	121376010	121637568	-	7546	26.8323	31.0891	21.4956	27.5399	19.8554	19.4884	22.7997	20.8919	20.3554	22.4942	20.6821	26.0461	24.6941	25.4564	13.692	20.9971	20.2785	19.3086	20.9822	21.8489	22.445	24.0217	17.9768	23.0658
ENSMUSG00000027108	Ola1	protein_coding	2	72923145	73049268	-	3561	134.962	144.378	134.527	152.937	151.796	159.486	150.176	150.287	157.888	152.467	172.188	158.423	150.749	153.355	134.115	164.843	159.499	161.942	164.873	145.794	161.757	149.254	147.776	148.326
ENSMUSG00000038085	Cnbd2	protein_coding	2	156154219	156217555	+	3879	6.30745	6.48896	5.80441	5.99437	6.06033	5.76172	5.83662	6.5547	6.59297	5.73253	6.72105	5.19627	6.34918	6.18251	5.9955	6.07974	6.06902	6.77274	7.46753	5.7469	6.40304	6.86379	5.96812	5.31137
ENSMUSG00000026737	Pip4k2a	protein_coding	2	18847066	19002937	-	3477	128.451	148.884	120.527	148.252	122.513	123.274	137.245	127.47	135.869	133.073	127.313	142.017	135.83	132.25	78.6194	133.801	121.873	126.709	111.968	115.274	129.441	135.731	107.114	119.515
ENSMUSG00000041777	Cir1	protein_coding	2	73113449	73143045	-	3159	37.1106	43.668	37.5778	43.2206	40.688	40.5759	47.2027	43.3102	45.4945	46.2676	48.1278	45.2999	43.7649	44.3789	38.4191	45.6395	42.1919	44.3176	51.0111	42.3046	48.1225	49.7136	48.8987	47.1302
ENSMUSG00000057738	Sptan1	protein_coding	2	29855572	29921463	+	13431	388.714	394.2	326.286	311.973	289.146	282.978	374.081	275.832	273.001	364.47	310.276	388.448	319.344	392.754	171.604	275.497	266.929	271.046	228.951	343.654	403.21	378.341	288.606	373.776
ENSMUSG00000027255	Arfgap2	protein_coding	2	91095319	91107276	+	4129	92.9872	93.8223	88.1061	90.93	96.637	94.2432	87.8262	100.478	94.7307	97.2255	92.9541	95.1642	87.2876	89.2321	90.7046	89.0582	88.6045	97.1772	105.208	86.383	98.464	92.4566	90.2329	82.0489
ENSMUSG00000008226	Scrn3	protein_coding	2	73142945	73168162	+	4815	41.9075	45.8228	47.895	52.4411	48.2337	51.4825	51.9047	50.1067	55.9809	53.9554	54.7221	53.6341	48.4273	49.5838	42.652	52.6626	54.9176	53.9335	55.2138	50.1751	51.4919	48.4769	46.5332	43.9998
ENSMUSG00000089917	Uckl1	protein_coding	2	181210942	181226685	-	4629	35.2803	30.9901	27.114	26.2931	26.7812	25.5079	26.3943	30.1614	27.6238	28.207	25.4702	28.2116	25.7186	29.8992	23.9674	25.3022	25.9422	24.5872	29.1415	25.6923	26.3904	28.8234	21.6717	23.6397
ENSMUSG00000023094	Msrb2	protein_coding	2	19376251	19399787	+	1377	91.9167	93.1819	105.133	106.013	112.122	113.689	96.7369	115.993	117.416	111.201	115.16	114.299	103.858	107.009	116.933	114.561	105.86	112.464	133.364	100.832	99.8448	106.199	117.292	101.276
ENSMUSG00000039715	Dync2i2	protein_coding	2	29921558	29938893	-	2359	53.4339	44.7226	58.8506	50.9473	65.2137	55.4178	51.0482	65.9509	54.671	51.8946	52.638	46.8144	51.6348	49.7181	80.4853	50.7419	52.4178	56.1964	60.2831	50.6071	46.5954	47.0974	52.9706	48.8181
ENSMUSG00000060227	Golm2	protein_coding	2	121697451	121766701	+	5858	90.1736	102.251	89.4476	95.3128	82.6437	83.5871	99.9362	81.7397	92.5229	100.396	102.468	99.7839	96.2558	103.508	56.622	101.559	83.3177	84.7965	80.0607	86.0762	107.231	98.1106	79.778	93.3507
ENSMUSG00000043415	Otud1	protein_coding	2	19662563	19665394	+	2832	18.6219	20.2062	19.3176	24.9138	22.1926	18.9188	19.2969	22.8207	24.7367	19.3363	22.2395	25.2516	22.4635	18.411	23.7387	30.2657	20.446	22.8254	23.4026	21.6168	17.6649	20.3578	25.8144	24.3644
ENSMUSG00000040591	1110051M20Rik	protein_coding	2	91105413	91274967	-	5202	82.7816	84.8466	92.3289	91.157	99.5118	100.17	92.2596	100.477	103.753	96.4144	99.4077	90.0689	93.7416	90.0469	96.3275	96.3847	96.4301	103.231	103.762	90.1004	90.7679	89.0097	90.8534	86.142
ENSMUSG00000054766	Set	protein_coding	2	29947390	29962589	+	4070	144.254	165.458	150.118	165.732	163.442	158.045	165.946	160.154	167.382	162.428	170.421	170.185	170.46	159.68	136.327	177.753	161.228	171.862	172.745	166.318	174.074	168.264	166.417	167.766
ENSMUSG00000000823	Zfp512b	protein_coding	2	181223896	181234596	-	6810	86.5306	76.637	60.7358	50.64	53.3941	46.1414	63.2956	54.6961	49.154	65.4681	52.8468	61.9293	57.7171	80.5759	41.6712	56.2672	53.9666	45.6081	51.3727	52.4251	71.7669	71.8727	48.8648	56.3262
ENSMUSG00000027253	Lrp4	protein_coding	2	91287856	91344124	+	10504	24.0334	26.9677	20.9789	21.7214	17.6934	16.8081	20.5691	17.6638	18.4096	22.2393	17.8772	23.7549	21.6982	20.9457	8.71108	17.0463	18.0542	17.8121	13.7705	22.7416	23.0419	24.3561	15.9046	23.4538
ENSMUSG00000002455	Prpf6	protein_coding	2	181233661	181297453	+	3859	91.6072	94.4502	89.7023	89.8355	87.5239	85.8689	99.7368	83.5774	81.8838	93.7339	91.8428	95.9388	91.7289	94.7951	55.293	84.1453	79.8608	89.1066	75.5967	89.1427	104.395	98.9514	84.4428	100.104
ENSMUSG00000015335	Zdhhc12	protein_coding	2	29980956	29983660	-	1785	19.2767	15.0927	16.3172	12.8636	18.0503	17.0947	16.8386	16.9737	15.2502	12.9451	13.8025	11.8545	16.8376	15.7079	12.8153	13.2119	15.52	15.8314	10.6609	13.5029	12.2862	13.6821	12.5902	16.6055
ENSMUSG00000038605	Samd10	protein_coding	2	181237011	181241005	-	2448	30.1955	38.1162	27.6314	41.3776	34.147	31.183	28.9413	36.6037	34.5454	33.8127	34.2187	34.1655	35.7068	26.6115	26.3203	32.4632	29.2873	28.8064	31.7837	32.7734	29.0348	33.814	31.4675	32.6325
ENSMUSG00000041762	Gpr155	protein_coding	2	73171850	73216916	-	6679	58.715	55.3812	48.7871	49.1963	43.903	45.0906	53.4327	49.4298	47.8042	55.461	47.4447	63.2712	48.5493	58.3972	28.351	50.4424	49.2574	45.6745	41.152	45.897	58.0227	56.348	41.391	50.2575
ENSMUSG00000046470	Sox18	protein_coding	2	181311629	181313433	-	1620	20.8131	19.6646	20.9362	15.5642	15.7488	16.7569	15.4814	18.3913	14.6243	12.3585	12.8303	9.29589	17.831	14.2145	10.1197	10.1536	13.2109	15.5235	9.66361	14.04	12.9939	13.7782	8.77477	18.5967
ENSMUSG00000033411	Ctdspl2	protein_coding	2	121786482	121844123	+	9251	11.8874	13.6681	12.2313	14.7588	13.0121	13.4034	13.819	13.3244	13.5595	13.8233	14.9044	14.9596	13.5369	13.7099	11.6905	15.6919	14.5361	14.33	15.5444	12.5011	14.7856	13.2108	13.888	13.394
ENSMUSG00000039686	Zer1	protein_coding	2	29987295	30014466	-	9784	134.029	113.598	112.154	98.4931	96.1433	94.7417	111.441	106.867	94.1876	116.338	95.0392	99.0837	105.407	119.984	57.6324	91.0482	92.9162	87.6559	76.1229	100.841	113.822	111.96	82.6213	104.921
ENSMUSG00000059540	Tcea2	protein_coding	2	181322103	181329864	+	2704	72.8021	73.3786	60.3418	67.3423	69.5503	67.4822	66.1529	79.7389	67.8879	73.4267	65.901	66.0317	60.824	72.7617	84.6449	78.8246	65.4729	63.6	83.2037	63.9027	67.4249	72.4413	74.1998	59.9487
ENSMUSG00000033396	Spg11	protein_coding	2	121884001	121948867	-	8042	18.3294	17.3	12.974	14.6555	11.899	11.1165	14.5131	11.7342	12.3496	16.5509	13.0454	18.9371	13.9317	18.0261	8.75467	13.2579	13.6314	10.7353	12.0297	14.479	16.2856	16.9642	12.1039	14.2475
ENSMUSG00000075284	Wipf1	protein_coding	2	73259954	73360078	-	5896	13.8128	14.9419	14.0725	13.2731	12.5477	10.6969	13.1418	12.5381	12.7332	12.5223	11.3204	12.0897	14.0465	13.275	6.94053	13.445	12.1197	11.1982	9.57144	13.0125	12.8319	13.4623	8.74841	12.0325
ENSMUSG00000039678	Tbc1d13	protein_coding	2	30023758	30042025	+	4719	58.4241	58.6937	54.006	54.8322	52.1453	50.0212	52.03	53.3809	49.3398	56.8138	49.874	62.8587	50.2263	54.739	30.8623	49.5553	45.9314	45.8193	45.7093	52.155	55.563	57.5655	48.9717	58.2398
ENSMUSG00000015337	Endog	protein_coding	2	30061505	30064081	+	1063	35.2975	23.4014	34.0697	28.7098	31.5461	28.9936	25.7968	43.9916	34.5379	25.1619	27.6442	26.4447	28.9807	21.4382	57.3855	26.8465	29.0813	29.5923	27.8671	24.1646	19.2226	21.1861	25.0896	24.5929
ENSMUSG00000027624	Epb41l1	protein_coding	2	156262829	156385134	+	12037	221.857	215.376	187.202	188.379	182.782	165.437	196.707	172.92	170.211	194.3	175.728	199.346	195.125	196.173	99.5078	164.938	164.602	151.408	132.48	192.408	198.118	197.757	152.129	198.419
ENSMUSG00000060802	B2m	protein_coding	2	121978167	121983564	+	860	373.162	386.432	503.447	443.413	411.631	494.366	388.988	361.745	477.896	366.038	403.784	410.921	440.439	394.427	367.068	430.464	501.859	454.907	391.54	452.239	354.659	363.942	368.208	378.449
ENSMUSG00000027628	Aar2	protein_coding	2	156389504	156410076	+	3615	56.9906	53.2549	63.6347	60.4018	63.9389	63.7164	59.7942	64.8496	60.8706	60.8113	61.2886	61.9955	57.1356	54.3593	57.1618	59.8649	58.7746	68.6812	58.7092	56.6888	58.6928	56.5946	57.9353	57.7452
ENSMUSG00000027227	Sord	protein_coding	2	122065230	122095821	+	2352	39.0368	40.9261	45.4201	52.4583	52.7378	52.2417	47.9223	50.6462	51.0647	51.1743	51.9947	47.5447	47.4225	43.3728	46.1439	53.0837	51.5122	53.8284	53.8862	48.4965	49.3929	47.5781	48.9264	44.9141
ENSMUSG00000002458	Rgs19	protein_coding	2	181330212	181335723	-	2230	44.3515	43.0328	43.6515	41.4472	49.8871	46.725	43.1047	52.99	47.3856	43.5411	46.0007	43.1504	40.4703	41.7864	44.6792	41.8576	43.187	42.3183	42.7938	38.007	39.8513	39.6331	41.7681	42.621
ENSMUSG00000039660	Spout1	protein_coding	2	30063465	30068454	-	3010	54.3141	47.8222	55.8307	54.968	64.0877	53.8409	52.4572	67.4091	55.7738	55.2883	54.2903	51.75	56.3047	46.8136	69.4112	50.4995	55.6568	55.8998	63.1596	53.2334	48.3685	54.0367	58.0209	56.76
ENSMUSG00000027584	Oprl1	protein_coding	2	181356809	181362778	+	3753	58.8572	62.6144	56.0103	65.4219	71.352	67.4647	58.9476	73.239	68.6657	67.157	69.9444	75.54	60.1511	60.8806	70.2641	66.9838	57.7222	68.2052	68.9146	56.0817	66.5321	68.4353	71.8214	65.1771
ENSMUSG00000036617	Etl4	protein_coding	2	19914591	20815335	+	16148	25.87	33.0382	23.6083	35.391	28.2979	24.7044	32.2471	23.8574	25.33	30.4518	29.2385	31.0335	31.2893	31.609	14.9609	28.8899	22.9063	23.114	20.237	31.2889	29.4204	32.3683	24.4137	32.1676
ENSMUSG00000033256	Shf	protein_coding	2	122179373	122199618	-	2305	51.3101	46.1969	57.3196	55.0726	72.5908	59.3283	49.8733	68.0548	57.177	52.6298	63.9768	49.3183	57.7704	43.9466	50.6686	54.381	64.7876	53.6512	50.43	59.8439	43.0635	49.0259	48.162	56.792
ENSMUSG00000039648	Kyat1	protein_coding	2	30075136	30095859	-	2923	26.028	23.8155	22.8134	22.4229	23.9381	22.2053	22.836	24.7734	23.2956	26.4771	24.0299	22.4311	23.792	24.0423	18.9127	21.0858	25.5042	23.6227	24.7266	21.1761	24.7082	26.4015	20.7033	19.7159
ENSMUSG00000061689	Dlgap4	protein_coding	2	156455625	156606283	+	8451	137.022	113.436	126.817	104.141	101.965	91.632	118.731	121.325	89.4854	105.043	89.4107	90.7337	119.979	110.235	66.753	86.0043	85.3711	79.7622	68.8845	111.927	103.823	110.349	78.0638	127.496
ENSMUSG00000027637	Rab5if	protein_coding	2	156705048	156715483	+	2871	54.4745	53.5965	55.8974	63.248	65.0953	66.5428	53.7393	63.4552	70.2236	59.7842	64.0336	66.0642	57.8676	54.6489	87.7776	66.4739	63.4452	66.8237	72.0295	58.4514	52.0601	50.0289	64.3195	54.7014
ENSMUSG00000040549	Ckap5	protein_coding	2	91357107	91451009	+	9462	88.8575	99.7362	80.4491	97.1605	80.4894	81.8089	96.855	83.2775	82.2455	95.7011	90.9449	101.917	90.4656	96.5527	54.275	86.5541	83.1228	85.442	79.2782	86.5611	103.779	98.4953	76.8339	88.8533
ENSMUSG00000056486	Chn1	protein_coding	2	73441004	73605690	-	6365	663.954	695.506	653.494	637.505	645.789	692.794	677.101	630.629	677.847	691.886	697.401	655.626	628.135	675.577	714.071	680.628	678.399	702.08	709.058	660.461	697.771	638.973	705.242	625.956
ENSMUSG00000005804	Bloc1s6	protein_coding	2	122580423	122591395	+	3899	35.2559	35.0271	35.6062	40.0122	38.2148	38.45	34.765	40.6921	41.3066	36.4716	38.7867	38.683	38.3707	35.4971	43.0896	43.0007	39.7952	38.5662	38.9493	34.7108	34.765	32.7567	34.7917	33.8483
ENSMUSG00000075040	Zfp408	protein_coding	2	91474014	91480124	-	4008	19.4566	19.0611	15.8249	16.1171	14.8702	14.2081	17.9446	16.7676	13.7598	16.032	14.9542	14.8751	17.7471	16.2835	11.7953	15.7238	14.7732	13.5192	14.8286	16.0929	16.7889	18.605	13.3423	16.6094
ENSMUSG00000005803	Sqor	protein_coding	2	122607157	122651489	+	4084	8.40412	8.30593	9.94696	10.1949	9.46375	10.1954	9.53412	7.66554	10.7761	9.08756	9.6523	9.68178	9.6692	8.6768	9.21086	9.36547	11.0921	12.6116	10.2144	8.34003	8.71269	8.45543	8.71829	10.2799
ENSMUSG00000079484	Phyhd1	protein_coding	2	30156215	30172160	+	2657	7.25606	5.77282	4.54349	4.59442	3.01859	2.8807	5.06852	4.97436	4.04494	5.21203	3.06841	4.85396	3.86482	5.74787	5.16566	3.91585	5.19087	3.44767	5.08053	3.87558	6.36453	5.1233	4.78958	4.31599
ENSMUSG00000027634	Ndrg3	protein_coding	2	156769265	156833963	-	8388	278.277	307.16	265.327	292.731	288.946	310.37	308.433	275.652	279.657	304.864	298.925	276.372	285.802	291.655	240.686	299.501	293.686	288.106	270.779	292.488	303.981	280.959	267.94	270.034
ENSMUSG00000075419	Dolk	protein_coding	2	30174243	30176346	-	2104	34.1873	35.2822	38.1145	41.9263	44.2977	39.1432	37.3373	41.3639	39.4478	36.7459	40.9631	36.9252	39.1243	35.1588	41.4959	36.3109	35.884	44.0311	38.4952	33.3452	36.6285	33.4911	33.6525	36.3512
ENSMUSG00000010505	Myt1	protein_coding	2	181405125	181469590	+	7191	16.3868	13.0578	11.2717	9.09425	9.39382	9.5795	11.3587	11.2303	10.7892	12.7652	10.266	14.7453	10.9365	15.2315	8.25318	11.9745	12.1857	9.0974	11.3675	9.28431	13.3504	13.766	11.0889	10.7981
ENSMUSG00000036591	Arhgap21	protein_coding	2	20852730	20973643	-	9271	150.957	143.948	111.797	101.529	92.3797	89.7028	128.692	97.2136	92.4777	122.682	97.0415	125.866	112.708	149.286	55.1876	104.722	94.7231	82.0662	81.4474	105.835	140.754	131.164	88.5073	111.45
ENSMUSG00000026679	Enkur	protein_coding	2	21185542	21210176	-	1561	15.7291	13.7942	11.0479	15.7801	12.5792	14.6445	14.0661	15.1041	15.6293	12.5214	14.0613	18.0576	16.4726	13.6052	12.1305	17.3296	15.7667	19.2658	17.7157	16.0205	13.7671	17.8897	13.0092	16.9961
ENSMUSG00000027635	Dsn1	protein_coding	2	156837185	156848995	-	3354	4.56245	4.71974	3.88496	6.06608	6.28744	5.41608	4.62623	5.00927	5.7772	4.9311	5.52931	5.18073	6.04865	4.94471	4.8121	5.82011	5.99097	5.6943	6.12095	4.72337	4.20159	4.35704	4.88409	4.49116
ENSMUSG00000027589	Pcmtd2	protein_coding	2	181479647	181499254	+	4183	110.863	110.452	100.849	107.666	94.4142	93.8805	100.737	108.58	103.785	110.537	105.097	123.494	97.4173	108.189	89.1691	114.511	110.314	104.641	112.007	94.8713	107.994	116.986	117.743	112.563
ENSMUSG00000055485	Soga1	protein_coding	2	156857719	156921174	-	7984	24.9488	20.0981	19.0204	12.8689	12.8774	11.683	17.7598	12.7383	11.8694	15.7296	12.7137	18.2719	17.3058	19.1433	6.70125	10.3756	12.1817	10.705	8.68859	15.3779	18.9632	18.6922	9.30922	17.0289
ENSMUSG00000038628	Polr3k	protein_coding	2	181506130	181512623	+	3124	59.1953	65.8424	59.9578	76.2683	72.2619	69.876	66.2869	70.1301	77.8707	68.3172	79.4961	80.3174	67.6923	66.073	80.14	77.2036	68.0503	69.8492	79.4894	72.4084	68.989	70.8082	74.9282	65.2345
ENSMUSG00000048550	Thnsl1	protein_coding	2	21210535	21219187	+	4043	28.8894	29.3534	28.0107	36.7179	32.3218	33.4205	30.7993	36.3477	34.4024	34.2331	36.6297	36.0445	29.7974	31.9605	33.5079	33.7488	32.7902	34.7344	41.7588	30.3118	32.5464	31.5652	30.9742	29.1092
ENSMUSG00000027247	Arhgap1	protein_coding	2	91480205	91502671	+	4275	80.3268	82.2463	79.4045	86.0398	82.2902	82.8603	89.3923	86.1998	80.8889	90.2769	80.7261	79.7384	87.5679	87.915	53.8067	78.2054	76.7898	76.1096	65.302	76.8684	89.7652	87.8942	71.1588	80.6334
ENSMUSG00000045967	Gpr158	protein_coding	2	21372353	21835358	+	8170	72.5498	83.6527	66.891	80.9165	64.9775	64.942	82.0474	67.9036	69.0767	77.0026	75.6423	84.9595	81.1054	80.5985	37.9855	71.279	63.7565	61.2128	48.2483	76.15	83.8283	75.5657	54.0534	74.2373
ENSMUSG00000052533	Nup188	protein_coding	2	30176409	30234278	+	6241	17.7868	15.7544	14.6609	13.692	12.9841	11.2993	15.2143	13.0116	12.1927	14.8985	11.4698	14.9852	14.2332	15.6765	8.47097	11.9238	11.0877	11.5069	10.1238	14.07	14.4229	14.2898	10.8896	14.5128
ENSMUSG00000026787	Gad2	protein_coding	2	22512217	22583886	+	5876	146.852	159.616	126.871	131.451	120.727	122.947	140.502	153.762	142.651	138.295	134.051	154.297	152.949	150.725	91.6586	153.019	130.31	136.438	128.075	121.016	162.766	155.317	116.443	142.814
ENSMUSG00000027244	Atg13	protein_coding	2	91504963	91540864	-	4368	110.127	107.867	91.5984	105.152	93.9928	88.2455	96.6713	99.545	92.3671	101.87	94.8006	107.708	97.7639	100.657	66.9756	98.84	88.5472	87.5075	78.2907	90.3869	98.0569	100.643	81.2045	98.0284
ENSMUSG00000027243	Harbi1	protein_coding	2	91541197	91551890	+	5588	4.90445	5.7185	5.72664	6.81378	5.75352	6.02678	5.48361	6.26383	6.47184	5.8203	5.88401	6.15	5.3038	5.59414	6.27692	5.81628	6.06404	6.55723	7.9517	5.56882	6.35192	6.26923	6.00837	5.51306
ENSMUSG00000027639	Samhd1	protein_coding	2	156939453	156977185	-	9150	13.3225	12.8088	11.2982	10.9749	8.93924	8.77772	11.5718	9.37067	10.4855	10.1965	9.06679	10.7105	11.1498	12.4268	5.59729	9.71403	10.2915	8.90638	8.09364	10.8583	11.7819	12.1533	8.49283	10.5149
ENSMUSG00000026784	Pdss1	protein_coding	2	22785534	22830267	+	4248	11.2545	12.0821	8.52545	10.8789	9.00073	9.2492	11.3025	10.3623	10.1569	10.5996	9.99672	10.926	9.90516	12.0212	10.1117	11.0566	11.5595	9.74455	11.9385	9.16349	10.1387	11.145	9.24219	8.53325
ENSMUSG00000026860	Sh3glb2	protein_coding	2	30234821	30249252	-	3990	241.141	203.398	203.506	177.141	209.884	190.577	188.131	230.71	175.398	190.555	178.845	178.165	190.386	198.796	219.516	172.326	200.815	175.589	190.094	193.05	177.697	189.649	183.156	194.342
ENSMUSG00000027104	Atf2	protein_coding	2	73646853	73722880	-	8187	63.5921	70.2564	59.3443	68.4117	58.8465	57.7643	67.0965	62.037	64.7938	69.3904	66.6323	73.2561	66.732	67.8979	46.8788	71.3004	60.8212	59.2701	58.8083	61.8246	72.0249	68.9535	60.0927	65.2397
ENSMUSG00000018770	Atp5g3	protein_coding	2	73738791	73741670	-	2181	299.638	263.682	338.827	287.254	328.302	330.165	273.119	345.78	308.721	272.16	301.265	287.097	280.431	260.892	481.361	290.726	302.014	331.65	331.732	302.69	241.411	245.757	308.195	280.409
ENSMUSG00000026858	Miga2	protein_coding	2	30254245	30275533	+	6249	60.9014	54.5819	56.7285	54.8141	58.3645	52.4231	53.2209	60.2068	50.4911	57.7577	52.0284	57.3181	54.5487	56.5731	43.4598	48.6806	52.3804	48.5547	50.5392	54.9948	53.9674	58.912	51.8651	57.4016
ENSMUSG00000027642	Rpn2	protein_coding	2	157120937	157168239	+	4430	144.67	137.874	146.591	141.193	138.641	142.046	147.46	143.524	141.65	145.316	141.343	133.047	143.001	146.623	102.5	134.364	137.336	149.449	122.437	136.812	149.172	149.235	124.136	143.076
ENSMUSG00000026856	Dolpp1	protein_coding	2	30282266	30290539	+	3233	26.5541	24.2994	25.6046	24.3184	26.4546	22.6961	23.7252	26.694	23.0516	24.4278	24.58	25.5832	23.9381	24.9846	24.4893	25.7762	24.6033	23.3089	24.9072	24.6408	25.7172	26.4705	23.4082	26.0317
ENSMUSG00000063019	Manbal	protein_coding	2	157209514	157238683	+	1107	167.286	143.621	165.309	154.581	197.305	171.288	151.009	194.419	182.479	161.341	174.002	136.944	163.503	154.665	173.924	150.559	154.449	167.92	170.211	169.993	154.192	149.099	151.648	145.204
ENSMUSG00000009207	Lnpk	protein_coding	2	74350635	74409723	-	9154	21.9772	24.5431	22.0423	27.7031	21.6548	21.0596	23.7625	25.469	23.7299	25.035	26.9438	27.6041	22.6728	26.8761	18.9642	26.3366	24.2757	24.2812	24.1065	23.1904	24.1886	25.2473	24.6244	24.5134
ENSMUSG00000026853	Crat	protein_coding	2	30290483	30305783	-	5388	49.4049	45.457	41.5567	44.1534	41.8209	38.2796	41.1142	43.0006	38.5544	44.105	38.427	42.5983	44.0054	43.602	27.7615	38.9333	40.758	35.9599	36.1018	41.8779	43.1879	46.4424	36.8356	44.9841
ENSMUSG00000040506	Ambra1	protein_coding	2	91560479	91749194	+	6122	61.2609	62.7166	56.2151	55.5714	55.8257	49.7265	61.2591	52.5	50.5262	59.447	56.7516	59.6046	57.1667	62.4631	33.5669	55.5497	49.777	49.6608	45.3249	57.7252	63.6902	61.6382	46.2405	58.9098
ENSMUSG00000040495	Chrm4	protein_coding	2	91757594	91759033	+	1440	23.4748	28.6775	34.8641	33.6066	46.9104	30.9704	33.6812	33.6022	27.4569	30.7741	34.7787	36.5757	32.177	29.994	27.7998	43.4893	24.2749	29.8267	29.6201	43.456	32.2333	35.658	35.8199	46.6343
ENSMUSG00000027646	Src	protein_coding	2	157260364	157313755	+	4371	157.778	141.557	140.372	116.001	138.804	117.393	136.1	132.828	122.33	141.846	122.734	141.38	133.891	127.42	76.815	117.044	119.306	106.546	93.6356	135.914	141.111	141.472	112.462	152.5
ENSMUSG00000067787	Blcap	protein_coding	2	157398282	157413194	-	3043	140.634	141.361	153.145	157.003	169.729	172.213	155.376	174.452	174.994	159.827	161.693	167.626	163.488	157.817	155.651	177.795	165.941	169.459	164.042	156.667	158.351	157.129	154.246	160.96
ENSMUSG00000027099	Mtx2	protein_coding	2	74656147	74708775	+	3675	39.0045	39.7573	41.9217	46.8405	49.9134	48.9857	43.0446	47.5764	51.8506	45.9512	51.8286	50.5183	45.1848	42.4982	59.2371	51.4187	46.2002	51.2637	56.1182	44.3089	42.9954	41.8346	51.6478	46.8329
ENSMUSG00000039515	Ptpa	protein_coding	2	30306051	30337817	+	5188	150.229	142.879	145.506	149.766	169.894	159.434	133.684	170.807	159.664	150.488	151.241	150.346	143.719	131.732	182.813	143.229	144.795	156.081	176.03	144.24	136.884	137.791	152.135	138.506
ENSMUSG00000067786	Nnat	protein_coding	2	157401998	157404424	+	1829	479.068	344.103	651.287	516.746	650.094	727.208	616.683	669.013	679.485	547.834	578.153	507.657	629.411	584.694	848.391	592.587	750.635	692.772	656.917	758.638	516.512	584.303	660.256	662.746
ENSMUSG00000027239	Mdk	protein_coding	2	91760150	91762642	-	1324	38.1993	31.0415	41.754	33.2033	39.6883	41.8543	36.1161	39.6763	37.6836	31.7968	31.3974	30.9726	42.2476	26.4039	39.93	33.903	48.493	42.1	34.1977	43.6737	27.6734	26.6107	26.9946	35.8931
ENSMUSG00000027200	Sema6d	protein_coding	2	123931889	124509689	+	10559	53.9982	52.9933	37.4202	37.5943	33.9125	30.1454	42.5136	34.0827	38.0094	41.5115	38.1137	47.5988	46.2934	49.1762	18.1739	39.771	38.7805	33.8753	28.4984	37.8624	45.4267	45.4536	31.5152	40.7544
ENSMUSG00000089762	Ier5l	protein_coding	2	30361549	30364231	-	2683	6.86351	6.0467	8.249	6.06654	8.27221	4.64053	5.38312	8.32854	5.35074	4.04073	5.54308	5.67044	7.56138	4.18019	5.96821	5.76145	4.3872	5.21801	4.6819	7.71823	3.74232	4.21561	3.8349	7.86012
ENSMUSG00000047363	Cstad	protein_coding	2	30485052	30498229	+	1229	8.16006	7.36022	9.97857	7.27221	12.8831	13.4521	11.2753	6.97198	12.1279	6.76079	12.0281	6.78646	11.0047	12.4264	16.2346	12.9002	8.22319	10.8991	10.526	10.5885	10.3914	7.24837	6.16876	5.13986
ENSMUSG00000027649	Ctnnbl1	protein_coding	2	157579321	157733534	+	2705	68.5883	68.3717	61.3466	66.1354	67.0964	64.024	65.0101	72.0284	68.1818	69.421	64.3862	69.005	64.8446	63.3838	53.5589	59.8567	67.8662	70.4134	71.9792	61.0345	67.3023	68.7143	65.6641	68.046
ENSMUSG00000037843	Vstm2l	protein_coding	2	157756573	157786639	+	1363	106.879	80.9379	110.29	82.8987	109.165	92.5445	98.1601	131.319	82.6498	79.8882	82.492	74.7343	106.456	85.1737	81.3045	73.9355	85.6622	76.9721	67.4701	93.3163	75.2812	81.5135	62.3771	96.3274
ENSMUSG00000035183	Slc24a5	protein_coding	2	124910044	124930597	+	2330	4.93496	2.78511	9.12866	4.33483	2.55199	5.78158	9.46555	0.745113	1.34675	5.43406	2.38396	5.76719	5.1955	4.30142	3.49074	3.82749	7.1951	9.16119	2.45421	5.34225	5.59452	4.98315	9.00611	8.25847
ENSMUSG00000027650	Tti1	protein_coding	2	157823723	157870353	-	4129	27.5758	27.599	26.4295	29.6882	27.0101	23.7276	27.1325	27.3033	25.7061	30.4536	28.6413	30.674	27.3368	29.0987	14.1274	27.6942	27.7879	25.5344	22.2722	26.5014	29.6928	30.1563	23.2468	27.7733
ENSMUSG00000059005	Hnrnpa3	protein_coding	2	75489605	75496183	+	5396	194.667	212.243	182.12	179.422	158.348	157.979	191.467	157.798	168.905	198.127	169.867	193.741	182.831	202.784	101.437	175.243	164.465	167.345	167.959	185.298	223.634	216.119	186.314	196.239
ENSMUSG00000015839	Nfe2l2	protein_coding	2	75505857	75534985	-	3796	25.6904	26.4198	27.2336	31.8523	25.336	29.5461	27.3789	23.5463	26.8865	28.4972	26.4336	31.0456	30.9445	24.6107	20.2546	31.3766	33.3578	31.2576	25.9052	31.4495	29.0724	29.7958	29.1735	31.8226
ENSMUSG00000044320	1700001O22Rik	protein_coding	2	30684781	30693647	-	2788	6.38796	5.74844	4.33	7.58427	5.55511	4.53897	5.21539	4.49958	4.95226	4.25754	4.53096	4.15499	6.25848	4.45071	3.32755	3.5186	4.30727	3.34766	4.20296	4.74876	4.70706	4.66716	3.49624	4.21777
ENSMUSG00000027651	Rprd1b	protein_coding	2	157870417	157974217	+	6499	22.628	24.2063	22.8947	25.2571	22.7456	21.8428	23.9051	20.7073	23.8157	23.3175	22.5942	27.5209	24.78	23.4074	14.2357	26.5448	21.8257	23.0709	18.6361	22.8267	25.6408	25.8895	19.8938	25.2715
ENSMUSG00000026857	Ntmt1	protein_coding	2	30697838	30713045	+	2798	37.511	29.4126	40.7483	32.9035	42.4287	38.1151	33.0639	49.2384	35.8316	32.1285	33.1083	30.8578	33.2095	28.8262	57.1382	31.3772	33.2727	37.3104	38.3615	35.4277	27.8896	29.5842	33.2891	33.2048
ENSMUSG00000037820	Tgm2	protein_coding	2	157958322	157988356	-	4608	25.2909	18.5209	21.1247	26.539	20.1362	18.4928	21.5166	16.9299	19.3737	19.354	14.6596	18.4018	22.3935	16.3383	13.4862	18.4288	18.6552	24.1179	13.5488	22.8871	27.4664	26.2178	17.3635	24.5699
ENSMUSG00000039483	Asb6	protein_coding	2	30713109	30718266	-	5439	25.051	19.6321	28.8892	20.4002	26.1234	21.2213	21.387	31.2504	21.6638	20.5581	19.6346	21.1136	21.5048	19.0849	24.5338	20.022	20.8546	21.577	21.2511	24.3003	19.4806	21.6417	22.8002	26.891
ENSMUSG00000042410	Agps	protein_coding	2	75662521	75761694	+	9421	22.8318	23.618	22.5872	24.8895	23.4263	22.8459	23.4413	24.8126	24.7977	24.9051	25.3338	28.5678	22.7215	23.6828	19.5733	27.1047	24.7488	25.5653	25.9507	21.8846	25.2326	25.063	22.8631	23.3854
ENSMUSG00000050737	Ptges	protein_coding	2	30779483	30819875	-	3931	5.43227	4.82735	4.75271	6.80234	5.71633	7.00953	5.51116	5.01483	5.02899	4.34821	4.62655	5.26506	5.58558	4.61349	5.68989	5.04144	6.35169	6.83704	5.36559	6.4481	4.77236	5.93274	4.85599	5.53777
ENSMUSG00000037813	D630003M21Rik	protein_coding	2	158024453	158071142	-	5104	6.53829	5.25905	6.68266	5.55223	6.20429	5.29863	6.2904	5.81543	6.13261	6.31021	5.38879	6.61214	6.19932	5.11944	3.88426	5.04767	5.77716	5.46893	4.3896	5.94171	5.84986	6.41268	4.27048	6.22626
ENSMUSG00000026848	Tor1b	protein_coding	2	30842971	30849027	+	5327	48.2665	47.0666	41.3132	41.9855	41.2874	41.5724	43.9115	41.0329	41.8234	46.7641	44.1984	51.857	39.3845	44.9524	35.642	45.9268	43.8138	40.9141	43.9062	38.2364	46.9065	46.636	38.8839	39.187
ENSMUSG00000075270	Pde11a	protein_coding	2	75819485	76169118	-	5208	7.63615	7.07971	12.6569	9.26426	8.73559	9.77817	13.6974	10.1727	9.77591	12.7635	11.3021	12.7971	10.019	15.4869	4.12391	8.86631	7.96761	9.98933	6.64192	9.40814	13.2418	12.8767	7.72053	10.0393
ENSMUSG00000026849	Tor1a	protein_coding	2	30850639	30857945	-	1995	81.4276	84.4247	84.7161	85.0467	101.165	101.593	87.2171	96.2028	95.5142	95.1981	100.099	91.2405	87.1689	89.2906	120.205	90.6458	90.7675	98.0285	105.349	78.4452	91.9167	81.6295	91.6799	83.2023
ENSMUSG00000042369	Rbm45	protein_coding	2	76200328	76214112	+	1898	70.9674	66.1012	72.4379	72.8927	66.3362	62.9635	66.4807	76.2747	73.1578	66.7506	71.6066	67.9096	63.1646	71.6005	57.8511	71.3675	65.4	70.4832	64.9977	67.1916	69.2356	72.9337	59.9162	65.0276
ENSMUSG00000026851	BC005624	protein_coding	2	30862189	30871953	-	3280	108.042	125.032	110.97	128.6	125.171	126.54	132.011	115.132	129.87	125.793	132.911	127.496	129.557	132.481	101.9	123.711	117.883	127.126	136.241	125.82	130.691	128.778	127.292	128.56
ENSMUSG00000040479	Dgkz	protein_coding	2	91763169	91806209	-	6270	404.557	339.551	324.5	254.379	286.875	264.411	297.711	302.732	244.078	296.075	260.557	271.614	287.355	307.284	197.559	250.442	280.348	222.967	217.702	284.304	294.162	288.066	226.825	304.29
ENSMUSG00000058835	Abi1	protein_coding	2	22830085	22930134	-	4032	192.228	197.012	189.481	184.127	196.38	213.219	216.546	203.055	205.829	207.313	214.467	205.614	195.071	203.531	182.338	201.3	204.768	212.297	204.853	189.664	209.901	188.915	182.054	194.27
ENSMUSG00000074872	Ctxn2	protein_coding	2	124978553	124989759	+	1089	45.0135	42.4351	40.9105	47.0408	55.7447	55.9467	37.7266	61.1978	63.3205	50.4303	52.3231	52.9032	43.3914	41.7432	80.0553	50.6822	48.8037	52.5341	64.0447	46.3441	44.968	40.993	56.689	39.6228
ENSMUSG00000016024	Lbp	protein_coding	2	158148413	158174772	+	4831	18.719	10.9293	33.8934	16.0036	10.8199	21.2092	28.9267	5.84265	8.0543	19.3452	10.0885	21.8526	20.9277	16.325	9.28606	16.0192	24.8083	32.1098	9.43056	17.2631	21.8959	20.4288	21.6342	30.5972
ENSMUSG00000027230	Creb3l1	protein_coding	2	91812673	91854847	-	2603	12.2225	9.78319	11.5575	7.89997	6.40147	8.82138	9.89744	8.5845	6.26863	7.81302	5.98879	7.1798	10.9049	9.35071	3.27111	7.46122	9.45517	9.69437	4.10553	8.56405	7.88385	10.6899	6.03317	12.2832
ENSMUSG00000042359	Osbpl6	protein_coding	2	76236852	76430991	+	10063	49.7438	49.9676	36.5797	41.3103	28.9262	30.6374	44.9679	35.7571	34.3479	45.2955	36.0126	47.1438	38.9597	48.5766	17.5921	36.5222	35.5641	30.6585	29.8192	34.6908	46.7905	48.2112	30.7412	43.642
ENSMUSG00000002731	Prkra	protein_coding	2	76460242	76478359	-	2028	31.8023	34.3743	39.7318	44.0349	45.7191	43.6294	37.9667	46.6145	45.6068	38.3571	44.6187	39.7942	40.3435	38.0061	58.1533	45.2939	42.4467	47.5562	49.46	38.7239	36.5245	33.7591	40.7215	36.228
ENSMUSG00000002732	Fkbp7	protein_coding	2	76493388	76503414	-	1485	11.2362	10.7261	10.581	13.3093	13.7351	14.2256	12.2231	10.9745	12.9426	11.4037	12.0661	9.04886	12.3683	8.59698	14.3773	10.9432	12.8105	15.0143	14.5191	11.5826	12.2179	11.391	14.222	10.2746
ENSMUSG00000044349	Snhg11	protein_coding	2	158217558	158228071	+	8527	873.964	859.585	536.331	633.234	435.2	453.837	585.993	575.287	524.399	646.292	506.55	597.504	540.913	870.132	641.833	681.46	650.863	458.366	761.387	540.021	666.296	818.971	720.953	564.338
ENSMUSG00000002733	Plekha3	protein_coding	2	76505625	76527172	+	3126	67.8139	71.0844	63.9958	69.0601	63.3242	66.2075	71.6452	65.893	68.8116	71.5897	67.0069	82.4154	66.2336	67.2521	47.6873	71.8605	64.8879	63.7778	61.0258	60.9955	73.3402	70.6348	66.4351	76.7888
ENSMUSG00000026854	Usp20	protein_coding	2	30872291	30913598	+	9017	60.3945	50.6063	59.1095	46.2555	54.5263	49.4366	52.8359	59.5315	47.9894	55.8594	49.6391	52.6297	49.8677	51.8166	36.8415	45.0777	46.0058	48.3227	41.1587	51.7289	55.3343	55.1692	45.3876	53.5546
ENSMUSG00000027652	Ralgapb	protein_coding	2	158251768	158341173	+	12992	55.9039	57.8798	46.7619	55.1684	43.6284	43.7372	52.9324	48.7704	45.4495	55.5615	47.8779	59.6325	50.6624	55.9832	28.3085	50.6507	47.1033	47.0211	40.9836	47.0681	58.5861	55.6165	41.9422	49.3619
ENSMUSG00000027203	Dut	protein_coding	2	125089110	125100528	+	2410	44.4111	45.4081	45.0426	55.1455	56.231	56.2777	46.3236	50.8448	60.48	48.695	52.788	49.669	50.75	48.6659	60.0094	55.63	52.2459	55.9036	57.1403	52.6351	49.5929	44.6887	49.5465	50.1642
ENSMUSG00000037771	Slc32a1	protein_coding	2	158452687	158457668	+	2797	107.535	81.6956	114.513	76.6378	92.6497	80.6358	84.4338	147.608	77.5227	75.3706	74.0879	74.9081	106.231	80.4522	67.4272	73.1569	75.1984	84.3183	67.5002	89.0865	77.4639	84.3469	62.4878	115.216
ENSMUSG00000037761	Actr5	protein_coding	2	158466808	158481118	+	4186	8.6124	8.10354	7.18688	7.96759	6.82163	5.778	5.87482	8.54905	6.33433	7.33487	6.20673	8.00685	7.08018	7.86681	5.34327	7.17251	6.13519	5.987	7.00944	6.97441	7.15379	7.34077	6.2096	6.94164
ENSMUSG00000027204	Fbn1	protein_coding	2	125142514	125348305	-	12128	7.16414	5.45608	6.30411	4.51148	4.64058	4.47662	7.1372	3.35246	3.82927	6.03549	4.66865	7.89594	5.83743	7.53578	3.10168	5.53947	4.76453	5.25869	4.06569	5.91544	7.71971	6.18151	3.7172	5.43289
ENSMUSG00000037754	Ppp1r16b	protein_coding	2	158507318	158608254	+	8844	72.3973	78.1003	57.0591	65.9833	57.391	49.0997	59.21	50.4565	56.7428	64.325	56.1311	78.4848	55.9313	56.2434	33.9698	53.7351	47.3762	52.903	52.3514	55.8499	65.6485	60.1529	51.0668	57.69
ENSMUSG00000068394	Cep152	protein_coding	2	125405008	125467033	-	5768	5.26101	5.86392	4.20248	3.23759	3.3324	2.99013	4.3312	3.20409	3.15534	4.12954	3.58798	4.75307	3.51719	5.25409	2.26937	3.67635	3.48365	3.10139	3.81927	3.98252	4.7947	5.01504	3.96664	4.27955
ENSMUSG00000035109	Shc4	protein_coding	2	125469367	125565307	-	8263	3.2958	3.61735	3.91912	5.32903	3.36376	3.18647	3.0234	3.53115	3.57921	3.61047	3.38283	4.30858	3.14223	3.6243	2.44542	3.34576	3.49657	3.12712	3.98206	3.01281	3.49617	3.96107	3.29321	3.54013
ENSMUSG00000091337	Eid1	protein_coding	2	125515015	125516705	+	1691	457.938	469.927	492.591	502.84	514.491	541.107	480.319	509.166	545.38	474.801	557.201	522.78	503.337	491.717	609.271	581.411	530.153	531.343	514.227	498.205	476.943	461.279	558.582	500.168
ENSMUSG00000026781	Acbd5	protein_coding	2	22958179	23005430	+	9775	39.1544	45.0425	41.9015	45.642	40.2894	42.3248	44.6655	40.443	44.4446	44.7762	46.1015	47.9402	44.5061	44.149	29.0703	46.3972	46.1846	45.3624	43.8362	42.4967	46.5022	47.0308	41.6742	45.0869
ENSMUSG00000058318	Phf21a	protein_coding	2	91923462	92190775	+	8561	38.8899	36.729	27.2399	28.8751	22.2341	23.5196	30.7888	25.9968	25.2086	30.7531	24.4253	32.2405	29.1388	34.3961	13.9391	26.1121	25.2906	22.2383	20.5969	26.7398	31.1727	34.0462	22.3766	31.944
ENSMUSG00000035093	Secisbp2l	protein_coding	2	125578906	125624790	-	8222	95.1294	102.389	83.4928	89.8434	79.9976	79.7363	91.3323	84.4959	83.1712	89.2682	83.4998	97.4782	88.0252	96.9946	50.6361	85.5675	82.6152	84.8847	71.6354	76.7281	96.2814	89.3798	72.1369	84.122
ENSMUSG00000026775	Yme1l1	protein_coding	2	23046381	23089272	+	8009	57.9026	59.5536	59.4071	68.8888	64.419	67.1777	64.384	68.2057	71.004	66.6247	72.8227	71.8468	60.6889	62.9266	79.6086	74.4316	70.7685	78.0892	84.0045	58.96	67.4452	67.0617	78.0784	65.5127
ENSMUSG00000027655	Dhx35	protein_coding	2	158636727	158700134	+	5170	21.2708	17.8579	16.9937	17.8495	17.6665	16.5615	16.6672	19.0434	17.6015	18.5359	17.0344	17.1035	17.327	19.7778	16.2973	16.943	16.2363	15.7293	18.6942	16.7877	18.0751	18.3923	16.4972	15.2072
ENSMUSG00000069132	Nxph2	protein_coding	2	23211258	23291985	+	2579	1.47499	2.17309	3.3435	5.29688	4.36992	5.14423	4.01096	5.45053	5.50567	4.08094	5.66239	4.2222	3.91696	3.88612	13.9946	5.60957	4.65633	4.82527	6.90622	3.77341	3.24436	3.9975	7.71663	4.44653
ENSMUSG00000074622	Mafb	protein_coding	2	160205623	160208985	-	3363	16.5814	20.4364	19.4867	21.4554	19.0174	15.9923	18.5134	17.1025	16.8653	17.7891	18.1952	17.6133	19.6614	16.3555	11.7146	19.1815	14.6722	14.5959	12.2649	18.9102	17.2066	17.1434	12.9223	19.5348
ENSMUSG00000026771	Spopl	protein_coding	2	23396232	23462116	-	10280	8.90616	9.59318	8.15502	9.19597	8.58212	8.26952	8.71451	8.97257	9.43211	9.145	9.62143	11.1108	8.96585	8.71637	7.36796	10.6222	8.81323	9.21358	9.00952	8.57495	8.6448	9.90216	10.2458	9.68048
ENSMUSG00000070544	Top1	protein_coding	2	160487808	160564684	+	10426	46.909	51.1702	42.0604	47.5801	35.4526	39.7408	47.5394	42.3331	43.5431	48.4622	43.4292	52.0207	43.8331	48.6362	23.7568	45.2014	41.0999	40.7893	39.4716	42.5782	52.4349	56.9873	47.9278	56.7569
ENSMUSG00000027206	Cops2	protein_coding	2	125672224	125701059	-	3549	124.797	137.137	137.708	165.043	157.589	158.616	143.453	159.884	177.188	155.747	180.494	172.973	150.529	145.973	160.817	173.19	162.785	167.676	184.158	147.913	151.955	147.502	172.384	153.647
ENSMUSG00000026986	Hnmt	protein_coding	2	23892922	23939406	-	1769	47.6013	55.4699	59.0891	70.0342	73.0888	74.5931	60.7921	66.5459	83.6367	61.8216	81.2851	66.7499	65.9773	63.8046	96.4092	77.356	69.9003	76.2581	90.1924	64.7351	62.8828	57.8263	75.765	58.3427
ENSMUSG00000027207	Galk2	protein_coding	2	125701029	125826219	+	6088	17.6232	17.2485	20.9151	20.6483	23.0546	24.9267	22.3611	21.8661	23.4262	22.0581	23.7663	23.4549	20.6659	19.1277	25.5715	22.982	22.1078	24.9974	24.8369	19.8139	21.8019	20.4361	23.4828	19.9538
ENSMUSG00000016933	Plcg1	protein_coding	2	160573220	160617680	+	7857	79.2692	80.3903	60.1662	66.3927	57.2173	51.5658	66.0767	57.0016	55.5438	70.3912	57.0932	68.8431	61.9692	75.8217	35.4712	57.4334	55.5522	51.6624	53.1412	62.2897	77.0902	78.7161	53.3809	65.3452
ENSMUSG00000035877	Zhx3	protein_coding	2	160590628	160714918	-	13259	26.8772	27.7194	22.1189	23.9653	20.3215	19.4886	25.775	19.9956	21.5956	26.7976	20.521	30.8059	22.5355	23.8914	10.62	20.8208	19.2977	19.7489	16.5795	22.2494	29.8524	27.8031	20.2884	25.5363
ENSMUSG00000023330	Dtwd1	protein_coding	2	125994061	126007199	+	1350	30.2911	29.9339	31.014	34.2324	35.1852	37.0417	35.8543	38.6218	37.2484	33.6464	37.8273	36.4971	30.6735	34.3799	46.033	33.6905	34.2601	40.329	42.0107	32.8579	34.5127	32.3262	34.2968	30.0187
ENSMUSG00000027222	Pex16	protein_coding	2	92205021	92211561	+	1775	57.474	52.0142	61.966	54.528	72.8417	61.6921	55.8584	70.2018	62.405	57.199	60.4675	52.9062	59.3106	53.6405	76.9669	53.5363	55.1283	64.4128	62.2136	54.6986	52.25	56.3902	57.8902	56.065
ENSMUSG00000044916	1700029I15Rik	protein_coding	2	92212883	92216053	+	1348	8.20933	8.09633	6.6811	6.52242	5.18046	5.90518	5.71914	6.77196	5.35404	6.98582	6.11451	6.93213	5.26435	8.5856	5.09094	6.8363	6.52702	5.96216	6.95422	8.05876	7.44855	8.91033	6.82937	6.63267
ENSMUSG00000027223	Mapk8ip1	protein_coding	2	92214021	92231608	-	4644	259.382	216.294	275.051	211.652	251.731	220.545	225.287	277.353	223.993	216.356	211.38	209.382	233.776	217.482	203.954	202.041	220.411	218.002	209.004	225.464	204.827	209.992	187.943	225.191
ENSMUSG00000057133	Chd6	protein_coding	2	160788898	160950942	-	19093	26.4394	27.2521	19.445	21.7765	17.2409	16.8798	24.278	17.3059	18.0415	23.7114	20.0363	27.2781	23.153	27.2209	10.0574	19.2128	18.8936	16.5841	15.9078	21.8221	25.985	25.63	17.2161	23.4648
ENSMUSG00000075415	Fnbp1	protein_coding	2	30916218	31031814	-	10030	108.865	111.341	82.3411	87.7679	74.6077	69.6772	87.7215	75.591	79.4885	87.7805	77.5323	94.3668	94.3653	104.694	43.0796	80.7733	80.9049	69.7817	71.5829	78.8273	90.3765	99.454	66.1388	78.9478
ENSMUSG00000027359	Slc27a2	protein_coding	2	126394327	126430163	+	3754	8.40594	10.3195	8.19258	9.63937	9.85364	8.75366	10.0863	10.428	9.98888	10.0972	10.7633	10.43	10.4969	11.0287	8.83568	11.3766	9.2483	9.11615	9.56407	9.73633	11.3555	10.6652	10.6748	10.7435
ENSMUSG00000068742	Cry2	protein_coding	2	92233991	92264388	-	6320	111.146	114.207	100.479	94.9563	95.7803	84.1296	102.498	89.1539	88.0309	102.573	92.0149	102.167	98.3738	102.549	61.1898	92.7554	80.4817	75.9451	73.422	100.482	107.308	98.984	84.6781	102.98
ENSMUSG00000049922	Slc35c1	protein_coding	2	92283109	92290883	-	3275	25.0784	25.4289	22.9651	22.6531	22.9908	21.4079	25.924	20.623	20.0253	23.4863	22.6234	22.6612	25.7214	24.0812	12.1458	22.7528	19.0236	20.0546	14.8844	22.4244	24.3385	23.1665	17.8994	22.9381
ENSMUSG00000027221	Chst1	protein_coding	2	92430052	92445595	+	2680	507.468	443.591	460.602	362.556	398.517	384.833	435.247	436.808	375.059	440.992	378.421	399.075	405.999	419.6	299.503	367.26	367.252	338.583	317.851	397.195	460.722	445.002	387.809	456.035
ENSMUSG00000027220	Syt13	protein_coding	2	92745443	92786403	+	3761	259.386	268.303	273.673	286.672	279.8	271.347	267.334	290.963	272.347	279.124	268.463	274.515	265.864	253.156	204.025	272.845	254.203	251.882	236.189	258.871	266.71	272.387	243.587	263.745
ENSMUSG00000000194	Gpr107	protein_coding	2	31042328	31108787	+	12766	22.4364	21.9505	20.5264	21.5951	20.3481	19.5377	21.3888	21.1801	19.1358	22.0614	19.8046	24.1494	20.7048	21.4495	13.2998	20.1657	19.1954	19.1915	17.6603	21.7701	22.9814	22.8631	19.4282	22.4725
ENSMUSG00000075028	Prdm11	protein_coding	2	92802363	92876398	-	10177	5.63224	4.02876	4.3965	3.59138	3.96762	3.18886	3.97944	3.35681	3.14502	4.47104	3.52131	4.72759	4.13453	4.81849	2.44754	3.48571	2.80391	3.02302	2.56073	4.19188	4.61279	4.2783	3.20596	3.9152
ENSMUSG00000062661	Ncs1	protein_coding	2	31135835	31182331	+	4653	341.767	317.981	316.401	300.912	314.026	305.81	300.207	312.66	317.671	325.922	301.929	320.594	302.546	302.04	191.734	313.539	290.69	284.851	230.821	296.454	317.152	316.842	259.708	308.383
ENSMUSG00000053141	Ptprt	protein_coding	2	161363910	162503067	-	12611	41.4962	48.6898	35.2896	45.2538	37.8081	33.624	47.5052	33.5862	37.4606	44.4706	43.3284	53.2343	44.9639	49.8786	23.1274	39.7505	32.1498	32.0569	29.2059	47.6376	53.9168	49.7725	36.4032	45.0274
ENSMUSG00000068735	Trp53i11	protein_coding	2	93017893	93032104	+	3690	103.066	90.6223	81.8928	85.9944	84.2249	78.9601	82.169	83.0038	82.1474	84.0873	71.4299	73.8997	89.4593	77.6345	77.353	81.2051	70.6297	71.5243	54.1625	81.7256	86.1902	89.4866	85.9989	92.5213
ENSMUSG00000016921	Srsf6	protein_coding	2	162773448	162777128	+	4810	149.489	152.411	123.716	132.727	110.324	118.921	124.104	147.077	131.438	135.169	122.857	142.541	115.215	144.54	134.958	146.245	144.061	126.952	155.192	117.205	137.662	151.055	149.793	133.551
ENSMUSG00000027217	Tspan18	protein_coding	2	93032105	93164832	-	8175	18.8032	16.6698	16.2554	11.8661	12.5258	14.2064	18.5744	12.5229	13.4729	20.2214	15.3099	16.9947	15.9824	17.7328	4.52376	11.1514	12.0279	11.0786	8.7608	12.181	19.6837	18.035	10.2675	14.836
ENSMUSG00000035576	L3mbtl1	protein_coding	2	162785392	162816442	+	4193	18.4126	18.5719	9.64268	13.4304	10.9821	8.1049	10.6827	11.3931	9.42951	13.0977	9.67915	12.7822	12.2651	15.7073	11.0021	11.5325	9.13071	7.68767	13.7719	12.4952	13.0864	17.45	14.368	12.7244
ENSMUSG00000076441	Ass1	protein_coding	2	31360219	31410684	+	2414	70.4815	77.0617	67.948	90.2117	101.764	89.5822	75.8384	93.4477	93.332	80.248	95.6032	68.3657	90.6107	69.6406	89.9702	87.1857	79.1009	98.3762	99.3348	80.4391	79.0274	78.4073	81.5434	72.4645
ENSMUSG00000027361	Gabpb1	protein_coding	2	126469362	126518257	-	7752	11.8328	12.2143	10.3695	13.1603	10.9081	10.94	10.9144	11.6963	12.1336	12.2089	11.4993	12.0145	10.8773	11.8359	11.3937	12.7697	13.0064	11.9618	13.5197	10.1159	12.1116	12.6923	12.2424	10.7438
ENSMUSG00000017858	Ift52	protein_coding	2	162859274	162888061	+	2802	48.5342	55.7234	50.9481	59.5671	59.4684	58.6753	56.2816	57.6626	60.0261	56.4553	61.9015	55.6191	54.7339	56.5482	57.2835	59.7649	58.3031	64.9841	67.4801	54.6811	56.0768	54.6545	57.2548	51.6089
ENSMUSG00000026843	Fubp3	protein_coding	2	31462663	31507530	+	5914	36.7658	36.6425	31.6396	29.4879	29.8708	29.5255	35.6423	29.5643	28.9306	31.5249	30.3736	33.5078	34.9248	38.5942	24.7121	32.1195	31.4635	30.672	28.722	30.0595	35.6533	34.7295	27.9967	31.5836
ENSMUSG00000079466	Prdm12	protein_coding	2	31530049	31545807	+	2471	7.17247	4.57594	1.39585	0.32347	0.699527	0.0413005	0.710875	5.62076	2.88903	1.1529	0.543854	3.12535	5.47341	2.46256	0.205722	3.9299	2.21339	2.83285	3.37641	0.641124	2.49507	3.76715	0.821826	4.48355
ENSMUSG00000044033	Ccdc141	protein_coding	2	76840246	77000979	-	11717	10.1898	11.5551	10.0413	10.71	8.29081	8.51825	11.4186	7.05961	8.25524	10.0631	8.02854	12.9712	10.3387	9.47011	5.92202	8.66833	10.3403	9.67672	7.52855	9.73489	11.4332	12.3525	9.80963	11.6865
ENSMUSG00000074607	Tox2	protein_coding	2	163045045	163165022	+	3401	39.4015	40.4451	41.2988	41.0853	34.2148	32.8576	42.811	38.7794	34.3687	38.8338	35.2726	32.8574	47.3277	39.6074	18.0109	35.6909	31.5336	29.6534	22.7949	37.4644	36.6184	40.0253	26.1529	45.8626
ENSMUSG00000039356	Exosc2	protein_coding	2	31560727	31571361	+	2888	31.1931	34.4539	30.3553	35.3251	38.066	34.065	34.1961	36.2046	35.8015	37.2103	37.7535	34.8432	32.059	33.1334	31.4192	35.6832	35.447	37.0753	39.8602	33.9711	36.7491	38.4359	35.0644	33.4487
ENSMUSG00000035399	Oser1	protein_coding	2	163247742	163266470	-	2600	10.8401	12.8198	13.008	13.806	16.1684	13.581	13.925	13.527	15.1465	13.5136	16.5054	14.2277	14.3211	13.6292	16.9121	17.0358	14.9537	16.0873	21.2003	13.579	13.8211	15.0909	17.9642	14.1663
ENSMUSG00000027363	Usp8	protein_coding	2	126549248	126601168	+	4193	88.4751	95.7904	83.9736	94.3424	76.6605	79.759	98.8208	82.4628	82.9572	90.2306	83.1168	99.9738	92.267	98.427	50.5854	87.5571	83.027	81.8644	69.4631	82.6626	98.8726	96.6552	77.2967	97.0207
ENSMUSG00000042272	Sestd1	protein_coding	2	77010684	77110936	-	9857	34.7502	36.2788	27.7894	33.5487	27.9946	26.836	33.5422	31.6807	29.431	33.4533	31.5936	33.2743	31.1517	36.3859	20.461	32.3697	30.5778	27.0208	27.2184	30.996	34.7675	35.2563	27.895	31.8751
ENSMUSG00000027215	Cd82	protein_coding	2	93249456	93293485	-	3005	45.1692	40.1472	55.8917	46.1126	43.0033	42.7233	48.3877	36.64	42.1871	42.1606	35.3295	46.799	47.5914	42.2063	30.0267	36.9649	46.8073	55.2163	38.3706	41.6483	42.0302	42.3687	42.6195	44.4681
ENSMUSG00000017943	Gdap1l1	protein_coding	2	163280396	163297244	+	2580	110.95	110.48	131.609	119.612	134.236	122.622	121.682	147.802	123.054	116.799	124.247	109.735	129.436	118.065	109.992	113.338	111.386	117.637	101.191	123.466	108.251	114.214	105.472	133.193
ENSMUSG00000048486	Fitm2	protein_coding	2	163308299	163314549	-	3967	34.9566	35.4924	39.4156	39.711	37.124	35.5785	37.9821	38.0322	37.8498	39.3174	37.083	44.6583	37.6078	38.0166	25.9167	40.4651	34.6772	37.1209	32.1141	39.1362	40.208	40.143	36.4819	41.5239
ENSMUSG00000026842	Abl1	protein_coding	2	31578388	31693553	+	11596	30.0086	27.3619	25.985	21.7563	22.0911	19.3441	24.9943	21.5688	20.5186	23.8711	19.1914	27.1188	25.9401	25.6406	11.9238	20.44	20.2196	19.7268	16.0307	22.5126	25.49	25.4202	17.6758	24.6645
ENSMUSG00000027016	Zfp385b	protein_coding	2	77240978	77649983	-	8223	21.1221	21.2716	22.4057	22.0737	17.6321	18.9636	23.1181	20.7519	19.8339	21.6527	21.1584	20.2296	22.0011	23.8394	9.42743	19.7504	19.4331	17.6454	13.6231	20.4492	21.9788	21.9223	14.9821	20.9423
ENSMUSG00000026841	Fibcd1	protein_coding	2	31703302	31736017	-	4751	133.767	107.615	169.901	87.162	124.69	136.207	154.977	144.153	123.262	154.319	132.076	124.025	118.772	147.767	52.4282	95.0851	120.424	119.67	79.4772	122.209	148.474	137.425	88.1081	136.028
ENSMUSG00000004113	Cacna1b	protein_coding	2	24493899	24653164	-	9942	74.6976	65.5388	55.9035	50.8904	44.9953	42.0347	63.419	52.6295	43.1221	61.1211	48.8145	59.5867	56.1782	68.4533	32.7747	45.887	40.2784	37.6205	37.7725	54.2915	67.5762	65.5606	42.2678	58.0341
ENSMUSG00000017679	Ttpal	protein_coding	2	163444234	163458420	+	5951	51.5444	54.9194	47.0597	58.3526	51.3534	49.9378	52.3767	55.232	55.7746	54.6528	56.0188	59.7471	51.4582	51.4865	41.6213	59.4105	49.2693	50.8554	47.2101	50.6561	54.6274	53.7046	47.4099	49.9061
ENSMUSG00000027198	Ext2	protein_coding	2	93491373	93652894	-	7328	20.6462	21.8973	25.5476	24.7201	26.0789	24.7753	25.9416	26.4963	23.6051	24.6752	24.1705	25.1874	23.6742	23.3156	17.88	23.0145	22.8612	23.4917	19.3677	22.7614	25.0117	24.1353	21.4675	25.0517
ENSMUSG00000026840	Lamc3	protein_coding	2	31777303	31835258	+	6091	9.89308	7.29634	7.44017	7.5037	5.7892	6.33332	8.28314	5.36958	6.42681	6.0672	4.60383	6.50429	7.38781	6.40542	3.85991	5.48238	5.62182	6.66838	3.32432	7.18968	7.99638	8.26574	5.64555	8.36051
ENSMUSG00000017707	Serinc3	protein_coding	2	163465192	163487051	-	3840	302.163	328.614	291.072	355.576	311.316	325.375	319.268	306.795	324.764	313.031	316.578	338.835	318.813	316.46	271.379	347.665	315.729	330.126	301.246	309.565	321.981	314.849	294.985	305.215
ENSMUSG00000001864	Aif1l	protein_coding	2	31840151	31863454	+	4032	16.832	19.3622	18.2257	19.6255	18.6743	16.5027	16.6276	19.029	21.441	16.6628	16.6428	20.3603	17.248	17.0743	18.5017	18.0386	19.3445	21.9692	23.459	14.0606	15.3565	17.9482	17.6615	16.6551
ENSMUSG00000035268	Pkig	protein_coding	2	163500306	163568074	+	3990	57.593	41.7195	57.4619	47.8593	61.4646	48.3156	45.076	67.7237	51.9056	41.5104	43.8299	41.0911	54.6532	40.0103	93.2911	46.7385	48.1848	49.8373	52.1107	59.472	35.2745	40.0872	48.4186	52.7321
ENSMUSG00000027365	Trpm7	protein_coding	2	126633485	126718150	-	11315	30.0891	29.5099	25.14	26.9396	21.7842	22.6204	26.5724	24.4803	24.6819	28.0307	24.6563	30.7408	24.9684	29.4092	18.869	30.6157	27.657	25.8685	27.3151	22.1217	28.9331	30.2622	25.0424	26.093
ENSMUSG00000035226	Rims4	protein_coding	2	163701671	163760603	-	4962	57.131	71.3743	56.1884	86.7212	72.3461	57.2175	56.7784	61.7824	60.5199	68.3846	64.6022	78.9238	70.716	54.7754	40.8505	66.539	58.107	53.642	60.3415	75.8267	63.5807	76.6732	71.4835	85.0204
ENSMUSG00000001855	Nup214	protein_coding	2	31864448	31942383	+	9659	25.0171	22.4456	19.9575	18.4234	17.2871	15.0983	22.9546	16.31	15.4151	21.4895	16.5658	18.981	21.6949	23.2228	9.63103	16.7013	14.5991	14.7805	11.7822	18.9789	23.6443	21.1709	13.3154	19.2776
ENSMUSG00000018326	Ywhab	protein_coding	2	163836880	163860508	+	3382	788.597	828.448	838.237	862.331	861.628	947.239	849.864	858.237	942.701	878.283	924.916	855.94	839.924	868.002	924.841	960.923	940.775	944.684	924.678	861.035	866.956	826.993	905.924	796.285
ENSMUSG00000087006	Gm13889	protein_coding	2	93786155	93787546	-	1392	35.6501	19.707	40.9532	20.8802	28.3121	23.1673	24.3267	46.549	23.6697	15.5766	22.5264	20.8048	28.9083	18.7713	28.4845	19.5759	19.9871	23.1569	17.1727	31.2161	13.7935	17.3293	14.5886	31.6264
ENSMUSG00000027366	Sppl2a	protein_coding	2	126732311	126775155	-	8665	30.8602	29.4345	28.9033	31.0946	26.5633	27.0298	28.8764	27.9921	28.7447	30.3383	29.1571	34.3758	28.0761	32.5099	22.029	33.2319	29.9543	31.6455	30.0864	26.9543	30.6766	31.0039	28.0295	28.5549
ENSMUSG00000051373	Plpp7	protein_coding	2	31985540	32000820	+	2078	40.0237	34.6827	50.2103	43.2202	50.9742	42.5305	39.8239	55.3299	43.3013	38.6147	41.3032	37.5731	40.8995	36.6323	42.749	36.7652	36.7908	41.4214	36.225	45.8515	37.3411	36.8484	37.2659	44.1953
ENSMUSG00000018322	Tomm34	protein_coding	2	163895460	163913089	-	3040	169.638	161.748	168.235	150.274	148.04	152.745	166.027	156.534	157.696	162.224	154.456	139.314	157.223	164.566	91.9275	150.036	151.086	146.486	116.099	153.285	161.144	156.691	126.164	150.857
ENSMUSG00000027011	Ube2e3	protein_coding	2	78698468	78751637	+	4390	73.0629	76.9786	72.9595	85.0273	86.8912	83.1539	73.1794	88.024	90.9571	79.8905	88.6725	88.187	77.3627	77.1595	101.263	92.1826	85.0701	86.0847	88.8955	79.314	75.5767	76.6769	89.3091	77.9456
ENSMUSG00000018209	Stk4	protein_coding	2	163912242	163997444	+	5860	45.691	49.0105	43.5068	48.037	40.4582	44.4438	45.4131	46.8481	44.3112	52.247	43.1901	55.1003	42.5552	47.766	26.2194	42.4935	42.2432	40.7616	40.4726	41.8455	50.3956	51.9081	44.6345	49.7524
ENSMUSG00000040164	Kcns1	protein_coding	2	164005539	164013033	-	2712	13.389	18.3812	17.3461	25.0516	21.9253	20.9225	17.2721	19.4319	19.3807	17.1281	20.9772	15.4341	20.9024	17.0699	18.1349	17.5745	15.6075	17.0799	19.2878	19.5273	15.4587	17.531	16.773	16.7705
ENSMUSG00000040174	Alkbh3	protein_coding	2	93810895	93841152	-	3159	17.4332	16.9941	14.831	15.1353	16.284	15.2483	16.4653	16.6114	15.198	16.4079	16.3073	12.9812	16.359	18.2048	19.2699	15.1191	18.6307	15.7027	18.3094	13.003	15.5854	16.0326	13.2425	11.4441
ENSMUSG00000001998	Ap4e1	protein_coding	2	126850637	126909829	+	9810	9.27116	8.85007	6.06503	6.6293	5.46928	5.1911	6.94352	6.30826	5.99757	7.17122	6.34716	7.96678	6.85932	9.63263	4.41753	7.02011	7.19931	5.47939	7.24333	5.82518	8.19707	8.77469	6.03079	5.98354
ENSMUSG00000027195	Hsd17b12	protein_coding	2	93863034	93988309	-	2407	122.049	132.473	141.346	164.677	152.042	156.493	141.171	149.584	177.788	144.031	168.015	149.674	150.532	132.598	165.311	165.575	165.232	179.409	172.764	141.131	133.522	130.449	150.681	134.409
ENSMUSG00000027009	Itga4	protein_coding	2	79085770	79163467	+	13978	11.0032	10.1362	8.08811	7.92234	6.97942	7.36672	10.7096	8.51794	7.39697	10.6659	8.07587	12.3537	8.99488	11.5062	5.37324	8.96045	7.00899	6.48547	6.05593	8.67834	11.8837	11.629	8.77495	10.1438
ENSMUSG00000001999	Blvra	protein_coding	2	126912585	126939004	+	2446	25.59	29.3441	24.6771	38.8863	37.0864	34.2543	29.4438	31.711	36.049	29.4081	36.9205	32.8043	30.9575	27.1211	52.4758	33.3404	29.6515	37.7334	43.8437	31.9675	28.3744	28.6447	36.3639	26.8187
ENSMUSG00000075256	Cerkl	protein_coding	2	79160887	79287129	-	5284	5.97197	4.98686	5.2583	3.96044	3.57221	3.53441	4.21081	4.21829	4.00852	4.92712	4.15401	5.30536	3.87096	6.97725	2.54939	4.06935	4.45529	3.53266	4.4707	4.02608	4.88384	4.88719	4.07376	4.59798
ENSMUSG00000034701	Neurod1	protein_coding	2	79282865	79287095	-	2729	33.6441	30.0481	37.1092	25.6943	25.9691	27.5982	33.7211	32.7321	30.8734	32.8249	41.8572	33.3643	30.6535	34.1457	18.9533	32.0979	46.4873	26.252	23.3928	28.3622	33.6295	32.4595	27.0864	35.8249
ENSMUSG00000074825	Itpripl1	protein_coding	2	126980692	126985362	-	3738	4.55632	2.73558	7.40745	4.29602	3.5514	4.47747	5.43022	2.05257	2.56038	5.16548	3.06785	6.30132	5.09226	3.28766	2.58386	5.56683	5.94806	6.17281	2.40752	3.90515	4.9952	5.27508	5.21536	6.23968
ENSMUSG00000027194	Ttc17	protein_coding	2	94131112	94237024	-	8984	23.7018	25.9707	22.6407	23.6009	22.434	22.2646	25.5808	22.6782	22.6595	24.8217	24.1828	25.1608	24.6166	25.4191	13.9194	23.3937	22.4984	20.816	19.0741	22.672	25.813	25.1346	19.6955	24.4796
ENSMUSG00000016995	Matn4	protein_coding	2	164231313	164247080	-	5174	10.5269	8.39945	10.7402	9.32513	8.0981	6.70626	7.92166	11.2462	7.74779	8.12135	6.80503	8.98548	8.0356	9.96199	5.23175	6.68385	7.30759	6.3971	7.26534	7.76406	7.8475	9.15033	7.56193	8.67772
ENSMUSG00000027193	Api5	protein_coding	2	94242027	94268481	-	4545	103.441	108.967	104.6	118.995	109.135	114.134	104.329	121.347	119.545	112.807	120.342	123.139	103.821	106.87	111.315	123.486	121.488	124.828	127.424	104.345	114.799	110.619	124.54	110.226
ENSMUSG00000017009	Sdc4	protein_coding	2	164266167	164285807	-	2547	102.951	108.63	119.095	135.17	125.307	131.944	131.726	108.599	129.7	127.85	130.57	132.502	118.002	99.7322	122.744	127.723	117.497	147.629	132.499	110.848	138.943	124.261	126.133	112.483
ENSMUSG00000050587	Lrrc4c	protein_coding	2	96148514	97462011	+	4626	94.5841	120.831	97.0111	132.634	111.095	103.554	115.561	109.441	114.094	112.525	126.272	123.136	121.62	122.976	83.3497	131.927	105.944	111.284	108.394	109.489	115.055	111.301	106.556	106.805
ENSMUSG00000003660	Snrnp200	protein_coding	2	127050306	127082371	+	7819	101.614	100.825	87.5143	87.7086	76.8079	74.2267	103.865	77.1402	76.3112	98.474	82.04	101.001	86.2518	100.926	44.9242	71.7668	68.2304	73.8969	64.4894	89.4095	108.836	97.8012	70.3835	91.2543
ENSMUSG00000003662	Ciao1	protein_coding	2	127082858	127089736	-	3197	80.1806	89.6809	90.1757	97.0734	104.674	100.298	91.3603	105.526	104.974	98.2423	105.676	101.239	93.1746	91.7708	119.135	100.515	103.055	106.504	118.432	87.6739	95.0183	92.5474	112.176	96.9094
ENSMUSG00000034850	Tmem127	protein_coding	2	127089828	127103027	+	4811	126.438	145.308	126.518	152.274	139.906	139.366	139.758	139.922	145.906	146.539	147.934	154.647	141.151	135.805	105.107	145.39	135.876	138.691	129.829	144.935	139.391	144.282	131.274	140.25
ENSMUSG00000027007	Itprid2	protein_coding	2	79465696	79503310	+	5599	58.9076	57.7399	59.0191	56.9858	49.3337	49.8147	56.7153	46.5614	50.7062	57.1841	50.0198	66.2481	57.2729	59.5607	31.5499	52.6507	55.0425	54.2687	40.8356	49.8188	59.0843	57.2418	53.6306	59.2401
ENSMUSG00000017734	Dbndd2	protein_coding	2	164328026	164332687	+	4389	67.7611	81.3421	59.2672	74.5173	61.5481	56.8282	67.9709	60.5207	70.6374	67.1435	65.5448	81.0808	71.8641	70.4081	42.9697	73.4198	68.7	66.0402	72.3415	67.4207	73.0654	74.5735	68.8478	66.8257
ENSMUSG00000027367	Stard7	protein_coding	2	127112138	127139287	+	5567	105.075	107.383	100.749	107.539	112.3	106.967	104.599	114.221	112.254	109.937	110.544	118.109	100.313	103.668	97.4767	114.29	108.561	109.518	106.961	103.32	112.345	106.134	104.716	100.779
ENSMUSG00000039262	Prrc2b	protein_coding	2	32041094	32124549	+	11262	254.243	215.609	199.004	160.353	155.97	135.482	207.938	152.6	142.38	190.385	147.719	189.955	196.069	209.704	90.9523	136.352	128.526	124.833	106.303	190.969	207.575	203.829	134.42	208.527
ENSMUSG00000017721	Pigt	protein_coding	2	164339440	164350221	+	3856	89.3019	83.4827	88.7782	80.7283	80.3301	72.9143	90.7795	85.4288	72.4263	81.8629	73.1179	61.1851	91.757	82.9561	45.0861	72.21	71.9368	67.3246	50.8584	80.1441	88.1672	83.6874	63.2673	87.631
ENSMUSG00000027165	Iftap	protein_coding	2	101391126	101479877	-	4289	24.1484	27.3259	28.3029	32.2062	32.0155	30.9087	27.2808	27.5383	33.6181	29.4836	36.3669	31.1322	28.7696	27.9853	30.549	31.9979	31.7689	32.5206	37.8774	29.0745	28.2155	28.9846	31.0915	27.7342
ENSMUSG00000017723	Wfdc2	protein_coding	2	164404333	164410430	+	1140	8.19042	5.43364	34.626	12.7479	10.1286	23.2754	25.7665	1.37553	4.06004	20.4081	9.43062	17.0036	13.475	12.2453	16.9447	13.5596	19.712	31.9145	7.97636	12.3085	14.1385	14.1359	28.0265	23.1023
ENSMUSG00000027164	Traf6	protein_coding	2	101508774	101532014	+	7883	15.6612	16.3019	13.4423	15.5687	12.5951	12.0398	14.583	11.9779	13.0167	14.8269	13.3199	18.5158	14.128	15.635	6.69038	14.8829	11.5987	12.5962	10.0842	13.4217	16.0331	15.9732	12.3481	14.387
ENSMUSG00000039254	Pomt1	protein_coding	2	32126602	32145017	+	6442	16.3461	15.3849	14.605	15.4417	13.5127	12.9904	13.861	14.2052	14.2356	16.2272	13.2398	13.5945	13.4392	16.4468	9.50868	13.4437	13.9717	12.8918	13.1839	13.2446	15.5315	16.7805	12.3361	14.4673
ENSMUSG00000076434	Wfdc3	protein_coding	2	164573100	164587851	-	2530	3.17797	2.60381	3.33252	2.55613	3.14278	2.46058	2.6229	3.91804	2.51158	3.00269	3.08079	2.77774	2.90387	2.31081	5.07335	2.9766	4.04158	2.90342	3.48294	2.59415	2.50651	2.96717	4.70894	2.76568
ENSMUSG00000027371	Fahd2a	protein_coding	2	127278135	127286470	-	1463	45.9751	43.4825	49.4439	48.0281	62.8557	56.0144	47.6263	58.7598	55.9272	48.0318	59.0332	45.608	51.0733	51.3789	80.5247	54.1843	53.2317	57.1206	68.0485	49.0379	48.824	48.5754	49.8776	40.9856
ENSMUSG00000002550	Uck1	protein_coding	2	32145014	32150171	-	2751	66.5615	59.7944	66.8336	63.1806	69.2418	63.3986	59.347	76.6666	64.0761	67.5123	59.6621	66.4475	58.2371	58.2037	79.5955	63.3222	69.5839	65.9689	74.4559	57.587	65.2164	68.0383	73.129	66.5903
ENSMUSG00000032841	Prr5l	protein_coding	2	101544630	101713359	-	4967	15.2997	17.2417	14.5055	16.4724	14.3934	12.9647	13.7137	14.7366	15.9202	13.096	13.0048	15.3771	16.4552	14.9892	11.0531	13.3862	14.2668	16.1982	15.5326	11.9378	13.6715	14.7308	10.1666	11.309
ENSMUSG00000017299	Dnttip1	protein_coding	2	164587903	164610527	+	2122	58.9129	61.0696	55.9869	58.3496	60.6371	62.6653	63.326	58.8276	62.9952	58.1754	61.0079	59.1761	59.5263	63.2551	51.2053	54.6347	57.5438	57.3414	59.2851	54.6595	58.316	59.7631	54.2932	59.2624
ENSMUSG00000027163	Commd9	protein_coding	2	101716592	101731991	+	1602	56.503	49.1615	60.225	64.544	73.8888	66.889	54.0933	73.0285	68.2627	60.8567	61.405	59.1498	59.2534	51.762	85.9132	61.1114	63.3824	69.4807	73.8473	61.1706	54.209	58.3561	69.8883	62.2408
ENSMUSG00000036893	Ehmt1	protein_coding	2	24679940	24809626	-	8116	25.5337	25.3924	20.9658	22.0514	20.1733	18.8741	23.1583	20.5977	21.1779	22.884	20.2562	24.0836	22.25	23.551	15.8778	21.598	20.6562	19.5498	19.5432	20.2168	24.439	24.3449	17.6818	22.9427
ENSMUSG00000079056	Kcnip3	protein_coding	2	127298418	127364014	-	3546	128.682	150.174	130.665	171.125	179.522	151.641	133.336	141.715	165.945	157.642	167.888	157.438	144.747	138.223	126.153	153.245	145.386	138.329	150.528	167.823	140.285	144.409	160.313	153.037
ENSMUSG00000048058	Ldlrad3	protein_coding	2	101780548	102016730	-	6023	15.0287	16.2593	12.694	14.8149	12.5816	12.4199	13.7721	13.966	13.5067	13.3093	13.0749	13.5145	16.7444	15.2336	8.37667	13.3918	13.5618	12.7125	10.8949	10.6151	13.0439	14.0592	10.4521	12.876
ENSMUSG00000050373	Snx21	protein_coding	2	164627743	164635728	+	4760	24.1927	21.5856	27.1327	23.5392	26.1458	21.5899	21.4241	30.1314	21.9029	20.1491	22.8683	20.1667	25.5019	20.0777	25.4971	21.2543	21.2567	20.6244	19.9499	23.6302	18.7624	20.7755	20.6202	26.2353
ENSMUSG00000044627	Swi5	protein_coding	2	32168828	32178081	-	5551	81.3149	92.0173	85.1777	93.9082	98.4369	101.704	91.3815	90.4675	102.728	93.0043	100.969	93.5744	97.8644	93.0691	153.047	100.339	107.695	106.938	126.826	94.8729	92.217	95.8012	125.066	92.7361
ENSMUSG00000027189	Trim44	protein_coding	2	102130464	102238173	-	5645	270.574	301.013	241.892	268.834	232.741	229.2	278.206	229.58	249.353	273.47	257.504	294.298	271.194	299.118	138.364	271.272	236.11	222.96	196.669	257.348	300.332	289.888	223.95	264.503
ENSMUSG00000075012	Fjx1	protein_coding	2	102279711	102282844	-	3134	46.3445	44.9261	50.6869	50.6601	61.1328	55.8136	48.8248	56.0751	55.5696	45.4752	54.2577	46.4744	56.5011	45.1137	52.1072	48.0904	46.474	49.0831	37.5988	47.0832	41.2838	41.3912	35.2495	47.4441
ENSMUSG00000017307	Acot8	protein_coding	2	164634685	164646801	-	1997	27.2741	19.7434	25.1399	18.375	23.7511	20.5947	18.5206	32.3907	22.0771	19.4168	17.6311	17.673	19.1053	19.5968	32.0735	16.9698	21.017	20.8583	21.8279	21.4757	16.3626	19.3469	19.9311	21.3637
ENSMUSG00000045822	Zswim3	protein_coding	2	164647018	164664050	+	2708	12.3871	14.7775	16.0273	14.2482	18.5874	14.886	16.721	14.9936	16.831	15.5754	16.6742	19.3924	15.5997	18.2407	11.2161	20.3448	14.5768	16.2116	16.0623	15.67	17.0753	16.7807	14.1481	18.7332
ENSMUSG00000027188	Pamr1	protein_coding	2	102380357	102473386	+	6046	12.0115	20.507	11.7425	22.1859	20.4702	17.0652	15.4145	17.1827	18.2172	13.9917	18.0486	16.3754	19.18	15.0178	18.8546	20.6669	13.8445	17.5669	20.9317	18.2109	13.8684	17.0022	16.3014	15.431
ENSMUSG00000059173	Pde1a	protein_coding	2	79664797	79959802	-	6012	133.493	162.481	179.444	209.118	179.236	205.194	206.894	197.978	195.246	207.679	208.643	203.486	183.192	205.027	159.659	209.453	173.343	200.955	203.468	169.173	206.741	201.884	192.242	188.029
ENSMUSG00000017764	Zswim1	protein_coding	2	164664606	164668791	+	2781	43.8645	39.2443	42.6166	37.5726	40.724	36.9536	42.7756	43.941	37.2636	37.0485	35.7268	30.8243	43.7395	41.3585	27.0987	33.0655	35.0579	35.3011	27.4723	39.3064	40.3166	38.691	27.0667	42.179
ENSMUSG00000039873	Neurl2	protein_coding	2	164672652	164675376	-	1014	8.6966	5.81793	9.16524	5.80444	7.90965	7.04512	6.7368	7.84272	6.96286	5.30678	8.65869	4.56967	9.71537	6.94229	8.89845	5.96101	7.26988	8.43739	6.37895	7.25375	4.51671	4.54069	5.07349	6.61304
ENSMUSG00000026972	Arrdc1	protein_coding	2	24815364	24825264	-	2510	13.1232	14.7289	13.8562	13.4615	14.9026	13.58	13.6467	13.8559	11.9391	11.9488	13.742	12.461	15.2005	14.0704	16.8096	13.9357	14.1161	12.7391	15.9101	13.8405	12.2464	13.9571	13.1607	12.7383
ENSMUSG00000026974	Zmynd19	protein_coding	2	24839804	24852087	+	4168	30.6366	30.7613	29.2854	34.1872	35.0849	32.4427	30.0161	35.271	34.3117	32.9406	32.4574	37.6317	31.9483	30.6298	31.4968	34.377	30.1238	33.4025	34.4563	32.4706	32.9228	31.9153	32.0266	35.1612
ENSMUSG00000027006	Dnajc10	protein_coding	2	80145810	80184387	+	5004	68.1926	70.3233	72.5084	83.002	84.3401	82.8216	77.0518	81.5769	85.1424	80.7623	87.4603	86.3792	78.1975	79.4706	95.9232	92.1786	82.7342	93.7763	88.104	72.4766	78.9761	74.9895	81.8948	75.0624
ENSMUSG00000034800	Zfp661	protein_coding	2	127416582	127429014	-	5165	10.2775	10.9079	10.1653	10.3121	11.4187	10.5709	10.9207	9.82368	11.5736	11.5061	11.0493	13.083	10.1024	13.0748	10.7032	13.0073	11.0495	10.9425	12.4143	10.4066	11.3058	12.4607	10.6681	10.1416
ENSMUSG00000027004	Frzb	protein_coding	2	80242314	80277969	-	3237	29.7797	23.3885	37.7675	26.5107	28.1734	30.8021	38.438	37.4396	34.9224	34.2985	32.4653	33.4485	31.1043	34.6845	22.2605	28.683	27.0339	32.0368	22.5886	27.0574	36.1881	29.901	23.1283	28.4313
ENSMUSG00000026975	Dph7	protein_coding	2	24852412	24862175	+	2365	49.4234	50.0138	46.4263	53.2145	57.798	56.0971	49.0619	59.9583	55.9918	55.7782	58.2246	49.0467	49.9153	50.5505	64.5366	50.8646	51.6815	55.9807	62.4688	46.7467	51.2069	50.4061	52.2066	42.5304
ENSMUSG00000027374	Mrps5	protein_coding	2	127429142	127448749	+	6578	37.3129	39.8942	34.6797	41.2692	37.3981	37.1414	38.8391	38.2184	38.1627	38.4239	40.6278	39.6938	39.7379	40.3938	29.0761	38.0662	39.7651	37.232	38.1926	35.4201	39.4319	40.9318	38.5277	37.8952
ENSMUSG00000036850	Mrpl41	protein_coding	2	24864129	24865110	-	888	179.529	195.871	209.099	234.436	268.156	265.017	227.704	245.899	264.233	211.29	258.885	223.507	234.664	209.47	485.585	238.016	249.846	261.691	312.793	233.453	203.527	201.538	288.449	223.696
ENSMUSG00000005089	Slc1a2	protein_coding	2	102489004	102621129	+	13133	772.488	852.07	698.537	694.838	624.077	642.332	735.824	559.892	682.959	752.524	696.732	782.306	736.845	786.47	397.966	694.993	693.731	622.577	515.382	747.666	782.428	770.461	586.546	725.701
ENSMUSG00000027375	Mal	protein_coding	2	127475146	127498615	-	2778	427.853	491.084	424.867	490.096	423.061	421.88	440.091	428.857	498.194	423.355	427.798	455.719	435.644	445.342	446.673	470.194	508.204	562.161	547.171	446.198	412.637	430.816	435.63	347.907
ENSMUSG00000017760	Ctsa	protein_coding	2	164674793	164681939	+	4715	114.344	106.331	115.744	112.316	117.327	115.387	120.251	111.52	109.295	114.446	110.511	99.2245	112.738	108.533	97.032	104.596	112.417	121.225	103.644	105.431	110.137	107.926	99.6631	105.345
ENSMUSG00000027378	Nphp1	protein_coding	2	127582652	127630774	-	2708	40.9286	42.9528	41.5719	43.0934	42.8175	44.5071	45.4062	41.1135	42.2659	44.8267	41.3216	48.6521	43.9937	41.5041	38.8106	43.3974	41.4473	48.2838	48.81	40.1153	45.469	42.4692	43.9942	42.5983
ENSMUSG00000051319	Mtln	protein_coding	2	127633308	127634408	-	800	78.4574	67.7199	106.588	89.9205	111.49	96.9509	77.8259	125.238	104.728	79.628	102.022	85.1432	84.1125	73.6759	202.542	90.9147	91.5512	104.891	107.804	91.0926	61.9834	65.3105	89.6907	79.2041
ENSMUSG00000017754	Pltp	protein_coding	2	164681438	164699553	-	2562	181.615	133.246	208.897	152.7	165.432	171.165	165.693	148.84	136.595	142.545	131.519	115.509	178.736	142.133	105.061	132.506	165.909	178.404	102.012	173.757	143.596	155.609	112.766	167.282
ENSMUSG00000027002	Nckap1	protein_coding	2	80330856	80411608	-	4964	609.309	621.689	600.78	554.824	551.347	598.485	627.004	583.921	587.098	649.392	622.714	633.781	544.309	638.412	424.854	599.548	592.117	601.749	532.752	560.39	670.309	596.886	546.82	572.017
ENSMUSG00000039849	Pcif1	protein_coding	2	164721224	164736374	+	6544	41.9061	40.3869	37.8466	36.2094	41.322	36.118	38.9812	38.5453	35.3281	36.2292	36.9097	36.218	40.6715	37.0119	24.3528	33.6911	33.8851	35.3125	27.1889	37.6791	37.6314	34.9957	28.177	34.2012
ENSMUSG00000027001	Dusp19	protein_coding	2	80447389	80462074	+	2992	23.5496	25.1394	26.6743	28.1229	23.2242	23.0234	22.9943	26.2985	29.1035	28.8816	24.3141	31.3349	24.4711	26.9173	23.0639	26.892	28.1349	28.3058	28.6053	24.8101	26.7878	28.2012	28.642	24.5556
ENSMUSG00000039834	Zfp335	protein_coding	2	164733802	164753677	-	4743	45.4237	36.5265	36.9261	27.4382	27.0267	23.281	31.418	34.5492	23.6519	32.3341	24.3669	29.6991	31.1556	33.13	19.2114	25.4462	24.9427	20.8623	20.7724	30.8722	31.2156	35.981	23.2059	33.2959
ENSMUSG00000026999	Nup35	protein_coding	2	80447580	80489250	+	3366	16.4125	16.5332	15.8829	18.3492	19.3086	18.4036	14.699	19.6994	19.9034	17.9143	19.4566	18.9053	16.7419	16.9435	27.8258	19.9592	19.569	20.4367	25.3713	15.3635	18.1071	19.2394	24.8965	16.919
ENSMUSG00000002546	Golga2	protein_coding	2	32177396	32197933	+	5500	107.314	111.409	95.3221	92.9294	90.5247	83.5355	101.615	87.661	82.3421	97.0608	89.8026	105.605	101.899	103	58.02	84.7486	80.7207	80.6056	77.585	93.9421	105.739	110.484	84.8477	105.912
ENSMUSG00000070866	Zfp804a	protein_coding	2	81883566	82090223	+	5245	28.8951	31.6246	28.953	24.9229	22.2913	22.123	32.5787	24.5583	23.856	30.5067	27.0395	30.14	28.6353	32.6661	10.0553	25.2778	21.15	24.5171	18.9809	25.5874	34.0549	30.2282	18.8167	30.1647
ENSMUSG00000036833	Pnpla7	protein_coding	2	24866045	24944069	+	7496	14.1976	13.6545	13.919	12.9021	13.2084	13.0562	17.7313	12.5665	15.6248	15.1173	15.4896	12.4351	13.3761	13.0996	8.73115	11.9896	12.7685	12.6585	11.3677	14.3411	15.1924	13.0056	10.3668	11.6682
ENSMUSG00000027091	Zc3h15	protein_coding	2	83474779	83494966	+	2789	155.116	171.792	173.791	197.563	183.054	183.36	182.998	185.963	203.195	193.28	204.109	204.38	180.742	185.622	155.154	208.909	185.104	192.824	203.115	189.598	197.121	194.766	203.292	198.269
ENSMUSG00000027087	Itgav	protein_coding	2	83554741	83637260	+	10744	23.8104	32.5791	24.1397	36.9199	25.2072	23.7751	27.5395	23.3731	26.8406	25.1306	27.526	29.1759	29.256	26.9632	20.9718	30.2692	25.4417	26.6803	22.7115	26.457	27.9705	26.579	24.1808	26.3943
ENSMUSG00000048388	Fam171b	protein_coding	2	83642980	83713830	+	5744	279.201	317.153	286.579	320.368	304.118	314.689	325.416	307.269	316.497	319.895	337.993	337.453	308.234	321.091	258.639	339.292	300.391	312.683	297.581	286.639	335.651	310.524	298.01	294.324
ENSMUSG00000014355	Anapc1	protein_coding	2	128452024	128529311	-	16714	33.4718	32.5018	26.7699	27.4497	24.5515	23.7274	29.8881	25.8071	25.7677	30.7604	27.0316	32.5192	28.1118	32.8943	17.412	27.9827	24.9618	25.2009	23.0179	26.2213	32.7557	30.3739	21.7402	26.3279
ENSMUSG00000014361	Mertk	protein_coding	2	128540876	128644814	+	4336	46.2779	55.8055	42.5797	57.1115	41.6506	44.672	52.4622	42.6485	47.4561	54.751	40.973	52.043	46.9225	44.3022	32.5626	47.8308	38.2524	44.7842	41.3584	43.8176	60.999	58.3335	42.9626	46.014
ENSMUSG00000017740	Slc12a5	protein_coding	2	164802722	164841647	+	7447	339.468	325.006	290.775	282.895	249.816	231.392	299.131	271.114	226.812	291.764	245.927	281.988	279.125	299.397	158.229	231.803	219.977	215.683	186.025	288.875	304.972	303.571	230.37	303.946
ENSMUSG00000039804	Ncoa5	protein_coding	2	164842277	164876787	-	4383	76.4737	72.0093	65.0099	70.3918	59.487	62.6804	66.2828	76.4221	64.5055	72.8866	61.8735	74.4963	62.9338	69.9056	52.2489	64.1155	67.6548	61.3985	66.7728	60.4648	71.176	77.1191	66.8108	72.1722
ENSMUSG00000014353	Tmem87b	protein_coding	2	128660038	128696181	+	8395	27.1361	27.0315	25.5303	27.6111	27.1212	26.9387	27.9801	27.8117	29.5851	28.2599	28.8249	30.6334	27.2586	28.169	22.6921	31.7512	27.5752	28.9368	27.5254	26.2441	29.523	28.8176	26.5281	26.2319
ENSMUSG00000027386	Fbln7	protein_coding	2	128704901	128738954	+	3228	5.30297	3.50283	4.63022	5.51501	3.19146	4.23642	3.74871	4.28529	3.83978	3.01531	3.35827	4.73699	4.68123	3.73316	2.24406	3.9599	4.19899	5.7827	3.2235	4.41697	3.32876	5.05425	3.5649	5.50944
ENSMUSG00000027387	Zc3h8	protein_coding	2	128768188	128785997	-	1624	16.5562	19.2529	18.0528	24.6088	20.819	19.1665	17.8469	22.6222	22.1723	19.4423	21.2392	22.3978	19.9976	20.8651	22.9285	24.8334	20.2067	19.902	27.3032	18.883	18.9276	23.0509	24.0087	21.3635
ENSMUSG00000042851	Zc3h6	protein_coding	2	128809322	128860483	+	5668	17.2665	19.446	16.0247	18.7555	15.8215	15.8266	20.4541	16.5007	16.318	17.6612	18.0826	17.6854	18.1908	22.166	9.52913	18.269	17.9773	16.6648	13.8927	14.8535	20.6515	17.9771	11.871	13.0652
ENSMUSG00000027394	Ttl	protein_coding	2	128907862	128938203	+	5945	45.6922	54.2637	43.3521	54.7814	49.2769	45.3705	47.9319	46.5268	47.0426	47.7463	47.0484	53.611	50.9344	46.6415	32.3644	48.6197	40.3792	43.435	43.1422	49.7745	48.4158	49.8695	42.5389	48.992
ENSMUSG00000053166	Cdh22	protein_coding	2	164953427	165076773	-	3702	16.3941	16.9715	17.8058	20.6094	18.1725	15.2171	16.8708	23.3424	14.8971	13.5523	16.8195	14.6027	18.8758	13.9876	19.4987	14.1327	14.1315	12.2789	12.5598	16.3838	14.3224	15.8169	15.9445	19.2423
ENSMUSG00000027395	Polr1b	protein_coding	2	128942915	128968514	+	5805	15.608	14.9559	14.161	14.6327	13.5305	12.0073	13.4487	14.5581	13.7707	15.6086	14.029	16.0707	13.3319	15.1274	11.7124	16.404	13.8868	13.0411	13.1127	14.1131	15.1269	15.8114	12.0573	14.1631
ENSMUSG00000037938	Chchd5	protein_coding	2	128971620	128975400	+	1727	25.1304	23.3425	23.9663	26.8857	28.7855	25.4691	24.976	28.9909	31.7064	27.0804	26.5089	21.2856	24.751	25.9076	30.833	24.5572	30.2236	28.3227	31.5914	27.7163	23.4597	25.1536	23.831	24.3098
ENSMUSG00000005087	Cd44	protein_coding	2	102641486	102731970	-	6776	2.38592	2.9166	3.28038	5.07226	6.52025	6.0696	3.54287	5.34746	6.61068	5.4305	6.37291	5.08315	4.31231	4.43727	3.71352	6.99008	6.75555	5.77744	5.07728	5.62786	3.39253	4.90419	5.83406	4.79031
ENSMUSG00000059588	Calcrl	protein_coding	2	84160970	84255755	-	4882	7.13666	6.18295	8.2033	7.32286	9.06399	9.36501	8.43544	7.38762	9.57705	7.31036	8.57004	9.33309	9.30286	7.79618	9.55349	9.47866	9.49818	10.6741	8.96721	8.50659	8.87614	7.62689	8.45792	8.1019
ENSMUSG00000027397	Slc20a1	protein_coding	2	129040684	129053536	+	5580	121.331	133.987	105.854	133.658	113.414	104.852	110.599	115.119	116.885	124.217	120.932	130.553	117.449	132.207	89.1872	129.775	127.591	101.38	122.605	120.439	119.739	136.614	117.38	124.143
ENSMUSG00000010914	Pdhx	protein_coding	2	102851420	102903858	-	3930	55.9644	58.7936	57.8272	67.1162	67.9097	70.5026	64.0401	67.3754	67.5693	66.9111	70.7836	68.0505	62.5616	64.4838	62.5723	67.1439	64.4105	69.8171	72.4181	61.5605	63.8045	62.959	65.7275	63.7006
ENSMUSG00000010911	Apip	protein_coding	2	102904020	102922989	+	1000	55.7631	56.0441	55.8571	66.3413	64.3013	61.1301	56.991	64.5722	73.0353	62.5154	66.2077	69.3502	57.3551	53.9296	89.7219	70.3536	71.9331	70.7774	90.1806	62.803	59.1869	60.8563	75.6786	61.1281
ENSMUSG00000017664	Slc35c2	protein_coding	2	165118474	165129744	-	3914	69.9102	56.6224	69.3238	56.0474	61.4039	59.6312	62.4319	68.7955	59.4876	63.0399	56.0573	59.5089	60.4071	61.76	43.2167	55.8486	52.4924	57.4068	44.9314	58.1404	61.9051	67.794	52.541	61.627
ENSMUSG00000027082	Tfpi	protein_coding	2	84263199	84307119	-	5463	4.52608	4.4275	3.33221	6.58396	5.12579	5.82843	4.71592	4.10058	6.23221	3.43303	4.55908	4.48125	5.76137	4.14965	6.39728	6.11261	5.94162	7.0711	5.47391	5.34411	4.57872	4.9286	4.65895	4.67859
ENSMUSG00000027187	Cat	protein_coding	2	103284194	103315505	-	2613	107.398	112.245	120.046	113.013	107.853	110.529	125.448	97.1973	111.953	110.902	110.437	104.477	121.699	116.437	80.8811	108.267	119.626	122.733	100.918	110.603	118.985	110.32	96.1612	106.816
ENSMUSG00000006476	Nsmf	protein_coding	2	24944367	24952893	+	4896	603.716	513.404	625.191	436.572	564.597	541.993	523.256	569.336	518.726	527.007	492.786	496.173	508.353	518.925	422.734	460.07	504.271	490.627	448.974	517.927	515.862	508.13	487.995	534.089
ENSMUSG00000032724	Abtb2	protein_coding	2	103396655	103547562	+	6032	9.20155	7.90561	8.99012	8.70944	8.03515	7.49498	7.78175	9.22872	7.94627	7.95008	7.50056	8.01464	8.40123	7.51642	4.59292	6.83376	6.76093	7.00581	5.43932	7.78527	7.62195	8.81121	6.64342	8.03951
ENSMUSG00000037902	Sirpa	protein_coding	2	129434755	129472509	+	4911	381.766	424.064	366.969	422.795	391.744	388.514	405.988	370.564	384.638	423.576	396.126	372.519	396.896	404.1	300.103	406.063	387.803	353.103	321.581	387.449	418.356	407.647	358.345	387.089
ENSMUSG00000027400	Pdyn	protein_coding	2	129528485	129541753	-	2887	31.2937	30.0043	29.0715	34.1796	29.4814	23.0124	25.1489	27.9339	33.9118	26.5057	26.5018	27.927	26.1419	26.6977	26.72	28.4192	27.3049	29.904	27.2429	26.7708	28.5247	24.3731	21.6649	22.6547
ENSMUSG00000037885	Stk35	protein_coding	2	129642437	129674207	+	6195	24.8827	25.4576	20.3064	21.793	18.393	16.8854	21.0297	19.0295	18.3236	22.0731	18.569	26.9891	20.4572	22.4374	11.1597	21.8653	17.7723	17.1304	14.4813	19.5995	21.9941	23.46	17.155	23.0761
ENSMUSG00000078202	Nrarp	protein_coding	2	25070770	25073351	+	2582	19.2865	17.0218	22.7836	23.1328	29.4828	25.1379	22.7527	22.2323	24.1847	18.6954	28.522	24.4065	28.4862	23.151	25.6434	26.9407	23.0243	21.153	19.3513	21.0364	18.6249	16.6692	14.2094	19.7226
ENSMUSG00000059555	Tor4a	protein_coding	2	25082978	25086898	-	3301	6.02379	6.01673	8.73637	7.72636	6.17893	7.07975	7.68637	5.92102	6.13137	6.49657	5.42811	7.15891	7.30916	6.54217	4.42737	4.68282	8.96865	9.26763	4.85611	7.30165	6.85716	6.73147	7.30022	8.41997
ENSMUSG00000027185	Nat10	protein_coding	2	103551601	103591615	-	7199	31.3201	28.3537	21.5868	24.7492	21.8401	21.1224	25.4847	24.0616	21.3801	26.3375	23.3218	26.4111	23.6346	27.6613	18.4122	24.0876	22.7919	20.9716	23.9989	23.3107	28.0414	28.0855	22.7549	24.0696
ENSMUSG00000026825	Dnm1	protein_coding	2	32198483	32243275	-	5249	967.058	923.119	936.98	824.571	780.865	817.439	970.258	840.962	740.184	925.767	823.472	719.661	873.863	955.643	459.99	764.268	753.366	740.878	592.532	898.175	959.202	960.52	745.543	945.78
ENSMUSG00000013465	Nelfb	protein_coding	2	25089724	25101501	-	3432	80.585	81.0763	75.2632	83.3126	83.8478	81.2682	73.4748	88.4766	78.494	81.4623	80.8981	81.0752	75.0939	73.5974	66.0605	78.1283	73.1678	81.912	84.0736	75.7687	77.7079	81.3399	74.5549	72.1227
ENSMUSG00000027184	Caprin1	protein_coding	2	103593286	103627994	-	10219	110.05	120.125	113.539	123.546	105.21	108.854	119.083	117.723	117.96	126.487	119.592	134.239	112.317	120.878	84.5906	118.997	118.397	115.477	116.786	112.228	128.86	129.026	121.405	129.983
ENSMUSG00000044628	Rnf208	protein_coding	2	25132941	25134274	+	1334	300.387	242.343	287.501	242.174	283.614	264.161	282.886	292.235	240.226	245.349	235.864	180.332	307.222	248.018	177.576	223.954	228.348	209.7	160.08	273.565	226.99	237.626	182.066	283.244
ENSMUSG00000032698	Lmo2	protein_coding	2	103788331	103811261	+	2166	35.0448	35.3164	33.0867	33.5806	38.3054	34.1592	33.5203	36.3533	40.3831	32.7348	37.7225	38.9346	39.0065	37.5677	36.4944	37.6046	36.5586	39.3395	38.8215	34.5849	32.693	31.562	33.2518	35.1312
ENSMUSG00000039205	Ciz1	protein_coding	2	32242339	32270982	+	8604	39.7204	37.5739	30.0547	30.7407	24.7025	21.8246	33.0055	29.7983	23.9977	31.0133	24.8239	27.744	30.6524	37.8158	18.8175	25.6707	25.0122	21.7254	26.1377	28.9604	33.228	38.4363	29.1251	36.2234
ENSMUSG00000017670	Elmo2	protein_coding	2	165129951	165168399	-	6652	167.294	151.002	142.26	130.984	138.293	135.499	151.163	146.719	128.77	157.434	132.703	146.038	131.392	146.074	91.4354	130.074	129.193	129.928	113.359	122.787	163.269	154.773	121.543	139.668
ENSMUSG00000039195	1110008P14Rik	protein_coding	2	32267109	32271950	-	2694	72.0454	60.9135	85.5674	95.3196	94.6521	74.0968	60.6389	104.108	77.1088	61.5972	70.5354	62.7221	72.7329	53.1905	142.841	66.5747	58.1248	72.8501	78.4322	89.2583	45.3129	50.1949	64.0226	71.1737
ENSMUSG00000006471	Ndor1	protein_coding	2	25134833	25146034	-	5835	10.6827	9.99238	6.6172	7.68348	7.02669	6.27887	8.24517	6.68013	6.84322	8.84233	7.15499	8.57641	7.13962	10.2648	5.7063	7.84565	7.88576	6.14636	8.20953	7.79601	8.83022	8.90284	6.84451	6.19573
ENSMUSG00000078201	Tmem203	protein_coding	2	25145451	25146304	+	854	38.0643	32.8127	37.0225	36.4166	39.5093	38.8377	31.7673	41.2486	37.2951	34.6556	32.836	28.8472	37.4418	35.0675	43.1553	29.4716	33.1354	34.9118	31.833	29.6809	31.8682	26.6054	28.2178	26.1734
ENSMUSG00000017667	Zfp334	protein_coding	2	165216184	165230179	-	8205	14.0456	15.5663	12.7863	12.9917	12.6991	11.1817	13.9512	12.1427	12.1808	12.6247	13.2339	16.5749	14.296	14.0907	8.56526	14.2143	11.926	11.807	11.7221	13.3363	14.9101	14.6754	12.9855	14.0711
ENSMUSG00000048707	Tprn	protein_coding	2	25152630	25159568	+	2932	30.1352	32.4949	34.0497	32.0689	29.8779	25.2001	31.6526	27.7535	29.0569	29.3377	28.2034	28.7891	33.0301	30.8457	16.6441	25.8201	29.5622	30.2998	21.8691	23.7741	29.5288	31.2363	21.5633	24.8592
ENSMUSG00000026966	Ssna1	protein_coding	2	25161051	25162422	-	1276	89.5034	72.9717	90.8542	89.4621	105.933	98.4545	82.6739	117.889	96.093	87.0096	96.4015	89.3925	88.8514	76.0201	177.879	89.1496	90.7573	107.211	112.256	89.4803	70.8886	72.8731	89.8657	79.8941
ENSMUSG00000026820	Ptges2	protein_coding	2	32285908	32295784	+	5058	26.8354	27.6618	30.5349	33.8606	39.9018	36.1162	30.3103	39.5281	34.8814	31.2904	36.3465	31.4986	31.361	26.632	48.3164	30.9337	33.4032	35.5211	41.4967	33.0661	28.9755	30.4157	36.482	31.645
ENSMUSG00000026965	Anapc2	protein_coding	2	25162490	25175927	+	3445	125.303	124.809	120.896	128.916	129.331	125.782	125.631	136.099	124.06	133.091	129.328	126.388	124.781	124.785	101.779	120.691	118.967	126.431	122.015	123.735	129.902	130.658	122.257	126.888
ENSMUSG00000018459	Slc13a3	protein_coding	2	165246948	165315150	-	5215	20.4573	14.0461	12.9522	24.6344	20.7092	22.4851	17.0848	15.3245	20.0069	13.5809	11.8882	12.2468	24.1894	11.8055	17.3508	17.8418	15.1842	27.3758	12.9065	21.9373	15.504	18.5982	16.0953	18.8775
ENSMUSG00000053552	Ebf4	protein_coding	2	130137089	130212401	+	3236	20.6785	15.9517	15.159	13.3829	14.6573	12.6779	14.4752	16.0604	12.3636	12.7895	13.3722	13.5554	16.6663	18.2141	11.1533	12.769	12.7128	10.6021	12.6304	12.9384	15.1329	16.579	12.0907	13.9047
ENSMUSG00000027180	Fbxo3	protein_coding	2	103858066	103893585	+	7237	50.5084	57.1298	48.1896	67.7532	56.4824	55.4053	50.3511	60.9021	58.969	57.483	60.0656	62.2343	56.6304	54.9497	54.7183	63.1479	57.1898	58.1064	67.6161	53.5849	57.2608	58.8634	61.9387	54.8559
ENSMUSG00000027408	Cpxm1	protein_coding	2	130232695	130239494	-	2432	18.2009	18.3143	14.8127	15.8353	17.3706	20.0163	17.6957	15.705	15.7735	16.4644	12.4514	12.8606	17.8164	15.9935	12.8026	14.3012	17.6489	19.4728	14.339	16.1921	15.7537	16.3391	13.4714	15.6644
ENSMUSG00000032679	Cd59a	protein_coding	2	103926146	103945699	+	1811	19.1909	15.9076	44.5455	33.4627	25.3505	33.6422	40.0372	14.287	25.774	30.5872	25.0815	32.2811	32.0853	27.7365	39.8588	30.367	36.7657	54.2566	30.0226	30.3672	28.9857	24.8159	43.4329	36.3832
ENSMUSG00000037773	Pced1a	protein_coding	2	130259167	130266607	-	5072	24.2898	21.0332	23.7636	21.117	21.6748	19.9198	21.7801	23.9826	21.0505	22.3577	19.9778	21.9257	23.3242	22.63	18.291	19.6343	19.2459	19.6965	21.8093	22.1096	22.0016	22.9511	20.7664	22.6096
ENSMUSG00000017897	Eya2	protein_coding	2	165436952	165613647	+	2963	4.90191	3.88248	6.17607	6.44967	6.06707	8.19735	6.52119	5.53799	6.11595	4.40669	4.3843	4.7697	6.90319	5.03346	4.16039	5.55142	5.77835	7.72903	4.17619	6.14867	5.14246	6.41836	6.39673	6.03499
ENSMUSG00000026819	Slc25a25	protein_coding	2	32304499	32341434	-	7862	33.1654	35.5173	35.426	37.838	41.2631	35.0866	36.1205	37.6326	35.4624	36.2955	36.4084	39.8219	36.6779	33.9941	29.3546	37.4705	31.8946	36.3506	35.9972	36.9327	36.3416	37.1114	37.5736	39.4443
ENSMUSG00000039164	Naif1	protein_coding	2	32340469	32346965	+	4650	6.86058	7.65439	5.95463	6.9694	6.46805	6.23295	6.71569	7.29854	6.79885	7.19859	6.8012	7.55666	7.3073	6.54298	4.40014	6.94692	6.44349	6.54185	5.82617	5.88911	6.57254	7.03877	6.52164	8.19263
ENSMUSG00000068373	D430041D05Rik	protein_coding	2	103973418	104240679	-	16639	44.2067	48.739	37.3819	49.7579	35.4869	33.2798	47.3479	37.5287	35.021	49.1427	39.473	52.5215	44.1942	48.4452	21.6836	37.6015	32.6845	31.1471	30.7274	43.5523	51.8323	49.9892	34.7751	48.1271
ENSMUSG00000039157	Fam102a	protein_coding	2	32425344	32459762	+	6066	96.2458	88.0952	85.2749	72.7109	79.1602	73.5371	81.4032	79.1862	77.5171	79.4987	69.0024	81.2122	88.6199	83.771	42.5083	76.9717	74.3061	69.4945	55.031	77.1552	79.5238	83.6581	59.969	83.3569
ENSMUSG00000026810	Dpm2	protein_coding	2	32460870	32463591	+	1971	116.281	109.348	97.7056	100.276	106.957	101.38	100.855	110.104	101.732	107.037	97.5	101.246	96.956	108.235	108.709	101.754	95.4921	101.678	117.19	98.3463	100.901	103.546	99.0467	92.9919
ENSMUSG00000027411	Vps16	protein_coding	2	130266259	130286189	+	3727	96.8466	97.1358	86.7867	89.7808	90.3826	89.2113	94.8118	92.7734	84.405	99.9625	92.9322	94.488	86.488	101.226	78.1195	87.6572	84.38	90.2684	94.0447	83.0396	100.695	97.971	81.1857	54.7062
ENSMUSG00000046854	Pip5kl1	protein_coding	2	32464809	32473794	+	2494	6.34369	9.50114	4.84043	9.87681	7.98423	6.6699	5.63455	7.88183	6.8886	5.8065	6.57383	6.00726	8.40219	6.41058	10.7008	7.35027	6.19755	5.7174	9.39684	7.30494	5.33258	6.74241	8.08819	6.66331
ENSMUSG00000079442	St6galnac4	protein_coding	2	32477107	32489710	+	6482	23.0474	21.4029	23.206	19.9089	20.96	18.2317	20.49	23.6214	19.1582	20.7783	19.1566	20.5995	21.0197	19.1063	12.8222	18.1455	20.3788	17.5585	15.4599	20.2331	19.7566	21.7264	15.9359	21.2747
ENSMUSG00000027177	Hipk3	protein_coding	2	104256826	104324791	-	7987	51.4051	56.8739	54.0048	55.4048	46.5905	44.7978	54.298	46.6709	49.8466	52.4122	52.6418	64.6575	55.891	54.7792	36.2782	58.1486	48.8572	48.7333	43.8609	50.0833	56.7249	53.2733	48.6135	55.2898
ENSMUSG00000039671	Zmynd8	protein_coding	2	165626072	165740936	-	11031	70.811	64.6127	54.8056	54.1992	41.8696	41.2063	58.6532	47.3678	42.2715	59.6496	44.2716	55.7695	56.1419	63.6532	27.3271	45.4801	46.9296	39.3435	38.0546	50.6243	60.7772	64.1696	44.121	63.1676
ENSMUSG00000027176	Cstf3	protein_coding	2	104420868	104495774	+	5879	29.9701	29.736	26.6618	28.8848	25.0974	25.24	27.422	31.4836	28.409	28.0514	26.8971	32.9717	25.5188	32.3094	28.2315	29.5128	29.5475	29.7374	33.6288	24.0021	28.21	31.8206	30.9267	29.6227
ENSMUSG00000027303	Ptpra	protein_coding	2	130292198	130398044	+	10848	100.776	104.758	105.666	102.758	107.026	106.663	113.186	106.014	106.847	111.785	108.487	108.345	105.266	111.295	82.5443	102.789	110.853	108.773	106.048	100.599	114.918	108.627	99.6022	104.905
ENSMUSG00000027175	Tcp11l1	protein_coding	2	104487633	104542501	-	6877	16.7327	17.7144	10.7554	13.905	9.47085	10.1801	13.2396	9.58504	10.4149	15.2237	11.6858	18.9896	12.9776	16.6036	6.96685	10.821	9.99314	9.27402	10.428	13.4105	16.5086	15.4425	11.9102	15.4176
ENSMUSG00000027173	Depdc7	protein_coding	2	104552129	104573223	-	2096	5.93962	6.61428	6.7652	6.17081	5.44289	5.01504	5.35427	6.01184	5.27729	5.77644	6.06961	9.17443	6.77131	6.31859	6.18448	9.26601	6.41004	7.09166	7.60319	4.58896	6.72334	7.06761	6.78203	7.09399
ENSMUSG00000037740	Mrps26	protein_coding	2	130405662	130410615	+	4358	36.5418	32.8495	46.4759	34.8976	43.4711	38.7326	35.1117	52.3797	38.6121	34.1919	37.4974	33.4569	37.9501	32.087	57.7685	34.3789	34.949	39.4618	40.8915	39.2601	31.4874	29.3985	33.0844	36.3042
ENSMUSG00000026811	St6galnac6	protein_coding	2	32489721	32509541	+	4815	110.604	113.209	114.136	114.465	128.662	119.561	103.262	124.173	117.762	111.198	117.445	115.304	115.546	99.1923	110.879	111.561	114.478	105.911	111.752	113.111	109.057	116.058	116.853	112.018
ENSMUSG00000027301	Oxt	protein_coding	2	130418093	130418974	+	537	0.965972	0.183097	0.178417	1.62375	5.15018	0.760175	0.726907	3.1287	0.438258	0.147362	0.333672	1.58194	2.33202	1.33311	0.236657	4.24406	0.664233	2.41395	1.92024	1.47506	0.164015	0.186392	0	1.26682
ENSMUSG00000037727	Avp	protein_coding	2	130422540	130424474	-	577	0.449503	0.681615	1.16234	1.63712	5.51213	1.23808	1.1839	5.04712	0.951712	0.274293	0.31054	1.33843	3.90664	1.24069	3.96452	9.10182	0.412124	2.39638	3.89918	1.96115	0.915866	0.173471	0.469262	1.85271
ENSMUSG00000027300	Ubox5	protein_coding	2	130431922	130471958	-	5585	14.907	14.1719	14.2385	16.0158	15.45	16.2262	16.215	16.0942	15.9425	16.3226	16.4905	14.92	15.6658	15.8728	11.5594	13.7146	14.2635	15.3652	13.4782	13.271	16.4166	14.8033	12.9686	13.3289
ENSMUSG00000079043	Fastkd5	protein_coding	2	130455760	130471947	-	3015	4.76001	6.45703	6.76866	6.57944	7.59063	6.39739	6.63529	7.07708	7.70172	6.24669	8.52822	8.22222	6.97796	6.6483	8.55663	10.8456	6.98006	8.36963	9.20328	7.58143	7.88739	6.50685	8.89077	6.99459
ENSMUSG00000074994	Qser1	protein_coding	2	104585140	104647105	-	9191	12.9621	13.9606	10.6953	11.0287	8.16966	8.59422	12.1148	8.12848	10.1058	11.8558	9.30903	13.7885	11.9539	14.4355	5.30961	11.9132	9.01661	9.20515	8.28193	10.3297	13.6747	12.1753	8.89684	12.3184
ENSMUSG00000027678	Ncoa3	protein_coding	2	165834556	165913390	+	7895	37.2318	39.4288	28.1422	29.8751	23.6105	22.0136	29.8386	25.1892	24.7418	31.4329	23.0587	35.0384	29.355	32.4617	13.7789	26.7962	25.1048	21.3011	22.2157	25.6559	32.6198	34.6236	24.0241	30.749
ENSMUSG00000037703	Lzts3	protein_coding	2	130474759	130484723	-	4252	274.145	242.2	242.792	203.583	202.188	178.306	210.942	224.489	182.689	211.364	182.701	208.634	211.327	224.484	133.122	181.33	190.986	166.193	168.878	212.185	205.255	217.134	173.717	228.992
ENSMUSG00000026817	Ak1	protein_coding	2	32511770	32525070	+	2593	170.775	177.118	201.337	207.873	218.649	207.807	196.943	218.874	193.715	185.245	199.325	181.17	201.52	177.06	206.629	181.212	187.724	194.868	197.681	205.021	174.351	186.791	192.135	196.315
ENSMUSG00000068290	Ddrgk1	protein_coding	2	130495880	130506579	-	2084	127.359	129.037	134.428	128.939	138.15	128.155	130.507	131.114	122.754	117.599	123.639	114.433	139.451	122.29	142.391	116.207	124.147	131.454	147.362	126.462	114.617	127.517	135.967	139.852
ENSMUSG00000074797	Itpa	protein_coding	2	130509530	130523534	+	1963	112.219	117.356	111.136	130.408	144.376	135.43	109.369	130.523	136.835	126.904	136.554	138.364	116.702	115.18	189.3	132.658	131.981	135.462	161.316	124.169	122.669	120.183	157.727	122.333
ENSMUSG00000006800	Sulf2	protein_coding	2	165915009	165997583	-	5871	105.024	96.5812	111.346	102.899	85.6875	90.0421	126.194	96.7353	86.412	102.694	90.7964	90.6313	110.675	112.79	40.3485	80.5746	83.8622	87.3761	61.4893	91.822	113.894	110.714	64.1745	102.844
ENSMUSG00000026814	Eng	protein_coding	2	32536607	32572670	+	4048	35.9017	30.6045	31.9524	28.7206	25.1593	25.11	28.3264	28.0018	23.0616	24.2991	20.1181	23.0652	27.2444	28.0009	14.8182	20.0235	22.2346	22.5442	15.1452	22.7826	25.6743	28.559	18.294	30.6578
ENSMUSG00000027170	Eif3m	protein_coding	2	104830001	104847425	-	2590	105.314	115.672	118.967	131.944	145.784	145.121	116.351	135.663	154.928	129.119	156.213	131.137	121.136	113.555	200.784	141.901	135.011	153.219	174.492	126.746	127.591	118.295	152.266	123.636
ENSMUSG00000009566	Fpgs	protein_coding	2	32572621	32594149	-	3802	10.7329	7.55137	9.62634	7.47271	10.2748	7.64999	8.03388	10.0459	7.57246	7.72186	7.70548	7.73899	7.92703	10.0735	9.22552	8.36606	8.88136	8.61465	6.92839	8.8991	7.94582	7.73994	7.47771	9.07416
ENSMUSG00000009555	Cdk9	protein_coding	2	32595796	32602796	-	4611	102.504	90.3053	81.6181	75.6414	77.6433	71.5327	78.5397	82.5662	73.6505	82.2226	71.968	78.9022	74.8136	87.4084	73.6161	75.8376	72.5351	70.6573	78.2715	71.2179	79.6904	80.556	71.552	75.4111
ENSMUSG00000039621	Prex1	protein_coding	2	166408262	166555752	-	10266	61.5354	58.0686	57.9096	58.9175	51.9334	44.6049	51.4743	54.8253	46.4378	53.8425	47.0732	55.2989	58.4632	52.7066	29.7225	47.9232	49.3959	43.4285	35.5302	49.5578	54.6592	59.5623	43.1493	56.8936
ENSMUSG00000026959	Grin1	protein_coding	2	25181193	25209107	-	9700	245.263	214.912	219.237	170.818	171.249	169.146	212.348	207.658	150.839	201.635	166.916	165.704	187.207	208.958	111.717	152.915	160.291	153.604	130.998	192.766	206.542	199.009	143.379	207.23
ENSMUSG00000027309	4930402H24Rik	protein_coding	2	130548120	130748326	-	10659	81.2391	84.145	60.5385	69.3227	58.5485	55.589	66.9717	60.5117	64.3763	74.0034	60.8367	78.6982	68.119	80.46	40.5494	67.919	68.5232	56.4859	60.3669	63.5488	77.2677	81.0113	58.5145	61.5246
ENSMUSG00000059013	Sh2d3c	protein_coding	2	32611067	32645006	+	5233	10.3587	10.3903	15.6906	12.6914	14.2167	11.2331	13.0912	13.0458	10.7336	10.0713	10.6317	8.8399	14.7413	10.9669	8.81556	12.4596	8.90653	11.3949	8.27617	13.5366	9.76189	10.2522	7.37319	11.8856
ENSMUSG00000009551	6330409D20Rik	protein_coding	2	32622632	32631028	-	1431	2.96036	5.01578	3.41461	5.99178	7.24751	4.92082	5.45561	4.53978	6.90739	4.58985	6.44854	3.34598	7.40934	6.08656	4.08519	5.33186	4.4867	5.31439	4.5856	6.16797	5.23162	4.82627	3.21663	4.34641
ENSMUSG00000074582	Arfgef2	protein_coding	2	166647508	166739972	+	8770	55.116	53.8254	44.7805	46.2491	36.7229	36.19	50.485	37.1719	36.2186	49.1223	40.0145	57.0179	45.6652	51.4666	21.5914	38.5512	37.147	36.7356	28.2618	43.1731	52.9158	50.286	36.1997	49.1566
ENSMUSG00000005973	Rcn1	protein_coding	2	105216636	105229664	-	3196	24.6163	29.4107	29.3185	36.3088	40.1954	36.434	33.0075	30.0345	39.4205	32.2872	40.5906	34.4575	38.9742	30.7616	37.0598	40.0575	35.3047	40.2623	37.6027	39.478	33.7312	37.018	42.487	38.8002
ENSMUSG00000036646	Man1b1	protein_coding	2	25222350	25242224	+	5391	74.94	80.9965	79.0862	79.9145	88.0329	84.0129	79.3044	86.6597	83.163	85.3573	84.5887	88.1145	78.2365	78.0593	75.6475	84.8814	80.7428	86.275	83.5878	73.4869	87.1119	83.6426	81.2896	73.099
ENSMUSG00000026958	Dpp7	protein_coding	2	25242288	25246371	-	3337	44.7169	39.5708	39.6504	41.416	41.7085	36.7601	39.5672	42.1748	38.5306	43.5625	36.9962	41.6107	35.6262	44.4788	52.3268	40.6514	43.7538	44.3362	49.2733	38.3186	41.0158	41.7828	45.6007	40.1604
ENSMUSG00000027312	Atrn	protein_coding	2	130748415	130872253	+	13208	92.2735	98.5984	72.5755	77.4713	65.8852	64.7107	86.113	67.5495	67.5791	88.1983	73.6574	96.6044	79.0048	92.6466	39.0357	71.8414	63.2567	62.3543	52.0383	76.4042	94.9176	88.2707	60.9568	80.8043
ENSMUSG00000002718	Cse1l	protein_coding	2	166747960	166788309	+	5273	55.0567	59.445	57.4532	69.59	60.356	61.2941	62.35	64.9145	62.2915	63.2407	67.0105	68.2788	57.0139	59.0796	52.6367	64.2306	58.1298	63.7861	63.5026	58.5428	63.4887	61.1793	58.2813	57.908
ENSMUSG00000026956	Uap1l1	protein_coding	2	25249901	25255694	-	4071	15.8213	14.7327	16.3566	16.8672	20.1768	18.3501	17.0676	17.1271	16.3024	15.2397	15.7131	15.9918	17.6365	14.9764	20.9779	14.6042	14.3109	19.5935	17.1321	15.0934	14.2142	15.7355	17.6253	15.0394
ENSMUSG00000027316	Gfra4	protein_coding	2	130881552	130885008	-	2165	100.75	92.7369	98.6864	90.9546	113.82	106.155	99.1199	108.722	108.052	100.662	100.723	90.2829	101.071	97.3795	96.6197	94.055	99.4567	93.3648	89.3696	95.7535	90.0285	84.7436	80.8541	87.2627
ENSMUSG00000009563	Tor2a	protein_coding	2	32647246	32651951	+	3050	39.8824	34.5903	39.7375	34.8068	41.6888	37.3081	33.6596	42.9484	36.3948	34.9744	35.0726	37.2717	33.2029	36.146	43.5422	38.5637	33.2134	37.0328	38.2963	34.133	32.0249	35.9349	31.6927	34.0618
ENSMUSG00000053746	Ptrh1	protein_coding	2	32665798	32667609	+	1135	8.83588	8.74944	8.27257	8.89882	9.8077	7.37303	5.76066	9.47375	10.022	8.9243	6.39371	9.25367	8.01763	7.2534	12.6525	6.98429	9.32325	8.14702	9.66336	7.57713	6.44079	7.84868	8.7074	8.648
ENSMUSG00000015085	Entpd2	protein_coding	2	25285886	25291333	+	2128	17.7947	15.8943	17.289	17.0731	20.6644	17.7922	15.1334	22.0541	16.9209	16.9572	16.2931	15.2785	18.3215	16.2037	12.2427	16.3442	13.4095	18.4372	14.405	14.0916	15.3553	16.7448	14.9506	18.1761
ENSMUSG00000039536	Stau1	protein_coding	2	166789469	166838198	-	6065	61.4233	69.1584	60.1556	67.1759	59.7932	63.6552	67.9813	62.2273	64.3496	65.1204	64.5823	64.1248	65.9218	65.4108	45.3231	67.296	64.7321	61.2558	59.337	60.5626	66.3364	68.4888	57.0547	65.4082
ENSMUSG00000015094	Npdc1	protein_coding	2	25289363	25299506	+	3906	236.322	179.353	232.436	161.771	195.741	189.058	191.327	228.574	179.993	182.578	175.604	155.285	188.688	186.545	173.676	166.189	182.73	170.759	152.35	189.119	162.667	177.481	155.901	201.357
ENSMUSG00000017999	Ddx27	protein_coding	2	166857113	166876867	+	4817	39.539	39.9252	33.9919	34.5892	30.7454	27.436	33.8932	32.6349	28.6628	32.4781	30.5208	30.3972	33.6406	40.671	24.8524	29.1488	31.6435	27.5386	30.8649	31.1262	37.5561	35.3659	28.9201	32.8651
ENSMUSG00000026797	Stxbp1	protein_coding	2	32677614	32737257	-	4997	603.001	647.904	561.572	656.73	559.799	566.901	630.46	575.593	522.826	601.585	574.174	518.939	642.161	626.221	359.307	578.039	524.32	496.275	401.667	616.405	600.685	621.067	494.983	628.062
ENSMUSG00000026796	Niban2	protein_coding	2	32766126	32815266	+	4672	33.6232	29.8841	42.0604	33.4231	33.8603	28.2875	32.8981	31.1305	28.4274	29.0483	24.6605	32.7291	34.0593	26.5339	19.4762	27.975	28.3247	32.0558	23.215	34.7323	29.5597	33.2285	30.2524	39.439
ENSMUSG00000039501	Znfx1	protein_coding	2	166877713	166904636	-	8189	34.3749	40.6667	31.7182	37.5871	29.1796	24.9495	32.8787	26.0835	26.1143	32.6139	28.3356	34.997	34.1021	34.05	16.357	29.9362	25.2924	24.4515	23.8793	31.6855	35.8477	35.544	25.8564	33.9292
ENSMUSG00000026944	Abca2	protein_coding	2	25318715	25338552	+	8346	185.681	154.93	159.281	122.724	115.782	97.0279	149.386	130.709	102.812	132.534	103.277	140.455	139.134	147.419	68.1867	97.7123	96.5883	102.521	86.6329	128.357	141.844	151.242	98.1707	149.908
ENSMUSG00000050556	Kcnb1	protein_coding	2	166937889	167032075	-	11488	79.4782	93.4873	55.903	80.3101	53.1018	46.0431	67.1592	50.6509	50.4574	70.1579	54.6529	82.6793	67.1641	74.2384	31.8708	58.3687	45.2904	40.8852	45.9493	67.769	72.1826	75.1131	54.6337	72.7857
ENSMUSG00000017969	Ptgis	protein_coding	2	167033725	167082524	-	2567	2.86273	1.95344	3.65772	5.1518	3.09748	3.93584	3.3074	2.33439	3.42275	2.12708	1.88465	1.89533	3.25229	2.0451	3.91107	2.50909	3.01065	6.66577	1.53377	4.62861	2.67624	2.18356	2.58423	2.72582
ENSMUSG00000047617	Paxx	protein_coding	2	25345153	25351106	-	2066	52.3497	46.8295	59.6841	58.8409	67.6352	64.1663	55.7844	69.8013	64.4749	52.0151	59.2358	47.0616	59.9679	47.0669	114.536	56.9789	61.5206	69.8967	69.014	53.6216	41.7785	46.6066	53.8645	51.0375
ENSMUSG00000026792	Lrsam1	protein_coding	2	32815228	32851605	-	5145	30.8178	28.9522	31.7504	30.7317	32.5884	31.4987	30.6513	34.1138	31.0591	31.2073	29.7417	33.1875	32.0964	31.8169	23.1198	28.4076	30.2502	30.3013	28.5146	30.6375	31.8922	33.2475	28.3658	33.5843
ENSMUSG00000017929	B4galt5	protein_coding	2	167140364	167191103	-	4308	60.1248	57.8344	50.9963	54.4129	54.9053	49.1553	49.0881	55.3927	51.5887	54.1517	51.2423	60.7171	53.0801	49.6585	38.7332	54.4211	51.6658	47.9639	44.9565	53.2171	54.8327	55.8549	50.2498	59.7806
ENSMUSG00000038900	Rpl12	protein_coding	2	32851571	32854508	+	3598	148.616	141.8	166.482	160.473	182.999	182.295	146.842	176.401	183.257	143.597	171.239	147.908	162.726	140.802	374.544	162.9	174.877	186.938	212.758	166.027	129.519	132.251	198.671	153.851
ENSMUSG00000074793	Hspa12b	protein_coding	2	130969200	130988241	+	3685	11.0502	11.073	10.66	11.1804	9.38144	8.03135	10.0633	9.33141	9.8353	8.35357	8.84968	8.11044	10.8294	9.55154	8.44934	7.55608	8.67937	9.19304	7.80978	8.87457	9.87118	11.381	7.27427	9.83697
ENSMUSG00000026791	Slc2a8	protein_coding	2	32863002	32872080	-	3209	25.8905	19.6094	23.109	18.0922	21.1798	18.9224	17.6381	26.3526	19.4837	18.7168	17.505	17.4718	18.7317	19.5199	17.6232	17.292	17.7846	16.7776	14.986	19.1125	18.3343	19.4321	15.23	15.8691
ENSMUSG00000027327	1700037H04Rik	protein_coding	2	130988244	131001954	-	2286	58.2036	45.8496	71.7945	63.3497	65.4815	72.2768	58.7402	91.894	69.7318	55.3865	61.2165	49.762	65.6642	55.6378	68.7126	61.2049	55.756	57.5751	57.8614	66.8259	47.1202	54.5124	57.5048	61.5577
ENSMUSG00000027168	Pax6	protein_coding	2	105499245	105527709	+	11694	4.73156	5.12887	4.00642	4.64785	5.25625	4.67767	4.53972	4.46822	5.10511	4.09404	6.25926	4.50394	5.49008	5.04026	3.79277	5.42307	6.61898	4.55966	5.82786	4.78025	4.33073	4.48508	4.27194	4.70374
ENSMUSG00000015090	Ptgds	protein_coding	2	25356721	25360058	-	1649	1179.27	989.073	867.866	1393.07	1187.35	1594.55	1032.63	904.176	1236.57	829.294	843.589	864.675	1370.56	776.224	2081.45	1303.55	1262.52	1802.8	999.905	1216.81	847.75	1172.7	1457.84	1240.45
ENSMUSG00000027329	Spef1	protein_coding	2	131012181	131029202	-	2747	18.8519	16.3215	15.0673	16.2678	13.8433	12.8914	14.5653	14.74	14.6501	17.3996	12.9152	19.3139	14.1322	16.1575	10.2704	15.7995	14.7594	15.3837	13.0018	15.5299	14.7167	17.7084	16.6086	18.5026
ENSMUSG00000068267	Cenpb	protein_coding	2	131017102	131021987	-	4886	114.412	114.945	132.087	109.664	127.089	109.803	112.108	131.413	106.449	111.072	108.972	111.51	120.223	99.4603	107.499	99.0287	101.547	111.995	116.881	118.369	114.484	114.269	112.08	113.99
ENSMUSG00000027167	Elp4	protein_coding	2	105531372	105734909	-	3318	15.8422	16.6242	17.3255	20.2134	20.4631	19.0082	18.2939	20.3726	20.7115	20.0099	20.7101	19.6211	18.0157	18.3033	18.8061	19.8	19.3504	21.3834	19.4379	17.1886	19.2981	18.4921	15.9537	16.783
ENSMUSG00000042670	Immp1l	protein_coding	2	105734983	105795903	+	955	61.2876	64.1416	64.8096	87.3478	93.1054	90.085	67.5447	85.0904	96.6844	77.1448	90.7166	91.8642	69.4117	66.9653	181.645	91.6189	94.3711	87.5957	134.577	76.5449	69.0773	68.2307	123.474	70.5212
ENSMUSG00000027166	Dnajc24	protein_coding	2	105797054	105833894	-	1369	26.3973	26.071	25.3347	28.131	26.01	24.0038	22.5256	31.1313	28.8236	23.873	26.3734	28.6006	24.2104	27.0176	32.5835	26.4191	25.7076	26.071	34.9909	22.8135	22.2602	23.6157	28.5796	23.3551
ENSMUSG00000039463	Slc9a8	protein_coding	2	167263632	167318920	+	9095	23.0038	20.5294	18.1085	18.0799	19.3094	15.5745	19.217	18.1896	16.88	20.2293	17.7803	19.725	19.6897	20.9897	12.436	18.5541	16.7463	16.4477	14.6876	18.9489	20.869	19.4683	14.1708	16.7759
ENSMUSG00000015083	C8g	protein_coding	2	25388663	25391731	-	1493	2.43208	2.43667	3.40115	2.6768	3.65851	3.34938	2.87598	3.71357	2.99501	2.22613	2.16026	2.48286	3.07552	2.07779	5.53283	3.11936	2.62801	3.47298	4.01845	2.57695	3.77552	2.68165	2.62966	1.88768
ENSMUSG00000047030	Spata2	protein_coding	2	167323053	167334765	-	4510	80.5119	72.2706	75.2245	64.5106	72.5293	66.4366	73.2662	76.3314	66.7941	74.6416	65.594	75.0184	74.1381	68.8366	43.8739	64.5291	62.3751	59.7462	48.077	69.0743	69.0741	70.4422	59.316	79.8797
ENSMUSG00000027330	Cdc25b	protein_coding	2	131028869	131040415	+	3728	42.2764	43.9921	26.5739	34.0705	29.5631	27.9224	30.8102	30.3153	27.9661	34.0053	30.16	32.2955	32.8078	40.1018	22.6353	32.5337	28.8952	26.0556	35.5056	31.9017	34.1152	36.2729	31.0856	32.8722
ENSMUSG00000015095	Fbxw5	protein_coding	2	25390762	25395483	+	3052	161.493	135.468	144.343	130.493	143.584	129.975	136.884	143.642	133.994	144.706	124.817	123.28	132.314	141.831	123.629	120.258	124.78	125.042	120.987	136.146	136.587	135.906	116.485	122.721
ENSMUSG00000006418	Rnf114	protein_coding	2	167334565	167358086	+	3356	83.8526	85.3148	82.5632	91.8897	100.189	96.1846	84.3566	95.2196	97.9668	89.4614	95.1436	92.6222	88.6607	81.2724	98.3052	97.4656	90.0235	93.166	107.933	88.9488	88.2333	87.9241	92.1777	88.4666
ENSMUSG00000016386	Mpped2	protein_coding	2	106523614	106698701	+	3425	51.1659	51.4437	48.3385	48.3289	54.5862	52.025	53.1103	53.4365	52.4057	51.1306	52.8652	47.7795	52.7731	50.6864	40.8156	56.6763	49.8502	49.5807	45.1334	49.4263	52.5369	47.3139	37.4722	44.0374
ENSMUSG00000027122	Arl14ep	protein_coding	2	106792872	106804769	-	5313	40.6644	39.4735	36.5892	37.9248	36.5942	35.9963	39.1231	38.685	42.2141	37.5337	43.3368	46.8917	37.964	42.0168	31.6696	44.2574	40.9305	39.9809	41.2341	38.9974	39.6863	41.5781	37.3046	38.7049
ENSMUSG00000042604	Kcna4	protein_coding	2	107120984	107128847	+	4833	28.8539	32.3268	32.6701	27.0926	26.7237	27.9787	36.1636	25.7712	30.0775	29.9473	34.3311	29.8331	33.0974	40.1414	16.4345	29.5239	27.5288	29.2713	22.7908	30.1569	32.894	27.1926	21.3452	25.638
ENSMUSG00000090213	Tmem189	protein_coding	2	167484528	167531742	-	3265	48.0597	46.5867	49.0053	47.4257	50.3577	46.5414	49.8846	49.2969	47.5495	45.6138	48.0745	49.1984	48.9923	45.5327	36.4323	44.7345	47.9961	49.39	38.1288	47.8627	45.3732	46.7814	40.511	50.1541
ENSMUSG00000038860	Garnl3	protein_coding	2	32876236	33021662	-	12352	13.2425	20.4097	11.0299	24.119	17.7555	14.8883	14.1735	17.4785	15.4331	14.8888	18.6333	16.5934	17.5327	15.0397	16.4721	19.9751	16.6237	13.9578	18.7987	15.3449	14.5605	16.9198	17.405	15.6569
ENSMUSG00000056501	Cebpb	protein_coding	2	167530835	167532338	+	1504	13.681	9.47927	14.5244	8.35818	9.60806	9.83894	9.79766	11.8412	10.4319	9.2603	9.17353	11.0912	11.6015	10.7096	6.67534	12.2544	12.6487	9.13608	4.67468	10.0819	6.50028	6.9213	5.76094	11.954
ENSMUSG00000057234	Mettl15	protein_coding	2	108922642	109111047	-	2275	11.4766	12.3174	12.9291	13.9577	13.9498	15.6557	12.9973	16.001	16.2414	15.6528	15.4766	14.9023	13.0275	12.01	14.1888	12.9361	16.6195	14.7008	17.43	14.9717	12.8533	13.463	14.4606	12.3027
ENSMUSG00000026942	Traf2	protein_coding	2	25407994	25436952	-	5101	10.1013	10.1773	10.4431	11.0825	11.2773	10.2834	9.83334	10.946	10.5192	10.1302	11.2581	12.3388	9.3781	9.07539	10.7378	11.2085	10.116	11.3848	11.5226	9.69423	10.0836	10.6352	12.0493	11.3358
ENSMUSG00000027540	Ptpn1	protein_coding	2	167773977	167821305	+	5533	44.7038	37.8685	40.9179	32.8448	36.2389	30.4335	35.6098	36.2764	31.6459	36.4989	31.9632	41.3982	33.2557	35.9902	23.5657	34.976	29.4182	30.9098	28.0059	35.0744	37.4398	38.8938	34.2064	42.4879
ENSMUSG00000015092	Edf1	protein_coding	2	25447859	25452094	+	1317	238.094	204.037	295.577	230.844	289.27	272.608	242.82	305.49	258.397	220.997	246.188	200.252	268.716	209.183	385.211	223.459	266.053	267.788	276.175	269.879	201.498	214.549	258.326	266.681
ENSMUSG00000044641	Pard6b	protein_coding	2	167922924	167943123	+	3399	4.88357	6.33502	8.0053	5.90026	6.02112	5.40443	6.63215	4.77819	5.05448	5.33144	6.00963	7.13427	6.65631	6.14293	4.33711	6.06373	5.45691	5.66976	4.60578	6.92467	5.93391	5.50672	5.77535	7.46242
ENSMUSG00000048482	Bdnf	protein_coding	2	109505045	109557352	+	6217	38.075	35.7581	40.5154	34.7244	35.3324	33.7826	42.2088	33.3842	39.4828	37.6129	40.1192	40.3962	37.2647	43.3343	23.5282	36.9295	36.5854	37.9761	34.6654	32.7262	37.6699	32.9242	33.4481	34.3275
ENSMUSG00000027162	Lin7c	protein_coding	2	109721198	109731348	+	4521	110.301	115.417	105.579	104.438	105.341	105.394	112.848	104.092	111.278	112.81	112.301	129.601	110.687	112.584	81.5187	115.725	114.558	117.462	116.012	96.664	121.857	111.849	110.408	114.208
ENSMUSG00000038831	Ralgps1	protein_coding	2	33023429	33261498	-	7657	60.4289	57.8997	41.6173	43.2448	37.7717	35.6394	49.1696	40.8636	38.7477	48.5735	40.9167	53.0415	46.3389	54.7872	24.929	43.4431	39.7205	33.9605	33.6798	42.8722	52.2796	52.9679	35.786	43.7749
ENSMUSG00000036504	Phpt1	protein_coding	2	25463442	25465236	-	1074	28.0132	24.6265	21.5884	18.0643	21.6952	16.9139	20.0808	23.2566	20.2329	23.2832	21.1882	19.9899	21.7655	21.8852	25.7956	17.8066	21.6983	17.7827	19.7261	18.9651	23.1261	21.5283	18.9081	22.6217
ENSMUSG00000074576	Mocs3	protein_coding	2	168072542	168074514	+	1973	18.5353	16.8938	19.7156	21.066	21.3767	20.5866	19.4878	20.863	21.3118	18.8508	22.2956	20.5887	22.1727	20.7422	21.4492	20.742	19.0429	20.0608	20.2405	19.6149	19.0615	16.8428	16.1937	19.8503
ENSMUSG00000029419	Ajm1	protein_coding	2	25465428	25471769	-	5020	110.273	79.6181	86.248	56.7698	71.9234	57.7152	80.422	72.8494	55.867	74.2783	68.7458	64.7818	80.2932	85.6346	46.8847	59.1577	71.6228	48.0815	44.3504	70.4197	77.4436	75.4683	50.3233	76.7784
ENSMUSG00000050199	Lgr4	protein_coding	2	109747992	109844602	+	5884	33.7942	35.6429	29.277	30.9349	29.4943	29.3118	29.8865	32.4848	32.4646	32.4119	32.0359	36.1199	31.0874	30.5786	23.4127	33.2095	33.8062	33.2224	29.0756	29.0396	31.2546	32.2528	28.6226	32.7191
ENSMUSG00000074575	Kcng1	protein_coding	2	168102037	168123656	-	4508	39.7944	28.8557	41.1889	31.0929	43.313	36.7194	42.1911	41.0462	39.2937	38.5837	34.5008	40.4296	38.3541	40.7857	23.5677	39.8732	36.8456	32.7811	26.4509	41.1417	38.1961	43.3409	37.2992	54.6061
ENSMUSG00000004105	Angptl2	protein_coding	2	33106081	33137729	+	6286	5.8865	3.6132	10.4101	8.57715	5.7306	8.44223	10.0444	2.80642	4.35546	6.57138	3.81966	6.56052	8.64613	5.52341	4.79146	6.84137	6.46882	10.8196	3.50454	7.29067	7.87442	6.92655	8.03334	8.93601
ENSMUSG00000068966	Zbtb34	protein_coding	2	33296120	33321336	-	6604	11.5334	12.0596	9.48813	9.46248	7.97783	6.96944	10.5064	7.23367	8.00638	9.35845	8.64164	12.5945	10.9604	11.3821	5.5999	10.203	7.66966	6.55604	6.55802	9.4927	10.4427	10.3063	8.01551	10.1097
ENSMUSG00000027160	Ccdc34	protein_coding	2	109848162	110003705	+	6558	9.82138	9.47547	10.8403	9.37373	9.05647	9.67937	9.9998	9.6243	10.1081	10.1722	9.34434	10.3276	10.6936	9.60619	9.63117	10.2746	10.171	11.0166	10.8495	10.3013	8.958	9.93601	9.00071	9.92873
ENSMUSG00000026788	Zbtb43	protein_coding	2	33340299	33358517	-	5225	27.5496	29.7321	25.6165	26.3534	25.354	22.9498	27.8474	23.3447	25.8091	26.3829	26.9887	35.0147	26.2363	29.8454	18.704	31.538	25.6455	23.817	24.9742	25.772	30.0216	26.9915	24.4077	26.709
ENSMUSG00000015087	Rabl6	protein_coding	2	25473030	25498533	-	6379	116.908	118.068	108.141	116.507	112.963	109.013	109.505	119.724	110.915	115.94	110.096	115.411	109.976	108.615	99.2932	106.934	111.517	108.962	123.222	108.866	109.021	117.557	112.461	115.495
ENSMUSG00000041660	Bbox1	protein_coding	2	110093042	110144905	-	4403	3.65218	3.77392	4.87427	3.63068	4.78948	5.37734	4.6544	5.39304	6.36067	4.34937	5.59562	4.84096	4.79719	4.76928	5.74379	5.31118	6.4269	5.92747	7.40915	6.70778	4.16075	4.59203	4.48917	5.03241
ENSMUSG00000074971	Fibin	protein_coding	2	110191262	110193528	-	2267	6.17804	6.33222	6.17037	12.7248	9.79018	9.90374	8.48024	10.3756	10.1737	6.2483	7.2716	7.90329	8.39651	5.5262	15.304	11.1022	7.13281	12.656	7.9394	8.18614	8.50843	9.80175	10.6299	9.34534
ENSMUSG00000038740	Mvb12b	protein_coding	2	33619965	33777958	-	8741	79.3035	76.1072	70.2708	69.5291	69.3548	64.2374	71.6079	69.2982	62.0963	72.5971	63.3214	66.4397	75.6735	68.0718	34.4864	58.9595	60.1222	58.796	44.8927	69.4537	75.5411	76.3549	53.1245	75.0358
ENSMUSG00000026939	Tmem141	protein_coding	2	25510079	25511997	-	1122	48.2357	59.3268	56.188	73.4402	87.6898	76.8585	60.8833	72.5752	76.0011	61.4307	77.1344	61.3964	65.3307	57.9552	124.027	71.0054	62.9458	71.785	99.6749	72.8168	54.4783	53.6147	77.4647	59.5917
ENSMUSG00000027544	Nfatc2	protein_coding	2	168318330	168443552	-	10578	8.17305	6.30204	6.30399	4.4925	4.43816	4.28359	6.36559	5.18847	4.09373	5.61071	4.35335	4.98641	6.32974	6.07958	2.46289	4.27159	5.01308	4.15839	3.51824	5.46644	6.06989	6.00859	4.2107	5.96254
ENSMUSG00000076437	Selenoh	protein_coding	2	84499559	84501052	-	1131	29.4297	19.8211	39.3913	33.7938	44.4436	34.6495	25.1087	52.587	36.6924	22.8095	33.1906	26.9715	33.5126	21.4152	79.105	32.5042	27.3328	35.3013	34.0657	31.5163	19.1571	22.5673	25.9752	34.0269
ENSMUSG00000074968	Ano3	protein_coding	2	110485546	110781268	-	7218	99.8335	102.328	89.6641	93.8942	83.5576	84.6346	99.2232	83.4934	88.2407	104.163	96.9885	107.699	85.0594	103.494	58.6126	94.93	89.1815	85.9045	77.2229	87.4007	110.272	91.5089	75.5312	86.9773
ENSMUSG00000050043	Tmx2	protein_coding	2	84501660	84509484	-	2330	235.876	258.298	257.905	298.916	292.737	307.387	264.281	299.608	321.739	293.303	314.491	289.785	266.01	263.923	327.748	318.15	307.093	328.764	351.234	276.534	280.746	271.152	308.241	247.003
ENSMUSG00000027080	Med19	protein_coding	2	84508746	84518559	+	2059	66.09	76.4522	71.7062	90.0612	84.0843	83.1199	75.975	84.2367	87.9733	79.1335	90.5917	75.6896	80.7291	73.7088	90.9777	88.3577	78.8801	84.1109	88.416	77.6556	74.3447	76.0296	78.7044	75.6602
ENSMUSG00000038718	Pbx3	protein_coding	2	34061469	34263154	-	6109	6.96278	8.321	5.66171	8.27852	6.85866	7.45063	6.91689	7.4256	8.66796	6.70996	7.97797	8.97552	9.37496	7.34356	6.57372	7.29912	7.59046	7.63896	6.79785	7.50191	8.17466	8.15946	6.00566	7.795
ENSMUSG00000027333	Smox	protein_coding	2	131333416	131367103	+	3894	49.1108	47.8485	55.803	51.4277	49.5743	49.9785	50.2221	56.2338	47.4235	47.98	43.7831	47.0424	48.2608	40.4758	48.2688	42.5978	43.6019	52.4419	44.9455	47.3673	47.5664	53.8249	51.3507	54.0571
ENSMUSG00000034075	Zdhhc5	protein_coding	2	84518314	84545524	-	5047	58.6527	63.4317	54.7675	63.7655	52.5101	53.9689	59.1673	56.0148	53.3143	62.6232	54.0173	64.5882	58.6902	59.0065	34.7488	56.6226	54.325	52.6529	46.2306	53.8999	63.8711	63.2644	52.6024	62.5614
ENSMUSG00000049086	Bmyc	protein_coding	2	25596751	25597733	+	983	87.8617	55.613	127.681	66.9712	87.9212	73.9188	72.57	158.611	76.1339	55.3049	64.5273	51.8515	89.0068	56.4401	101.358	57.9619	55.155	64.4408	49.2078	82.3075	44.9787	48.4681	49.5804	83.5398
ENSMUSG00000027335	Adra1d	protein_coding	2	131387770	131404203	-	1899	77.0305	52.6046	95.0026	55.0234	56.6893	55.9978	70.3512	84.5216	48.994	63.8818	50.4804	57.5037	55.9213	63.9604	28.3749	42.057	45.9562	50.8322	35.4436	59.3501	60.7116	55.9233	37.2853	62.7928
ENSMUSG00000027079	Clp1	protein_coding	2	84552448	84557620	-	2672	11.9393	13.7255	12.6217	14.3314	15.2411	14.6664	12.4541	14.1476	15.5311	12.4683	16.8989	15.7229	12.4667	11.074	18.7393	15.1304	15.1737	16.3006	15.4718	13.2978	13.4817	13.2982	15.8588	11.3477
ENSMUSG00000034059	Ypel4	protein_coding	2	84564402	84568999	+	2614	171.288	160.311	123.812	137.154	113.975	111.775	123.421	141.038	121.454	131.808	112.965	136.994	120.982	153.318	106.763	131.311	129.359	105.528	137.674	110.258	126.083	146.731	124.869	125.921
ENSMUSG00000079037	Prnp	protein_coding	2	131751848	131780349	+	2343	1244.27	1288.44	1478.41	1246.47	1391.56	1454.36	1334.48	1420.29	1366.47	1343.38	1372.92	1255.12	1336.21	1325.74	1558.11	1337.6	1493.4	1421.11	1443.95	1435.71	1333.54	1374.47	1494.17	1408.05
ENSMUSG00000097187	Gm19426	protein_coding	2	84572513	84573999	-	726	4.76333	3.65664	8.05014	3.30286	6.57127	3.2331	5.64555	4.85982	3.89	3.92397	3.4553	4.57407	5.17477	5.75202	6.12668	4.09461	4.58559	5.4756	3.87367	7.01395	4.24608	3.99819	4.47544	5.88988
ENSMUSG00000023224	Serping1	protein_coding	2	84595731	84605748	-	2325	29.7478	23.2169	21.0576	34.3469	22.3631	30.638	28.08	17.1504	26.5543	19.877	16.531	18.4349	28.3315	18.8335	19.5137	24.6339	25.7228	37.9502	14.7166	29.4455	22.0095	25.1416	16.537	25.2049
ENSMUSG00000027078	Ube2l6	protein_coding	2	84629172	84640679	+	1996	12.0846	12.8569	14.3043	16.6368	16.5579	16.5658	10.7561	14.2254	18.5116	11.5766	13.0616	13.3097	14.0538	10.2217	24.0035	13.255	13.7006	16.7124	16.9545	13.3228	11.8258	12.6871	16.0749	11.8801
ENSMUSG00000038696	Mapkap1	protein_coding	2	34296783	34513487	+	4059	56.0602	55.1568	55.2105	54.6539	56.0591	56.0679	56.4511	58.432	53.9416	56.8108	54.2975	58.2773	56.11	52.4696	37.7278	52.8771	50.0313	53.1205	49.6544	53.6938	56.569	54.7933	51.3979	58.0847
ENSMUSG00000027076	Timm10	protein_coding	2	84657341	84660457	+	815	115.732	126.071	131.43	146.396	176.543	168.921	139.017	148.908	171.527	148.654	158.296	132.755	134.807	125.316	250.583	140.671	146.47	158.736	199.103	142.732	126.764	127.726	166.445	136.414
ENSMUSG00000027339	Rassf2	protein_coding	2	131831335	131872122	-	11993	29.974	33.6789	25.1807	34.5714	27.5631	24.7965	27.8612	25.0576	28.5587	27.8976	26.8033	33.5491	31.8825	27.0999	16.1174	26.8028	26.3016	26.1283	25.81	27.4286	29.0526	29.4945	23.9202	26.5464
ENSMUSG00000027340	Slc23a2	protein_coding	2	131894416	131987028	-	7951	103.754	112.433	99.7382	108.305	89.3158	92.0805	106.645	79.3602	87.0518	103.846	92.7008	117.118	101.746	105.553	54.3599	96.1983	86.2236	89.3865	66.5078	103.538	107.461	102.283	84.931	104.138
ENSMUSG00000027341	Tmem230	protein_coding	2	132081412	132089708	-	3267	28.58	31.3598	29.4145	34.5856	30.8564	30.4568	29.781	33.8559	35.2261	32.6998	32.5785	33.425	29.5409	32.3209	29.9138	30.8764	33.664	32.7214	31.4198	31.2078	31.084	31.2502	31.038	29.9253
ENSMUSG00000027342	Pcna	protein_coding	2	132091082	132095234	-	2400	72.7298	76.3232	81.8376	95.3399	94.3778	93.5916	80.4282	96.8863	95.5108	83.9474	94.2571	81.4105	81.6427	74.5211	133.863	93.1442	86.8448	101.867	115.265	83.3601	78.571	78.1974	104.019	81.3502
ENSMUSG00000027134	Lpcat4	protein_coding	2	112069813	112077456	+	2823	125.379	120.823	114.782	122.649	109.651	91.4975	110.17	119.824	95.4551	98.8678	98.1596	78.4584	120.808	111.832	91.9711	96.0709	94.9328	85.9295	91.3851	109.19	96.0629	107.645	91.7894	117.356
ENSMUSG00000027133	Nop10	protein_coding	2	112092271	112093614	+	1109	100.253	99.8302	104.449	127.897	136.038	141.347	108.147	120.39	137.727	117.166	133.215	123.606	118.191	102.637	230.449	126.699	117.611	137.305	159.168	121.117	103.801	94.3164	138.312	102.528
ENSMUSG00000058793	Cds2	protein_coding	2	132105068	132153970	+	9125	340.91	351.668	294.412	289.888	274.921	270.283	316.129	270.8	276.009	324.321	284.413	369.312	303.323	335.842	166.415	291.22	268.598	263.529	210.631	300.177	341.445	335.291	262.634	304.553
ENSMUSG00000027546	Atp9a	protein_coding	2	168476358	168584329	-	5917	240.091	217.882	254.446	202.528	226.798	205.401	231.937	248.406	198.938	216.31	203.181	212.352	224.85	214.389	156.338	189.973	187.098	192.716	157.843	222.894	214.779	220.908	185.65	238.088
ENSMUSG00000050896	Rtn4rl2	protein_coding	2	84702268	84717036	-	1506	67.1084	46.2235	81.6865	42.3144	55.5976	48.1807	62.2718	69.8744	45.5792	49.2351	41.5235	36.7163	57.3761	53.2394	28.7755	36.9776	42.001	40.6274	31.3721	61.4632	48.9505	55.2969	41.2619	77.6947
ENSMUSG00000027551	Zfp64	protein_coding	2	168735251	168797507	-	5918	10.0654	7.67577	11.6727	8.69304	11.1458	8.41537	9.56415	11.9805	8.43074	7.95614	8.73504	7.20336	10.7074	8.5483	8.22466	7.53469	7.43362	8.8785	6.57372	10.3063	7.64971	8.43972	6.93153	10.7233
ENSMUSG00000047907	Tshz2	protein_coding	2	169474933	169913736	+	7781	36.8773	69.9166	36.706	98.4934	55.3325	49.3283	59.034	35.7355	47.0226	55.9355	64.686	53.4269	74.9778	51.3073	20.8732	49.7294	36.4899	46.9248	39.7693	69.3843	52.6915	62.2733	45.516	55.8543
ENSMUSG00000026867	Gapvd1	protein_coding	2	34564606	34645244	-	13748	39.5359	40.3576	33.7718	40.0947	32.9562	32.751	38.3379	36.4627	34.876	40.5913	36.7083	43.9502	35.5795	40.0083	23.1744	36.2324	35.1988	33.8876	33.2273	33.4915	41.1166	40.669	33.7274	36.638
ENSMUSG00000027131	Emc4	protein_coding	2	112193356	112198372	-	1052	232.655	223.563	266.665	279.393	292.273	278.513	244.061	313.184	286.948	260.117	274.99	245.557	249.269	226.718	450.596	263.454	267.859	289.16	323.644	254.607	214.245	214.647	281.317	230.763
ENSMUSG00000027132	Katnbl1	protein_coding	2	112209556	112244585	+	4051	11.7165	12.5483	10.8794	13.3452	12.8008	11.8403	13.0807	12.7325	13.2651	12.4043	12.8714	14.946	12.0356	13.7545	18.1639	16.0216	14.4109	13.781	16.1753	9.91638	12.6754	12.0329	15.5066	11.4911
ENSMUSG00000055943	Emc7	protein_coding	2	112285342	112302507	+	5826	87.6268	97.3779	91.0407	111.177	101.694	105.347	97.1183	104.173	109.634	100.621	108.075	103.699	100.138	97.3593	110.31	110.791	103.041	110.924	107.967	98.3387	98.764	96.794	101.176	95.0812
ENSMUSG00000026864	Hspa5	protein_coding	2	34661982	34667559	+	4229	345.246	335.284	291.032	337.851	210.743	271.628	247.718	396.753	273.743	342.562	234.114	374.669	230.244	274.683	255.432	290.544	364.706	317.191	376.08	236.458	311.441	427.281	513.581	452.961
ENSMUSG00000074939	Chrm5	protein_coding	2	112309516	112311114	-	1599	4.75797	5.16518	7.36999	5.72579	4.32403	7.40351	7.99496	7.60025	5.39669	10.0463	4.2022	8.30713	4.80347	6.93942	1.82799	4.89561	3.86659	7.1881	4.39694	2.83073	9.0885	9.57735	6.77334	8.14416
ENSMUSG00000013523	Bcas1	protein_coding	2	170188911	170269765	-	3775	216.903	279.107	241.263	271.577	242.791	220.49	241.939	217.324	269.488	231.154	232.272	239.947	273.105	252.375	164.992	232.119	309.102	274.39	272.81	250.028	228.507	244.173	202.697	197.018
ENSMUSG00000003604	Aven	protein_coding	2	112323309	112464918	+	5001	6.77668	7.39241	6.3605	8.38364	7.3275	7.24435	6.84926	7.05505	7.05893	6.94653	6.30594	7.86017	6.79443	7.51523	6.17509	7.11321	6.63316	7.5861	7.64789	6.10934	6.67481	7.28529	6.74068	6.70428
ENSMUSG00000070953	Rabepk	protein_coding	2	34667568	34689924	-	3814	33.5028	34.1578	33.7369	40.7896	41.3687	40.8321	38.0217	42.1276	39.183	37.5957	40.074	37.1963	36.4459	34.8805	47.8484	38.3212	39.3728	41.2837	48.4444	34.624	36.9484	35.3237	43.1278	36.0041
ENSMUSG00000027067	Ssrp1	protein_coding	2	84867578	84877453	+	3737	172.909	175.624	159.777	165.49	161.669	160.85	177.757	165.718	160.843	178.214	169.88	176.422	162.505	182.115	107.361	162.25	159.75	161.045	165.26	166.24	194.983	183.954	158.532	172.677
ENSMUSG00000052033	Pfdn4	protein_coding	2	170338348	170361043	+	2520	23.6721	26.9608	27.9826	33.8806	40.1403	37.1362	29.7022	34.6689	39.8779	29.8635	37.7562	34.0475	30.0816	30.2544	58.2977	37.7877	33.0743	36.8311	52.3025	36.6867	29.813	29.4717	47.9747	32.2786
ENSMUSG00000027560	Dok5	protein_coding	2	170573727	170721689	+	1768	41.0757	55.7794	42.1607	68.8819	63.2752	48.3715	43.8812	54.5149	53.1567	46.9072	56.6024	49.5338	52.179	46.0247	47.7287	56.9989	48.9579	48.8308	56.1503	58.5634	40.5009	45.0077	57.3536	46.7775
ENSMUSG00000067578	Cbln4	protein_coding	2	171878153	171885386	-	2902	18.1727	21.1079	17.7291	45.1452	51.0339	42.6923	21.9925	41.2791	43.1979	38.5851	45.0115	35.8461	27.6178	22.4072	29.1656	44.5254	38.1849	41.0358	42.7367	40.358	24.6139	35.8016	41.0998	39.7171
ENSMUSG00000027495	Fam210b	protein_coding	2	172187485	172197669	+	3617	55.525	56.5962	61.189	49.9018	59.9275	61.2829	60.1658	60.1532	62.8323	61.1496	60.8089	64.0323	59.943	59.2113	40.0544	59.3387	64.6262	64.6293	56.7589	52.0585	59.3909	57.6425	46.5248	58.0626
ENSMUSG00000033955	Tnks1bp1	protein_coding	2	84878366	84903388	+	6425	108.751	89.9827	89.9494	64.5768	69.0336	61.1368	89.8714	67.1782	60.1091	83.9985	66.7644	84.4994	78.0029	91.328	34.6937	58.0195	61.0681	58.9803	52.2917	78.2863	91.8456	91.244	66.5427	95.262
ENSMUSG00000075224	Lrrc55	protein_coding	2	84992678	85027043	-	6474	18.442	30.6177	13.7336	21.763	13.9265	13.7932	16.6866	15.7354	16.0192	15.9636	15.8313	18.5732	22.3868	18.7245	9.18686	17.2802	14.0679	15.3109	14.031	16.4302	16.0262	28.6487	12.7352	15.0863
ENSMUSG00000035949	Fbxw2	protein_coding	2	34694526	34716247	-	9501	32.9766	39.2526	34.2459	41.4059	42.1717	40.1941	38.168	38.7387	41.6062	39.5542	43.8383	40.1134	39.5244	37.6362	48.8891	41.4255	41.1343	43.86	47.4289	37.6004	39.6578	37.1357	42.4628	35.4834
ENSMUSG00000027346	Gpcpd1	protein_coding	2	132371002	132429649	-	7289	77.6892	80.4362	59.9387	81.9241	74.567	75.8856	72.27	73.4909	78.8142	76.6799	82.5357	76.2208	72.5709	77.1796	77.7085	85.835	83.7455	75.4524	83.6728	69.5034	75.0862	73.3564	67.9975	58.4511
ENSMUSG00000027498	Cstf1	protein_coding	2	172212601	172224368	+	3504	37.1823	34.486	39.1552	37.2025	39.3063	35.7653	39.7702	39.1898	38.6644	37.8955	36.1534	37.7762	38.1931	35.9574	30.792	36.2254	34.1016	36.8466	32.5853	36.234	36.4972	35.021	29.5955	36.7487
ENSMUSG00000026869	Psmd5	protein_coding	2	34739746	34764980	-	7230	32.1065	34.991	33.116	36.7436	37.124	37.7866	33.7304	37.6379	39.1048	38.2424	38.3394	40.312	35.5539	34.0942	37.9673	39.2795	36.3764	39.8509	39.1827	35.0431	36.1562	35.2193	38.9107	35.459
ENSMUSG00000044991	Shld1	protein_coding	2	132528851	132592975	+	2117	17.3154	19.0887	17.062	18.0542	20.7391	19.4755	17.8856	19.9201	21.8632	18.2788	19.0862	20.8663	17.2336	15.7807	28.9348	18.4418	19.938	21.513	23.2475	16.3564	17.7649	16.9264	20.8477	14.3686
ENSMUSG00000027350	Chgb	protein_coding	2	132623198	132636999	+	2740	1032.18	1195.05	958.413	926.878	871.936	862.539	1124.89	771.686	860.068	1075.23	1011.82	970.979	1001.1	1122.33	462.468	885.152	874.809	849.054	751.482	1078.52	1201.53	1148.55	902.367	1101.22
ENSMUSG00000037376	Trmt6	protein_coding	2	132646127	132657974	-	5384	30.8147	30.2968	30.2876	31.4594	34.2496	31.8443	34.3296	32.0274	34.2118	32.012	34.4952	31.2266	32.5789	33.5292	34.9106	35.723	33.2799	36.8053	37.9046	30.3283	34.5334	30.6748	28.8416	28.5737
ENSMUSG00000027502	Rtf2	protein_coding	2	172282476	172311828	+	2644	154.532	169.351	161.036	178.717	188.543	187.549	167.751	176.611	181.375	183.438	186.603	173.002	164.383	167.418	175.391	172.207	174.929	188.625	193.442	166.699	180.882	170.619	179.827	160.22
ENSMUSG00000027353	Mcm8	protein_coding	2	132658061	132685815	+	3718	7.48745	8.03932	6.51961	8.42328	8.59151	8.04241	7.55921	8.16406	9.32602	7.74733	8.86752	8.70314	8.19594	8.02268	7.07546	8.36851	8.02671	7.4844	8.5725	7.85231	7.15409	7.67251	7.35535	7.3972
ENSMUSG00000008999	Bmp7	protein_coding	2	172709805	172782114	-	4019	16.2842	11.4494	14.7803	20.9184	15.2424	16.7592	14.5932	9.53135	13.8002	11.0854	9.16194	13.9697	18.1763	9.76712	12.68	13.7576	11.2123	19.1804	8.60689	17.2596	13.127	14.7935	15.0237	20.0218
ENSMUSG00000027357	Crls1	protein_coding	2	132688586	132708705	+	2082	85.9147	88.1695	90.3337	95.0692	103.778	102.593	89.291	100.441	107.913	98.9738	112.914	103.452	92.9497	96.0466	120.432	104.991	101.708	104.89	116.301	91.7986	93.7445	89.468	103.715	95.2692
ENSMUSG00000058740	Kcnt1	protein_coding	2	25753746	25807057	+	9499	46.8815	48.5146	27.9693	45.1935	33.6644	27.2565	31.447	37.6502	29.5409	33.5978	35.3968	37.9836	38.065	38.2094	38.6245	38.1483	36.6369	26.438	39.7808	34.9518	34.7426	42.6229	35.4881	34.5701
ENSMUSG00000034723	Tmx4	protein_coding	2	134436105	134486065	-	10907	102.522	116.812	105.174	121.569	113.687	115.003	118.094	114.831	119.978	117.616	125.109	125.382	118.36	119.412	83.4494	130.087	110.667	117.899	108.423	113.439	124.099	120.3	111.662	114.121
ENSMUSG00000027509	Rae1	protein_coding	2	172841910	172857532	+	2554	91.1597	90.1615	84.5933	82.0517	94.4804	91.2648	93.6899	89.3559	88.7995	93.1693	93.8705	86.2685	87.5397	92.7784	73.0962	85.3164	81.8411	88.0773	86.2551	80.5047	89.9725	87.7084	69.8644	79.3369
ENSMUSG00000026933	Camsap1	protein_coding	2	25816850	25873068	-	8368	68.1986	70.9458	57.5111	57.5452	51.8394	48.8438	65.8551	54.4644	51.5989	63.8136	55.2342	66.7803	62.4352	67.2563	30.4955	56.6497	48.2951	47.0308	40.9229	55.3487	70.6775	66.0985	47.2899	66.372
ENSMUSG00000038400	Pmepa1	protein_coding	2	173066251	173117982	-	4913	24.9175	24.0954	25.9952	24.6844	23.5303	20.7514	25.385	22.1142	21.9393	21.841	21.1532	20.9377	27.2227	20.9824	16.6584	22.3673	18.9007	19.8238	15.2835	25.7042	22.373	22.9197	16.3682	26.0513
ENSMUSG00000051177	Plcb1	protein_coding	2	134627987	135317167	+	11115	96.0916	110.283	90.5345	100.434	84.6179	84.939	105.972	84.3053	88.1599	105.027	95.2493	105.277	97.4946	109.577	53.4065	96.1209	80.3669	83.9002	77.9714	97.0119	115.953	104.262	77.6605	96.1862
ENSMUSG00000036352	Ubac1	protein_coding	2	25888555	25911759	-	2632	69.2753	68.2134	68.472	79.7582	81.6455	78.4401	66.9244	81.367	81.548	77.7204	78.9707	77.3741	70.7984	67.8617	83.0494	78.9102	71.7813	77.7839	83.5921	74.5934	72.6492	70.3919	76.0239	70.4133
ENSMUSG00000026932	Nacc2	protein_coding	2	25945547	26013232	-	7815	75.3587	77.1612	66.8401	71.2125	63.4701	57.0534	65.208	60.6617	62.2065	67.185	60.1973	78.7591	76.0297	66.7177	38.036	61.9769	64.5684	55.5339	48.3768	66.9973	67.4966	70.7629	52.9749	70.1732
ENSMUSG00000027519	Rab22a	protein_coding	2	173501553	173549136	+	7206	39.9159	39.9787	33.572	39.76	34.1101	32.5875	35.197	33.7374	35.5009	38.1501	34.1654	45.7513	37.6534	36.6417	22.4859	36.0001	30.1947	32.0205	27.9824	34.2962	38.99	38.6147	31.5065	39.4747
ENSMUSG00000087679	Tmem250-ps	protein_coding	2	26026826	26030533	-	2483	99.9989	103.035	105.264	112.667	106.121	96.3405	94.9541	103.279	102.713	101.188	101.029	102.327	97.4063	97.1132	76.0565	104.836	92.1301	94.2851	88.6838	101.993	99.9588	99.7702	92.1995	93.6213
ENSMUSG00000054455	Vapb	protein_coding	2	173579304	173626132	+	7134	95.2769	95.3322	96.0382	101.905	98.391	95.7879	95.6175	104.589	98.0658	95.1509	93.7602	100.199	96.8156	95.2967	72.5207	92.0752	88.2149	91.8947	88.1056	100.532	94.1006	95.2382	82.0187	91.0392
ENSMUSG00000057378	Ryr3	protein_coding	2	112461700	113047432	-	18977	38.8059	29.4705	21.3057	15.584	15.1275	12.4602	23.8607	16.5647	16.6098	28.7853	18.1193	31.7097	19.6871	36.1706	10.0921	19.5391	18.1883	12.5505	19.4777	19.4272	32.9803	29.6211	17.7708	22.0514
ENSMUSG00000027522	Stx16	protein_coding	2	173918101	173941564	+	3962	149.822	142.744	124.103	117.981	102.455	97.7262	120.839	124.39	111.158	128.527	107.342	123.618	118.107	137.924	86.5409	118.697	117.457	100.379	114.398	115.243	136.938	138.922	113.103	117.542
ENSMUSG00000036327	Qsox2	protein_coding	2	26098649	26127537	-	4644	40.3603	38.9142	37.0324	35.5179	40.1686	37.9954	39.6107	39.2532	37.5856	41.407	38.5063	39.3953	36.5477	39.5655	35.6845	39.6444	38.9413	39.3204	39.3623	35.161	42.2551	38.968	38.6265	34.2986
ENSMUSG00000039943	Plcb4	protein_coding	2	135500931	135855189	+	8970	19.2667	26.2633	14.6118	26.5216	15.0924	12.9814	16.6453	15.6648	17.7011	15.2003	20.3053	22.0748	24.8411	18.5953	10.7675	19.0336	20.1742	16.8311	19.1457	15.8573	22.5148	22.1387	16.6171	18.884
ENSMUSG00000039263	Npepl1	protein_coding	2	173952142	173964863	+	2998	25.175	20.1697	24.9272	22.0801	22.2553	19.8116	19.4654	24.0229	21.7708	18.0017	19.4542	19.1909	22.3336	18.9437	22.5938	18.6413	21.2176	22.3975	20.1369	22.5336	19.0371	21.5677	18.4694	22.7236
ENSMUSG00000057110	Cntrl	protein_coding	2	34999504	35068434	+	10194	12.874	11.0244	8.02645	8.53224	6.23994	5.66631	8.654	6.32884	6.41038	8.96597	5.87078	11.0758	8.42725	13.0385	5.06145	7.57218	6.98643	6.61242	8.22112	8.25877	10.6876	11.1738	7.91522	9.36175
ENSMUSG00000027270	Lamp5	protein_coding	2	135894159	135911837	+	2933	72.5711	134.126	70.3629	254.506	115.935	93.5636	76.9918	100.092	112.524	91.2207	113.142	98.9237	119.095	76.1929	137.441	126.86	89.7915	91.6051	145.648	113.313	81.0189	84.1556	106.256	88.3361
ENSMUSG00000039913	Pak5	protein_coding	2	135923024	136229858	-	6505	25.8234	33.253	25.4216	37.7222	29.474	26.2625	28.2936	28.7982	28.8226	29.1352	30.6028	29.87	31.5592	30.7408	20.4742	34.7766	26.2105	26.145	26.5737	31.0338	28.826	29.5123	25.9318	28.5648
ENSMUSG00000048038	Ccdc187	protein_coding	2	26133481	26184450	-	9827	6.93255	4.29231	4.45559	2.48446	2.44847	2.4924	3.84311	2.7298	2.75411	3.06001	1.85071	4.94312	4.6471	4.2252	2.289	3.36786	2.89168	3.47366	3.04304	3.54664	4.1497	4.73625	2.54866	3.57996
ENSMUSG00000026878	Rab14	protein_coding	2	35070217	35091132	-	13589	79.1508	83.4323	79.3116	89.1858	78.6813	83.9469	81.4939	86.8512	90.0114	86.4243	88.3976	86.9227	80.9121	85.1761	69.8223	95.0863	84.8357	85.1792	82.3535	80.2993	86.5786	83.8734	79.9601	79.4899
ENSMUSG00000027273	Snap25	protein_coding	2	136555373	136624348	+	6791	856.002	1027.1	958.804	1048.7	943.949	1041.42	947.894	840.203	992.08	1022.36	1099.46	924.727	959.988	993.914	1140.19	1070.86	1047.81	999.937	1140.75	1073.31	1000.49	965.921	1215.91	952.267
ENSMUSG00000027274	Mkks	protein_coding	2	136715700	136733302	-	3227	20.2808	19.5305	19.4173	26.7504	19.369	19.6707	15.6648	29.5724	24.7475	23.3698	20.6556	30.3214	17.075	18.117	30.8753	24.2888	22.0699	22.0132	33.0003	19.1461	20.743	24.7518	34.6112	26.1102
ENSMUSG00000026930	Gpsm1	protein_coding	2	26205527	26238249	+	5383	38.401	34.54	34.4403	31.3708	38.8157	34.0684	34.4991	42.1562	32.2508	32.1797	34.6014	31.878	38.4164	32.1833	41.7163	33.3919	34.4125	31.6106	34.6551	33.8866	32.4292	37.3186	35.059	39.2848
ENSMUSG00000044042	Fmn1	protein_coding	2	113158081	113540200	+	16077	5.87226	7.56519	5.40521	7.03263	5.33708	5.27502	6.938	4.45535	5.46508	6.75812	6.25247	7.37351	6.77155	6.93897	2.79038	6.05249	5.13988	5.52047	4.36732	6.78514	6.64527	6.54957	4.90936	6.18992
ENSMUSG00000075467	Dnlz	protein_coding	2	26238133	26242112	-	2916	60.6308	58.0969	60.1276	61.026	63.7351	55.3315	52.2072	63.6091	60.5849	57.4776	53.7668	61.4429	56.86	55.3604	64.0219	54.1662	55.7384	55.3605	60.92	56.5404	52.1025	53.3416	51.2558	55.4903
ENSMUSG00000074934	Grem1	protein_coding	2	113576509	113588991	-	4148	9.14984	7.0637	7.62229	4.6772	5.10058	5.90474	6.68148	6.65617	7.2245	8.92827	6.1124	8.35947	6.84314	8.0827	2.57356	5.56602	5.10217	5.91685	4.27131	5.83797	8.11113	7.84236	5.9401	7.05209
ENSMUSG00000027281	Slx4ip	protein_coding	2	136733138	136913870	+	5905	8.87238	8.57516	7.47982	10.115	7.66935	8.57215	8.79195	9.98677	10.1631	9.94361	8.83013	10.8942	8.86468	9.51677	7.51103	9.74954	9.48362	9.39563	8.31858	7.35865	8.96419	10.0177	9.51458	9.36445
ENSMUSG00000023236	Scg5	protein_coding	2	113606707	113659466	-	1569	372.212	454.579	404.917	518.413	513.469	535.049	445.083	470.873	508.439	455.383	540.857	462.331	486.924	429.193	721.606	499.616	501.659	528.265	641.442	450.254	447.115	441.837	603.223	446.336
ENSMUSG00000027276	Jag1	protein_coding	2	136923376	136958564	-	5827	10.3116	9.12866	8.5336	8.34247	7.61776	7.12816	9.31157	6.56436	7.92964	8.40632	7.16481	9.94002	9.62808	8.86608	5.82318	7.00616	5.34601	7.81585	5.95244	9.04957	10.3841	8.65741	6.62157	8.97279
ENSMUSG00000026879	Gsn	protein_coding	2	35146392	35197902	+	3157	115.455	103.181	120.331	115.98	112.22	116.277	109.89	110.695	97.582	98.0834	84.7382	108.661	110.248	100.719	82.6032	86.6288	101.498	136.596	93.535	102.871	100.016	112.204	94.343	112.451
ENSMUSG00000062098	Btbd3	protein_coding	2	138098485	138431212	+	5776	237.166	228.155	221.229	199.169	199.14	205.998	217.223	201.811	215.285	214.617	224.225	201.371	206.157	213.405	162.707	201.061	207.453	211.994	198.067	185.195	222.401	188.644	173.189	166.739
ENSMUSG00000026880	Stom	protein_coding	2	35203998	35226988	-	2827	27.34	26.4328	25.7233	32.2575	33.0665	33.1755	29.6179	29.6164	33.3273	23.8212	29.4411	28.9568	33.0756	27.3066	26.0733	27.9358	34.5295	38.5173	30.2749	30.0208	28.0085	28.254	24.6628	27.5357
ENSMUSG00000068615	Gjd2	protein_coding	2	113840082	113844100	-	2879	9.60939	10.9969	10.1501	13.5786	12.8484	11.1305	12.1349	10.8739	13.1337	11.2694	13.7856	11.1589	11.9183	11.1895	9.00497	11.3235	11.5635	13.2676	13.2848	10.7695	11.1357	9.83891	9.73397	9.28285
ENSMUSG00000036281	Snapc4	protein_coding	2	26252777	26270661	-	6622	47.5487	41.5296	28.9513	28.7931	29.1934	22.1923	31.7284	27.7904	24.4988	33.3766	27.6944	30.7883	30.2326	43.4767	21.6862	29.3288	27.884	22.2378	32.9275	29.1184	37.5606	37.8333	26.9456	31.3474
ENSMUSG00000074766	Ism1	protein_coding	2	139520098	139600500	+	2965	7.96023	7.99185	7.72295	6.95997	6.29617	6.7462	8.22827	7.21531	7.43472	8.30034	6.94971	8.10041	8.25008	7.28354	4.97196	8.02074	6.33586	7.0243	5.5645	6.83149	9.53536	7.7306	5.84449	7.89919
ENSMUSG00000035778	Ggta1	protein_coding	2	35290191	35353243	-	4709	5.83829	6.32658	5.43241	8.54859	7.04774	5.41801	6.77661	6.07727	7.72988	5.99929	6.81111	7.51118	7.44622	7.19579	5.80235	7.68055	8.83716	7.76287	7.06704	8.8191	6.49019	6.35543	6.66992	7.09937
ENSMUSG00000039033	Tasp1	protein_coding	2	139675400	139908725	-	3652	28.4078	31.3115	30.0914	35.4759	37.5051	37.8928	35.1656	35.8534	37.699	36.7282	37.8038	36.0972	34.0163	33.5201	34.8683	35.517	33.501	37.4831	38.606	31.791	34.994	33.8484	34.3275	33.716
ENSMUSG00000045624	Esf1	protein_coding	2	139961803	140012484	-	4471	28.9664	33.4267	27.1293	35.5108	28.5318	29.7647	33.4167	25.6657	29.4949	33.2215	34.2253	37.7587	32.304	33.7045	16.9409	32.0251	25.9814	29.7471	27.9908	34.3702	40.1867	36.5805	32.2785	36.5822
ENSMUSG00000027384	Ndufaf5	protein_coding	2	140012569	140045609	+	1789	65.0946	68.4798	75.5125	97.6422	91.2865	86.081	73.1496	95.6038	98.2686	81.1682	92.9962	79.2563	77.3263	68.6268	158.27	91.7783	84.6041	93.5203	113.969	79.0022	67.4969	70.7754	100.193	75.3996
ENSMUSG00000026927	Entr1	protein_coding	2	26272814	26279303	-	3587	157.026	154.707	116.51	125.17	117.85	110.02	122.181	127.168	121.183	138.588	116.191	132.99	116.443	145.99	99.6272	126.493	126.024	111.09	129.39	113.884	132.936	144.544	120.965	120.889
ENSMUSG00000040383	Aqr	protein_coding	2	113931651	114017505	-	11805	19.1804	20.1727	17.0761	19.7831	14.3085	14.1258	20.0961	15.7835	14.7992	19.0912	16.5218	18.9977	17.5035	20.5577	8.44003	16.5275	14.5538	14.8608	12.9199	17.7814	20.8457	21.0699	15.1495	19.6259
ENSMUSG00000040321	Zfp770	protein_coding	2	114023942	114031921	-	6793	16.456	20.3941	20.2536	24.2174	23.1455	21.859	22.2958	23.4468	24.0784	21.5278	26.6148	25.5681	21.7903	21.7093	25.4619	26.8839	23.8741	25.6853	27.2548	20.6394	22.3139	21.3358	24.6331	22.5468
ENSMUSG00000068205	Macrod2	protein_coding	2	140237229	142234886	+	10308	25.933	29.0066	28.0886	34.104	33.7188	33.3743	30.7019	33.5924	35.5635	32.3428	36.6255	34.7628	30.5096	31.3678	28.726	34.9909	30.5895	32.8725	34.276	31.7366	32.2808	31.9174	32.2432	30.867
ENSMUSG00000051379	Flrt3	protein_coding	2	140492834	140513320	-	4865	35.4348	37.5507	36.9257	46.3609	36.7522	42.4576	43.3276	43.0532	42.2637	46.5041	43.8286	41.9234	39.5037	40.0245	27.6374	39.2285	40.1295	40.8738	35.2812	31.9123	40.6072	44.4399	34.3395	39.5324
ENSMUSG00000026926	Pmpca	protein_coding	2	26279351	26287134	+	4282	120.798	131.204	118.722	129.646	134.504	131.774	132.319	125.832	136.323	134.723	137.441	129.151	128.174	131.88	108.862	132.528	128.033	134.876	133.39	125.658	138.161	127.138	125.044	117.859
ENSMUSG00000057147	Dph6	protein_coding	2	114346897	114485445	-	7407	12.8392	13.7389	12.1331	13.4888	13.1991	13.158	14.4135	12.8157	14.1603	13.5575	14.4661	14.2214	13.92	15.48	9.36794	15.2909	12.9861	12.974	13.1116	13.7495	13.8648	12.8106	10.601	11.8084
ENSMUSG00000040282	Cdin1	protein_coding	2	115412197	115609249	+	4349	10.039	9.69891	7.88685	9.95796	9.22095	9.59759	9.67122	10.186	10.0112	9.66196	9.92936	9.80214	10.9805	10.5623	6.69176	9.68339	10.4435	9.02147	8.23402	10.4078	9.2349	9.89649	7.62673	9.6088
ENSMUSG00000026925	Inpp5e	protein_coding	2	26286261	26299139	-	4301	39.8603	41.789	32.9465	35.5459	31.9744	28.948	36.1216	33.36	30.7883	36.3929	31.1204	36.863	35.2114	40.4739	20.6243	34.1434	32.3161	28.5117	28.8574	31.3613	36.7375	38.1893	29.7142	35.1811
ENSMUSG00000038844	Kif16b	protein_coding	2	142459394	142743439	-	9066	8.95442	9.85832	8.76091	10.3873	7.74083	7.92474	9.18177	6.67152	7.3118	9.04283	8.07365	10.9461	9.37448	9.7651	5.03237	9.02802	7.38356	8.74107	6.27641	8.837	9.95783	9.5279	8.04886	10.087
ENSMUSG00000008333	Snrpb2	protein_coding	2	142904959	142914773	+	2857	38.7033	44.808	39.7391	55.4447	55.4437	53.3308	45.1901	47.9275	57.6898	48.0562	60.8353	51.4669	50.8165	44.9356	64.4988	55.4583	52.2284	53.5697	61.5546	49.1132	45.5022	43.1271	51.5561	46.6696
ENSMUSG00000027419	Pcsk2	protein_coding	2	143388076	143658205	+	7910	181.631	211.388	177.097	202.914	195.982	187.657	195.36	180.281	175.571	191.781	198.878	192.043	194.731	188.02	142.139	182.909	162.338	175.472	163.309	193.643	199.034	191.176	167.61	186.073
ENSMUSG00000015932	Dstn	protein_coding	2	143757240	143785244	+	1911	319.171	354.086	369.953	407.498	413.907	438.814	397.601	389.71	451.929	403.908	442.516	392.481	380.996	377.045	525.697	464.7	462.089	495.724	510.95	393.183	399.637	383.348	480.391	389.749
ENSMUSG00000026924	Sec16a	protein_coding	2	26299443	26335226	-	9189	46.1109	41.2274	33.584	32.9668	27.4488	25.3884	36.6709	26.5787	26.8409	38.1673	28.3719	39.4499	34.3158	40.1476	16.7898	28.8782	26.2664	24.0571	23.1883	31.7223	41.1385	38.6472	26.3133	37.0795
ENSMUSG00000027422	Rrbp1	protein_coding	2	143789315	143853183	-	8786	32.8067	35.6205	27.6765	27.2259	23.2543	20.2225	32.1663	18.3959	22.1344	28.0831	21.638	33.0497	31.3288	32.3745	13.1193	20.2893	20.7185	21.4327	20.7523	32.7266	35.2865	38.3009	26.9809	39.1785
ENSMUSG00000027423	Snx5	protein_coding	2	144092043	144112826	-	4177	85.9163	97.9228	88.5157	114.361	105.409	104.277	90.6485	105.21	114.395	97.5291	109.474	105.386	98.0769	94.0052	124.681	115.695	113.717	110.543	125.701	92.8674	91.9134	93.4789	101.48	87.9463
ENSMUSG00000026923	Notch1	protein_coding	2	26347915	26406675	-	14232	14.8525	12.0624	11.0338	9.07267	8.75925	6.81935	10.0865	8.72401	8.04767	9.95285	7.29594	9.85962	11.2922	10.5296	5.09875	7.20613	7.9616	7.34127	5.46043	9.95464	9.89553	11.1894	7.19146	11.9703
ENSMUSG00000027424	Mgme1	protein_coding	2	144112583	144122436	+	3348	11.1038	11.4828	10.4452	13.4127	12.3909	10.2724	10.9013	12.0773	11.786	11.4635	11.5066	13.4248	12.0691	10.7268	9.18595	11.8683	12.323	10.8669	13.8318	11.8634	11.5225	12.3173	14.0315	13.4686
ENSMUSG00000027210	Meis2	protein_coding	2	115693545	115895528	-	12043	23.927	31.1061	20.1596	37.493	29.3088	27.4052	24.9742	29.3806	30.212	27.8935	30.9994	31.0372	33.9269	25.4022	26.582	33.5126	26.3208	26.601	28.4583	28.0946	28.0178	30.5855	28.7334	33.7393
ENSMUSG00000037279	Ovol2	protein_coding	2	144147095	144174066	-	2113	2.33218	6.42147	2.9473	12.2079	9.06395	6.66512	4.34132	5.61892	6.12587	4.98095	7.71677	5.59195	7.3095	3.50091	7.45789	7.50323	3.99514	5.64404	8.6955	8.94343	3.04285	4.12118	5.44604	3.67943
ENSMUSG00000026883	Dab2ip	protein_coding	2	35448278	35621004	+	8366	59.6583	54.4384	54.0892	50.845	49.4881	42.0852	51.8265	47.8769	39.4398	46.642	43.7674	50.3187	55.275	47.306	26.219	40.1996	41.7975	36.0304	28.5957	51.7505	49.1755	50.0463	35.9735	56.3396
ENSMUSG00000027355	Tmco5	protein_coding	2	116709172	116722975	+	1228	3.87215	5.36453	4.75928	8.63909	6.41865	5.56807	5.72173	6.70402	8.43255	5.99301	7.44159	7.04354	4.28309	3.59494	15.4199	8.31126	6.9712	6.61516	8.77885	6.08181	5.52267	6.76522	8.81968	5.61888
ENSMUSG00000027425	Kat14	protein_coding	2	144210903	144249596	+	4699	26.3466	30.4866	29.4423	31.0198	29.1779	26.0401	31.2138	26.9471	25.8767	28.0563	28.4273	32.278	31.9625	30.444	17.7686	31.0617	26.0112	27.6968	21.725	31.7634	32.2014	30.8649	25.4112	32.0358
ENSMUSG00000027351	Spred1	protein_coding	2	116951855	117012760	+	6784	86.5055	108.686	84.4974	126.153	94.7838	90.1543	86.5685	99.6822	101.853	98.4502	100.618	124.629	95.6327	92.51	77.536	118.239	97.4807	96.2918	108.197	90.8404	102.643	109.476	107.982	108.658
ENSMUSG00000027523	Gnas	protein_coding	2	174126113	174188537	+	11387	328.614	331.442	336.424	317.3	322.408	359.558	348.399	314.938	326.221	328.869	323.588	293.195	344.305	342.757	310.53	329.188	347.943	339.181	301.653	344.941	325.34	327.712	332.707	334.921
ENSMUSG00000027349	Fam98b	protein_coding	2	117080220	117102021	+	3390	60.4416	67.2889	58.0229	62.0101	55.5373	55.5123	63.9067	55.4255	53.9881	63.8203	59.4894	65.0396	60.583	63.2466	31.0402	57.2323	52.6096	55.0891	48.9177	59.4833	73.5264	69.8877	54.7519	62.0939
[truncated: 10,775 more rows]

## Sheet: BL6_brain_OO
				all genes	12308	%	0.918102	113	total	16
[truncated: 118 more rows]
