# Supplementary material for: Patterns of extreme outlier gene expression suggest an edge of chaos effect in transcriptomic networks
Source: Genome Biol. 2025 Sep 9;26:272. doi: 10.1186/s13059-025-03709-0 (PMC12418659; doi:10.1186/s13059-025-03709-0)
Supplement: Supplementary file 7 — Additional file 7: Table S7. Gene lists with transcriptome data (TPM) for four organs of the human GTEx data (Excel file with eight tabs). Organ names are provided in the Tab titles. For each organ, "all_TPM"includes data for all genes above the minimal expression cutoff value, "OO"is the corresponding sub list for all genes with at least one over-outlier expression. [file 13059_2025_3709_MOESM7_ESM.xlsx]

## Sheet: Legend
Table S7
Gene lists with transcriptome data (tpm) for four organs of the human GTEX data.
Organ names are provided in the Tab titles. For each organ "all_TPM" includes data for all genes above the minimal expression cutoff value, "OO" is the corresponding sub list for all genes with at least one over-outlier expression.

## Sheet: human_brain_all_TPM
	Genename	Genebiotype	Chr	Start	End	Strand	GTEX.15ER7.3126.SM.7KUGH	GTEX.YFC4.3126.SM.5PNV6	GTEX.15SHU.3126.SM.6M46H	GTEX.1HBPH.3126.SM.9WYUV	GTEX.RNOR.2326.SM.2TF4I	GTEX.13SLX.3126.SM.5S2Q5	GTEX.RU72.3026.SM.CYPRV	GTEX.14A5I.2926.SM.5Q5CQ	GTEX.11GSP.3226.SM.5986O	GTEX.12WSD.3126.SM.5HL7P	GTEX.13O3O.3126.SM.5KM3H	GTEX.14DAQ.3126.SM.62LDS	GTEX.1EWIQ.3126.SM.7MXTI	GTEX.P44G.2426.SM.2I5ER	GTEX.11ZUS.2926.SM.5FQSL	GTEX.1HT8W.3026.SM.CGQEO	GTEX.WZTO.2926.SM.3NM9I	GTEX.13NYB.3026.SM.5IJD7	GTEX.14JG1.3026.SM.5YYAA	GTEX.17MF6.2926.SM.7LTAW	GTEX.1EN7A.3026.SM.7PBYT	GTEX.1KD4Q.2926.SM.D3L9N	GTEX.15RJE.3026.SM.7KUM1	GTEX.13OW6.3026.SM.5J2MI	GTEX.13PVQ.3026.SM.5SI93	GTEX.14BIL.3026.SM.7EWD4	GTEX.17HII.3026.SM.7EWFM	GTEX.18465.3026.SM.7LG6Y	GTEX.1B8SG.1726.SM.73KXK	GTEX.1C6VQ.3026.SM.7IGPU	GTEX.1GZ4I.3026.SM.9KNTX	GTEX.1JMLX.2926.SM.CL54C	GTEX.T6MN.2626.SM.32PMQ	GTEX.1HCVE.3026.SM.CL54G	GTEX.11DXY.3226.SM.5GIDE	GTEX.12ZZZ.3026.SM.5BC67	GTEX.1399T.3026.SM.5KLZC	GTEX.18A6Q.2926.SM.718AR	GTEX.1AX9I.3026.SM.73KUH	GTEX.1B8L1.3026.SM.7EPHK	GTEX.1EKGG.2926.SM.7EPIH	GTEX.1GF9V.2926.SM.7PBXO	GTEX.1GN2E.3026.SM.9WG6I
ENSG00000000003.14	TSPAN6	protein_coding	chrX	100627109	100639991	-	4.556	3.59	4.578	3.744	3.374	2.363	3.163	4.926	5.61	4.971	2.803	5.961	3.733	3.454	2.263	3.979	5.85	3.427	3.787	6.099	5.597	3.612	5.845	4.83	3.162	4.713	3.899	3.999	2.722	5.878	8.122	5.028	2.958	5.673	4.416	5.639	5.316	3.776	2.866	2.969	5.852	3.951	3.489
ENSG00000000419.12	DPM1	protein_coding	chr20	50934867	50958555	-	23.17	27.33	26.6	18.17	33.33	28.13	25.85	26.14	15.09	18.76	29.41	30.54	21.92	24.75	24.34	39.25	37.35	30.31	28.98	10.99	9.32	33.17	21.14	34.42	25.09	21.46	22.03	27.48	11.76	19.61	33.46	26.31	30.57	34.58	31.57	35.1	27.77	23.46	26.71	22.48	26.19	23.34	18
ENSG00000000938.12	FGR	protein_coding	chr1	27612064	27635277	-	6.056	3.82	4.224	4.857	2.862	3.837	6.067	5.082	5.065	6.024	5.883	6.048	4.171	8.598	2.292	2.377	3.137	3.619	2.551	10.01	5.513	3.947	18.27	5.295	9.14	7.177	6.393	2.136	3.362	7.615	5.316	7.246	2.935	6.674	3.375	5.094	5.609	4.408	4.202	4.751	7.748	8.159	4.617
ENSG00000000971.15	CFH	protein_coding	chr1	196651878	196747504	+	4.965	3.551	8.8	3.027	2.412	1.745	3.219	4.385	4.657	5.631	3.884	16.51	4.608	9.626	2.26	3.616	9.539	3.782	2.486	8.073	4.713	2.386	24.05	3.012	5.617	4.482	6.443	2.922	2.896	8.013	4.899	4.843	3.226	4.875	6.006	7.651	7.833	3.694	5.302	4.419	19.37	5.528	2.519
ENSG00000001036.13	FUCA2	protein_coding	chr6	143494811	143511690	-	8.006	8.358	8.395	7.589	6.994	7.42	7.773	6.687	8.044	9.591	6.517	11.01	5.489	6.912	5.347	8.133	11.45	10.79	7.92	6.516	6.289	8.568	9.761	10.85	9.239	7.055	6.485	7.026	3.683	5.773	11	8.375	8.227	9.71	10.45	8.881	8.984	8.06	6.355	6.488	11.13	7.36	6.903
ENSG00000001084.10	GCLC	protein_coding	chr6	53497341	53545129	-	10	13.85	10	10.01	12.69	8.46	9.717	13.51	8.2	10.43	9.313	11.46	6.982	8.956	8.781	9.678	11.87	14.55	10.55	8.249	8.775	11.68	9.334	15.33	9.116	11.28	8.952	8.656	4.794	9.374	16.72	10.71	10.54	16.55	11.65	11.97	10.54	8.78	9.052	9.425	12.6	10.31	8.184
ENSG00000001167.14	NFYA	protein_coding	chr6	41072945	41099976	+	8.58	12.54	8.72	10.42	10.35	8.823	8.23	9.168	9.184	10.11	6.823	9.286	7.337	10.04	7.72	10.27	12.77	13.89	9.607	7.003	6.27	10.31	9.652	12.62	11.61	8.331	9.054	11.4	5.562	7.662	14.66	10.82	9.639	13.41	10.26	10.95	10.13	10.66	8.831	9.81	10.17	8.794	7.774
ENSG00000001460.17	STPG1	protein_coding	chr1	24356999	24416934	-	3.308	7.215	5.034	5.947	5.89	5.559	4.396	4.502	2.084	2.788	4.286	5.861	3.931	5.522	5.312	7.642	6.635	5.729	6.008	0.9518	1.407	5.929	2.245	6.301	2.576	4.03	3.555	7.086	1.059	2.551	6.778	4.973	7.63	6.855	5.628	4.219	4.513	5.314	5.3	6.185	5.141	3.317	3.514
ENSG00000001461.16	NIPAL3	protein_coding	chr1	24419291	24472976	+	15.44	32.8	18.93	17.01	24.78	23.55	13.67	15.53	8.424	10.88	14.28	18.92	11.65	20.23	22.75	26.34	24	32.91	21.22	15.56	7.526	22.85	8.985	29.09	16.18	13.87	14.64	22.95	5.819	7.238	24.4	18.19	26.69	22.26	22.45	14.91	15.71	18.4	23.66	24.1	17.13	15.5	13.03
ENSG00000001497.16	LAS1L	protein_coding	chrX	65512582	65534775	-	21.45	44.32	33.66	31	40.83	33.41	28.16	26.64	19.95	31.53	33.42	31.7	23.25	13.25	31.75	36.47	32.71	42.14	31.83	11.51	10.84	28.72	13.63	44.91	27.45	24.75	27.81	26.43	7.736	17.77	40.05	33.23	46.15	44.08	35.85	36.51	36.5	37.98	30.52	22.13	38.4	33.95	24.69
ENSG00000001561.6	ENPP4	protein_coding	chr6	46129993	46146699	+	8.991	15.73	9.879	10.9	12.98	9.605	11.66	10.29	6.641	9.18	10.58	12.44	8.514	11.35	10.12	13.33	16.45	14.25	10.11	5.246	5.098	15.02	10.9	14.37	11.77	10.11	7.854	8.19	4.026	6.691	16.4	8.982	12.38	15.94	13.99	12.91	9.373	8.742	10.65	9.173	8.894	10.61	7.776
ENSG00000001617.11	SEMA3F	protein_coding	chr3	50155045	50189075	+	3.611	2.471	3.927	4.714	3.726	6.901	7.693	3.728	6.783	3.894	3.622	5.37	2.649	11.22	2.573	4.343	5.715	2.463	3.081	2.845	2.279	3.965	10.59	4.233	11.48	6.894	5.335	4.37	2.205	3.533	4.681	5.03	3.1	3.638	3.724	4.53	4.556	4.349	3.198	3.898	4.106	4.481	6.368
ENSG00000001629.9	ANKIB1	protein_coding	chr7	92246234	92401384	+	13.24	18.1	9.805	13.24	14.96	10.13	11.17	13.24	12.18	12.42	9.737	13.63	9.313	13.53	9.799	13.05	15.56	15.39	11.21	10.39	10.11	13.52	11.67	18.73	13.16	13.26	11.07	10.91	9.46	8.953	21.35	13.28	12.84	15.95	14.05	16.87	12.15	12.62	11.39	10.57	13.24	12.67	10.85
ENSG00000001630.15	CYP51A1	protein_coding	chr7	92112151	92142952	-	6.812	7.202	6.076	5.646	4.288	5.249	6.37	3.711	6.107	7.108	3.101	11.7	4.985	10.89	4.704	5.628	10.83	4.979	8.695	1.394	3.872	8.447	6.063	9.883	4.536	8.714	5.915	8.875	1.58	4.563	14.87	5.125	7.681	6.603	9.372	4.721	4.988	5.316	5.572	10.45	6.332	2.195	3.72
ENSG00000001631.15	KRIT1	protein_coding	chr7	92198969	92246166	-	9.769	13.89	9.907	11.4	14.99	9.989	8.457	11.49	5.699	7.528	8.561	11.76	6.738	10.61	10.13	15.7	16.37	12.75	9.851	4.047	4.337	11.61	9.516	14.61	7.682	8.197	8.349	13.65	3.726	5.372	15.34	12.17	13.2	16.48	12.32	13.3	10.86	10.33	10.86	9.567	10.38	9.383	6.875
ENSG00000002016.17	RAD52	protein_coding	chr12	912077	990053	-	5.557	11.18	7.208	9.877	11.84	10.75	7.55	7.744	5.095	6.168	5.89	8.811	4.847	3.665	7.194	6.721	8.402	9.221	6.993	2.212	1.925	7.19	3.718	12.97	5.307	6.594	6.667	7.107	2.281	3.802	8.497	9.054	12.23	11.12	7.648	8.36	7.167	9.503	5.45	4.683	8.95	11.65	8.433
ENSG00000002330.13	BAD	protein_coding	chr11	64269830	64284669	-	56.77	66.59	54.1	62.01	62.07	95.58	66.12	49.47	44.93	51.69	56.3	62.72	56.17	49.2	60.07	88.76	98.69	84.59	69	37.42	45.22	78.48	51.83	88.19	39.5	51.99	54.08	97.65	18.74	53.92	69.67	70.45	81.37	72.55	70.94	74.62	71.02	84.76	67.1	81.41	75.93	53.77	58.39
ENSG00000002549.12	LAP3	protein_coding	chr4	17577192	17607972	+	21.83	23.23	17.54	15.73	19.8	16.01	18.3	21.37	21.56	22.18	15.96	25.34	16.08	40.11	14.63	16.38	24.26	21.83	20	17.26	20.22	16.95	48.04	23.65	21.54	20.4	17.98	18.47	9.91	29.78	29.18	20.96	18.96	20.73	24.5	22.18	21.86	21.08	16.01	19.08	22.88	17.34	16.62
ENSG00000002586.18	CD99	protein_coding	chrX	2691179	2741309	+	14.96	14.75	18.24	11.42	11.25	13.42	16.02	20.17	29.79	18.84	12.52	24.4	15.65	32.32	12.62	23.5	38.37	31.35	25.07	41.02	33.66	17.72	74.23	30.31	37.37	55.21	32.5	24.46	15.17	78.59	52.9	29.68	21.06	36.44	34.07	35.42	42.06	25.91	18.45	24.08	37.67	29.23	23
ENSG00000002746.14	HECW1	protein_coding	chr7	43112599	43566001	+	7.837	10.59	8.46	8.944	11.52	9.489	5.211	6.197	2.087	3.224	7.301	8.779	4.311	9.951	11.35	12.55	12.42	5.665	9.399	0.8977	2.084	8.226	1.908	10.26	2.672	3.884	6.304	9.71	1.25	1.683	11.19	8.081	10.99	13	9.929	6.862	6.946	7.235	9.352	11.43	6.913	4.649	3.42
ENSG00000002822.15	MAD1L1	protein_coding	chr7	1815793	2233243	-	4.789	6.422	5.673	5.774	5.586	7.53	4.642	4.363	3.839	4.618	5.274	7.239	4.855	5.461	5.624	6.852	7.077	5.341	5.716	2.731	2.99	6.843	3.796	7.261	3.55	4.825	5.543	7.688	0.9468	3.602	6.61	5.348	6.494	6.635	6.47	5.616	6.006	6.772	5.618	6.516	6.871	4.508	4.967
ENSG00000002834.17	LASP1	protein_coding	chr17	38869859	38921770	+	41.49	51.04	39.58	39.52	46.35	43	34.4	32.17	22.39	25.7	28.67	45.71	28.59	44.56	41.66	49.09	53.2	32.02	41.89	13.19	20.3	40.12	24.28	43.67	20.12	33.07	33.98	49.97	11.92	25.64	50.2	37.19	43.03	39.72	43.48	35.83	34.71	42.2	37.44	42.82	41.82	27.07	23.29
ENSG00000002919.14	SNX11	protein_coding	chr17	48103357	48123074	+	12.03	16.52	13.82	14	17.87	17.52	12.89	12.3	8.976	10.4	12.42	14.49	11.43	16.19	14.18	18.51	19.7	17.03	13.34	8.445	6.579	15.9	11.65	18.39	9.444	12.48	12.83	18.51	3.892	12.01	16.92	13.98	17.36	14.43	14.9	15.99	13.15	13.85	13.3	13.05	16.55	11.99	11.42
ENSG00000002933.7	TMEM176A	protein_coding	chr7	150800534	150805120	+	12.72	16.29	10.84	9.888	12.58	11.54	17.29	25.33	29.35	16.7	12.29	8.028	19	17.79	6.378	6.799	10.77	11.85	5.676	17.64	19.47	10.52	35.35	7.1	22.69	22.83	16.18	9.621	10.47	16.31	20.88	10.05	7.486	17.09	16.98	12.57	13.67	10.72	7.676	8.108	10.16	11.34	9.913
ENSG00000003056.7	M6PR	protein_coding	chr12	8941468	8949955	-	18.3	28.22	21.11	19.08	23.13	18.58	19.43	17	14.51	16.07	18.87	26.96	13.08	22.37	20.93	24.7	28.76	15.75	23.81	8.883	8.919	23.62	17.66	26.92	13.96	15.76	15.83	25.83	6.508	9.7	35.58	19.05	21.86	26.25	26.88	17.41	19.14	19.49	18.68	20.31	23.15	14.66	12.06
ENSG00000003137.8	CYP26B1	protein_coding	chr2	72129238	72148038	-	8.676	10.52	8.324	10.43	10.78	8.791	7.298	2.388	2.172	3.095	10.19	5.824	5.785	7.709	12.04	12.34	10.89	6.75	10.55	1.266	2.533	9.724	1.526	10.77	4.557	3.186	8.438	7.436	1.074	1.434	8.032	7.469	11.09	10.2	12.35	6.309	4.79	5.532	3.569	4.783	8.969	4.424	1.849
ENSG00000003147.17	ICA1	protein_coding	chr7	8113184	8262579	-	16.03	29.39	21.54	24.9	27.58	23.5	16.78	16.18	7.894	14.9	26.55	23.55	16.71	16.76	22.52	27.12	26.31	20.88	23.24	5.802	5.759	25.78	7.536	23.73	12.47	12.42	18.19	24.92	4.174	8.072	21.29	22.96	32.94	31.24	26.73	25.92	17.04	25.08	21.09	21.15	20.8	17.67	15.77
ENSG00000003249.13	DBNDD1	protein_coding	chr16	90004865	90020043	-	52.13	57.85	45.76	67.26	78.34	67.25	57.27	49.68	22.27	42.25	58.19	71.73	53.75	59.82	68.61	90.37	70.22	54.71	70.19	9.115	39.4	73.77	21.93	70.86	32.19	46.83	46.53	92.2	18.82	24.43	64.52	63.51	75.38	62.48	63.84	63.64	66.68	77.85	69.98	95.6	67.56	48.34	62.47
ENSG00000003393.14	ALS2	protein_coding	chr2	201700554	201781189	-	9.681	15.26	11.12	11.3	15.79	11.31	9.052	9.648	5.543	6.751	8.887	10.94	7.497	10.7	11.9	15.77	15.49	11.63	11.96	3.888	3.252	14.72	5.624	15.94	7.705	6.898	7.995	14	2.877	4.623	14.82	12.37	15.65	16.57	13.31	14.81	10.02	11.37	10.85	11.31	11.2	10.74	8.318
ENSG00000003402.19	CFLAR	protein_coding	chr2	201116104	201176687	+	4.671	5.051	4.369	4.702	4.179	3.315	4.308	4.227	5.034	5.473	3.147	4.614	3.45	3.951	3.027	4.045	5.953	4.847	3.32	7.33	3.619	4.447	12.06	5.003	6.017	5.281	4.229	2.89	3.02	5.717	5.803	5.182	4.1	6.509	3.57	5.129	5.205	4.157	4.051	3.558	5.657	4.755	3.604
ENSG00000003509.15	NDUFAF7	protein_coding	chr2	37231714	37253403	+	7.638	13.67	10.31	10.35	11.73	9.921	7.117	9.202	4.403	6.266	8.205	9.983	7.608	8.692	9.739	12.42	13.04	11.37	10.12	2.818	4.045	11.15	6.521	11.79	7.067	6.888	7.302	10.4	2.881	7.256	12.86	9.032	11.48	12.19	10.88	12.25	7.606	10.66	7.956	7.049	8.988	7.969	7.506
ENSG00000003756.16	RBM5	protein_coding	chr3	50088908	50119021	+	36.64	68.28	47.26	46.43	56.49	48.24	32.42	39.38	31.45	43.2	38.78	43.17	29.76	26.08	43.77	50.41	53.48	75.21	44.17	19.31	20.46	44.52	31.17	67.32	46.27	36.77	33.54	40.86	12.92	26.68	63.06	53.63	65.08	66.27	52.68	53.32	44.63	52.02	43.64	32.18	54.47	51.49	38.82
ENSG00000003987.13	MTMR7	protein_coding	chr8	17298030	17413327	-	5.531	9.544	5.501	7.576	9.276	5.664	4.232	4.824	2.183	3.012	4.767	8.937	3.875	6.822	6.367	10.43	10.31	5.806	7.744	1.658	1.568	8.258	3.161	7.613	3.535	4.575	3.741	8.329	2.216	1.571	12.92	5.592	6.506	10.98	8.314	6.9	5.391	5.737	6.715	7.612	5.419	4.68	3.153
ENSG00000003989.17	SLC7A2	protein_coding	chr8	17497088	17570573	+	4.976	2.478	13.05	4.592	3.223	1.424	8.545	7.99	6.381	4.81	4.125	17.59	3.546	8.5	1.419	1.862	13.92	2.945	2.319	5.652	4.358	3.759	18.08	6.528	4.373	5.462	5.701	2.969	2.263	7.06	10.52	5.03	1.652	6.969	5.479	6.127	4.128	2.992	2.476	2.878	21.41	4.173	4.228
ENSG00000004059.10	ARF5	protein_coding	chr7	127588345	127591408	+	151.5	213	198.4	191.6	199.1	269	168.6	153.2	94.49	108.8	192.3	221.6	164.6	186.9	183.8	288.7	285.9	220.9	214.5	91.12	69.19	242.5	117.5	249.4	115	147.8	209.8	281	43.1	122.2	234.8	197.5	261.3	234.9	227.7	182.3	201.5	228.1	191.2	230.2	224.7	135.8	134.7
ENSG00000004139.13	SARM1	protein_coding	chr17	28365116	28404049	+	4.545	6.931	5.253	5.321	5.957	5.998	4.488	4.89	3.482	4.246	4.671	5.06	3.798	4.126	4.757	6.574	7.023	5.601	5.406	2.288	2.676	6.11	3.752	8.568	3.211	4.505	4.285	6.931	1.21	3.852	9.349	6.043	6.699	6.262	5.992	5.647	5.404	6.497	5.365	5.964	5.855	4.057	3.929
ENSG00000004142.11	POLDIP2	protein_coding	chr17	28347177	28357522	-	74.63	114.7	89.35	88.45	109.8	104.3	76.92	78.38	53.18	69.71	83.69	86.78	71.09	87.22	88.38	111.7	120.2	95.55	93.58	45.83	46.84	98.4	66.48	119.1	59.77	70.3	73.45	112.6	26.62	87.26	109	92.67	112.1	96.36	96.49	80.75	80.05	101.8	91.69	92.12	97.01	74.73	77.25
ENSG00000004399.12	PLXND1	protein_coding	chr3	129555175	129606818	-	19.71	29.9	20.99	25.3	25.96	25.11	21.4	18.71	18.64	21.26	17.84	25.07	21.68	23.66	19.79	33.64	35.66	26.76	28.68	11	12.34	27.17	20.86	29.01	20.88	21.13	21.77	30.88	7.501	14.48	34.75	21.09	27.36	24.55	22.93	26.18	28.13	29.31	24.21	31.2	29.4	19.8	20.2
ENSG00000004455.16	AK2	protein_coding	chr1	33007940	33080996	-	12.19	15.71	12.66	11.25	14.52	10.83	11.93	11.78	11.08	13.18	11.97	12.67	10.47	10.27	9.767	11.22	13.96	16.75	10.29	8.401	8.729	12.4	13	17.76	12.64	10.79	11.02	11.28	5.264	13.74	12.62	12.83	14.53	14.81	14.31	15.29	14.25	12.84	10.85	9.515	14.23	12.45	11.5
ENSG00000004468.12	CD38	protein_coding	chr4	15778275	15853230	+	3.365	2.825	1.911	1.897	1.945	1.128	3.38	1.012	3.774	2.774	1.28	2.118	3.343	1.818	1.161	1.71	3.471	3.229	2.653	2.392	3.587	1.835	3.016	4.234	3.298	1.978	2.567	1.913	2.095	2.086	5.49	3.231	2.57	4.362	1.988	4.063	2.414	2.954	1.446	1.956	3.621	3.017	3.276
ENSG00000004478.7	FKBP4	protein_coding	chr12	2794953	2805423	+	36.61	67.74	45.48	40.89	61.44	66.4	38.42	38.03	51.09	23.74	32.49	51.96	29.26	53.52	50.14	58.58	68.78	52.57	45.7	9.6	12.11	42.42	20.07	53.29	69.55	31.61	35.87	53.86	10.4	29.03	56.39	39.77	51.02	48.59	57.24	38.23	35.25	42.91	44.38	45.62	40.3	34.21	28.63
ENSG00000004487.15	KDM1A	protein_coding	chr1	23019448	23083689	+	27.33	42.83	35.68	35.63	43.58	36.42	30.15	31.88	20.44	25.05	30.34	38.84	26.12	34.27	33.21	43.68	45.71	34.93	39.29	14.18	12.85	37.88	26.85	44.29	22.34	27.11	28.94	43.63	9.718	24.27	47.55	41.07	39.71	44.77	42.4	34.96	32.07	38.52	33.29	31.61	38.25	27.57	23.77
ENSG00000004534.14	RBM6	protein_coding	chr3	49940007	50077252	+	39.91	45.86	40.86	42.3	43.23	43.75	37.65	30.79	32.63	47.51	35.11	46.76	36.5	25.95	33.85	43.14	50.35	46.55	40.76	17.09	22.09	37.22	39.09	55.67	41.12	28.45	36.73	31.55	15.49	21.38	47.48	44.13	53.42	42.52	50.93	56.05	45.52	45.09	44.07	28.69	52.78	45.36	44.88
ENSG00000004660.14	CAMKK1	protein_coding	chr17	3860315	3893044	-	56.11	86.23	88.61	90.29	122.1	93.74	92.24	84.2	23.95	40.48	86.65	89.24	66.9	102.1	99.49	133	126.2	86.79	97.85	12.33	22.41	102.9	33.39	125.1	28.7	73.31	69.2	156.4	12.9	24.4	145.8	88.78	121.7	94.69	111.6	76.48	73	91.92	95.47	104.3	90.18	55.13	53.92
ENSG00000004700.15	RECQL	protein_coding	chr12	21471428	21501669	-	4.756	5.786	5.013	4.258	3.423	2.423	3.486	5.505	2.74	3.921	2.661	5.888	3.208	5.115	3.648	4.578	6.913	3.498	4.318	2.683	3.065	4.364	7.573	3.894	3.907	3.973	3.164	4.566	2.426	3.942	5.972	4.764	4.124	6.149	5.469	4.051	4.632	3.666	4.294	3.988	5.526	3.565	2.679
ENSG00000004766.15	VPS50	protein_coding	chr7	93232340	93361121	+	8.796	14.69	9.535	12.02	13.14	10.37	7.497	9.424	3.829	5.618	8.57	11.67	6.375	9.897	11.54	16.02	15.49	9.674	10.76	2.813	3.428	13.35	4.205	13.48	5.22	7.173	7.13	11.38	2.939	4.005	14.92	10.78	11.84	16.6	12.6	11.06	9.288	10.41	10.81	10.14	8.92	7.934	5.978
ENSG00000004776.12	HSPB6	protein_coding	chr19	35754872	35758079	-	16.59	21.35	21.25	21.32	16.94	16.29	27.83	21.99	28.86	37.19	27.73	32.86	30.27	14.24	18.36	20.37	45.95	16.08	30.18	10.59	25.24	25.91	83.72	22.97	20.56	38.23	24.29	26.54	13.47	38.91	27.01	29.55	13.9	23.25	30.93	27.82	27.35	26.98	17.6	30.43	27.26	22.15	24.08
ENSG00000004777.18	ARHGAP33	protein_coding	chr19	35774532	35788822	+	36.51	65.83	43.33	43.83	61.71	70.71	37.84	43.83	33.34	46.47	28.44	51.28	40.83	39.83	49.72	63.24	66.1	59.14	50.62	19.59	23.52	43.67	47.11	70.8	35.53	37.74	46.96	56.87	9.221	30.33	62.47	49.98	62.57	52.05	49.11	47.32	48.07	50.88	43.22	44.15	56.51	42.34	33.34
ENSG00000004779.9	NDUFAB1	protein_coding	chr16	23581002	23596356	-	65.64	79.3	64.36	69.79	65.73	85.45	57.57	53.08	29.28	34.96	63.75	71.17	40.92	61.35	65.62	97.39	91.86	77.06	71.25	24.1	27.74	78.05	40.14	93.08	36.79	44.69	52.54	86.31	20.12	35.12	75.25	63.91	72.64	84.4	80.49	65.74	63.93	68.07	65.36	73.46	53.71	46.81	40.19
ENSG00000004799.7	PDK4	protein_coding	chr7	95583499	95596491	-	20.04	10.77	14.33	17.14	12.87	20.74	27.87	29.12	35.99	10.86	13.47	12.88	11.23	26.27	5.324	6.647	13.06	15.07	11.77	46.45	27.73	13.51	45.82	19.96	13.74	25.59	27.65	11.04	9.688	81.87	31.43	26.51	9.836	31.36	10.65	18.63	14.07	12.88	14.18	6.251	13.95	27.53	13.54
ENSG00000004848.7	ARX	protein_coding	chrX	25003694	25016420	-	13.56	14.3	9.29	12.69	10.96	11.62	8.703	10.29	7.468	11.44	9.362	13.2	8.081	9.625	9.941	11.06	15.46	9.088	14.5	3.741	5.708	10.35	9.508	16.1	5.739	9.212	12.65	14.19	2.781	5.005	17.51	10.62	8.701	11.3	14.4	16.16	9.98	14.28	8.717	13.23	8.919	7.532	7.654
ENSG00000004864.13	SLC25A13	protein_coding	chr7	96120220	96322147	-	3.82	6.9	4.229	3.345	4.239	3.265	3.216	3.638	3.882	4.741	2.686	4.41	3.132	2.501	3.081	2.855	4.456	5.348	4.353	3.109	3.003	3.983	5.485	5.915	5.812	3.464	2.125	3.625	1.946	2.944	5.079	3.426	5.215	4.475	4.496	5.453	5.376	4.539	3.207	3.449	5.52	5.632	4.281
ENSG00000004866.20	ST7	protein_coding	chr7	117014888	117230103	+	6.901	7.591	6.523	7.631	7.401	8.487	7.294	6.549	5.568	5.726	6.756	9.056	6.152	6.633	5.676	8.251	9.992	5.926	6.684	4.839	4.399	8.597	6.526	8.942	5.799	5.057	7.079	9.361	2.892	5.889	10.14	8.232	6.879	9.176	7.853	8.878	6.258	7.069	5.687	5.545	6.801	6.849	6.481
ENSG00000004897.11	CDC27	protein_coding	chr17	47117703	47189422	-	11.46	13.91	11.45	12.69	15.14	10.77	10.28	10.6	6.34	7.807	11.03	13.42	8.106	12.89	11.69	15.6	18.7	11.09	12.5	4.194	5.462	14.78	11.46	13.87	8.371	8.716	8.117	12.74	4.982	5.286	17.92	12.5	13.61	19.82	14.62	14.05	10.6	10.65	11.48	11.47	10.3	9.101	6.903
ENSG00000004961.14	HCCS	protein_coding	chrX	11111301	11123078	+	11.18	14.26	12.04	11.92	14.6	10.8	9.79	8.988	4.702	5.955	8.845	12.97	7.679	14.59	12.62	16.47	18.9	9.341	12.81	2.128	3.356	12.99	7.955	13.3	6.33	7.713	7.233	14.63	4.114	4.363	16.02	8.605	12.6	13.9	14.5	10.35	10.25	10.07	11.48	13.99	9.667	7.279	5.436
ENSG00000004975.11	DVL2	protein_coding	chr17	7225341	7234545	-	11.95	23.89	20.33	17.25	22.13	21.35	19.6	15.45	13.69	18.1	16.43	19.96	13.84	9.896	13.98	16.3	20.11	24.56	16.79	8.725	7.232	15.69	13.17	28.46	14	13.95	17.71	17.03	3.481	12.74	21.37	18.95	23.18	22.47	17.62	19.78	19.61	21.33	16.6	13.18	24.51	17.77	15.62
ENSG00000005007.12	UPF1	protein_coding	chr19	18831938	18868236	+	20.14	32.26	26.37	26.93	28.61	30.06	28.49	26.24	20.6	23.67	20.99	31.01	21.88	28.6	22.63	32.54	35.3	30.2	25.55	12.65	14.45	30.88	23.57	32.06	20.39	31.69	27.03	34.71	6.634	26.62	40.27	30.23	28.11	34.81	28.11	27.41	26.12	31.26	28.03	25.45	31.95	21.93	20.62
ENSG00000005020.12	SKAP2	protein_coding	chr7	26667062	26995239	-	6.198	9.059	6.476	7.96	8.359	7.95	6.147	6.798	2.558	3.289	5.871	8.323	4.442	10.32	8.618	11.99	11.98	5.632	8.225	1.054	2.555	10.03	4.917	7.624	3.647	5.727	4.151	8.986	2.611	2.791	13.33	5.001	8.131	9.726	9.803	7.467	5.963	6.514	7.309	10.2	5.761	4.37	3.142
ENSG00000005100.12	DHX33	protein_coding	chr17	5440912	5469060	-	7.3	10.96	8.573	9.171	12.3	7.967	8.129	8.544	5.184	6.262	7.246	10.08	6.365	10.77	7.861	11	12.88	7.998	8.792	3.742	3.989	9.642	6.639	12.03	6.532	7.775	7.67	11.86	2.36	5.1	13.51	8.777	9.578	10.88	9.547	9.399	8.195	9.689	9.067	9.039	8.95	7.531	5.592
ENSG00000005108.15	THSD7A	protein_coding	chr7	11370357	11832198	-	3.523	1.556	1.799	2.943	2.677	1.295	2.024	2.278	1.534	1.883	1.018	3.202	2.18	3.018	1.787	2.563	3.257	1.183	3.154	0.8991	1.534	2.627	3.228	2.407	1.083	2.43	1.778	3.162	1.591	1.144	5.746	2.288	1.207	2.476	1.566	2.697	1.609	2.215	1.518	2.345	1.549	1.902	1.13
ENSG00000005156.11	LIG3	protein_coding	chr17	34980494	35005989	+	5.475	7.044	7.357	7.193	7.445	6.129	5.952	5.306	4.144	4.673	5.227	7.236	5.121	5.986	6.217	6.746	7.299	6.62	7.177	2.337	2.32	5.548	5.465	7.707	4.692	5.189	5.329	7.1	1.586	4.267	9.89	7.027	6.428	8.597	6.468	6.331	5.036	6.972	5.833	6.26	8.438	5.256	3.853
ENSG00000005175.9	RPAP3	protein_coding	chr12	47661249	47706061	-	5.901	8.691	5.814	7.118	8.191	5.66	5.962	5.73	3.324	3.795	5.377	6.905	4.63	7.098	5.515	8.769	10.33	5.344	6.454	1.991	2.771	7.273	5.367	7.617	4.922	4.309	4.535	7.233	2.609	4.163	9.775	5.634	6.918	9.649	7.853	8.002	5.332	6.498	5.665	6.502	5.149	4.648	3.29
ENSG00000005194.14	CIAPIN1	protein_coding	chr16	57428169	57447436	-	26.11	39.18	33.79	30.63	40.57	34.3	26.27	26.34	13.66	17.53	24.98	32.78	21.22	33.05	32.84	45.71	46.45	30.07	35.89	10.68	10.09	36.46	19.89	39.13	20.23	21.99	25.19	41.05	7.782	15.91	42.53	31.72	38.65	38.18	39.56	26.33	25	31.47	32.14	33.84	30.86	23.28	21.81
ENSG00000005206.16	SPPL2B	protein_coding	chr19	2328621	2354806	+	18.07	27.92	26.32	24.14	27.46	26.59	20.03	18.11	16.92	26.47	28.37	23.37	17.36	11.43	24.75	25.9	27.56	33.17	27.36	13.71	11.65	26.36	16.15	37.35	25.24	21	25.96	24.24	4.099	15.71	32.18	32.45	35.91	38.11	28.58	26.99	29.11	31.9	24.35	20.96	32.86	23.79	23.79
ENSG00000005238.19	FAM214B	protein_coding	chr9	35104112	35116341	-	8.759	15.13	11.91	13.07	13.98	12.86	13.3	10.51	9.04	11.13	10.47	10.88	9.708	10.27	11.3	12.81	15.44	11.22	11.89	9.917	7.79	13.93	8.762	13.66	12.88	9.77	11.5	14.4	3.056	8.324	14.05	12.2	15.38	14.99	12.88	12.07	11.36	13.69	12.14	11.73	13.67	11.51	10.49
ENSG00000005243.9	COPZ2	protein_coding	chr17	48026167	48038030	-	5.912	5.673	9.059	4.372	3.853	3.917	4.904	4.656	7.432	9.592	4.699	12.79	6.248	4.665	4.378	4.943	10.38	7.65	4.91	6.972	7.021	3.589	10.03	6.956	5.202	6.778	5.952	5.472	4.14	11.41	7.104	5.363	4.59	4.668	5.986	6.329	8.062	6.099	3.833	3.983	18.08	6.436	4.562
ENSG00000005249.12	PRKAR2B	protein_coding	chr7	107044649	107161811	+	25.24	29.25	23.99	33.41	36.86	26.27	28.63	31.32	12.65	14.95	27.27	31.85	23.44	41.48	26.23	48.94	40.7	20.96	27.49	5.997	11.11	35.67	21.83	29.28	14.33	25.22	18	32.19	14.13	12.97	50.64	22.51	28.66	45.3	30.89	32.54	21.77	24.31	24.85	31.03	17.75	20.05	13.99
ENSG00000005302.17	MSL3	protein_coding	chrX	11758159	11775753	+	9.556	15.04	12.02	12.96	14.21	12.06	8.57	10.26	5.36	7.205	9.992	11.31	7.395	11.15	12.18	15.46	15.47	10.78	11.95	5.159	5.453	13.32	9.701	15.38	7.138	6.99	8.384	13.68	3.491	5.146	13.51	13.04	13.88	15.36	12.8	11.71	10.31	11.65	11.53	11.99	10.52	9.362	7.497
ENSG00000005339.14	CREBBP	protein_coding	chr16	3725054	3880726	-	13.04	17.64	14	14.17	14.35	14.88	12.13	13.21	9.765	11.49	10.46	16.92	11.1	15.75	13.06	15.12	18.88	13.08	14.66	6.303	6.442	15.21	11.2	19.29	10.01	10.72	13.53	18.44	3.744	8.119	19.87	15.23	15.77	15.76	14.72	15.2	13.77	16.48	15.16	14.56	16.74	10.4	10.39
ENSG00000005379.15	TSPOAP1	protein_coding	chr17	58301231	58328760	-	115.8	120.6	97.27	89.8	99.62	101.1	73.98	75.71	60.7	93.25	73.69	72.68	63.62	97.39	127.1	111.6	140.1	113.6	92.51	53.01	75.66	77.52	52.68	125.9	71.08	61.97	102.3	94.63	25.33	102.1	128.1	127.4	102.8	103.4	78.27	97.49	80.15	101.3	93.68	91.19	104	60.49	53.57
ENSG00000005436.13	GCFC2	protein_coding	chr2	75652000	75710989	-	3.224	4.783	3.843	4.489	5.79	3.545	3.274	3.957	3.188	3.674	3.623	4.468	3.193	2.519	3.291	4.35	5.485	5.047	3.964	2.424	2.187	4.207	3.706	6.264	4.161	3.402	3.235	2.803	2.256	3.114	5.298	4.961	4.481	5.937	4.109	7.348	4.179	4.276	3.829	3.332	4.094	3.735	2.884
ENSG00000005448.16	WDR54	protein_coding	chr2	74421678	74425755	+	15.61	29.18	26.44	21.99	22.28	29.45	19.53	15.84	11.16	14.15	22.48	26.48	17.47	20.21	22.9	22.65	30.8	22.86	24.98	7.059	6.431	27.81	10.99	26.63	14.59	18.3	19.99	29.92	4.714	9.501	26.54	18.96	31.28	31.23	30.4	18.78	20.53	25.8	21.79	20.82	26.82	16.31	16.2
ENSG00000005469.11	CROT	protein_coding	chr7	87345681	87399795	+	4.423	5.178	4.918	5.085	4.985	4.522	3.719	4.861	3.453	4.532	3.652	5.781	4.042	4.121	4.25	6.18	7.451	5.016	4.224	2.606	3.066	5.959	3.733	6.213	3.33	4.565	3.779	4.829	2.782	3.686	9.282	5.936	4.356	5.979	5.007	7.311	4.928	5.006	4.067	4.313	4.78	4.462	3.651
ENSG00000005483.20	KMT2E	protein_coding	chr7	105014322	105114361	+	13.72	20.76	13.98	16.6	16.79	13.3	12.1	13.53	11.49	13.85	15.51	17.36	11.6	16.68	14.18	16.62	20.07	18.99	14.36	6.919	7.46	16.17	15.57	18.87	17.63	12.71	12.2	15.7	5.829	9.215	23.16	15.37	16	20.91	18.66	18.11	15.6	13.44	12.92	13.56	15.06	13.45	10.87
ENSG00000005486.16	RHBDD2	protein_coding	chr7	75842602	75888926	+	153.3	235.7	214.1	220.5	243.9	370.8	175	182.9	118.3	144.2	219.5	236	187.3	222.1	227.6	272.6	287.9	241.9	226.3	84.58	94.06	249.1	102.1	275.7	136.9	198.3	248.4	315.8	47.33	119.5	299.4	211.3	273.9	256.4	272.5	194.5	215.6	240.1	227.6	245.8	246.1	162.4	162.1
ENSG00000005513.9	SOX8	protein_coding	chr16	981808	986979	+	25.8	60.35	28.78	29.87	36.8	45.99	35.69	36.6	44.9	53.17	43.37	34.04	33.83	20.07	33.89	32	36.7	112.3	34.49	37.96	27.16	48.86	26.35	57.63	54.3	41.71	41.77	32.97	10.61	48.93	39.96	49.57	52.16	44.25	40.53	46.78	39.39	38.25	33.39	26.73	48.12	46.94	46.3
ENSG00000005700.14	IBTK	protein_coding	chr6	82169983	82247754	-	10.23	14.95	11.33	12.64	13.01	10.34	9.509	10.13	6.128	7.934	8.427	11.96	7.854	9.695	10.31	14.78	15.68	11.84	10.91	5.773	5.405	11.56	9.376	13.86	11.91	8.781	8.076	12.37	5.403	6.563	16.44	11.78	12.24	15.78	13.02	13.69	10.28	10.17	9.842	9.083	10.74	10.64	7.217
ENSG00000005801.16	ZNF195	protein_coding	chr11	3339261	3379222	-	7.736	11.1	7.449	9.349	10.22	8.431	8.099	9.635	5.586	6.859	9.279	7.806	6.915	6.759	6.886	9.542	8.856	9.504	8.275	4.369	3.897	8.713	3.901	11.8	9.717	6.629	5.885	8.546	2.973	5.269	10.35	11.43	9.916	10.22	9.26	11.77	7.658	10.13	6.849	4.366	8.028	10.51	6.883
ENSG00000005810.17	MYCBP2	protein_coding	chr13	77044655	77327050	-	18.97	30.97	23.4	24.62	33.36	21.56	13.66	17.06	6.3	10.13	14.63	23.51	11.71	29.19	29.92	40.86	39.1	20.32	26.38	3.618	5.332	27.81	8.801	28.26	8.631	13.18	14.02	30.24	5.444	5.134	41.02	25.31	31.75	34.76	28.21	19.79	19.26	21.41	28.76	31.26	18.36	14.41	11.27
ENSG00000005812.10	FBXL3	protein_coding	chr13	77000147	77027195	-	19.46	25.15	20.79	24.96	25.06	16.37	22.12	22.51	14	14.8	15.5	22.76	15.79	25.22	14.66	23.06	33.9	20.66	19.81	9.394	12.24	23.79	22.18	26.94	15.41	15.94	15.22	20.39	9.637	15.17	34.48	18.46	18.55	26.81	22.91	26.02	19.04	17.5	17.08	18.11	19.65	18.43	14.35
ENSG00000005882.11	PDK2	protein_coding	chr17	50094737	50110039	+	39.67	56.07	54.24	50.99	52.01	61.05	47.33	47.56	30.81	34.23	42.42	61.39	36.37	52.22	50.44	57.62	63.88	41.78	59.49	25.48	28.55	62.72	31.86	64.96	21.06	45.81	61.45	78.87	12.58	45.4	73.33	50.85	52.08	59.12	59.85	43.01	43.8	56.32	47.07	54.83	56.09	32.41	35.8
ENSG00000005884.17	ITGA3	protein_coding	chr17	50055968	50090481	+	10.51	15.13	14.84	12.34	18.75	17.43	10.15	9.45	7.458	10.03	11.53	15.39	10.87	13.97	14.18	17.28	29.88	12.35	14.09	3.416	4.83	14.85	18.72	16.13	9.1	10.12	14.16	18.27	3.063	6.383	18.48	14.52	18.78	15.75	14.3	16.14	13.91	17.6	14.26	14.46	18.86	13.77	10.39
ENSG00000005893.15	LAMP2	protein_coding	chrX	120427827	120469365	-	18.54	36.83	19.06	20.47	23.4	21.15	32.02	22.53	32.09	28.38	20.53	31.65	21.57	18.65	15.24	18.4	25.73	51.65	27.13	24.59	19.52	29.14	23.37	36.2	41.38	24.14	17.04	13.56	12.76	20.04	38.27	21.96	30.27	32.03	36.01	31.62	30.99	20.87	18.67	18.65	26.68	28.2	31.54
ENSG00000005961.17	ITGA2B	protein_coding	chr17	44372180	44389505	-	1.717	6.257	4.041	3.612	4.191	3.159	4.269	2.473	2.475	2.884	4.741	2.939	2.257	1.96	3.586	4.837	3.233	5.778	3.046	0.7224	1.049	2.611	1.208	6.753	2.296	1.946	3.119	3.252	0.3707	1.171	3.878	4.36	5.987	4.938	4.159	3.772	3.527	4.345	2.503	2.674	4.348	2.79	2.785
ENSG00000006007.11	GDE1	protein_coding	chr16	19501890	19522145	-	39.45	55.53	39.81	44.6	50.42	46.93	35.81	37.26	19.57	24.3	34.13	44.37	26.96	46.53	43.43	74.74	61.99	55.5	46.79	19.95	21.13	51.91	26.68	58.04	26.69	34.49	33.66	60.14	16.22	21.16	56.21	42.48	54.67	48.43	47.27	39.1	35.63	44.91	43.56	53.83	38.81	31.35	25.7
ENSG00000006015.17	C19orf60	protein_coding	chr19	18588725	18592336	+	67.3	132.3	101.5	90.37	59.07	173.6	94.51	79.49	84.52	92.57	121.6	115.7	99.92	53.71	101.2	150	127.7	150.2	113.2	49.98	49.34	132.2	59.34	182	55.92	86.75	84.99	125.3	15.62	72.78	111.6	109.4	108.8	118.6	142.1	121.8	127.7	128.3	99.11	117.4	115.8	82.02	86.24
ENSG00000006016.10	CRLF1	protein_coding	chr19	18572608	18607741	-	18.94	20.5	22.1	34.89	41.21	19.17	42.21	29.99	48.48	32.89	15.04	41.44	40.31	32	25.12	38.62	25.94	19.42	35.02	11.6	72.88	30.75	48.29	27.78	27.94	85.19	26.96	73.18	20.05	78.72	81.57	37.85	30.29	47.82	35	42.51	63.71	46.31	33.11	30.7	33.01	30.44	62.2
ENSG00000006025.11	OSBPL7	protein_coding	chr17	47807372	47821834	-	10.85	22.81	14.36	15.38	19.59	22.84	13.56	13.87	10.85	16.96	12.95	16.11	11.41	7.626	14.31	19.07	17.19	21.48	14.2	6.218	6.494	13.67	7.991	20.28	14.54	13.34	12.95	14.69	2.734	9.795	20.2	16.38	21.76	17.66	15.86	18.55	16.46	19.71	13.39	12.95	18.74	16.86	16.02
ENSG00000006042.11	TMEM98	protein_coding	chr17	32927910	32945106	+	5.711	18.67	6.863	3.925	6.802	8.555	4.953	6.159	10.75	10.98	4.866	8.993	5.78	2.937	5.819	2.15	7.882	18.6	5.105	6.562	3.615	4.59	4.829	8.507	11.25	7.129	3.23	4.227	2.36	9.071	8.189	10.02	11.29	7.081	10.09	6.436	9.852	6.966	4.919	4.751	10.78	10.93	12.74
ENSG00000006047.12	YBX2	protein_coding	chr17	7288258	7294615	-	2.705	5.894	3.932	4.131	4.482	5.294	4.276	3.107	2.445	4.053	3.995	4.724	4.798	4.482	5.666	7.706	5.093	4.719	4.508	1.574	1.733	4.206	1.604	7.733	2.47	3.382	4.392	3.833	1.163	2.967	5.52	4.654	4.963	4.517	4.7	5.899	4.87	5.335	4.162	5.083	5.071	3.344	2.58
ENSG00000006062.14	MAP3K14	protein_coding	chr17	45263392	45317040	-	3.662	7.523	4.242	3.297	5.44	6.177	4.007	3.354	3.179	4.008	4.211	4.714	4.272	5.647	4.601	3.834	6.594	4.001	5.268	2.068	1.751	5.041	8.419	5.825	6.714	4.381	3.398	5.71	1.051	2.761	5.537	3.839	5.301	3.283	5.138	5.501	3.623	5.403	4.484	4.314	5.17	3.254	2.753
ENSG00000006071.12	ABCC8	protein_coding	chr11	17392885	17476845	-	20.07	38.98	33.32	29.98	33.76	44.58	22.85	25.23	15.26	26.55	35.35	33.84	23.01	16.13	29.55	29.5	32.8	43.92	30.82	6.199	8.856	27.79	7.983	39.99	21.75	25.2	27.5	31.34	5.825	12.65	38.16	36.13	48.07	46.69	31.77	37.19	29.31	34.7	35.07	24.86	38.77	23.87	31.56
ENSG00000006116.3	CACNG3	protein_coding	chr16	24255553	24362801	+	50.66	77.57	62.36	70.71	82.45	89.68	52.37	54.29	21.14	29.12	63.78	85.07	61.94	81.72	78.67	106.4	99.42	58.43	82.79	9.296	19.29	90.28	21.84	74.62	34.8	47.24	52.17	105.2	20.04	16.7	103.6	56.98	86.25	67.36	84.57	57.59	65.1	66.69	68.69	89.45	69.9	44.36	36.74
ENSG00000006118.14	TMEM132A	protein_coding	chr11	60924463	60937083	+	59.91	84.61	65.38	62.28	70.38	118.3	73.55	46.78	68.32	70.61	67.46	85.99	68.15	74.08	62.74	97.2	103.7	82.38	80.61	28.74	38.52	77.71	44.48	117.1	47.07	71.76	79.71	92.2	16.92	32.27	115.5	87.39	73.33	65.37	82.73	67.57	71.17	81.66	64.88	73.73	79.1	60.2	62.95
ENSG00000006125.17	AP2B1	protein_coding	chr17	35586899	35726409	+	78.65	127.5	102.3	104.9	128	105.1	74.6	87.45	49.38	59.31	75.66	105.9	64.1	114.6	100.1	132.3	145.9	95.28	106.2	39.91	45.27	107.1	56.86	129.3	53.84	79.72	86.04	131.2	31	69.19	152	101.2	118	133	106.3	80.29	78.69	95.56	101.5	106.1	94.42	76.38	66.28
ENSG00000006128.11	TAC1	protein_coding	chr7	97731908	97740472	+	42.69	22.12	12.75	21.2	25.98	23.19	3.872	8.363	2.174	6.971	17.83	17.66	9.094	13.58	17.57	18.45	29.75	12.7	23.8	1.422	2.274	14.57	4.254	19.38	8.161	7.362	14.16	15.37	3.564	1.019	25.21	9.59	17.15	16.68	25.69	21.48	15.01	16.53	14.87	25.11	11.77	9.564	6.709
ENSG00000006194.9	ZNF263	protein_coding	chr16	3282943	3291460	+	9.23	16.22	11.77	9.982	13.83	13.01	9.404	9.209	6.714	7.638	9.381	11.08	7.856	13.19	9.884	14.29	18.4	12	12.34	4.824	4.07	12.47	9.609	14.57	10.04	7.876	8.851	14.18	2.689	7.132	13.3	10.73	14.89	12.26	12.63	10.82	9.901	11.91	11.42	11.55	14.23	9.404	7.297
ENSG00000006210.6	CX3CL1	protein_coding	chr16	57372458	57385048	+	42.02	70.72	42.6	48.26	69.68	90.92	36.53	27.8	26.36	28.13	36	58.47	43.56	71.07	57.81	79.82	96.41	45.05	59.6	14.72	11.94	62.16	31.03	55.08	29.39	30.68	41.93	69.13	13.85	14	66.54	42.68	64.98	45.84	55.1	38.16	38.27	52.99	51.65	51.95	54.54	37.74	33.18
ENSG00000006282.20	SPATA20	protein_coding	chr17	50546306	50555852	+	37.49	53.72	40.37	24.68	43.23	58.03	37.38	39.61	45.85	49.24	52.71	46.8	45.15	32.31	41.47	46.15	56.8	53.42	54.19	30.13	36.47	51.7	47.73	71.02	36.33	51.5	36.05	51.51	17.91	53.41	66.25	46.36	60.63	60.65	49.31	58.34	43.31	53.55	39	31.94	65.76	46.1	41.93
ENSG00000006283.17	CACNA1G	protein_coding	chr17	50561068	50627474	+	12.49	14.88	11.33	14.13	18.74	18.75	7.923	7.835	6.36	7.971	10.57	12.47	11.65	11.35	17.13	23.62	20.06	14.41	16.1	1.678	3.675	12.42	3.963	17.4	9.185	7.71	10.4	17.35	2.607	3.626	17.38	12.5	20.11	12.93	14.14	13.42	13.98	14.76	14.27	16.39	15.16	10.35	6.733
ENSG00000006327.13	TNFRSF12A	protein_coding	chr16	3018485	3022383	+	0.7264	1.83	0.8493	3.665	0.2482	2.974	2.551	0.2344	7.423	2.843	1.616	2.18	0.5386	4.234	1.257	0.8206	3.24	1.255	0.4706	0.5312	0.9069	0.6873	9.485	0.9688	48.44	2.128	0.9278	0.6469	2.243	1.835	0.8485	1.303	0.5716	2.022	1.671	0.9322	1.345	0.9231	1.03	0.8068	1.64	1.945	2.014
ENSG00000006432.15	MAP3K9	protein_coding	chr14	70722526	70809534	-	11.95	19.27	11	13.87	17.07	13.8	8.16	8.861	2.828	5.838	11.63	12.89	7.375	14.7	17.27	19.08	14.98	9.824	13.98	1.521	3.647	15.92	3.539	16.26	5.274	7.262	10.54	14.99	2.096	3.096	16.67	12.45	15.9	20.85	16.1	10.82	9.351	13.9	15.32	17.95	9.136	8.528	8.39
ENSG00000006451.7	RALA	protein_coding	chr7	39623483	39708124	+	18.5	23.84	15.7	19.33	21.6	17.96	17	17.41	13.88	14.89	14.14	19.82	15.33	18.94	16.98	21.96	24.85	19.55	19.11	9.986	12.36	22.53	11.3	20.46	16.13	15.51	15.21	19.84	11.04	12.6	27.15	15.73	17.84	21.67	21.21	21.13	17.57	17.91	15.04	17.9	15.53	16.6	12.5
ENSG00000006468.13	ETV1	protein_coding	chr7	13891228	13991425	-	8.361	10.56	5.529	6.467	7.586	6.571	4.797	5.424	6.054	5.926	5.097	6.273	5.346	7.112	6.344	6.362	7.967	5.303	6.719	2.487	4.901	10.43	6.88	7.275	4.369	5.865	5.113	4.767	3.148	4.347	7.376	5.808	6.477	9.76	8.376	7.78	5.777	6.617	4.925	4.792	5.381	5.878	4.107
ENSG00000006530.15	AGK	protein_coding	chr7	141551305	141655244	+	12.34	21.02	13.52	15.67	20.1	14.92	12.78	13.14	7.626	9.856	13.08	16.29	11.24	14.73	15.05	20.7	20.53	15.32	16.47	5.578	5.709	17.24	8.815	19.59	9.959	12.02	10.53	16.9	5.599	7.165	22.28	14.17	18.03	21.14	19.95	14.7	14.45	15.33	14.26	15.49	15.07	13.05	9.903
ENSG00000006576.16	PHTF2	protein_coding	chr7	77798792	77957503	+	3.534	5.742	3.786	5.062	5.239	3.102	3.519	3.6	2.287	2.671	4.199	4.256	2.326	3.633	3.5	5.157	5.112	4.49	4.025	1.472	1.819	5.263	3.209	4.983	3.112	2.863	2.618	3.327	1.833	1.791	5.496	3.87	4.565	6.065	4.202	4.932	3.654	3.536	2.999	2.751	3.347	4.125	2.23
ENSG00000006607.13	FARP2	protein_coding	chr2	241356243	241491679	+	2.334	4.568	2.99	2.399	3.387	3.97	2.335	2.033	2.123	2.537	2.333	3.506	2.181	2.372	3.223	2.542	4.557	4.159	2.944	1.204	1.263	3.304	3.046	3.958	5.338	2.013	2.109	2.849	0.8133	1.604	3.296	2.443	4.262	3.444	3.889	3.01	2.565	3.425	3.077	2.499	5.363	2.395	2.329
ENSG00000006611.15	USH1C	protein_coding	chr11	17493895	17544416	-	2.228	3.529	9.191	0.9209	1.583	1.655	0.8117	0.9338	2.962	2.551	0.5872	5.482	1.373	2.325	1.121	1.801	1.154	2.367	1.947	0.7337	1.293	0.7627	5.106	1.943	2.392	2.608	0.6109	1.42	0.3871	1.159	4.715	2.585	1.914	2.969	2.084	1.711	2.115	1.074	1.093	1.284	2.903	3.021	2.313
ENSG00000006625.17	GGCT	protein_coding	chr7	30496621	30504844	-	39.65	39.75	37.03	39.45	43.6	39.87	29.37	34.51	15.33	21.79	33.67	46.93	32.38	53.64	39.67	67.8	63.61	37.23	44.9	15.1	17.27	46.53	22.79	39.71	24.52	27.56	27.93	55.27	16.91	15.15	58.8	40	47.09	52.44	48.53	44.5	38.83	37.45	38.71	41.72	34.24	30.01	20.31
ENSG00000006652.13	IFRD1	protein_coding	chr7	112422968	112480990	+	8.074	11.01	8.192	8.774	12.68	11.77	7.4	10.12	10.77	6.852	9.365	9.573	7.629	8.857	7.269	11.01	14.42	11.06	8.888	4.8	5.163	10.03	7.884	10.68	11.4	7.575	7.392	9.819	5.172	7.606	14.11	12.12	9.22	11.1	10.07	11.63	8.215	8.563	7.969	7.653	9.951	10.14	7.666
ENSG00000006695.10	COX10	protein_coding	chr17	14069496	14208677	+	4.625	7.434	5.872	6.174	7.701	6.701	4.799	5.253	2.87	2.734	4.963	6.267	4.697	8.295	7.062	6.904	8.159	4.489	6.31	2.51	2.505	6.146	4.051	6.856	2.163	4.723	6.251	7.753	1.427	3.591	7.501	5.89	6.982	8.992	6.795	5.194	4.325	6.146	6.446	6.52	5.626	4.91	4.532
ENSG00000006704.10	GTF2IRD1	protein_coding	chr7	74453790	74602604	+	4.301	5.029	4.763	5.395	5.921	5.975	5.354	4.568	3.843	5.507	4.475	5.971	4.202	4.297	3.824	5.467	5.769	5.631	4.666	2.141	2.355	4.449	4.591	6.599	6.338	4.448	5.092	6.582	1.849	3.479	7.563	5.676	5.972	5.593	4.635	5.49	5.517	6.462	4.563	4.23	6.949	4.61	4.339
ENSG00000006712.14	PAF1	protein_coding	chr19	39385852	39391195	-	40.11	57.55	46.54	42.66	42.41	55.73	40.16	41.59	41.04	42.69	45.21	64.13	41.36	43.47	45.22	53.37	56.11	48.31	55.2	22.41	22.55	49.43	36.13	64.34	48.69	38.18	42.9	57.44	14.25	28.05	63.26	43.35	47.76	48.41	68.64	44.71	53.31	51.24	46.66	49.93	55.58	39.99	37.09
ENSG00000006715.15	VPS41	protein_coding	chr7	38722963	38932394	-	21.43	35.27	21.58	26.23	28.56	25.8	18.32	20.88	13.73	16.34	19.4	27.35	14.72	23.47	24.08	34.72	35.3	26.09	25.65	9.894	13.4	27.91	13.12	35.79	12.58	16.96	17.67	25.22	8.462	14.25	34.48	24.87	29.29	33.84	30.92	24.47	24.51	24.67	24.84	21.65	21.01	19.37	15.09
ENSG00000006740.16	ARHGAP44	protein_coding	chr17	12789539	12991643	+	30.1	44.39	28.81	32.57	37.69	40.2	21.74	21.74	7.782	14.87	27.76	35.63	18.59	36.84	40.69	46.95	43.99	27.57	34.45	4.661	10.35	41.42	11.84	41.16	13.46	19.5	26.45	39.1	6.227	6.258	40.88	34.17	38.85	37.93	36.86	30.25	23.07	31.08	37.46	41.44	23.3	18.51	18.29
ENSG00000006744.18	ELAC2	protein_coding	chr17	12992391	13018187	-	26.26	41.6	32.46	28.42	30.36	36.17	24.5	24.49	20.02	24.46	28.56	32.38	23.05	28.2	31.54	33.79	40.21	36.01	32.25	13.9	16.26	32.07	20.57	43.12	24.56	28.14	27.19	37.07	6.304	25.18	38.32	31.38	34.34	34.11	37.91	27.9	28.83	34.19	33.44	32.22	35.88	23.51	24.88
ENSG00000006747.14	SCIN	protein_coding	chr7	12570849	12660179	+	0.2028	0.1596	0.411	0.1413	0.1367	0.01321	0.1302	0.1903	0.332	0.2712	0.2683	0.8567	0.1457	0.5532	0.173	0.03808	0.1927	0.05543	0.05399	0.4908	0.09255	0.02769	7.921	0.07621	0.3203	0.04231	0.08211	0.1048	0.02159	0.005741	0.08344	0.2603	0.04372	0.251	0.763	0.08408	0.78	0.05525	0.2908	0.2646	0.3612	0.07495	0.03825
ENSG00000006757.11	PNPLA4	protein_coding	chrX	7898247	7927739	-	10.02	8.837	8.172	9.178	11.2	6.648	7.935	11.04	10.09	10.55	6.925	10.28	7.077	7.355	7.518	8.153	8.888	8.412	7.871	4.381	6.929	7.71	7.188	9.231	5.472	11.03	7.579	9.739	5.981	8.959	12.84	7.543	6.61	8.437	8.651	8.247	8.916	7.784	5.455	6.904	7.467	6.346	5.4
ENSG00000006831.9	ADIPOR2	protein_coding	chr12	1688574	1788678	+	16	30.63	17.95	18.97	20.66	21.21	20.74	24.55	21.79	23.1	20.69	20.19	15.51	18.4	15.22	16.82	20.69	34.38	18.76	26.24	14.95	25.57	32.02	30.96	34.83	21.3	21.63	17.11	8.959	23.15	24.73	24.7	25.63	30.05	22	22.81	21	18.4	23.63	18.06	21.79	30.84	26.29
ENSG00000007047.14	MARK4	protein_coding	chr19	45251258	45305283	+	24.6	43.2	31.08	32.8	35.16	47.04	29.09	24.6	15.4	21.75	30	35.18	24.45	35.19	36.35	43.77	42.23	32.06	35.22	8.919	13.97	35.04	22.95	43.24	18.81	25.88	31.35	40.44	6.642	16.72	41.24	31.45	41.48	36.94	37.75	31.05	29.28	35.98	35.52	39.51	33.47	22.64	24.02
ENSG00000007080.10	CCDC124	protein_coding	chr19	17933016	17943991	+	103.6	140.8	114.2	101.1	96.54	174.6	94.42	98.22	73.41	99.65	134.1	132.4	104.9	89.01	122.6	130.9	138.8	161.9	129.3	63.22	62.97	119.7	81.72	151.4	87.95	96.42	106.2	153.7	27.52	84.9	114.4	105.7	126.6	116.5	134.8	111	124.5	140.3	110	133.9	130.8	84.24	91.58
ENSG00000007168.12	PAFAH1B1	protein_coding	chr17	2593210	2685615	+	70.23	114.3	75.8	87.5	107.6	84.94	55.02	57.29	36.45	40.46	66.33	80.68	44.52	85.32	96.39	119.5	125	77.65	93.99	26.35	27	90.13	45.31	110.4	50.97	51.36	57.03	96.63	23.95	32.31	118.6	67.88	100.6	118.9	107.1	72.91	71.42	73.93	84.75	94.19	71	58.4	43.82
ENSG00000007171.16	NOS2	protein_coding	chr17	27756766	27800499	-	4.219	4.865	4.46	7.21	7.216	4.648	4.433	5.183	1.598	2.094	3.839	6.737	3.937	6.614	9.245	7.215	6.588	3.745	6.638	1.369	2.109	6.477	3.241	7.457	3.051	2.615	5.005	9.071	0.6398	1.357	5.722	5.787	7.417	7.829	6.456	6.579	5.821	6.766	8.541	8.105	4.82	4.201	4.684
ENSG00000007202.14	KIAA0100	protein_coding	chr17	28614440	28645454	-	35.84	44.53	36.36	35.58	46.26	41.43	25.39	28.73	19.75	23.97	27.07	37.69	21.78	42.93	39.74	48.24	49.33	37.78	38.18	11.65	18.3	35.43	22.17	49.86	23.13	25.52	32.16	44.48	9.2	17.66	54.7	38.52	42.46	43.36	39.75	29.8	32.17	38.59	41.34	41.9	40.81	25.48	26.75
ENSG00000007237.18	GAS7	protein_coding	chr17	9910609	10198551	-	69.72	127.5	84.97	83.23	114.5	90.22	66.39	65.02	25.39	42.98	74.6	96.88	57.14	112.3	114.8	137.2	134.5	85.01	101.4	26.26	22.4	97.1	34.64	109.9	59.04	27.54	57.37	125.7	18.19	24.33	138.2	80.55	118.8	104.9	112.5	65.59	68.84	74.64	97.94	117.8	71.36	50.25	37.86
ENSG00000007255.10	TRAPPC6A	protein_coding	chr19	45162928	45178237	-	16.3	31.05	22.6	17.79	19.01	29.37	23.59	18.32	22.51	27.26	22.11	22.84	21	19.31	18.64	22.22	27.64	34.84	23.05	15.9	17.72	23.54	20.62	33.84	19.51	23.7	19.18	27.49	8.394	31.26	24.26	15.98	26.74	22.83	28.72	21.7	26.99	23.9	20.52	25.15	30.37	21.88	18.83
ENSG00000007264.14	MATK	protein_coding	chr19	3777970	3802129	-	31.47	41.83	30.15	35.44	36.66	47.35	33.08	31.12	18.27	28.45	33.26	35.6	28.77	30.51	38.59	48.06	39.65	38.98	35.83	10.05	20.84	36.95	20.15	44.34	18.68	29.95	34.46	49.72	6.633	19.8	38.35	36.78	44.87	30.06	33.82	33.68	32.38	43.89	36.74	50.36	34.61	23.95	32.38
ENSG00000007372.21	PAX6	protein_coding	chr11	31790710	31818062	-	4.214	2.917	2.944	3.437	2.951	1.263	4.266	3.609	6.254	4.996	2.197	4.231	3.214	3.524	1.261	1.614	3.061	1.972	2.953	2.836	3.754	3.939	5.871	4.46	2.686	4.629	4.166	3.533	1.615	4.93	6.383	4.168	1.69	3.845	3.241	3.823	4.147	4.556	1.773	1.955	3.895	2.869	3.103
ENSG00000007376.7	RPUSD1	protein_coding	chr16	784974	787981	-	17.98	29.27	22.41	20.08	27.66	32.36	19.98	18.29	11.98	18.68	29.14	22.5	22.1	19.43	23.02	27.26	28.74	22.17	24.19	9.383	11.15	28.88	11.5	33.43	13.07	19.24	21.67	31.26	4.404	13.55	25.09	22.15	33.42	22.41	27.69	23.66	22.7	17.84	24.88	24.5	30.39	18.11	23.66
ENSG00000007384.15	RHBDF1	protein_coding	chr16	58059	76355	-	7.222	7.486	8.726	9.351	6.383	8.337	7.826	9.009	14.19	15.33	8.641	10.01	8.349	4.029	5.454	6.811	14.08	9.718	7.43	9.126	7.104	7.865	18.05	10.85	14.57	12.06	9.648	7.153	3.676	14.29	10.43	9.821	9.081	11.98	7.644	10.35	12.12	8.939	6.712	5.853	15.6	10.13	10.33
ENSG00000007392.16	LUC7L	protein_coding	chr16	188969	229463	-	32.27	49.24	37.07	37.6	47.23	49.97	33.37	33.87	33.12	43.38	44.55	35.23	31.42	20.08	39.49	43.6	39.82	47.14	37.26	19.02	20.83	38.57	28.42	50.14	38.83	32.13	33.79	33.67	11.79	33.1	43.42	46.03	51.28	54.15	42.3	50.05	39	51.29	36.09	28.02	43.36	42.93	37.85
ENSG00000007402.11	CACNA2D2	protein_coding	chr3	50362799	50504244	-	7.481	13.73	7.296	8.691	9.9	10.9	5.769	5.551	2.788	6.42	7.907	9.726	4.88	5.74	7.976	8.812	8.899	6.715	9.609	1.989	1.862	8.034	3.384	11.23	3.692	5.085	8.962	8.179	1.148	2.274	8.617	6.696	10.43	8.798	10.25	8.413	7.178	9.995	7	8.97	8.525	5.845	6.651
ENSG00000007516.13	BAIAP3	protein_coding	chr16	1333601	1349239	+	63.79	132.2	90.92	90.21	141.5	109.2	73.25	83.43	34.63	56.15	93.88	151.4	75.04	99.49	118.1	127.1	156.4	106.3	135.3	14.35	30.24	85.92	24.62	154.7	61.64	61.25	118.9	167.6	12.06	31.13	176.3	108.2	157.1	157.7	146.1	138.5	109.1	132.8	119.6	102.4	133.6	75.42	56.43
ENSG00000007520.3	TSR3	protein_coding	chr16	1349442	1351911	-	54.43	74.84	57.12	49.52	53.9	80.37	46.38	49.13	50.37	40.81	52.86	61.78	46.47	48.24	54.46	72.04	79.4	78.9	64	32.65	37.88	62.31	56.43	77.5	42.69	45.73	50.55	76.15	16.33	54.29	69.12	55.97	71.3	57.61	67.03	61.83	58.64	66.85	58.23	73.69	68.52	46.31	45.98
ENSG00000007541.16	PIGQ	protein_coding	chr16	566995	584136	+	18.22	28.63	24.28	23.29	31.86	30.75	23.58	18.94	16.16	23.68	24.61	24.2	20.89	18.27	25.64	29.03	31.3	28.15	25.76	9.011	11.2	24.77	12.23	34.06	14.8	21.96	26.82	33.89	4.072	16.92	31.62	24.26	39.17	33.13	26.18	23.72	25.24	28.2	24.8	24.27	28.42	19.92	22.12
ENSG00000007545.15	CRAMP1	protein_coding	chr16	1612325	1677908	+	9.313	12.7	10.43	10.69	12.03	9.239	7.038	9.12	5.937	8.31	9.398	10.44	6.604	7.769	9.776	10.12	12.41	10.25	9.676	4.05	5.022	9.806	8.454	13.01	6.711	9.047	8.003	10.1	2.484	6.384	14.64	11.16	11.53	13.03	10.14	10.29	9.316	10.63	9.265	9.635	11.74	8.644	6.496
ENSG00000007866.19	TEAD3	protein_coding	chr6	35473597	35497076	-	2.571	2.848	2.855	2.736	1.39	1.863	2.144	2.459	3.95	3.723	3.011	3.092	2.152	6.042	1.266	1.342	8.33	2.299	2.13	3.138	2.761	2.03	26.22	3.071	4.624	3.104	2.589	1.829	1.298	3.875	2.858	2.505	1.448	2.813	2.819	2.69	3.514	2.588	1.83	1.865	5.092	3.135	2.793
ENSG00000007908.15	SELE	protein_coding	chr1	169722641	169764705	-	0.08822	3.177	0.01823	0.1298	0.02931	0.2719	0.2275	0.04151	4.397	0.265	0.01817	0.2849	0.1499	24.1	0.008903	0.06532	0.1204	0.1175	0.06251	0.1045	0.1163	0.03563	0.7842	0.03922	5.814	0.1256	0.5047	0.04044	3.239	0.1182	0.1202	0.1238	0.315	0.02558	0.04155	0.2505	0.1877	0.1422	0.01258	0.1009	0.1845	0.1157	0.1624
ENSG00000007923.15	DNAJC11	protein_coding	chr1	6635587	6701924	-	14.35	20.77	17.13	17.16	20.51	17.34	13.22	15.41	7.135	10.28	10.69	15.8	9.566	20.32	17.86	21.28	21.74	15.05	17.94	5.258	6.627	17.81	9.137	20.48	6.815	12.59	14.43	20.5	3.17	8.606	23.7	17.94	22.02	20.05	18.67	12.03	13.68	18.31	18.5	20.47	18.01	10.89	11.57
ENSG00000007944.14	MYLIP	protein_coding	chr6	16129125	16148248	+	8.469	13.14	7.097	7.205	11.64	9.502	7.114	7.006	7.268	6.228	7.143	8.421	6.903	6.83	9.941	8.021	14.78	13.56	10.56	5.376	3.041	11.75	5.556	12.5	8.972	5.323	6.645	8.938	3.276	2.817	12.7	6.625	9.642	7.192	10.92	11.37	8.194	7.657	5.233	7.259	9.94	7.995	4.688
ENSG00000008018.8	PSMB1	protein_coding	chr6	170535117	170553341	-	45.08	49.94	49.37	45.27	46.91	54.31	47.82	48.65	39.79	36.25	42.72	55.93	39.52	50.06	38.81	54.83	64.87	51.38	49.56	31.14	29.2	50.32	53.39	61.88	43.76	38.72	42.13	55.25	19.25	39.42	53.22	50.21	52.03	56.35	57.96	50.8	45.46	47.95	41.88	42.13	50.51	42.8	35.81
ENSG00000008056.13	SYN1	protein_coding	chrX	47571921	47619943	-	214.4	427.2	337.4	312.1	347	503.2	237.8	253.9	138.9	160.3	340.3	338.8	251.4	339.7	368.2	440.1	408.7	300.9	346.1	61.28	100.4	359.9	127.6	407.5	169.7	239.4	326.3	388.7	64.24	108.1	423.2	298.2	354.4	388.5	422.4	284.9	268.4	301.4	343.6	370.8	287.8	193.1	181.2
ENSG00000008083.13	JARID2	protein_coding	chr6	15246296	15522040	+	7.491	10.48	7.994	9.287	7.147	6.715	7.463	10.63	6.41	8.627	8.692	9.419	6.782	8.046	7.201	8.307	8.9	7.574	8	7.149	6.259	9.461	7.52	10.65	7.359	9.746	8.121	8.867	2.988	10.63	10.92	9.627	8.44	11.75	9.232	8.676	8.698	9.211	7.148	6.871	9.063	9.155	8.724
ENSG00000008086.11	CDKL5	protein_coding	chrX	18425583	18653629	+	10.01	14.54	10.41	12.16	12.89	8.438	7.082	7.628	3.006	4.438	9.121	10.22	6.083	14.06	12.14	17.24	19.2	8.111	12.84	1.451	3.037	13.22	4.088	13	4.185	6.287	5.957	12.83	2.588	2.322	18.27	7.888	11.67	15.69	11.9	8.988	8.015	8.429	10.63	12.88	7.842	6.111	4.073
ENSG00000008118.9	CAMK1G	protein_coding	chr1	209583717	209613938	+	59.02	72.97	66.64	63.83	104.2	96.99	57	64.52	26.67	36.45	62.93	72.25	71.9	95.41	80.02	104.6	88.99	39.97	68.26	21.76	15.03	77.19	14.66	85.35	28.09	55.42	82.38	110.9	9.06	33.58	120	77.49	96.16	97.21	77.33	69.94	49.91	69.41	77.63	70.04	46.26	50.93	47.38
ENSG00000008130.15	NADK	protein_coding	chr1	1751232	1780457	-	14.3	18.91	16.06	14.16	15.26	15.27	12.7	12.13	9.787	10.3	12.54	16.56	10.39	14.85	14.26	17.84	22.64	15.58	15.14	7.141	8.297	16.87	19.05	20.78	11.09	12.09	12.81	18.77	3.83	11.29	18.51	18.14	18.53	18.94	15.92	15.76	13.75	17.84	14.06	15.14	18.07	13.32	11.9
ENSG00000008256.15	CYTH3	protein_coding	chr7	6161776	6272644	-	27.4	33.4	25.95	28.64	28.81	27.84	24.11	22.42	20.33	29.76	21.79	27.09	23.89	23.86	22.28	35.98	39.06	26.02	25.75	11.47	17.08	28.23	19.15	31.13	17.72	21.85	23.07	40.38	12.61	12.41	35.44	28.08	29.12	27.65	28.28	35.49	31.04	30.85	24.88	28.8	26.42	19.71	20.02
ENSG00000008277.14	ADAM22	protein_coding	chr7	87934143	88202889	+	13.03	19.7	12.44	19.08	19.42	12.47	12.5	12.84	5.452	8.655	12.55	16.76	9.448	15.35	15.79	24.2	20.42	12.14	16.13	2.951	4.661	20.9	6.629	18.68	6.542	10.78	9.064	17.28	5.206	4.566	24.23	14.37	16.5	24.16	16.78	15.13	12.25	14.54	15.35	16.61	10.14	11.08	8.805
ENSG00000008282.8	SYPL1	protein_coding	chr7	106090503	106112576	-	25.24	19.25	18.89	17.84	20.14	14.71	18.39	16.8	22.39	23.77	12.6	24.17	19.77	18.47	10.29	13.34	26.22	23.78	18.3	18.64	23.67	18.83	30.15	23.28	23.16	18.39	14.52	10.55	13.21	19.67	22.81	18.88	15.26	20.39	20.31	26.86	23.38	16.61	12.24	12.12	23.29	24.17	19.71
ENSG00000008283.15	CYB561	protein_coding	chr17	63432304	63446378	-	19.01	37.31	29.62	23.63	38.63	29.82	31.63	22.58	8.346	11.4	26.78	26.14	20.52	21.82	40.57	43.44	42.41	24.1	40.12	5.082	7.867	33.65	7.181	43.87	16.68	22.57	18.83	40.86	4.337	9.506	38.83	23.41	54.52	44.1	38.54	36.57	35.25	24.06	33	25.24	30.83	22.7	12.85
ENSG00000008294.20	SPAG9	protein_coding	chr17	50962174	51120865	-	36.18	42.91	27.94	39.73	36	25.56	30.34	33.3	33.24	37.96	25.59	36.87	27.92	31.02	24.47	37.68	40.71	37.51	32.39	26.02	30.03	36.27	38.57	47.15	29.78	33.22	28.52	35.34	21.75	24.51	54.45	41.37	30.8	44.02	34.9	40.65	35.81	36.52	29.89	33.17	35.23	32.65	32.73
ENSG00000008300.16	CELSR3	protein_coding	chr3	48636469	48662915	-	9.613	17.7	13.2	13.59	16.54	16.61	10.53	9.862	4.769	7.589	11.89	12.46	8.123	11.53	14.07	17.78	17.45	12.74	13.49	2.329	3.088	13.49	4.137	18.06	7.54	7.984	10.88	15.18	1.749	3.375	18.29	14.88	19.7	15.92	13.29	12.52	10.73	16.47	14.29	13.53	13.78	9.306	8.496
ENSG00000008311.14	AASS	protein_coding	chr7	122076133	122144280	-	4.61	6.186	5.508	4.936	3.352	2.24	3.729	5.342	6.068	6.881	3.315	5.137	3.157	4.197	3.016	2.812	4.699	5.335	3.271	7.068	4.06	4.704	6.868	6.578	7.367	5.563	4.937	2.511	2.112	5.351	7.263	7.762	4.793	8.232	4.88	4.616	4.828	4.442	3.882	2.443	6.6	4.305	5.091
ENSG00000008324.11	SS18L2	protein_coding	chr3	42581840	42595114	+	24.09	29.89	25.99	30.8	29.35	34.47	31.52	23.99	18.59	18.98	32.13	28.62	25.49	26.61	24.93	43.02	37.18	36.63	27.49	12.3	11.79	32.02	21.41	35.76	20.22	22.63	22.88	38.03	13.38	17.48	33.11	26.86	31.25	33.42	33.29	34.5	29.28	30.98	28.18	24.36	26.35	26.88	19.66
ENSG00000008382.15	MPND	protein_coding	chr19	4343527	4360086	+	22.13	30.78	25.58	23.29	27.02	32.04	21.34	20.5	12.96	17.78	25.14	26.58	17.09	22.75	27.29	28.13	30.59	30.85	27.7	8.976	16.43	24.7	13.3	34.32	14.5	18.29	29.76	32.03	5.022	14.57	24.44	23.73	34.52	25.63	26.94	22.49	24.67	32.62	26.73	33.96	29.65	17.87	20.48
ENSG00000008394.12	MGST1	protein_coding	chr12	16347142	16609259	+	10.56	9.37	5.943	6.661	7.567	9.128	20.67	18.71	13.68	13.23	7.196	7.097	8.869	5.701	3.787	5.016	8.927	11.53	9.829	13.46	14.76	7.691	13.37	10.57	7.831	15.55	9.751	6.896	8.678	29.25	11.03	14.34	6.805	11.82	8.977	12.46	11.6	7.871	4.092	4.973	9.068	11.21	7.033
ENSG00000008405.11	CRY1	protein_coding	chr12	106991364	107093829	-	8.824	8.009	5.345	5.393	9.133	7.257	7.746	5.666	7.089	6.489	6.19	7.449	5.752	7.272	6.175	7.24	10.26	5.95	5.986	2.975	4.075	6.569	12.69	8.667	12	6.004	4.389	7.471	3.718	4.878	10.92	5.736	6.314	6.708	7.102	10.3	5.791	5.953	5.002	5.979	6.123	5.993	5.03
ENSG00000008441.16	NFIX	protein_coding	chr19	12995608	13098796	+	65.8	97.54	75.05	76.78	68.94	81.57	65.07	71.37	67.12	73.89	72.24	98.13	69.14	75.1	75.91	83.61	90.13	72.27	81.8	34.65	43.62	76.8	55.46	101.8	57.37	77.02	78.69	95.71	23.83	55.06	107.3	74.03	74.15	81.27	89.76	73.52	83.81	76.63	69.23	83.5	81.42	58.2	55.54
ENSG00000008513.14	ST3GAL1	protein_coding	chr8	133454848	133571940	-	5.822	8.37	6.151	7.171	8.003	8.122	6.341	6.174	4.503	5.09	7.122	6.965	5.199	9.236	7.602	5.397	7.774	6.342	6.52	2.992	3.477	9.957	7.557	7.2	6.81	7.775	5.603	8.804	2.105	3.924	12.09	6.377	7.596	7.569	7.204	5.665	5.891	5.756	5.785	6.878	5.466	5.17	6.119
ENSG00000008517.16	IL32	protein_coding	chr16	3065297	3082192	+	3.44	2.965	1.268	5.356	2.13	3.151	3.86	0.8113	7.004	4.715	2.151	3.875	2.715	19.59	1.121	1.406	2.024	1.955	1.462	2.971	2.8	1.585	4.973	2.912	4.683	3.116	2.559	1.913	4.082	2.11	1.081	1.989	1.832	1.575	3.162	2.91	3.107	2.578	2.127	3.475	3.737	3.822	4.633
ENSG00000008710.19	PKD1	protein_coding	chr16	2088721	2135898	-	59.22	119.2	92.01	84.66	100.9	111.5	62.26	54.41	33.06	64.34	94.26	80.62	50.44	44.75	100.5	110.1	124.4	113.4	89.24	13.05	21.63	100	30.3	135.1	50.63	56.88	71.17	84.51	8.609	23.95	108.1	113.2	153	133.7	94.92	92.07	88.08	121.6	97.85	84.29	103.1	68.35	68.5
ENSG00000008735.13	MAPK8IP2	protein_coding	chr22	50600685	50611551	+	155.2	287.3	221.7	209.2	198.5	346	174	166.7	97.61	149.3	226.8	208.1	156.5	196.5	246.1	253.7	246.3	243.2	233.4	97.41	102	242.1	85.69	316.1	126.4	161.2	247.3	264.4	29.97	144.4	247.2	225.9	261.8	240.7	264.2	172.1	174	217.8	224.3	258.3	213.9	136.7	142.3
ENSG00000008838.19	MED24	protein_coding	chr17	40019097	40061215	-	24.87	45.26	33.53	30.47	37.68	45.96	26.09	24.05	17.82	26.07	27.83	34.74	23.89	41.84	31.8	40.9	41.7	36.76	34.42	13.37	12.98	31.81	24.12	47.02	22.53	23.24	32.25	33.73	8.48	20.49	38.4	35.38	44.26	39.35	32.49	28.64	30.49	38.62	32.83	31.49	40.08	26.62	22.74
ENSG00000008853.16	RHOBTB2	protein_coding	chr8	22987417	23020132	+	66.07	90.49	67.02	69.67	115.5	87.38	55.15	54.9	35.2	45.69	71.59	82.29	63.2	84.22	78.27	102.1	95.09	67.54	84.17	15.66	25.68	84.46	24.49	96.61	35.66	43.71	65.78	102.1	13.03	26.71	98.43	66.91	111	73.99	83.04	71.16	72.54	89.54	73.97	86	82.95	55.42	50.1
ENSG00000008869.11	HEATR5B	protein_coding	chr2	36968383	37084342	-	8.446	13.3	10.23	10.81	12.96	9.962	6.996	8.662	4.894	5.786	7.39	11.67	6.346	11.1	10.56	12.56	14.98	8.852	10.43	3.556	3.656	11.08	8.907	12.42	5.228	7.047	7.289	12.35	2.879	4.175	15.71	11.21	11.16	14.15	12.51	10.6	8.689	9.852	11	11.04	9.276	6.973	5.958
ENSG00000008952.16	SEC62	protein_coding	chr3	169966735	169998373	+	46.4	46.84	39.47	48.08	57.17	31.96	42.2	38.13	30.48	33.73	33.14	45	33.35	49.13	32.19	43.87	49.46	41.73	36.95	33.53	33.95	48.22	34.13	45.81	33.97	44.04	39.17	42.68	27.5	37.16	63.01	44.66	35.36	50.13	42.46	48.35	34.33	41.19	36.82	37.46	38.46	40.6	32.63
ENSG00000008988.9	RPS20	protein_coding	chr8	56067295	56074581	-	147.5	131.5	121.5	125.2	120.3	140.1	126.8	133.8	121.8	106.5	122.9	133.9	108.3	135.7	94.4	150.6	168.9	183	115.9	132.9	127.7	111.4	203.1	192.5	120.4	117.1	118	140.6	73.21	161.9	120.3	115.8	133.5	141.7	123.9	129.9	138	120.8	114.1	125.7	141.4	133.9	98.59
ENSG00000009307.15	CSDE1	protein_coding	chr1	114716913	114758676	-	95.75	130.8	96.82	105.5	112.6	92.35	94.06	98.14	65.81	73.1	80.73	114.7	66.29	116.1	92.92	125.8	148.9	102.6	104.4	54.49	60.49	107.7	104.7	121.4	73.89	89.97	76.72	115.1	50.84	72.18	148.3	100.9	103	130.4	116.5	99.88	91.48	91.71	94.63	113.5	94.15	75.28	63.06
ENSG00000009335.17	UBE3C	protein_coding	chr7	157138913	157269372	+	15.65	24.17	16.63	20.35	19.17	17.37	15.95	16.33	9.741	11.74	16.44	20.58	13.97	21.72	19.02	24.88	28.01	15.84	19.65	6.305	8.184	23.15	14.27	24.24	13.12	14.27	13.72	22.73	5.5	9.31	29.86	18.67	19.79	23.2	22.43	19.27	15.62	18.48	18.97	20.4	17.8	14.2	11.64
ENSG00000009413.15	REV3L	protein_coding	chr6	111299028	111483229	-	7.336	7.276	5.099	6.703	7.35	5.475	5.477	5.25	3.543	5.634	4.177	5.172	4.182	4.126	4.979	5.759	7.078	6.465	5.443	2.447	3.492	5.798	5.605	6.484	4.507	4.907	4.11	5.358	2.715	3.021	8.736	8.217	5.897	8.603	5.532	8.296	6.041	7.252	5.39	4.547	4.419	5.171	3.666
ENSG00000009780.15	FAM76A	protein_coding	chr1	27725979	27763122	+	4.143	6.74	5.183	5.852	7.297	4.61	4.813	5.186	4.26	5.118	5.523	5.792	5.425	4.328	3.807	5.139	6.548	6.597	5.482	2.303	2.92	6.53	4.033	8.57	5.653	4.291	4.406	5.319	2.118	3.661	7.514	5.048	7.005	6.724	5.967	7.865	6.139	5.799	4.263	4.423	6.652	6.125	3.331
ENSG00000009830.11	POMT2	protein_coding	chr14	77274956	77320883	-	8.286	14.81	10.88	9.152	11.89	9.36	9.148	8.846	8.894	10.66	9.473	9.205	8.335	6.362	8.603	9.586	11.18	13.92	11.07	6.579	7.177	11.01	7.099	14.45	9.406	8.278	11.52	10.93	2.767	8.172	11.96	10.94	13.27	12.89	10.66	9.357	10.94	11.72	9.531	8.166	11.97	11.64	10.68
ENSG00000009844.15	VTA1	protein_coding	chr6	142147162	142224689	+	9.617	11.42	8.113	9.138	10.95	8.7	7.835	8.883	4.761	4.777	6.906	10.08	6.3	10.45	9.775	13.27	13.98	8.895	9.371	2.657	4.041	10.62	6.379	10.41	5.214	6.798	6.27	11.19	3.819	4.73	13.39	7.629	9.765	11.66	11.38	10.11	7.734	7.536	8.099	9.611	7.563	6.256	4.145
ENSG00000009950.15	MLXIPL	protein_coding	chr7	73593194	73624543	-	14.52	28.83	24.81	24.44	34.74	30.56	23.63	18.62	14.19	22.18	29.02	22.47	21.85	14.4	25.52	32.69	26.5	26.91	26.08	7.958	6.249	26.33	17.07	36.23	19.38	19.14	23.29	26.11	3.764	10.63	29.67	21.98	37.27	29.8	25.1	28.53	26.69	30.44	24.3	21.25	29.08	22.87	23.58
ENSG00000009954.10	BAZ1B	protein_coding	chr7	73440398	73522278	-	15.7	24.25	18.92	19.81	20.12	18.36	17.78	18.53	14.6	16.95	16.4	23.18	15.82	20.26	16.01	19.38	25.55	19.2	19.85	12.54	10.87	21.23	17.71	24.86	17.34	16.5	15.96	24.42	7.999	12.62	28.45	20.8	19.12	22.1	22.71	19.3	18.95	20.39	18.96	19.77	21.27	16.35	15.01
ENSG00000010017.12	RANBP9	protein_coding	chr6	13621498	13711564	-	37.64	46.76	33.47	42.16	49.27	38.52	34.01	35.4	21.1	22.19	36.62	39.79	27.5	43.11	40.14	48.41	56.28	32.58	40.91	10.15	16.75	47.14	27.39	49.46	26.95	26.04	27.53	43.95	12.96	18.49	51.33	31.33	40.46	50.88	50.94	41.64	35.7	35.36	36.65	41.24	32.01	26.95	20.79
ENSG00000010165.19	METTL13	protein_coding	chr1	171781664	171814023	+	11	15.87	13.5	11.31	16.42	11.19	9.399	10.27	5.791	7.633	8.255	14.71	7.255	15.66	11.73	14.48	17.28	12.25	13.18	3.961	5.01	12.56	6.847	14.92	5.958	9.273	8.936	12.28	2.712	7.058	16.24	11.23	15.51	13.41	13.26	9.012	10	11.76	12.27	14.44	12.27	8.917	7.779
ENSG00000010244.18	ZNF207	protein_coding	chr17	32350203	32381886	+	11.13	14.97	12.27	13.72	16.33	11.52	10.33	10.87	8.708	9.616	10.59	13.85	9.529	11.93	11.37	13.72	16.45	13.45	11.76	5.868	6.358	14.45	11.9	16.09	10.17	10.55	10.97	12.61	4.712	7.954	17.95	13.23	13.51	17.76	13.75	14.59	11.51	11.88	10.81	10.07	12.16	11.91	8.22
ENSG00000010256.10	UQCRC1	protein_coding	chr3	48599003	48610976	-	120.1	158.7	146.5	134.6	149.9	188.8	109.2	101.8	81.15	94.93	137.9	162.2	103.9	140.5	127.7	156.4	187.6	135.6	152.3	56.8	60.65	151.2	86.48	180.3	82.92	104.8	147.7	165.6	33.11	91.31	158.8	123.9	166.4	154.3	177.6	114.7	130.5	151.1	143	164.5	150.2	96.32	114.3
ENSG00000010270.13	STARD3NL	protein_coding	chr7	38178222	38230671	+	24.57	23.62	17.17	22.33	23.28	24.57	20.23	19.03	17.44	15.56	17.18	24.28	17.73	23.15	17.94	28.88	30.46	20.74	20.22	9.607	16.51	24.19	20.24	25.25	19.92	17.66	16.43	23.61	12.53	18.88	31.81	17.23	19.99	24.78	24.63	24.37	19.64	19.53	15.91	20.59	16.77	17.33	13.43
ENSG00000010278.12	CD9	protein_coding	chr12	6199715	6238271	+	20.29	32.89	20.9	15.18	14.81	21.13	21.5	15.33	35.14	33.81	21.25	30.92	20.05	15.99	14.4	18.51	36.77	57.45	24.16	19.99	18.09	21.11	23.65	29.41	61.41	20.25	12.35	11.4	13.39	14.26	20.99	23.11	28.25	15.82	31.34	29.65	33.75	20.14	16.77	17.23	39.99	33.39	23.96
ENSG00000010282.14	HHATL	protein_coding	chr3	42693077	42702827	-	53.34	108	49	50.18	46.54	55.21	85.1	36.86	137.3	94.81	59.28	83.5	57.57	42.83	36.16	43.99	38.74	90.23	47.45	35.95	66.06	50.12	18.15	85.12	90.79	58.07	85.62	82.64	28.73	52.43	79.15	72.16	45.52	65.84	82.36	64.35	90.3	75.13	41.4	42.54	86.2	63.25	89.26
ENSG00000010292.12	NCAPD2	protein_coding	chr12	6493842	6531955	+	4.065	9.039	6.153	6.309	7.302	6.212	5.651	6.015	4.576	5.879	5.035	6.368	4.467	5.196	5.335	6.079	7.793	7.176	5.605	4.479	3.345	6.52	6.021	7.065	4.398	4.805	5.861	7.052	1.702	4.312	7	6.724	7.591	8.398	6.538	6.831	6.62	7.971	6.314	6.006	8.478	5.777	6.122
ENSG00000010295.19	IFFO1	protein_coding	chr12	6538375	6556083	-	19.33	41.26	29.23	28.58	35.98	31.87	24.74	19.67	16.62	23.14	34.19	29.3	20.81	19.58	31.05	35.18	32.14	35.05	30.9	9.854	9.308	31.01	15.34	40.45	21.36	20.85	23.96	32.46	4.582	12.82	33.35	31.64	41.73	34.64	32.88	34.99	31.51	38.86	30.76	26.73	35.46	25.45	27.09
ENSG00000010310.8	GIPR	protein_coding	chr19	45668244	45683724	+	0.1393	2.901	0.451	0.2528	0.6993	1.848	0.632	0.402	0.8451	2.408	0.9753	0.6551	0.6241	0.1692	1.04	0.3438	0.4176	2.005	0.5411	0.7439	0.2915	1.694	0.4497	2.013	2.562	0.3967	0.7166	0.5179	0.1637	0.04665	0.5243	0.8948	1.476	0.6733	1.268	0.5993	0.9728	0.651	0.6289	0.5132	1.395	1.758	2.248
ENSG00000010319.6	SEMA3G	protein_coding	chr3	52433053	52445085	-	17.27	6.566	9.668	6.184	6.936	5.275	5.489	4.504	8.687	9.669	4.806	12.41	12.48	4.771	7.733	10.39	13.39	10.69	10.73	7.928	5.821	7.923	33.8	8.719	13.55	7.002	7.644	4.886	4.957	7.347	5.981	10.94	6.68	6.331	11.11	12.15	18.96	12.39	9.073	16.72	15.94	11.27	7.018
ENSG00000010322.15	NISCH	protein_coding	chr3	52455118	52493071	+	68.2	103.8	100.2	78.98	106.3	111.5	72.16	76.72	39.95	52.32	68.12	83.26	44.74	93.06	93.57	109.1	111.2	92.64	88.92	21.07	32.69	79.5	42.93	116.8	46.29	74.41	83.56	100.7	12.36	45.02	119.3	89.17	110.7	108.3	85.41	75.96	70.3	85.91	91.63	91.26	86.5	59.91	53.45
ENSG00000010327.10	STAB1	protein_coding	chr3	52495338	52524384	+	3.641	8.951	6.239	3.212	6.066	4.516	3.602	3.879	3.959	4.105	4.314	7.579	3.624	14.07	4.83	5.048	5.869	2.308	4.937	2.388	2.149	3.21	16.54	5.021	9.395	3.675	3.462	2.93	1.141	1.532	6.066	2.943	3.096	3.538	6.354	6.224	5.577	4.764	6.382	5.766	10.9	4.105	2.832
ENSG00000010361.13	FUZ	protein_coding	chr19	49807113	49817376	-	18	26.73	21.09	19.22	24.92	25.09	22.61	23.1	17.75	19.3	19.93	21.98	18.52	16.8	18.78	22.15	22.89	27.16	21.28	10.85	11.92	20.23	15.1	28.64	15.53	18.92	19.45	27.89	5.923	17.3	20.91	23.77	27.96	24.37	20.12	20.21	22.28	24.4	18.93	19.41	22.55	17.85	17.34
ENSG00000010379.15	SLC6A13	protein_coding	chr12	220621	262873	-	4.833	6.289	12.11	4.986	5.939	5.125	6.529	3.941	11.91	9.948	6.474	34.8	6.222	2.723	4.416	4.332	8.313	4.329	3.731	5.586	6.936	5.422	4.619	6.839	5.657	5.782	5.725	6.566	4.954	6.152	7.679	5.359	5.257	3.873	12.56	8.76	7.494	8.525	6.816	7.288	36.3	4.668	7.507
ENSG00000010438.16	PRSS3	protein_coding	chr9	33750466	33799231	+	13.33	23.55	30.61	21.67	27.39	44.21	19.55	17.58	9.323	12.42	27.76	30.25	27.31	27.51	30.7	42	32.46	33.66	22.8	7.152	8.117	28.6	6.288	37.14	9.657	15.41	18.84	39.11	4.73	11.16	29.08	25.47	31.55	22.53	34.1	28.8	28.84	38.25	23.08	26.38	31.63	17.36	14.79
ENSG00000010610.9	CD4	protein_coding	chr12	6786858	6820808	+	6.664	4.439	8.967	6.04	5.332	3.572	3.468	4.963	7.457	6.712	5.151	11.15	4.626	11.03	3.28	2.708	6.224	5.162	4.876	5.774	3.781	5.056	18.73	3.915	3.711	3.553	4.018	5.7	4.184	4.473	5.002	3.898	2.914	9.455	7.382	6.281	8.02	7.464	3.384	7.084	8.191	3.629	5.049
ENSG00000010626.14	LRRC23	protein_coding	chr12	6904733	6914243	+	10.15	14.93	10.96	11.84	13.96	13.66	12.57	13.56	10.1	10.17	11.64	14.04	8.668	10.14	9.702	12.3	12.04	14.84	10.73	6.565	8.457	11.21	10.05	13.8	9.684	10.82	11.45	14.78	4.619	15.01	14.71	15.22	12.42	12.52	13.04	11.69	12.73	13.1	10.28	11.89	12.83	11.79	11.46
ENSG00000010803.16	SCMH1	protein_coding	chr1	41027200	41242116	-	17.94	20.43	15.85	17.79	22.86	20.37	16.5	17.15	9.872	14.25	14.04	17.32	14.42	18.36	17.25	20.96	24.69	19.21	15.67	6.451	11.65	17.07	14.54	20.16	11.21	14.37	15.29	22.07	5.841	9.262	21.62	18.74	20.33	17.6	17.11	17.81	16.15	19.84	18.66	18.92	19.81	14.8	12.34
ENSG00000010810.17	FYN	protein_coding	chr6	111660332	111873452	-	52.97	53.1	42.95	51.14	50.01	43.62	57.27	60.62	47.92	46.82	46.66	53.93	43.03	53.23	39.52	51.48	54.88	50.97	48.52	33.71	44.47	48.06	46.78	59.67	44.46	54.26	49.15	58.45	24.24	50.61	72.22	53.04	42.85	55.68	53.46	53.51	49.5	55.52	42.26	46.09	51.39	40.72	41.59
ENSG00000010818.9	HIVEP2	protein_coding	chr6	142751467	142956698	-	22.37	30.57	16.74	21.38	23.81	19.74	13.03	15.41	7.086	11	16.59	21.89	13.26	30.45	25.44	33.22	29.64	15.46	21.72	5.023	7.096	24.08	12.3	22.78	15.63	10.77	13.27	24.12	5.312	5.048	31.5	17.07	21.82	22.57	23.03	18.34	14.11	17.41	21.19	26.35	14.83	12.98	11.23
ENSG00000011007.12	ELOA	protein_coding	chr1	23743155	23762059	+	8.746	11.69	9.034	9.068	10.98	9.043	8.431	8.633	5.829	7.355	7.048	10.07	7.087	10.25	7.298	8.627	11.09	8.812	9.195	3.946	4.964	8.469	9.57	11.07	7.631	7.442	6.825	10.09	3.656	6.665	12.09	9.525	10.28	10.94	10.05	9.305	8.334	8.805	7.611	8.047	8.77	7.366	6.099
ENSG00000011009.10	LYPLA2	protein_coding	chr1	23790970	23795539	+	22.28	31.24	26.25	27.14	31.94	39.35	24.99	20.98	15.82	23.74	26.77	28.55	22.09	26.75	26.53	31.95	36.38	30.34	27.29	11.67	12.3	28.25	18.54	31.88	18.96	19.93	23.22	32.66	6.385	16.82	30.25	25.71	32.78	28.41	29.1	25.33	26.24	29.33	27.17	26.49	29.39	19.33	20.37
ENSG00000011021.21	CLCN6	protein_coding	chr1	11807131	11843144	+	24.78	34.66	26.28	29.72	31.04	32.65	23.83	24.16	16.78	21.63	25.39	31.7	20.61	27.46	30.73	30.9	37.15	27.54	29.99	9.333	14.24	30.52	15.77	36.36	17.22	23.35	25.62	33.11	6.431	12.34	39.1	30.56	34.44	35.91	33.19	27.19	26.03	29.96	29.72	34.36	27	20.56	21.26
ENSG00000011028.13	MRC2	protein_coding	chr17	62627591	62693597	+	2.719	4.969	12.25	3.107	3.332	4.487	2.872	1.978	3.916	4.803	3.104	16.49	3.866	2.219	3.52	2.8	10.34	4.348	2.952	2.978	2.919	3.249	8.444	3.844	4.265	3.323	3.853	3.696	1.977	2.241	3.897	3.394	4.325	2.563	5.063	4.64	5.327	5.058	2.841	4.39	25.05	3.267	2.88
ENSG00000011083.8	SLC6A7	protein_coding	chr5	150189957	150222788	+	23.42	48.96	48.09	41.24	59.25	67.98	38.88	30.59	16.99	34.16	45.92	45.25	38.29	35.9	53.04	69.99	57.93	50.98	50.44	7.345	9.041	48.85	5.312	59.17	20.21	23.95	45.28	53.33	4.84	12.12	50.95	53.74	69.66	59.2	55.47	47.14	40.61	61.75	50.46	39.59	49.81	44.15	37.26
ENSG00000011105.12	TSPAN9	protein_coding	chr12	3077355	3286564	+	7.704	7.761	8.582	9.614	10.23	9.204	6.11	7.465	5.181	6.919	7.341	9.428	6.997	7.161	6.919	9.284	15.73	7.784	8.626	4.615	4.06	11.44	11.04	9.662	5.642	6.602	9.696	10.24	1.804	6.248	8.494	8.278	9.495	8.541	8.819	9.724	9.763	9.008	9.879	10.17	10.99	7.827	7.66
ENSG00000011132.11	APBA3	protein_coding	chr19	3750880	3761699	-	5.923	8.94	7.416	6.652	7.176	10.87	6.551	5.836	7.184	9.14	7.085	8.113	6.701	4.654	7.067	7.474	8.702	11.28	6.83	4.574	3.018	6.73	5.715	12.33	8.931	7.359	6.883	9.222	1.207	5.061	10.04	7.914	9.078	8.992	7.835	8.454	8.625	8.913	7.388	6.34	10.28	7.095	7.268
ENSG00000011143.16	MKS1	protein_coding	chr17	58205437	58219605	-	4.313	7.524	5.061	4.698	6.227	5.994	3.829	4.768	3.856	4.988	3.76	5.303	4.063	3.692	4.954	5.851	7.235	5.6	5.15	2.103	2.46	5.16	3.46	7.567	2.926	4.259	4.714	4.924	1.47	4.029	6.086	5.293	6.311	6.882	5.595	5.822	5.126	5.602	4.413	4.654	6.631	4.502	4.903
ENSG00000011198.7	ABHD5	protein_coding	chr3	43690113	43734371	+	3.881	4.052	2.393	3.145	3.649	2.532	3.64	4.495	3.789	3.975	2.589	3.453	2.617	4.775	2.27	3.243	3.454	3.108	2.573	2.289	3.556	3.019	4.848	3.721	4.224	3.643	3.662	3.397	2.825	3.756	5.217	3.335	2.407	3.703	3.833	3.741	3.715	3.167	2.566	2.232	4.141	3.348	2.805
ENSG00000011201.11	ANOS1	protein_coding	chrX	8528874	8732186	-	7.536	3.855	2.886	5.453	4.482	2.065	3.928	4.202	4.84	4.771	2.476	5.036	4.076	6.449	1.618	2.925	6.394	2.025	4.464	1.606	5.119	4.372	7.42	3.689	3.136	3.702	2.99	4.76	2.669	2.034	8.932	2.921	1.869	4.959	4.25	4.913	4.105	4.343	2.738	3.261	3.843	3.274	2.545
ENSG00000011243.17	AKAP8L	protein_coding	chr19	15380048	15419141	-	37.85	69.97	54.95	51.64	50.37	67.29	44.74	41.79	46.16	49.11	62.05	50.54	43.21	34.46	46.08	58.74	58.37	70.21	49.96	23.55	25.31	52.69	52.87	73.61	49.12	40.67	43.32	52.29	14.33	44.93	63.82	55.01	62.37	69.11	56.57	56.72	52.63	59.42	45.02	44.79	71	44.84	51.98
ENSG00000011258.15	MBTD1	protein_coding	chr17	51177425	51260066	-	3.421	4.543	3.139	4.261	4.032	3.064	3.376	4.071	2.536	3.606	3.269	3.594	3.33	2.308	2.601	3.506	4.313	4.324	3.491	2.787	2.276	4.459	3.343	5.163	2.692	2.893	2.92	2.897	1.885	2.195	4.574	4.727	4.073	5.484	3.334	4.927	3.132	3.699	2.787	2.189	3.989	4.297	2.757
ENSG00000011260.13	UTP18	protein_coding	chr17	51260528	51297936	+	18.41	23.22	17.64	19.16	31.52	20.76	21.85	21.43	11.56	12.59	19	24.62	14.36	27.26	21.5	34.17	34.83	18.92	22.25	8.364	8.604	22.18	16.91	29.44	13.93	15.21	13.85	31.58	6.5	13.83	31.03	22.21	28.76	31.2	21.23	23.97	21.72	20.16	24.51	22.94	21.84	17.31	11.36
ENSG00000011275.18	RNF216	protein_coding	chr7	5620047	5781739	-	11.19	16.81	13.7	13.72	15.24	14.52	11.98	12.24	7.987	10.64	12.66	15.45	10.08	13.63	11.48	13.79	17.14	13.44	13.48	5.43	6.821	13.25	9.992	17.2	9.611	11.09	12.53	17.61	3.535	8.856	16.91	16.27	16.59	15.73	13.94	13.77	12.44	16.06	14.66	13.97	16.87	11.32	10.96
ENSG00000011295.15	TTC19	protein_coding	chr17	15999380	16045015	+	34.33	50.18	38.29	41.57	46.07	39.01	28.12	31.09	21.72	21.89	35.09	37.17	25.7	37.55	38.48	53.22	55.37	38.51	46.55	18.4	16.73	42.4	23.39	52.15	23.12	28.33	34.23	48.31	14.29	22.97	48.51	36.06	46.49	53.51	48.56	39.46	32.69	36.08	36.8	38.03	33.95	34.32	24.36
ENSG00000011304.19	PTBP1	protein_coding	chr19	797075	812327	+	20.66	24.81	25.9	21.87	19	23.85	22.49	18.46	26.48	28.07	21.6	27.8	20.39	20.27	15.1	16.64	30.92	25.07	19.98	15.97	15.26	19.12	47.3	29.18	28.59	20.91	21.71	18.96	7.962	24.24	25.66	26.46	23.1	29.51	21.95	30.12	27.4	28.7	19.43	16.89	36.67	22.27	21.84
ENSG00000011332.19	DPF1	protein_coding	chr19	38211006	38229714	-	28.14	39.58	34.95	28.99	49.33	49.53	27.23	24.3	12.89	20.48	27.89	33.63	24.74	42.98	44.12	49.27	47.83	38.02	36.06	8.541	14.51	33.76	13.34	43.27	17.02	24.31	29.01	54.91	5.79	12.4	49.04	33.36	42.4	37.11	38.07	28.34	25.62	34.79	33.19	34.69	29.26	24.5	22.05
ENSG00000011347.9	SYT7	protein_coding	chr11	61515313	61581148	-	60.47	124.9	98.74	84.33	110.5	119.4	66.97	54.01	24.56	44.06	95.2	81.7	56.47	88.79	111.9	133.9	125.5	97.87	102.5	11.3	22.22	98.71	24.06	123.3	38.56	52.85	65.88	109.6	14.15	17.14	116.1	79.6	131.7	102.7	105.7	74.54	77.17	90.57	97.31	99.55	86.18	53.6	47.05
ENSG00000011376.9	LARS2	protein_coding	chr3	45388506	45549421	+	14.42	16.12	12.05	12.19	15.5	11.01	12.77	17.19	11.56	11.5	13.02	14.55	10.01	9.961	11.04	13.09	13.88	16.84	14.17	9.184	11.09	12.77	9.953	18.85	10.61	14.04	13.99	15.34	6.842	21.49	18.45	17.58	10.27	15.5	14.98	14.59	13.08	15.73	11.78	11.23	16.87	11.66	11.98
ENSG00000011405.13	PIK3C2A	protein_coding	chr11	17077788	17207983	-	12.25	12.43	10.79	13.83	9.953	5.337	14.46	11.15	13.93	12.05	8.44	11.83	10.08	9.851	5.707	7.799	14.73	8.223	9.587	7.753	16.21	13.44	15.51	11.85	11.94	11.91	9.712	9.27	9.225	10.4	18.5	13.27	8.236	18.5	11.67	15.67	11.69	12.26	9.112	8.018	11.87	13.77	10.59
ENSG00000011422.11	PLAUR	protein_coding	chr19	43646095	43670547	-	0.6953	1.321	0.8833	1.183	0.8339	2.261	1.021	0.5554	4.834	1.08	0.9535	1.375	0.8568	5.296	0.7291	0.6329	1.291	0.6097	0.713	0.8055	0.7794	0.8973	3.89	0.9614	8.047	0.5796	1.259	0.6219	1.576	0.9968	0.8816	0.5714	0.7612	0.9148	0.9705	1.025	1.091	1.197	0.6963	0.7078	1.608	1.182	1.305
ENSG00000011426.10	ANLN	protein_coding	chr7	36389806	36453791	+	4.769	30.65	4.557	5.514	11.52	12.04	8.885	9.928	8.005	12.28	9.339	9.162	7.177	3.16	9.819	5.733	4.975	31.92	7.469	11.04	4.354	12.88	2.861	19.17	20.18	5.829	5.5	4.274	5.194	2.841	10.54	11.07	17.65	11.58	11.43	11.16	9.93	9.559	12.18	5.793	11.35	21.55	19.64
ENSG00000011451.17	WIZ	protein_coding	chr19	15419980	15449951	-	27.45	27.46	22.55	25.17	23.45	30.72	28.02	28.17	20.43	23.11	22.89	25.69	19.24	25.71	25.5	30.81	30.39	27.2	23.96	10.83	21.25	25.1	27.06	33.82	16.94	26.79	28.5	28.88	7.725	24.08	34.5	32.18	27.18	28.81	23.54	28.51	26.01	29.95	27.31	32.06	27.77	18.97	20.68
ENSG00000011454.16	RABGAP1	protein_coding	chr9	122940833	123104866	+	23.46	39.22	26.15	28.69	27.34	22.58	22.38	26.08	20.18	22.22	25.02	31.82	20.39	26.56	25.19	32.07	38.55	25.09	28.45	13.38	14.35	31.16	21.87	39.7	18.18	26.49	24.39	31.6	10.65	20.01	43.72	26.32	29.26	38.64	32.31	28.67	26.26	25.95	27.06	25.9	28.16	23.16	19.61
ENSG00000011465.16	DCN	protein_coding	chr12	91140484	91183123	-	7.206	4.079	17.21	4.862	4.586	3.516	4.918	4.467	6.073	6.934	4.205	18.88	6.192	5.765	3.162	4.437	23.92	3.821	3.176	4.925	4.767	3.93	18.23	4.881	4.915	6.24	6.413	5.774	5.421	6.015	6.669	4.516	5.023	4.609	9.494	10.38	7.577	5.654	3.675	5.581	21.39	5.971	3.771
ENSG00000011478.11	QPCTL	protein_coding	chr19	45692483	45703989	+	5.194	10.66	8.224	9.321	7.092	9.9	7.516	6.377	4.633	6.646	8.13	8.891	6.411	8.75	9.631	10.65	12.02	7.288	8.42	3.013	2.986	9.008	4.864	11.16	4.105	6.921	8.5	9.784	1.83	5.271	9.578	6.854	11.09	10.03	10.19	8.507	8.383	9.493	8.709	7.642	10.63	5.923	6.32
ENSG00000011485.14	PPP5C	protein_coding	chr19	46346994	46392981	+	42.66	74.7	62.78	56.64	61.98	80.33	41.18	47.61	24.31	35.02	48.81	66.9	37.88	56.02	58.17	75.4	79.43	59.73	64.21	25.06	18.04	66.94	36.79	77.31	30.17	39.73	54.77	78.06	9.469	29.8	72.82	53.88	72.65	68.18	72.8	46.6	48.29	60.73	60.18	66.09	60.57	38.23	37.39
ENSG00000011523.13	CEP68	protein_coding	chr2	65056366	65086854	+	10.55	14.06	11.1	11.37	14.37	9.302	9.345	9.251	5.392	6.129	8.714	11.35	7.231	12.49	12.3	14.93	18.26	8.912	12.92	4.043	4.352	12.91	9.263	13.46	6.593	8.871	8.197	14.42	3.821	5.705	17.55	9.997	13.2	15.44	13.5	11.65	9.729	11.54	10.92	12.16	10.67	7.302	5.733
ENSG00000011566.14	MAP4K3	protein_coding	chr2	39249266	39437312	-	11.28	14.78	11.17	14.65	15.44	10.72	9.904	12.06	7.249	9.823	10.37	12.39	9.889	11.99	11.05	13.45	18.09	11.75	11.37	4.913	6.472	14.65	10.04	15.35	9.794	9.533	8.186	10.33	5.123	6.759	18	12.24	12.26	18.53	12.96	15.91	10.17	11.03	10.24	9.521	10.86	11.34	7.935
ENSG00000011600.11	TYROBP	protein_coding	chr19	35904401	35908295	-	7.24	8.142	14.39	9.281	7.651	8.872	9.186	7.634	14.46	8.542	11.21	25.67	9.622	18.8	12.68	5.871	12.06	5.376	11.37	10.42	16.49	5.707	74.59	13.73	19.1	4.621	6.337	10.36	3.395	2.498	9.884	6.312	6.006	14.84	18.8	4.121	19.53	4.976	12.31	14.91	18.57	4.479	4.262
ENSG00000011638.10	TMEM159	protein_coding	chr16	21158377	21180616	+	2.136	4.198	3.952	3.036	2.323	4.401	2.769	1.922	1.041	1.304	3.176	4.194	1.694	4.542	3.708	3.75	7.905	2.425	3.702	0.9812	1.394	6.56	3.299	2.91	2.118	1.536	1.97	3.424	0.587	1.446	3.616	3.237	4.51	3.399	5.488	3.38	1.84	2.596	3.078	2.025	4.502	2.149	1.063
ENSG00000011677.12	GABRA3	protein_coding	chrX	152166234	152451358	-	11.78	17.49	15.36	15.21	20	19.26	13.1	14.43	4.531	7.846	11.14	19.26	11.84	25.59	19.13	28.36	27.93	13.23	18.28	2.347	4.794	21.67	4.877	18.77	6.435	13.88	11.45	27.47	5.356	3.333	35.45	13.3	19.6	22.42	21.35	11.58	11.01	12.58	15.12	21.9	12.43	9.225	7.981
ENSG00000012061.15	ERCC1	protein_coding	chr19	45407333	45478828	-	22	27.16	19.9	23.16	29.04	27.66	19.48	18.28	15.57	18.52	20.45	25.18	19.3	21.39	19.93	26.42	26.78	27.08	23.77	11.55	11.81	21.58	20.22	29.67	21.8	16.54	19.8	26.68	7.081	15.25	26.39	23.76	29.04	27.02	24.52	26.22	23.19	28.06	22.36	21.62	26.42	19.94	18.98
ENSG00000012124.16	CD22	protein_coding	chr19	35319261	35347355	+	1.943	33.41	5.309	5.814	6.91	21.98	4.118	8.624	9.697	13.65	8.075	3.718	3.785	1.397	9.523	3.559	3.37	35.41	6.935	11.32	3.827	7.955	2.494	22.01	39.15	6.705	2.403	2.306	1.1	2.527	6.33	10.12	18.45	7.671	11.85	6.752	9.076	8.771	8.243	6.317	12.29	21.7	14.87
ENSG00000012171.19	SEMA3B	protein_coding	chr3	50267558	50277546	+	17.21	68.01	34.42	28.88	26.3	37.83	27.83	30.41	51.15	62.2	37.81	43.22	26.37	11.71	30.19	19.48	27.42	90.38	31.01	56.02	26.22	31.84	26.65	65.22	151.3	44.5	32.69	20.93	6.349	25.32	37.82	48.51	54.79	53.82	46.15	37.07	43.8	36.84	34.03	28.03	63.65	49.91	43.1
ENSG00000012223.12	LTF	protein_coding	chr3	46435645	46485234	-	2.881	0.3149	0.229	0.07827	0.3141	0.4781	0.6223	0.317	1.08	0.7012	0.3103	0.3239	2.17	6.059	0.1342	0.1345	0.2705	0.1012	0.5443	0.6722	2.61	1.551	0.4228	0.1576	1.011	0.3703	2.536	0.2506	0.3851	0.6234	1.493	0.198	0.3542	0.1414	0.5218	0.6407	0.8052	0.6999	0.2843	0.4561	0.7484	0.2824	0.2175
ENSG00000012232.8	EXTL3	protein_coding	chr8	28600469	28753687	+	19.7	32.32	22.43	24.22	29.8	27.38	18.73	17.47	11.02	14.97	18.6	26.31	18.32	31.05	22.76	33.29	37.92	21.47	27.1	8.66	9.498	26.94	13.92	33.31	12.01	15.84	21.2	32.98	5.19	11.99	34.63	24.12	31.54	26.62	25.06	19.54	19.43	24.71	25.6	27.7	24.75	16.49	17.06
ENSG00000012660.13	ELOVL5	protein_coding	chr6	53267398	53349179	-	31.82	28.31	23.19	26.76	20.24	20.05	41.29	24.19	44.39	37.51	26.12	30.51	23.95	36.77	13.62	15.68	29.64	29.34	25.43	22.5	30.44	31.09	45.96	35.8	56.36	23.2	25.36	21.19	25.34	24.42	36.6	30.15	19.54	30.03	28.32	29.58	30.73	29.38	18.18	17.1	34.85	27.36	24.24
ENSG00000012779.10	ALOX5	protein_coding	chr10	45374176	45446119	+	1.026	1.958	1.797	1.038	1.239	0.8209	0.8418	1.362	0.8948	1.111	2.043	2.109	2.52	6.361	1.461	0.6647	1.283	0.9924	1.332	3.516	1.564	2.177	21.12	1.672	4.032	2.535	1.526	3.577	1.291	0.7635	1.702	1.044	1.023	4.233	2.524	2.451	3.293	0.5833	3.237	1.827	2.192	0.6812	0.5401
ENSG00000012822.15	CALCOCO1	protein_coding	chr12	53708517	53727745	-	28.98	55.58	42.56	39.01	54.51	42.11	36.03	35.95	24.35	34.68	37.59	50.35	29.58	27.46	36.41	45.63	55.6	45.07	41.22	15.26	15.02	38.35	31.09	55.83	23.7	29.59	34.42	43.76	7.82	20.15	51.12	38.89	50.63	49.59	46.82	42.26	39.67	44.79	38.46	33.51	50.27	36.55	30.25
ENSG00000012963.14	UBR7	protein_coding	chr14	93207095	93229215	+	20.41	24.78	20.61	20.25	22.24	21.92	20.95	20.85	14.56	14.75	18.36	22.89	15.82	22.86	19.73	26.12	28.62	20.27	20.89	10.15	11.68	24.17	17.22	25.82	17.85	17.16	16.91	26.81	9.461	12.99	29.63	21.02	22.13	27.38	21.72	23.5	17.44	20.06	20.56	19.42	18.65	16.52	13.98
ENSG00000012983.11	MAP4K5	protein_coding	chr14	50418525	50561126	-	15.67	26.04	10.62	19.31	21.35	15.84	13.95	15.79	14.4	18.81	17.3	16.15	13.8	10.25	14.88	14.83	19.36	25.54	15.09	11.14	10.66	17.82	14.38	22.36	25.08	14.98	11.57	12.32	8.369	12.47	22.68	21.81	20.7	28.99	19.81	24.55	17.47	16.3	13.5	11.06	17.65	19.95	15.26
ENSG00000013016.15	EHD3	protein_coding	chr2	31234337	31269447	+	47.38	92.78	61.83	55.79	76.95	74.43	48.52	45.48	19.84	28.29	55.65	63.31	41.25	75.67	76.79	91.07	94.73	56.64	66.99	11.5	18.76	72.39	18.97	87.4	22.06	40.6	46.97	84.41	10.98	15.89	89.66	66.69	76.29	73.6	75.17	51.8	48.88	62.36	76.44	71.42	51.96	36.13	32.84
ENSG00000013275.7	PSMC4	protein_coding	chr19	39971005	39981441	+	47.24	64.14	51.91	50.23	63.36	67.28	49.77	43.7	36.75	40.3	54.13	69.55	46.2	63.82	52.74	60.53	77.69	57.12	57.7	23.24	24.12	59.44	47.5	71.87	52.17	41.76	48.18	67.06	13.89	31.02	66.36	53.26	64.55	63.02	75.78	48.62	56.55	59.1	53.87	60.98	58.64	41.7	39.35
ENSG00000013288.8	MAN2B2	protein_coding	chr4	6575175	6623362	+	11.2	21.22	16.15	17.28	16.95	19.67	11.93	12.46	11.49	10.52	14.1	19.17	9.157	12.9	16.73	16.46	20.69	15.72	16.16	6.564	6.653	17.41	10.76	21.41	9.816	11.16	15.29	17.8	3.013	11.76	20.32	17.16	19.48	20.22	18.25	15.5	15.76	15.06	17.15	18.77	17.44	12.12	11.08
ENSG00000013293.5	SLC7A14	protein_coding	chr3	170459584	170586074	-	5.95	9.723	5.339	6.301	8.332	6.788	4.073	4.768	1.408	3.056	4.365	7.159	4.017	7.615	7.216	8.84	10.13	5.561	6.985	1.103	1.306	7.277	3.076	7.043	4.467	4.541	3.742	7.439	1.758	0.9052	11.11	4.067	6.48	7.201	8.194	5.083	4.626	5.196	6.039	7.446	3.869	4.088	2.385
ENSG00000013297.10	CLDN11	protein_coding	chr3	170418865	170860380	+	3.21	33.79	12.59	4.462	13.92	12.66	7.587	7.171	8.993	14.43	10.67	19.45	8.13	5.288	9.281	6.593	15.33	59.68	11.99	13.77	2.708	14.88	4.457	26.13	34.03	5.99	2.304	2.71	2.054	3.128	9.659	8.964	27.91	12.37	20.62	11.57	13.43	7.551	11.87	5.666	35.77	27.63	20.44
ENSG00000013306.15	SLC25A39	protein_coding	chr17	44319625	44324870	-	33.32	56.56	44.9	45.13	51.39	56.24	44.14	42.21	41.67	47.44	50.03	46.68	35.58	33.02	37.86	43.56	44.37	50.29	44.72	20.97	23.91	46.58	37.44	63.83	41.15	35.51	43.86	51.73	13.7	41.03	46.28	37.54	54.66	42.2	51.09	53.15	55.13	59.71	40.26	35.58	50.46	42.05	42.62
ENSG00000013364.18	MVP	protein_coding	chr16	29820394	29848039	+	7.507	15.67	11.34	7.568	9.481	9.199	10.8	12.05	12.47	14.16	10.36	14.3	8.704	14.28	7.89	6.152	10.59	14.72	8.721	17.59	8.393	7.009	31.36	11.69	26.35	13.3	9.966	7.754	3.545	13.79	12.14	10.64	11.7	10.92	14.77	11.56	13.63	10.37	8.618	8.651	16.41	11.16	10.99
ENSG00000013374.15	NUB1	protein_coding	chr7	151341699	151378449	+	12.25	19.57	16.14	16.49	18.84	15.81	14.24	16.28	11.39	13.12	13.6	19.13	12.01	17.01	13.93	17.25	22.02	16.89	16.27	9.439	8.037	16.99	13.96	20.99	10.61	14.45	13.55	18.56	4.68	10.53	20.24	16.26	18.11	20.92	18.06	17.81	16.62	16.84	15.84	14.79	17.02	14	11.89
ENSG00000013375.15	PGM3	protein_coding	chr6	83161150	83193936	-	7.208	8.606	6.767	7.002	8.548	5.596	6.359	6.921	6.19	7.209	6.46	7.144	5.063	5.266	5.079	6.751	7.882	8.3	6.251	3.984	4.655	7.064	6.415	8.878	10.72	7.039	5.496	5.765	3.331	6.278	9.327	7.996	8.049	9.084	7.718	7.929	6.996	7.682	5.613	4.215	7.232	6.574	5.358
ENSG00000013392.7	RWDD2A	protein_coding	chr6	83193379	83198932	+	8.25	11.64	10.67	12.68	12.41	9.466	8.856	9.483	4.762	6.34	8.554	10.73	6.591	9.424	8.573	12.6	12.52	9.371	10.98	4.2	3.493	11.63	5.611	13.18	6.235	7.238	8.399	13.88	2.766	4.846	14.02	11.18	12.09	17.18	11.68	10.51	9.045	11.29	9.554	8.638	9.953	8.044	7.005
ENSG00000013441.15	CLK1	protein_coding	chr2	200853009	200864744	-	52.29	96.39	56.99	56.6	58.74	61.78	40.31	53.89	82.19	55	29.61	60.76	42.2	37.04	39.78	38.89	60.71	80.22	44.08	24.11	32.47	55.08	48.06	89.31	57.25	43.74	43.05	44.53	23.09	27.32	68.69	60.42	79.97	75.71	58.96	81.77	55.59	56.44	45.39	27.36	62.4	76.38	47.35
ENSG00000013503.9	POLR3B	protein_coding	chr12	106357658	106510198	+	3.571	4.635	4.032	4.543	4.893	3.533	3.292	4.06	2.008	2.696	3.16	4.645	2.991	4.191	3.96	4.503	5.284	3.297	4.385	1.14	1.662	5.034	1.418	4.73	2.61	2.752	2.787	4.857	1.092	2.476	5.823	4.363	4.797	4.781	4.95	3.675	3.435	4.374	3.88	3.373	3.817	3.147	2.271
ENSG00000013523.9	ANGEL1	protein_coding	chr14	76786725	76826246	-	10.51	19.28	14.02	15.18	16.77	13.58	11.04	12.15	9.476	13.47	8.936	13.94	10.6	12.62	12.94	17.58	15.7	20.22	13.7	6.59	7.276	15.07	8.889	20.65	9.967	14.3	11.99	14.85	3.895	9.298	21.03	16.97	17.35	17.74	13.2	15.11	13.07	15.5	12.46	13.04	15.33	11.95	11.82
ENSG00000013561.17	RNF14	protein_coding	chr5	141966820	141990291	+	19.43	25.93	18	21.24	24.49	19.35	17.95	17.63	11.57	13.87	15.52	22.18	14.08	23.51	18.81	25.42	29.16	18.37	20.97	11.13	9.254	24.48	13.8	25.07	14.42	15.18	14.65	24.63	9.37	11.24	28.5	19.9	22.45	24.94	24.2	23.19	18.05	18.69	19.69	19.61	16.24	15.24	12.62
ENSG00000013563.13	DNASE1L1	protein_coding	chrX	154402340	154412085	-	7.305	14.42	13.19	10.64	7.156	9.098	7.295	6.667	4.277	6.361	7.039	11.47	5.821	11.06	11.5	9.961	10.33	8.012	10.74	3.115	4.829	8.437	9.385	10.35	4.627	8.367	7.127	13.73	1.726	6.167	9.383	8.783	9.57	13.34	8.525	7.477	6.703	11.04	7.992	9.198	9.794	8.345	5.472
ENSG00000013573.16	DDX11	protein_coding	chr12	31073848	31104791	+	2.524	2.622	3.137	3.501	3.751	4.621	1.082	1.241	2.728	5.826	4.422	3.751	2.345	1.851	4.862	4.956	4.301	5.156	3.465	1.684	2.313	1.191	5.13	7.963	0.9848	4.461	4.744	2.739	0.1795	2.558	3.594	1.857	4.654	3.719	6.04	3.105	4.019	6.52	5.093	1.459	7.577	1.656	4.743
ENSG00000013583.8	HEBP1	protein_coding	chr12	12974864	13000273	-	10.08	15.12	13.17	11.2	12.97	13.92	14.28	12.53	13.05	12	11.94	14.11	10.7	13.54	8.412	16.51	16.78	17.67	11.68	7.852	7.502	12.35	14.52	16.92	12.38	11.47	11.04	15.15	6.482	13.36	15.99	11.54	13.21	14.91	14.56	12.16	13.95	15.04	10.2	11.58	14.86	11.22	10.61
ENSG00000013588.7	GPRC5A	protein_coding	chr12	12890782	12917937	+	0.0688	0.05618	0.5119	0.216	0.07619	0.2238	0.07886	0.06906	0.9535	0.1837	0.08501	0.6276	0.06732	1.269	0.08332	0.0866	6.034	0.05671	0.05778	0.09131	0.1641	0.0494	2.194	0.1427	3.938	0.2526	0.1343	0.03504	0.2888	0.04992	0.2054	0.02341	0.1014	0.1929	0.4105	0.2309	0.1727	0.1072	0.09155	0.06555	1.094	0.4813	0.1458
ENSG00000013619.13	MAMLD1	protein_coding	chrX	150361422	150514178	+	10.41	10.12	8.908	10.74	12.7	9.115	8.356	9.327	6.349	6.777	9.276	10.14	6.994	11.53	9.63	12.26	14.6	7.859	10.6	3.686	5.949	10.1	7.349	8.892	8.643	8.971	8.593	10.69	3.544	6.627	12.68	10.65	10.1	11.61	9.963	9.153	9.87	10.33	9.043	10.18	10.53	7.097	6.061
ENSG00000014123.9	UFL1	protein_coding	chr6	96521595	96555276	+	7.924	8.428	7.111	8.05	7.164	5.362	6.873	8.333	6.809	7.668	6.573	9.529	6.39	6.677	4.826	6.137	10.96	6.345	6.881	4.279	5.687	7.73	8.839	8.512	7.796	9.204	5.803	5.803	4.475	7.428	12.17	6.891	6.068	11.91	8.743	9.384	7.451	5.707	5.088	5.593	7.402	6.702	5.62
ENSG00000014164.6	ZC3H3	protein_coding	chr8	143437655	143541453	-	8.294	14.16	12.85	13.02	12.71	17.9	10.38	10.34	8.066	9.269	12.39	14.37	10.58	11.83	11.12	12.96	15.4	12	12.12	7.025	5.074	12.85	11.38	16.48	9.209	11.47	13	15.06	2.125	9.923	13.93	13.01	14.53	15.73	13.32	13.2	11.43	13.53	12.55	12.75	14.33	9.558	10.76
ENSG00000014216.15	CAPN1	protein_coding	chr11	65181194	65212006	+	36.96	60.11	54.45	57.6	51.1	67.05	38.42	44.4	31.87	37.14	49.69	62.09	35.7	48.55	53.05	59.45	65.78	48.94	58.84	24.21	23.15	59.39	37.48	71.69	26.9	46.97	53.6	66.66	9.062	35.74	64.06	57	69.14	67.42	64.33	50.95	54.05	58.67	55.6	62.6	60.81	40.39	50.18
ENSG00000014641.17	MDH1	protein_coding	chr2	63588800	63607197	+	244.6	352.2	298.2	339.4	376.1	366.5	232	239.1	80.05	115.4	287.6	334.6	183	273.5	317.5	471.1	439.5	266.8	334.4	45.79	73.96	393.8	105.2	361.3	121.4	188.5	203.9	366.5	82.38	87.23	364.4	310.1	348.8	474.2	402.8	290.3	260.1	311.7	345.2	358.5	233.3	193.7	177.6
ENSG00000014824.13	SLC30A9	protein_coding	chr4	41990472	42090457	+	24.63	33.11	27.79	27.49	33.23	29.1	19.56	19.93	12.02	17.02	19.11	30.6	15.98	33.11	27.61	40.47	40.19	29.24	29.95	7.966	11.15	29.36	17.83	34.66	15.42	15.51	15.95	30.92	13.6	9.464	40.93	26.76	28.81	36.51	30.12	25.58	22.31	24.08	24.23	30.29	20.45	16.28	14.04
ENSG00000014914.20	MTMR11	protein_coding	chr1	149928651	149936867	-	3.676	8.214	6.82	5.11	7.032	8.063	6.431	5.203	4.984	6.263	3.538	7.034	4.932	3.177	4.44	5.938	10.76	6.864	5.158	2.429	2.404	5.042	7.605	5.815	5.528	3.522	3.813	5.523	1.834	2.539	6.61	7.102	7.51	7.198	5.558	7.306	6.656	6.17	4.95	3.75	6.76	6.655	5.604
ENSG00000014919.12	COX15	protein_coding	chr10	99711844	99732100	-	12.4	18.46	15.31	16.46	16.66	10.97	11.89	16.24	11.17	11.52	11.45	15.01	10.71	11.83	12.16	13.61	16.19	12.99	13.98	8.333	10.2	15.03	8.318	17.41	8.639	16.1	11.56	17.03	6.36	16.19	22.37	15.56	15.39	20.88	15.62	14.88	14.23	14.51	12.55	12.03	14.79	12.95	11.33
ENSG00000015133.18	CCDC88C	protein_coding	chr14	91271323	91417844	-	2.23	1.103	1.744	2.02	2.672	1.622	2.707	2.205	1.813	2.544	1.482	2.365	2.135	2.744	1.618	1.8	2.905	1.441	2.488	0.7011	1.82	2.437	2.35	2.486	1.885	3.371	1.617	3.644	0.77	1.628	5.635	2.99	1.78	2.269	2.401	3.1	2.355	2.619	1.944	2.655	2.263	1.749	1.873
ENSG00000015153.14	YAF2	protein_coding	chr12	42157104	42238349	-	4.77	5.407	4.101	4.933	5.5	4.706	3.836	4.037	2.91	3.266	3.66	4.457	2.913	5.095	4.248	5.179	6.893	3.84	4.601	2.002	2.689	5.096	3.534	5.87	3.11	3.757	3.392	4.155	2.351	3.503	6.647	3.613	4.775	6.189	5.103	5.358	3.885	3.79	3.809	4.067	3.7	3.584	2.629
ENSG00000015171.19	ZMYND11	protein_coding	chr10	134465	254637	+	46.66	47.17	35.87	42.98	40.3	30.84	37.95	41.55	35.46	36.77	34.63	46.72	32.79	43.84	32.12	45.26	54.21	41.02	36.74	26.36	31.15	43.7	48.68	50.55	35.33	34.74	33.55	42.8	28.04	31.12	68.71	41.08	33.91	50.75	43.35	51.35	41.7	40.77	33.8	39.21	36.37	33.06	28.37
ENSG00000015285.10	WAS	protein_coding	chrX	48676596	48691427	+	1.264	2.616	2.192	2.016	2.039	1.608	1.308	1.996	1.93	1.858	1.88	4.243	1.638	2.9	2.423	1.325	1.644	1.485	2.076	1.682	2.506	1.774	13.34	2.946	3.326	1.706	1.646	1.879	0.5564	0.9865	2.151	1.569	1.803	3.78	3.659	0.7794	3.327	1.258	2.173	2.203	2.179	1.877	1.388
ENSG00000015475.18	BID	protein_coding	chr22	17734138	17774770	-	26.72	35.36	28.06	36.85	34.22	38.85	34.12	29.57	22.36	24.64	32.3	33.88	26.19	30.32	31.05	41.7	30.04	33.85	33.89	19.38	17.7	42.22	24.78	39.7	21.92	27.84	26.72	40.03	13.72	20.09	36.25	39.31	38.72	42.72	34.31	35.1	26.28	36.76	30.36	32.21	29.71	29.68	29.45
ENSG00000015532.9	XYLT2	protein_coding	chr17	50346092	50361151	+	7.507	10.65	10.44	10.01	10.91	9.692	8.226	8.645	6.85	7.939	8.172	11.51	6.613	8.166	7.928	9.199	12.05	9.107	9.495	4.497	4.489	9.199	5.308	12.77	5.426	9.545	10.18	10.61	2.422	9.696	11.76	9.647	11.24	11.13	10.38	9.406	9.444	12.02	9.435	10.11	13.14	7.948	7.917
ENSG00000015592.16	STMN4	protein_coding	chr8	27235323	27258420	-	52.29	143.7	81.15	66.98	92.88	114.5	75.28	63.37	34.42	49.23	81.68	85.29	63.44	84.88	89.25	132.6	115.3	117.7	91.5	42.09	22.23	89.84	35.56	93.83	133.7	50.65	59.04	101.7	18.81	26.56	97.84	69.14	108	91.62	116.1	61.91	72.56	79.55	92.31	77.1	98.37	64.6	56.85
ENSG00000015676.17	NUDCD3	protein_coding	chr7	44379121	44490880	-	34.41	68.23	52.26	53.9	72.76	53.75	41.79	45.43	19.95	26.57	39.45	57.85	36.76	64.67	54.53	75.81	73.83	51.58	58.11	16.07	17.59	54.99	20.88	69.99	21.91	40.39	43.01	75.81	10.08	28.28	73.52	45.61	64.78	55.39	54.29	41.49	41.49	53.29	54.96	64.04	51.95	37.2	32.1
ENSG00000016391.10	CHDH	protein_coding	chr3	53813734	53846390	-	10.88	9.362	8.61	9.771	6.443	4.886	11.94	11.05	14.96	16.03	8.648	10.57	12.42	7.448	4.38	6.541	8.76	10.91	8.314	13.91	11.26	9.769	14.1	17.56	7.557	15.81	14.92	11.74	5.841	25.51	15.53	12.33	5.414	12.67	7.74	12.68	12.05	13.75	5.456	7.96	11.96	7.778	11.78
ENSG00000016602.9	CLCA4	protein_coding	chr1	86547078	86580754	+	0.5718	2.827	1.074	1.048	1.692	1.255	0.8713	1.624	1.632	2.342	1.606	1.14	1.325	0.4058	2.277	2.39	1.119	5.191	1.645	1.877	1.142	2.204	0.7513	3.952	2.914	0.9573	0.5533	0.6989	0.5892	0.2785	1.326	1.579	2.863	1.726	4.235	2.831	2.425	1.675	2.631	1.04	1.788	2.831	2.563
ENSG00000016864.18	GLT8D1	protein_coding	chr3	52694493	52705635	-	20.07	24.37	21.12	19.41	27.28	21.95	16.78	19.64	17.11	17.25	17.26	20.96	15.57	16.11	18.96	27.63	27.45	25.72	21.12	11.93	11.66	22.55	17.24	29.77	16.14	17.98	16.56	24.94	7.869	14.46	27.48	20.67	25.97	26.83	24.22	23.93	22.8	22.59	19.2	15.58	22.04	19.97	15.49
ENSG00000017260.19	ATP2C1	protein_coding	chr3	130850595	131016712	+	24.4	34.39	21.31	26.28	29.24	25.66	22.15	21.05	16.5	19.59	18	26.51	17.58	23.62	23.36	32.68	36.18	26.47	25.12	11.33	13.52	29.81	13.92	32.38	21.71	18.41	19.47	23.96	11.11	15.3	35.96	25.21	25.61	33.93	28.69	24.65	20.77	22.08	21.34	20.99	20.72	21.06	17.64
ENSG00000017483.14	SLC38A5	protein_coding	chrX	48458537	48470256	-	15.07	12.14	9.795	9.906	14.68	11.34	16.17	5.719	7.502	17.65	10.94	14.72	18.51	6.293	12.25	11.32	9.915	12.54	18.02	21.91	9.33	12.77	27.88	22.4	11.72	7.069	10.38	9.655	4.353	10.28	14.24	7.319	12.68	15.38	18.21	18.94	18.54	17.07	13.66	27.74	21.12	15.44	13.23
ENSG00000017797.12	RALBP1	protein_coding	chr18	9475009	9538116	+	16.56	21.26	16.57	17.33	17.77	16.2	13.9	15.57	10.04	10.47	12.34	17.97	9.911	20.24	16.25	22.89	24.82	13.88	17.02	7.761	9.9	18.34	13.06	20.19	8.162	13.25	12.78	21.51	6.14	9.598	25.05	16.15	17.68	21.56	19.56	16.16	14.16	17	16.35	21.28	14.87	10.84	9.466
ENSG00000018189.12	RUFY3	protein_coding	chr4	70704801	70807315	+	35.26	51.44	35.94	45.81	53.33	44.84	34.05	37.16	20.26	22.63	32.78	43.15	26.4	46.04	39.73	57.94	59.55	36.37	43.78	15.87	14.57	50.01	23.26	49.7	24.97	30.12	29.14	48.06	14.86	15.2	58.85	39.42	45.15	59.47	49.48	45.8	34.3	38.55	39.59	41.7	30.89	30.04	22.56
ENSG00000018236.14	CNTN1	protein_coding	chr12	40692442	41072418	+	38.33	50.46	36.16	47.63	40.09	36.83	45.45	46.48	36.83	32.73	34.69	50.91	31.39	55.82	36.22	54.79	61.9	28.85	40.31	17.81	26.29	52.04	25.28	50.45	27.41	51.91	41.52	38.06	22.28	33.13	84.46	36.95	37.36	66.24	47.46	51.39	36.52	34.67	34.38	41.65	32.57	32.54	24.43
ENSG00000018280.16	SLC11A1	protein_coding	chr2	218382029	218396894	+	0.7396	3.328	1.384	1.272	0.7243	0.8298	0.686	1.619	1.917	1.185	5.54	0.9529	0.9081	7.314	0.6286	0.6744	0.9629	0.5849	0.4046	5.521	1.549	0.676	40.37	0.8394	9.209	1.752	3.211	0.5829	3.255	1.897	0.7882	1.187	0.9001	7.513	1.934	0.7135	1.045	0.8594	1.987	0.6899	1.049	0.9435	1.064
ENSG00000018408.14	WWTR1	protein_coding	chr3	149517235	149736714	-	5.651	3.495	4.46	5.16	3.37	2.966	3.258	4.235	7.696	5.634	3.396	6.234	4.076	6.26	2.015	2.372	10.06	3.465	2.779	3.609	5.327	3.239	15.02	3.929	7.397	6.105	3.589	2.617	3.993	4.501	6.307	5.435	2.892	4.937	4.363	7.544	4.93	4.16	3.016	3.801	6.066	5.548	5.701
ENSG00000018510.13	AGPS	protein_coding	chr2	177392698	177559299	+	5.725	6.455	4.3	5.777	6.174	3.566	4.228	4.699	3.18	3.623	3.896	5.695	3.884	5.127	4.602	6.162	8.266	5.504	4.958	2.687	3.004	5.976	4.029	6.263	4.292	4.261	3.701	4.642	2.412	3.189	7.18	5.587	5.028	6.899	5.465	6.007	4.337	4.687	4.625	4.281	4.486	4.963	3.195
ENSG00000018610.13	CXorf56	protein_coding	chrX	119538149	119565408	-	11.76	16.21	14.49	11.33	15.19	11.34	11.14	9.516	7.342	9.458	10.96	14.06	9.459	12.95	13.8	14.11	17.39	11.44	13.85	4.729	5.47	12.75	8.035	17.06	8.668	12	9.656	13.76	4.168	7.499	17.35	11.83	16.75	17.32	11.19	13.51	8.187	11.07	11.8	14.39	8.685	9.016	6.512
ENSG00000018625.14	ATP1A2	protein_coding	chr1	160115773	160143591	+	617.3	484.8	530.3	569.2	366.1	257.6	701.1	615.9	914.6	861.6	413.7	868.4	551.4	366.4	179.9	275.5	516.3	388.8	464.9	503.3	639.9	605.9	413.5	714.7	372.5	735.9	751.3	542.6	328.6	893.7	959.7	654.8	275.2	500.3	516.7	538.5	653.1	650.5	313.7	372.3	744	456.2	590.8
ENSG00000019144.18	PHLDB1	protein_coding	chr11	118606440	118657315	+	14.38	56.61	17.8	18.56	22.58	26.49	18.45	19.62	31.43	38	20.98	20.34	16.2	14.39	22.53	14.54	18.45	64.33	22.22	26.74	12.82	24.6	20.09	41.48	69.56	23.71	18.66	14.32	6.94	17.44	23.74	27.03	43.28	29.93	28.01	22.67	27.82	26.75	25.37	19.08	36.67	29.78	30.4
ENSG00000019169.10	MARCO	protein_coding	chr2	118942166	118994660	+	0.163	0.2614	1.727	0.2748	0.07877	0.04567	0.8917	0.03347	0.3711	0.1068	0.1465	6.166	0.3571	2.977	0.5563	0.07241	2.271	0.2537	0.14	0.1686	0.1116	0	0.6554	0.1976	0.1046	0.1013	0	0.7064	0.03359	0.02978	0.03462	0.2269	0.3779	0.1418	2.429	0.6427	0.5821	0.07164	0.6971	0.4405	4.146	0.08886	0.03967
ENSG00000019485.13	PRDM11	protein_coding	chr11	45095806	45235110	+	4.953	5.771	5.155	5.743	7.324	5.731	4.559	4.692	2.4	3.904	4.23	5.822	4.214	5.418	5.349	7.419	6.986	5.024	5.145	1.941	2.775	5.598	2.978	7.032	2.598	4.098	4.779	7.247	1.041	2.755	7.319	6.716	6.396	5.887	4.994	5.409	4.379	6.415	6.037	6.57	5.647	4.224	4.25
ENSG00000019505.7	SYT13	protein_coding	chr11	45240301	45286319	-	54.06	62.01	58.47	68.17	82.01	62.59	42.48	43.68	16.56	21.93	47.23	70.89	35.49	83.55	71.64	111.1	96.99	42.94	68.77	8.513	15.4	65.47	21.14	71.23	23.92	29.76	39.92	92.77	15.96	10.35	88.12	69.55	71.38	81.8	68.78	62.59	46.96	59.36	63.27	82.44	41.68	37.53	25.35
ENSG00000019582.14	CD74	protein_coding	chr5	150401637	150412929	-	28.29	29.54	68.65	36.56	37.71	21.89	25.51	32.09	65.02	55.33	42.22	258.9	52.9	77.95	47.38	28.04	84.95	26.08	47.17	55.17	25.8	31.78	450.5	56.74	81.38	25.31	25.64	48.68	16.33	7.819	40.27	34.33	40.74	73.2	175.5	28.75	110.5	22.31	71.26	75.95	121.4	27.51	22.83
ENSG00000019991.15	HGF	protein_coding	chr7	81699006	81770438	-	1.389	1.328	0.9042	1.421	0.6547	0.9971	4.348	1.784	1.217	1.882	2.017	1.414	1.513	4.058	0.4375	0.4742	1.779	0.4198	0.7106	0.7136	1.658	0.8675	6.383	1.963	1.389	1.392	1.122	0.8551	1.107	1.468	1.78	1.652	0.3585	0.8544	1.763	1.852	1.829	1.785	0.9665	0.5821	1.624	1.765	1.512
ENSG00000019995.6	ZRANB1	protein_coding	chr10	124942123	124983688	+	15.95	23.63	14.9	18.24	17.67	14.02	13.42	14.61	10.49	9.577	10.44	18.56	9.943	21.24	16.94	25.75	27.43	13.85	19.44	8.859	7.979	18.71	17.68	22.78	10.51	11.65	11.77	23.1	5.643	10.94	29.82	16.16	18.02	22.67	19.76	17.04	12.19	14.35	16.61	18.37	15.07	10.92	9.825
ENSG00000020129.15	NCDN	protein_coding	chr1	35557473	35567274	+	249.5	498.2	524.8	458.5	507.2	585	399.4	399.3	133.2	242.6	396	545.1	326.6	459.5	471.8	637.6	567.1	407	492.4	69.15	115.6	527.3	208.1	569.2	159.7	474.1	389.7	668.3	69.28	183.2	646.3	455	511	511.3	505.1	300.4	373.1	441.6	514.6	612.2	419.7	262.7	298.1
ENSG00000020181.17	ADGRA2	protein_coding	chr8	37784191	37843267	+	7.628	9.054	9.786	6.579	8	8.547	6.974	5.072	6.381	8.144	6.308	11.34	7.624	4.25	7.427	8.572	17.73	7.73	7.654	4.663	3.984	8.447	14.32	9.256	3.989	9.082	7.326	7.156	2.224	5.318	9.426	8.601	8.16	7.512	8.863	12.22	11.65	10.42	7.763	10.61	17.75	7.629	6.848
ENSG00000020256.19	ZFP64	protein_coding	chr20	52051663	52204308	-	2.852	5.113	3.615	3.23	3.929	3.913	2.632	2.584	1.623	1.686	2.523	3.561	2.698	3.943	3.889	4.338	6.001	3.737	4.289	1.128	1.139	4.497	1.735	4.757	1.766	2.388	3.254	4.173	0.6248	1.922	4.371	3.012	5.44	3.899	4.532	3.383	2.953	3.776	3.576	3.491	4.146	2.736	2.155
ENSG00000020426.10	MNAT1	protein_coding	chr14	60734742	60969953	+	7.974	9.762	7.209	7.713	11.82	8.827	8.024	7.382	6.006	7.546	8.124	7.104	7.197	6.359	6.833	9.794	9.885	10.41	6.554	4.032	4.165	8.739	5.578	9.937	7.307	6.417	7.626	7.633	3.861	7.686	9.793	10.09	10.14	11.65	8.605	12.19	8.354	10.12	6.056	4.33	8.623	9.301	6.751
ENSG00000020577.13	SAMD4A	protein_coding	chr14	54567097	54793315	+	7.404	10.37	5.203	6.739	6.802	6.714	8.025	5.457	6.499	6.158	6.144	7.632	6.476	11.39	4.778	6.332	9.954	6.933	4.899	4.003	5.325	7.016	12.68	8.554	15.46	5.751	5.385	6.893	4.402	4.69	9.385	6.682	5.52	6.799	7.146	8.4	6.092	7.845	5.163	6.577	7.57	6.015	5.934
ENSG00000021300.13	PLEKHB1	protein_coding	chr11	73646178	73662819	+	216.1	359.4	202.7	274.4	211.6	224.2	261.2	250.8	472.3	385.6	234.2	299.4	277.5	175.1	142.1	186.9	193	442.4	206.9	320.8	272.2	212.3	218.4	397.8	437.4	369.5	324.4	294.3	206	426.6	365.7	272.7	259.7	248.7	297.9	325.3	367	285.3	220.9	231.4	297.1	324.8	305.5
ENSG00000021355.12	SERPINB1	protein_coding	chr6	2832332	2842006	-	4.741	6.386	6.453	4.662	4.832	2.911	4.985	6.975	5.999	6.491	5.987	7.851	4.587	14.76	3.157	4.64	8.274	4.958	4.649	8.574	6.767	3.669	27.11	7.029	15.37	5.39	6.197	4.606	4.775	7.373	4.821	5.2	4.095	6.976	8.434	5.998	5.816	5.141	4.08	4.233	8.542	6.01	4.229
ENSG00000021574.11	SPAST	protein_coding	chr2	32063611	32157637	+	8.868	12.72	6.944	10.16	9.99	8.293	8.076	8.431	5.47	5.84	6.49	9.399	6.911	9.954	7.685	10.47	12.82	9.372	8.114	5.003	4.894	9.757	5.931	10.89	6.626	6.571	5.808	8.309	3.643	4.444	12.74	7.589	8.635	10.69	9.433	11.85	6.733	7.729	6.905	7.563	7.201	8.118	5.827
ENSG00000021645.18	NRXN3	protein_coding	chr14	78170373	79868290	+	10.59	13.25	8.347	12.02	14.75	9.018	6.123	6.46	2.466	4.454	7.903	11.78	6.101	12.39	12.81	14.75	15.1	7.224	11.55	1.676	2.444	13.7	3.642	11.08	4.972	5.764	7.349	11.44	3.194	2.895	16.15	6.947	10.86	12.79	13.2	9.199	7.435	8.486	9.914	13.17	7.089	6.171	4.543
ENSG00000021762.19	OSBPL5	protein_coding	chr11	3087116	3165770	-	6.959	11.03	9.08	9.648	11.17	10.36	8.412	7.385	6.16	9.031	9.742	11.36	9.62	8.322	10.04	9.835	13.57	9.402	10.91	3.89	3.291	11.33	8.674	13.34	11.31	8.038	8.414	12.8	1.586	4.694	12.43	8.712	14.48	9.49	10.7	10.14	9.673	11.65	10.76	9.378	14.94	8.68	7.486
ENSG00000021776.10	AQR	protein_coding	chr15	34851782	34969839	-	4.937	5.763	4.759	4.884	6.369	3.697	4.929	5.071	3.698	4.236	4.106	5.597	3.989	5.234	3.904	4.703	5.931	4.178	4.915	2.764	3.248	5.472	4.682	5.684	3.728	5.214	4.599	5.175	2.382	3.99	7.419	6.007	4.996	7.239	5.45	6.035	4.745	5.517	4.644	4.145	5.106	4.269	3.652
ENSG00000022267.16	FHL1	protein_coding	chrX	136146702	136211359	+	56.43	72.74	58.42	68.67	73.6	57.06	60.84	56.97	44.51	46.59	49.51	65.22	49.84	56.16	55.19	89.1	123.3	61.13	63.03	28.91	37.42	67.64	88.03	74.85	31.74	52.05	52.53	70.42	34.45	47.56	105.9	77.01	70.01	87.96	71.02	75.81	63	68.35	56.06	59.25	64.16	55.02	43.2
ENSG00000022277.12	RTFDC1	protein_coding	chr20	56468585	56519449	+	54.11	74	57.57	56.97	60.16	60.99	52.12	56.4	45.54	47.51	53.91	66.4	47.85	55.67	52.1	65.97	70.74	66.5	61.31	31.27	37.9	59.77	39.06	68.88	51.33	57.52	51.41	71.03	24.67	57.1	76.6	57.72	66.45	67.95	66.24	54.75	58.5	57.91	56.03	58.94	61.65	50.61	46.54
ENSG00000022355.16	GABRA1	protein_coding	chr5	161847063	161899981	+	36.81	54.51	35.1	52.15	59.09	40.88	31.14	31.92	10.08	13.75	35.01	52.02	26.89	50.55	46.28	70.71	63.07	29.48	43.83	4.717	7.003	55.61	12.78	48.33	14.55	20.29	25.78	48.19	9.536	6.824	63.72	31.53	41.94	59.29	48.71	43.38	28.47	33.74	41.2	52.61	22.9	28.99	19.86
ENSG00000022556.15	NLRP2	protein_coding	chr19	54953130	55001142	+	0.9295	6.111	2.361	2.815	4.275	0.9029	3.424	0.4135	0.7337	1.367	0.3759	5.154	1.561	0.6509	3.725	3.779	2.269	2.79	2.459	0.4775	0.4202	0.7099	0.9771	1.398	0.1392	0.5263	1.304	2.04	0.2512	0.4189	4.39	1.437	1.08	2.255	0.589	0.02618	1.997	4.369	0.5975	1.907	0.3823	0.4772	0.9276
ENSG00000022567.9	SLC45A4	protein_coding	chr8	141207166	141308305	-	15.96	20.57	13.98	16.64	19.1	20.07	12.26	13.65	6.323	9.905	13.83	17.81	9.163	16.32	19.51	24.1	21.3	13.25	14.56	2.788	7.715	16.42	8.73	18.43	6.44	11.53	12.46	20.66	2.329	3.763	17.54	17.38	20.43	15.96	15.92	14.36	13.43	18.51	17.18	20.7	13.84	11.49	12.17
ENSG00000022840.15	RNF10	protein_coding	chr12	120533480	120577594	+	59.77	79.66	61.45	61.4	78.84	77.46	52.52	58.51	37.63	38.84	53.16	69.07	44.16	73.21	65.6	87.12	87.58	68.52	66.05	26.3	32.4	71.67	52.14	76.57	49.31	51.03	56.57	81.48	22.69	44.05	90.68	63.86	75.25	76.31	70.41	61.29	58.51	69.06	65.02	71.92	59.44	47.79	41.56
ENSG00000023041.11	ZDHHC6	protein_coding	chr10	112424428	112446917	-	11.38	13.92	10.78	11.92	15.96	11.93	9.894	10.66	8.098	8.527	10.01	13.15	8.98	10.88	11.4	13.56	16.66	12.58	11.74	8.396	5.856	12.02	10.71	14.33	10.49	8.96	8.781	13.03	5.072	7.659	14.28	12.88	13.95	16.71	12.92	12.48	12.17	10.72	10.55	10.76	12.31	10.61	7.86
ENSG00000023171.16	GRAMD1B	protein_coding	chr11	123358428	123627774	+	18.84	35.7	25.68	25.85	35.29	24.42	21.46	21.13	10.92	16.57	19.17	25.25	19.05	24.7	26.82	31.85	34.7	19.17	26.66	5.954	9.893	33.33	7.892	31.04	9.069	19.46	20.97	33.72	5.111	9.98	34.63	26.8	31.99	31.77	27.87	23.72	21.07	27.84	26.69	28.27	22.31	18.86	19.4
ENSG00000023191.16	RNH1	protein_coding	chr11	494512	507300	-	19.68	39	26.59	25.2	21.07	39.82	26.35	26.14	25.53	25.58	21.69	32.08	20.98	21.98	23.53	21.39	32.29	37.08	25.47	16.95	15.16	28.44	27.27	40.1	39.28	29.52	28.16	31.83	6.02	27.37	33.67	26.94	34.69	31.61	34.22	27.21	30.5	30.91	24.42	28.8	35.86	25.03	26.43
ENSG00000023228.13	NDUFS1	protein_coding	chr2	206114817	206159584	-	19.4	23.4	17.29	21.51	23.55	14.59	17.79	18.56	11.55	11.84	16.62	22.23	13.22	22.59	17.47	24.97	26.52	14.2	19.28	7.259	11.68	22.27	13.67	24.5	10.74	17.15	15.31	21.48	7.978	14.86	29.38	18.63	18.5	28.51	22.3	18.03	16.75	19.32	18.12	21.3	16.85	14.43	12.47
ENSG00000023287.12	RB1CC1	protein_coding	chr8	52622456	52745843	-	51.26	77.86	42.51	37.7	41.62	52.81	41.01	41.15	26.46	41.89	39.72	27.96	27.08	32.95	56.75	39.18	46.22	44.78	35.7	34.71	33.78	42.89	17.66	47.25	39.19	28.35	42.31	33.79	19.13	26.3	42.69	51.16	46.05	51.4	46.66	38.86	31.13	35.68	47.47	45.83	30.72	25.09	25
ENSG00000023318.7	ERP44	protein_coding	chr9	99979179	100099040	-	8.35	8.504	7.189	7.522	9.704	8.869	7.623	7.702	5.965	6.156	5.267	9.72	5.932	8.942	6.153	9.192	12.06	6.871	6.939	4.585	4.835	8.296	8.395	8.302	6.467	6.577	7.42	7.677	4.19	5.625	11.43	7.2	7.517	10.02	8.089	8.97	6.598	7.788	6.406	5.871	7.224	6.742	5.005
ENSG00000023330.14	ALAS1	protein_coding	chr3	52198086	52214327	+	28.48	42.21	32.42	31.96	40.72	40.27	24.58	24.93	20.92	16.78	25.88	36.95	19.58	42.28	33.43	38.78	47.55	25.43	35.74	9.169	10.78	34.72	27.83	40.4	27.02	23.06	26.82	37.72	9.221	18.35	43.03	28.38	38.19	37.29	38.94	23.54	25.43	31.03	31.93	36.27	30.97	19.25	19
ENSG00000023516.8	AKAP11	protein_coding	chr13	42272153	42323267	+	25.18	34.6	21.99	30.61	31	19	16.66	21.28	11.49	15.02	21.88	30.38	15	34.35	23.33	33.83	35.63	20.79	26.18	5.817	12.35	28.16	13.1	27.83	13.84	20.45	16.38	19.56	9.157	11.16	41.5	18.54	22.31	34.48	27.54	25.82	21.31	18.15	19.21	29.21	18.23	16.58	10.24
ENSG00000023572.8	GLRX2	protein_coding	chr1	193096468	193106114	-	12.1	17.09	12.78	13.25	17.01	23.64	11	12.22	5.86	6.974	14.9	14.11	7.361	10.14	16.26	17.97	13.85	17.69	13.54	3.288	4.813	14.72	4.799	16.86	7.585	7.329	9.59	13.05	3.094	4.724	10.96	14.33	14.3	15.89	16.78	14.84	10.3	14.81	13.41	12.11	9.869	10.17	8.959
ENSG00000023697.12	DERA	protein_coding	chr12	15911172	16037282	+	6.804	5.942	5.039	5.424	5.093	5.129	6.869	6.284	6.101	6.762	5.242	6.093	4.643	5.804	3.306	5.434	5.91	5.776	5.764	5.572	6.146	5.674	9.743	6.512	6.164	6.507	5.348	6.392	4.197	6.541	7.31	6.416	5.259	7.984	6.053	7.042	6.517	6.315	4.518	5.054	6.822	5.368	5.538
ENSG00000023734.10	STRAP	protein_coding	chr12	15882391	15903478	+	110.7	135	112.9	123	140.3	125	109.9	104.1	67.25	72.15	98.09	120.4	75.37	127.6	119.5	167.9	169.4	120.2	119.7	43.5	54.4	131.1	88.6	129.4	85.45	86.77	87.13	144.8	53.83	72.67	157.8	118.7	132.2	156.1	141.7	123.9	98.56	107.2	111.4	116.4	94.05	86.13	67.41
ENSG00000023892.10	DEF6	protein_coding	chr6	35297852	35321771	+	1.975	2.532	2.563	1.541	1.923	1.876	2.083	2.308	2.657	2.635	1.972	4.134	1.916	2.175	2.614	1.816	2.169	2.372	2.549	2.736	1.912	2.152	9.41	3.124	3.487	1.53	2.328	2	0.5119	0.969	2.589	2.251	2.366	3.326	3.504	1.761	3.755	2.22	2.249	3.059	3.415	1.911	1.791
ENSG00000023902.13	PLEKHO1	protein_coding	chr1	150149183	150164720	+	30.07	28.18	23.97	27.6	31.12	40.73	31.09	25.46	28.15	30.95	33.97	33.35	27.93	27.69	25.15	33.86	43.68	32.75	26.87	14.63	23.48	25.72	54.4	35.71	22.52	21.03	30.12	40.52	9.536	17.49	32.54	30.37	30.19	27.41	30.58	31.49	31.84	34.57	26.74	29.25	35.07	26.69	28.59
ENSG00000023909.9	GCLM	protein_coding	chr1	93885205	93909456	-	5.359	6.324	3.864	5.679	5.331	4.104	4.843	5.571	3.7	3.595	4.577	4.943	3.673	5.82	3.682	5.454	6.526	4.172	5.028	1.73	3.01	5.204	5.092	6.076	5.33	4.834	3.719	4.102	2.791	4.323	7.91	4.066	4.477	6.675	6.193	6.155	4.337	4.103	3.657	4.599	4.22	3.415	2.797
ENSG00000024048.10	UBR2	protein_coding	chr6	42564062	42693504	+	7.748	11.35	7.944	10.21	11.03	7.575	7.186	8.358	6.223	7.415	7.965	8.732	6.009	6.923	7.538	8.987	10.44	9.375	8.048	5.039	4.331	9.203	7.284	10.83	8.71	7.611	6.872	7.885	3.345	6.108	12.57	10.58	9.648	13.77	9.481	10.75	8.171	8.757	7.077	6.546	8.563	8.206	6.257
ENSG00000024422.11	EHD2	protein_coding	chr19	47713343	47743134	+	17.33	19.27	21.53	15.08	15.88	16.32	17.79	14.53	19.6	22.56	12.55	26.01	19.34	14.12	10.51	9.997	39.02	15.8	16.14	9.758	13.79	15.76	38.42	18.31	14.31	28.1	17.64	17.04	6.878	20.58	22.6	15.13	16.38	14.65	18.91	19.14	25.48	18.35	13.3	19.26	24.71	18.1	14.05
ENSG00000024862.17	CCDC28A	protein_coding	chr6	138773509	138793319	+	34.11	49.29	43.81	47.34	47.4	49.87	41.19	41.46	23.82	25.88	37.69	40.1	29.82	36.19	38.26	54.99	60.23	41.68	42.63	18.86	20.68	47.96	21.55	50.88	25.66	35.62	34.49	49.6	17.55	26.04	54.91	40.8	47.77	60.17	48.89	44.2	42.28	41.71	36.68	38.05	38.35	32.08	25.85
ENSG00000025039.14	RRAGD	protein_coding	chr6	89364636	89412270	-	12.72	16.12	10.54	13.8	18.03	11.67	12.38	13.28	10.03	7.552	10.32	13.64	10.77	16.19	11.04	15.58	17.19	13.43	12.52	6.833	8.633	15.8	11.4	17.65	11.34	13.44	10.35	17.33	7.893	14.59	21.15	13.68	13.35	15.6	12.15	14.24	12.23	11.87	11.2	12.71	12.99	11.13	7.782
ENSG00000025156.12	HSF2	protein_coding	chr6	122399546	122433119	+	10.61	14.21	12.1	14.25	14.9	11.28	10.28	10.51	6.328	7.914	11.64	13.34	8.03	9.569	10.84	14.73	16.19	12.7	12.28	5.875	4.758	13.28	9.792	15.55	8.286	8.02	10.17	13.31	4.192	5.531	15.25	12.39	13.6	20.55	15.11	11.47	10.76	10.8	11.81	10.47	12.72	11.11	8.144
ENSG00000025293.16	PHF20	protein_coding	chr20	35771974	35950381	+	7.377	11.07	8.564	10.07	10.78	7.559	8.103	8.15	5.319	5.738	6.698	10.82	5.684	11	8.355	12.77	14.32	7.941	9.105	3.81	4.379	10.44	9.19	10.78	5.233	7.395	6.199	12.06	3.315	5.829	15.63	8.1	9.668	11.88	10.45	8.138	7.972	8.153	8.551	10.09	8.575	6.701	5.513
ENSG00000025423.11	HSD17B6	protein_coding	chr12	56752161	56787790	+	19.46	13.01	10.3	12.21	12.41	6.081	15.31	19.86	20.42	33.93	11.57	12.99	15.81	12.71	6.003	13.12	15.24	14.6	14.06	8.031	35.07	16.44	11.13	24.84	15.9	19.2	17.99	13.24	9.854	26.75	23.77	16.64	6.756	17.8	12.79	16.39	15.48	16.54	7.826	8.634	12.92	15.4	19.2
ENSG00000025434.18	NR1H3	protein_coding	chr11	47248300	47269032	+	5.458	5.513	5.625	4.874	6.616	5.721	4.325	5.622	6.362	5.212	3.495	5.629	4.028	4	4.349	4.62	6.194	6.291	5.38	4.232	4.015	4.508	5.276	6.508	3.876	5.732	5.063	6.094	1.659	5.446	5.664	6.106	4.868	5.459	5.203	5.963	6.027	6.243	4.48	4.751	6.215	4.943	4.659
ENSG00000025708.13	TYMP	protein_coding	chr22	50525752	50530056	-	1.351	5.477	0.9187	1.943	1.129	6.011	2.847	1.821	6.506	5.053	4.766	4.778	3.151	14.63	2.745	1.801	3.507	4.501	1.05	4.14	4.728	1.901	38.97	3.953	13.5	1.738	3.41	2.737	1.762	2.999	3.716	3.32	1.645	3.735	4.957	2.194	4.43	2.128	2.721	2.392	4.902	1.16	1.108
ENSG00000025770.18	NCAPH2	protein_coding	chr22	50508216	50523472	+	26.94	41.63	32.65	31.03	40.52	41.71	26.5	26.97	19.55	26	29.73	32.71	21.81	28.14	35.59	39.89	48.45	37.67	36.68	12.63	15.25	32.18	22.52	49.33	27.54	26.92	29.45	38.97	6.919	20.98	43.09	29.14	46.39	40.69	37.04	32.3	29.97	37.76	34.39	35.28	39.42	25.87	21.92
ENSG00000025772.7	TOMM34	protein_coding	chr20	44942130	44960486	-	27.69	56.45	49.8	58.7	55.73	60.19	52.46	44.84	18.37	21.95	45.98	53.45	30.72	49.11	51.8	63.08	57.33	39.9	46.34	9.463	13.12	59.96	15.66	51.05	25.97	55.73	40.43	57.97	11.46	25.87	58.57	43.08	53.69	68.97	55.28	41.09	39.67	48.66	43.89	60.23	45.76	29.1	40.88
ENSG00000025796.13	SEC63	protein_coding	chr6	107867756	107957340	-	17.84	21.01	17.74	18.67	20.72	15.65	14.11	17.28	12.87	14.84	13.91	21.24	12.68	20.16	14.88	21.76	25.8	17.68	17.83	13.37	12.31	19.39	19.91	20.44	13.92	17.08	14.53	19.42	9.199	13.71	30.04	19.03	17.53	23.09	20.4	18.43	16	15.71	15.66	15.88	17.07	14.82	11.52
ENSG00000025800.13	KPNA6	protein_coding	chr1	32108038	32176375	+	17.01	25.32	20.98	20.57	26.74	20.66	16.76	16.47	8.74	11.19	16.83	21.67	13.41	23.15	19.83	23.78	27.76	16.41	21.94	6.277	7.225	21.41	14.31	25.07	11.15	15.77	16.39	25	5.678	10.03	29.36	17.87	22.06	25.85	23.57	18.59	15.83	19.97	20.1	21.13	17.95	14.2	11.05
ENSG00000026025.15	VIM	protein_coding	chr10	17228259	17237593	+	101.4	39.08	119.7	69.11	41.37	39.89	113.1	84.44	105.1	78.99	51.68	188.9	77.67	62.65	24.99	38.83	297.6	42	48.87	79.94	97.24	30.74	243.9	76.99	69.08	102.1	63.38	59.26	74.33	118.7	117	81.27	39.61	59.25	112.5	116.5	123.8	98.27	45.31	51.11	304.6	114.2	66.4
ENSG00000026103.21	FAS	protein_coding	chr10	88990582	89015785	+	4.916	4.078	1.79	4.694	3.73	3.028	3.915	2.436	5.27	3.517	1.625	4.253	4.371	2.521	1.214	2.173	3.725	3.057	2.985	2.057	2.942	1.464	5.188	1.829	2.435	2.713	3.329	2.25	2.751	5.769	1.077	3.783	2.029	3.795	3.648	4.248	1.874	1.745	1.845	1.971	2.154	4.586	2.796
ENSG00000026297.15	RNASET2	protein_coding	chr6	166929504	166957184	-	10.49	11.28	11.33	9.22	13.85	12.31	8.762	12.05	10.99	11.99	10.87	15.13	10.1	12.11	11.45	12.29	12.24	10.5	12.69	9.137	6.85	11.58	31.08	15.33	10.44	9.707	9.453	9.61	4.023	9.484	11.94	12.08	10.6	22.17	14.46	14.28	15.4	12.08	12.09	11.84	12.88	11.42	8.729
ENSG00000026508.17	CD44	protein_coding	chr11	35138870	35232402	+	1.316	2.743	1.183	0.4647	0.7926	0.9678	1.231	1.45	1.722	1.762	0.828	2.762	1.259	3.374	0.6076	1.208	1.907	1.113	0.7326	1.004	1.837	0.6404	6.307	0.9546	4.302	2.138	0.6274	0.669	1.071	0.5781	3.082	0.8812	1.038	1.709	2.231	2.065	2.581	0.614	0.8553	1.119	2.775	0.9836	1.144
ENSG00000026559.13	KCNG1	protein_coding	chr20	51003656	51023129	-	4.597	4.275	4.896	4.136	8.073	10.98	6.141	5.435	1.978	4.239	2.88	8.423	5.317	12.17	6.812	10.93	12.25	3.126	6.285	0.5814	2.433	8.775	1.545	6.271	3.609	4.205	4.196	12.57	1.607	1.854	16.29	5.47	5.029	6.321	5.389	6.025	3.665	5.664	5.796	5.509	4.501	3.721	3.014
ENSG00000026652.13	AGPAT4	protein_coding	chr6	161129979	161274061	-	9.104	23.93	11.35	11.22	17.34	18.08	9.814	10.54	6.5	12.55	10.64	11.05	9.696	9.438	14.94	15.21	15.88	19.8	13	7.233	3.924	15.41	4.185	17.96	22.21	7.995	8.88	13.38	2.981	2.99	18.36	14.03	20.58	16.76	15.34	12.54	11.56	14.61	14.32	9.548	14.31	15.96	11.04
ENSG00000026950.16	BTN3A1	protein_coding	chr6	26402237	26415216	+	5.874	5.476	4.435	5.049	6.018	4.547	4.57	4.76	5.081	7.156	3.453	6.289	5.514	3.489	3.573	5.678	5.936	7.371	3.925	4.258	4.784	5.052	5.979	6.738	2.887	5.12	4.592	5.41	2.348	7.104	5.742	6.476	5.812	6.524	4.938	7.94	8.934	5.404	4.054	4.54	5.65	5.733	3.977
ENSG00000027001.9	MIPEP	protein_coding	chr13	23730189	23889419	-	3.452	3.741	3.454	4.329	5.097	4.991	3.151	3.828	2.487	3.646	3.408	4.583	6.499	3.177	2.823	4.297	4.828	5.047	3.775	2.045	2.95	4.032	2.639	4.32	2.419	3.031	2.699	4.935	1.802	3.004	5.779	5.355	4.965	5.566	4.451	5.113	3.399	4.164	4.278	2.604	4.111	3.008	2.513
ENSG00000027075.14	PRKCH	protein_coding	chr14	61187559	61550976	+	2.669	1.446	2.202	1.775	2.462	1.695	2.234	1.428	2.652	3.602	1.458	2.404	2.685	2.282	1.696	1.97	2.163	1.511	1.555	2.94	1.968	1.957	5.108	1.85	2.399	2.637	1.711	1.336	0.8389	2.481	2.487	2.475	2.133	2.721	2.534	3.732	2.707	2.154	1.854	2.314	2.754	1.743	2.271
ENSG00000027644.4	INSRR	protein_coding	chr1	156840063	156859018	-	0.163	0.07702	1.855	0.03085	0.03869	0.02692	0.09009	0.0263	0.06416	0.06296	0.007194	4.418	0.04317	0.103	0.0141	0.05173	0.4377	0.03987	0.0275	0.01987	0.01754	0.05643	0.0303	0.09319	0.05653	0.02653	0.07436	0.03202	0.022	0	0.08842	0.07579	0.03564	0.01013	1.415	0.514	0.2058	0.107	0.01494	0.02663	7.739	0.2575	0.01169
ENSG00000027697.13	IFNGR1	protein_coding	chr6	137197484	137219449	-	23.21	21.73	22.14	25.27	18.73	22.24	20.34	24.27	19.72	24.4	26.39	23.95	15.77	26.16	13.46	16.23	24.51	16.76	16.67	67.71	22.72	22.25	89.01	27.62	23.67	22.27	25.93	17.15	13.11	26.78	27.03	36.18	18.69	41.09	22.47	22.8	22.91	15.23	25.78	19.36	19.35	26.44	18.94
ENSG00000027847.13	B4GALT7	protein_coding	chr5	177600100	177610347	+	15.59	21.24	19.92	18.22	20.15	23.83	16.81	15.26	12.23	16.13	16.27	23.12	16.65	16.27	19.09	20.25	24.29	19.88	20.7	7.537	8.736	20.08	9.973	22.89	13.69	16.61	20.02	26.05	3.503	13.37	19.79	16.59	22.26	19.97	19.53	17.52	20.09	24.51	18.08	22.59	20.51	13.63	16.95
ENSG00000028137.18	TNFRSF1B	protein_coding	chr1	12167039	12209228	+	5.938	4.928	4.828	5.216	3.654	4.551	4.862	3.025	9.332	6.504	3.34	8.086	5.236	9.827	3.406	3.564	6.04	3.362	2.517	7.856	5.105	3.784	34.19	4.18	14.6	5.159	7.029	2.945	2.771	6.305	4.375	4.217	3.301	4.819	4.14	4.975	6.232	4.136	5.287	4.362	5.694	4.398	4.604
ENSG00000028203.17	VEZT	protein_coding	chr12	95217746	95302790	+	10.09	13.03	11.07	13.17	13.2	9.464	10.28	9.2	7.171	8.483	10.34	12.11	8.189	10.73	9.653	12.99	16.43	11.93	11.85	4.307	5.923	12.88	7.231	14.43	8.013	9.17	8.108	11.73	4.93	6.61	18.45	11.13	12.5	16.79	13.07	12.59	10.21	10.68	9.858	10.16	10.98	10.18	6.497
ENSG00000028310.17	BRD9	protein_coding	chr5	863741	892642	-	12.9	20.41	18.74	18.46	18.26	17.82	14.39	14.15	13.41	13.9	16.24	18.92	13.48	15.09	16.32	18.83	22.36	20.72	19.05	9.125	8.438	17.55	13.12	22.16	15.99	15.62	17.96	19.89	5.348	15	23.16	16.51	21.84	21.39	20.84	16.62	18.46	19.31	18.82	17.96	20.63	14	12.21
ENSG00000028528.14	SNX1	protein_coding	chr15	64094123	64146090	+	15.35	21.15	15.42	14.89	17.17	13.47	14.11	15	13.87	15.69	14.82	17.69	12.9	14.66	14.68	15.42	20.17	19.22	15.57	11.88	11	17.42	16.66	19.68	18.11	14.01	12.91	16.84	6.655	11.43	23.41	16.46	16.85	18.8	17.98	17.92	16.27	16.4	15.44	14.87	18.25	14.3	14.19
ENSG00000028839.9	TBPL1	protein_coding	chr6	133952170	133988696	+	13.02	20.13	14.95	16.65	18.93	18.34	14.82	13.97	7.552	7.675	13.15	17.07	13.01	15.5	15.55	23.05	24.22	15.92	15.06	4.604	5.305	18.84	8.493	19.34	9.434	10.78	10.83	18.17	6.104	7.182	22.46	14.67	17.18	22.41	19.26	17.91	13.81	15.22	13.07	13.47	11.69	11.52	7.242
ENSG00000029153.14	ARNTL2	protein_coding	chr12	27332854	27425289	+	3.747	5.296	3.314	3.062	5.142	4.425	2.508	2.278	1.051	2.038	3.135	3.386	2.426	4.345	4.21	5.595	5.449	3.214	3.608	0.7793	1.523	3.87	1.713	4.636	1.915	2.679	2.39	3.66	1.361	1.164	5.246	3.018	4.318	5.162	3.591	3.629	2.616	3.582	3.306	3.302	2.948	2.805	2.117
ENSG00000029363.16	BCLAF1	protein_coding	chr6	136256627	136289851	-	18.89	22.42	19.87	23.92	26.75	17.14	17.08	21.32	12.16	15.18	19.57	21.76	13.99	22.35	17.68	23.23	27.95	20.05	20.2	9.658	9.881	22.92	20.82	25.5	17.66	14.6	13.54	19.92	8.788	11.94	33.03	22.1	20.49	32.41	23.43	25.88	18.22	18.22	18.34	18.57	18.6	17.46	11.7
ENSG00000029364.11	SLC39A9	protein_coding	chr14	69398015	69462388	+	14.35	16.57	14.04	15.61	16.56	12.02	13.1	13.27	9.664	11.33	10.49	16.28	10.25	16.54	11.52	16.77	19.72	13.52	16.56	8.051	9.11	17.01	11.39	17.58	9.586	12.87	12.66	18.02	6.245	10.69	19.87	14.79	14.44	17.99	15.9	14.68	12.82	14.45	12.09	13.05	13.35	11.95	9.555
ENSG00000029534.19	ANK1	protein_coding	chr8	41653220	41896762	-	7.618	7.967	6.389	8.142	8.334	7.83	3.562	6.263	2.493	5.475	4.838	8.745	4.332	5.16	7.456	7.781	8.373	6.024	8.71	0.9154	2.824	7.399	4.885	9.511	1.989	5.49	5.203	8.991	0.9202	2.184	9.278	9.082	7.202	8.546	7.048	8.663	5.962	9.42	8.603	12.47	5.534	5.066	6.337
ENSG00000029639.10	TFB1M	protein_coding	chr6	155257724	155314493	-	4.068	4.617	4.341	3.899	3.866	4.68	3.527	3.848	2.137	3.663	3.867	4.551	3.008	2.413	3.734	3.687	7.306	4.392	3.964	1.53	2.035	4.672	2.413	5.937	2.353	3.816	3.923	4.452	1.174	3.296	5.701	4.038	4.682	4.135	4.668	5.081	3.666	3.9	3.55	4.228	4.288	3.684	2.995
ENSG00000029725.16	RABEP1	protein_coding	chr17	5282265	5385812	+	36.96	55.81	37.61	40.62	51.01	40.16	33.55	35.19	25.53	25.94	33.19	40.17	26.93	40.88	39.63	58.65	53.74	43.26	42.43	17.69	20.85	44.85	25.8	52.28	30.86	28.08	31.87	51.63	19.27	19.91	58.77	44.77	43.9	53.11	43.13	44.14	35.83	41.77	38.89	41.03	36.2	33.77	29.66
ENSG00000029993.14	HMGB3	protein_coding	chrX	150980509	150990775	+	10.49	11.86	11.87	13.46	9.887	8.672	10.3	11.89	7.52	7.001	10.59	13.87	8.132	12.37	13.36	14.03	14.42	10.37	13	8.807	7.475	10.76	12.76	11.1	5.468	10.51	12.17	15.02	6.162	12.46	16.77	12.83	12.07	14.8	13.59	10.13	9.802	11.78	10.91	13.42	9.538	8.696	8.742
ENSG00000030066.13	NUP160	protein_coding	chr11	47778087	47848555	-	4.209	4.944	4.462	4.317	5.182	3.551	2.98	3.919	3.737	4.096	3.637	4.759	3.141	3.651	2.716	3.507	5.518	4.384	3.532	2.525	2.475	4.042	6.385	5.668	4.861	3.743	3.475	3.563	1.635	3.123	5.408	5.142	4.68	5.806	4.292	5.504	4.036	4.217	3.427	2.738	5.471	4.601	3.474
ENSG00000030110.12	BAK1	protein_coding	chr6	33572547	33580293	-	6.42	10.89	9.294	6.752	9.795	9.151	6.739	6.534	7.343	7.615	8.342	7.419	6.424	9.006	5.873	8.207	9.905	9.01	7.367	4.224	3.664	7.267	6.906	9.592	8.002	6.435	6.467	9.005	1.624	5.426	8.739	8.883	11.96	8.174	7.378	9.56	8.863	9.591	7.083	7.199	9.617	7.621	6.538
ENSG00000030582.17	GRN	protein_coding	chr17	44345086	44353102	+	18.95	30.12	27.54	17.98	20.59	33.52	21.45	16.35	22.14	20.27	18.36	36.01	17.65	23.02	19.29	22.36	34.41	21.63	24.54	17.81	15.85	25.63	44.31	28.08	17.81	21.13	27.12	27.29	5.381	18.31	26.65	18.48	25.86	24.5	33.31	19.96	26.83	22.68	20.16	24.83	40.45	18.37	18.04
ENSG00000031003.10	FAM13B	protein_coding	chr5	137937960	138051961	-	13.12	13.69	10.1	12.45	14.43	9.496	11.71	10.54	6.486	8.086	9.882	12.67	7.346	11.36	13.07	20.84	18.05	11.48	11.3	4.407	4.668	12.48	6.656	16.36	7.836	5.753	5.452	15.37	3.921	3.068	18.54	10.81	13.02	13.45	16.23	14.27	11.83	10.8	11.59	14.13	10.15	8.847	5.982
ENSG00000031081.10	ARHGAP31	protein_coding	chr3	119294373	119420714	+	8.193	3.717	5.989	5.474	4.366	2.778	6.24	8.239	7.793	8.119	4.675	7.14	5.21	7.092	2.987	3.144	6.095	3.945	4.928	5.672	6.529	5.508	9.509	5.262	5.572	9.046	7.607	5.333	3.666	9.261	8.956	7.502	3.062	6.686	4.453	7.978	6.563	6.88	5.431	4.216	8.09	4.885	5.344
ENSG00000031691.6	CENPQ	protein_coding	chr6	49463378	49493107	+	4.62	3.668	3.157	3.826	4.168	3.3	2.783	3.77	3.379	2.857	2.646	2.752	3.532	2.405	2.246	3.476	3.997	3.637	3.377	2.676	4.472	2.438	2.764	3.688	3.051	4.341	2.315	3.153	2.739	4.761	4.59	3.512	3.131	6.249	4.884	4.074	3.329	2.56	3.764	2.93	3.777	3.539	2.652
ENSG00000031698.12	SARS	protein_coding	chr1	109213918	109238169	+	76.15	126.5	118.5	98.93	129.7	123	72.59	86.67	37.7	53.31	97.41	111.9	58.76	107.8	111.9	122.2	138.1	104.3	116.9	25.96	30.62	105.1	58.94	129.1	57.08	69.59	74.48	129.9	20.53	43.59	125.4	96.26	128.3	119.8	127.1	75.07	80.36	97.02	110.5	111	98.67	70.29	71.2
ENSG00000031823.14	RANBP3	protein_coding	chr19	5916139	5978142	-	21.63	33.38	29.43	28.09	32.08	34.4	25.64	25.35	19.87	24.43	29.28	31.4	23.62	27.36	26.79	30.55	36.55	33.35	30.99	14.11	13.77	29.14	23.42	39.54	22.05	25.03	27.5	37.83	6.916	20.42	35.37	28.67	35.26	32.53	34.96	27.26	29.61	33.04	28.36	29.47	34.26	22.61	22.95
ENSG00000032219.18	ARID4A	protein_coding	chr14	58298385	58373887	+	6.734	8.753	7.083	7.214	8.561	6.102	6.629	7.094	3.719	5.568	5.016	7.751	6.179	7.113	6.439	8.137	10.86	5.79	6.965	3.176	3.654	8.95	5.66	8.449	4.066	5.989	5.971	9.32	3.037	4.315	12.1	7.555	6.995	9.473	8.155	9.218	6.19	6.85	6.333	5.668	6.404	6.48	4.355
ENSG00000032389.12	TSSC1	protein_coding	chr2	3188925	3377882	-	12.79	15.07	14.17	14.17	17.43	17.22	11.88	12.34	7.847	10.16	13.46	15.62	12.46	15.45	12.62	16.64	18.97	15.01	15.44	5.577	6.9	15.73	7.986	16.34	7.745	10.97	13.96	21.41	4.204	9.734	16.24	14.41	17.8	15.9	16.3	13.02	14.66	16.16	14.5	14.3	15.15	10.86	10.04
ENSG00000032444.15	PNPLA6	protein_coding	chr19	7534010	7561764	+	31.3	56.1	41.21	42.21	47.28	60.98	35.99	34.01	24.08	30.42	37.31	45.98	27.7	43.48	42.94	50.6	52.36	43.19	45.89	14.47	15.89	43.61	27.07	61.22	28.76	33.09	44.87	51.48	7.079	20.54	54.08	44.51	57.75	50.85	48.88	38.25	38.77	51.18	42.83	49.91	49.24	33.6	35.73
ENSG00000032742.17	IFT88	protein_coding	chr13	20567069	20691437	+	2.807	3.95	2.781	3.319	4.34	2.933	2.738	4.347	2.884	3.355	3.126	3.902	2.026	1.946	2.681	2.889	3.645	4.54	3.104	2.538	2.223	3.391	2.625	4.694	3.845	3.225	2.932	2.941	1.586	2.974	5.094	4.145	3.297	3.965	4.452	4.177	3.715	3.375	2.933	2.892	3.454	3.14	2.448
ENSG00000033011.11	ALG1	protein_coding	chr16	5071819	5087379	+	5.727	6.441	6.476	5.544	6.557	7.493	4.943	5.07	3.777	4.631	4.792	6.943	4.718	6.036	6.572	7.211	11.07	7.084	6.749	3.114	3.274	6.924	3.675	8.855	4.324	4.281	7.782	7.814	1.551	3.245	9.256	5.966	7.679	7.593	8.074	6.434	6.119	6.454	6.254	6.191	6.495	4.913	4.203
ENSG00000033030.13	ZCCHC8	protein_coding	chr12	122471600	122501073	-	3.334	4.592	3.529	3.504	4.591	3.296	3.191	3.494	3.238	3.358	3.686	3.217	2.725	2.195	2.46	2.687	4.502	4.823	3.005	1.767	1.853	3.458	3.546	5.374	4.468	3.301	2.853	3.242	1.522	2.472	3.92	3.866	3.69	5.291	3.718	5.291	3.931	3.713	2.764	1.985	4.474	3.958	3.267
ENSG00000033100.16	CHPF2	protein_coding	chr7	151232489	151238763	+	10.36	16.57	13.75	13.8	14.7	20.2	9.959	10.2	5.13	8.239	13.69	13.73	9.042	11.74	12.02	15.06	18.3	12.41	14.97	3.516	3.683	13.68	8.095	17.53	10.37	7.646	11.83	17.88	1.773	4.933	18.94	15.01	19.82	15.69	14.54	12.81	10.44	15.18	13.81	13.68	14.25	9.98	9.048
ENSG00000033122.18	LRRC7	protein_coding	chr1	69568398	70151945	+	6.511	9.081	6.58	8.77	9.834	6.742	5.234	6.653	2.607	4.186	6.658	6.466	4.794	6.765	7.519	9.386	9.994	6.647	7.011	1.38	2.233	8.2	2.324	9.125	4.545	4.843	4.286	5.864	2.454	2.49	10.7	5.691	7.398	10.89	7.202	8.571	5.943	6.173	5.351	5.225	4.707	5.599	3.052
ENSG00000033170.16	FUT8	protein_coding	chr14	65410592	65744121	+	10.13	14.69	7.672	9.884	10.53	7.602	8.943	8.44	8.041	8.055	7.982	10.75	7.703	8.36	8.841	10.68	11.64	15.28	10.05	6.701	7.545	10.55	6.534	12.77	10.89	8.067	7.559	9.501	5.039	6.206	13.69	9.577	9.832	12.11	11.13	10.26	10.56	10.39	8.146	7.795	10.46	10.05	8.095
ENSG00000033178.12	UBA6	protein_coding	chr4	67612652	67701179	-	5.192	8.504	4.871	6.347	7.746	5.67	3.941	5.442	4.13	4.449	4.403	5.965	4.025	4.739	5.637	6.281	7.591	7.359	5.646	2.368	2.696	6.783	4.478	7.624	6.325	4.874	4.286	4.238	2.402	3.101	7.89	5.814	6.781	8.682	6.715	7.442	5.568	5.448	4.642	4.161	4.958	6.032	4.877
ENSG00000033327.12	GAB2	protein_coding	chr11	78215297	78418348	-	9.824	34.92	10.14	12.32	15.28	19.85	11.09	12.26	12.71	15.33	15.48	12.47	9.302	12.1	17.75	15.72	16.53	33.99	13.69	17.08	8.029	15.04	15.35	25.03	43.85	11.19	15.23	11.02	8.812	11.44	18.56	14.25	23.4	14.97	21.86	13.13	13.21	14.1	15.46	17.33	15.82	14.46	14.28
ENSG00000033627.16	ATP6V0A1	protein_coding	chr17	42458844	42522611	+	112.8	202.5	145.2	152.2	190.8	190.4	121.6	113.5	63.1	90.41	137.5	153.6	109.1	162.3	158.8	183.4	191.7	151	157.4	43.78	55.28	159.2	61.47	192.7	86.59	104.2	135.5	190.1	26.6	61.8	191	150	193.5	166.4	170.4	121.2	114.4	148.3	146	149.4	140	108.8	104.2
ENSG00000033800.13	PIAS1	protein_coding	chr15	68054179	68198603	+	5.18	6.733	6.177	6.846	6.704	4.132	5.513	6.171	3.326	3.831	4.484	7.823	3.919	7.514	5.437	7.192	7.996	5.024	6.243	2.47	2.907	6.894	7.79	7.453	3.704	5.209	3.685	6.606	2.206	4.188	10.95	5.223	5.692	9.951	7.862	6.346	5.92	4.797	5.051	6.997	6.507	4.165	2.939
ENSG00000033867.16	SLC4A7	protein_coding	chr3	27372721	27484420	-	2.192	2.073	1.809	2.252	3.081	1.962	1.176	1.905	1.662	1.349	2.427	2.454	1.314	2.578	1.699	1.77	5.466	1.633	1.829	0.5826	0.7716	1.666	4.49	2.026	4.168	1.634	1.389	1.318	1.27	1.089	3.012	1.928	1.556	3.528	2.423	2.445	1.56	1.56	1.368	1.4	1.78	1.754	0.9767
ENSG00000034053.14	APBA2	protein_coding	chr15	28884483	29118315	+	69.55	113.1	88.01	93.07	105.1	128.8	64.53	67.01	39.48	50.57	94.08	91.95	66.89	81.79	104.8	120.6	113.1	94.53	95.66	23.99	26.88	96.8	35.61	116	47.17	54.93	83.46	116.8	15.21	27.54	103.2	95.64	115.3	119.9	112.2	82.3	79.34	101.7	96.73	95.01	80.89	66.34	63.87
ENSG00000034152.18	MAP2K3	protein_coding	chr17	21284672	21315240	+	6.636	9.504	7.327	8.524	8.533	10.45	7.944	6.672	8.448	8.157	8.244	9.681	8.091	15.12	6.514	7.62	10.54	7.984	7.56	4.669	4.052	10.14	11.11	9.774	28.99	7.192	7.685	11.53	2.938	6.009	10.18	6.773	10.06	7.539	8.996	9.751	8.211	9.282	7.059	7.269	9.441	6.59	6.732
ENSG00000034510.5	TMSB10	protein_coding	chr2	84905625	84906662	+	1227	1931	1563	990.6	1071	2442	1206	1116	744.3	898.6	1704	1310	960.7	1352	1553	1817	1764	1949	1451	833.1	523.2	1479	1240	1922	1250	880.6	1388	1444	321.3	868.3	1274	931.2	1598	1399	2243	1072	1400	1407	1159	1224	1409	908.6	846.6
ENSG00000034533.11	ASTE1	protein_coding	chr3	131013875	131027649	-	2.078	4.091	3.227	3.104	3.386	3.398	2.276	2.663	2.055	3.127	3.104	3.502	1.893	2.201	2.714	3.384	3.805	3.64	3.107	2.189	1.804	2.598	1.873	5.134	3.222	1.75	2.755	3.554	0.9559	1.988	4.497	3.944	3.521	4.732	4.239	3.919	3.168	3.355	3.339	2.603	3.763	2.757	1.639
ENSG00000034677.12	RNF19A	protein_coding	chr8	100257060	100336218	-	15.51	16.42	15.45	17.36	19.38	13.75	16.94	16.87	14.57	18.15	13.01	19.7	11.88	18.34	12.88	20.12	20.03	12.66	14.16	10.14	10.66	18.07	19.23	19.77	10.64	20.04	12.67	16.2	6.802	15.09	32.18	23.07	16.73	28.26	17.68	19.36	15.16	15.12	13.77	13.28	13.6	15.69	10.8
ENSG00000034693.14	PEX3	protein_coding	chr6	143450807	143490010	+	9.809	10.23	8.12	9.432	12.91	9.397	7.693	8.673	5.235	9.114	8.749	9.893	8.055	7.697	7.715	11.14	14.16	10.18	9.86	4.198	5.118	10.1	7.252	12.32	6.96	6.698	7.972	9.742	3.979	8.114	11.52	9.537	10.12	10.94	11.24	11.3	8.749	8.534	7.282	7.206	8.762	7.751	5.743
ENSG00000034713.7	GABARAPL2	protein_coding	chr16	75566351	75577881	+	99.36	110.1	91.92	96.66	101	100.7	110.2	87.55	72.88	70.82	78.2	107.9	74.54	97.69	79.22	129.6	127	107.3	102.9	55.86	69.01	106.3	90.81	123	70.08	87.38	80.36	118.4	54.32	74.51	133.9	98.73	100.6	120.5	117.1	106.5	103.2	94.2	88.96	94.19	93.22	83.21	62.75
ENSG00000035115.21	SH3YL1	protein_coding	chr2	217730	266398	-	5.565	7.705	4.988	6.34	7.769	5.876	5.555	5.79	4.242	5.707	5.444	6.216	4.442	4.571	6.074	7.034	7.298	7.521	6.007	2.167	3.332	6.533	4.315	8.771	5.016	5.267	4.79	6.149	3.223	3.653	10.13	6.778	7.281	7.497	6.136	9.139	6.427	6.884	5.437	5.447	6.059	5.934	4.045
ENSG00000035141.7	FAM136A	protein_coding	chr2	70295975	70302090	-	17.8	20.78	15.45	15.23	23.3	18.37	13.45	15.74	7.778	10.02	12.19	17.02	12.12	17.7	16.81	25.05	25.37	16.77	18.24	7.088	7.684	19.38	11.28	22.12	8.598	13.25	13.95	21.65	5.715	10.02	18.52	14.09	19.87	20.77	19.79	17.06	15.42	18.39	13.88	17.3	14.78	13.41	10.75
ENSG00000035403.17	VCL	protein_coding	chr10	73995193	74120254	+	8.716	8.021	10.61	10.09	8.658	6.076	6.188	6.709	6.884	6.702	6.01	11.55	6.478	8.632	6.076	8.013	36.74	6.483	6.798	3.341	4.976	6.642	35.5	10.06	8.427	8.972	6.316	7.397	3.781	5.845	10.68	8.47	7.044	12.52	9.436	10.25	10.27	9.286	6.118	5.595	14.07	9.677	5.551
ENSG00000035681.7	NSMAF	protein_coding	chr8	58583504	58659844	-	9.504	13.16	10.59	9.237	16.25	11.18	9.15	8.488	7.91	8.148	10.91	10.1	7.686	7.025	8.559	11.04	14.16	13.76	10.7	5.235	4.211	10.51	11.58	15.99	10.74	7.554	8.549	10.36	3.849	6.073	13.19	12.54	13.85	13.46	12.75	14.05	11.66	12.53	9.762	7.157	12.41	10.36	7.521
ENSG00000035687.9	ADSS	protein_coding	chr1	244408494	244452134	-	15.65	25.75	15.39	17.08	20.68	17.21	10.17	12.46	8.009	10.55	16.12	18.42	12.55	16.67	20.38	23.09	27.31	21.7	19.94	5.405	7.146	19.06	11.12	22.55	12.65	11.12	10.29	15.56	6.356	7.037	25.04	13.12	20.8	24.18	25.91	18.21	15.66	13.78	15.75	18.89	15.12	12.92	9.007
ENSG00000035862.12	TIMP2	protein_coding	chr17	78852977	78925387	-	70.92	74.93	71.37	65.75	74.05	69.04	49.64	63.44	66.96	53.03	47.57	113.9	52.16	74.36	63.45	90.28	141.6	79.73	75.6	32.39	40.28	57.95	89.99	85.88	60.66	57.01	54.95	85.02	27.92	42.21	119	56.07	72.1	87.69	90.73	85.42	81.73	64.32	50.36	79.56	112.8	62.92	42.09
ENSG00000035928.15	RFC1	protein_coding	chr4	39287456	39366375	-	9.627	13.98	10.95	10.97	12.38	9.833	8.775	10.59	7.653	9.531	7.819	13.94	7.789	10.37	9.007	10.98	14.57	13.67	11.05	7.125	6.551	11.93	9.894	14.88	9.248	9.682	8.294	13.02	4.191	7.854	15.42	12.38	11.96	14.56	13.06	11.28	10.38	10.65	10.67	8.959	14.18	10.69	8.375
ENSG00000036054.12	TBC1D23	protein_coding	chr3	100261000	100325251	+	8.263	8.965	7.159	8.348	11.11	6.613	7.602	7.557	5.582	6.388	6.723	8.874	6.203	8.385	6.604	9.387	10.92	7.969	7.7	3.692	4.247	9.245	7.078	9.574	5.996	5.51	5.423	7.45	3.888	4.395	12.21	7.752	8.338	11.86	7.847	10.11	7.457	7.794	6.292	6.154	7.647	7.064	5.396
ENSG00000036257.12	CUL3	protein_coding	chr2	224470150	224585397	-	12.97	14.53	11.54	13.21	16.19	11.65	12.1	11.06	7.704	7.006	9.901	14.4	7.998	15.19	12.55	17.16	18.07	9.395	13.83	4.963	5.457	14.86	10.14	14.77	8.52	9.303	9.057	16.87	5.014	6.836	20.51	12.42	12.52	17.08	15.54	13.66	10.99	11.27	12.42	13.25	10.79	8.051	6.988
ENSG00000036448.9	MYOM2	protein_coding	chr8	2045040	2165552	+	4.293	7.623	10.2	9.473	11.36	8.273	5.707	8.084	6.956	3.998	10.64	8.766	5.808	7.47	8.424	8.17	9.462	7.398	13.81	1.823	4.446	6.34	3.484	10.45	5.09	9.767	7.206	10.1	2.994	5.355	10.61	8.319	9.186	10.09	9.123	6.007	7.268	9.473	7.352	6.816	9.433	5.163	8.125
ENSG00000036530.8	CYP46A1	protein_coding	chr14	99684304	99727301	+	27.87	37.62	36.28	35.41	47.54	47.35	33.7	30.61	17.47	26.07	28.66	44.59	36.66	62.24	34.8	61.95	54.65	34.04	43.83	11.72	17.85	50.17	14.16	47.37	17.94	28.89	34.05	67.4	9.618	17.77	60.2	33.39	41.61	40.14	37.08	34.45	34.8	38.98	37.46	44.91	39.45	29.12	26.29
ENSG00000036549.12	ZZZ3	protein_coding	chr1	77562416	77683419	-	4.022	6.218	4.328	5.288	5.354	4.004	4.788	4.601	3.731	4.077	3.459	4.539	3.578	4.873	3.929	5.714	7.228	5.413	4.349	2.749	2.879	5.4	4.31	6.382	4.049	3.5	3.32	5.225	1.924	2.783	7.227	5.477	5.338	6.358	5.069	6.406	4.543	4.699	4.409	3.954	5.008	4.567	3.257
ENSG00000036672.15	USP2	protein_coding	chr11	119355215	119381726	-	13.7	24.76	25.89	27.06	20.73	22.98	19.2	20.45	17.4	16.67	41.61	21.16	20.44	20.29	18.08	19.46	27.38	23.4	25.05	9.172	8.921	27	14.43	32.67	13.57	18.37	19.74	27.72	5.045	9.8	28.02	21.98	21.88	32.21	23.3	21.3	24.99	20.59	20.51	20.83	32.32	18.25	17.19
ENSG00000037474.14	NSUN2	protein_coding	chr5	6599239	6633291	-	17.36	22.03	17.73	17.13	24.35	20.37	13.07	15.42	11.85	19.77	20.48	20.05	11.88	14.32	18.23	21.67	25.27	19.26	24.33	10.32	8.295	16.68	16.2	22.76	16.96	16.71	13.1	16.07	6.82	13.41	22.21	22.19	25.94	19.22	20.71	24.39	21.24	18.87	20.59	17.22	27.59	17.05	10.99
ENSG00000037637.10	FBXO42	protein_coding	chr1	16246839	16352454	-	5.679	8.73	6.324	6.904	9.034	7.965	6.269	6.754	4.386	5.069	5.856	7.268	5.342	5.884	6.35	7.314	8.307	6.533	6.807	2.3	3.288	7.979	4.505	8.659	4.717	5.143	6.6	7.75	1.792	4.193	10.13	7.116	8.561	7.496	7.914	7.945	5.724	7.425	6.591	5.735	7.09	6.142	5.016
ENSG00000037757.13	MRI1	protein_coding	chr19	13764532	13774167	+	4.134	12.44	15.57	10.23	13	7.702	6.256	10.02	3.433	8.387	7.015	11.19	6.548	3.743	6.652	11.65	9.551	11.94	5.752	2.939	3.178	7.239	5.022	18.3	6.061	10.47	7.324	8.047	2.653	4.595	13.58	10.96	10.18	13.29	12.76	12.5	12.33	11.35	8.029	8.401	10.61	7.068	7.505
ENSG00000037897.16	METTL1	protein_coding	chr12	57768471	57772599	-	3.576	5.076	4.415	3.117	4.609	4.517	3.998	3.795	2.153	2.471	4.343	4.696	3.556	4.92	4.349	5.454	5.132	4.834	4.974	1.048	2.104	4.983	2.822	5.793	4.606	3.584	3.872	4.868	1.426	4.025	5.235	3.725	5.213	3.779	4.229	3.685	4.356	4.556	4.765	3.703	4.979	3.382	2.938
ENSG00000038002.8	AGA	protein_coding	chr4	177430770	177442503	-	4.133	4.994	6.294	6.539	6.469	5.129	5.949	5.325	6.683	5.183	4.73	6.252	4.769	4.504	4.669	5.157	7.779	7.534	6.132	2.998	4.817	5.041	3.127	7.325	7.321	4.376	4.274	5.302	3.595	4.069	6.821	6.223	4.938	6.636	10.88	6.316	6.756	5.847	4.994	4.646	6.703	6.04	4.465
ENSG00000038219.12	BOD1L1	protein_coding	chr4	13568738	13627723	-	6.976	9.916	7.436	7.352	8.294	5.558	5.542	6.687	3.981	5.796	5.116	8.743	4.837	8.274	7.996	7.939	10.48	5.909	7.741	2.749	3.455	7.656	6.191	8.218	5.068	6.209	5.423	8.556	2.392	4.319	12.78	7.606	7.586	9.035	8.706	7.2	6.811	6.444	6.741	7.932	6.63	5.145	4.021
ENSG00000038274.16	MAT2B	protein_coding	chr5	163503114	163519336	+	25.07	29.64	21.04	26.55	26.69	19.45	22.89	18.94	13.43	14.82	19.23	30.03	15.89	27.11	21.43	29.51	35.7	20.73	23.01	9.977	12.34	24.98	20.99	29.25	12.38	17.18	16.58	24.01	8.326	15.82	31.79	17.4	23.64	32.23	29.85	26.23	24.77	20.01	22.63	27.36	20.36	14.58	11.54
ENSG00000038358.14	EDC4	protein_coding	chr16	67873023	67884503	+	25.33	41.75	34.2	30.82	37.53	47.43	24.06	24.21	17.01	24.38	34.45	33.63	24.34	28.83	31.58	37.01	41.84	36.48	34.91	11.5	11.43	33.31	22.23	43.34	26.45	24.55	34.63	35.54	5.415	16.69	42.08	35.86	44.44	37.56	33.99	31.49	27.72	38.97	33.11	30.5	38.51	24.85	25.23
ENSG00000038382.18	TRIO	protein_coding	chr5	14143702	14532128	+	18.36	24.39	19.84	22.95	23.85	21.81	15.21	17.69	8.934	14	19.45	20.4	13.58	23.01	22.3	24.88	25.95	17.99	19.82	7.753	8.136	21.05	13.81	27.07	14.15	13.03	17.27	26.05	4.064	9.357	29.81	23.1	23.87	27.28	19.95	22.18	18.34	22.48	22.63	21.7	21.47	15.39	15.24
ENSG00000038427.15	VCAN	protein_coding	chr5	83471465	83582303	+	5.25	3.919	4.275	4.351	3.994	4.847	4.356	5.425	7.165	6.227	3.838	5.422	4.247	5.397	2.865	4.029	3.142	3.683	3.513	3.265	4.866	3.862	4.623	4.678	3.067	6.908	6.528	3.494	3.014	4.75	7.291	7.027	3.85	5.709	3.991	6.381	3.977	4.446	3.876	2.804	6.292	5.043	4.502
ENSG00000038532.14	CLEC16A	protein_coding	chr16	10944488	11182189	+	9.513	16.7	12.77	14.27	15.58	13.41	10.19	12.73	7.092	9.294	12.24	13.34	8.506	12.8	12.55	14.42	15.12	14.31	13.24	6.185	5.095	13.95	7.51	17.62	7.899	11.94	12.44	15.42	2.789	8.457	16.65	15.29	16.13	17.49	12.23	13.52	11.45	14.89	15.29	14.29	15.12	10.79	11.52
ENSG00000039068.18	CDH1	protein_coding	chr16	68737225	68835548	+	0.4067	1.372	3.55	0.2486	0.4227	0.5625	0.4124	0.4534	0.6164	1.234	0.3415	3.223	0.5703	0.152	0.8967	0.5768	2.844	2.172	0.606	0.3974	0.4164	0.7834	0.8592	1.892	3.912	0.3564	0.0999	0.2486	0.3507	0.1362	0.8101	0.555	1.638	0.6578	2.254	1.308	0.8808	0.7663	0.736	0.626	6.446	0.727	0.8865
ENSG00000039123.15	SKIV2L2	protein_coding	chr5	55307760	55425581	+	10.22	14.29	10.74	11.3	14.91	10.05	10.2	10.91	6.444	7.453	8.394	13.47	7.392	12.71	10.17	13.48	16.23	11.95	11.53	4.719	4.681	12.79	9.182	15.24	7.386	9.195	7.554	14.14	3.771	6.467	16.48	11.96	12.75	17.08	14.55	11.96	10.14	10.56	10.86	10.34	10.52	8.574	6.436
ENSG00000039319.16	ZFYVE16	protein_coding	chr5	80408013	80479350	+	11.16	26.17	11.39	15.36	19	11.91	9.396	13.21	10.64	14.12	10.51	12.69	9.021	7.378	13.7	12.23	14.14	26.44	13.9	8.819	7.477	14.53	7.257	22.55	21.21	10.36	6.73	8.044	6.194	6.98	16.95	16.98	17.54	19.58	13.91	20.01	14.63	12.82	13.14	8.726	14.89	18.78	13.31
ENSG00000039523.19	FAM65A	protein_coding	chr16	67518418	67546788	+	41.39	57.87	43.53	45.98	57.15	67.21	39.5	43.82	31.86	40.03	43.42	49.56	37.04	47.65	51.79	54.5	57.04	51.04	45.23	18.97	22.39	47.98	36.38	61.35	37.54	42.59	42.73	57.08	10.42	29.81	59.37	51.16	59.14	54.82	49.99	51.2	44.83	57.17	47.43	47.63	50.92	39.3	37.56
ENSG00000039650.11	PNKP	protein_coding	chr19	49859882	49867909	-	14.33	18.42	16.52	14.32	17.01	24.2	12.76	10.38	11.98	15.18	19.18	16.69	12.51	10.74	14.63	19.14	21.24	24.38	20.03	5.411	8.687	14.89	13.18	24.19	14.75	11.76	17.39	18.66	3.275	8.423	20.05	18.11	26.89	18.43	16.87	19.95	20.19	21.98	16.9	19.12	21.81	11.31	14.57
ENSG00000040199.18	PHLPP2	protein_coding	chr16	71644751	71724701	-	7.772	11.27	8.444	10.56	13.27	9.523	8.041	8.117	4.701	5.975	7.225	10.16	6.521	9.224	9.859	13.48	13.06	8.006	9.926	2.348	3.242	10.83	4.352	10.69	4.525	6.159	6.595	11.94	2.766	3.521	15.11	10.01	11.56	12.97	10.49	10.57	7.809	9.701	8.429	8.286	8.237	7.75	5.097
ENSG00000040341.17	STAU2	protein_coding	chr8	73420369	73747708	-	20.19	26.17	16.68	22.35	24.78	20.05	13.22	16.23	6.549	8.903	16.52	19.81	10.22	20.89	24.16	29.67	28.18	17.8	20.19	5.14	9.527	21.5	9.662	22.98	7.872	11.5	11.93	18.94	6.483	6.8	25.9	19.23	23.08	27.01	22.84	18.35	16.61	17.46	20.2	25.64	15.24	12.23	9.483
ENSG00000040487.12	PQLC2	protein_coding	chr1	19312326	19329300	+	9.487	14.31	11.7	11.35	12.67	14	11.98	9.165	7.673	12.48	10.89	11.03	10.16	8.289	10.4	10.45	13.86	13.06	11.32	6.98	5.918	12.31	6.642	17.05	9.661	9.035	11.69	15.37	2.474	7.903	12.51	12.69	13.42	12.27	11.87	13.18	13.42	14.52	12.11	9.864	15.3	12.4	10.53
ENSG00000040531.14	CTNS	protein_coding	chr17	3636468	3661542	+	5.676	8.769	5.849	6.786	5.185	6.124	7.26	6.225	6.004	8.31	4.497	7.599	4.54	4.542	4.506	3.993	7.04	7.841	6.363	5.046	4.897	5.93	6.697	8.138	7.759	5.538	5.637	6.1	1.799	4.329	6.916	7.618	7.683	6.97	6.076	6.618	6.908	7.597	4.646	4.316	8.465	6.331	6.598
ENSG00000040608.13	RTN4R	protein_coding	chr22	20241415	20283246	-	28.22	49.1	35.69	43.71	43.11	72.69	33.49	26.54	20.44	25.45	49.94	43.88	40.89	29.74	47.98	58.29	62.23	58.25	55.76	12.25	14.41	65.86	10.21	70.3	16.57	26.33	40	75.59	5.985	14.47	58.66	44.55	65.27	45.36	56.24	46.39	54.23	51.3	34.56	45.88	55.3	29.51	26.65
ENSG00000040633.12	PHF23	protein_coding	chr17	7235028	7239722	-	18.04	21.81	18.14	18.85	29.67	25.36	19.88	17.64	11.65	13.02	17.7	22.9	14.5	23.19	19.8	22.29	28.64	22.44	20.49	6.062	8.338	22.03	12.97	24.61	12.09	12.32	15.96	29.38	4.554	10.14	26.69	20.8	21.26	21.56	24.26	18.54	18.04	20.84	19.77	21.62	21.33	15.18	14.61
ENSG00000040731.10	CDH10	protein_coding	chr5	24487100	24644978	-	14.34	21.52	13.86	15.42	19.74	22.04	14.31	12.04	9.796	10.71	9.7	17.2	12.69	16.07	15.37	22.57	22.31	14.45	15.67	5.677	7.482	19.2	4.569	21.13	10.43	10.82	15.41	15.58	6.096	5.69	23.11	13.71	17.06	22.61	18.35	16.75	13.68	15.32	14.24	12.26	11.41	10.46	9.148
ENSG00000040933.15	INPP4A	protein_coding	chr2	98444854	98594390	+	16.82	21.99	16.14	16.68	21.22	16.92	12.89	14.21	5.828	8.353	12.98	17.58	10.16	17.89	18.89	25.77	25.28	13.69	18.42	2.878	6.021	20.18	8.734	20.51	7.359	11.03	10.82	19.44	4.711	5.148	26.63	15.93	19.05	21.59	18.18	14.46	13.24	15.34	17.1	20.36	13.28	10.88	8.38
ENSG00000041353.9	RAB27B	protein_coding	chr18	54717860	54895516	+	6.631	9.461	4.972	5.553	7.968	6.966	3.542	3.169	0.9165	1.466	4.16	5.796	2.491	8.798	8.289	12.72	13.22	4.148	6.545	0.7571	1.18	7.223	1.405	7.437	1.983	3.296	3.987	5.565	1.383	1.246	11.96	4.736	6.974	11.23	9.136	5.866	4.088	4.738	5.901	6.7	3.371	2.972	1.694
ENSG00000041357.15	PSMA4	protein_coding	chr15	78540405	78552419	+	14.51	20.41	16.87	17.38	20.76	22.82	14.81	12.71	8.585	9.597	15.72	20.28	13.8	17.34	15.62	23.45	25.17	17.71	18.83	8.089	6.964	20.3	12.66	23.4	13.53	10.95	14.46	22.42	5.752	6.937	19.47	18.64	20.17	22.3	23.03	18.61	16.03	16.78	18.18	16.13	17.18	15.08	11.42
ENSG00000041802.10	LSG1	protein_coding	chr3	194640788	194672477	-	9.303	15.06	12.56	9.741	16.17	12.42	9.072	9.886	7.247	8.386	10.77	13.68	8.537	12.95	10.84	14.79	14.88	11.87	12.43	5.45	4.973	14.5	8.784	14.76	11.01	8.663	9.06	16.5	3.168	7.509	14.67	13.69	20.11	13.5	14.27	13.81	13.09	13.68	12.12	12.64	14.62	9.936	7.56
ENSG00000041880.14	PARP3	protein_coding	chr3	51942345	51948867	+	16.16	22.88	19.36	18.12	18.77	14.25	15.04	17.72	16.21	19.96	17.27	17.07	14.56	12.91	17.47	17.25	19.12	20.45	19.36	8.146	11.82	18.49	16.38	22.75	14.14	17.52	17.33	26.58	7.388	15.33	21.88	16.33	19.12	20.57	20.24	16.95	21.78	20.54	18	17.54	16.45	15.93	16.81
ENSG00000041982.15	TNC	protein_coding	chr9	115019578	115118257	-	2.426	2.144	0.8461	0.5971	0.6206	0.458	2.523	0.4144	1.2	1.676	0.2735	1.76	0.8939	1.682	0.7492	0.4015	1.482	0.751	0.9942	0.5347	0.7402	0.2253	8.929	1.31	3.4	0.5769	0.3196	0.1918	0.3758	0.2102	1.853	1.115	0.9002	0.3324	1.5	1.109	1.724	0.6275	0.8041	0.2115	1.942	1.728	0.343
ENSG00000041988.15	THAP3	protein_coding	chr1	6624866	6634167	+	7.743	11.07	8.837	9.667	11.53	11.68	9.014	7.948	6.798	7.305	9.146	11.19	8.188	7.877	8.137	11.4	13.01	12.97	11.4	4.761	4.19	10.15	7.489	12.78	8.692	8.231	8.828	11.75	2.414	7.758	11	11.02	14.6	13.09	11.42	9.52	9.184	11.49	9.497	9.999	11.75	7.579	8.552
ENSG00000042286.14	AIFM2	protein_coding	chr10	70098223	70132934	-	4.066	6.932	6.421	5.066	6.753	5.809	7.447	6.433	5.456	6.592	4.594	6.003	6.365	3.959	4.489	6.273	7.54	8.682	3.826	2.991	3.364	4.804	4.352	10.39	5.573	7.53	5.591	6.133	1.87	6.853	8.068	7.183	8.232	8.117	5.955	9.284	6.586	6.242	4.098	3.938	7.633	7.122	4.248
ENSG00000042317.16	SPATA7	protein_coding	chr14	88384924	88470350	+	6.025	6.984	7.074	7.69	11.22	7.618	7.459	4.542	4.062	5.488	9.059	7.183	4.724	7.206	7.802	12.95	11.9	5.679	8.274	3.295	1.497	10.05	2.995	11.18	6.953	5.942	4.273	7.948	2.355	3.727	9.613	6.835	10.54	13.27	8.298	11.44	8.672	7.174	8.519	5.634	8.974	6.697	5.186
ENSG00000042429.11	MED17	protein_coding	chr11	93784227	93814963	+	3.227	4.87	3.542	3.911	4.564	3.797	3.182	4.945	2.472	2.91	2.82	3.71	3.044	3.233	2.742	3.87	5.162	4.188	3.632	1.757	1.956	4.246	2.91	4.952	3.242	3.161	2.659	3.632	1.299	2.877	5.745	4.263	3.791	4.424	3.613	5.159	3.502	3.472	3.139	2.785	3.61	3.673	2.53
ENSG00000042445.13	RETSAT	protein_coding	chr2	85342088	85354393	-	21.9	28.32	23.6	23.82	21.72	19.03	21.49	18.23	23.63	22.52	17.88	25.2	19.83	22.55	15.99	20.12	26.4	22.13	21.46	15.49	20.51	23.2	15.35	28.07	12.21	23.09	22.49	21.36	10.04	29.65	29.01	23.21	24.11	27.96	24.5	22.99	28.5	26.06	17.04	20.62	27.49	19.12	21.52
ENSG00000042493.15	CAPG	protein_coding	chr2	85394748	85418432	-	8.79	9.75	13.2	10.17	8.634	19.58	9.914	18.85	24.45	18.56	12.19	14.37	15.31	10.54	7.785	8.258	18.27	13.1	10.48	17.73	13.14	6.471	26.66	9.339	15.02	14.65	10.79	14.16	8.354	43.79	25.49	12.48	6.655	16.75	14.39	13.78	21.54	13.26	12.71	11.66	19.38	11.03	11.75
ENSG00000042753.11	AP2S1	protein_coding	chr19	46838136	46850992	-	92.41	153.2	123.8	107.3	101.5	189.2	98.73	92.22	58.28	66.46	118.5	128.8	92.05	108.1	123.9	160.3	150.9	147.1	128.1	50.93	43.88	130.7	59.4	161.5	72.56	79.44	108.7	165.5	23.11	55.23	126.8	96.84	142.3	133.3	160.4	103.1	117.5	120	105.8	127.1	120.4	89.38	81.83
ENSG00000042832.11	TG	protein_coding	chr8	132866958	133134903	+	0.185	0.1359	0.5771	1.117	0.8603	0.6206	0.03847	0.2863	1.919	3.545	0.2912	0.1035	0.9845	1.689	1.272	0.6547	1.213	0.1975	0.3551	0.151	0.1506	0.5928	7.224	1.484	0.5372	0.5302	0.4715	0.2489	0.3111	0.1349	0.6064	0.2262	1.111	0.1453	0.666	0.5499	2.139	0.4067	0.6686	0.5219	0.9151	0.1275	0.2736
ENSG00000042980.12	ADAM28	protein_coding	chr8	24294040	24359018	+	0.5866	0.2247	0.6834	0.5839	0.7087	0.3835	0.2445	0.2248	0.6875	0.4998	0.4393	1.081	0.3856	0.8031	0.8611	0.3238	0.4968	0.4666	0.6483	1.189	0.3964	0.4049	8.973	0.607	0.8066	0.1863	0.2441	0.2868	0.446	0.09288	0.6853	1.424	0.3699	1.649	1.186	0.2148	1.32	0.2613	0.8911	0.5325	0.737	0.2932	0.2094
ENSG00000043093.13	DCUN1D1	protein_coding	chr3	182938074	182985953	-	6.524	7.756	5.794	6.855	8.591	5.251	5.348	7.492	4.918	5.818	5.305	6.739	4.582	5.995	5.217	6.77	8.607	6.609	6.59	3.792	4.936	7.113	4.531	8.057	4.538	6.237	5.602	5.191	3.601	5.916	9.975	6.482	5.546	8.426	6.557	7.91	5.513	5.146	5.069	5.052	5.173	6.27	4.367
ENSG00000043143.20	JADE2	protein_coding	chr5	134524312	134583230	+	13.99	21.78	14.86	14.76	22.56	18.52	13	14.05	6.527	8.551	10.84	18.95	11.05	22.23	16.18	21.83	24.68	15.02	17.43	4.127	4.981	17.11	9.251	21.35	6.901	10.14	11.31	26.57	2.998	5.698	26.4	15.21	19.3	17.37	18.07	15.22	12.32	16.8	15.38	18.55	14.8	11.52	8.536
ENSG00000043355.11	ZIC2	protein_coding	chr13	99981772	99986773	+	11.96	5.463	19.81	7.094	7.427	2.789	11.62	12.63	12.09	9.971	4.865	26.78	10.11	6.139	4.073	5.153	12.94	6.74	7.74	13.36	9.611	17.57	15.58	10.93	5.221	11.54	12.4	7.875	3.736	16.04	12.84	9.91	4.764	9.409	11.05	12.83	11.03	9.74	5.641	6.43	33.46	8.841	7.753
ENSG00000043462.11	LCP2	protein_coding	chr5	170246237	170298227	-	2.355	3.117	2.406	4.068	3.209	2.832	3.428	3.859	2.973	2.086	2.635	5.103	2.388	6.884	3.622	4.654	4.66	1.597	3.047	1.254	1.371	3.93	5.303	3.397	7.094	2.374	2.771	3.464	1.734	1.243	3.663	2.589	3.303	3.052	3.794	4.894	3.321	3.252	2.42	4.732	2.596	2.44	2.601
ENSG00000043514.15	TRIT1	protein_coding	chr1	39841022	39883511	-	7.001	10.27	8.933	9.888	10.25	9.049	7.806	9.338	6.595	8.884	11.66	11.36	8.041	7.129	7.941	11.2	13.34	12.45	10.21	5.468	3.545	12.96	8.524	12.7	11.46	7.889	8.484	7.86	3.68	6.282	12.76	12.85	11.54	14.27	11.59	12.08	10.96	10.77	9.373	6.613	11.73	10.59	8.667
ENSG00000043591.5	ADRB1	protein_coding	chr10	114044056	114046908	+	10.71	12.93	13.78	13.62	13.15	12.72	12.33	13.17	7.132	8.442	21.07	15.98	12.39	13.19	11.99	15.3	14.43	10.37	13.51	3.845	4.846	13.96	7.683	17.19	5.696	11.8	10.91	19.32	3.328	7.687	16.46	10.85	13.67	12.26	15.99	15.75	13.19	13.63	12.66	14.36	13.87	10.2	9.125
ENSG00000044090.8	CUL7	protein_coding	chr6	43037617	43053945	-	9.43	15.71	13.94	11.34	15.6	18.01	8.836	8.668	7.309	8.952	9.444	14.42	8.347	11.89	11.39	14.2	15.76	15.14	12.62	3.466	4.52	12.32	7.308	16.86	6.489	9.85	12.09	14.17	2.284	7.308	17.39	12.53	15.28	15.78	13.95	10.81	11.21	14.96	12.89	13.66	16.43	9.259	9.372
ENSG00000044115.20	CTNNA1	protein_coding	chr5	138610967	138935034	+	42.46	57.17	43.42	40.19	47.27	34.07	44.52	45.74	38.42	40.74	34.21	47.67	32.22	43.18	33.01	46.07	54.61	52.92	41.47	32.22	33.33	36.5	61.23	54.02	56.28	43.47	38.96	48.22	21.85	43.73	61.39	48.25	43.78	51.3	44.33	46.74	45.51	45.53	35.93	39.01	49.59	36.97	34.16
ENSG00000044446.11	PHKA2	protein_coding	chrX	18892300	18984598	-	3.781	6.388	5.11	4.611	4.638	3.888	3.918	4.516	4.694	5.821	4.149	4.874	3.135	2.933	3.933	4.02	5.324	5.521	4.41	3.071	2.673	4.246	4.084	6.846	3.738	4.406	4.327	4.105	1.286	3.705	6.251	5.798	5.815	6.497	5.323	5.647	6.657	5.224	4.536	3.507	5.479	4.31	4.333
ENSG00000044574.7	HSPA5	protein_coding	chr9	125234853	125241330	-	79.57	72.18	58.16	48.94	63.26	120.3	65.25	50.42	94.21	54.51	42.17	85.04	51.42	136.3	57.53	71.97	109.8	51.82	62.46	20.45	32.13	61.46	41.21	61.05	88.55	57.7	56.87	69.48	41.63	46.76	85.61	50.3	65.39	56.43	80.45	58.81	51.84	52.59	44.5	48.68	66.23	54.67	36.61
ENSG00000046647.13	GEMIN8	protein_coding	chrX	14008279	14029893	-	8.378	12.03	10.45	8.941	9.532	8.341	9.358	9.978	9.626	12.38	8.386	12.22	7.922	7.429	8.833	8.702	12.65	11.63	9.214	5.986	6.285	9.591	6.398	10.93	11.92	8.089	9.546	11.02	3.589	12.92	14.69	10.15	9.567	13.61	9.215	10.79	9.898	11.24	9.064	7.898	9.973	10.75	8.666
ENSG00000046651.14	OFD1	protein_coding	chrX	13734745	13769353	+	6.543	11.23	7.525	7.329	9.295	8.498	7.698	8.479	9.453	8.703	6.479	7.399	5.923	3.146	6.555	6.681	8.02	11.09	5.909	5.698	4.039	6.777	6.61	9.586	12.83	7.91	6.224	5.293	3.505	8.271	8.917	9.293	8.824	11.27	8.646	11.02	9.117	8.304	6.36	4.871	9.091	10.68	7.219
ENSG00000046653.14	GPM6B	protein_coding	chrX	13771031	13938638	-	310.8	216.2	196.3	256.7	247.3	141.6	286.5	259	291.9	260.4	182.7	269.7	197.3	234.6	117.4	184.2	266.1	236.7	224.5	160.9	312.8	243.2	192	300.4	206.1	283.1	234.5	191.2	206.2	296.4	468.1	277.3	162.1	297.9	228.6	306.3	292.5	241.3	151.4	163.9	226.2	227.7	192
ENSG00000046889.18	PREX2	protein_coding	chr8	67952118	68237030	+	11.94	7.213	5.77	9.31	6.596	3.548	6.641	8.333	8.153	9.993	4.992	7.304	7.451	6.488	3.651	3.97	8.459	6.118	6.512	5.328	11.47	8.208	5.843	8.016	8.245	9.671	8.423	5.347	5.919	6.961	12.16	10.04	3.718	9.46	5.54	9.602	6.628	7.182	4.245	4.009	7.364	8.431	7.755
ENSG00000047056.14	WDR37	protein_coding	chr10	1049538	1132297	+	12.64	17.66	13.33	15.72	13.99	12.25	11.25	10.43	8.458	8.511	11.67	14.37	7.978	13.77	14.05	18.34	16.65	9.935	14.7	7	6.22	13.24	10.78	17.08	9.632	10.4	11.34	15.14	3.881	8.721	18.99	11.79	13.28	17.28	15.12	12	12	13.8	12.22	17.89	11.1	9.17	8.344
ENSG00000047188.15	YTHDC2	protein_coding	chr5	113513683	113595284	+	8.076	12.69	9.782	11.77	13.76	8.045	6.225	7.52	5.336	8.259	11.6	11.08	6.44	7.282	10.82	13.98	12.81	10.26	11.07	4.056	4.114	11.51	9.662	12.5	10.98	6.461	5.794	9.207	4.123	4.34	14.8	12.07	11.17	16.76	12.07	13.19	9.563	9.677	8.789	7.684	8.909	9.233	6.784
ENSG00000047249.17	ATP6V1H	protein_coding	chr8	53715557	53843558	-	60.93	87.65	89.09	84.11	95.93	92.21	69.91	78.49	27.97	34.22	73.06	92.8	53.95	102.9	80.89	120.8	115	69.87	90.22	18.83	24.64	98.15	42.29	96.98	31.87	71.34	56.32	103.7	26.02	40.5	134.7	81.13	91.23	137.2	104	87.91	68.23	84.5	87.48	91.55	69.43	52.31	44.04
ENSG00000047315.15	POLR2B	protein_coding	chr4	56978824	57030399	+	26.36	33.71	26.94	28.83	33.54	27.37	21.7	26.45	13.36	16.64	22.51	31.56	18.68	30.54	29.79	40.06	42.61	26.15	31.32	11.73	11.44	33.34	23.67	34.95	17.67	20.21	19.54	37.57	8.301	14.06	44.07	31.91	30.03	41.97	38.5	26.12	24.6	25.19	29.68	29.2	25.43	18.28	14.15
ENSG00000047346.12	FAM214A	protein_coding	chr15	52581321	52709817	-	5.068	5.616	4.561	4.239	5.992	3.722	3.976	4.856	3.45	4.52	4.829	4.972	3.351	3.226	3.461	5.05	5.389	4.557	4.533	3.741	3.515	5.545	5.094	5.535	3.973	4.002	3.459	4.173	2.613	2.938	7.34	5.358	5.092	6.861	4.685	6.825	4.726	4.515	4.896	3.598	4.483	4.447	2.687
ENSG00000047365.11	ARAP2	protein_coding	chr4	35948221	36244509	-	7.018	13.4	7.694	10.38	9.156	6.435	9.347	8.872	8.347	8.721	7.333	9.131	6.627	7.007	7.415	8.916	9.529	12.73	8.382	7.268	6.329	9.166	7.02	13.59	11.08	8.083	6.861	7.446	4.879	6.457	14.74	11.26	9.577	13.59	10.78	10.72	9.293	9.25	7.533	7.643	8.421	9.457	7.663
ENSG00000047410.13	TPR	protein_coding	chr1	186311652	186375693	-	11.75	14.46	13.21	12.47	12.88	10.81	10.56	12.87	10.24	11.62	8.841	14.03	8.384	12.74	10.7	13.14	16.76	11.32	11.8	7.941	8.31	12.36	13.74	13.74	10.81	12.78	11.37	13.91	5.701	11.48	20.28	14.86	11.49	15.7	13.77	12.64	12.7	12.77	12.04	11.92	13.41	9.614	8.58
ENSG00000047457.13	CP	protein_coding	chr3	149162410	149222055	-	0.8336	2.006	0.558	1.264	0.2549	0.1819	1.484	1.799	0.6504	1.117	0.7839	1.317	0.465	10.22	0.2144	0.2294	2.112	0.6146	0.1464	3.03	1.945	0.2026	7.402	0.3936	2.683	3.252	5.112	0.1217	0.6913	5.248	0.9997	0.8925	0.4139	1.252	0.813	1.588	1.934	0.642	1.193	0.2699	0.6652	0.5032	0.09382
ENSG00000047578.12	KIAA0556	protein_coding	chr16	27550152	27780369	+	5.439	8.956	7.839	6.903	8.72	7.848	6.02	6.814	5.351	6.621	6.487	6.652	5.579	5.928	6.959	7.555	9.463	9.238	7.16	4.622	3.537	6.939	3.935	11.15	6.133	6.273	6.785	7.705	1.774	6.359	11.32	12.7	10.06	9.725	7.302	7.754	7.829	8.713	8.083	6.318	8.743	6.203	5.832
ENSG00000047579.19	DTNBP1	protein_coding	chr6	15522801	15663058	-	20.75	20.22	18.71	21.26	25	24.95	16.73	22.31	12.77	16.66	20.22	18.89	15.32	24.37	16.71	21.91	27.03	27.39	20.77	10.52	14	20.46	19.4	26.13	11.79	18.06	19.76	25.11	6.944	15.13	25.6	21.86	22.67	19.02	19.23	16.68	16.25	19.62	18.57	23.46	20.61	16.54	16.09
ENSG00000047597.5	XK	protein_coding	chrX	37685759	37732130	+	2.952	4.298	4.065	4.718	5.08	2.5	3.802	3.6	0.8716	1.491	3.128	4.614	2.445	4.978	4.255	6.673	6.902	2.319	3.813	0.6098	0.8119	4.711	1.772	4.649	1.387	2.967	3.074	5.058	1.001	0.8798	6.59	2.837	4.478	7.779	4.632	3.599	3.126	3.479	3.937	4.569	2.384	1.956	1.187
ENSG00000047621.11	C12orf4	protein_coding	chr12	4487728	4538508	-	7.616	12.03	8.85	9.083	14.62	8.581	6.926	8.044	3.598	4.619	5.863	8.786	5.101	8.313	8.996	11.82	11.49	9.099	8.923	1.954	2.828	9.686	4.121	10.85	5.253	6.661	5.661	10.11	3.052	3.797	11.9	8.115	10.94	12.05	8.234	10.08	6.799	7.834	7.397	7.248	6.881	7.711	4.603
ENSG00000047634.14	SCML1	protein_coding	chrX	17737449	17754988	+	7.701	7.165	6.771	8.027	6.539	5.92	7.312	6.393	8.338	6.857	8.555	7.033	4.892	6.769	5.948	6.281	7.906	7.014	6.818	5.301	6.794	7.838	13.59	8.137	11.39	6.418	5.374	4.729	5.64	6.423	8.708	8.383	5.99	11.08	7.34	8.202	6.683	6.889	4.921	5.009	7.626	8.631	6.281
ENSG00000047644.18	WWC3	protein_coding	chrX	10015562	10144478	+	6.991	10.01	7.126	7.747	8.303	6.634	6.91	7.871	7.412	7.902	7.649	8.287	6.526	5.426	5.671	5.958	9.742	7.397	7.296	4.537	4.766	7.575	11.73	11.18	9.246	7.089	7.732	6.563	3.545	5.212	10.86	8.841	7.995	10.46	8.259	8.545	7.826	9.266	6.732	7.369	8.503	7.934	7.264
ENSG00000047849.21	MAP4	protein_coding	chr3	47850690	48089272	-	57.07	96.85	51.1	61.2	58.08	70.68	66.68	69.91	63.83	70.22	57.75	65.07	55.58	55.23	50.39	57.08	69.79	87.49	58.16	68.72	50.66	57.51	50.16	87.71	110.7	74.7	74.89	68.96	40.15	87.66	87.89	65.51	66.9	64.79	67.3	62.89	67.09	67.96	59.21	66.19	71.4	59.63	55.57
ENSG00000047932.13	GOPC	protein_coding	chr6	117560269	117602542	-	15.03	22.39	16.71	20.11	20.89	14.25	14.44	16.99	9.8	12.29	12.75	20.79	12.22	16.43	15.84	19.97	25.55	14.48	16.21	6.234	7.628	19.29	11.24	20.47	10.58	15.52	12.11	17.52	6.833	8.676	26.45	18.66	16.5	27.68	20.97	21.21	15.47	15.27	14.57	15.45	13.62	14.06	9.981
ENSG00000048028.11	USP28	protein_coding	chr11	113797874	113875570	-	5.505	9.215	6.762	7.524	11.77	8.507	5.777	7.091	3.67	5.172	7.144	6.42	5.007	4.785	6.306	7.402	8.291	9.655	6.064	1.914	2.396	7.281	4.378	11.15	5.004	5.54	5.357	6.669	2.407	2.876	9.625	8.752	9.922	10.66	6.647	9.512	6.394	8.299	5.986	4.634	7.634	7.579	6.174
ENSG00000048052.21	HDAC9	protein_coding	chr7	18086949	19002416	+	3.46	3.44	2.496	3.522	4.552	3.04	2.153	3.221	1.463	1.834	2.15	4.031	2.666	4.417	3.612	4.495	5.583	2.671	3.743	0.5475	1.136	3.515	1.938	3.836	1.42	2.139	1.84	3.803	1.626	0.9192	5.889	2.219	3.214	4.581	3.27	3.438	2.388	2.463	2.842	4.513	2.141	2.138	1.35
ENSG00000048140.17	TSPAN17	protein_coding	chr5	176647387	176659054	+	38.15	30.65	25.45	25.03	41.62	36.51	30.15	25.07	11.78	16.06	20.82	25.86	20.79	34.68	36.46	43.06	43.34	33.04	28.9	8.65	13.63	36.16	13.89	36.96	12.42	18.25	18.84	42.63	6.828	13.54	40.71	26.33	40.97	28.25	28.25	29.99	25.43	32.57	28.28	29.09	28.68	23.56	21.12
ENSG00000048162.20	NOP16	protein_coding	chr5	176383938	176388975	-	9.231	12.86	9.448	8.668	10.54	12.77	7.791	8.06	4.299	5.382	9.466	10.03	6.461	13.05	8.492	12.12	12.79	11.32	9.948	2.643	3.532	10.26	6.807	11.53	8.611	6.224	5.815	13.62	2.562	4.564	10.88	9.617	12.21	8.996	12.24	9.694	8.696	9.33	8.201	10.1	9.086	7.531	6.949
ENSG00000048342.15	CC2D2A	protein_coding	chr4	15469865	15601557	+	3.994	3.388	3.292	3.516	3.231	2.435	2.478	4.449	3.065	3.898	2.483	4.151	3.074	3.101	2.495	3.474	5.986	3.044	3.559	2.763	3.546	3.608	3.428	4.682	2.485	3.936	3.074	4.033	2.64	3.709	5.907	4.069	3.778	4.48	4.09	4.699	4.047	4.832	3.341	3.435	4.727	3.515	2.778
ENSG00000048392.11	RRM2B	protein_coding	chr8	102204502	102239118	-	9.716	10.55	6.396	10.5	10.02	6.376	7.599	8.536	5.44	6.051	6.695	10.78	6.333	9.987	8.08	10.2	12.01	7.178	8.876	5.11	5.783	9.761	9.744	9.772	6.932	7.771	5.57	7.469	4.522	6.837	13.66	8.455	7.728	13.25	9.356	11.38	7.843	6.987	6.912	8.973	7.475	6.73	5.138
ENSG00000048471.13	SNX29	protein_coding	chr16	11976737	12574289	+	4.686	6.549	5.559	5.212	4.885	4.039	4.013	4.876	4.814	3.885	3.837	4.505	4.529	5.366	3.731	4.736	5.921	5.696	4.984	4.744	4.001	5.453	5.044	6.302	4.709	4.8	5.745	6.882	2.267	4.576	7.534	5.652	5.558	6.586	5.717	5.147	4.394	5.268	4.957	4.442	6.572	4.102	4.393
ENSG00000048540.14	LMO3	protein_coding	chr12	16548373	16610594	-	44.01	59.18	43.68	54.04	62.04	41.45	47.12	47.79	26.65	29.61	36.93	53.22	40.46	68.48	45.05	77.75	76.88	47.36	53.91	18.82	30.35	63.74	33.34	64.21	23.83	38.75	34.07	58.89	27.9	26.74	93.77	47.17	48.92	68.68	60.99	50.74	43.48	47.86	44.84	45.64	41.8	37.82	25.53
ENSG00000048544.5	MRPS10	protein_coding	chr6	42206801	42217865	-	21.2	24.77	20.33	21.97	25.9	21.85	20.07	21.05	11	14.86	17.03	24.48	16.55	23.04	20.71	29.41	32.55	22.87	22.27	8.35	10.85	24.79	16.68	25.18	12.67	19.17	16.61	27.8	9.063	15.65	27.1	23.09	22	29.04	24.15	22.31	19.41	20.57	19.7	24.46	16.37	14.54	10.48
ENSG00000048545.13	GUCA1A	protein_coding	chr6	42155406	42180056	+	1.237	3.04	1.776	2.732	2.514	4.059	1.413	1.757	1.399	2.167	2.337	1.298	1.442	2.043	2.676	2.961	3.101	6.396	2.355	0.3922	1.025	2.527	0.7512	2.947	0.9987	2.92	2.314	2.01	0.7213	1.226	2.767	1.638	1.857	2.076	1.449	1.752	0.3993	2.102	0.9224	1.556	1.775	1.259	0.6863
ENSG00000048649.13	RSF1	protein_coding	chr11	77659996	77821017	-	6.359	6.79	5.722	6.402	5.754	4.527	5.711	5.836	4.667	5.269	4.694	7.431	5.27	6.831	4.632	5.866	8.461	5.084	6.039	3.377	4.269	6.847	5.794	6.689	4.536	6.099	5.393	6.664	3.266	4.911	10.29	6.654	5.622	7.523	6.985	7.105	5.886	6.07	4.91	5.247	6.275	5.07	4.272
ENSG00000048707.13	VPS13D	protein_coding	chr1	12230067	12512047	+	10.24	16.91	14.52	11.51	13	13.94	8.155	9.087	6.37	8.215	11.09	12.5	7.455	12.42	12.06	12.69	16.04	11.62	12.37	4.698	5.368	13.68	10.63	16.67	7.269	8.442	10.08	12.76	3.277	5.617	17.46	15.71	14.08	18	13.24	12.26	10.48	13.01	15.2	12.99	12.33	8.894	9.025
ENSG00000048740.18	CELF2	protein_coding	chr10	10798397	11336675	+	30.83	45.34	31.47	38.86	46	30.94	33.59	28.4	15.05	19.62	26.52	38.15	24.54	36.35	38.53	52.1	52.74	27.37	37.43	6.524	14.01	37.62	15.29	43.58	17.35	24.49	22.58	39.33	10.3	11.44	59.53	29.19	35.23	47.14	42.69	36.15	27.92	35.98	32.59	30.71	25.78	23.17	14.76
ENSG00000048828.16	FAM120A	protein_coding	chr9	93451722	93566107	+	19.39	20.03	18.14	17.05	21.59	16.42	17.6	19.11	14.34	16.89	14.32	23.57	15.42	18.44	15.63	20.21	25.81	16.47	17.55	7.089	12.2	18.88	17.73	21.76	15.36	19.66	15.18	15.75	9.212	14.49	29.4	16.6	17.41	20.07	21.62	21.28	19.39	18.36	15.09	15.95	17.84	15.03	10.64
ENSG00000048991.16	R3HDM1	protein_coding	chr2	135531455	135725270	+	55.8	85.96	67.86	74.19	112.9	69.83	55.74	59.35	21.75	35.81	66.71	72.1	46.48	66.57	82.18	127.4	89.97	84.29	78.28	9.155	16	77.96	22.58	102.3	33.89	36	35.73	88.1	21.21	14.45	114.5	73.12	86.99	90.47	75.49	92.01	72.63	77.66	69.99	71.31	62.83	53.85	35.95
ENSG00000049089.13	COL9A2	protein_coding	chr1	40300487	40317294	-	15.06	51.63	17.78	20.64	20.81	31.32	15.81	18.82	33.6	39.47	24.67	21.45	20.38	8.394	24.52	17.94	23.67	65.86	25.08	27.64	16.78	27.99	19.69	45.61	58.61	24.16	23.81	20.42	8.185	18.45	27.1	30.72	46.42	30.98	30.43	27.21	34.37	26.76	27.8	23.21	35.44	37.82	30.25
ENSG00000049130.14	KITLG	protein_coding	chr12	88492793	88580851	-	6.38	5.84	6.918	8.591	9	4.927	5.965	7.57	2.996	2.838	5.055	9.853	4.489	9.1	6.293	11.14	11.44	4.064	7.707	0.9023	2.401	9.144	4.634	8.607	4.634	5.768	4.242	7.789	3.8	2.896	15.89	4.501	5.817	9.481	7.994	8.117	6.748	5.518	5.621	10.78	5.259	4.473	2.64
ENSG00000049239.12	H6PD	protein_coding	chr1	9234775	9271337	+	4.436	8.58	5.921	6.655	5.374	4.145	6.083	6.553	5.135	7.684	6.543	6.232	5.327	5.714	4.472	4.418	8.145	7.771	5.746	6.607	4.334	5.389	8.382	8.325	7.779	6.718	6.887	5.018	2.12	7.197	8.54	7.327	8.085	7.577	5.723	6.386	7.291	6.996	5.398	4.258	8.424	5.931	5.183
ENSG00000049245.12	VAMP3	protein_coding	chr1	7771269	7781432	+	31.37	47.65	32.31	31.67	36.65	28.53	35.32	37.72	37.03	38.42	31.5	32.53	28.72	26.13	22.56	24.43	39.52	52.74	29.85	37.24	30.97	30.93	47.87	44.22	51.32	36.15	36.33	30.03	26.25	55.15	42.79	39.02	35.05	40.49	34.4	47.76	36.74	35.69	25.59	22.81	37.86	40.23	32.13
ENSG00000049246.14	PER3	protein_coding	chr1	7784320	7845177	+	12.47	13.75	11.34	15.43	13.26	9.51	13.02	14.16	12.26	17.23	12.41	14.54	12.09	9.145	9.512	9.093	16.83	11.34	13.71	8.606	12.09	17.29	15.3	19.38	13.16	13.52	12.71	14.55	6.866	10.28	22.43	14.56	12.61	18.34	17.32	17.51	16.16	11.69	8.106	13.35	19.42	10.99	9.447
ENSG00000049283.17	EPN3	protein_coding	chr17	50532543	50543750	+	0.7518	1.894	2.983	2.434	1.846	2.284	4.493	4.18	1.047	1.351	3.336	4.053	1.553	2.221	3.365	3.194	2.291	1.504	3.044	0.1833	0.9224	4.077	1.416	2.617	0.5246	4.364	1.772	4.529	0.3138	1	2.158	4.463	2.681	4.934	3.116	2.551	3.01	2.569	3.528	4.511	2.562	1.374	5.349
ENSG00000049323.15	LTBP1	protein_coding	chr2	32946972	33399509	+	3.804	2.766	4.252	2.204	1.696	1.634	2.252	2.044	3.763	3.296	1.655	4.294	1.885	4.105	1.415	1.67	24.28	2.107	1.895	2.531	4.599	1.42	28.87	2.489	4.209	2.321	1.961	2.094	1.591	1.166	3.815	2.736	1.818	2.532	2.518	3.959	4.632	2.39	2.316	1.833	5.926	4.752	2.21
ENSG00000049449.8	RCN1	protein_coding	chr11	31816384	32105755	+	12.89	7.854	14.92	12.53	15.21	8.097	15.21	16.6	10.06	7.619	7.89	17.34	9.988	21.93	9.384	19.17	16.59	8.274	12.18	6.034	7.571	13.11	13.32	12.06	7.975	14.47	9.115	18.41	6.802	9.044	27.14	14.24	9.075	13.8	9.946	11.29	10.38	11.41	9.639	12.32	10.02	9.024	8.114
ENSG00000049540.16	ELN	protein_coding	chr7	74027789	74069907	+	12.37	6.286	10.51	6.613	9.304	4.96	5.926	5.116	13.23	13.84	4.971	18.93	9.767	4.017	5.993	8.208	28.02	8.099	8.165	2.833	8.072	5.44	31.14	11.05	5.017	9.838	6.262	6.831	2.777	3.266	11.7	8.296	6.231	7.282	10.7	12.36	19.96	8.473	6.227	7.657	21.11	16.04	7.536
ENSG00000049541.10	RFC2	protein_coding	chr7	74231499	74254458	-	10.74	16.16	12.32	13.48	14.37	12.53	11.33	10.06	6.846	7.511	9.749	13.68	8.71	13.72	11.41	15.39	15	13.82	13.85	5.074	5.845	11.54	12.44	16.01	8.937	9.681	10.3	17.27	3.076	8.645	13.73	12.51	14.48	14.05	13.48	10.28	10.32	11.95	12.4	12.77	12.2	9.075	7.218
ENSG00000049618.22	ARID1B	protein_coding	chr6	156777432	157210779	+	3.925	5.208	4.172	4.907	5.093	4.185	3.297	3.798	2.847	3.127	3.532	4.949	2.868	4.225	3.767	4.494	5.881	3.932	4.095	1.573	1.993	4.34	3.422	5.391	2.821	3.523	3.4	4.15	1.282	2.45	5.776	3.896	4.147	5.411	4.606	4.428	4.363	4.419	3.748	4.229	4.375	3.128	2.678
ENSG00000049656.13	CLPTM1L	protein_coding	chr5	1317744	1345099	-	24.94	35.23	29.99	28.59	37.94	37.25	24.91	26.17	17.08	20.05	27.29	34.79	23.77	31.34	29.51	39.29	44.39	32.44	29.76	11.01	13.3	33.09	21.72	39.12	22.97	21.79	26.31	35.5	8.028	15.96	39.08	28.72	38.1	31.94	32.85	30.19	27.24	32.4	27.49	31.63	29.69	22.96	21.88
ENSG00000049759.17	NEDD4L	protein_coding	chr18	58044367	58401540	+	10.98	13.77	13.42	14.95	18.4	12.99	12.45	12.15	5.634	7.77	13.18	13.6	11.21	17.56	13.77	19.4	17.44	11.78	13.89	3.597	5.771	14.99	6.677	15.4	7.447	10.94	9.577	16.08	4.608	5.981	22.42	13.61	15.13	18.37	14.4	14.81	10.71	13.28	12.34	12.33	10.59	11.41	7.763
ENSG00000049769.12	PPP1R3F	protein_coding	chrX	49269843	49301461	+	34.66	45.27	35.43	34.51	40.85	52.12	27.62	31.19	16.83	25.26	33.87	37.36	22.44	41.19	41.84	51.51	45.56	44.33	39.86	9.631	19.53	39.44	22.48	53.39	20.41	29.5	35.24	46.25	7.403	17.37	44.9	40.44	44.65	42.68	46.92	30.94	33.88	37.83	43.59	49.5	36.72	26.08	27.12
ENSG00000049860.13	HEXB	protein_coding	chr5	74640023	74722647	+	13.74	17.07	15.07	15.66	15.89	18.11	13.36	12.59	9.73	9.956	13.03	21.41	12.02	13.54	13.15	20.54	24.78	11.31	14.99	6.931	7.154	15.9	16.49	16.2	11.32	11.77	12.76	14.96	5.788	7.5	19.69	14.41	15.69	18.43	17.93	14.41	14.57	13.44	12.35	14.51	15.66	12.21	9.328
ENSG00000050130.17	JKAMP	protein_coding	chr14	59484443	59505404	+	18.37	22.04	17.71	19.11	20.74	18.92	17.66	17.48	10.93	14.32	13.84	20.84	12.54	16.27	16.42	22.91	24.72	21.13	18.27	9.74	10.97	22.46	12.14	24.29	11.49	13.11	13.84	20.3	6.508	11.92	25.77	19.56	20.7	24.01	21.72	22.3	17.56	19.92	15.99	15.57	18.23	15.85	13.13
ENSG00000050165.17	DKK3	protein_coding	chr11	11963106	12009769	-	190.8	298.5	315.4	232.2	313.5	305.1	291.4	265.8	189.1	157.3	224	305.4	195.4	291.2	255.4	345.6	392.4	275.9	283.8	92.5	141.5	286.8	152.8	332.4	137.1	283.5	247.7	354.9	92.29	169.1	462.3	277.7	302.5	395.6	338.8	236.8	239.7	264.7	232.4	313	250.9	171.1	146.3
ENSG00000050344.8	NFE2L3	protein_coding	chr7	26152240	26187125	+	1.594	2.571	1.938	2.07	3.414	1.896	1.557	1.311	1.52	2.157	2.716	1.863	1.392	0.9747	1.743	2.159	1.954	2.968	2.245	1.202	0.9095	3.169	2.04	3.582	2.206	0.9698	1.878	1.639	0.8538	1.026	2.938	3.467	2.921	2.855	1.859	3.524	2.28	2.357	1.708	0.9379	2.244	2.837	1.979
ENSG00000050393.11	MCUR1	protein_coding	chr6	13786557	13814568	-	13.04	16.64	9.817	12.88	11.7	11.61	12.28	10.07	12.82	11	10.62	15.23	8.537	14.16	11.32	15.52	16.41	12.32	14.34	5.272	9.922	14.31	12.66	14.64	9.744	9.689	11.78	14.18	8.111	10.43	17.85	11.67	11.36	15.38	15.66	12.61	14.53	13.18	9.904	13.82	10.51	8.028	10.01
ENSG00000050405.13	LIMA1	protein_coding	chr12	50175788	50283546	-	7.637	7.351	7.782	5.77	6.856	4.734	4.941	5.636	6.389	8.12	5.785	7.618	5.154	4.329	5.104	5.736	9.684	8.669	5.243	5.502	6.266	9.462	10.39	7.267	10.33	5.796	4.54	4.897	3.572	5.959	7.414	8.212	6.806	7.779	6.22	8.164	7.889	6.77	6.293	4.424	10.4	8.621	5.757
ENSG00000050426.15	LETMD1	protein_coding	chr12	51047962	51060424	+	20.64	30.56	25.13	26.83	27.7	22.42	24.62	24.11	14.77	18.83	20.59	24.43	18.95	23.68	20.66	31.07	31.61	28.78	21.48	13.54	14.01	27.1	20.13	29.46	16.03	23.51	19.71	32.1	10.62	18.38	33.5	22.88	30.68	33.09	27.1	24.12	21.59	23.97	21.79	22.62	23.85	21.65	16.89
ENSG00000050438.16	SLC4A8	protein_coding	chr12	51403073	51515763	+	11.58	20.18	12.81	14.69	18.4	13.43	9.869	9.97	3.658	7.834	12.61	13.98	7.819	13.67	16.49	17	14.71	12.11	14.45	3.388	3.356	14.06	3.846	15.67	7.328	7.425	8.704	14.4	2.741	1.991	15.5	15.43	15.59	19.16	13.58	13.88	9.634	13.35	15.22	13.1	8.974	12.24	9.552
ENSG00000050748.17	MAPK9	protein_coding	chr5	180233143	180292099	-	37.94	55.18	36.22	45.71	47.5	47.21	28.15	28.11	12.67	19.57	36.29	42.03	25.97	41.7	49.06	68.43	59.76	39.16	42.68	7.14	12.94	50.7	19.39	50.89	19.11	23.71	27.52	50.08	11.69	10.62	58.32	38.17	49.76	53.42	54.71	37.35	35.18	36.64	42.12	48.08	29.39	25.4	20.91
ENSG00000050767.15	COL23A1	protein_coding	chr5	178237618	178590555	-	6.861	7.702	7.922	6.102	9.692	5.764	5.905	4.665	4.735	6.345	4.853	7.172	6.503	6.93	7.993	11.44	11.13	10.85	8.53	2.684	3.512	8.096	3.541	11.26	5.323	6.972	5.022	8.531	1.964	6.623	14.04	10.5	10.47	9.5	6.263	8.368	6.842	8.564	6.308	6.615	10.48	6.163	4.86
ENSG00000050820.16	BCAR1	protein_coding	chr16	75228198	75268053	-	13.48	22.64	18.15	16.87	20.23	25.82	16.31	14.46	12.88	15.4	18.03	19.06	15.72	19.2	19.82	23.71	25.4	26.05	20.05	7.424	7.44	21.97	15.9	25.78	23.88	17.14	16.31	27.12	3.328	10.23	27	18.57	22.54	18.4	22.36	18.06	19.22	21.13	18.95	18.1	23.28	14.11	13.95
ENSG00000051009.10	FAM160A2	protein_coding	chr11	6211335	6234711	-	13.23	20.8	17	15	19.39	17.05	11.37	12.49	9.767	15.03	12.47	18.72	11.35	14.5	15.29	18.44	22.79	17.22	18.05	5.928	5.122	17.15	9.3	21.71	11	13.33	15.57	16.24	3.012	10.59	24.15	18.34	18.56	20.25	18.11	14.8	15.2	17.54	16.06	14.54	19.87	12.97	9.35
ENSG00000051108.14	HERPUD1	protein_coding	chr16	56932048	56944863	+	33.35	33.5	38.82	34.16	36.36	51.18	31.16	28.18	23.83	29.42	35.34	44.84	26.52	41.43	27.26	36.32	62.69	35.27	34.5	42.03	21.41	42.72	44.53	49.95	21.94	26.8	30.48	41.75	16.26	23.45	41.95	41.11	47.82	39.74	47.53	40.78	32.51	32.83	40.6	38.4	50.91	35.13	26.17
ENSG00000051128.18	HOMER3	protein_coding	chr19	18929201	18941261	-	13.29	14.6	8.981	11.96	11.8	15.55	12.2	8.877	20.52	17.53	10.43	13.34	13.27	6.895	9.164	8.861	13.54	16.21	16.09	9.592	11.17	14.43	18.62	16.34	24.72	13.34	9.204	13.84	4.887	12.12	16.3	9.904	12.11	11.13	16.42	14.59	16.59	16.69	12.08	14.31	14.56	11.34	16.48
ENSG00000051382.8	PIK3CB	protein_coding	chr3	138652699	138834938	-	13.27	19.95	13.8	16.37	19.9	14.67	11.44	12.11	5.106	6.854	12.01	15.67	8.256	16.6	16.4	22.86	22.75	13.9	16.54	3.482	4.476	18.1	7.444	18.28	6.015	9.514	9.286	18.65	4.453	4.342	21.15	13.99	17.9	22.04	17.55	14.46	12.07	13.5	14.97	18.67	11.2	10.38	7.849
ENSG00000051523.10	CYBA	protein_coding	chr16	88643283	88651152	-	3.945	4.914	5.362	3.415	2.622	4.551	3.526	3.876	6.286	5.249	5.192	10.05	4.122	8.039	4.211	3.416	4.79	4.299	4.58	5.135	5.743	3.052	34.31	6.124	7.319	4.164	3.47	3.3	1.912	3.774	4.205	3.781	2.876	7.505	6.913	3.487	9.687	2.985	4.929	6.346	7.728	3.2	2.641
ENSG00000051596.9	THOC3	protein_coding	chr5	175917873	176034680	-	3.844	6.604	4.507	5.596	3.92	6.389	4.286	5.156	2.251	1.569	4.367	4.918	2.235	5.893	6.569	7.416	8.079	5.899	5.09	0.5662	1.355	3.681	2.122	5.018	1.693	6.471	3.397	5.174	0.8004	1.395	5.568	6.014	3.922	5.895	3.626	3.423	8.089	5.006	3.687	5.262	2.945	1.971	3.514
ENSG00000051825.14	MPHOSPH9	protein_coding	chr12	123152320	123244014	-	2.383	4.549	2.861	3.599	4.853	2.321	1.947	2.614	1.635	2.388	2.492	2.914	1.782	2.331	2.725	3.195	4.032	2.814	2.954	0.7462	1.097	2.775	1.636	4.641	1.989	2.363	2.25	2.646	0.8365	1.199	5.093	3.245	3.08	4.85	3.189	3.374	2.471	3.27	2.469	2.371	2.84	2.506	1.761
ENSG00000052126.14	PLEKHA5	protein_coding	chr12	19129752	19376400	+	4.426	6.28	5.675	6.669	8.996	5.277	4.876	5.732	1.798	2.962	5.621	7.139	3.532	5.652	6.273	10.24	7.353	6.369	6.246	0.8452	1.168	5.809	3.006	7.314	2.711	4.278	4.279	6.362	2.431	1.113	9.985	6.689	6.908	9.608	7.032	7.586	5.497	6.275	5.258	5.84	5.663	4.468	3.126
ENSG00000052723.11	SIKE1	protein_coding	chr1	114769479	114780685	-	7.266	7.145	5.262	5.96	7.878	4.878	5.219	5.685	3.509	4.902	4.423	6.327	4.397	5.538	4.613	6.707	7.701	5.233	5.958	2.957	3.631	5.84	6.456	7.055	3.962	5.485	4.394	5.809	2.774	4.243	8.13	5.79	5.75	7.787	6.955	7.268	5.501	5.984	4.599	5.324	4.993	4.956	3.824
ENSG00000052749.13	RRP12	protein_coding	chr10	97356701	97426076	-	7.355	14.49	9.322	9.601	12.29	15.38	8.815	7.409	4.901	6.114	10.14	10.48	7.443	9.99	12.07	10.13	10.2	8.487	10.2	2.399	3.042	12.69	4.424	11.57	6.576	7.003	8.854	11.1	1.497	4.705	13.34	12.17	16.2	10.33	11.86	9.502	8.322	11.71	11.59	11.22	10.97	8.07	8.466
ENSG00000052795.12	FNIP2	protein_coding	chr4	158769138	158908049	+	7.064	9.723	6.677	8.044	9.136	6.366	7.91	7.367	3.509	4.551	6.924	8.065	4.977	10.93	7.091	9.741	11.76	6.712	7.696	2.576	3.255	9.477	6.076	8.755	9.505	5.859	4.321	7.096	3.061	2.973	13.3	6.1	7.329	10.9	9.14	8.362	6.5	5.725	7.183	8.449	5.938	5.766	4.782
ENSG00000052802.12	MSMO1	protein_coding	chr4	165327623	165343160	+	37.3	48.22	39.77	56.82	48.6	39.81	52.13	26.2	52.44	49.19	30.56	47.32	35.02	43.23	34.53	47.82	63.04	50.15	48	8.483	37.08	57.64	30.04	67.4	38.46	44.04	33.85	30.18	29.5	33.44	59.25	36.29	44.17	60.96	49.97	45.03	56.17	48.89	35.13	41.36	51.33	34.73	37.88
ENSG00000052841.14	TTC17	protein_coding	chr11	43358932	43494933	+	10.04	13.68	10.29	11.56	13.13	10.49	9.279	9.671	8.474	10.54	9.815	12	7.708	8.324	9.497	11.48	14.03	10.82	10.35	7.179	5.467	11.09	11.1	14.11	10.08	8.883	9.3	10.41	3.547	8.529	13.53	13.07	12.05	15.35	10.61	12.55	11.46	11.83	8.634	7.978	12	11.67	9.714
ENSG00000052850.5	ALX4	protein_coding	chr11	44260444	44310166	-	0.2693	0.1867	1.607	0.0718	0.2364	0.1096	0.1048	0.1205	0.1833	0.171	0	1.954	0.1131	0.1799	0.1723	0.09031	5.529	0.1798	0.1056	0.05781	0.1455	0.1108	1.807	0.05423	0.1525	0.1216	0.08925	0.205	0.06144	0.1021	0.1425	0.1479	0.05703	0.04421	0.4883	0.5904	0.3893	0.07371	0.113	0.2092	2.759	0.3847	0.06123
ENSG00000053108.16	FSTL4	protein_coding	chr5	133196455	133612564	-	4.663	9.328	13.44	7.277	9.807	9.891	4.916	4.067	1.994	3.531	7.066	8.926	4.393	6.38	8.194	11.45	12.36	6.516	9.032	0.837	1.187	7.543	3.006	8.826	2.909	4.242	5.39	7.767	1.453	1.56	10.13	8.019	10.05	10.38	10.09	5.985	6.202	7.249	8.266	7.344	14.53	4.605	5.547
ENSG00000053254.15	FOXN3	protein_coding	chr14	89124871	89619149	-	6.07	5.777	4.305	4.791	4.492	4.26	4.996	4.189	4.305	4.478	3.32	6.498	3.893	5.54	4.388	4.841	8.213	3.737	4.376	2.741	3.798	6.162	9.587	5.288	3.588	4.171	4.377	5.328	2.732	3.031	7.141	4.764	4.114	5.592	5.326	5.626	4.904	5.157	4.344	5.385	5.285	3.738	3.265
ENSG00000053371.12	AKR7A2	protein_coding	chr1	19303965	19312146	-	34.46	39.14	36.34	31.85	31.51	38.52	26.8	35.69	44.39	33.85	30.75	43.65	32.24	31.02	25	29.87	40.65	26.66	36.99	28.56	31.66	35.28	25.81	46.67	30.3	45.19	39.22	36.92	18.81	54.17	49.78	36.88	29.48	41.87	36.65	39.71	40.35	42.3	27.69	37.02	46.31	35.59	31.23
ENSG00000053372.4	MRTO4	protein_coding	chr1	19251553	19260128	+	21.8	34.26	24.44	27.9	34.91	27.73	24.45	20.49	13.17	17.53	25.25	27.39	19.02	27.09	29.73	34.56	38.12	30.13	31.06	8.82	10.47	31.56	15.49	36.42	17.1	21.35	22.25	29.97	8.516	17.15	34.69	29.48	36.05	24.37	33.13	29.77	22.27	33.69	30.4	28.81	27.97	19.89	18.46
ENSG00000053438.8	NNAT	protein_coding	chr20	37521215	37523693	+	174.2	235.5	205.3	131.6	201.2	271	95.32	107.5	47.37	89.78	151.5	271.6	162	265	219.2	266.6	237.6	178.1	224.2	22.6	56.93	169.2	57.35	198.4	87.98	71.47	111.9	361.6	47.24	32.9	268.7	98.4	189.2	143.6	252.7	153	173.5	181.2	195.1	194.3	217.5	120.5	74.75
ENSG00000053501.12	USE1	protein_coding	chr19	17215346	17219829	+	23.12	28.52	22.51	20.87	21.58	34.73	21.05	19.23	17.62	21.07	25.72	27.83	21.1	21.26	22.21	22.57	24.72	34.69	24.96	12.4	13.94	22.01	12.96	33.11	20.99	17.19	21.85	27.2	7.287	13.85	23.12	23.33	30.24	19.42	24.13	20.49	24.65	27.26	22.24	25.1	27.3	19.98	19.89
ENSG00000053524.12	MCF2L2	protein_coding	chr3	183178043	183428778	-	38.94	28.35	31.94	37.3	30.18	30.3	41.48	45.05	46.37	50.54	38.11	31.13	27.34	32.86	33.36	33.86	29.35	26.18	22.89	26.77	29.4	24.47	30.94	36.32	25.42	35.43	36.61	34.46	19.71	60.85	37.18	46.29	34.4	43.93	26.42	38.24	41.29	41.08	39.89	51.66	27.43	18.1	30.72
ENSG00000053702.14	NRIP2	protein_coding	chr12	2825348	2835544	-	6.307	11.07	6.987	7.02	9.159	7.443	5.233	3.487	2.883	5.141	5.709	9.964	5.07	4.144	6.116	8.23	12.92	11.6	7.866	2.998	2.044	9.833	5.04	10.93	6.473	4.259	5.07	8.411	1.758	2.581	6.582	5.108	9.359	6.351	8.928	6.354	7.364	8.178	6.48	8.309	8.999	8.588	8.473
ENSG00000053770.11	AP5M1	protein_coding	chr14	57269009	57298742	+	6.375	7.385	5.887	7.663	8.085	4.607	6.122	5.409	3.149	3.928	4.966	6.309	4.025	6.596	5.738	8.666	9.38	5.804	6.313	1.955	3.252	7.436	5.204	7.231	3.838	5.131	4.003	6.971	2.484	3.6	9.583	6.229	6.329	10.54	7.369	6.932	5.461	5.34	6.104	6.334	4.894	4.67	3.591
ENSG00000053900.10	ANAPC4	protein_coding	chr4	25377213	25418498	+	16.22	22.46	14.76	17.94	21.41	18.28	15.79	15.18	11.38	17.08	17.48	14.63	13.82	9.772	14.87	22.54	20.02	24.71	17.97	10.67	7.878	18.53	11.34	25.23	20.06	12.35	14.4	16.81	7.078	13.15	19.76	27.39	22.91	25.94	16.36	25.95	17.36	17.88	15.69	10.65	16.88	22.63	13.36
ENSG00000054116.11	TRAPPC3	protein_coding	chr1	36136570	36155964	-	18.63	25.01	22.19	20.98	28.31	24.73	19.22	19.08	12.13	14.28	17.49	24.4	16.24	20.65	19.96	28.73	31.3	23.49	22.9	9.002	7.921	22.9	17.17	31.21	15.25	14.09	16.72	27.96	6.545	10.15	27.68	20.59	27.25	23.83	26.85	21.68	19.62	22.57	20.6	20.35	22.86	18.52	15.26
ENSG00000054118.13	THRAP3	protein_coding	chr1	36224416	36305357	+	27.06	40.82	34.9	32.82	37.02	28.2	29.99	30.71	23.02	28.19	27.8	39.5	24.78	32.34	29.04	31.04	39.81	33.04	37.09	14.76	16.48	34.91	32.45	41.79	27.62	28.24	27.43	32.63	10.69	26.81	45.75	32.66	30.56	35.28	38.08	36.26	33.29	34.61	32.32	30.32	35.49	27.26	20.83
ENSG00000054148.17	PHPT1	protein_coding	chr9	136849091	136850942	+	55.82	58.17	59.97	45.93	53.5	81.3	53.33	53.78	59.23	56.2	58.93	63.19	53.1	48.61	44.42	60.89	71.84	63.66	57	47.52	40.54	56.6	56.15	77.79	48.76	53.35	57.26	73.44	22.89	64.79	66.04	55.25	63.23	54.86	61.54	54.28	65.79	69.52	42.66	59.12	69.9	45.68	43.38
ENSG00000054179.11	ENTPD2	protein_coding	chr9	137048098	137054045	-	11.49	5.925	8.856	11.88	11.16	6.921	9.197	10.92	30.69	25.32	10.17	24.91	12.49	10.05	5.068	8.867	9.114	5.524	10.99	11.93	11.96	5.306	17.01	17.79	8.545	20.96	16.26	11.05	4.047	17.7	25.97	14	8.637	17.17	14.15	13.44	20.51	9.198	6.502	8.899	22.46	13.58	12.76
ENSG00000054267.21	ARID4B	protein_coding	chr1	235166895	235328219	-	8.241	12.78	10.18	11.19	10.54	7.833	7.703	9.21	5.692	7.498	8.003	11.09	6.861	9.267	8.174	9.572	13.22	11.57	9.875	4.731	4.879	10.17	8.906	11.78	9.014	7.668	7.567	9.136	4.793	5.309	13.62	9.662	9.901	13.6	10.98	11.47	9.721	8.785	8.937	7.594	9.3	8.993	6.912
ENSG00000054277.13	OPN3	protein_coding	chr1	241590114	241677376	-	3.945	9.386	7.589	7.356	7.24	4.879	3.801	4.075	1.418	1.509	3.65	8.01	3.378	8.212	8.033	10.3	10.14	5.289	7.537	0.4226	0.6396	7.844	3.022	7.904	1.671	4.111	3.756	8.238	1.39	0.6398	8.782	4.592	8.192	9.787	7.923	4.63	4.899	5.062	7.051	10.23	5.36	2.4	2.344
ENSG00000054282.15	SDCCAG8	protein_coding	chr1	243256034	243489140	+	6.208	6.919	4.594	5.072	6.816	4.95	4.636	6.414	5.532	5.409	5.063	6.941	4.863	4.741	5.338	6.325	7.66	6.128	6.386	3.204	4.023	6.094	5.897	7.388	5.128	5.87	4.483	6.857	2.959	4.712	8.135	6.791	6.374	6.987	7.313	6.764	6.655	6.178	5.831	6.434	5.634	5.106	3.939
ENSG00000054356.13	PTPRN	protein_coding	chr2	219289623	219309648	-	110.9	175.7	158.6	142.4	188.2	249.5	84.62	89.24	34.92	61.01	106.8	141.1	88.9	158.4	170.9	196.6	226.4	145.4	177.9	20.8	34.25	145.4	37.94	202	48.99	89.37	156.8	202.5	14.02	31.35	184	123.2	213.4	157.4	151.3	95.38	96.57	130.4	149	179.7	127.7	85.18	85.52
ENSG00000054523.17	KIF1B	protein_coding	chr1	10210805	10381603	+	61.6	66.95	48.56	54.6	48.45	53.96	51.3	53.97	43.82	46.8	46.24	48.56	35.95	53.41	55.69	60.19	64.52	53.91	54.01	35.6	40.02	56.35	39.75	67.64	42.69	41.96	52.28	62.8	20.75	46.54	77.76	71.77	57.85	69.78	63.28	54.6	46.41	53.8	56.52	61.4	49.53	37.34	37.99
ENSG00000054598.6	FOXC1	protein_coding	chr6	1609972	1613897	+	5.828	2.199	15.52	1.636	2.7	1.847	4.146	2.605	5.183	3.121	2.621	19.04	5.195	7.647	2.713	3.098	40.63	2.752	2.799	3.412	2.781	1.599	25.45	2.72	4.389	4.367	2.175	2.013	1.648	5.227	3.008	2.018	2.665	3.302	5.826	9.65	6.067	3.555	3.158	3.915	24.82	4.318	1.609
ENSG00000054611.13	TBC1D22A	protein_coding	chr22	46762617	47175699	+	8.808	11.63	10.1	10.28	12.03	12.43	9.027	9.356	6.461	8.106	8.777	11.58	8.032	10.33	9.967	10.6	14.23	11.11	10.9	6.836	6.039	10.59	8.954	13.9	6.892	8.499	9.445	12.73	2.497	7.363	11.77	10.44	12.41	11.51	11.36	9.478	10.1	11.45	11.43	11.21	11.58	7.612	7.967
ENSG00000054690.13	PLEKHH1	protein_coding	chr14	67533301	67589310	+	11.82	83.71	21.52	20.51	37.47	32.22	17	25.36	30.36	50.56	25.44	20.94	17.41	8.027	30.87	16.28	18.64	85.52	30.64	38.37	13.05	32.69	10.3	73.22	91.64	25.54	13.32	12.87	6.19	8.915	29.63	33.4	64.97	34.65	43.45	34.81	33.7	33.34	31.52	18.51	38.91	51.94	42.67
ENSG00000054793.13	ATP9A	protein_coding	chr20	51596514	51768634	-	71.38	88.31	63.08	73.1	88.71	69.22	47.06	59.66	30.01	36.94	60.12	81.59	43.5	93.14	88.72	105.3	110.4	62.38	78.71	18.62	30.97	78.84	30.33	88.29	36.63	56.32	47.67	85.08	19.33	29.24	115.3	66.96	83.98	98.21	83.45	62.94	56.28	62.62	78.48	101.1	56.51	43.65	38.62
ENSG00000054803.3	CBLN4	protein_coding	chr20	55997440	56005472	-	22.97	19.25	16.08	27.47	27.75	15.73	14.51	17.61	4.376	8.325	15.18	31.67	13.21	29.33	28.57	40.84	36.37	13	24.1	0.709	4.819	28.02	8.38	23.46	5.237	17.97	9.257	30.7	8.908	3.534	45.74	14.75	20.25	26.32	25.05	22.26	17.46	20.08	16.95	38.36	12.01	11.47	7.846
ENSG00000054965.10	FAM168A	protein_coding	chr11	73400487	73598189	-	70.35	85.53	60.65	76.19	73.94	56.71	76.93	75.52	47.95	60.72	54.37	72.19	50.83	76.37	63.89	78.38	88.47	62.94	71.59	31.44	46.57	81.31	48.26	77.96	47.64	74.23	66.33	86.19	28.75	55.39	105	75.65	74.28	88.9	68.75	65.5	61.8	76.22	66.68	73.6	70.08	53.11	52.69
ENSG00000054967.12	RELT	protein_coding	chr11	73376264	73397472	+	3.258	5.335	3.469	3.939	4.847	4.856	2.983	2.549	5.561	3.808	4.9	3.747	2.494	3.64	3.613	3.587	4.922	4.021	4.09	2.251	1.507	4.047	3.931	5.042	12.17	2.854	3.844	4.601	1.164	1.877	3.837	3.932	5.319	5.352	4.916	4.401	4.051	4.357	3.771	4.413	4.707	3.172	3.786
ENSG00000054983.16	GALC	protein_coding	chr14	87837820	87993665	-	10.97	13.91	9.763	10.84	11.89	8.553	10.15	10.49	11.3	10.85	8.2	14	8.594	8.834	8.528	12.09	14.42	14.09	10.36	6.982	7.791	12.37	10.09	14.14	9.927	9.958	9.55	10.28	5.561	10.54	16.65	11.7	10.54	14.97	13.08	13.28	11.13	10.31	8.633	8.408	9.97	10.88	8.762
ENSG00000055044.10	NOP58	protein_coding	chr2	202265716	202303666	+	18.02	24.45	21.38	22.6	28.04	21.68	20.47	16.78	16.91	17.48	21.31	24.02	16.94	23.57	19.84	26.29	29.55	18.81	20.31	10.43	9.678	25.02	17.11	25.39	24.06	18.61	18.6	22.34	9.46	13.14	28.81	22.47	23.22	29.81	28.32	22.04	22.74	21.03	20.14	17.56	19.44	20.48	13.09
ENSG00000055070.16	SZRD1	protein_coding	chr1	16352575	16398145	+	14.62	16.57	15.03	15.01	12.93	13.65	21.55	14.41	20.69	19.74	15.04	19.89	16.35	14.71	9.676	12.79	19.66	18.65	14.9	17.99	14.51	13.97	25.59	21.05	20.46	14.99	17.79	17.28	7.774	24.13	20.2	17.39	14.54	15	16.73	19.56	19.51	17.65	11.8	13.61	20.89	15.84	16
ENSG00000055118.14	KCNH2	protein_coding	chr7	150944961	150978315	-	12.31	18.85	12.22	16.35	16.63	21.48	10.98	9.796	7.004	11.21	11.34	16.87	10.74	13.47	16.16	22.23	18	16.01	17.27	2.999	5.91	17.12	9.254	19.9	7.571	11.91	13.6	20.92	2.811	5.158	19.18	15.97	16.2	13.27	16.52	14.18	13.68	16.84	13.78	18.66	14.53	9.931	11.03
ENSG00000055130.15	CUL1	protein_coding	chr7	148698665	148801036	+	38.96	53.79	47.53	48.56	54.86	48.65	38	40.45	20.17	24.93	39.94	52.19	30.63	49.99	47.3	60.72	67.75	47.02	48.84	15.78	15.46	50.99	36.26	59.07	27.37	31.21	32.98	61.91	12.38	20.65	64.87	51.34	50.85	62.95	57.32	48.88	42.06	50.09	48.64	46.99	45.33	32.44	30.42
ENSG00000055163.19	CYFIP2	protein_coding	chr5	157266079	157395533	+	93	123.4	99.92	103.6	130	115.4	74.92	90.43	45.83	57.84	79.06	109.1	61.79	136	117.7	140.7	141.2	89.49	116.1	23.35	48.59	112.5	49.36	135.1	46.29	83.07	89.91	146.4	28.93	50.13	162.1	94.74	110.8	125.8	111.4	80.31	81.78	96.54	103.3	133.6	83.34	63.65	62.57
ENSG00000055208.18	TAB2	protein_coding	chr6	149317534	149411613	+	16.62	18.18	13.59	16.16	17.62	11.27	19.47	16.71	14.59	13.31	10.22	19.58	11.25	19.94	12.2	19.77	25.05	14.91	13.43	7.835	11.37	15.58	25.75	17.05	11.77	14.77	13.06	19.14	8.101	11.87	24.15	17.27	13.69	19.69	17.45	20.78	16.35	15.19	12.11	14.4	16.67	12.7	10.11
ENSG00000055211.12	GINM1	protein_coding	chr6	149566294	149591748	+	20.52	23.93	17.89	19.85	21.89	15.81	18.32	21.78	19.72	21.12	17.89	21.88	15.3	16.93	11.99	19.78	28.31	21.16	17.57	15.91	17.81	20.54	28.07	23.64	21.04	23.33	16.14	17.35	13.56	19.94	27.07	21.95	21.08	25.56	21.64	26.29	21.34	19.14	14.6	14.19	21.63	20.92	17.53
ENSG00000055332.16	EIF2AK2	protein_coding	chr2	37099245	37157065	-	8.021	9.398	6.962	9.203	8.659	6.802	7.112	8.057	6.548	5.67	6.032	8.462	6.435	8.316	7.266	9.282	10.53	7.852	8.01	4.035	5.261	8.421	6.185	11.14	5.375	7.294	6.948	8.218	3.947	6.165	12.86	8.16	8.367	10.45	9.566	10.51	7.883	7.893	7.267	7.788	6.987	6.537	4.621
ENSG00000055483.19	USP36	protein_coding	chr17	78787381	78841441	-	9.939	13.52	11.2	10.93	13.28	13.2	9.169	10.6	14.38	9.521	11.44	12.18	7.575	8.861	9.543	11.2	14.58	11.32	10.67	4.957	4.664	9.979	7.948	14.81	15.23	8.191	10.01	10.77	3.28	7.511	14.72	11.57	13.66	13.63	11.89	12.53	11.72	11.25	9.719	8.579	13.32	10.07	9.031
ENSG00000055609.17	KMT2C	protein_coding	chr7	152134922	152436005	-	8.817	12.68	8.437	9.868	9.121	6.823	7.082	8.037	6.254	8.816	6.605	9.43	6.627	7.265	7.198	7.758	10.49	8.57	7.518	4.504	6.456	9.11	6.847	11.41	8.459	7.975	6.752	8.245	3.512	5.499	14.71	11.85	8.312	11.87	9.828	9.829	8.742	9.416	8.111	7.292	9.473	7.978	7.504
ENSG00000055813.5	CCDC85A	protein_coding	chr2	56184123	56386173	+	21.74	22.97	13.88	18.9	20.24	14.89	16.95	16.19	6.503	9.458	16	18.78	13.28	22.93	19.91	31.2	27.74	16.26	20.78	3.163	7.92	21.88	11.4	20.25	8.25	10.85	11.11	21.1	8.463	6.371	29.93	12.99	16.69	24.71	21.15	17.8	13.99	14.19	14.98	25.71	11.36	9.542	6.514
ENSG00000055917.15	PUM2	protein_coding	chr2	20248691	20352234	-	35.13	34.58	26.2	33.35	36.23	24.52	26.69	29.2	14.51	20.75	23.14	32.39	21.7	37.61	27.74	42.57	43.27	28.97	29.19	9.933	18.33	35.07	26.2	36.93	17.03	22.58	23	31.89	11.94	14.03	44.06	31.28	31.1	35.27	30.94	33.61	25.69	28.97	26.74	31.34	25	24.96	18.46
ENSG00000055950.16	MRPL43	protein_coding	chr10	100969458	100987366	-	21.13	27.54	24.66	23.14	23.71	30.65	25.78	19.92	20.23	21.29	22.06	28.94	22.04	19.17	18.64	29.78	29.53	33.55	25.13	15.62	13.44	25.47	22.98	29.84	22.39	19.24	23.1	31.08	9.126	22.96	25.59	22.52	31.87	26.34	25.83	25.79	27.94	30.67	21.11	21.8	28.72	21.55	20.22
ENSG00000055955.15	ITIH4	protein_coding	chr3	52812975	52830739	-	4.868	8.486	8.107	6.871	12.83	6.639	5.748	7.195	6.447	9.596	7.912	10.88	4.527	2.017	8.041	6.484	14.32	8.522	7.345	3.414	4.682	5.885	12.28	10.15	4.95	5.5	6.112	5.228	2.262	4.899	7.342	7.853	8.115	7.154	6.755	8.723	6.993	8.08	7.101	4.359	17.72	10.63	5.23
ENSG00000056050.6	HPF1	protein_coding	chr4	169729465	169757953	-	28.56	39.84	27.93	32.72	39.15	33.61	26.26	27.52	14.92	21.38	29.5	33.95	21.32	28.44	27.99	41.31	51.01	34.6	34.75	12.78	12.73	37.69	20.71	33.49	18.48	21.25	26.32	38.85	13.05	18.19	37.33	30.65	33.81	40.9	39.24	37.31	27.79	31.17	32.84	31.78	24.53	24.98	18.89
ENSG00000056097.15	ZFR	protein_coding	chr5	32354350	32444761	-	61.28	56.09	50.04	52.14	59.29	42.34	49.22	56.7	31.16	36.52	40.8	54.35	35.99	68.5	48.9	70.66	72.36	43.75	49.82	25.45	35.75	58.76	49.18	57.42	37.68	44.46	37.65	62.04	28.82	29.3	82.36	52.4	43.48	64.8	50.77	54.07	43.98	46.61	47.46	54.33	40.11	38.23	30.74
ENSG00000056487.15	PHF21B	protein_coding	chr22	44881162	45009999	-	3.843	3.237	3.055	3.908	2.361	1.596	3.95	3.835	5.084	5.685	2.869	3.035	3.208	1.855	2.106	1.988	3.215	3.092	2.626	3.996	3.367	2.369	3.021	2.937	3.147	4.365	4.351	3.658	1.277	5.975	4.661	4.395	1.768	4.752	3.034	3.968	4.036	3.705	2.429	1.608	3.663	3.461	4.075
ENSG00000056558.10	TRAF1	protein_coding	chr9	120902393	120929173	-	3.416	6.56	4.613	5.029	5.546	3.631	4.215	5.229	5.411	11.14	3.964	5.421	2.974	2.335	4.456	3.019	5.249	12.5	4.859	3.304	2.768	4.246	3.588	7.929	7.176	6.514	4.304	4.191	1.418	5.905	7.807	6.2	4.359	9.362	4.923	4.85	5.545	4.583	3.76	3.932	6.313	6.65	5.062
ENSG00000056586.15	RC3H2	protein_coding	chr9	122844556	122905341	-	6.535	8.374	6.106	7.803	7.218	5.512	6.17	5.933	3.594	4.215	4.854	7.101	3.838	8.777	6.704	9.702	10.74	5.982	6.866	3.226	3.497	8.11	6.296	7.616	4.794	5.359	4.133	8.08	2.662	3.123	11.05	6.278	6.34	9.853	7.59	7.143	6.04	5.835	6.33	6.491	5.648	5.084	3.733
ENSG00000056736.9	IL17RB	protein_coding	chr3	53846580	53865800	+	23.82	15.69	20.44	20.25	16.58	12.25	25.7	27.42	33.98	36.65	14.15	22.8	24.25	12.92	10.24	19.43	17.9	16.21	16.33	27.89	21.83	17.88	27.13	31.22	22.81	27.82	24.36	20.3	10.94	32.08	30.83	19.88	12.12	29.76	17.09	25.84	24.79	23.12	11.97	10.44	20.34	21.49	20.41
ENSG00000056972.18	TRAF3IP2	protein_coding	chr6	111556454	111606278	-	3.137	2.84	2.541	2.542	2.062	1.917	4.677	4.523	3.559	4.239	2.809	3.508	2.528	4.144	1.53	1.803	2.304	2.272	2.397	3.633	3.775	2.002	6.394	3.039	5.539	3.646	3.163	2.849	1.364	4.687	3.693	4.383	1.852	3.235	2.785	3.726	2.798	3.199	2.5	1.685	3.238	2.381	2.606
ENSG00000056998.19	GYG2	protein_coding	chrX	2828788	2882820	+	5.468	5.335	4.422	6.156	7.682	3.708	4	6.473	5.775	6.1	4.129	7.021	4.031	7.182	4.986	10.15	7.227	5.237	7.75	2.183	3.626	6.199	8.854	8.915	3.719	6.612	4.634	6.501	1.885	2.177	11.97	4.402	6.696	7.561	5.84	7.727	6.289	5.914	6.764	7.843	5.143	4.752	6.245
ENSG00000057019.15	DCBLD2	protein_coding	chr3	98795941	98901689	-	4.07	5.644	3.804	5.306	5.726	3.517	3.506	3.861	2.386	3.472	4.369	5.377	3.551	3.189	4.408	5.067	6.431	3.402	4.55	1.705	1.886	4.332	3.052	5.029	3.872	2.946	3.02	3.341	1.577	1.495	4.759	4.362	4.873	5.232	4.647	5.074	4.078	4.321	3.7	3.274	4.618	3.73	2.579
ENSG00000057294.14	PKP2	protein_coding	chr12	32790745	32896840	-	1.93	1.033	6.954	1.433	1.914	1.297	1.468	2.224	0.6793	1.261	0.6727	8.607	0.8992	1.7	1.475	1.205	6.568	0.9603	1.688	0.0929	0.8613	1.315	1.756	1.505	0.4456	1.398	1.312	2.427	0.7181	0.5221	2.717	1.516	1.192	1.197	3.007	2.622	0.8555	1.847	0.525	1.658	14.3	1.057	0.8514
ENSG00000057608.16	GDI2	protein_coding	chr10	5765223	5842132	-	42.27	56.22	49.55	49.31	58.75	47.77	43.5	44.19	28.26	30.78	36.48	53.63	29.92	52.79	39.84	57.43	67.42	47.94	47.43	21.93	26.55	49.87	38.08	60.29	32.89	37.8	34.52	59.9	17.49	35.61	59.61	51.14	52.93	60.66	58.6	45.86	44.02	44.72	47.26	41.84	48.15	39.79	30.05
ENSG00000057663.14	ATG5	protein_coding	chr6	106045423	106325791	-	7.786	9.475	7.842	8.732	9.819	9.027	7.645	7.674	3.879	4.512	6.42	9.848	5.234	9.533	8.935	14	12.87	8.257	8.252	2.546	3.256	10.28	6.716	9.728	4.97	5.774	5.446	10.75	3.862	3.901	12.71	7.917	9.601	11.48	9.572	9.632	7.6	8.414	8.345	9.926	7.277	6.749	4.79
ENSG00000057704.12	TMCC3	protein_coding	chr12	94567124	94650562	-	2.61	6.987	2.573	2.155	3.086	3.754	2.605	2.101	2.876	4.289	2.739	3.496	2.14	1.994	2.596	1.929	3.282	5.629	2.842	5.912	1.956	3.234	5.304	4.371	7.836	1.88	2.116	1.45	1.392	2.521	3.182	3.605	4.252	3.491	4.108	3.582	3.403	2.771	3.918	2.744	3.369	4.632	5.011
ENSG00000057757.9	PITHD1	protein_coding	chr1	23778405	23788232	+	88.87	136.7	110.4	103.6	107	122.2	89.01	81	45.21	57.9	95.31	112.6	67.52	103.9	113.4	156.7	147.3	105.8	115.8	32.81	37.82	121.4	61.41	119.7	68.65	73.04	82.83	133.2	27.39	45.25	136.4	95.82	127.5	125.9	150.2	92.1	100.4	96.6	105.1	119.2	93.4	76.28	56.84
ENSG00000057935.13	MTA3	protein_coding	chr2	42494569	42756947	+	23.91	30.56	24.54	26.48	32.1	26.34	22.76	22.27	9.974	16.85	18.82	29.12	17.63	36.95	30.09	42.64	37.24	25.7	30.4	6.573	13.23	28.98	14.13	30.52	11.26	20.76	20.11	39.29	7.179	10.33	42.49	28.81	31.01	30.11	26.53	22.14	22.45	26.31	30.33	33.93	25.92	17.47	17.27
ENSG00000058056.8	USP13	protein_coding	chr3	179652755	179789401	+	2.808	3.394	3.134	3.831	4.238	2.428	2.637	2.635	1.901	2.296	2.631	3.669	2.134	2.717	2.57	3.207	5.249	2.699	2.967	1.56	1.312	2.925	2.843	3.644	2.405	2.615	2.476	3.25	1.101	1.663	4.109	2.991	3.08	4.452	3.375	2.74	2.812	2.939	2.654	3.21	3.122	2.465	2.178
ENSG00000058063.15	ATP11B	protein_coding	chr3	182793500	182921239	+	2.945	3.729	3.113	3.304	4.064	2.605	2.438	2.437	1.94	2.238	2.614	2.997	2.256	3.342	3.028	4.406	5.52	2.585	2.977	1.774	1.373	3.498	4.717	3.769	2.849	2.353	1.797	3.266	1.257	1.124	4.833	2.952	3.492	4.804	3.678	3.719	2.743	2.813	2.639	2.756	3.293	2.892	2.063
ENSG00000058091.16	CDK14	protein_coding	chr7	90563735	91210590	+	25.3	45.18	23.12	32.37	35.71	31.16	20.97	20.57	9.682	12.74	25.29	31.4	17.67	32.48	36.45	52.01	43.09	22.16	31.48	5.044	8.653	36.31	10.87	36.21	9.883	16.17	19.78	32.61	7.572	6.792	39.08	23.85	34.94	41.52	38.8	26.09	24.58	23.48	34.11	38.23	19.9	16.63	13.19
ENSG00000058272.16	PPP1R12A	protein_coding	chr12	79773563	79934900	-	15.02	19.93	17.97	17.22	20.54	13.22	14.14	13.84	9.764	11.08	14.48	18.79	11.96	18.89	14.66	17.79	35.17	14.67	14.71	6.781	7.565	17.1	23.18	20.12	12.14	15.12	12.02	14.39	6.257	10.3	24.79	15.63	14.68	24.61	20	19.5	15.91	13.78	14.27	14.47	16.14	14.48	8.202
ENSG00000058335.15	RASGRF1	protein_coding	chr15	78959947	79090773	-	30.58	51.32	35.4	39.55	49.39	40.96	17.09	25.55	8.033	14.14	30.85	45.9	21.79	40.65	52.44	51.68	56.56	25.41	40.64	2.734	6.212	45.66	10.09	41.47	12.84	20.04	22.88	49.41	8.994	5.515	54.22	29.08	41.49	43.31	40.06	30	29.9	35.43	42.45	54.9	30.35	22.74	21.23
ENSG00000058404.19	CAMK2B	protein_coding	chr7	44217150	44334577	-	67.94	118.6	106.1	94.88	129.3	122.7	79.16	73.65	42.84	60.07	86.91	108.6	90.72	121.2	112.2	130.5	127.1	80.98	103.9	25.18	33.91	112.1	40.09	123.8	48.47	68.86	95.7	128.5	18.74	34.76	128.4	88.92	124	107.7	109.2	84.29	87.77	108	102.2	112.2	100.2	70.57	67.14
ENSG00000058453.16	CROCC	protein_coding	chr1	16921950	16972979	+	7.011	13.25	8.639	8.25	9.082	12.68	8.736	6.242	8.037	11.41	8.152	9.954	8.188	4.571	10.25	11.76	11.27	12.66	10.4	3.852	3.394	9.624	4.906	12.68	9.309	7.563	9.521	10.43	1.366	5.19	11.48	10.42	11.36	10.54	12.29	11.05	10.71	12.61	8.207	8.122	13.04	8.61	8.896
ENSG00000058600.15	POLR3E	protein_coding	chr16	22297375	22335103	+	9.766	16.18	12.27	12.13	12.95	13.07	9.675	9.74	8.655	8.993	11.83	13.5	9.22	12.27	10.91	16.24	16.65	12.29	13.24	5.325	5.036	12.73	10.32	17.35	8.596	8.851	9.529	14.88	3.443	7.177	17.15	12.88	14.84	15.67	13.66	13.68	12.32	12.95	11.35	10.59	13.49	10.25	8.781
ENSG00000058668.14	ATP2B4	protein_coding	chr1	203626561	203744081	+	22.28	35.94	30.37	31.03	32.93	29.45	30.52	29.49	20.04	20.06	23.73	36.85	24.84	41.01	27.69	42.76	56.25	23.54	30.75	9.045	15.75	39.18	30.57	38.66	20.18	27.81	27.84	43.52	10.8	15.82	59.97	28.05	31.22	43.36	34.06	28.7	25.36	26.15	25.9	29.98	28.13	23.37	15.87
ENSG00000058729.10	RIOK2	protein_coding	chr5	97160867	97183260	-	4.272	5.086	4.35	4.185	4.74	3.47	4.146	4.416	2.885	3.118	3.558	4.562	3.531	3.966	2.353	4.367	5.624	3.597	3.672	2.15	2.535	4.628	3.7	4.52	3.708	3.436	3.065	4.997	1.706	3.584	4.831	4.21	4.134	5.582	4.897	5.809	3.771	3.598	3.553	2.994	3.503	3.477	2.697
ENSG00000058799.14	YIPF1	protein_coding	chr1	53851719	53889834	-	14.95	25.66	15.13	17.1	21.4	20.71	14.75	16.83	9.255	10.27	16.89	19.39	12.25	21.83	20.48	25.61	22.96	19.06	18.96	7.404	7.437	21.02	15.85	23.06	12.64	11.95	15.56	22.82	5.542	10.23	20.28	19.74	26.04	20.51	21.54	16.78	15.72	19.21	17.3	19.46	16.29	16.23	12.87
ENSG00000058804.11	NDC1	protein_coding	chr1	53765460	53838860	-	4.006	4.784	3.253	4.256	4.787	3.92	2.759	3.316	2.166	2.687	2.398	4.19	3.365	4.034	3.804	5.327	6.06	4.163	3.656	1.719	1.951	4.734	2.601	4.713	2.456	2.574	1.99	4.476	1.643	1.955	5.697	3.991	4.882	5.104	4.133	3.702	2.85	3.56	3.51	3.026	3.1	3.741	2.32
ENSG00000058866.14	DGKG	protein_coding	chr3	186147201	186362237	-	9.066	12.17	11.7	7.712	12.44	12.71	11.22	15.22	6.233	8.214	8.148	9.365	6.672	16.26	8.132	7.999	11.56	8.692	8.47	5.011	6.219	13.36	10.59	11.74	6.181	13.03	8.905	14.06	3.112	7.06	18.42	13.37	9.608	16.15	8.699	7.407	6.699	8.576	13.29	7.603	7.865	7.301	6.82
ENSG00000059122.16	FLYWCH1	protein_coding	chr16	2911937	2951208	+	21.81	38.11	30.77	33.51	37.99	26.43	26.41	20.85	12.02	29.81	22.06	26.93	24.39	21.42	25.43	27.54	33.81	31.18	27.58	11.08	13.5	25.77	15.18	49.2	24.34	25.27	26.53	28.28	2.964	20.98	38.74	24.13	36.49	36.04	30.15	31.59	24.1	29.84	21.6	30.01	32.78	21.22	17.78
ENSG00000059145.18	UNKL	protein_coding	chr16	1364114	1414751	-	5.15	10.59	7.328	7.635	6.731	6.512	5.591	6.272	3.994	5.738	5.296	6.827	4.014	5.324	6.787	8.037	9.657	6.425	7.155	2.779	3.199	7.121	5.047	10.63	2.624	5.611	6.579	8.467	1.132	3.639	9.15	6.919	8.387	9.096	7.566	6.522	6.775	7.597	6.678	7.653	7.517	4.897	4.647
ENSG00000059377.16	TBXAS1	protein_coding	chr7	139777051	140020325	+	0.9737	0.5452	1.013	0.522	0.724	0.4019	0.4484	0.6937	0.6503	0.9053	0.5299	1.466	0.6017	1.514	0.9335	0.43	0.6814	0.6482	0.7283	0.8472	0.6418	0.646	6.434	0.8658	0.7827	0.4424	0.4349	0.4357	0.162	0.2679	0.914	0.7234	0.603	1.855	1.343	0.5476	1.076	0.5155	0.8775	0.7488	1.072	0.3953	0.3491
ENSG00000059378.12	PARP12	protein_coding	chr7	140023744	140063721	-	3.499	2.454	2.666	2.588	2.139	2.995	2.864	2.27	3.74	3.771	2.426	3.181	3.25	1.675	2.612	2.424	3.514	4.291	2.574	3.506	2.787	2.567	4.65	4.204	3.938	2.647	2.569	2.112	1.413	3.502	2.816	3.134	2.847	2.789	3.132	3.693	3.817	3.867	3.096	2.588	5.195	2.873	2.579
ENSG00000059573.8	ALDH18A1	protein_coding	chr10	95605929	95656706	-	14.05	14.6	12.6	12.3	14.57	12.7	11.55	12.95	8.707	11.73	11.14	14.2	9.63	13.46	11.19	13.31	16.59	12.77	10.69	7.503	7.564	11.96	11.57	14.33	11.07	11.85	11.66	14.65	5.089	15.11	12.64	13.99	14.51	15.2	13.36	13.68	11.96	13.82	10.61	10.85	14.41	10.8	9.79
ENSG00000059588.9	TARBP1	protein_coding	chr1	234391313	234479103	-	17.87	34.11	28.94	28.08	38.02	17.86	16.29	18.3	10.57	21.19	30.06	22.21	19.18	9.903	27.96	42.26	29.73	39.44	29.04	7.451	7.185	28.12	9.014	39.32	18.69	19.35	21.81	20.08	8.515	12.22	40.84	36.61	43.34	51.41	30.53	35.21	31.14	35.49	25.03	15.31	31.44	24.28	17.66
ENSG00000059691.11	GATB	protein_coding	chr4	151670504	151761023	-	14.5	27.21	22.81	21.62	29.52	31.93	19.6	26.66	13.23	13.24	21.16	30.59	18.79	27.36	21.53	31.38	33.76	24.57	24.21	7.761	9.947	28.41	12.36	30.62	12.02	20.47	21.04	42.46	6.909	15.92	39.01	27.96	29.81	31.75	28.07	21.71	26.61	25.82	28.15	23.13	23.62	20.16	17.13
ENSG00000059728.10	MXD1	protein_coding	chr2	69897688	69942945	+	5.454	9.031	5.988	6.709	6.734	8.443	6.216	5.649	13.57	4.705	6.322	6.342	5.364	7.119	5.223	6.447	7.141	5.188	5.763	3.266	4.001	6.41	5.802	7.275	8.924	5.009	7.837	6.342	5.033	3.106	7.943	5.309	5.609	9.525	6.234	6.219	5.971	5.825	4.772	4.5	5.743	4.992	3.551
ENSG00000059758.7	CDK17	protein_coding	chr12	96278261	96400560	-	15.58	20.74	12.56	17.3	18.76	13.12	14.57	14.26	10.29	10.26	13.65	18.71	13.13	20.09	16.84	21.38	25.24	17.48	16.72	4.265	8.049	18.4	12.54	20	14.56	13.04	9.281	12.19	8.154	7.579	29.47	11.08	16.54	20.73	21.14	18.43	14.45	10.44	12.76	16.26	12.3	12.23	9.487
ENSG00000059769.19	DNAJC25	protein_coding	chr9	111631352	111654351	+	4.995	7.125	5.171	6.865	6.998	4.771	3.934	4.338	2.932	3.489	6.548	5.175	4.022	4.352	5.405	5.437	7.209	5.184	4.687	1.427	1.779	5.495	3.351	6.481	4.389	3.411	3.662	4.641	1.716	2.577	7.458	4.326	5.199	6.606	5.796	7.246	4.605	5.714	4.553	4.767	4.758	4.803	2.829
ENSG00000059915.16	PSD	protein_coding	chr10	102402617	102421539	-	225	248.6	199.1	217.8	231.1	307.8	214.6	202.7	118.2	191.2	218.1	231	210.1	227.1	238.1	318.8	271	260.5	239.1	60.43	182	235.6	154.9	288.2	105.6	247.4	198.6	309.2	62.7	165.3	281.6	245.5	255.6	204.7	221.9	221.5	219.7	248.6	229.6	312.9	249.8	166.5	196
ENSG00000060069.16	CTDP1	protein_coding	chr18	79679801	79756623	+	3.495	6.161	4.747	4.563	5.314	5.696	3.78	3.694	3.273	4.594	5.044	5.383	3.735	3.661	4.148	4.471	5.783	5.893	4.39	2.484	1.835	5.243	4.482	7.01	5.084	3.622	4.412	5.625	0.7612	3.023	5.295	5.302	6.59	5.11	5.223	4.274	4.581	6.339	4.87	4.582	6.282	4.242	3.99
ENSG00000060138.12	YBX3	protein_coding	chr12	10699089	10723312	-	6.523	8.222	10.44	9.593	4.888	7.673	8.026	5.741	15.78	7.848	10.42	10.19	4.413	51.36	4.415	4.047	20.55	4.696	3.322	8.952	6.26	5.772	95.42	5.574	33.96	8.444	9.357	5.121	8.362	8.844	7.97	9.031	4.387	10.23	7.824	9.879	8.518	4.549	5.525	4.769	13.72	13.04	7.061
ENSG00000060140.8	STYK1	protein_coding	chr12	10618939	10674318	-	3.977	6.297	7.916	7.777	9.697	6.076	5.37	5.185	0.8892	1.805	3.554	8.173	4.383	8.253	8.403	12.88	13.42	5.113	8.982	0.3786	0.8294	9.961	2.124	9.926	1.77	3.811	2.807	12.37	0.9222	0.9003	13.43	5.254	9.176	10.05	8.152	5.618	4.928	5.347	7.081	7.601	6.235	3.992	2.816
ENSG00000060237.16	WNK1	protein_coding	chr12	752593	911452	+	25.74	51.96	27.28	32.11	30.33	31.09	30.63	33.31	31.91	35.03	31.43	29.2	24.31	27.12	27.74	29.29	32.97	40.21	27.35	50.96	24.58	34.56	28.38	45.82	57	31.82	34.73	30.75	25.02	32.4	48.41	36.72	35.69	38.34	34.8	35.35	31.15	34.71	34.68	31.12	33.36	28.78	30.23
ENSG00000060339.13	CCAR1	protein_coding	chr10	68721012	68792377	+	13.05	17.91	15.51	17.35	17.05	12.71	11.28	15.26	9.766	11.87	14.14	13.86	9.805	12.29	13.36	14.96	18.76	16.42	13	12.2	8.867	14.22	15.97	17.76	14.05	13.16	11.83	14.22	6.873	9.604	18.47	18.48	14.59	22.99	17.11	18.37	15.17	14.38	13.42	11.44	15.27	14.92	12.58
ENSG00000060491.16	OGFR	protein_coding	chr20	62804835	62814000	+	23.21	41.62	41.61	36.54	43.76	55.29	35.29	32.86	24.55	32.89	41.2	45.29	32.23	21.29	39.05	42.78	42.03	43.26	42.93	14.27	11.92	33.84	22.49	59.83	28.64	32.92	41.94	42.67	5.194	20.27	40.44	41.13	60.2	47.5	44.02	42.05	38.74	47.66	42.2	32.94	55.55	30.76	34.75
ENSG00000060558.3	GNA15	protein_coding	chr19	3136193	3163769	+	1.96	5.324	6.905	3.163	5.46	7.894	3.59	3.953	2.505	2.517	5.127	3.06	2.844	5.712	5.893	7.662	7.177	6.71	8.913	2.045	2.739	3.559	5.404	8.004	3.639	1.986	5.201	2.59	0.623	1.304	4.389	6.179	8.19	4.41	5.653	5.527	7.473	7.475	3.804	5.919	6.847	2.908	2.85
ENSG00000060642.10	PIGV	protein_coding	chr1	26787472	26798398	+	5.011	6.998	5.143	5.257	5.741	4.487	6.774	5.961	4.891	4.869	3.886	6.407	4.197	5.783	4.353	5.665	7.028	5.7	5.625	3.539	3.522	6.211	3.454	6.949	4.469	5.561	6.015	6.59	2.076	6.172	8.741	6.53	5.8	7.321	5.616	6.25	5.779	6.75	4.508	4.534	5.718	5.214	4.997
ENSG00000060656.19	PTPRU	protein_coding	chr1	29236516	29326813	+	7.404	23.74	17.53	13.21	14.65	23.71	13.33	9.783	5.485	10.02	13.01	16.68	8.4	11.74	16.76	15.53	20.02	17.16	12.67	4.719	3.867	15.17	7.66	21.92	10.1	10.52	13.63	16.03	1.492	8.438	14.28	13.08	20.67	15.41	18.29	11.19	11.05	16.04	14.15	14.56	21.41	12.13	10.32
ENSG00000060688.12	SNRNP40	protein_coding	chr1	31259568	31296782	-	5.097	8.411	6.237	6.549	8.205	5.894	5.256	5.637	4.413	5.564	6.066	6.957	5.283	5.949	5.927	6.339	7.822	6.96	6.744	3.43	2.615	6.714	6.327	9.4	6.726	4.975	5.386	6.999	2.219	4.705	7.52	5.933	6.936	7.664	8.149	6.414	6.426	6.538	5.809	6.078	7.335	5.683	4.405
ENSG00000060709.14	RIMBP2	protein_coding	chr12	130396137	130517917	-	21.33	21.69	17.66	21.45	29.13	18.4	14.25	16.26	5.858	10.79	14.73	22.42	15.06	23.73	24.51	32.63	34.92	14.71	22.68	1.705	6.309	23.43	10.02	25.57	7.448	14.59	12.86	27.81	7.776	4.129	39.3	19.06	25.38	28.44	21.8	22.88	17.72	21.7	18.55	21.66	15.43	15.14	8.646
ENSG00000060718.20	COL11A1	protein_coding	chr1	102876467	103108496	-	6.42	9.705	8.813	7.085	11.05	6.65	6.546	4.096	4.418	6.286	6.037	6.173	3.353	3.901	7.181	8.723	9.221	12.93	6.222	2.071	4.002	7.093	3.14	12.02	6.081	3.133	4.925	4.806	2.334	2.384	8.463	8.814	10.49	9.477	5.793	9.731	6.89	8.965	5.681	4.24	13.1	6.527	5.602
ENSG00000060749.14	QSER1	protein_coding	chr11	32893178	32993316	+	3.822	4.519	3.273	4.205	3.797	2.494	3.367	4.492	2.831	3.674	2.313	3.765	2.568	2.965	1.852	3.216	3.858	2.971	2.994	2.753	3.107	3.698	3.68	4.387	2.82	3.537	2.967	3.11	2.631	3.125	5.671	4.405	2.931	4.432	3.627	4.797	3.241	3.706	2.842	2.606	3.078	3.007	2.654
ENSG00000060762.18	MPC1	protein_coding	chr6	166364919	166383013	-	69.14	74.11	57.97	68.4	82.98	68.4	73.68	61.57	54.61	66.99	71.89	68.91	58.09	57.22	53.01	69.3	76.24	88.43	64.74	42.91	49.18	71.73	58.88	79.2	67.93	53.79	49.62	64.63	47.72	71.1	76.23	69.22	66.51	72.36	70.21	77.09	73.85	68.05	52.1	63	60.87	66.78	56.53
ENSG00000060971.17	ACAA1	protein_coding	chr3	38103129	38137242	-	28.3	42.66	36.81	30.37	34.22	35.62	29.74	33.36	31.04	33.41	35.94	38.88	26.42	24.02	28.58	28.36	37.91	45.71	34.01	17.07	19.78	34.86	26.96	47.61	30.01	30.33	33.33	35.91	10.46	31.48	44.08	33.67	39.47	36.24	41.8	37.61	36.95	37.63	31.22	30.38	41.92	31.89	32.28
ENSG00000060982.14	BCAT1	protein_coding	chr12	24810022	24949459	-	5.477	6.377	4.204	5.753	5.92	4.409	3.181	3.225	1.852	2.417	3.979	4.677	2.183	5.083	4.816	6.969	6.993	4.745	5.687	1.513	1.7	4.818	3.144	6.083	10.36	2.468	3.088	4.614	1.651	1.769	6.392	4.518	5.337	7.25	5.849	5.5	4.413	4.307	5.48	4.937	3.231	3.291	2.605
ENSG00000061273.17	HDAC7	protein_coding	chr12	47782754	47833132	-	13.72	18.32	18.1	14.52	20.29	15.86	14.83	14.31	13.92	20.67	16.23	18.9	14.94	10.49	13.87	16.93	22.04	20.83	16.91	12.09	8.99	12.98	22.58	23.25	19.6	16.01	15.92	14.63	4.543	19.07	19.79	20.36	21.97	19.31	16.97	21.54	20.07	21.88	15.51	13.65	25.68	15.18	14.63
ENSG00000061337.15	LZTS1	protein_coding	chr8	20246165	20303963	-	33.01	36.6	32.36	40.12	46.54	41.39	36.41	31.11	16.41	25.68	28.47	42.51	41.92	53.31	40.75	44.82	45.7	30.12	36.65	9.348	17.94	41.46	14.97	42.3	23.9	36.53	33.47	69.75	10.77	18.1	62.98	37.29	39.77	34.58	33.38	38.12	31.51	40.38	41.15	44.31	37.7	28.35	26.43
ENSG00000061656.9	SPAG4	protein_coding	chr20	35615892	35621049	+	2.877	4.382	3.503	3.633	3.476	5.105	2.473	1.713	2.865	4.022	4.093	3.539	2.764	2.142	3.822	4.09	4.1	3.86	3.179	1.041	1.314	2.38	2.797	3.953	3.094	2.086	2.867	3.612	0.5402	1.944	3.279	3.885	5.247	4.657	3.326	3.322	3.63	5.411	3.132	3.469	4.505	3.189	3.338
ENSG00000061676.14	NCKAP1	protein_coding	chr2	182909115	183038858	-	21.09	22.93	17.4	21.65	25.75	17.81	17.53	17.49	9.107	11.12	15.39	22.99	14.03	28.39	21.29	31.4	33.08	14.98	19.98	5.803	10.16	24.86	15.99	22.89	10.53	13.97	12.32	24.55	9.107	8.195	33.24	18.56	19.71	28.11	23.53	20.42	17.26	16.94	18.65	23.39	15.81	13.15	9.996
ENSG00000061794.12	MRPS35	protein_coding	chr12	27710773	27756295	+	29.92	36.38	27.04	28.14	34.81	29.24	26.24	29.1	15.47	16.71	24.47	32.27	21.38	33.8	29.49	37.55	43.64	29.95	31.85	11.09	13.05	31.41	18.36	33.48	18.35	21.4	21.9	36.28	10.9	22.61	37.86	24.12	30.68	37.55	37.49	28.13	25.33	25.37	27.65	28.31	23.58	20.08	17.6
ENSG00000061918.12	GUCY1B3	protein_coding	chr4	155758992	155807591	+	39.83	57.2	40.44	51.31	57.91	39.46	35.02	35.24	14	18.05	33.81	51.87	29.6	58.01	50.09	70.68	77.96	31.61	52.5	5.298	13.15	53.57	29.89	51.41	15.81	32.22	27.16	57.48	15.66	13.58	77.18	36.27	45.75	66.26	60.5	43.03	36.88	33.48	41.94	55.76	31.12	25.27	15.59
ENSG00000061936.9	SFSWAP	protein_coding	chr12	131711089	131799737	+	14.2	27.6	19.07	17.18	20.35	23.16	13.87	15.3	15.59	22.28	21.44	17.55	14.62	10.32	18.98	18.46	21.27	24.62	18.95	11.53	9.35	18.77	14.48	25.83	25.26	15.03	14.95	16.64	5.218	11.41	20.99	24.2	25.94	23.44	22.68	26.97	22.28	23.9	17.66	13.89	23.6	21.12	20.14
ENSG00000061938.16	TNK2	protein_coding	chr3	195863364	195911945	-	100.4	128.9	102.9	110.2	115.9	157.4	95.68	95	72.59	103.4	117.1	102.3	80.44	101.3	124.7	134.5	126	145	113.5	46.04	71.73	107.1	69.71	154.1	72.19	96.79	128.9	125.8	16.83	69.36	119.8	140.4	143.1	135.3	113.8	128.3	108	130.8	122.3	131.2	132.4	87.96	100.4
ENSG00000061987.14	MON2	protein_coding	chr12	62466817	62600479	+	5.74	8.937	6.07	7.458	9.19	5.303	4.899	5.955	4.315	5.527	6.129	6.411	4.467	5.004	5.696	7.18	8.456	7.75	6.202	3.189	3.367	7.811	4.372	9.576	7.026	5.379	4.61	5.699	2.573	4.182	9.921	7.785	7.737	10.98	7.034	8.859	6.151	6.359	5.85	4.95	6.785	7.004	5.066
ENSG00000062194.15	GPBP1	protein_coding	chr5	57173948	57264679	+	32.46	44.91	33.66	38.88	46.07	36.42	31.27	33.36	26.37	24	27.4	38.27	23.82	38.96	35.63	51.39	50.74	42.79	35.82	16.25	18.18	41.04	29.99	43.13	31.72	27.33	25.65	42.92	15.73	22.74	49.18	38.89	40.21	50.56	40.51	40.97	32.98	34.63	34.92	30.91	31.23	30.2	22.07
ENSG00000062282.14	DGAT2	protein_coding	chr11	75759512	75801535	+	2.216	7.651	8.414	7.396	5.634	7.356	5.208	4.325	2.004	1.844	6.306	6.758	2.971	5.513	5.368	7.261	9.573	7.549	7.635	1.377	1.687	8.235	3.144	8.065	3	5.076	5.426	7.7	1.477	1.473	8.444	4.308	8.487	8.909	7.339	4.542	5.112	5.616	5.931	9.279	8.473	3.51	3.469
ENSG00000062485.18	CS	protein_coding	chr12	56271699	56300392	-	68.12	100.2	79.74	87.82	94.61	80.77	67.58	65.76	40.89	56.55	71.06	94.99	55.42	82.95	71.71	95.91	95.48	64.77	82.98	35	37.75	93.17	67.87	97.79	48.62	65.45	70.17	96.61	27.07	56.49	102.7	81.63	85.52	105.2	92.49	71.84	73.82	81.63	76.09	81.65	70.9	63.28	63.21
ENSG00000062524.15	LTK	protein_coding	chr15	41503638	41513887	-	4.449	1.257	6.235	4.699	7.5	2.621	8.202	6.643	1.915	5.887	4.259	6.563	8.026	5.138	4.397	10.69	6.697	4.752	6.479	0.4183	2.895	4.269	2.806	6.449	1.607	4.513	2.847	9.404	2.216	1.736	10.06	6.764	3.948	6.27	5.273	8.158	6.247	6.799	4.372	4.088	6.314	6.931	4.147
ENSG00000062582.13	MRPS24	protein_coding	chr7	43866558	43869893	-	61.67	76.57	67.08	64.13	67.05	83.2	64.38	61.62	47.03	45.59	59.93	66.9	59.36	62.89	60.35	93.08	87.14	78.52	69.35	34.86	37.31	74.38	57.7	89.09	41.55	48.59	60.45	90.36	21.51	52.89	73.04	57.13	76.16	63.5	74.49	61.55	75.49	67.65	61.03	75.75	70.92	51.8	52.04
ENSG00000062598.17	ELMO2	protein_coding	chr20	46366049	46432985	-	24.86	36.37	27.27	26.77	35.32	27.43	30.06	27.59	17.63	24.27	26.06	28.01	22.16	35.24	23.76	28.98	36.28	29.82	26.67	15.41	15.39	32.77	23.53	34.76	21.61	25.31	25.84	36.03	8.718	20.02	41.89	32.93	32.45	35.53	27.55	27.08	24.06	31.25	27.06	24.01	29.92	25.81	22.45
ENSG00000062650.17	WAPL	protein_coding	chr10	86435256	86521815	-	6.655	7.747	6.511	7.904	7.463	5.437	6.687	8.086	5.131	5.87	5.768	7.635	5.313	7.884	5.158	6.546	8.336	6.835	6.284	4.984	5.008	7.613	8.052	8.555	6.424	6.882	5.582	6.98	2.945	6.078	9.509	7.281	5.909	8.311	7.004	8.294	6.13	5.814	5.833	6.099	6.966	6.382	4.839
ENSG00000062716.12	VMP1	protein_coding	chr17	59707192	59841092	+	13.26	17.56	14.32	16.14	16.89	15.8	13.77	11.87	9.892	9.159	12.5	17.41	10.86	18.3	14.15	19.74	21.28	13.61	15.47	6.046	7.211	18.37	20.92	16.67	18.05	10.56	11.78	18.67	7.467	7.803	20.32	13.2	17.42	19.75	18.83	14.45	13.04	13.91	13.64	15.3	12.42	11.31	9.097
ENSG00000062725.9	APPBP2	protein_coding	chr17	60443149	60526219	-	8.092	10.05	7.624	9.831	10.91	6.858	8.401	8.533	5.692	6.154	6.559	9.608	5.68	9.375	6.995	9.653	11.08	7.52	8.174	4.192	4.697	9.345	6.379	10.34	6.14	6.806	6.264	9.279	3.436	5.176	12.24	7.155	8.029	11.59	9.473	9.519	7.067	7.473	6.773	7.778	7.203	6.738	5.258
ENSG00000063015.19	SEZ6	protein_coding	chr17	28954901	29006440	-	17.5	21.95	17.06	17.55	26.3	35.64	14.51	12.06	7.184	13.51	14.86	22.77	14.26	19.34	17.13	23.16	25.74	16.1	22.61	3.605	6.767	20.18	7.187	22.53	11.02	14.5	20.21	26.68	5.2	5.367	24.45	18.2	23.19	17.78	18.95	14.78	12.02	23.64	17.03	19.22	16.84	16.36	12.35
ENSG00000063046.17	EIF4B	protein_coding	chr12	53006158	53042209	+	41.41	74.21	59.62	51.88	69.94	54.16	55.78	52.8	35.04	38.6	43.62	64.49	31.44	74.65	50.2	60.22	89.85	58.56	56.98	33.57	27.78	52.85	77.83	64.12	32.91	49.12	37.51	71.28	18.57	34.55	74.36	57.77	59.83	72.36	66.29	49.55	48.49	48.84	55.33	59.53	53.62	39.87	30.05
ENSG00000063169.10	GLTSCR1	protein_coding	chr19	47609123	47703277	+	6.489	9.878	6.886	7.276	7.713	11.4	6.602	6.777	5.404	7.936	7.702	8.148	7.745	7.498	8.349	8.427	9.638	9.966	8.154	3.285	4.089	9.348	5.506	11.72	6.827	7.376	6.362	10.01	1.575	4.755	11.02	9.354	8.509	7.786	8.187	9.401	9.159	9.693	7.362	7.634	9.247	6.737	7.162
ENSG00000063176.15	SPHK2	protein_coding	chr19	48624133	48630029	+	21.01	35.63	26.85	31.41	30.36	34.23	23.78	22.71	13.56	24.11	25.05	29.87	14.92	27.95	33.88	32.77	29.18	29.25	31.65	6.612	16.36	31.5	16.67	37.39	13.85	22.2	25.44	38.46	3.35	12.25	29.47	34.09	34.71	34.44	29.62	25.51	27.33	34.26	37.5	39.7	28.73	19.64	29.3
ENSG00000063177.12	RPL18	protein_coding	chr19	48615328	48619271	-	190.2	206.1	194.2	166.9	177.9	251.8	228.9	191	192.2	205.8	204.5	222.1	194.4	177	139.7	185.5	239.3	252.6	170.2	187.1	147.8	176.4	282.3	254	185.9	200.2	199.3	229.2	82.47	292	165.9	174.3	207.4	172.2	189.5	178.5	226.5	224.3	159.9	193.3	233.2	170.6	159.5
ENSG00000063180.8	CA11	protein_coding	chr19	48637942	48646312	-	579.8	616.2	545.7	523.3	633.6	691.7	540.8	488.5	268.9	485.1	512.6	586.5	480.9	490.9	638.7	804.2	735.1	950.4	609.8	234.6	451.5	557.2	324.4	746.7	350.6	483.3	469.5	698.6	154.6	431.3	669.8	578.6	616.6	454	525	455.4	509.1	565.7	588.5	682	565.4	416.7	431.2
ENSG00000063241.7	ISOC2	protein_coding	chr19	55452985	55462343	-	21.46	24.29	21.95	21.52	25.95	37.74	30.43	24.62	21.93	23.6	21.58	27.06	21.81	21.39	18.81	30.14	28.58	29.84	24.47	12.45	15	25.55	16.07	28.89	19.6	25.44	25.8	34.2	7.787	23.36	28.67	23.83	26.26	28.22	25.69	24.81	27.53	29.07	22.04	28.78	27.93	19.35	18.68
ENSG00000063244.12	U2AF2	protein_coding	chr19	55654146	55674648	+	47.52	74.95	60.92	50.7	63.16	68.87	53.48	48.89	45.06	48.81	48.82	73.71	46.41	57.13	55.6	62.33	76.03	62.98	59.79	24.34	25.01	54.94	47.28	78.51	49.79	44.79	51	71.72	13.2	38.96	78.26	53.7	68.92	60.42	71.04	55.01	60.39	64.74	54.93	58.75	72.59	45.78	42.84
ENSG00000063245.14	EPN1	protein_coding	chr19	55675226	55709858	+	26.7	33.25	30.99	29.01	31.9	43.71	25.19	26.33	16.65	22.15	27.47	31.33	21.71	31.92	34.01	38.71	37.17	34.04	34.11	10.09	18.08	31.95	26.48	41.13	17.75	27.84	31.41	44.05	5.691	16.53	35.77	31.72	34.91	35.76	33.61	25.6	28.28	30.49	31.98	36.97	31.58	19.86	22.06
ENSG00000063322.13	MED29	protein_coding	chr19	39391303	39400637	+	55.14	68.74	55.61	59.12	57.57	54.61	53.64	63.2	55.98	52.03	53.96	62.84	48.99	56.85	47.87	65.31	71.28	60.14	59.86	33.97	46.5	59.34	59.45	69.28	46.15	67.09	59.44	76.52	27.63	85.75	88.97	61.4	60.31	71.24	60.1	59.08	59.51	64.8	55.54	63.27	68.01	45.52	42.38
ENSG00000063438.16	AHRR	protein_coding	chr5	304176	438291	+	2.71	4.186	2.683	2.162	2.515	2.456	2.108	2.692	1.109	1.921	1.334	2.45	1.503	2.826	3.677	4.936	4.484	3.009	2.699	0.3605	0.7647	3.409	1.585	4.031	1.885	2.313	1.577	1.992	0.7913	1.048	2.753	2.75	3.055	3.58	2.317	3.358	6.523	2.372	1.709	3.414	2.937	2.84	0.9438
ENSG00000063587.13	ZNF275	protein_coding	chrX	153334155	153360110	+	6.527	7.277	4.871	5.865	6.017	4.968	6.395	6.45	6.305	6.303	5.851	7.276	5.401	6.581	4.574	5.383	6.581	5.064	6.703	4.301	4.574	6.345	8.176	7.743	6.795	6.111	5.835	6.451	2.504	5.407	9.672	6.463	4.985	7.465	7.041	6.901	6.227	6.561	4.597	5.571	5.269	4.656	4.177
ENSG00000063601.16	MTMR1	protein_coding	chrX	150692971	150765103	+	12.58	18.48	13.82	17.3	17.54	14.04	15.01	14.33	11.31	13.82	14.03	15.98	10.48	14.01	13.53	19.12	19.35	15.82	16.05	6.798	8.003	17.16	10.9	22.81	9.449	12.31	11.43	16.22	5.366	10.59	24.04	16.73	17.55	21.65	17.15	19	14.7	17.83	13.23	13.23	13.73	12.39	11.38
ENSG00000063660.8	GPC1	protein_coding	chr2	240435671	240468078	+	79.06	128	108.1	116.9	117	130.6	91.91	83.38	57.9	98.18	122.7	99.71	83.02	71.46	113	132.9	148.4	157.5	123.8	42.5	48.55	102.1	65.43	167.5	90.55	88.25	105.8	129.2	19.78	65.65	139.7	131.4	163	157.2	115.6	109.7	122.2	141	103.4	104.2	143.3	89.52	101.3
ENSG00000063761.15	ADCK1	protein_coding	chr14	77800083	77933954	+	6.877	13.26	9.387	9.618	10.38	13.54	7.104	5.645	5.693	9.64	9.08	9.705	7.222	6.316	9.658	10.61	12.56	13.1	11.66	3.309	3.788	10.63	4.636	13.98	7.805	5.102	8.704	9.977	2.605	3.368	10.88	10.02	11.59	12.02	11.77	9.115	9.052	10.66	9.342	9.746	11.8	10.45	9.586
ENSG00000063854.12	HAGH	protein_coding	chr16	1795620	1826940	-	31.04	48.33	46.05	33.79	38.17	50.47	31.82	31.74	20.93	26.26	41.28	42.85	29.97	35.07	36.62	47.46	46.76	40.13	37.19	10.94	16.35	40.54	23.91	48.96	27.94	29.76	38.17	48.42	9.503	23.71	45.07	34.3	44.13	44.55	46.72	35.51	36.97	40.89	36.73	41.26	39.62	24.55	26.94
ENSG00000063978.15	RNF4	protein_coding	chr4	2462220	2515855	+	14.28	19.73	16.27	17.31	20.02	16.52	14.52	15.86	10.2	11.5	14.18	16.58	11.1	19.77	14.19	17.72	22.48	16.39	17.45	6.807	7.248	17.71	16.53	20.91	14.1	13.65	13.55	20.05	4.603	11.46	21.19	17.1	18.79	19.06	18.23	15.98	14.61	16.17	14.52	17.01	15.74	12.92	11.73
ENSG00000064042.17	LIMCH1	protein_coding	chr4	41359607	41700044	+	19.39	26.96	15.69	22.17	22.77	19.7	19.83	18.05	18.84	19.47	17.13	22.85	15.67	19.33	18.05	22.82	25.3	24.36	19.54	14.21	15.26	23.45	14.29	26.31	25.79	19.78	17.11	21.57	14.06	11.57	36.77	22.94	20.46	26.18	24.08	24.71	20.81	22.73	19.55	21.92	17.57	20.14	16.53
ENSG00000064102.14	INTS13	protein_coding	chr12	26905181	26938326	-	5.98	8.312	5.101	5.69	5.701	5.309	4.39	5.201	5.656	4.82	4.303	5.711	4.26	5.123	4.768	6.142	6.389	8.626	5.044	3.032	3.645	6.165	4.059	7.196	8.082	4.834	4.64	6.444	2.673	3.489	7.354	6.229	6.545	6.002	6.416	6.904	5.298	5.279	5.504	3.971	6.439	6.209	5.127
ENSG00000064115.10	TM7SF3	protein_coding	chr12	26973195	27014434	-	15.78	24.88	16.5	18.73	23.17	17	15.73	15.07	10.89	11.64	12.53	20.21	12.55	18.07	18.15	25.83	26.62	17.2	16.99	6.843	9.565	21.94	10.16	23.64	10.63	16.13	15.91	24.87	5.913	9.693	27.64	18.52	19.64	24.37	19.15	18.05	15.68	17.47	16.78	20.21	17.1	16.77	12.15
ENSG00000064225.12	ST3GAL6	protein_coding	chr3	98732236	98821201	+	3.863	5.701	3.785	6.184	6.696	6.017	3.665	3.165	3.49	3.261	5.692	4.29	3.779	2.674	4.496	6.625	6.178	5.317	5.163	2.671	1.833	5.464	2.444	7.074	5.824	2.701	3.346	4.438	1.835	2.048	4.136	4.853	6.81	7.229	5.789	7.933	4.739	5.108	4.554	4.251	4.843	4.572	3.832
ENSG00000064300.8	NGFR	protein_coding	chr17	49502063	49515017	+	0.2996	1.335	1.33	0.6314	1.015	1.504	0.5566	0.742	1.046	0.4412	0.8	1.311	0.2687	0.865	0.6436	0.4937	2.207	1.114	0.7486	0.6816	0.4441	1.35	0.8883	1.353	29.38	0.8146	0.2623	0.3898	0.3651	2.107	0.8466	0.4218	1.163	1.673	1.393	1.003	1.357	1.065	2.496	0.3977	1.105	1.246	1.158
ENSG00000064313.11	TAF2	protein_coding	chr8	119730775	119832863	-	5.115	4.997	4.363	4.882	6.074	3.578	4.352	4.196	2.669	3.53	3.56	4.609	3.511	5.486	4.042	5.143	6.782	3.702	4.592	1.624	2.257	4.772	5.002	6.255	4.144	3.997	3.376	4.542	2.044	2.843	6.677	4.182	4.477	6.298	5.14	5.546	4.306	4.269	3.391	3.964	4.306	3.589	2.754
ENSG00000064393.15	HIPK2	protein_coding	chr7	139561570	139777778	-	25.89	71.25	20.8	30.72	21.83	44.44	33.02	38.55	38.53	46.41	33.26	26.85	25.35	24.21	28.73	25.36	23.13	92.49	23.86	54.68	30.65	33.23	34.75	67.47	88.08	31.58	47.58	24.92	38.55	34.95	50.72	41.96	41.91	29.45	36.76	34.92	34.17	37.65	37.65	37.67	36.95	35.21	39.14
ENSG00000064419.13	TNPO3	protein_coding	chr7	128954180	129055173	-	16.09	21.47	17.94	16.79	18.86	16.86	16.97	14.73	9.009	10.72	11.64	19.46	11.32	19.53	16.23	21.62	24.85	14.09	18.78	6.487	7.034	19.64	13.18	19.44	10.82	14.23	13.98	23.13	4.486	9.531	25.13	16.32	18.28	22.57	21.3	14.86	14.37	15.85	15.83	17.32	16.15	12.17	10.7
ENSG00000064490.13	RFXANK	protein_coding	chr19	19192590	19200893	+	17.06	15.99	16.71	14.23	14.4	20.76	26.78	19.8	21.3	21.4	16.03	25.61	17.64	14.29	13.12	14.36	21.66	20.07	18.72	10.64	14.25	16.26	22.59	25.32	15.89	21.02	17.92	20.62	7.268	24.75	18.66	16.49	19.37	17.39	20.56	18.81	21.42	24.33	15.75	15.75	21.25	15.12	16.76
ENSG00000064545.14	TMEM161A	protein_coding	chr19	19119169	19138513	-	9.638	14.24	11.88	10.71	12.9	19.72	10.52	11.23	9.667	10.4	11.28	15.24	11.13	8.265	10.94	13.91	13.86	15.14	12.29	6.434	5.365	11.87	9.037	17.95	9.88	12.07	13.38	11.26	2.466	10.96	15.6	11.91	16.3	12.78	14.91	12.5	14.7	14.38	9.411	11.72	14.82	10.87	11.32
ENSG00000064547.13	LPAR2	protein_coding	chr19	19623668	19628930	-	3.314	5.102	4.195	4.303	4.913	4.654	2.925	3.399	1.857	2.604	3.417	4.16	2.536	2.47	4.762	4.622	5.434	4.689	3.826	2.7	1.98	4.063	6.327	5.166	2.805	2.971	4.384	3.344	0.5483	2.847	3.425	4.055	5.882	4.624	4.683	5.119	4.767	4.267	3.942	2.859	4.566	4.447	3.321
ENSG00000064601.16	CTSA	protein_coding	chr20	45890144	45898620	+	43.45	70.85	53.28	52.02	69	78.39	49.42	51.57	41.72	47.6	55.01	71.91	44.93	47.59	47.37	53.59	68.33	50.86	58.78	26.46	25.52	57.15	38.37	77.06	34.19	51.07	60.56	60.24	12.73	37.29	63.56	52.33	67.99	65.89	73.95	46.92	56.82	67.05	56.25	54.39	62.83	41.23	44.79
ENSG00000064607.16	SUGP2	protein_coding	chr19	18990888	19034023	-	48.85	87.27	68.68	74.91	92.47	79.22	53.31	50.64	35.43	54.23	71.48	68.54	45.11	47.7	68.25	92.49	82.7	80.2	74.88	21.2	22.12	69.76	36.18	102	43.2	43.45	60.57	70.1	15.15	25.84	95.16	80.43	102.5	105.4	75.26	83.65	68.53	91.66	70.25	60.46	75.13	69	57.24
ENSG00000064651.13	SLC12A2	protein_coding	chr5	128083766	128189688	+	7.72	15.51	7.398	9.676	14.54	9.597	6.957	7.57	7.527	8.778	8.576	11.25	8.589	7.57	9.811	8.555	11.4	17.39	9.997	5.66	5.085	10.43	5.89	14.96	14.43	8.228	6.064	5.591	4.58	4.228	11.98	6.908	12.95	9.497	12.54	13.65	10.35	9.176	8.82	8.836	11.62	11.15	10.17
ENSG00000064652.10	SNX24	protein_coding	chr5	122843439	123029304	+	7.397	8.811	6.678	8.139	9.054	7.308	6.711	7.165	5.755	5.808	7.232	7.945	5.487	5.997	7.28	10.23	11.18	7.823	8.038	3.832	4.592	9.158	6.466	9.321	5.572	5.878	6.038	6.559	3.968	5.578	8.553	7.544	8.398	9.348	7.68	8.846	6.33	8	6.692	7.856	7.109	6.196	6.13
ENSG00000064655.18	EYA2	protein_coding	chr20	46894624	47188844	+	6.097	4.348	6.442	4.993	3.997	3.346	7.079	6.533	10.06	8.596	4.03	9.753	6.213	3.83	2.392	3.156	5.978	4.078	4.305	4.214	6.822	4.461	4.811	6.295	4.666	8.896	7.418	5.679	2.142	9.682	8.271	5.428	3.218	6.409	6.136	7.083	6.309	6.339	3.147	2.951	11.59	5.399	5.786
ENSG00000064666.14	CNN2	protein_coding	chr19	1026581	1039068	+	2.204	2.759	3.789	1.888	1.784	1.866	2.692	2.07	6.166	3.042	1.928	6.076	2.458	4.452	1.691	1.086	10.28	1.93	2.062	3.153	3.847	1.331	16	1.397	7.07	3.033	3.537	2.101	1.781	2.072	1.364	1.571	1.915	2.212	3.145	3.33	3.236	1.678	1.073	1.921	7.465	2.756	1.293
ENSG00000064687.12	ABCA7	protein_coding	chr19	1040101	1065572	+	6.309	13.68	8.311	8.497	10.82	13.66	6.429	5.309	5.189	6.74	7.811	8.137	5.928	4.719	8.884	12.44	11.19	10.93	7.87	1.41	2.29	10.03	5.237	13.52	5.923	4.736	9.008	7.659	1.218	2.121	8.742	8.143	14.5	11.66	9.81	12.16	9.391	12.87	9.065	6.872	11.65	7.882	9.5
ENSG00000064726.9	BTBD1	protein_coding	chr15	83016422	83067334	-	54.27	65.55	46.76	60.65	60.24	47.79	45.39	47.69	31.28	32.15	40.78	58.5	35.47	62.51	46.1	69.77	77.38	53.59	51.72	23.34	34.01	61.44	44.33	64.76	30.59	43.72	36.51	62.61	27.62	37.45	78.83	44.1	47.99	66.46	57.39	55.63	46.85	44.6	46.51	51.36	42.1	43.14	34.13
ENSG00000064763.10	FAR2	protein_coding	chr12	29149103	29335616	+	5.899	9.599	5.467	6.876	9.013	6.92	4.493	5.982	2.009	2.487	5.743	7.418	3.051	7.662	6.826	9.156	9.319	5.712	7.684	1.244	1.718	7.372	3.488	8.141	2.756	4.316	4.537	8.554	1.727	1.433	10.14	5.484	7.193	11.15	8.368	5.859	5.145	5.314	6.972	8.71	4.179	3.905	3.33
ENSG00000064787.13	BCAS1	protein_coding	chr20	53936777	54070594	-	18.49	114.6	25.7	29.2	30.24	74.77	43.43	34.33	49.22	63.59	47.85	21.79	34.14	10.52	44.47	31.75	19.76	155.1	26.47	109.4	29.12	47.78	14.56	87.8	223.2	34.95	58.78	27.58	57.09	49.16	34.33	43.78	60.68	26.11	62.88	35.12	35.05	37	49.5	42.84	37.21	53.29	52.6
ENSG00000064886.13	CHI3L2	protein_coding	chr1	111200771	111243440	+	0.1885	0.5249	0.3444	0.03503	0.2505	0.2446	0.3837	0.3696	0.5764	1.8	0.2696	0.607	0.285	0.7434	0.0961	0.1939	0.3441	0.3056	0.08434	0.7504	0.1495	0	1.789	0.4101	1.016	0.3842	0.09502	0.2546	0.07495	0.3588	0.2086	0.06076	0.2226	0.2761	5.97	0.3841	1.627	0.2206	0.4073	0.09073	0.4518	0.2379	0.239
ENSG00000064932.15	SBNO2	protein_coding	chr19	1107636	1174283	-	4.183	9.915	5.387	6.002	4.908	7.16	6.022	5.235	10.39	6.778	8.077	6.848	4.582	18.55	4.763	5.512	7.083	6.801	5.379	6.05	3.681	5.844	28.95	7.899	22.65	5.613	7.959	5.382	2.657	6.673	8.294	7.506	7.056	6.816	5.763	7.043	6.957	7.509	5.079	5.342	8.066	5.33	5.777
ENSG00000064933.17	PMS1	protein_coding	chr2	189784085	189877629	+	5.21	6.518	5.113	5.169	6.401	4.637	3.882	5.291	3.343	4.226	4.312	4.935	3.553	3.945	4.755	5.939	6.305	6.444	4.958	2.351	2.534	5.889	2.889	6.366	4.122	3.82	2.651	4.26	2.187	3.945	6.475	6.239	5.849	8.537	5.509	7.875	5.883	4.874	5.176	3.734	5.573	5.358	3.472
ENSG00000064961.18	HMG20B	protein_coding	chr19	3572777	3579088	+	13.85	15.79	14.39	12.44	10.59	13.85	16.2	11.76	20.56	20.59	10.73	17.59	14.47	10.81	9.038	11.12	18.53	22.93	12.3	13.89	13.06	12.69	29.74	19.65	31.34	12.51	13.19	14.74	5.28	13.22	16.05	14.86	13.64	14.37	14.86	16.37	19.55	17.79	10.95	11.22	21.11	12.71	16.45
ENSG00000064995.16	TAF11	protein_coding	chr6	34877778	34888089	-	21.03	33.9	26.1	29.13	32.05	31.41	25.99	21.99	14.07	19.98	28.35	24.7	18.91	23.7	25.81	37.01	33.18	30.82	27.93	17.02	10.9	29.42	22.63	32.84	24.28	21.86	22.14	31.25	8.387	14.56	32.86	32	36.52	38.45	29.06	30.32	22.46	29.6	25.63	23.05	28.46	25.67	20.25
ENSG00000064999.13	ANKS1A	protein_coding	chr6	34889265	35091413	+	18.55	26.69	16.69	22.54	26.96	24.96	14.1	15.7	13.08	17.37	19.55	17.79	13.3	13.18	21.12	22.09	22.41	25.12	18.21	10.3	8.969	19.52	17.83	30.11	15.42	15.15	16.32	18.55	4.441	14.71	23.48	22.21	25.64	25.82	18.33	25.47	18.48	24.78	19.89	20.76	20.33	20.18	20.33
ENSG00000065000.15	AP3D1	protein_coding	chr19	2100988	2164465	-	51.79	78.4	67.82	63.2	67.51	79.35	50.12	50.61	39.04	42.94	55.25	68.33	42.45	68.39	64.44	70	79.45	55.15	69.09	21.84	27.9	66.7	43.44	82.74	45.39	51.62	65.3	79.96	14.17	39.27	85.27	65.33	73.43	75.55	72.46	52.04	56.92	67.38	67.27	70.86	71.77	46.15	47.39
ENSG00000065029.14	ZNF76	protein_coding	chr6	35258982	35295985	+	11.65	16.94	14.58	14.42	17.11	15.25	14.86	10.66	9.599	13.62	12.4	16.5	11.02	10.61	11.67	15.72	16.74	17.71	13.83	6.599	6.64	13.9	11.94	18.05	12.82	10.66	13.26	14.81	3.654	8.397	16.33	14.41	17.67	17.7	14.04	15.6	16.09	17.68	13.64	13.08	19.91	13.7	15.05
ENSG00000065054.13	SLC9A3R2	protein_coding	chr16	2025356	2039026	+	43.88	45.71	41.63	34.5	34.44	62.32	44.13	36.17	45.6	57.56	40.26	55.77	49.43	23.2	40.49	38.68	44.29	65.28	46.29	35.93	27.95	43.66	52.98	61.01	79.56	63.74	41.1	50.04	12.74	48.04	44.78	59.81	47.02	44.2	50.35	48.66	68.43	52.64	42.77	63.57	57.33	37.2	36.71
ENSG00000065057.7	NTHL1	protein_coding	chr16	2039815	2047464	-	13.34	16.44	12.68	12.72	15.87	21.58	10.59	11.79	9.499	9.718	13.62	17.7	13.75	10.34	13.94	16.62	21.08	18.28	16.12	6.865	5.016	15.52	7.61	19.72	11.48	10.22	14.01	19.69	2.256	7.708	15.22	13.58	19.36	15.51	21.3	13.76	14.68	18.09	13.74	17.98	18.25	11.68	12.2
ENSG00000065060.16	UHRF1BP1	protein_coding	chr6	34792015	34883138	+	3.71	4.442	4.129	4.332	4.193	2.889	3.543	3.222	2.057	2.913	2.831	4.545	2.295	3.96	3.196	4.32	4.507	3.039	3.597	1.549	1.508	3.421	3.734	4.607	1.972	2.717	3.379	4.522	1.3	2.108	5.72	3.995	3.693	5.279	3.46	4.148	3.134	3.599	3.148	3.517	4.002	2.781	2.287
ENSG00000065150.18	IPO5	protein_coding	chr13	97953658	98024297	+	31.33	36.8	36.05	43.05	48.96	29.48	28.16	36.96	16.95	21.02	27.32	44.94	26.55	45.98	35.06	53.69	51.57	32.05	38.7	13.58	16.06	39.33	24.61	45.2	19.99	29.09	23.71	52.6	14.97	20.49	62.68	40.67	37.15	49.53	36	38.6	33.33	36.82	35.32	40.6	32.7	30.37	23.68
ENSG00000065154.11	OAT	protein_coding	chr10	124397303	124418976	-	69.32	77.04	57.93	74.83	74.78	56.78	55.7	57.86	42.63	48.13	57.57	84.32	51.63	65.09	59.5	88.82	102.7	57.25	69.7	24.39	40.14	77.47	49.25	82.84	42.6	51.91	48.6	70.24	32.33	42.12	101.8	56.8	71.57	97.31	90.29	73.8	65.73	66.67	58.43	74.33	56.85	46.37	42.72
ENSG00000065183.15	WDR3	protein_coding	chr1	117929720	117965096	+	3.04	3.606	3.404	2.724	3.73	2.797	2.552	2.918	1.798	1.996	2.328	3.636	2.204	3.547	2.597	3.944	4.2	2.968	3.342	1.152	1.36	3.298	2.571	4.037	2.399	2.463	2.411	3.737	0.962	2.396	5.031	3.326	2.888	3.63	3.554	3.045	2.504	3.139	3.006	2.844	3.138	2.281	1.695
ENSG00000065243.19	PKN2	protein_coding	chr1	88684222	88836255	+	6.391	6.923	5.84	7.044	9.687	5.102	5.751	6.227	5.147	6.204	4.667	7.989	4.802	4.72	4.398	5.228	8.501	6.181	5.796	4.051	4.093	6.8	6.151	7.258	5.102	5.746	4.774	5.184	2.644	4.328	9.145	8.667	5.525	8.895	6.135	9.157	5.705	6.175	4.914	3.888	6.966	6.798	4.77
ENSG00000065268.10	WDR18	protein_coding	chr19	984271	998438	+	27.43	32.71	27	22.79	26.28	42.25	25.13	20.34	17.37	21.84	22.48	29.2	23.22	19.01	25.79	27.13	40.88	35.14	26.97	11.37	11.43	27.26	15.46	38.21	22.51	22.35	30.2	31.71	5.48	16.83	32.33	29.07	35.98	31.68	27.66	30.37	33.06	32.91	26.72	22.9	31.43	19.95	21.67
ENSG00000065308.4	TRAM2	protein_coding	chr6	52497402	52576915	-	3.149	4.294	4.171	2.661	4.586	3.862	3.222	2.316	2.875	3.752	3.259	4.144	3.645	2.882	2.749	3.433	6.259	3.3	3.707	1.824	1.697	2.915	7.575	4.124	3.594	2.845	2.898	2.626	1.223	2.118	3.127	3.768	4.078	3.527	3.325	4.41	3.991	4.111	2.761	2.845	5.09	3.688	2.951
ENSG00000065320.8	NTN1	protein_coding	chr17	9021542	9244000	+	3.672	2.793	2.782	2.838	2.598	2.744	4.36	2.481	5.036	5.16	2.331	4.594	3.382	2.864	1.758	2.432	10.17	2.497	2.764	2.706	3.221	2.392	12.8	3.279	2.821	3.719	4.079	3.055	1.128	4.14	4.428	3.944	1.933	2.286	3.021	3.985	4.055	3.594	2.169	2.486	6.345	3.37	3.181
ENSG00000065325.12	GLP2R	protein_coding	chr17	9822206	9892102	+	0.8643	0.7807	1.311	0.7504	1.765	1.406	0.5022	1.194	0.4063	0.05802	0.6861	0.8618	1.504	2.805	1.789	2.583	2.14	0.5566	1.195	0.1922	0.371	2.792	1.327	1.269	0.3751	2.822	0.555	2.651	1.259	0.621	8.506	1.087	1.113	1.672	1.01	1.376	0.8773	0.6816	1.706	1.551	0.6642	0.7492	0.7724
ENSG00000065357.19	DGKA	protein_coding	chr12	55927614	55954027	+	10.46	9.05	14.18	13.55	18.44	15.75	14.59	11.96	9.936	12.17	13.01	17.21	13.55	12.33	11.87	20.73	16.9	10.57	14.81	2.864	4.881	14.43	11.06	14.7	9.667	13.01	9.418	16.62	5.678	6.281	23.03	15.83	13.41	17.83	14.28	17.67	16.59	14.43	12.74	11.3	16.34	14.45	13.45
ENSG00000065361.14	ERBB3	protein_coding	chr12	56079857	56103505	+	3.599	19.74	4.918	4.839	8.32	8.999	4.892	6.633	8.555	11.2	7.547	5.73	5.055	3.232	8.429	4.183	4.253	22.63	7.129	11.11	3.61	8.825	4.099	16	24.13	5.533	4.085	2.984	2.026	3.735	7.045	8.29	14.04	8.318	10.08	8.169	9.506	6.652	8.888	4.792	10.18	11.51	11.32
ENSG00000065427.14	KARS	protein_coding	chr16	75627474	75647679	-	32.76	41.04	38.06	35.8	41.72	43.09	33.01	35.04	23.05	23.17	29.55	41.75	23.89	42.02	33.84	40.83	46.65	35.83	36.76	14.12	19.81	35.42	35.65	40.4	25.13	31.79	29.04	47.44	15.25	30.67	45.65	37.35	38.47	45.65	42.44	36.05	34.03	36.62	35.99	38.34	35.92	26.62	24.19
ENSG00000065457.10	ADAT1	protein_coding	chr16	75596981	75623300	-	2.996	4.768	4.144	3.951	4.233	3.403	3.097	3.362	2.304	3.092	3.067	4.099	1.974	3.919	3.826	4.555	5.581	4.014	4.382	1.015	1.84	3.772	3.248	4.987	3.042	2.642	2.413	4.831	1.639	2.821	5.844	4.015	4.173	5.049	3.58	3.128	3.192	3.363	3.666	4.588	4.493	2.139	2.102
ENSG00000065491.8	TBC1D22B	protein_coding	chr6	37257772	37332970	+	9.031	11.97	9.776	9.875	13.1	12.17	8.569	7.93	5.793	6.339	7.791	10.81	7.996	11.81	9.588	12.55	13.67	9.325	10.1	3.783	4.012	10.85	6.764	11.89	7.421	6.673	7.789	13.1	3.215	4.588	13.75	8.532	10.95	10.88	11.22	9.152	9.856	10.49	9.559	10.21	10.36	8.51	7.175
ENSG00000065518.7	NDUFB4	protein_coding	chr3	120596309	120602500	+	78.09	74	67.59	67.72	60.32	85.92	82.56	69.64	55.71	56.61	73.72	78.94	59.11	59.55	58.26	87.28	75.11	79.19	68.05	39.79	45.26	77.04	56.54	82.82	56.87	55.54	68.15	89.11	33.39	51.19	71.95	75.69	67	82.71	81.19	73.66	77.82	73.15	62.4	69.37	67.42	59.08	53.05
ENSG00000065526.10	SPEN	protein_coding	chr1	15847864	15940460	+	11.74	18.52	13.38	13.45	16.2	13.75	12.27	14.37	11.39	13.46	11.25	15.12	10.74	14.89	12.76	12.59	16.52	14.09	13.55	7.735	7.469	14.82	14.01	17.75	14.56	13.74	13.08	17.11	4.072	11.51	22.03	16.42	15.23	15.11	14.34	13.71	13.61	14.03	14.63	14.52	15.08	11.32	11.14
ENSG00000065534.18	MYLK	protein_coding	chr3	123610049	123884331	-	5.922	6.845	6.314	5.87	4.464	4.356	5.931	8.254	8.22	7.047	5.846	8.053	5.229	5.012	3.522	4.72	24.87	5.663	5.624	4.149	6.017	6.652	22.71	7.991	6.724	8.112	6.195	4.192	3.894	6.761	9.371	8.342	4.634	8.267	5.946	8.115	7.586	6.874	4.305	5.29	7.291	8.031	5.66
ENSG00000065548.17	ZC3H15	protein_coding	chr2	186486156	186509363	+	36.16	51.39	39.89	41.83	51.57	43.78	35.2	34.11	16.58	20.51	34.58	49	26.04	43.83	42.54	57.37	60.52	37.74	44.53	11.11	12.56	46.1	23.87	47.28	23.61	29.11	25.21	51.58	15.01	15.35	60.84	36.32	40.73	56.09	56.22	38.71	36.47	34.03	41.18	41.04	29.98	26.09	18.3
ENSG00000065559.14	MAP2K4	protein_coding	chr17	12020824	12143830	+	42.07	64.86	40.08	55.32	62.72	50.73	37.88	34.57	14.11	18.64	37.17	53.28	29.85	59.83	58.33	85.1	74.73	40.84	54.68	8.112	11.03	70.51	19.71	57.99	25.25	26.24	32.85	67.66	11.39	10.67	75.16	43.95	60.19	67.94	64.04	47.81	37.02	46.82	48.79	57.07	34.19	33.69	27.29
ENSG00000065600.12	TMEM206	protein_coding	chr1	212363931	212414901	-	4.683	13.03	5.123	4.206	6.757	6.954	5.758	4.224	6.319	6.76	4.349	5.973	4.192	5.428	5.028	6.415	6.494	16.94	4.32	2.766	3.09	7.436	4.244	9.149	8.454	4.421	4.387	5.084	2.182	3.889	6.537	5.26	10.27	6.526	7.963	6.058	5.781	5.294	5.455	4.128	7.96	6.697	7.195
ENSG00000065609.14	SNAP91	protein_coding	chr6	83552880	83709691	-	57.48	85.32	53.29	70	79.87	69.15	47.39	46.93	19.63	27.03	53.38	67.01	34.71	77.37	82.62	104.6	94.59	48.92	69.59	7.973	19.6	80.6	22.15	73.81	27.2	35.02	40.97	68.54	17.07	13.93	91.54	53.93	71.9	87.15	81.41	58.49	51.11	52.68	66.6	81.19	40.19	33.03	24.3
ENSG00000065613.13	SLK	protein_coding	chr10	103967201	104029233	+	11.51	14.65	11.39	13.54	14.93	9.837	11.5	10.89	8.393	9.119	8.871	14.86	9.705	14.4	9.724	14.79	18.9	9.502	10.96	7.504	7.046	13.18	12.87	13.96	12.84	10.88	9.104	12.58	6.541	8.807	19.91	11.81	10.78	15.5	12.55	14.57	9.872	10.77	10.67	10.26	11.1	11.19	8.752
ENSG00000065621.14	GSTO2	protein_coding	chr10	104268873	104304945	+	2.497	3.372	4.243	3.682	6.28	1.821	2.166	3.816	2.11	1.986	2.123	4.116	2.542	3.701	3.702	3.981	5.467	2.071	4.269	1.222	1.855	4.093	1.936	5.06	2.262	3.4	2.107	4.427	1.516	2.124	5.054	3.689	5.106	6.594	4.244	5.365	4.34	5.011	3.727	3.465	3.68	4.382	2.472
ENSG00000065675.14	PRKCQ	protein_coding	chr10	6427143	6580301	-	2.705	8.773	2.232	2.968	3.194	4.223	2.028	2.353	2.203	2.579	3.167	2.903	1.833	2.225	4.5	3.459	4.171	7.308	4.29	2.653	1.149	5.458	1.031	5.879	8.181	2.374	2.379	2.333	0.8578	0.8732	2.611	3.409	6.17	4.213	5.639	3.379	3.048	3.438	3.55	1.977	3.454	3.949	3.342
ENSG00000065717.14	TLE2	protein_coding	chr19	2997638	3047635	-	22.36	28.48	25.37	30.48	39.45	31.13	23.4	19.61	18.41	33.14	24.96	33.54	21.81	18.1	25.24	46.64	34.19	37.9	24.91	7.612	9.839	32.63	19.06	47.1	16.17	24.15	31.31	37.08	6.037	9.751	36.97	32.35	35.47	30.45	30.25	34.78	36.42	42.1	24.73	31.27	30.59	31.16	29.72
ENSG00000065802.11	ASB1	protein_coding	chr2	238426742	238452250	+	15.62	23.66	15.27	14.74	17.12	15.44	13.12	14.33	10.33	11.54	11.44	15.27	10.41	19.02	17.46	19.28	20.21	17.97	16.97	11.06	10.05	16.69	10.56	20.8	15.4	13.03	13.93	18.08	5.774	12.36	22.04	15.77	18.83	16.19	16.54	13.13	12.33	14.41	15.45	17.16	14.73	12.28	10.99
ENSG00000065809.13	FAM107B	protein_coding	chr10	14518557	14774897	-	4.021	19.21	5.567	5.607	8.497	8.221	6.842	6.886	9.273	10.26	10.83	6.503	6.509	4.258	5.936	4.815	8.293	23.78	6.028	21.98	5.676	9.554	14.69	16.08	25.65	5.949	5.402	3.436	5.795	5.888	6.683	8.988	14.89	9.785	10.96	9.843	9.64	8.14	9.899	5.802	9.966	13.56	11.63
ENSG00000065833.8	ME1	protein_coding	chr6	83210389	83431071	-	21.77	19.34	20.05	22.76	20.52	14.77	24.63	25.32	16.39	17.05	13.46	18.27	15.54	22.71	13.94	21.33	28.42	17.27	19.27	11.08	20.09	20.18	11.4	22.46	16.87	22.08	18.27	18.6	14.65	24.49	32.01	24.54	16.06	27.36	19.47	23.32	16.9	17.88	15.12	15.38	19.82	16.5	14.41
ENSG00000065882.15	TBC1D1	protein_coding	chr4	37891087	38139175	+	9.171	11.99	11.66	11.14	14.47	9.64	9.908	9.264	7.404	8.772	10.31	12.34	7.72	10.45	9.432	11.65	18.88	9.452	10.45	4.064	5.449	9.108	19.11	11.56	7.917	9.622	7.932	10.27	3.198	5.642	12.18	13.74	12.51	12.05	11.15	11.61	12.24	13.28	11.45	9.734	11.26	11.3	7.914
ENSG00000065883.14	CDK13	protein_coding	chr7	39950037	40097134	+	8.943	13.69	10.48	11.23	13.02	9.974	8.82	10.28	6.245	8.955	9.245	10.85	8.873	9.855	9.069	11.68	12.38	11.53	9.919	4.396	4.475	12.64	7.781	13.41	9.019	7.946	8.462	10.82	3.045	5.983	14.39	11.57	12.5	12.73	10.67	12.94	10.2	11.43	9.671	7.967	10.86	10.93	8.153
ENSG00000065911.11	MTHFD2	protein_coding	chr2	74198562	74216241	+	1.426	2.144	2.616	1.39	1.281	1.219	1.091	2.168	1.395	0.8614	2.047	2.009	0.8555	8.938	1.487	1.362	4.543	1.072	1.619	1.205	1.186	1.411	22	1.847	5.71	1.84	1.526	1.375	1.09	2.028	2.349	1.962	1.412	2.316	2.189	1.583	1.934	1.347	2.016	1.649	1.639	2.489	0.8274
ENSG00000065923.9	SLC9A7	protein_coding	chrX	46599252	46759172	-	8.909	10.22	8.751	11.52	11.13	8.196	8.147	9.071	4.281	5.47	7.176	11.15	7.033	13.19	10.49	14.54	14.87	5.897	10.81	2.298	3.686	12.19	5.221	10.49	4.34	8.61	7.78	14.49	3.603	4.48	17.59	10.77	9.73	12.24	9.671	9.605	8.103	9.533	8.598	12.5	7.45	6.696	5.166
ENSG00000065970.8	FOXJ2	protein_coding	chr12	8032703	8055503	+	7.045	10.08	7.091	7.536	8.783	7.782	6.12	5.901	5.301	5.967	7.398	8.043	5.683	7.72	6.947	8.67	12.35	6.87	9.222	4.557	3.815	9.822	9.238	10.26	5.728	6.392	7.099	9.999	2.557	4.752	11.18	7.303	8.357	9.667	9.443	7.599	7.01	7.36	6.479	7.015	8.546	6.266	4.393
ENSG00000065978.18	YBX1	protein_coding	chr1	42682427	42702349	+	92.96	92.04	78.14	68.15	68.73	66.85	85.8	69.88	93.56	82.72	67.71	96.82	71.74	83.17	59.76	71.41	121.1	87.37	68.51	64.37	63.08	69.57	174.4	94.37	102.6	75.51	71.96	86.46	44.92	84.91	85.69	66.23	68.78	64.08	87.6	86.91	94.17	75.33	55.28	66.56	94.09	75.53	63.94
ENSG00000065989.15	PDE4A	protein_coding	chr19	10416773	10469631	+	25.74	40.64	29.13	31.41	30.88	45.02	21.44	21.39	15.4	21.81	32.61	30.56	21.36	23.46	34.05	32.03	38.21	26.77	32.4	7.771	10.16	29.46	16.25	42.82	15.05	17.67	31.57	32.34	4.413	10.99	30.61	27.85	39.78	35.52	37.16	26.82	28.38	30.98	29.16	34.85	28.2	19.6	18.29
ENSG00000066027.11	PPP2R5A	protein_coding	chr1	212285537	212361863	+	25.17	24.39	19.2	22.43	21.81	17.06	24.59	21.46	24.81	22.69	15.24	22.47	19.5	14.76	15.5	22.03	32.06	24.39	21.45	14.47	22.87	24.73	22.73	27.17	18.21	21.2	18.76	23.31	16.26	26.63	26.12	23.98	18.96	26.44	20.12	27.09	22.8	23.08	17.05	16.92	23.41	21.17	18.32
ENSG00000066032.18	CTNNA2	protein_coding	chr2	79185231	80648861	+	63.79	55.22	51.75	67.32	57.52	44.82	81.33	55.89	54.9	56.1	56.56	67.71	49.88	59.65	47.85	68.77	70.29	56.19	58.15	28.92	43.11	60.44	52.59	80.21	37.48	45.86	57.22	69.66	29.91	38.72	87.95	64.23	51.04	67.36	60.79	55.41	61.82	67.85	50.38	58.28	53.76	51.45	48.71
ENSG00000066044.14	ELAVL1	protein_coding	chr19	7958579	8005659	-	13	16.01	12.29	12.52	15.37	12.18	11.91	12.95	8.721	8.313	10.5	15.39	9.184	16.57	12.4	15.42	19.7	11.68	13.45	4.181	6.921	13.53	12.98	14.35	10.31	12.32	9.611	16.02	4.967	9.027	20.17	11.38	12.96	15.84	14.15	14.19	11.01	13.11	11.27	13.38	11.45	9.017	7.121
ENSG00000066056.13	TIE1	protein_coding	chr1	43300993	43323108	+	8.246	5.621	7.286	7.736	8.435	9.021	6.147	4.377	7.999	8.345	8.56	7.863	7.805	6.475	5.255	5.292	8.208	6.397	7.865	9.848	8.261	6.668	11.69	8.204	7.688	6.659	8.357	3.99	3.206	12.89	8.057	8.069	5.958	9.244	8.432	7.046	12.22	8.446	10.79	8.864	10.34	8.043	8.161
ENSG00000066084.12	DIP2B	protein_coding	chr12	50505107	50748667	+	8.631	18.25	9.606	11.76	12.09	10.12	8.559	9.55	8.882	9.459	10.35	12.25	8.593	10.25	10.46	10.62	12.15	19.18	10.79	11.84	5.564	14.31	9.644	18.99	19.07	8.476	7.074	9.914	4.51	6.574	14.18	11.98	15.07	16.72	14.1	11.74	10.44	10.04	11.33	10.96	13.6	12.45	13.45
ENSG00000066117.14	SMARCD1	protein_coding	chr12	50084972	50100712	+	19.84	30.12	22.58	23.39	28.81	26.37	20.96	21.25	16.78	23.47	22.99	25.67	21.33	21.2	20.94	25.39	27.51	25.22	23.89	14.19	11.37	25.34	17.83	30.33	27.96	16.52	22.68	27.47	6.547	17.82	30.15	23.74	28.19	26.87	25.38	26.93	22.31	24.87	21.08	19.33	28.18	23.82	18.7
ENSG00000066136.20	NFYC	protein_coding	chr1	40692067	40771603	+	15.42	19.73	18.46	17.48	19.1	19.03	16.84	17.05	12.44	14.54	16.98	22.34	17.06	15.54	15.36	20.02	23.02	16.3	18.13	6.859	8.353	19.04	11.85	20.35	12.8	15.52	16.98	23.51	5.678	10.78	19.55	17.11	19.21	19.56	20.24	18.66	18.24	18.79	16.22	16.53	18.17	13.75	11.49
ENSG00000066185.12	ZMYND12	protein_coding	chr1	42430329	42456116	-	3.005	4.311	3.168	4.48	3.993	2.246	3.511	5.161	3.371	3.589	3.557	4.166	2.819	3.09	2.506	3.981	3.78	3.039	3.213	1.996	4.663	3.604	2.044	4.704	2.478	5.576	4.281	4.058	2.665	4.773	5.633	4.285	3.084	5.698	3.737	5.072	4.1	4.036	3.001	3.415	4.298	3.277	2.156
ENSG00000066230.10	SLC9A3	protein_coding	chr5	474883	524332	-	1.024	3.009	4.362	3.36	3.448	1.311	1.264	1.4	1.04	2.408	2.529	3.205	0.8686	0.5402	0.9253	3.471	2.501	3.225	2.493	0.6888	0.5865	2.189	1.05	1.173	1.133	0.6076	1.496	1.85	0.2397	0.3331	4.345	2.605	5.118	2.308	1.589	1.273	2.563	2.021	2.627	2.258	3.645	1.567	2.345
ENSG00000066248.14	NGEF	protein_coding	chr2	232878709	233013272	-	110.6	217.6	182.7	193.6	209.4	224.1	114.8	137.6	42.18	62.67	171.2	192.7	114.4	193.1	207.6	227.5	212.5	157.5	191.4	18.68	38.3	173.2	63.1	235	67.38	115.7	150.4	263	29.05	40.08	232.4	171.9	234.1	203.9	195.7	123.7	137.3	199.5	190.4	213.5	193.7	115.3	91.33
ENSG00000066322.14	ELOVL1	protein_coding	chr1	43363397	43368074	-	15.3	46.05	18.54	16.16	25.36	22.3	27.14	18.43	22.84	31.92	20.34	23.22	19.66	12.36	18.91	13.48	20.73	76.68	21.3	25.05	15.2	24.64	23.26	37.35	79.19	19.98	15	15.05	8.682	18.75	22.28	21.47	34.4	22.71	32.96	24.24	28.45	23.28	20.05	13.36	32.86	39.05	28.82
ENSG00000066336.11	SPI1	protein_coding	chr11	47354860	47378576	-	1.893	3.488	2.697	2.195	1.99	1.828	3.254	3.397	4.584	3.869	3.176	4.566	2.527	5.66	2.549	1.801	2.886	1.628	2.896	5.141	6.214	2.065	26.74	3.146	7.854	2.816	3.382	2.344	1.206	1.674	3.696	2.401	1.787	5.222	4.909	2.166	4.952	2.048	3.419	3.1	3.571	1.715	1.843
ENSG00000066379.14	ZNRD1	protein_coding	chr6	30061641	30064909	+	12.44	12.88	12.99	9.845	11.48	15.95	18.75	10.1	24.61	11.92	12.04	14.18	13.86	13.58	11.13	14.4	23.62	12.17	9.666	9.164	6.092	12.62	16.2	15.2	15.36	12.07	10.27	14.77	6.064	15.02	15.31	10.41	14.75	13.16	16.88	16.13	14.08	16.23	11.84	13.1	18.9	12.21	9.759
ENSG00000066382.16	MPPED2	protein_coding	chr11	30384493	30586872	-	4.029	3.743	3.576	4.186	4.501	2.985	3.183	3.609	2.72	2.403	3.224	4.363	3.394	4.369	4.457	5.454	4.848	3.245	4.254	1.135	2.549	4.609	2.269	4.786	1.956	3.369	2.882	4.965	2.124	2.61	6.999	3.4	3.807	4.514	4.438	4.541	4.378	3.764	2.979	4.241	3.864	2.88	2.112
ENSG00000066422.4	ZBTB11	protein_coding	chr3	101648889	101672213	-	6.734	9.548	6.198	8.587	9.712	6.127	6.29	6.165	4.624	4.289	6.089	8.472	4.797	9.249	6.821	9.737	10.51	6.929	7.292	1.781	2.686	8.892	5.253	8.745	6.599	6.103	4.165	6.464	2.976	3.343	12.84	5.992	7.745	10.76	8.301	9.237	5.683	6.475	6.347	6.963	5.617	5.667	3.536
ENSG00000066455.12	GOLGA5	protein_coding	chr14	92794231	92839963	+	13.24	18.95	15.99	16.8	16.94	14.45	14.37	15.99	9.653	11.54	13.97	17.4	11.52	16.15	13.6	20.55	23.44	16.88	16.34	11.37	8.06	19.29	15.95	20.73	11.53	12.77	12.71	19.57	8.121	11.23	23.44	18.01	17.27	21.55	18.58	17.65	15.45	17.03	16.4	16.16	16.75	12.39	11.04
ENSG00000066468.22	FGFR2	protein_coding	chr10	121478334	121598458	-	22.42	29.99	17.67	24.44	16.89	13.14	21.33	20.21	26.02	27.96	18.03	25.1	21.92	17.41	10.28	11.14	19.58	37.21	19.06	25.63	27.09	23.56	19.33	34.1	38.95	19.88	21.95	18.23	10.76	20	26.66	23.7	18.25	21.69	24.14	22.98	23.38	24.71	14.8	12.82	27.41	29.07	31.06
ENSG00000066557.5	LRRC40	protein_coding	chr1	70144805	70205620	-	10.54	11.24	8.381	12.73	14.11	8.057	9.146	10.08	5.817	7.037	10.85	11.44	8.18	11.02	8.356	10.38	14.73	8.43	10.42	2.386	5.198	11.54	6.046	11.27	7.88	7.803	6.891	9.094	4.602	6.841	14.69	7.014	10.47	12.24	12.47	15.74	9.931	6.917	7.116	8.445	8.504	8.643	5.69
ENSG00000066583.11	ISOC1	protein_coding	chr5	129094751	129114028	+	9.67	11.78	7.583	8.007	8.808	9.447	10.49	7.382	8.209	6.371	7.37	11.03	8.098	6.711	6.239	8.592	13.09	9.145	8.667	3.881	5.958	9.38	6.009	9.442	8.31	7.207	7.383	8.175	5.463	8.369	10.31	6.505	8.159	9.409	11.39	11.18	7.973	8.797	6.442	6.441	7.868	7.147	4.577
ENSG00000066629.16	EML1	protein_coding	chr14	99737693	99942060	+	6.451	8.324	6.284	5.797	10.03	6.866	5.408	7.054	3.135	4.402	3.736	7.544	4.947	7.636	6.863	10.41	9.854	6.882	7.201	2.66	2.945	7.273	4.303	9.654	4.034	4.792	4.391	10.02	2.01	3.382	10.87	6.739	7.833	9.367	6.578	7.065	6.207	6.908	6.275	6.862	6.379	6.098	4.036
ENSG00000066651.18	TRMT11	protein_coding	chr6	125986430	126039276	+	9.342	11.43	9.672	10.11	9.874	7.751	7.246	7.691	6.573	8.602	11.79	9.739	8.337	7.259	8.314	12.56	14.55	10.8	9.648	3.658	4.878	10.95	8.206	14.08	11.09	7.054	7.857	9.899	4.761	6.243	13.12	11.01	12.66	16.27	11.34	14.39	12.17	10.69	8.121	7.067	10.22	8.55	7.155
ENSG00000066654.13	THUMPD1	protein_coding	chr16	20702816	20742084	-	9.287	11.71	10.69	10.99	13.14	7.904	8.731	9.239	5.379	6.359	8.696	11.56	7.325	10.34	8.988	11.85	14.67	8.564	9.628	3.658	4.476	10.17	8.225	12.55	7.447	7.656	7.675	11.55	3.825	5.105	13.85	10.93	9.361	12.38	11.2	12.2	8.904	9.379	9.058	8.354	8.775	8.785	5.557
ENSG00000066697.14	MSANTD3	protein_coding	chr9	100427156	100451711	+	7.285	10.23	6.706	7.821	7.664	8.416	5.081	5.518	3.321	5.127	8.136	8.392	6.137	7.948	9.127	12.55	10.57	7.115	8.538	3.801	3.519	9.338	5.936	10.52	12.19	3.95	6.755	9.561	2.505	3.114	8.227	8.206	10.46	8.745	9.875	8.223	8.196	8.008	7.999	8.874	6.763	5.683	5.832
ENSG00000066739.11	ATG2B	protein_coding	chr14	96279202	96363451	-	6.852	11.29	7.657	8.941	10.65	6.97	6.358	7.153	4.506	6.359	8.524	8.305	5.543	7.143	8.58	10.18	11.12	7.815	8.303	3.173	3.105	9.982	5.206	10.5	6.393	5.699	5.373	7.942	2.73	3.214	12.13	9.195	10.31	13.96	9.779	9.438	7.262	8.56	8.49	7.664	7.4	6.89	6.267
ENSG00000066777.8	ARFGEF1	protein_coding	chr8	67173511	67343677	-	7.822	10.52	7.715	9.737	10.67	7.129	6.468	7.341	3.941	4.9	5.764	8.472	4.835	8.954	8.485	11.11	13.08	7.856	8.707	3.571	3.61	9.671	5.972	10.49	4.83	5.681	5.363	10.09	2.975	4.258	12.3	8.781	9.631	11.52	8.628	8.904	7.292	8.18	7.963	8.582	7.822	6.414	5.067
ENSG00000066827.15	ZFAT	protein_coding	chr8	134477788	134713049	-	1.952	3.014	2.594	2.95	2.739	2.085	1.927	2.263	1.713	2.042	1.985	3.445	1.829	2.564	2.483	2.737	3.708	2.222	2.591	0.752	1.121	2.712	1.559	3.754	1.705	1.959	2.424	3.21	0.5503	1.116	3.101	2.923	2.45	2.916	2.919	2.488	2.399	3.441	17.95	2.238	3.116	2.18	2.316
ENSG00000066926.10	FECH	protein_coding	chr18	57548283	57586772	-	8.454	14.41	9.804	9.985	12.07	7.71	4.998	9.476	7.581	8.085	6.704	10.85	7.02	8.158	8.82	12.32	13.67	14.35	10.35	6.752	6.781	10.21	6.394	14.72	9.518	9.244	9.758	10.44	4.32	9.747	13.96	10.38	11.99	12.68	10.57	11.75	8.65	10.81	9.164	9.397	9.79	9.713	7.639
ENSG00000066933.15	MYO9A	protein_coding	chr15	71822456	72118577	-	3.239	5.476	3.996	4.92	4.942	3.326	3.693	3.84	2.177	2.44	2.862	4.607	3.068	5.562	3.702	5.328	6.233	3.054	3.956	1.526	1.616	5.215	3.291	4.874	2.067	3.374	3.079	5.269	1.385	2.182	7.48	4.365	4.356	6.362	4.239	4.17	3.534	3.756	4.034	4.452	3.535	3.166	2.581
ENSG00000067057.16	PFKP	protein_coding	chr10	3066333	3137712	+	54.7	113.2	96.6	93.09	95.13	136.8	59.68	54.55	50.9	57.71	103.6	94.93	59.16	73.12	87.2	103.2	127.2	89.61	91.95	21.09	30.85	102.7	24.66	143.6	53.63	60.95	92.58	96.58	15.12	26.98	108.3	85.32	118.6	110.9	137.2	75.83	81.22	98.98	93.4	94.08	80.61	52.38	64.34
ENSG00000067064.10	IDI1	protein_coding	chr10	1039908	1049170	-	54.69	71.02	48.01	62.81	62.78	72.74	46.85	45.19	81.56	52.35	46.5	58.2	44.69	61.49	58.7	70.54	82.93	72.51	68.38	20.96	41.1	75.3	55.18	89.14	58.3	51.76	44.73	51.99	41.48	43.64	77.57	50.47	68.52	80.01	70.9	62.65	65.65	53.78	51.7	63.21	62.89	48.42	45.69
ENSG00000067066.16	SP100	protein_coding	chr2	230415942	230544090	+	1.672	1.682	2.555	1.573	1.204	1.656	1.591	1.051	2.249	1.931	1.562	2.868	1.711	3.745	1.706	1.559	3.784	1.976	1.284	2.355	1.346	1.282	11.05	2.184	3.154	1.372	1.39	1.291	1.606	1.135	1.884	1.692	1.701	1.745	2.06	2.698	3.011	1.737	1.886	1.929	3.969	1.585	1.356
ENSG00000067082.14	KLF6	protein_coding	chr10	3775996	3785281	-	12.52	10.64	9.55	16.35	10.37	17.11	8.63	7.251	23.52	19.15	7.252	15.6	8.326	21.36	7.673	8.386	20.62	7.1	8.909	10.55	6.505	11.5	21.19	13.43	14.92	11.49	9.408	8.644	9.111	7.829	14.5	9.211	11.72	14.46	10.16	12.44	9.214	9.435	8.546	8	17.91	17.03	9.988
ENSG00000067113.16	PLPP1	protein_coding	chr5	55425863	55535050	-	24.82	28.8	29.47	28.12	23.2	30.4	35.71	27.5	30.94	25.16	27.7	38	22.28	28.83	22.07	34.55	42.13	32.12	27.42	30.65	19.07	38.14	48.5	35.41	28.45	29.12	28.95	30.2	12.09	31.73	38.91	38.69	26.74	38.31	34.95	33.79	33.28	30.1	30.6	28.3	29.77	31.81	25.19
ENSG00000067141.16	NEO1	protein_coding	chr15	73051710	73305206	+	15.44	22.16	17.5	17.7	12.53	12.28	21.56	22.8	20.53	21.53	15.27	21.36	16.1	15.01	9.555	12.93	17.48	17.75	15.62	16.29	15.65	19.54	14.78	21.97	20.36	22.23	19.27	16.61	7.035	23.11	27.82	20.67	15.13	21	17.83	18.16	17.58	18.73	12.13	11.14	20.07	18.03	19.59
ENSG00000067167.7	TRAM1	protein_coding	chr8	70573442	70608387	-	14.75	12.44	12.4	12.93	11.9	8.93	12.96	13.73	13.36	13.82	9.953	17.41	11.62	14.32	7.592	9.142	19.72	12.58	11.2	9.558	12.17	13.02	18.69	13.14	12.83	11.8	9.588	7.958	8.011	13.21	17.24	11.42	9.655	14.24	13.65	18.66	13.51	11.08	7.915	9.356	15.7	13.87	10.77
ENSG00000067177.14	PHKA1	protein_coding	chrX	72578814	72714319	-	7.331	5.58	4.976	5.827	3.908	2.113	3.976	6.158	5.62	5.822	4.498	5.266	3.954	3.396	2.146	2.559	4.116	3.477	4.852	4.916	7.093	5.743	4.314	5.364	4.379	5.971	4.592	3.801	3.63	6.149	6.343	6.3	2.676	5.769	4.519	4.897	4.366	5.958	3.897	2.899	5.15	5.309	6.111
ENSG00000067182.7	TNFRSF1A	protein_coding	chr12	6328757	6342114	-	9.514	13.36	11.75	8.664	8.376	7.492	15.33	13.16	14.74	12.19	12.89	15.61	12.38	27.29	5.68	7.949	12.08	8.327	10.27	12.27	9.62	9.048	47.91	12.84	20.03	14.09	11.73	12.51	3.911	16.16	14.25	11.37	7.328	11.86	10.95	11.81	12.45	10.68	7.538	7.48	15.26	10.1	9.327
ENSG00000067191.15	CACNB1	protein_coding	chr17	39173563	39197703	-	47.01	79.53	58.85	56.96	86.65	90.78	41.72	38.59	22.79	39.86	62.42	68.03	48.17	67.51	79.91	83.58	86.78	48.85	66.65	14.31	18.74	65.6	17.34	74.71	31.4	33.43	51.95	83.67	9.138	18.93	79.44	55.16	81.29	67.64	78.87	51.32	48	67.41	64.28	66.42	56.8	42.93	41.2
ENSG00000067208.14	EVI5	protein_coding	chr1	92508696	92792404	-	3.337	5.143	3.726	4.789	5.016	3.172	3.676	4.151	2.459	3.322	3.429	4.584	2.88	4.032	3.361	4.872	5.356	3.965	3.72	2.737	2.482	3.904	3.393	5.411	3.806	3.242	3.433	3.794	2.199	2.54	7.082	3.523	4.005	5.575	4.3	5.759	4.116	3.824	3.609	3.621	3.869	4.031	3.141
ENSG00000067221.13	STOML1	protein_coding	chr15	73978923	73994622	-	13.53	20.97	17.71	16.63	18.72	25.72	15.63	15.3	6.426	9.872	16.98	19.03	12.82	19.92	18.98	25.72	26.58	20.48	19.59	4.683	6.268	21.73	7.794	24.03	8.51	12.43	17.22	24.18	3.197	8.855	22.54	16.58	23.69	19.67	19.78	13.27	14.62	19.81	19.54	19.72	21.04	11.29	11.74
ENSG00000067225.17	PKM	protein_coding	chr15	72199029	72231822	-	375.3	661.5	556.1	534.4	582.7	659	417.8	443.3	289.8	346.1	462.9	628.3	397.8	564.3	533	631.9	660.1	445.6	608.7	194.8	238.3	593.9	245.9	689	294.5	420.4	498.1	724.2	133.8	313.7	739.9	496	616	571.3	702.1	396.1	465.4	526.9	576.6	606.2	530.7	392.2	430.5
ENSG00000067248.9	DHX29	protein_coding	chr5	55256245	55307722	-	8.591	10.56	8.56	9.608	12.78	9.014	7.7	9.679	5.9	7.406	8.538	10.4	6.799	8.868	8.954	11.84	13.47	10.54	9.131	5.166	4.944	11.49	9.045	11.89	9.241	6.686	7.323	9.861	4.287	6.028	14.01	12.39	10.32	14.13	11.2	10.68	9.003	10.07	9.554	8.184	10.05	9.672	7.112
ENSG00000067334.13	DNTTIP2	protein_coding	chr1	93866283	93879918	-	7.735	9.243	7.248	7.796	10.2	9.371	7.127	6.925	6.849	5.185	8.55	8.952	5.714	10.09	7.751	9.066	10.31	7.104	9.173	4.681	4.425	9.394	7.626	9.192	8.362	6.773	6.181	10.39	3.689	5.796	10.86	8.652	8.514	10.44	10.41	8.596	7.055	7.15	8.257	7.058	7.201	6.412	5.252
ENSG00000067365.14	METTL22	protein_coding	chr16	8621683	8649654	+	2.561	4.874	3.596	3.986	3.543	4.042	2.911	2.668	1.727	2.591	2.789	3.565	2.15	2.39	3.45	4.302	4.186	3.713	3.832	1.226	1.334	3.493	2.619	4.573	2.357	2.403	3.163	3.746	0.6764	1.822	3.865	3.064	4.085	4.73	3.921	3.424	2.775	3.488	3.462	2.79	3.534	3.127	3.441
ENSG00000067369.13	TP53BP1	protein_coding	chr15	43403061	43510728	-	13.5	19.38	13.95	15.13	19.84	14.81	10.22	11.77	7.581	10.25	11.33	17.68	10.08	14.97	16	18.12	20.66	11.44	16.34	3.808	5.69	15.69	7.865	18.03	9.506	11.91	11.81	20.07	4.065	7.672	23.65	15.08	16.06	18.84	17.1	14.12	12.7	14.67	14.23	14.5	13.87	11.44	8.146
ENSG00000067445.20	TRO	protein_coding	chrX	54920462	54931431	+	25.02	47.73	36.17	33.3	40.01	39.01	21.78	27.44	13.7	22.93	33.69	31.37	17	26.19	32.66	37.95	37.56	33.18	33.32	8.091	9.045	32.07	13.23	42.21	20.79	21.62	28.54	31.93	5.878	10.93	41.38	33.45	46.46	52.99	39.4	34.22	26.69	39.95	32.66	30.69	32.54	29.18	26.04
ENSG00000067596.10	DHX8	protein_coding	chr17	43483865	43544463	+	7.653	10.79	9.682	8.983	9.571	9.377	7.021	7.355	4.941	6.107	6.77	10.66	5.868	9.987	8.876	8.818	12.66	8.646	10.09	3.718	4.031	9.587	7.989	11.64	5.866	6.828	8.1	9.999	2.111	6.1	13.01	9.647	10.23	10.63	9.332	7.921	7.574	8.96	9.521	9.282	10.63	6.495	6.202
ENSG00000067606.16	PRKCZ	protein_coding	chr1	2050470	2175313	+	43.94	65.89	46.59	41.97	62.85	63.04	30.47	38.95	10.4	22.45	38.12	45.68	24.27	52.32	58.68	68.89	65.78	53.43	52.29	5.718	20.23	49.18	17.41	63.22	19.71	27.83	36.95	66.17	8.608	11.09	55.08	43.31	66.6	44.52	52.09	35.06	36.08	49.2	53.93	62.97	43.7	27.1	27.96
ENSG00000067704.9	IARS2	protein_coding	chr1	220094102	220148041	+	34.49	39.97	28.88	29.74	33.64	29.47	26.42	28.37	22.8	25.92	21.74	27.21	19.03	28.42	29.89	34.93	40.76	32.32	31.24	22.41	23.46	30.78	24.6	36.5	22.17	21.86	23.18	34.38	15.28	24.31	39.52	32.22	33.8	38.97	34.19	30.54	27.35	27.62	31.59	30.6	30.51	22.58	20.41
ENSG00000067715.13	SYT1	protein_coding	chr12	78863993	79452008	+	169	294.2	186.1	238.2	244.8	222.7	146.6	125.8	45.15	65.15	178.8	224.4	112	238	252.2	361.8	330	125.8	232.9	19.86	25.92	255.4	65.95	229.4	70.17	93.16	140	248.9	40.42	24.23	292.2	149.9	256.1	345.3	313.6	173.1	169.2	170.5	219.9	246.5	121.7	96.86	63.06
ENSG00000067798.14	NAV3	protein_coding	chr12	77324641	78213008	+	9.076	12.09	7.374	7.608	10.83	8.425	5.902	6.615	4.074	6.439	7.102	6.955	5.861	9.713	10.1	10.13	11.42	8.894	8.719	3.673	4.263	9.487	4.795	10.93	5.345	6.623	6.476	8.546	2.926	4.466	13.28	10.24	10.67	12.48	8.906	7.577	7.726	7.587	8.279	7.724	7.285	6.068	4.449
ENSG00000067829.18	IDH3G	protein_coding	chrX	153785766	153792382	-	43.02	66.85	67.67	54.65	58.59	85.83	45.5	43.09	39.11	43.42	61.93	72.01	47.04	54.8	53.41	68.31	63.42	52.27	63.89	24.99	23.51	63.14	39.46	68.46	40.1	46.39	58.19	77.71	12.7	34.58	73.17	49.03	64.91	67.62	74.7	46.54	58.61	62.01	57.93	66.07	64.5	44.14	44.09
ENSG00000067836.12	ROGDI	protein_coding	chr16	4796968	4802950	-	79.3	164.1	110.2	102.3	128.8	157.6	96.73	86.21	61.38	104.9	101.2	116.1	79.19	83.79	125.1	138.2	132.5	164.6	125.9	41.36	50.1	119.3	44.28	165.2	101.3	84.07	94.06	135.9	18.9	45.63	122.2	97.81	163.3	105.3	131	101.6	111.1	125.7	118.7	122.3	131.9	103.9	88.66
ENSG00000067840.12	PDZD4	protein_coding	chrX	153802166	153830565	-	439.4	399.9	324.5	346.1	399.4	419.9	292.4	322.7	177.2	281.8	312.2	362.7	259	401.3	434.8	412.7	424.3	372.2	366	86.32	311.9	334.5	285	451.6	164.7	316.7	335.2	475.2	76.79	169	425.4	420.7	399.6	354	327.2	301.5	311.4	382.4	384.2	510.1	355.3	247.5	260
ENSG00000067842.17	ATP2B3	protein_coding	chrX	153517676	153582939	+	11.9	26.18	19.56	21.44	23.37	25.62	17.1	16.51	5.017	8.911	16.53	24.23	11.07	21.47	22.02	30.32	27.53	15.44	22.43	1.65	2.907	24.45	4.252	27.14	7.549	13.21	16.19	28.85	3.579	3.909	32.05	16.52	24.68	23.33	25.66	16.08	15.83	19.62	21.67	26.64	15.63	11.11	10.86
ENSG00000067900.7	ROCK1	protein_coding	chr18	20946906	21111851	-	4.597	5.493	5.276	4.532	5.097	2.912	4.522	5.097	4.427	5.016	3.489	5.038	3.166	4.033	2.85	3.323	9.901	4.309	3.598	3.869	3.784	4.684	9.359	5.604	4.21	4.556	4.171	3.961	3.015	3.572	7.219	5.331	3.797	6.818	4.528	6.95	4.895	4.744	3.586	3.011	5.7	4.949	3.402
ENSG00000067955.13	CBFB	protein_coding	chr16	67029116	67101058	+	6.134	7.666	5.578	5.096	5.924	6.025	6.029	8.438	7.422	6.916	5.05	6.298	5.156	8.03	3.602	4.777	7.846	7.452	4.943	6.295	5.004	5.658	10.02	6.978	14.94	8.1	5.766	5.003	4.3	10.38	8.626	6.537	5.419	8.317	5.422	7.217	6.128	4.614	4.516	3.899	6.931	7.287	5.568
ENSG00000068001.13	HYAL2	protein_coding	chr3	50317790	50322906	-	9.963	5.982	8.138	13.78	6.202	10.27	7.654	7.977	11.63	11.85	11.19	11.75	8.268	12.88	4.041	4.547	6.708	6.781	6.118	15.32	7.764	10.79	28.18	13.67	24.05	13.26	11.33	4.994	2.829	14.74	8.252	14.06	5.801	14.22	7.922	7.501	9.464	6.715	10.46	9.234	11.25	21.94	15.62
ENSG00000068024.16	HDAC4	protein_coding	chr2	239048168	239401011	-	8.342	13.53	8.567	8.267	9.529	9.922	8.937	8.842	4.734	6.553	5.801	8.794	6.072	9.242	8.589	10.49	11.77	8.936	9.051	2.979	4.352	9.608	6.211	11.42	8.092	6.779	6.871	10.78	2.034	4.614	12	10.12	9.852	9.919	9.332	10.44	6.826	9.041	9.338	7.448	7.874	7.206	5.741
ENSG00000068028.17	RASSF1	protein_coding	chr3	50329782	50340936	-	9.436	11.85	11.31	16.34	9.35	19.95	11.14	8.631	20.46	14.06	8.564	13.26	9.573	15.12	8.685	12.4	28.41	12.54	10.37	7.878	6.698	14.75	19.67	14.22	16.99	9.974	11.4	11.48	6.584	7.964	11.86	11.11	15.11	16.14	12.12	11.84	11.65	11.98	9.112	9.974	17.9	16.78	15.33
ENSG00000068078.17	FGFR3	protein_coding	chr4	1793307	1808872	+	120.5	98.23	134.8	130.6	81.81	47.3	174	112.1	198.2	222.3	99.56	152	116.1	68.41	44.3	50.87	129.3	77.23	108.3	135.7	135.8	110.4	107.2	174.4	85.96	130.7	180.2	142.4	44.42	151.5	182.1	176.5	62.24	169.2	127.7	137.4	151.5	141	67.11	69.34	148.3	120.3	144.2
ENSG00000068079.7	IFI35	protein_coding	chr17	43006725	43014456	+	9.437	6.809	7.301	5.906	4.631	8.406	8.541	8.139	12.62	10.4	6.713	12.8	10.47	9.26	5.662	5.818	6.8	11.86	8.323	8.902	9.442	5.787	13.33	15.07	10.15	8.779	8.674	9.168	3.042	12.59	7.813	8.718	7.287	7.081	9.726	10.06	10.99	10.15	8.332	8.39	13.82	8.34	7.259
ENSG00000068097.14	HEATR6	protein_coding	chr17	60043194	60078931	-	4.691	7.587	5.514	5.967	7.299	6.776	4.779	5.414	3.67	4.725	4.285	6.238	3.458	4.991	4.54	5.621	7.279	7.098	6.131	2.397	2.276	5.31	4.089	8.084	4.902	4.41	4.501	6.549	1.715	4.688	7.33	7.507	7.256	7.938	5.781	5.769	4.901	6.138	6.016	4.664	7.458	4.401	3.889
ENSG00000068120.14	COASY	protein_coding	chr17	42561467	42566275	+	35.09	50.02	37.56	37.16	49.92	46.26	35	33.58	21.72	27.46	30.04	38.88	26.28	37.25	34.36	45.5	45.54	40.9	33.83	14.07	17.75	38.26	29.69	42.17	24.73	26.04	30.95	43.49	8.858	23.61	41.62	37.81	43.97	38.5	38.07	34.6	31.76	40.29	34.2	40.21	38.97	29.97	30.12
ENSG00000068137.14	PLEKHH3	protein_coding	chr17	42667914	42676994	-	6.551	8.613	9.271	8.486	7.868	9.563	8.5	5.378	9.464	8.599	9.75	10.57	6.169	5.281	6.626	6.577	14.97	8.059	8.705	3.844	4.304	8.789	9.497	11.26	7.072	6.902	7.783	10.47	1.672	6.869	9.026	8.954	10.39	8.474	8.634	10.51	9.829	10.77	7.593	8.647	13.87	6.919	8.342
ENSG00000068305.17	MEF2A	protein_coding	chr15	99565417	99715696	+	14.8	23.9	18.01	22.85	23.52	13.61	18.15	15.06	7.114	9.897	14.47	23.89	12.75	24.86	19.57	30.36	31.62	14.25	19.24	4.533	6.097	23.96	20.51	22.38	14.26	15.3	11.46	23.11	6.131	6.092	34.43	17.24	20.79	29.04	20.87	17.51	15.98	16.12	19.13	22.53	16.69	12.98	8.718
ENSG00000068308.13	OTUD5	protein_coding	chrX	48922028	48958386	-	51.7	74.02	62.54	59.81	76.62	73.95	48.73	51.56	33.47	43.72	55.28	68.62	45.55	65.57	64.7	75.69	80.51	66.13	69	20.9	31.67	61.65	40.73	76.11	36.9	50.28	59.82	83.62	13.09	41.43	77.69	58.91	72.72	64.42	73.75	49.02	56.88	59.1	64.92	67.79	63.72	48.33	41.8
ENSG00000068323.16	TFE3	protein_coding	chrX	49028726	49043486	-	55.71	62.45	50.92	55.93	62.92	67.55	52.79	53.16	37.93	42.53	47.06	59.46	39.04	66.95	55.83	69.74	68.48	63.6	56.28	21.28	36.98	50.16	52.62	67.67	43.95	50.41	53.74	69.82	16.5	40.7	70.83	63.64	61.08	59.84	54.75	50.16	49.57	56.31	54.55	69.86	55.59	42.37	40.69
ENSG00000068354.15	TBC1D25	protein_coding	chrX	48539457	48562609	+	11.71	18.69	13.74	13.97	20.41	18.84	11.23	10.62	6.939	8.472	11.31	14.86	10.58	15.55	14.46	18.74	18.33	15.15	16.68	4.03	4.765	16.45	7.705	19.82	8.845	9.664	12.43	19.18	2.709	5.27	18.21	13.18	19.15	14.93	15.74	12.83	11.78	15.4	14.63	15.13	16.34	11.4	10.13
ENSG00000068366.19	ACSL4	protein_coding	chrX	109629237	109733403	-	11.52	14.88	9.281	11.85	14.84	10.06	8.959	8.649	4.772	6.466	8.604	12.48	7.42	16.56	12.65	17.56	20.42	9.589	12.4	2.767	4.52	13.87	9.694	13.47	9.781	8.584	6.383	9.613	4.725	3.512	20.11	6.96	12.5	16.99	15.81	11.84	9.316	8.097	9.668	11.77	8.217	7.722	4.92
ENSG00000068383.18	INPP5A	protein_coding	chr10	132537820	132783178	+	24.82	29.9	25.43	26.93	31.42	28.3	19.62	20.09	10.39	12.8	18.7	24.76	15.56	30.86	25.04	32.51	38.83	19.89	23.72	7.573	9.591	25.92	21.96	30.24	13.44	20.92	18.48	31.92	7.343	9.694	35.91	23.74	26.95	27.09	26.2	20.46	21.28	23.03	22.81	27.39	21.85	18.67	13.92
ENSG00000068394.10	GPKOW	protein_coding	chrX	49113389	49123801	-	25.61	34.12	33.26	25.46	34.75	32.03	22.18	25.59	20.28	22.03	23.11	31.48	19.11	31.76	28.42	30.61	42.1	33.22	32.22	12.09	14.02	27.46	24.67	37.03	19.87	24.14	23.97	33.59	6.173	18.86	36.6	28.39	35.35	32.37	34.7	24.27	23.97	29.24	30.18	30.44	30.56	22.21	19.03
ENSG00000068400.13	GRIPAP1	protein_coding	chrX	48973723	49002264	-	52.41	106.5	82.42	69.94	95.01	82.82	57.84	57.19	31.29	51.16	68.98	79.73	47.21	62.69	86.86	100.6	104.1	92.58	86.72	19.87	21.21	75.1	34.7	99.85	46.06	52.28	66.25	84.74	13.61	30.48	103.1	78.22	100	96.23	89.12	66.41	63.48	80.41	79.24	83.46	75.69	54.54	49.36
ENSG00000068438.14	FTSJ1	protein_coding	chrX	48476021	48486364	+	12.95	15.9	13.15	12.33	17.85	17.91	12.36	10.11	8.257	10.49	12.9	14.46	10.16	15	13.33	16.3	18.47	14.27	12.93	7.13	5.872	14.47	12.49	17.38	12.94	9.192	11.94	16.23	5.105	7.227	16.82	13.87	17.1	16.3	15.64	14.94	12.39	15.07	13.63	13.46	14.51	10.2	10
ENSG00000068615.17	REEP1	protein_coding	chr2	86213993	86338083	-	19.51	28.31	19.9	25.87	30.04	26.47	14.84	15.31	6.878	10.31	17.46	24.7	14.23	22.13	25.92	35.96	38.37	16.6	27.09	3.642	5.772	27.89	9.959	25.55	9.299	13.19	14.76	30.16	7.888	4.555	28.42	18.38	26.61	28.71	29.88	21.75	19.68	22.28	20.26	25.6	18.01	14.9	10.59
ENSG00000068650.18	ATP11A	protein_coding	chr13	112690329	112887168	+	4.333	7.977	5.153	5.321	5.416	4.59	5.278	5.269	3.665	5.271	5.092	6.133	4.116	7.655	4.6	4.634	5.787	8.289	5.171	3.203	3.27	5.382	6.728	7.995	8.853	5.855	3.862	4.611	1.749	3.381	8.108	5.331	6.115	6.253	6.301	5.746	5.546	5.167	5.109	5.212	5.859	5.317	4.478
ENSG00000068654.15	POLR1A	protein_coding	chr2	86020216	86106155	-	4.423	8.273	6.907	6.064	8.89	8.339	4.968	5.276	3.251	4.601	5.975	6.612	5.002	6.85	6.172	6.639	7.125	6.354	7.135	2.12	2.225	6.651	3.396	8.661	4.971	5.509	5.212	7.571	1.414	4.177	9.607	7.482	7.777	7.843	6.359	6.5	6.1	7.226	7.008	5.939	7.353	5.345	4.969
ENSG00000068697.6	LAPTM4A	protein_coding	chr2	20032650	20052028	-	87.65	64.61	81.55	70.53	61.14	60.49	87.9	79.04	90.15	85.24	57.91	106.9	71.45	79.48	40	58.94	111.5	55.74	69.31	68.26	79.08	69.85	115.9	81.73	67.55	75.27	76.18	68.45	40.83	101.4	97.77	73.69	50.26	76.25	90.16	90.99	89.33	63.1	47.24	56.69	86.9	69.41	53.27
ENSG00000068724.15	TTC7A	protein_coding	chr2	46916157	47076137	+	5.055	9.863	7.918	7.057	7.847	7.2	5.558	6.331	6.402	7.817	7.175	7.742	4.801	4.609	6.688	6.43	8.512	10.98	6.003	4.872	3.49	6.088	9.42	10.4	9.066	6.985	5.882	6.404	1.812	6.281	8.182	8.065	9.251	9.686	8.111	7.051	7.927	8.093	7.057	5.235	9.484	8.025	5.683
ENSG00000068745.14	IP6K2	protein_coding	chr3	48688003	48740353	-	17.63	24.71	22.01	20.28	23.23	21.7	24.3	19.34	12.72	16.23	21.1	22.19	15.47	18.34	16.87	23.7	21.78	21.34	19.37	8.343	8.968	24.28	15.21	26.34	12.84	15.91	16.11	24.99	5.894	11.39	27.3	25.56	21.92	23.71	23.73	21.64	18.8	21.25	17.79	17.64	22.94	19.77	16.9
ENSG00000068796.16	KIF2A	protein_coding	chr5	62306162	62386383	+	13.37	19.41	11.71	15.75	17.09	11.02	14.27	12.26	10.75	11.13	8.824	14.7	9.802	17.02	16.18	19.44	19.95	15.07	16.2	7.743	8.612	16.46	10.81	19.13	9.696	12.59	11.14	19.37	6.725	9.614	27.12	13.79	15.68	19	18.78	16.48	12.47	13.64	14.09	17.11	12.6	10.1	8.987
ENSG00000068831.18	RASGRP2	protein_coding	chr11	64726911	64745456	-	11.95	13.77	14.39	16.53	18.09	17.95	14.71	12.25	10.26	12.5	14.48	15.99	9.641	10.86	17.16	21.05	24.46	16.72	18.18	7.78	7.117	16.95	17.56	24.56	8.553	12.98	15.54	19.21	3.136	9.411	16.41	16.63	21.84	17.65	17.95	16.61	17.22	19.3	17.18	20.65	18.63	13.87	13.7
ENSG00000068878.14	PSME4	protein_coding	chr2	53864067	53970837	-	6.265	11.72	6.072	6.494	8.477	8.295	5.174	6.554	5.019	6.025	7.487	6.411	4.73	6.105	7.867	7.679	8.759	8.879	6.819	4.895	3.32	8.103	6.73	9.308	13.45	5.375	5.089	6.152	2.647	4.26	9.311	7.642	8.928	8.64	8.172	7.158	6.07	6.861	6.25	5.066	6.98	7.359	6.707
ENSG00000068885.14	IFT80	protein_coding	chr3	160256986	160399273	-	11.74	25.89	12.55	15.65	21.72	13.74	11.7	15.29	7.387	15.72	11.68	14.55	9.153	10.97	16.89	21.18	19.88	32.72	13.23	7.768	5.984	17.42	7.547	23.89	14.95	10.01	9.407	13.83	5.555	4.573	21.66	17.2	20.79	22.32	17.33	18.47	16.32	14.06	15.33	13.37	13.7	14.99	9.376
ENSG00000068903.19	SIRT2	protein_coding	chr19	38878555	38899862	-	61.62	119.4	74.33	77.89	90.93	102.1	76.81	72.61	71.11	83.44	77.05	87.11	66.31	66.29	68.91	82.73	86.23	139.6	78.19	53.42	46.57	84.24	53.45	111.8	119.8	71.59	74.05	90.39	29.51	63.79	93.29	83.28	110.6	83.75	87.25	75.91	79.34	86.69	73.12	78.63	96.31	84.07	81.77
ENSG00000068912.13	ERLEC1	protein_coding	chr2	53787044	53818819	+	40.13	54.77	46.53	49.16	62.66	48.44	39.57	40.39	16.37	23.85	33.68	55.61	29.06	54.26	46.09	76.26	78.86	42.47	52.54	15.48	16.41	58.16	28.11	61.92	21.53	30.98	32.09	68.97	17.01	17.77	73.89	42.9	55.98	70.11	57.77	43.31	38.66	40.84	46.98	48.75	36.76	35.63	25.9
ENSG00000068971.13	PPP2R5B	protein_coding	chr11	64917553	64934470	+	57.81	126.2	73.4	77.96	98.39	122.2	58.81	55.91	33.85	49.29	75.56	74.55	57.16	70.99	82.82	105.3	100.3	90.38	78.71	22.42	28.12	81.02	47.3	115.3	62.3	52.53	76.44	91.2	15.23	28.73	89.52	79.74	110.9	86.81	86.36	71.65	63.91	91.48	77.14	86.13	79.11	63.05	56.05
ENSG00000068976.13	PYGM	protein_coding	chr11	64746389	64760297	-	28.78	20.16	22.86	33.02	19.37	13.87	21.23	17.78	49.14	49.96	23.93	41.48	31.57	17.87	11.54	12.44	25.18	21.63	22.72	18.49	36.6	33.29	23.91	43.64	24.05	23.36	25.94	29.08	15.32	23.01	31.56	37.24	16.79	25.8	26.97	28.12	29.62	41.03	16.59	19.6	32.84	28.26	41.54
ENSG00000069020.18	MAST4	protein_coding	chr5	66596361	67169595	+	7.353	7.812	6.481	9.839	8.711	5.362	6.292	7.302	5.348	5.739	4.44	9.579	5.252	7.338	6.229	8.414	10.7	4.631	7.151	2.61	5.301	8.071	6.342	7.819	4.343	7.516	6.314	7.622	2.717	4.884	12.69	8.762	6.508	10.67	6.763	7.437	7.062	8.397	6.606	7.756	7.996	6.753	5.882
ENSG00000069122.18	ADGRF5	protein_coding	chr6	46852512	46954943	-	14.21	6.801	12.57	10.43	13.63	7.726	8.499	8.361	8.03	13.26	8.193	13.36	10.86	13.85	9.201	14.15	12.01	8.204	8.561	11.72	8.27	10.12	16.91	9.864	9.608	12.93	8.447	8.157	5.97	11.06	14.11	11.28	10.08	14.71	9.276	14.06	12.88	10.38	13.02	13.05	9.835	9.855	7.103
ENSG00000069248.11	NUP133	protein_coding	chr1	229440260	229508341	-	12.63	17.65	13.61	15.54	17.19	13.3	12.04	14.43	9.448	11.24	11.51	14.69	9.486	11.91	12.67	15.46	18.55	16.71	15.5	8.37	8.956	16.12	11.3	18.74	11.27	12.45	11	14.25	5.463	11.5	19.79	18.02	15.42	21.76	15.6	14.58	12.56	15.02	13.82	11.87	13.19	12.76	9.584
ENSG00000069275.12	NUCKS1	protein_coding	chr1	205712819	205750276	-	81.1	92.31	72.08	82.33	91.26	61.43	77.25	82.08	63.51	66.66	64.29	92.21	62.14	91.93	64.5	89.3	107	80.83	82.67	58.89	62.71	84.45	85.79	91.99	66.33	80.12	69.22	88.11	46.47	79.18	128.5	80.91	69.07	98.44	88.27	83.98	75.14	71.84	70.99	79.03	73.66	65.61	53.05
ENSG00000069329.16	VPS35	protein_coding	chr16	46656132	46689194	-	21.36	30.09	22.12	29.57	33.87	24.85	22.54	23.73	10.3	12.48	18.4	31.84	16.41	30.74	25.77	35.93	40.57	19.5	27.75	6.752	10.15	32.47	14.48	29.65	11.79	21.1	18.77	32.39	8.735	12.57	39.62	23.72	29.3	39.05	32.89	24.99	22.49	24.04	25.59	29.29	21.29	16.59	13.27
ENSG00000069345.11	DNAJA2	protein_coding	chr16	46955362	46973788	-	30.92	41.06	31.3	37.9	42.99	36	32.79	31.67	18.65	21.4	31.25	41.54	27.45	39.73	35.7	45.39	49.77	29.93	36.61	11.83	15.29	43.37	24.55	40.17	21.4	28.87	27.05	43.65	13.39	20.22	51.34	31.14	33.7	46.42	47	40.14	31.93	34.79	34.4	36.19	28.91	24.33	19.71
ENSG00000069399.14	BCL3	protein_coding	chr19	44747836	44760044	+	2.613	5.391	3.761	6.268	2.959	6.348	5.427	3.668	16.62	4.704	5.834	6.571	3.738	15.39	3.452	3.139	4.457	4.578	3.231	3.738	3.525	3.544	25.42	4.906	22.13	4.521	7.658	4.486	3.462	5.241	4.762	3.352	4.257	4.463	4.544	3.582	5.524	3.972	3.542	3.8	5.338	4.732	4.938
ENSG00000069424.14	KCNAB2	protein_coding	chr1	5991466	6101193	+	125.9	161	147.2	146.8	155.1	186.1	117.5	134.5	47.86	83.53	121.6	149.7	104.7	146.8	158.8	185.8	172.1	134.9	154.4	25.19	77.81	147	55.21	188.4	52.57	132.5	136	205.8	25.72	64.08	181.1	160.9	183.5	164	139.2	121.3	121.2	147.9	164.4	198.5	137.7	88.19	107.3
ENSG00000069509.5	FUNDC1	protein_coding	chrX	44523639	44543001	-	30.6	31.16	24.53	30.14	28.7	34.05	29.12	28.37	20.86	22.74	26.35	32.87	21.99	25.89	26.76	34.15	35.97	27.39	28.56	12.23	16.74	30.65	18.42	32.96	17.72	23.94	22.44	37.66	14.03	19.66	34.38	25.93	29.26	35.51	36.06	32.74	32.33	28.19	23.87	30.23	24.48	21.54	18.43
ENSG00000069535.13	MAOB	protein_coding	chrX	43766611	43882447	-	45.81	65.61	57.23	51.28	55.81	50.93	57.56	61.86	68.34	52.59	60.99	65.85	48.46	58.68	41.35	54.84	64.92	45.77	55.13	28.97	45.03	56.04	51.86	74.74	38.06	61.75	46.72	69.03	25.52	57.56	92.17	55.73	50.75	75.35	73.55	63.03	73.31	56.58	54.97	54.62	54.73	43.07	43.12
ENSG00000069667.15	RORA	protein_coding	chr15	60488284	61229319	-	5.019	3.953	3.439	5.674	4.679	2.863	4.746	5.101	3.006	3.84	2.743	4.366	2.383	4.523	2.883	4.457	5.296	2.356	3.697	2.159	3.289	4.519	4.357	5.049	2.768	3.823	2.718	3.47	1.604	2.725	7.057	5.397	3.018	6.961	3.997	4.986	3.364	4.065	3.695	3.728	2.789	3.813	2.758
ENSG00000069696.6	DRD4	protein_coding	chr11	637293	640706	+	0.6529	4.362	3.018	3.057	1.578	2.47	1.854	2.301	3.627	2.211	3.447	3.491	2.732	1.091	2.875	1.362	1.811	3.184	2.935	2.847	2.862	2.701	3.346	3.589	2.445	3.606	2.653	2.666	0.299	4.989	3.444	2.424	2.139	2.479	3.187	3.126	2.584	3.348	2.014	2.556	3.163	4.301	3.708
ENSG00000069702.10	TGFBR3	protein_coding	chr1	91680343	91906335	-	3.259	2.083	4.571	3.138	2.41	1.553	2.73	3.233	3.596	3.786	2.108	6.389	2.393	3.895	1.17	1.619	4.661	1.57	2.15	1.966	3.766	2.989	6.632	2.641	2.331	3.392	3.206	2.035	1.848	3.124	3.689	2.937	1.322	3.143	3.068	3.622	2.979	2.929	1.709	1.903	6.455	2.539	2.244
ENSG00000069712.12	KIAA1107	protein_coding	chr1	92166985	92184723	+	26.75	37.65	27.83	38.1	43.15	27.46	23.51	28.11	8.174	13.43	26.05	32.94	19.84	38.35	31.31	45.94	44.47	25	31.16	3.873	7.264	35.04	13.74	38.14	14.77	21.69	18.84	40.65	9.522	8.273	44.91	27.03	33.81	43.26	32.01	34.98	23.38	27.32	29.82	32.76	21.91	20.73	15.11
ENSG00000069849.10	ATP1B3	protein_coding	chr3	141876124	141926514	+	53.2	69.87	57.61	56.31	65.56	74.44	42.69	36.77	41.92	33.67	49.13	74.06	39.75	54.6	66.39	83.03	92.94	55.63	58.83	18.33	19.95	64.1	45.61	71.2	51.55	30.07	42.79	50.6	20.09	22.18	64.16	50.96	66.29	73.85	76.23	56.16	53.49	54.53	55.77	61.37	66.85	49.14	41.7
ENSG00000069956.11	MAPK6	protein_coding	chr15	51952106	52067372	+	11.15	12.49	8.293	10.8	11.87	8.304	10.68	9.246	5.866	7.156	9.835	12.69	7.904	13.3	11.73	15.99	17.12	9.131	11.28	3.674	5.614	12.91	8.406	13.81	9.287	8.057	6.215	12.8	4.31	4.945	19.53	8.151	9.888	13.42	15.04	11.52	9.857	8.129	9.731	14.39	7.683	7.266	4.835
ENSG00000069966.18	GNB5	protein_coding	chr15	52115105	52191369	-	13.63	21.3	15.56	18.72	23.22	18.77	12.49	13.67	6.371	8.857	14.4	18.17	11.37	20.81	19.67	25.61	24.39	15.61	18.18	3.732	5.714	18.17	8.667	21.83	7.592	9.839	13.39	20.35	3.793	6.918	23.68	16.93	20.08	21.85	19.85	16.37	14.34	16.52	17.14	20.81	12.96	11.41	9.434
ENSG00000069974.15	RAB27A	protein_coding	chr15	55202966	55314160	-	1.557	1.631	1.422	1.191	1.548	0.8881	1.096	0.907	1.64	1.252	0.9621	1.795	1.057	3.995	0.7871	1.523	3.12	1.483	1.043	0.8614	1.266	0.9112	7.604	1.472	1.894	1.537	1.175	1.231	1.279	1.676	1.669	2.16	1.52	1.483	1.386	1.709	2.101	0.6877	0.9335	1.031	1.903	1.278	1.289
ENSG00000069998.12	HDHD5	protein_coding	chr22	17137511	17165268	-	14.43	21.52	17.74	16.24	18.09	18.32	14.42	12.3	9.959	14.79	14.55	17.16	12.48	14.28	14.79	21.36	21.35	20.93	17.72	8.727	8.669	17.28	13.46	21.4	11.56	12.86	13.22	21.05	4.604	15.46	18.9	15.04	21.22	16.51	15.74	16.43	16.24	19.82	14.74	16.15	18.48	15	13.28
ENSG00000070010.18	UFD1L	protein_coding	chr22	19450106	19479215	-	14.71	19.97	17.5	14.9	14.31	19.97	15.05	14.54	11.57	12.36	15.99	18.71	11.51	17.11	13.17	18.8	20.9	19.84	16.77	11.35	9.438	17.34	18.8	21	18.88	12.21	13.4	17.4	5.714	12.33	17.95	18.09	17.14	18.29	20.55	17.05	18.33	17.84	16.55	16.61	18.12	15.49	12.93
ENSG00000070018.8	LRP6	protein_coding	chr12	12116025	12267012	-	5.192	6.481	4.574	5.067	5.369	3.886	4.481	4.462	4.692	4.878	4.021	5.64	3.954	3.827	4.436	4.681	6.627	5.877	5.324	4.422	3.884	6.035	4.788	6.449	7.309	4.407	4.469	4.33	2.582	3.128	8.377	5.826	5.434	6.773	5.773	6.634	5.933	5.391	4.143	3.822	6.397	4.949	3.772
ENSG00000070047.11	PHRF1	protein_coding	chr11	576486	612222	+	12.86	19.26	14.85	13.34	15.64	20.21	12.82	12.88	11.17	13.71	13.29	15.28	11.73	13.93	14.76	14.68	18.84	18.12	14.9	5.911	5.927	14.05	12.38	21.9	13.43	12.3	14.29	17.56	2.783	9.042	18.38	15.9	19.14	15.16	16.22	14.71	14.97	17.71	15.07	15.26	19.38	11.54	10.83
ENSG00000070061.14	IKBKAP	protein_coding	chr9	108867517	108934116	-	21.1	33.66	23.86	23.39	41.48	30.15	16.69	22.85	11.84	16.19	17.06	22.03	12.97	16.06	24.98	35.88	30.78	34.71	22.62	6.28	7.233	25.22	11.26	37.69	17.67	15.95	14.57	22.79	6.382	9.219	33.99	30.19	34.44	32.47	23.69	29.67	23.12	29.5	25.69	20.16	23.85	24.55	18.63
ENSG00000070081.15	NUCB2	protein_coding	chr11	17208153	17349974	+	4.851	4.278	5.108	4.883	5.536	4.312	4.133	4.685	3.268	3.163	3.007	6.42	3.517	4.763	3.834	6.2	6.666	3.802	4.546	2.857	2.559	4.688	4.313	4.381	3.195	4.115	3.68	5.843	2.822	3.327	6.348	4.678	4.246	5.64	4.931	5.19	4.182	4.357	3.914	4.607	5.229	4.187	2.62
ENSG00000070087.13	PFN2	protein_coding	chr3	149964904	150050728	-	205.1	256.1	176.9	216	218.9	215.5	184.2	167	94.32	110.2	196.9	242.2	133.6	216.7	221.3	335	289.7	187.4	221.6	57.5	93.54	234.6	125.1	252.1	104.8	148.1	148.6	229.6	91.51	106.7	304.9	168.8	216.3	269.8	290.1	193.1	199.2	189.3	181.4	221	152.9	120.3	87.51
ENSG00000070159.13	PTPN3	protein_coding	chr9	109375466	109498313	-	4.786	7.989	5.891	6.797	7.192	5.866	3.531	3.701	1.04	2.118	4.74	5.749	2.444	7.088	8.235	10.84	9.729	5.629	6.574	0.5604	1.057	5.146	1.831	7.105	1.887	2.521	4.672	6.647	0.7578	0.7784	6.482	5.986	7.805	8.427	6.927	4.9	4.508	6.499	6.332	6.836	4.788	3.618	1.912
ENSG00000070182.19	SPTB	protein_coding	chr14	64752211	64879883	-	7.378	8.164	7.791	7.243	7.291	8.107	3.861	5.386	1.065	2.283	3.168	9.606	2.522	12.4	7.979	9.954	12.27	3.487	9.788	0.4304	1.413	7.094	2.911	8.155	1.574	4.695	4.646	12.91	0.8121	1.359	13.75	5.97	7.81	7.648	6.222	4.364	4.518	7.34	9.43	14.87	6.379	2.522	2.519
ENSG00000070214.15	SLC44A1	protein_coding	chr9	105244622	105439171	+	7.727	25.88	10.16	9.632	16.43	14.67	10.43	10.57	13.3	13.8	10.54	12.47	9.3	7.491	10.72	11.77	12.32	35.96	12.57	17.81	7.082	14.44	7.163	22.84	29.43	9.399	7.95	8.6	5.786	6.744	15.7	12.47	19.82	15.58	18.16	14.08	14.82	11.11	11.82	10.24	14.82	17.1	16.11
ENSG00000070269.13	TMEM260	protein_coding	chr14	56488354	56650606	+	3.32	6.348	4.254	4.315	5.519	4.403	3.11	4.123	2.962	4.182	3.598	4.613	3.359	2.756	3.754	4.195	4.789	5.949	4.169	1.835	1.974	4.66	2.31	5.981	5.137	3.651	2.651	3.519	1.742	2.649	6.263	5.486	5.25	6.699	4.099	5.211	3.797	4.416	4.024	2.649	4.845	4.635	2.95
ENSG00000070366.13	SMG6	protein_coding	chr17	2065073	2303703	-	5.437	7.79	6.558	6.841	6.025	5.482	5.585	7.268	4.412	4.879	4.556	7.579	4.382	7.652	5.402	6.453	9.495	5.287	6.254	3.941	4.237	5.525	5.879	6.631	4.254	6.637	5.947	7.763	1.939	6.355	10.17	7.188	7.332	8.432	6.508	5.805	5.617	6.912	6.738	7.006	7.443	4.087	4.512
ENSG00000070367.15	EXOC5	protein_coding	chr14	57200507	57268908	-	8.634	9.949	6.909	8.901	9.189	6.879	7.461	7.856	5.672	6.359	6.254	8.499	5.86	8.347	6.385	8.638	10.64	7.51	7.401	4.421	6.143	8.971	7.094	9.349	6.591	6.896	6.009	7.211	5.022	6.321	13.05	7.865	7.064	10.71	8.886	10.13	7.183	7.278	6.138	6.726	6.609	6.449	5.033
ENSG00000070388.11	FGF22	protein_coding	chr19	639895	644371	+	3.499	11.07	7.408	5.373	5.569	9.583	5.787	5.714	6.297	7.445	9.254	7.502	5.95	3.666	9.124	7.813	8.249	11.98	7.097	3.398	3.728	8.876	3.035	6.154	4.525	5.078	5.196	8.378	1.044	5.084	9.4	6.435	8.686	8.959	8.692	7.526	8.078	8.858	6.864	6.448	9.427	5.497	4.073
ENSG00000070404.9	FSTL3	protein_coding	chr19	676365	683399	+	6.374	17.34	13.52	13.34	11.37	14.3	10.38	9.134	13.05	14.14	11.27	14.05	8.567	7.359	9.969	10.61	18.04	15.13	10.22	11.06	6.001	9.82	33.02	18.3	11.98	8.868	10.94	12.22	2.16	10.1	11.8	11.94	14.51	13.98	13.34	12.4	13.7	13.55	9.837	7.92	15.21	11.58	11.68
ENSG00000070413.19	DGCR2	protein_coding	chr22	19036282	19122454	-	43.96	79.61	59.68	70.43	73.38	79.98	62.46	58.29	40.78	51.53	61.8	80.06	54.2	69.16	59.15	87.51	91.9	64.59	71.26	27.91	27.28	86.47	37.98	86.91	32.62	66.51	71.4	94.16	14.72	45.94	101.4	68.97	77.21	84.45	81.43	52.58	62.15	79.87	67.7	82.29	75.29	49.26	50.4
ENSG00000070423.17	RNF126	protein_coding	chr19	647526	663277	-	30.06	49.89	40.52	39.64	41.27	62.31	40.1	29.86	29.89	38.74	64.01	42.98	43.73	30.76	39.65	50.77	62.62	57.59	50.36	19.73	21.46	53.85	38.91	66.22	32.3	32.25	44.12	51.55	9.073	27.52	49.05	41.27	54.39	52.64	56.46	45.41	50.53	52.44	48.52	49.27	52.83	33.07	36.59
ENSG00000070444.14	MNT	protein_coding	chr17	2384060	2401118	-	11.42	18.79	16.04	17.2	18.68	19.51	13.35	13.45	7.912	10.71	17.28	15.85	12.71	16.32	18.82	15.88	20.32	14.87	19.23	5.171	6.059	17.32	9.411	22.22	7.815	11.57	13.35	20.88	2.616	6.47	20.26	15.29	18.56	14.5	16.09	12.5	12.48	14.12	14.22	19.08	18.1	10.7	11
ENSG00000070476.14	ZXDC	protein_coding	chr3	126437601	126475919	-	4.765	6.693	6.088	6.221	4.128	4.822	5.015	6.237	4.896	7.246	5.383	6.043	4.192	4.479	4.404	4.621	7.455	5.784	5.719	4.352	3.39	5.881	6.143	7.306	7.089	5.317	6.834	5.952	2.055	5.519	8.939	6.747	7.018	6.657	6.872	6.724	6.964	6.886	4.77	4.071	7.725	6.514	4.838
ENSG00000070495.14	JMJD6	protein_coding	chr17	76712832	76726799	-	8.035	11.79	6.784	8.07	12.02	11.4	6.669	7.871	8.06	6.051	6.248	8.456	6.48	11.54	7.295	8.814	12.03	7.569	7.141	3.118	3.046	9.342	7.048	9.952	10.3	7.422	6.961	12.61	2.301	4.674	12.12	7.222	10.14	9.661	9.104	9.385	5.624	8.372	6.505	7.917	7.249	7.837	7.135
ENSG00000070501.11	POLB	protein_coding	chr8	42338454	42371808	+	12.86	14.55	13.01	12.57	17.33	13.72	11.52	11.62	7.648	7.798	11.04	14.39	8.758	11.86	13.05	19.49	19.71	13.6	12.87	4.952	7.017	17.29	9.641	14.62	7.781	9.737	8.631	16.35	5.75	7.756	16.85	12.83	14.54	17.8	14.4	15.03	11.65	13.2	11.95	14.78	11.14	10.39	7.734
ENSG00000070526.14	ST6GALNAC1	protein_coding	chr17	76624761	76643838	-	3.627	2.154	2.045	2.297	2.52	1.087	2.228	1.821	1.037	3.973	2.807	2.663	3.651	1.049	2.307	1.705	1.88	1.945	2.718	5.106	2.754	1.887	6.443	3.091	1.528	3.976	1.536	1.495	0.443	3.976	3.414	2.687	1.897	2.789	3.016	4.101	2.942	2.684	3.142	4.252	3.133	2.479	1.514
ENSG00000070540.12	WIPI1	protein_coding	chr17	68425930	68457513	-	8.101	9.953	10	8.204	7.86	6.714	8.589	8.516	7.485	7.842	9.059	11.33	5.693	6.156	6.527	8.418	12.39	7.129	7.952	5.962	6.222	11.32	11.06	8.822	6.086	7.435	8.605	9.272	3.729	8.316	10.81	10.1	9.014	10.66	8.876	7.86	8.799	9.356	9.16	8.463	15.06	6.978	9.475
ENSG00000070610.14	GBA2	protein_coding	chr9	35737005	35749228	-	53.67	78.83	65.45	63.78	80.37	80.11	45.25	48.83	42.44	48.19	53.47	65.13	39.97	61.85	61.56	70.84	76.97	64.15	63.39	20.38	25.21	62.37	43.24	84.76	45.26	39.69	59.32	70.28	15.02	29.7	74.7	62.9	82.73	70.51	68.53	57.4	57.95	70.85	64.92	66.14	66.72	54.6	51.78
ENSG00000070614.14	NDST1	protein_coding	chr5	150485818	150558211	+	28.68	37.48	24.93	25	28.28	24.35	22.17	22.61	17.71	23.31	20.3	28.8	19	31.49	24.65	32.53	35.23	32	29.26	18.31	19.65	26.7	25.02	33.15	29.42	22.67	27.25	31.65	8.514	16.41	41.24	29.95	31.05	31.34	27.25	25.91	27.21	29.34	28.77	29.94	30.68	21.72	21.84
ENSG00000070669.16	ASNS	protein_coding	chr7	97852118	97872542	-	53.72	71.69	53.66	65.58	83.89	86.5	44.39	50.33	26.19	41.27	62.45	65.82	41.42	51.99	65.32	81.68	77.47	61.95	62.73	17.46	16.24	79.23	26.46	77.57	45.17	37.46	52.83	64.46	17.58	27.15	70.95	66.74	82.51	89.3	76.6	73.49	58.3	67.17	68.01	57.07	53.99	56.78	51.94
ENSG00000070718.11	AP3M2	protein_coding	chr8	42152946	42171673	+	23.06	34.48	24.39	27.7	34.45	27.51	19.46	21.14	10.65	13.1	17.41	26.57	15.92	29.1	28.16	40.06	41.78	22.96	29.33	7.923	8.882	29.87	11.34	30.28	10.7	17.89	18.55	35.41	7.848	10.16	38.96	25.51	32.15	34.45	31.47	22.72	22.09	23.86	27.78	30.17	20	17.45	13.44
ENSG00000070729.13	CNGB1	protein_coding	chr16	57882340	57971116	-	2.263	1.517	3.499	3.149	5.015	2.882	4.819	4.849	0.8011	1.693	1.506	5.73	2.906	8.539	3.505	7.698	8.399	1.994	4.429	0.4067	1.769	4.381	1.526	4.514	1.296	3.947	2.425	7.385	1.324	2.07	16.39	4.124	4.419	6.088	3.814	4.948	3.877	4.627	4.86	5.514	3.826	1.792	0.8325
ENSG00000070759.16	TESK2	protein_coding	chr1	45343976	45491166	-	2.814	8.46	5.005	4.715	4.69	3.319	6.332	4.537	6.573	7.003	3.198	3.987	3.154	3.523	3.288	3.445	6.009	8.893	3.745	4.828	3.634	4.357	3.853	7.061	7.493	3.856	3.887	4.546	1.669	3.455	5.783	6.777	5.668	7.228	4.232	4.612	4.684	4.349	4.42	2.897	8.916	6.431	5.343
ENSG00000070761.7	CFAP20	protein_coding	chr16	58113588	58129450	-	38.79	52.81	41.9	38.53	46.76	58.3	35.34	37.8	28.22	24	39.79	49.96	35.62	46.76	41.56	56.13	60.03	47.94	45.04	16.08	12.61	45.92	27.42	55.65	27.03	28.37	41.59	58.16	12.58	20.26	59.08	37.75	51.61	49.32	54.38	42.87	38.53	42.37	41.5	43.81	42.03	32.47	25.32
ENSG00000070770.8	CSNK2A2	protein_coding	chr16	58157907	58197920	-	13.14	19.03	16.12	15.63	18.81	17.42	14.01	13.35	8.572	9.95	13.98	16.47	11.44	18.36	16.27	22.06	21.36	15.51	17.14	6.98	7.385	17.98	12.82	20.27	12.13	11.51	13.34	20.79	5.507	8.306	22.41	15.24	17.78	19.37	18.13	15.36	15.47	16.19	15.65	14.17	15.67	12.86	9.985
ENSG00000070778.12	PTPN21	protein_coding	chr14	88465778	88554733	-	4.551	5.495	4.31	5.398	4.029	3.523	4.444	5.957	5.315	4.95	3.39	5.894	4.003	4.072	3.446	4.044	7.201	4.305	3.936	3.379	4.038	4.299	6.767	5.506	5.142	5.262	4.583	5.077	2.835	4.39	7.335	5.466	4.086	5.525	4.971	6.217	5.592	5.137	4.433	4.429	6.241	4.735	4.288
ENSG00000070785.16	EIF2B3	protein_coding	chr1	44850522	44986722	-	8.326	14.94	13.4	11.77	13.94	15.55	9.863	9.176	5.742	6.864	9.475	13.97	7.496	13.63	11.48	14.82	15.74	12.24	14.54	3.461	3.398	13.68	7.518	13	7.535	8.616	10.73	15.89	3.286	6.717	15.39	10.82	14.11	14.52	16.78	11.12	10.02	11.26	11.41	12.41	11.16	8.207	6.913
ENSG00000070808.15	CAMK2A	protein_coding	chr5	150219491	150290291	-	747.4	658.2	633.1	746.6	845.3	694.6	749.7	762.7	223.2	389.1	556.7	719.3	508.8	1008	751.9	926	765.3	421.9	691.8	77.19	435.4	689.7	325	717	248.5	628.3	610.6	977.5	191.5	232.7	995.2	700.6	683.3	721	585.6	536.1	501.2	696.9	678.1	906	607.3	404.9	388.4
ENSG00000070814.17	TCOF1	protein_coding	chr5	150357639	150400308	+	11.88	20.56	16.47	15.91	19.81	21.3	13.46	11.38	8.17	10.67	13.96	17.16	11.45	17.14	16.94	17.28	20.5	17.32	15.84	6.075	6.28	16.73	10.18	19.08	10.74	12.66	13.6	19.98	3.572	8.622	20.71	16.52	19.16	18.33	18.04	15.27	14.19	17.81	18.52	18.55	18.74	12.67	11.92
ENSG00000070831.15	CDC42	protein_coding	chr1	22052627	22092946	+	58.26	67.71	48.78	54.84	60.09	56.96	47.92	39.77	32.48	36.35	47.07	63.56	40.06	62.02	57.8	78.83	84.88	52.4	59.57	24.41	25.4	63.43	55.7	66.26	45.82	36.24	42.86	58.89	20.26	28.6	68.99	44.36	63.34	70.53	77.05	56.19	54.24	46.83	49.63	52.99	50.91	44.36	30.21
ENSG00000070882.12	OSBPL3	protein_coding	chr7	24796539	24981634	-	6.719	7.351	4.498	6.002	9.038	6.523	5.279	5.042	3.864	5.892	4.372	7.823	5.484	4.786	5.709	6.117	7.19	5.225	6.664	2.118	4.361	7.452	2.978	7.182	6.058	3.845	3.698	6.121	2.389	2.51	9.78	9.233	5.929	8.117	5.526	7.025	6.184	7.889	5.658	5.518	4.865	7.174	4.848
ENSG00000070961.15	ATP2B1	protein_coding	chr12	89588049	89708831	-	42.88	71.23	51.35	69.34	77.04	53.35	51.59	51.32	19.02	26.37	52.75	74.52	44.28	75.79	62.15	93.67	89.2	44.25	60.63	8.506	16.63	83.96	18.36	66.95	25.09	41.49	33.11	77	22.24	15.33	107.3	46.11	61.83	80.2	70.21	58.84	43.97	48.93	54.89	67.22	39.38	41.06	28.78
ENSG00000071051.13	NCK2	protein_coding	chr2	105744897	105894274	+	32.26	44.3	33.2	39.13	33.82	42.69	34.43	28.3	20.17	24.97	35.5	36.89	27.69	40.73	33.12	43.15	48.19	33.39	36	14.38	15.25	45.08	31.65	49.23	24.36	26.34	31.95	41.98	9.908	15.08	39.7	38.58	41.48	41.77	34.3	39.1	34.61	37.35	34.95	42.04	37.05	25.04	26.95
ENSG00000071054.16	MAP4K4	protein_coding	chr2	101696850	101894689	+	35.87	82.86	27.59	37.86	35.44	50.87	47.39	38.95	44.77	53.34	44.65	34.69	35.34	28.47	37.63	37.29	34.13	85.17	38.19	65.28	34.38	49.76	34.77	67.56	131	33.82	49.14	34.49	42.32	30.21	50.55	50.23	51.65	40.19	51.48	49.22	40.6	45.31	42.9	39.25	44.51	50.08	49.45
ENSG00000071073.12	MGAT4A	protein_coding	chr2	98619106	98731126	-	5.632	8.01	5.287	7.647	7.343	4.671	5.624	4.794	3.186	3.704	4.747	6.682	4.599	8.74	6.093	9.715	9.709	4.821	6.688	2.877	2.263	6.877	9.495	7.261	4.963	4.262	3.958	6.696	2.075	2.643	9.106	5.367	6.575	8.527	6.907	6.585	5.01	5.22	5.853	6.342	4.73	4.899	3.833
ENSG00000071082.10	RPL31	protein_coding	chr2	101002245	101024032	+	134.5	128.6	129.4	100.8	102.2	137.8	144.2	116.3	106.7	109.1	120.3	123.6	100.8	114.9	96.22	142.2	138.5	162.9	101.6	98.36	97.41	102.7	139.1	164.4	97.48	93.5	106.6	148.2	62.27	130	108.8	99.92	120.1	108.1	120.4	100.3	135	114.5	106.8	117.3	125.9	105.2	87.45
ENSG00000071127.16	WDR1	protein_coding	chr4	10074339	10116949	-	23.26	23.1	22.56	20.89	19.86	21.93	19.1	19.25	22.86	20.52	17.33	27.25	18.38	23.64	17.87	20.93	42.58	19.43	21.98	14.52	14.96	21.41	62.46	25.75	38.95	23.5	22.28	22.73	8.666	23.91	29.2	20.26	19.06	26	25.81	21.73	25.23	23.14	18.22	20.59	28.26	19.74	16.65
ENSG00000071189.21	SNX13	protein_coding	chr7	17790761	17940501	-	5.53	6.265	4.523	5.807	5.901	4.014	4.763	5.213	3.328	3.951	3.835	6.192	3.901	5.012	4.282	5.63	7.04	4.152	4.667	1.952	3.147	5.802	4.102	6.261	4	4.602	3.827	4.914	2.675	3.087	8.196	4.761	4.711	7.082	5.273	6.764	4.378	4.586	4.292	4.03	4.16	3.97	2.871
ENSG00000071205.11	ARHGAP10	protein_coding	chr4	147732063	148072780	+	4.438	2.298	6.361	3.87	4.405	3.595	3.91	3.876	3.038	3.124	2.834	5.135	4.07	7.514	3.748	4.606	12.63	2.223	4.609	2.489	2.391	4.016	7.105	3.237	3.002	2.685	3.499	6.035	1.318	2.249	4.322	3.922	3.742	3.554	3.496	5.658	4.413	3.623	4.253	3.745	6.688	4.269	3.817
ENSG00000071242.11	RPS6KA2	protein_coding	chr6	166409364	166906451	-	22.65	32.33	25.87	24.91	27.06	25.68	19.82	32.29	15.65	22.66	15.51	30.46	17.43	33.63	21.81	25.68	31.7	25.8	23.96	11.99	16.67	22.8	30.39	27.51	23.98	33.62	20.69	36.63	10.22	17.99	43.71	27.18	24.19	31.22	22.66	22.1	19.16	23.44	21.19	31.17	23.78	19.53	17.42
ENSG00000071246.10	VASH1	protein_coding	chr14	76762189	76783015	+	12.21	21.71	11.72	10.15	14.69	16.23	10.82	9.063	8.177	11.95	8.291	12.45	11.74	9.6	16.84	16.43	17.79	16.65	15.11	5.914	6.319	15.65	10.07	20.59	13	10.61	12.06	15.06	4.327	6.277	21.39	12.23	18.84	14.06	16.15	13.53	12.86	16.49	15.54	14.36	15.55	10.75	13.02
ENSG00000071462.11	WBSCR22	protein_coding	chr7	73683568	73705149	+	13.53	16.21	14.67	12.64	17.29	18.07	12.66	12.91	8.992	12.32	14.66	18.77	11.97	13.4	12.9	16.28	20.66	14.71	13.93	6.238	5.843	15.99	12.06	17.4	12.38	12.36	12.95	16.81	5.312	12.21	18.72	13.33	17.5	16.58	18.51	13.2	13.65	16.7	14.63	15.69	16.38	11.8	9.662
ENSG00000071537.13	SEL1L	protein_coding	chr14	81471549	81533861	-	11.18	15.14	11.54	13.25	13.65	9.299	11.25	10.43	7.223	8.68	9.191	15.04	8.657	13.75	10.99	16.17	21.15	11.41	8.061	6.444	6.382	14.88	12.74	14.55	8.72	9.184	8.41	12.9	5.198	5.994	20.37	12.44	11.03	18.57	14.81	12.18	10.54	11.3	11.57	12.08	11.05	10.26	7.727
ENSG00000071553.16	ATP6AP1	protein_coding	chrX	154428632	154436516	+	64.04	109.7	86.68	79.57	94.6	161.3	63.72	63.76	43.81	54.97	80.21	101.4	60.44	90.72	93.22	117.5	113	99.22	99.85	28.27	28.58	103.6	46.9	117	60.99	58.7	97.61	111	18.11	32.71	109	78.83	108	102.2	114.6	68.19	79.98	80.15	85.76	94.55	84.5	57.7	57.22
ENSG00000071564.14	TCF3	protein_coding	chr19	1609290	1652605	-	8.17	9.027	8.113	8.808	8.079	8.988	7.575	8.031	8.756	10.33	7.428	10.34	7.295	6.046	6.04	7.981	10.12	10.89	7.97	5.141	5.62	6.887	9.891	10.45	8.384	8.003	8.056	9.614	2.886	8.46	10.24	8.7	9.777	8.859	9.053	9.91	10.8	10.16	7.571	7.641	12.22	7.535	8.083
ENSG00000071575.11	TRIB2	protein_coding	chr2	12716889	12742734	+	35.14	31.22	21.88	22.26	28.5	25.4	19.76	20.08	25.86	30.53	17.94	33.45	25.36	22.91	23.73	27.33	33.78	15.73	25.99	17.65	19.53	28.09	19.83	31.42	25.16	20.07	26.77	24.44	11.69	16.13	32.95	30.6	27.91	23.95	28.28	31.84	23.02	29.71	18.29	21.85	28.38	24.62	17.63
ENSG00000071626.16	DAZAP1	protein_coding	chr19	1407569	1435687	+	25.92	36.92	29.07	29.61	31.48	33.63	21.59	23.45	23.43	28.09	34.36	26.37	20.83	21.16	28.3	30.21	31.37	32.68	29.47	17.32	16.11	29.27	29.84	39.49	38.04	21.45	25.86	26.45	8.086	17.06	29.95	30.55	32.96	36.92	30.54	33.79	29.33	31.64	24.19	26.66	32.83	28.34	24.8
ENSG00000071655.17	MBD3	protein_coding	chr19	1573596	1592801	-	44.03	41.47	32.23	39	42.42	48.76	38.78	38.01	27.25	37.52	36.21	38.65	30.85	38.2	40.08	49.14	45.37	54.13	36.88	16.9	31.01	37.4	37.17	56.69	27.1	34.6	44.35	47.96	8.439	25.78	40.67	48.64	49.55	36.01	34.44	43.49	37.35	51.58	44.85	52.91	42.09	31.04	38.53
ENSG00000071794.15	HLTF	protein_coding	chr3	149030127	149086554	-	14.24	20.93	14.53	19.35	21.02	10.65	12.16	15.65	9.302	12.97	12.05	17.09	11.58	10.85	12.02	18.97	19.04	13.48	14.11	6.971	9.441	17.2	10.59	18.51	8.411	14.42	11.76	14.04	6.91	12.03	23.15	15.7	15.9	22.78	14.41	17.57	12.67	15.21	11.98	11.66	13.2	13.99	8.897
ENSG00000071859.14	FAM50A	protein_coding	chrX	154444126	154450654	+	42.12	84.23	57.98	50.79	56.84	81.92	51.73	44.88	44.8	56.71	59.5	62.95	47.68	36.78	57.41	68.85	66.46	75.34	60.45	35.52	24.19	66.19	39.09	75.53	71.58	39.46	55.3	59.55	15.08	32.63	65.36	54.9	72.35	58.13	74.22	57.61	59.23	66.29	55.58	50.51	69.9	57.83	53.96
ENSG00000071889.16	FAM3A	protein_coding	chrX	154506159	154516242	-	33.34	51.78	38.36	36.53	41.96	54.33	34.91	32.07	29.62	38.36	34.54	44.73	33.78	28.16	35.42	40.76	45.4	50.61	39.51	21.3	22.01	42.07	31.38	49.22	35.82	39.24	42.69	48.14	10.43	37.21	41.14	37.94	46.78	41.36	41.52	33.73	42.82	42.21	35.93	37.77	46.49	34	34.8
ENSG00000071894.16	CPSF1	protein_coding	chr8	144393243	144409349	-	18.82	61.82	40.65	41.41	44.33	52.4	21.28	28.25	17.33	34.5	42.09	40.71	29.49	26.45	26.89	52.63	35.55	40.66	39.07	13.93	13.78	37.5	31.8	52.39	35.93	27.67	29.93	39.11	6.834	17.38	30.75	45.87	53.15	56.66	37.19	39.64	40.31	66.37	50.4	26.6	33.43	37.66	37
ENSG00000071967.11	CYBRD1	protein_coding	chr2	171522247	171558133	+	21.46	11.19	27.76	17.39	11.63	9.239	20.97	25.1	30.25	22.67	10.77	39.75	10.75	15.53	5.613	11.19	33.29	16.6	15.24	13.13	32.71	14.93	26.17	17.54	13.91	23.93	23.22	13.5	14.03	32.2	33.65	25.07	9.353	19.16	15.83	25.98	24.85	17.03	8.432	10.55	41.56	17.43	15.07
ENSG00000071991.8	CDH19	protein_coding	chr18	66501083	66604138	-	0.2214	1.183	0.4593	0.436	0.809	0.6626	0.4867	0.6634	0.8743	0.8594	0.7312	0.4776	0.5288	0.2659	0.629	0.4577	0.5416	2.182	0.7763	1.441	0.3881	0.839	0.443	1.908	7.569	0.5771	0.4214	0.2576	0.3699	0.2994	0.5172	0.8345	1.225	1.081	1.383	0.9364	1.183	0.6668	0.6009	0.4527	0.8785	0.919	1.111
ENSG00000071994.10	PDCD2	protein_coding	chr6	170575295	170584692	-	9.121	9.873	7.424	8.257	9.815	9.352	7.165	6.478	5.451	6.507	6.843	8.6	6.302	7.63	7.708	11.99	11.56	8.779	8.27	4.076	4.68	9.012	8.074	9.878	7.524	5.995	6.56	9.901	3.672	5.292	10.66	9.501	9.372	10.99	9.585	9.669	7.629	8.775	7.859	7.108	7.814	7.748	5.487
ENSG00000072041.16	SLC6A15	protein_coding	chr12	84859488	84913615	-	4.487	8.399	5.777	7.556	7.527	6.687	5.934	4.73	2.064	3.381	5.46	6.198	4.206	7.065	6.873	9.465	10.88	6.411	7.037	1.113	1.019	8.738	2.207	9.005	4.097	4.576	4.441	7.256	2.471	1.342	10.9	4.821	8.001	10.98	10.16	6.349	5.302	4.623	5.637	6.649	3.957	3.705	3.006
ENSG00000072042.12	RDH11	protein_coding	chr14	67676801	67695814	-	45.25	58.85	49.09	52.82	64.99	42.63	55.5	40.28	41.73	40	38.42	56.14	41.63	59.35	43.88	61.14	64.69	42.81	53.47	20.51	32.11	62.08	41.42	62	41.09	41.01	45.99	57.88	23.82	32.42	65.82	47.95	53.76	64.16	59.57	47.78	45.55	47.72	43.57	48.97	46.6	43.81	39.13
ENSG00000072071.16	ADGRL1	protein_coding	chr19	14147743	14206187	-	63.3	84.77	72.7	79.62	101	98.05	63.67	55.52	36.25	52.3	73.12	80.53	66.26	98.15	89.52	107.2	104.6	71.84	84.4	27.38	33.02	94.23	36.33	100.4	46.84	55.22	70.8	109.9	15.86	34.63	107.8	75.53	96.68	87.43	82.58	72.77	67.35	84.03	83.72	96.9	83.99	57.26	60.78
ENSG00000072110.13	ACTN1	protein_coding	chr14	68874143	68979440	-	25.74	45.23	39.93	37.05	50.41	49.68	37.34	31.78	17.95	22.55	33.45	46.68	29.8	52.19	38.05	53.9	88.07	31.61	38.41	6.409	11.77	40.64	91.62	42.42	23.02	31.95	28.33	51.7	10.69	11.74	65.05	35.94	42.42	47.04	43.95	39.03	39.05	40.42	38.68	39.59	42.73	28.31	19.98
ENSG00000072121.15	ZFYVE26	protein_coding	chr14	67746520	67816589	-	3.993	6.159	4.634	4.116	4.952	4.172	3.866	4.39	3.598	4.293	3.591	4.755	3.359	3.865	3.464	4.102	5.337	5.268	4.264	2.48	2.417	4.726	3.526	6.509	4.275	4.11	3.982	4.543	1.343	3.132	6.895	5.692	5.561	5.423	4.815	4.782	4.295	5.336	4.564	3.551	5.596	4.495	3.696
ENSG00000072134.15	EPN2	protein_coding	chr17	19215615	19336715	+	22.22	28.82	17.33	18.19	18.96	25.69	20.6	20.42	20.31	24.1	14.74	21.52	18.88	23.51	18.63	22.5	25.55	27.44	16.98	12.46	13.96	21.62	15.9	25.57	20.7	22.84	23.85	22.61	5.759	23.46	24.97	20.81	22.27	21.75	20.36	21.82	20.63	24.96	17.41	17.6	23.68	19.08	20.02
ENSG00000072135.12	PTPN18	protein_coding	chr2	130356007	130375409	+	16.89	27.38	22.12	20.08	26.98	24.43	20.5	19.98	16.75	20.28	21.05	22.66	18.84	14.61	20.68	22.97	22.89	22.02	19.81	15.03	11.68	20.13	21.3	26.49	14.29	21.59	22.12	18.99	5.902	18.72	25.97	24.24	25.8	26.29	21.85	22.77	26.48	24.15	18.61	14.26	24.86	20.62	16.39
ENSG00000072163.19	LIMS2	protein_coding	chr2	127638381	127681786	-	16.04	13.26	18.17	11.84	12.97	11.45	11.16	10.05	15.32	21.54	11.66	15.83	17.36	4.877	12.15	13.73	25.7	18.39	15.18	18.15	12.38	10.56	47.67	17.45	9.447	17.79	21.82	10.06	4.463	24.86	16.98	18.07	15.36	18.76	12.13	16.88	23.81	16.29	12.41	14.77	23.28	17.76	11.24
ENSG00000072182.12	ASIC4	protein_coding	chr2	219514330	219538772	+	9.652	5.945	6.738	8.396	10.18	7.964	8.473	7.681	6.743	10.19	4.556	10.3	8.256	6.453	7.236	10.77	9.321	6.831	10.01	2.661	5.294	7.45	6.962	8.705	5.013	9.076	9.931	12.84	4.114	6.424	13.28	8.783	7.439	6.931	4.762	7.784	5.988	11.15	5.059	10.11	9.617	7.442	5.537
ENSG00000072195.14	SPEG	protein_coding	chr2	219434846	219498287	+	11.53	19.48	14.09	12.74	14.78	15.13	10.39	9.786	6.921	12.76	12.24	12.76	9.53	8.879	14.08	14.93	25.65	16.04	14.82	3.958	6.259	14.45	33.87	19.46	8.759	10.3	11.28	14.22	2.49	4.999	16.7	16.33	17.41	16.76	13.24	13.99	13.87	17.21	13.42	11.83	16.86	11.58	10.23
ENSG00000072201.13	LNX1	protein_coding	chr4	53459301	53701405	-	9.149	15.82	13	14.58	17.1	15.29	10.48	12.05	2.44	4.76	9.977	17.86	9.463	20.75	15.54	24.5	21.24	9.343	15.75	0.9878	2.724	17.93	4.251	16.96	3.922	10.22	8.582	21.57	3.187	2.213	24.22	12.32	14.16	17.67	16.61	10.93	11.21	13.24	13.41	20.17	10.51	7.574	5.344
ENSG00000072210.18	ALDH3A2	protein_coding	chr17	19648136	19677598	+	15.52	20.64	29.01	16.81	25.36	16.25	21.6	21.7	11.98	14.36	13.51	21.56	11.99	20.71	16.91	24.69	28.45	19.29	15.43	8.348	8.752	19.4	16.2	22.92	16.26	17.8	15.82	22.57	7.21	16.23	26.72	23.11	18.55	25.69	18.65	21.3	15.01	19.79	17.75	14.43	23.17	15.67	11.78
ENSG00000072274.12	TFRC	protein_coding	chr3	196027183	196082189	-	27.9	16.29	18	24.33	18.7	18.09	28.03	12.48	25.47	15.37	22.69	19.66	13.16	21.13	12.39	16.14	18.13	11.02	17.39	18.01	14.79	33.16	35.15	24.22	11.98	12.72	19.11	13.91	13.6	16.63	21.86	22.81	21.23	36.12	16.88	23.19	17.33	19.17	14.39	16.03	23.64	20.42	17.09
ENSG00000072310.16	SREBF1	protein_coding	chr17	17811454	17837002	-	17.02	38.4	35.41	29.35	22.18	25.27	33.34	28.73	51.33	48.01	36.35	35.58	26.87	17.01	20.77	16.61	30.3	40.73	28.9	30.45	25.75	33.32	30.89	41.54	42.67	26.53	39.49	30.74	7.892	20.26	33.23	41.63	29.99	40.65	36.9	34.51	43.37	36.66	25.52	21.27	49.19	28.53	36.11
ENSG00000072364.12	AFF4	protein_coding	chr5	132875379	132963634	-	12.13	14.87	11.89	15.74	14.33	10.14	11.73	13.94	10.73	9.727	10.22	14.42	9.02	17.08	10.48	13.2	19.74	10.67	12.17	5.838	7.505	14.83	15.28	14.86	14.64	11.86	10.13	12.37	6.665	8.385	21.79	13.06	11.62	19.85	12.6	15.07	11.37	11.36	10.43	9.948	11.15	11.82	9.757
ENSG00000072415.8	MPP5	protein_coding	chr14	67241109	67335819	+	10.22	13.79	8.651	11.18	11.28	7.325	9.831	9.184	7.841	7.563	7.258	10.7	6.685	11.66	8.613	11.71	13.81	10.82	9.405	6.202	6.369	10.74	8.594	12.48	7.806	7.711	7.019	10.76	4.825	6.483	14.79	10.35	10.86	13.96	11	10.45	8.893	9.904	9.79	10.06	8.807	9.311	6.977
ENSG00000072422.16	RHOBTB1	protein_coding	chr10	60869438	61001440	-	5.541	10.74	7.942	6.017	9.466	6.363	4.431	4.478	2.915	6.361	5.385	9.204	6.434	4.361	7.529	10.03	11.06	10.14	7.693	4.639	3.165	7.377	6.35	9.581	6.101	4.834	5.31	6.873	1.514	3.093	8.166	9.36	10.17	11.85	8.358	9.107	7.499	7.973	8.122	5.708	10.07	7.678	5.422
ENSG00000072501.17	SMC1A	protein_coding	chrX	53374149	53422689	-	6.751	8.89	6.949	6.588	6.96	6.575	6.929	5.933	5.74	6.525	5.604	8.606	5.365	7.109	5.763	6.483	8.932	7.079	6.423	4.739	3.802	7.437	9.746	8.09	6.364	5.109	6.097	6.925	2.791	5.012	9.912	7.348	6.655	7.385	7.451	6.621	6.781	6.741	6.184	6.804	7.731	4.823	4.906
ENSG00000072506.12	HSD17B10	protein_coding	chrX	53431258	53434373	-	31.53	31.86	33.51	23.19	26.12	32.43	29.51	34.89	34.16	33.13	36.59	37.21	31.82	30.5	19.87	25.58	37.99	35.29	31.64	22.81	23.63	27.46	38.23	37.58	34.4	29.59	32.76	33.04	13.74	38.34	33.43	26.47	31.33	31.92	32.81	27.93	39.59	37.55	23.31	28.23	41.49	27.84	27.82
ENSG00000072518.20	MARK2	protein_coding	chr11	63838928	63911019	+	16.39	28.9	20.75	20.46	25.51	28.52	18.33	17.21	10.86	15.74	17.61	23.83	19.69	26.31	22.2	24.17	31.72	21.72	23.94	6.138	8.379	25.04	11.42	28.98	13.92	16.55	19.53	32.31	3.64	9.719	31.22	19.76	26.71	20.78	26.87	20.8	17.98	22.63	23.04	24.36	24.99	16	15.5
ENSG00000072609.17	CHFR	protein_coding	chr12	132832357	132909186	-	2.786	4.819	3.791	3.815	4.813	3.396	2.678	2.675	2.232	3.329	4.005	3.609	2.85	2.631	3.7	3.606	4.404	4.552	3.737	1.83	1.685	4.119	3.212	5.233	3.743	3	3.286	3.553	1.025	2.105	4.433	3.907	4.616	5.132	4.347	4.819	4.245	4.595	3.844	3.24	4.335	3.54	2.604
ENSG00000072657.8	TRHDE	protein_coding	chr12	72087266	72670757	+	3.814	3.676	2.467	4.447	3.853	2.741	2.612	2.47	0.8762	1.06	2.859	2.848	1.609	4.229	3.216	5.19	4.637	2.018	3.009	0.3742	0.7858	3.975	0.7074	3.831	1.719	1.402	2.255	2.491	0.7094	0.6691	3.724	1.866	3.328	4.456	3.261	3.55	2.64	2.133	3.036	3.608	1.591	1.802	1.105
ENSG00000072756.16	TRNT1	protein_coding	chr3	3126916	3149233	+	4.6	6.095	4.619	5.295	6.188	4.85	4.984	4.949	2.768	4.132	4.058	5.357	3.637	4.898	4.518	6.125	6.832	4.889	4.675	2.059	2.928	5.441	4.027	5.871	4.34	4.25	3.35	5.173	2.665	3.599	6.643	5.148	5.674	7.567	5.623	6.5	4.829	4.838	4.801	4.372	4.311	4.644	3.441
ENSG00000072778.19	ACADVL	protein_coding	chr17	7217716	7225273	+	136.4	186.1	162.2	134.3	166.7	174.7	187.7	145.6	148.5	175.8	167	163.1	134.5	91.29	127.1	173.7	169	218.5	142.8	119.6	105.2	138.4	178.3	223.6	164.2	125	158.6	124.5	57.83	244.6	204.6	188.7	185.7	166.6	155.4	169.2	171.7	198.7	137.5	107.6	200	159.5	152.2
ENSG00000072803.17	FBXW11	protein_coding	chr5	171861549	172006873	-	32.66	36.68	26.28	32.94	31.81	23.83	26.03	29.88	22.11	22.29	23.39	32.5	22.17	35.76	26.12	37.25	38.36	30.83	30.36	16.56	19.95	33.83	26.46	37.24	22.92	25.52	23.69	32.29	15.73	23.78	50.61	27	30.49	37.14	32.69	31.64	29.2	25.83	24.05	32.25	27.5	23.56	19.68
ENSG00000072832.14	CRMP1	protein_coding	chr4	5748084	5893058	-	55.76	75.45	66.51	64.67	76.96	81.01	47.18	55.43	36.16	46.39	57.7	73.69	52.79	76.59	69.81	81.8	91.15	55.18	80.82	19.05	28.65	73.49	40.69	76.22	36.57	54.64	62.15	93.57	17.56	36.09	100.3	58.74	71.09	74.21	80.43	58.52	58.44	66.77	65.01	72.58	66.48	45.32	39.8
ENSG00000072849.10	DERL2	protein_coding	chr17	5471251	5486811	-	5.655	5.874	5.422	5.462	6.762	5.92	6.122	5.678	5.133	5.01	4.57	6.631	4.948	5.439	3.756	5.567	7.105	5.929	5.337	4.037	3.892	5.844	5.835	6.341	7.382	5.368	4.466	5.867	2.587	5.597	7.01	5.823	5.647	7.322	5.815	6.874	5.712	5.369	4.373	3.819	5.439	5.504	3.825
ENSG00000072858.10	SIDT1	protein_coding	chr3	113532296	113629578	+	7.441	16.39	11.72	9.052	15.26	12.35	7.087	7.81	3.028	5.536	7.813	13.37	5.803	10.64	12.06	12.97	16.62	29.63	11.77	1.68	2.423	11.22	3.11	21.9	5.038	11.24	9.213	13.32	2.301	2.274	20.77	12.25	17.61	15.22	11.18	12.42	9.615	13.74	14.11	8.142	8.883	13.18	5.877
ENSG00000072864.14	NDE1	protein_coding	chr16	15643267	15726353	+	1.972	5.958	2.612	2.302	2.369	2.418	2.335	1.951	2.868	3.645	2.127	2.764	2.376	1.798	1.907	1.394	2.359	7.629	2.342	1.747	1.945	2.944	3.277	4.478	3.837	2.49	2.076	2.003	1.075	1.625	3.123	2.805	4.054	3.585	2.846	2.695	3.363	3.081	2.183	2.101	4.301	2.599	3.665
ENSG00000072952.18	MRVI1	protein_coding	chr11	10573091	10693988	-	20.73	28.94	24.09	28.36	16.05	9.988	31.59	46.49	37.95	27.65	23.5	21.2	19.27	24.01	7.374	10.38	26.78	26.34	15.36	30.18	35.33	20.8	39.31	27.05	22.74	38.27	35.43	17.67	15.34	52.07	40.32	39.66	13.32	38.61	18.44	21.87	24.23	24.1	15.61	14.14	22.02	25.83	22.54
ENSG00000072954.6	TMEM38A	protein_coding	chr19	16661127	16690029	+	39.05	69.56	49.57	55.19	65.43	60.74	32.73	36.75	15.98	23	41.61	49.6	30.6	49.49	58.51	71.35	73.44	48.96	60.82	7.68	14.65	55.78	13.06	63.87	18.62	32.03	37.3	67.87	8.927	12.58	59.23	47.02	70.04	47.94	52.18	35.78	43.18	56.63	48.9	59.82	53.4	35.58	33.54
ENSG00000072958.8	AP1M1	protein_coding	chr19	16197578	16245907	+	9.216	14.54	12.02	11.67	13.48	14.83	10.6	9.966	5.859	7.75	11.31	15.08	9.352	13.78	12.67	15.9	15.63	11.24	13.47	4.129	4.472	13.92	7.037	15.65	7.475	10.93	12.36	15.5	2.556	6.758	16.83	11.82	15.4	16.02	15.39	11.01	10.9	13.89	12.09	12.81	13.37	8.676	7.773
ENSG00000073008.14	PVR	protein_coding	chr19	44643798	44663583	+	11.08	17.85	16.04	17.12	17.2	20.05	10.49	9.643	12.06	10.13	12.6	18.36	10.65	20.7	16.29	19.66	25.14	14.93	17.8	3.502	4.185	15.94	13.58	19.09	19.49	12.75	13.87	18.79	5.537	6.808	20.54	16.75	19.45	16.1	18.29	12.91	13.23	15.39	14.37	18.04	16.92	11.61	12.19
ENSG00000073050.11	XRCC1	protein_coding	chr19	43543040	43580473	-	14.45	23.39	17.25	14.78	22.2	22.52	14.99	13.8	12.16	14.83	18.74	21.06	15.28	16.27	16.54	17.59	23.22	19.47	18.52	7.15	6.294	17.78	15.37	24.11	14.14	13.67	18.69	21.44	3.657	10.15	18.42	14.43	20.22	19.09	23.78	16.75	17.03	18.74	16.9	16.56	20.5	13.26	13.66
ENSG00000073060.15	SCARB1	protein_coding	chr12	124776856	124882668	-	19.5	28.02	22.25	23.16	27.05	31.05	23.08	15.59	24.49	27.42	22.08	25.19	23.25	17.75	21.04	23.12	24.47	29.77	23.47	16.21	17.72	25.6	16.23	30.7	23.2	28.14	22.53	27.34	6.49	20.33	30.22	25.82	27.61	24.01	25.73	27.66	29.37	29.09	21.64	27.33	30.97	18.51	23.32
ENSG00000073150.13	PANX2	protein_coding	chr22	50170731	50180294	+	49.82	73.76	48.48	68.43	53.93	74.05	47.11	51.43	26.79	46	65.52	54.03	37.35	41.64	72	81.97	60.73	48.2	58.56	12.37	37.12	63.28	34.43	88.77	22.53	48.36	53.08	68.12	5.438	25.28	52.9	73.94	68.74	64.45	58.94	58.19	64.58	75.54	72.88	97.08	51.78	39.33	70.93
ENSG00000073169.13	SELENOO	protein_coding	chr22	50200979	50217616	+	18.38	35.48	26.18	24.67	31.39	40.35	23.74	22.62	23.93	31.99	32.22	27.78	23.48	15.52	25.84	26.11	27.59	34.85	25.53	15.64	12.9	31.33	20.12	43.07	26.65	26.08	31.04	28.66	4.48	22.43	30.9	29.46	39.42	29.95	29.29	29.69	27	38.93	24.37	20.35	35.98	26.53	26.01
ENSG00000073331.17	ALPK1	protein_coding	chr4	112285509	112442606	+	0.5364	0.695	0.8314	0.4985	0.3986	0.435	0.4247	0.3945	0.5055	0.5724	0.3793	0.8494	0.5332	0.6501	0.7051	0.3402	1.17	0.6564	0.3434	1.2	0.5609	0.5387	6.24	0.6777	1.053	0.402	0.5859	0.3655	0.2853	0.3333	0.6802	0.4107	0.8315	1.302	0.9224	0.6395	0.7901	0.4197	0.6248	0.3914	1.594	0.6375	0.496
ENSG00000073417.14	PDE8A	protein_coding	chr15	84980440	85139145	+	7.884	27.62	9.136	12.26	14.47	15.83	9.615	9.873	12.63	18.75	13.17	10.44	10.03	5.399	11.11	8.853	10.68	34.77	11.44	15	7.957	12.94	12.14	25.98	46.65	10.76	7.96	6.791	7.063	6.701	13.07	13.45	22.56	15.4	16.62	16.03	14.99	13.49	11.52	8.508	17.08	19.82	18.36
ENSG00000073464.11	CLCN4	protein_coding	chrX	10156945	10237660	+	21.84	39.14	25.17	28.85	41.05	28.61	20.37	21.63	9.711	11.1	21.92	31.79	16.99	36	31.46	46.09	46	25.09	33.2	5.886	7.662	34.95	8.944	37.84	12.56	18.03	15.95	39.11	6.986	5.994	45.21	24.3	35.68	36.71	36.77	23.63	23.36	25.17	29.2	35.09	21.08	17.49	14.16
ENSG00000073536.17	NLE1	protein_coding	chr17	35128753	35142315	-	8.825	10.59	8.803	7.932	10.55	9.251	7.402	7.028	3.403	5.655	7.063	8.751	5.967	10.49	9.449	11.81	12.45	9.142	10.04	3.046	4.615	9.367	5.037	9.925	5.159	5.807	7.191	11.75	2.28	5.331	11.37	9.541	11.25	9.03	8.249	7.725	6.701	10.3	9.674	10.61	8.908	6.583	5.882
ENSG00000073578.16	SDHA	protein_coding	chr5	218241	256700	+	89.03	121.3	109	95.72	103.8	93.3	77.18	79.52	59.2	62.58	104.9	120.8	62.58	98.37	96.92	120.8	118.3	96.32	104.4	40.61	43.69	101.5	66.94	137.8	62.5	82.33	92.61	127.9	26.45	83.31	126.3	93.6	118	127.9	119.2	77.57	104.2	98.73	102.2	111.9	97.77	70.62	76.54
ENSG00000073584.18	SMARCE1	protein_coding	chr17	40624962	40648299	-	9.027	11.9	9.214	9.279	10.51	8.571	8.611	8.933	7.44	7.773	7.511	11.18	7.47	9.461	8.018	11.1	13.78	9.775	9.249	6.017	5.685	9.288	11.89	10.78	8.128	7.435	7.408	10.8	4.339	6.895	13.71	8.83	8.829	11.54	11.24	10.25	9.256	8.767	8.114	8.599	10.09	7.975	5.909
ENSG00000073605.18	GSDMB	protein_coding	chr17	39904595	39918650	-	11.24	18.95	11.68	14.35	15.07	17.95	16.43	15.07	13.25	15.6	13.23	11.91	12.22	6.558	12.97	12.34	12.02	16.61	9.584	7.562	4.831	11.34	7.032	16.81	16.48	11.69	11.35	8.944	3.601	12.71	14.76	14.3	15.93	14.45	13.56	19.99	14.71	16.74	9.175	7.443	16.77	19.24	14.55
ENSG00000073670.13	ADAM11	protein_coding	chr17	44759031	44781846	+	41.22	103.4	76.96	70.2	88.06	105	51.35	44.75	20.27	41.76	76.58	62.13	46.18	49.81	82.86	98.79	94.44	93.53	75.9	15.81	16.1	82.24	14.98	109	34.41	42.24	63.14	82.48	8.425	20.32	82.9	70.79	125.9	89.23	81	60.56	60.22	82.03	76.65	74.16	77.41	57.21	53.57
ENSG00000073712.14	FERMT2	protein_coding	chr14	52857268	52952435	-	33.37	18.98	20.89	22.26	18.12	13.34	29.04	31.75	29.95	26.3	16.57	26.3	19.02	23.52	10.14	14.46	36.33	20.56	19.95	16.87	32.57	22.05	39.45	24.26	24.41	34.97	21.85	20.05	17.43	40.93	39.92	27.48	13.82	29.58	21.01	27.73	23.61	23.71	12.57	11.83	24.49	21.47	19.4
ENSG00000073756.11	PTGS2	protein_coding	chr1	186671791	186680427	-	1.348	2.462	1.52	2.507	1.651	1.914	1.073	0.8141	1.245	0.5331	5.071	2.087	1.619	14.83	1.249	1.592	26.01	1.456	0.9536	0.5457	0.564	1.147	3.453	1.62	2.281	0.7897	1.275	0.9406	1.458	0.5238	1.73	0.8663	1.414	2.576	0.9795	2.62	1.917	1.442	1.357	1.097	1.763	1.467	0.7498
ENSG00000073803.13	MAP3K13	protein_coding	chr3	185282941	185489097	+	6.837	7.371	5.412	7.049	8.248	6.482	6.037	5.926	4.689	5.157	5.194	6.719	4.932	7.459	5.966	8.048	8.262	5.671	7.386	3.144	4.224	6.562	6.854	8.218	5.153	5.764	5.542	7.358	4.013	4.857	8.239	6.542	6.874	7.732	6.936	7.413	6.603	6.952	6.207	6.959	6.012	5.569	4.203
ENSG00000073849.14	ST6GAL1	protein_coding	chr3	186930485	187078553	+	10.05	12.9	13.66	9.743	12.88	10.61	8.158	6.991	7.354	8.188	9.002	16.98	10.63	12.73	11.87	11.84	17.74	7.603	9.431	7.021	5.281	11.31	18.27	10.97	6.581	6.778	8.896	10.3	2.06	5.973	12.65	10.34	12.24	14.52	16.03	11.18	11.39	9.656	12.14	12.68	16.69	8.36	6.69
ENSG00000073910.19	FRY	protein_coding	chr13	32031300	32299122	+	7.903	11.58	8.773	11.92	12.16	9.069	8.323	7.728	3.553	5.59	7.277	11.71	6.886	12.81	11.45	13.26	16.07	9.266	10.52	2.7	3.041	11.56	11.85	11.47	5.989	6.32	5.959	13.59	2.765	2.683	16.84	9.608	10.66	13.32	11.55	9.717	8.048	10.3	9.698	12.39	8.641	7.298	5.413
ENSG00000073921.17	PICALM	protein_coding	chr11	85957684	86069882	-	39.25	58.26	43.2	47.1	54.26	38.94	42.46	41.5	34.38	35.65	37.99	51	32.74	51.01	39.89	46.31	65.52	57.41	44.52	34	24.69	53.29	74.67	58.79	75.82	38.7	33.31	41.82	22.27	36.62	59.81	50.16	51.2	68.35	54.46	53.66	44.35	42.87	45.36	40.58	46.2	47.38	35.5
ENSG00000073969.18	NSF	protein_coding	chr17	46590669	46757464	+	84.93	165.5	122.3	154.3	163.7	127.2	107	90.69	25.28	44.61	97.55	140.9	71.96	144	157.6	210.5	181.2	102.1	164.5	13.01	22.76	171.2	34.81	153.3	37.5	74.53	77.12	175.6	27.46	21.32	184	116.3	155.2	185	171.3	106.9	104.4	117	145	155.6	90.92	79.77	66.92
ENSG00000074054.17	CLASP1	protein_coding	chr2	121337776	121649587	-	20.35	30.7	24.78	29.45	29.1	22.38	22.22	24.39	14.45	19.97	23.06	29.15	18.33	25.07	25.64	30.21	30.26	22.79	26.45	9.129	12.24	30.85	13.71	32.96	15.31	23.53	22.81	30.11	7.982	15.95	39.57	29.89	27.13	40.16	28.27	26.68	23.03	28.48	25.66	24.06	24.21	20.21	19.52
ENSG00000074071.14	MRPS34	protein_coding	chr16	1771890	1773155	-	48.68	87.09	71.29	56.49	60.05	104.5	58.73	56.9	49.22	54.13	71.97	77.66	58.29	50.62	63.73	93.4	87.69	96.54	82.38	34.42	28.23	84.29	47.36	103.2	42.63	50.43	64.78	83.78	14.9	45.09	78.53	65.31	74.34	65.27	90.28	66.36	73.46	82.09	69.17	80.63	82.34	47.48	54.24
ENSG00000074181.8	NOTCH3	protein_coding	chr19	15159038	15200981	-	16.04	14.39	12.73	13.94	8.916	10.46	13.26	7.351	16.47	19.07	9.197	19.79	19.84	14.87	8.841	11.02	39.95	8.267	10.48	12.63	13.01	12.5	63.63	11.91	9.971	17.1	19.02	13.08	9.658	7.415	15.57	10.66	10.2	9.426	13.1	20.67	23.9	16.92	8.378	17.2	22.87	14.29	13.95
ENSG00000074201.8	CLNS1A	protein_coding	chr11	77514936	77637805	-	24.08	26.64	23.83	23.3	25.53	21.34	24.32	24.19	19	21.12	19.32	24.78	19.2	20.83	17.56	29.68	29.02	25.86	23.01	19.64	19.05	25.7	22.04	29.16	18.82	22.62	21.68	30.04	14.52	25.25	31.27	27.32	21.77	29.93	26.1	25.07	24.05	23.09	20.68	20.73	23.27	22.53	18.46
ENSG00000074211.13	PPP2R2C	protein_coding	chr4	6320578	6563600	-	125.9	168.5	114.6	133.4	153.7	121.3	97.88	106.6	60.3	80.09	95.64	130.8	80.86	149.3	147.2	205.4	187.9	140.7	147.2	45.23	63.05	143.6	59.2	170.4	61.22	89.04	92.21	174.7	50.81	58.84	194.1	126.2	145.1	138.9	135.7	112.1	108.8	127.9	140.1	172.2	108.5	88.14	77.91
ENSG00000074219.13	TEAD2	protein_coding	chr19	49340861	49362457	-	3.198	2.461	2.62	1.896	2.516	1.21	2.68	1.773	3.817	2.539	1.127	3.109	2.633	7.343	1.524	1.282	4.718	1.924	1.942	2.259	2.192	1.735	17.48	1.586	3.333	2.223	2.839	1.545	1.117	2.018	2.401	1.874	1.684	2.069	2.692	2.468	3.889	1.875	1.896	2.587	3.284	2.449	2.55
ENSG00000074266.19	EED	protein_coding	chr11	86244544	86278813	+	6.584	8.858	7.148	7.225	9.305	7.29	7.295	7.305	5.651	6.088	5.035	7.342	5.221	5.974	6.434	9.456	9.055	9.198	7.072	2.826	3.138	7.689	4.778	9.7	4.654	5.791	6.009	8.14	2.299	5.626	8.994	7.634	7.988	9.073	7.82	9.982	7.014	7.246	6.298	4.978	6.501	7.049	5.131
ENSG00000074317.10	SNCB	protein_coding	chr5	176620084	176630556	-	384.8	711.2	585.2	620.1	603.8	949.8	556.1	473	305	380.9	760.2	705.2	588	499.3	663.5	809.8	701.5	628.2	663.9	166.5	163.9	681.1	286.3	762.9	363.4	492.4	584.8	764.8	116.4	296.3	645.8	519.5	705.1	640.1	840.1	622.7	723.2	716	656.9	749.8	579.4	365.4	426.1
ENSG00000074319.12	TSG101	protein_coding	chr11	18468336	18527232	-	20.14	23.9	20.73	22.02	24.04	22.55	20.95	21.05	15.27	16.99	19.91	24.68	18.6	22.39	19.04	26.32	29.42	20.1	21.02	12.22	11.88	24.25	18.02	23.8	17.82	18.27	20.31	26.26	8.52	18.91	26.63	22	23.69	30.76	25.92	24.3	21.09	21.17	18.22	18.11	21.02	17.14	14.61
ENSG00000074356.16	NCBP3	protein_coding	chr17	3802165	3846251	-	4.211	9.057	4.599	4.491	6.041	4.865	3.807	4.69	3.591	5.406	4.894	4.771	3.721	3.475	4.44	4.079	4.991	7.78	4.393	3.563	2.861	4.907	4.222	7.616	6.426	4.866	4.051	3.928	1.661	3.813	6.691	6.253	6.283	6.262	5.403	5.583	5.125	5.271	4.42	3.549	5.688	6.024	4.594
ENSG00000074370.17	ATP2A3	protein_coding	chr17	3923870	3964464	-	2.752	1.988	2.463	1.379	1.924	2.351	1.6	0.9729	2.242	2.056	0.621	2.459	2.29	0.9342	1.753	1.911	7.011	1.967	2.018	1.429	2.407	1.575	8.141	1.804	1.706	1.84	1.805	1.059	1.062	1.058	1.335	1.494	2.1	2.311	2.113	2.799	3.79	2.777	1.428	2.49	3.248	2.211	1.642
ENSG00000074410.13	CA12	protein_coding	chr15	63321378	63382161	-	1.727	0.5328	0.7047	0.5927	0.4579	0.5517	1.304	2.633	0.4797	2.877	0.47	0.6846	0.8669	1.365	0.5311	0.6998	1.182	1.736	0.7061	1.876	1.015	0.9	2.891	1.934	1.213	1.331	0.443	1.149	0.7304	14.83	2.467	0.7881	0.3378	1.207	0.6892	0.5545	0.7295	2.172	1.811	0.3275	1.256	0.7782	1.225
ENSG00000074416.13	MGLL	protein_coding	chr3	127689062	127823250	-	81.23	96.26	55.98	70.89	64.92	78.53	57.79	66.35	48.37	67.16	61.82	49.95	47.47	56.62	64.85	63.84	80.62	72.06	65.7	36.73	65.63	70.47	49.73	93.06	40.13	61.6	72.2	69.91	31.31	79.71	69.07	74.41	77.1	66.27	68.69	64.08	67.22	92.24	68.99	71.48	72.99	51.2	58.35
ENSG00000074527.11	NTN4	protein_coding	chr12	95657807	95791152	-	13.61	14.71	9.464	11.14	10.02	9.415	6.826	6.764	5.495	7.324	7.367	11.47	7.49	7.805	9.463	15.36	26.65	7.173	9.324	2.318	5.152	10.46	14.03	12.22	5.542	7.104	9.777	9.684	4.076	2.748	9.513	6.005	9.975	8.177	15.72	10.91	11.33	8.525	8.826	11.93	9.786	9.874	5.831
ENSG00000074582.12	BCS1L	protein_coding	chr2	218658898	218663443	+	14.59	25.07	17.31	14.27	18.66	23.67	13.46	15.36	10.33	13.97	13.73	17.37	11.67	13.85	14.92	16.43	19.66	25.16	16.2	6.605	8.728	15.7	9.491	22.72	13.78	13.7	14.09	18.28	3.873	12.65	19.03	16.31	24.25	19.12	20	17.49	17.52	17.81	16.1	15.38	18.84	15.34	12.48
ENSG00000074590.13	NUAK1	protein_coding	chr12	106063340	106140033	-	34.84	67.74	37.28	40.12	57.46	44.28	25.46	24.86	9.612	14.54	32.63	44.29	21.16	45.67	57.25	60.64	65.65	30.9	49.87	6.7	6.773	49.71	13.64	56.92	15.56	16.13	27.08	53.73	4.878	5.878	57.71	35.62	55.53	53.67	59.22	32.03	28.33	37.66	49.6	48.53	28.36	23.85	16.91
ENSG00000074603.18	DPP8	protein_coding	chr15	65442463	65517704	-	11.53	12.26	9.144	11.46	11.68	7.668	9.369	9.749	6.807	7.997	9.068	12.54	7.855	11.88	9.703	14.65	14.89	8.345	11.06	5.49	7.437	12	9.909	12.81	6.691	8.803	8.592	10.38	5.825	6.646	17.92	9.497	9.998	15.81	13.02	11.55	9.88	10.35	9.879	12.09	8.659	8.236	6.352
ENSG00000074657.13	ZNF532	protein_coding	chr18	58862600	58986480	+	15.97	21.5	17.4	18.55	20.94	13.1	14.6	14.82	13.81	17.8	17.04	18.27	14.45	12.78	15.52	17.89	23.43	18.32	18.94	11.54	11.94	18.79	15.02	23.14	19.98	13.85	14.65	16.46	7.696	10.85	25.37	20.51	20.86	23.65	19.46	21.19	19.68	20.69	17.74	16.38	20.33	16.95	15.29
ENSG00000074660.15	SCARF1	protein_coding	chr17	1633858	1645747	-	5.517	5.349	5.254	6.009	6.692	4.843	5.023	4.074	6.227	7.999	4.995	5.35	6.25	12.54	4.567	5.077	6.954	5.446	5.572	5.062	3.969	5.133	8.701	6.934	11.31	5.684	5.612	5.427	2.562	5.691	6.798	5.811	7.148	6.285	5.295	8.521	7.323	7.9	4.6	5.926	7.068	5.438	4.601
ENSG00000074695.5	LMAN1	protein_coding	chr18	59327823	59359962	-	9.173	9.406	8.546	10	9.349	6.787	9.102	10.02	8.764	9.611	6.766	11.59	7.837	9.415	5.707	7.79	12.97	8.532	7.64	6.571	7.355	9.509	12.67	10.3	10.35	9.434	7.72	7.526	5.521	8.511	13.18	8.869	7.71	12.9	9.752	11.48	8.823	7.461	6.377	6.754	8.965	9.167	6.305
ENSG00000074696.12	HACD3	protein_coding	chr15	65530418	65578352	+	44.07	41.19	36	40.51	41.56	29.15	40.77	38.02	27.17	27.73	24.85	41.85	24.88	36.36	26.45	39.26	44.4	27.89	38.66	13.2	25.8	42.11	24.39	42.15	20.1	35.96	31.5	44.46	16.44	28.94	56.55	38.57	33.27	49.04	42.72	36.71	31.43	35.7	29.59	31.51	32.84	28.61	23.61
ENSG00000074706.13	IPCEF1	protein_coding	chr6	154154496	154356792	-	15.8	29.82	16.01	18.77	22.23	18.79	13.49	12.25	4.363	6.07	16.41	17.62	10.03	26.18	21.57	29.52	23.14	11.6	18.61	2.633	2.559	18.57	5.159	20.91	6.543	7.804	14.51	19.28	2.398	3.242	20.61	12.62	21.99	29.4	24.63	14.64	11.47	17.77	18.1	19.26	11.05	9.095	6.289
ENSG00000074755.14	ZZEF1	protein_coding	chr17	4004445	4143020	-	7.291	11.4	10.31	10.08	10.14	10.45	7.38	7.918	5.904	8.534	10.82	10.03	7.407	7.93	8.844	9.91	12.05	10.03	9.478	5.038	4.114	9.219	9.604	13.01	10.17	7.642	8.699	10.25	2.429	6.025	13.53	12.6	12.22	13.23	10.33	10.41	10.02	12.54	11.16	10.07	13.15	8.436	9.074
ENSG00000074800.13	ENO1	protein_coding	chr1	8861002	8879249	-	645.5	679.4	689.5	594.5	626.4	732.8	640.7	596.5	591.2	596.8	563.8	736.8	550.5	625.2	475.8	580.3	795.2	632.8	664.4	356.2	639.3	612.5	432.1	819.1	532	641.6	696.3	732.7	288.7	602	915.2	682.4	364.3	686.5	744.8	566.2	663.9	715.7	553.4	605.4	713.5	542	557.1
ENSG00000074842.7	MYDGF	protein_coding	chr19	4657545	4670370	-	26.6	47.31	38.97	30.18	37.02	46.5	36.08	29.39	21.5	27.79	33.59	43.23	30.72	38.67	32.27	47.55	47.37	45.62	38.1	18.77	15.52	40.15	29	51.03	27.14	27.24	33.41	45.38	9.333	30.08	44.72	32.4	40.83	38.14	43.94	33.09	36.32	40.47	34.17	37.36	40.37	29.06	27.39
ENSG00000074855.10	ANO8	protein_coding	chr19	17323302	17334829	-	19.72	36.77	26.53	24.28	23.24	30.2	18.2	22.85	23.14	28.06	25.14	31.25	18.04	15.65	23.31	24.93	31.06	24.35	26.28	11.51	16.33	27.87	20.25	39.42	16.27	21.64	28.63	26.87	4.496	15.15	37.59	33.47	28.77	33.14	28.54	27.86	29.28	30.37	25.73	26.25	30.8	22.24	28.07
ENSG00000074935.13	TUBE1	protein_coding	chr6	112070970	112087513	-	12.33	17.92	11.27	14.9	23.08	11.4	9.09	11.93	8.027	11.92	13.5	12.98	7.752	6.466	13.55	13.57	14.91	18.92	12.25	3.54	5.098	11.97	7.399	19.07	13.87	8.026	8.47	9.306	5.278	6.375	15.39	14.57	19.05	20.33	12.11	18.79	12.81	13.96	9.562	7.917	10.45	14.81	9.634
ENSG00000074964.16	ARHGEF10L	protein_coding	chr1	17539835	17697869	+	13	16.9	14.7	15.65	14.8	14.77	15.84	11.51	10.56	15.13	13.84	15.03	10.47	11.71	14.18	15.22	25.4	15.22	15.61	5.911	8.88	16.11	19.87	21.53	10.81	11.96	14.91	16.64	2.709	7.348	16.2	16.33	15.79	16.61	15.26	15.68	16.66	17.54	13.92	17.14	19.37	11.83	12.64
ENSG00000075035.9	WSCD2	protein_coding	chr12	108129471	108250537	+	12.11	17.46	15.56	17.84	26.56	19.62	12.86	10.82	4.431	6.808	12.04	17.02	10.04	17.82	18.78	25.18	26.21	12.86	17.83	1.764	3.308	19.34	5.222	18.7	4.675	9.766	12.57	26.11	2.417	3.571	22.86	15.9	23.44	17.06	17.77	13.03	12.41	18.06	17.6	17.58	15.1	12.55	9.23
ENSG00000075043.18	KCNQ2	protein_coding	chr20	63400210	63472677	-	71.54	100.5	63.35	69.95	95.24	102.1	57.34	55.37	22.32	45.98	58.63	72.79	45.27	87.72	93.42	122.4	104.7	79.15	78.99	9.264	30.57	77.76	26.39	105.4	30.97	59.49	61.7	93.29	13.39	24.62	109.6	70.89	103.1	77.94	75.78	61.21	63.62	80.86	83.86	96.53	71.59	48.53	45.96
ENSG00000075089.9	ACTR6	protein_coding	chr12	100199122	100241865	+	16.12	18.71	15.33	19.21	19.93	16.13	14.1	14.55	8.19	9.611	13.9	17.81	10.62	14.46	13.32	22.63	24.17	16.66	14.86	6.593	7.005	20.55	12.19	18.68	10.02	12.82	9.867	17.14	7.482	9.556	20.67	15.23	18.9	24.37	17.73	18.89	14.59	14.98	14.97	15.25	12.06	12.53	9.348
ENSG00000075142.13	SRI	protein_coding	chr7	88205118	88226993	-	104.2	82.33	78.87	103.1	100.2	76.4	142.1	124.3	108.1	118.6	90.74	95.35	88.11	100.2	52.12	80.7	102.1	91.76	86.78	61.34	114	80.44	105	101.7	77.95	108.9	86.84	92.51	104.6	144	128.6	96.23	71.28	114.7	91.68	120.3	105.4	100.5	73.26	72.01	81.93	96.79	86.21
ENSG00000075151.20	EIF4G3	protein_coding	chr1	20806292	21176888	-	22.6	38.92	28.09	33.01	34.76	29.52	20.01	23.24	12.33	17.87	25.84	32.75	17.78	30.42	33.89	43.12	41.79	26.97	31.01	6.497	8.257	34.63	16.03	35.79	15.28	19.15	19.15	35.3	9.873	8.811	44.35	29.69	36.67	42.88	34.67	31.79	26.5	31.48	33.97	34.99	27.61	19.97	19.42
ENSG00000075223.13	SEMA3C	protein_coding	chr7	80742538	80922359	-	1.594	2.227	3.596	1.531	2.751	2.335	1.92	2.327	1.116	1.804	1.118	8.064	2.727	4.057	1.773	3.336	8.653	2.426	1.797	0.2864	1.679	3.348	2.697	2.581	3.823	2.958	0.8262	2.141	2.332	0.6183	6.846	1.928	1.988	2.786	2.207	3.827	1.667	0.8114	1.767	2.01	13.34	2.369	1.551
ENSG00000075234.16	TTC38	protein_coding	chr22	46267961	46294008	+	4.966	7.83	5.197	4.823	3.438	3.806	5.858	4.57	7.45	8.491	4.722	6.196	4.762	6.342	3.58	2.475	6.228	5.195	4.019	7.408	4.991	4.507	12.4	6.299	5.975	5.719	5.526	4.941	2.098	8.005	5.865	5.335	4.919	5.928	4.865	5.654	6.506	6.824	4.325	2.927	7.138	5.337	4.977
ENSG00000075239.13	ACAT1	protein_coding	chr11	108121751	108147776	+	19.99	18.81	17.28	17.57	19.31	15.47	16.72	19.4	14.05	13.84	14.1	19.96	14.09	16.57	12.68	21.13	25.48	16.12	17.22	12.54	14.84	19.54	18.03	22.96	10.35	16.51	12.9	22.38	10.27	21.21	24.96	19.9	17.81	24.39	21.66	19.27	18.04	18.66	17.77	16.23	16.49	16.38	13.96
ENSG00000075240.16	GRAMD4	protein_coding	chr22	46576012	46679790	+	22.29	30.24	21.9	24.96	25.55	26.94	18.71	17.68	15.97	23.44	21.81	26.09	18.9	20.18	22.36	26.06	30.74	26.63	26.6	6.989	12.48	25.82	9.353	34.91	15	21.04	24.34	25.89	5.424	12.24	32.37	25.86	29.74	28.92	25.42	24.14	24.65	30.78	22	24.01	26.95	18.48	15.25
ENSG00000075292.18	ZNF638	protein_coding	chr2	71276561	71435069	+	19.78	28.71	20.78	21.04	23.59	22.33	17.13	21.72	13.11	16.23	14.69	20.4	15.38	16.18	20.68	23.44	27.05	28.08	19.13	9.533	9.601	22.81	12.06	24.65	19.39	18.36	14.95	21.41	7.864	12.45	27.71	24.36	23.17	27.77	21.8	24.31	18.87	20.33	19.44	15.07	18.97	21.35	15.24
ENSG00000075303.12	SLC25A40	protein_coding	chr7	87833568	87876215	-	8.131	10.7	6.693	10.28	10.54	6.336	5.872	6.761	3.239	4.34	6.704	8.236	4.879	7.513	7.073	10.07	11.69	7.219	8.625	2.606	3.013	8.129	5.223	9.842	3.846	5.62	5.094	7.3	3.112	3.827	11.27	5.731	8.13	12.49	10.07	9.645	7.385	6.985	6.522	8.694	6.147	5.921	4.196
ENSG00000075336.11	TIMM21	protein_coding	chr18	74148511	74160530	+	8.808	10.27	6.861	7.668	8.642	7.928	7.657	8.107	6.851	6.98	6.248	9.493	6.534	7.289	6.736	8.604	9.463	9.106	8.316	4	5.001	8.14	4.88	8.783	5.896	8.145	6.721	9.713	4.261	6.87	9.822	7.37	7.701	9.069	8.332	9.808	8.032	8.419	7.222	7.401	7.001	8.008	5.297
ENSG00000075340.22	ADD2	protein_coding	chr2	70607618	70768225	-	25.38	39.11	30.02	30.63	43.13	31.79	20.22	21.11	7.523	11.35	24.09	28.23	18.29	40.71	32.52	44.16	42.13	24.01	34.97	4.545	7.028	33.94	7.734	37.09	11.84	17.71	22.31	42.74	5.458	5.95	44.62	27.54	35.48	39.6	34.13	23.89	21.6	28.47	32.21	35.32	22.34	18	14.72
ENSG00000075391.16	RASAL2	protein_coding	chr1	178094141	178484147	+	6.093	10.47	7.304	8.842	10.92	7.004	5.509	5.412	3.118	4.373	8.669	7.959	5.131	6.398	7.935	11.18	11.49	6.669	8.388	1.947	1.896	8.455	3.988	10.3	4.861	4.966	5.688	7.44	2.265	2.916	12.01	8.458	9.209	12.71	8.834	9.651	7.252	8.167	7.728	6.966	6.76	5.996	4.279
ENSG00000075399.13	VPS9D1	protein_coding	chr16	89707134	89720984	-	33.3	58.34	50.04	48.22	64.53	68.48	42.31	46.47	30.36	46.12	57.57	47.71	37.13	34.13	55.28	62.46	58.24	68.61	53.11	18.2	23.17	52.8	27.61	76.57	35.85	41.79	50.6	55.97	9.53	26.21	54.82	53.93	75.17	63.72	56.39	57.27	55.82	61.56	52.33	45.63	69.04	48.34	49.03
ENSG00000075407.18	ZNF37A	protein_coding	chr10	38094334	38150293	+	3.467	5.705	3.357	3.754	5.314	4.015	3.872	4.245	2.708	3.463	2.825	3.884	3.171	3.577	4.067	4.987	5.139	4.465	3.489	1.666	1.881	4.23	2.782	4.843	3.506	3.205	3.137	4.365	1.381	1.761	5.463	4.044	4.728	4.909	3.813	4.818	3.986	4.012	3.201	3.151	3.902	3.833	2.513
ENSG00000075413.17	MARK3	protein_coding	chr14	103385392	103503831	+	26.6	36.4	27.7	29.45	35.86	35.36	26.49	28.84	24.53	26.79	30.04	29.14	22.99	29.21	29.28	34.84	39.6	30.71	28.54	13.03	14.87	33.3	25.35	41.52	32.97	27.06	27.3	33.04	11.19	23.93	39.43	34.16	33.79	36.53	34.09	32.15	31.79	33.13	28.23	25.29	31.58	29.15	24.77
ENSG00000075415.12	SLC25A3	protein_coding	chr12	98593591	98606379	+	71.55	86.05	73.63	82.15	81.96	90.04	65.55	61.67	41.21	44.96	69.59	85.68	52.66	78.91	70.81	94.66	98.78	65.27	77.15	31.54	34.53	84.53	60.13	93.89	49.35	59.01	71.32	85.19	26.22	50.81	92.21	75.72	83.03	99.35	88.79	73.21	67.53	76.12	73.63	77.96	69.18	62.53	54.97
ENSG00000075426.11	FOSL2	protein_coding	chr2	28392448	28417312	+	14.18	17.01	13.75	23.63	11.96	25.38	11.49	12.11	30.62	10.94	26.72	20.02	8.958	54.68	13.35	16.97	85.77	6.123	12.04	9.582	10.48	19.6	65.58	14.14	23.17	13.24	30.32	12.21	8.716	9.41	22.69	16.31	17.59	19.55	12.69	15.45	9.014	10.74	14.78	18.03	31.42	25.14	14.76
ENSG00000075461.5	CACNG4	protein_coding	chr17	66964910	67033398	+	24.08	19.04	12.82	16.38	17	21.18	17.22	15.31	17.42	21.96	14.04	19.05	20.91	19.87	15.94	23.46	20.39	19.44	16.85	12.46	16.73	17.64	13.41	17.06	17.1	16.82	18.49	23.34	7.323	13.89	23.69	18.61	17.09	15.09	13.88	19.31	17.13	23.13	15.74	16.68	16.29	16.36	13.84
ENSG00000075539.13	FRYL	protein_coding	chr4	48497361	48780322	-	4.834	11.82	6.145	7.052	7.28	5.499	5.195	6.683	5.084	7.546	5.846	6.448	4.721	4.362	6.407	4.972	7.074	11.07	5.914	6.111	3.891	7.659	5.154	10.44	9.183	6.066	4.804	5.5	2.509	4.265	8.707	9.209	9.008	10.63	7.287	7.422	6.945	6.988	7.198	6.054	7.41	8.567	7.499
ENSG00000075568.16	TMEM131	protein_coding	chr2	97756340	97995891	-	10.28	18.77	12.68	14.86	14.83	13.79	12.09	12.37	8.045	10.23	11.8	15.84	9.555	13.02	12.55	15.27	18.83	13.39	13.34	4.781	5.643	16.79	10.62	16.32	10.45	11.47	10.53	15.74	4.986	7.158	21.09	12.94	16.02	18.71	15.25	14.8	12.87	14.69	12.61	11.96	15.3	11.5	9.797
ENSG00000075618.17	FSCN1	protein_coding	chr7	5592823	5606655	+	78.88	138.2	90.91	93.53	129.8	157.2	73.67	68.74	63	75.36	101.2	120.3	99.16	101.3	116.5	127	140.2	134.1	123.5	36.83	33.07	128.8	56.63	143.2	99.67	84.06	88.88	141.5	17.17	40.24	126.1	88.47	143.3	112.8	139.9	105.9	96.28	111.4	103	114.9	125.8	75.31	83.23
ENSG00000075651.15	PLD1	protein_coding	chr3	171600405	171810950	-	0.647	3.819	1.512	0.9947	1.607	1.605	1.03	0.9053	1.356	1.564	1.341	1.832	0.7957	0.3783	1.377	0.868	2.32	5.034	1.206	1.218	0.5282	1.618	1.285	2.723	3.377	0.7576	0.568	0.527	0.3409	0.4377	1.156	1.263	2.175	1.707	2.276	1.701	1.486	1.194	1.413	0.952	2.806	2.125	1.718
ENSG00000075711.20	DLG1	protein_coding	chr3	197042560	197299300	-	17	27.67	14.06	17.89	23.63	17.91	15.35	15.16	10.71	14.39	15.61	16.65	12.3	17.14	18.12	23.01	22.76	21.46	17.84	11.41	9.135	20.61	10.65	24.31	25.75	11.78	11.25	17.21	7.858	9.187	22.83	17.75	23.2	23.92	24.25	22.17	15.64	16.29	16.86	17.18	14.66	15.88	14.45
ENSG00000075785.12	RAB7A	protein_coding	chr3	128726122	128814796	+	159.8	193.5	155.7	168.1	171.9	160	157.6	147.9	126	123	151.2	210.2	128.8	187.7	159.6	188.6	213.6	154.1	177	69.57	102.8	178.8	140	189.1	127	144.6	143.7	203.6	72.14	112.9	227.4	140	157.5	193.4	225.6	165.9	174.5	163.9	150	160.3	158.9	126.3	109.9
ENSG00000075790.10	BCAP29	protein_coding	chr7	107580058	107623317	+	16.7	21.08	15.38	20.1	20.78	17.63	15.66	14.69	9.355	10.86	15.44	19.69	12.56	17.82	17.14	21.56	25.12	14.92	17.19	6.554	8.307	20.83	12.18	21.72	11.91	11.67	12.96	18.17	7.09	7.229	24.64	15.8	17.45	23.78	21.78	20.51	16.57	15.91	15.89	16.65	14.41	13.47	10.51
ENSG00000075826.16	SEC31B	protein_coding	chr10	100486642	100519864	-	14.32	29.12	22.09	19.61	29.4	19.41	15.77	13.72	10.94	19.53	19.51	19.24	11.19	7.597	16.69	24.24	23.67	29.87	21.44	9.765	5.619	15.86	9.141	31.15	14.71	11.96	15.36	15.35	3.465	8.603	26.94	25.93	31.82	25.18	20.63	21.02	21.13	26.93	20.65	13.08	26.93	22.45	16.83
ENSG00000075856.11	SART3	protein_coding	chr12	108522580	108561400	-	13.16	20.41	18.01	16.06	17.76	15.21	13.89	14.36	10.21	12.46	14.54	19.05	11.97	16.2	13.48	17.01	20.44	19.06	18.16	7.082	7.307	18.24	14.46	23.88	12.56	13.75	13.61	20.66	4.599	11.05	24.97	16.39	18.3	21.71	19.7	15.38	15.94	16.77	14.77	14.17	18.48	13.42	11.26
ENSG00000075914.12	EXOSC7	protein_coding	chr3	44975241	45012668	+	11.09	15.87	13.72	11.14	14.24	16.2	12.45	10.38	8.757	8.896	8.957	16.48	10.2	12.22	13.09	14.16	14.27	13.94	14.6	4.756	4.74	13.21	10.52	17.5	9.928	10.42	10.52	15.6	3.35	7.877	15.03	10.89	12.36	12.01	16.57	11.62	12.03	14.02	11.84	11.8	14.9	10.2	9.026
ENSG00000075945.12	KIFAP3	protein_coding	chr1	169921326	170085208	-	38.05	68.48	50.71	54.96	61.97	54.6	36.7	34.37	17.11	22.24	40.62	56.35	29.14	52.3	61.53	74.08	74.63	42.52	59.37	11.34	13.46	66.1	15.74	63.06	20.06	28.5	34.43	63.42	12.27	14.87	66.6	45.4	60.53	72.86	69.73	42.28	40.5	44.49	59.05	55.78	37.89	31.86	25.63
ENSG00000075975.15	MKRN2	protein_coding	chr3	12557014	12583600	+	22.18	30.34	24.38	28.61	30.39	24.24	26.07	24.23	17.24	17.65	25.84	29.37	21.24	24.01	21.84	30.81	37.55	25.77	27.62	10.6	13.85	30.83	20.95	32.38	19.56	23.65	23.08	33.2	10.42	19.64	36.32	28.87	25.94	31.32	27.2	30.72	23.34	26.96	21.96	25.26	23.56	22.27	15.73
ENSG00000076003.4	MCM6	protein_coding	chr2	135839626	135876426	-	5.467	7.737	7.274	7.652	7.931	8.498	7.907	8.241	4.592	5.592	6.089	9.381	5.822	7.148	5.551	7.092	11.74	5.142	8.151	3.911	3.919	7.379	8.588	7.407	4.778	7.797	6.044	8.741	2.671	9.084	12.12	7.061	7.093	11.31	9.582	5.912	6.791	6.005	6.844	6.484	6.5	5.253	4.288
ENSG00000076043.9	REXO2	protein_coding	chr11	114439386	114450279	+	12.81	15.67	14.55	11.63	13.78	17.82	13.44	11.65	9.821	11.61	12.39	15.81	9.61	11.33	12.45	16.33	19.04	14.45	13.24	8.291	9.203	15.35	13.15	16.54	13.24	11.62	11.8	14.55	6.322	11.19	15.53	14.53	15.97	14.78	17.69	14.07	12.95	14.06	12.1	11.64	15.27	11.72	11.19
ENSG00000076067.12	RBMS2	protein_coding	chr12	56521929	56595595	+	5.572	5.087	4.561	8.265	4.841	4.757	6.575	5.018	6.517	5.981	5.046	5.592	5.185	6.045	3.389	4.4	5.748	3.462	3.589	7.854	5.539	4.636	16.71	5.913	8.379	6.307	7.066	3.956	3.186	7.477	6.613	6.363	3.981	9.166	4.991	6.646	5.357	5.057	5.111	4.169	5.818	7.283	9.423
ENSG00000076108.11	BAZ2A	protein_coding	chr12	56596197	56636816	-	11.72	18.98	16.85	14.89	15.43	12.37	12.61	12.37	11.87	15.22	13.3	17.36	10.76	12.54	11.96	12.16	18.68	14.29	15.65	7.788	6.855	15.74	16.59	21.08	12.38	11.84	14.02	15.3	4.377	9.133	22.74	16.7	16.15	18.21	15.86	14.01	14.91	15.55	14.33	13.73	18.94	12.48	11.59
ENSG00000076201.14	PTPN23	protein_coding	chr3	47381011	47413441	+	24.99	42	33.59	33.24	35.2	44.05	26.65	28.98	24.58	29.74	29.27	37.84	25.33	29.02	31.07	33.22	36.45	36.24	34.01	14.88	16.07	34.22	22.49	46.48	29.27	25.6	34.16	37.6	5.654	21.01	43.46	35.78	38.24	41.23	35.75	31.54	32.32	36.28	32.88	33.12	41.72	27.72	29.3
ENSG00000076242.14	MLH1	protein_coding	chr3	36993332	37050918	+	10.88	15.85	10.6	11.77	14.78	10.56	9.552	11.34	9.996	8.082	9.436	12.45	8.374	9.766	10.65	12.62	14.91	12.44	12.11	5.624	7.018	10.18	9.607	14.75	11.41	10.31	10.5	13.23	4.976	8.562	13.38	13.04	15.13	14.87	13.05	11.85	11.03	11.87	10.37	9.923	12.4	11.89	9.851
ENSG00000076248.10	UNG	protein_coding	chr12	109097574	109110992	+	20.2	19.27	19.02	20.89	19.08	15.8	22.72	31.25	22.95	21.49	21.89	22.45	20.3	19.78	10.21	14.37	22.34	19.41	18.31	22.85	21.87	21.06	24.58	26.31	15.79	29.42	22.22	23.45	10.09	41.79	27.94	27.81	16.05	26.61	20.19	22.03	21.85	23.08	14.53	15.87	21.63	19.6	19.12
ENSG00000076321.10	KLHL20	protein_coding	chr1	173714941	173786702	+	4.719	5.139	4.855	4.112	4.774	3.716	4.671	4.15	3.868	4.754	3.879	5.773	3.782	3.847	3.868	4.126	6.865	4.696	4.407	2.68	2.97	4.971	4.939	5.992	3.808	4.891	4.508	4.288	1.77	3.154	7.639	4.487	4.674	5.199	6.435	6.937	5.471	4.682	3.878	4.555	5.236	3.975	2.74
ENSG00000076344.15	RGS11	protein_coding	chr16	268301	275940	-	60.1	107.7	82.73	71.82	95.6	105.8	90.27	71.96	72.2	95.46	82.23	70.42	70.84	33.89	80.46	113	81.41	158.5	71.78	41.36	39.11	80.24	25.71	138.3	67.35	68.67	85.98	79.08	18.11	59.18	99.85	99.26	119.9	97.31	78.7	96.69	105.1	100.4	79.74	54.9	115	83.55	72.22
ENSG00000076351.12	SLC46A1	protein_coding	chr17	28394756	28407197	-	4.242	6.179	4.924	4.635	4.479	4.015	3.888	5.534	4.58	4.783	3.842	5.285	4.507	3.761	3.073	3.73	5.834	5.173	4.182	3.399	3.853	5.093	3.528	7.583	3.873	5.031	5.459	5.017	1.947	7.075	6.528	5.77	4.16	6.109	5.269	4.501	4.604	5.179	3.364	3.3	5.375	4.429	3.643
ENSG00000076356.6	PLXNA2	protein_coding	chr1	208022242	208244320	-	13.36	23.13	18.31	18.61	22.94	21.67	12.71	14.89	7.809	10.23	16.6	16.97	12.7	21.65	20.06	22.89	26.81	14.01	17.67	4.641	5.644	19.55	11.11	20.87	12.07	14.89	15.16	24.22	4.477	9.657	27.91	18.85	22.64	22.02	19.12	15.53	13.38	18.79	20.52	18.77	18.06	13.26	12.76
ENSG00000076382.16	SPAG5	protein_coding	chr17	28577574	28598635	-	7.455	11.15	6.606	7.407	10.14	10.18	9.204	8.401	5.306	7.477	5.513	7.002	6.208	5.242	8.398	11.42	9.699	9.058	8.149	2.747	2.935	7.919	4.699	9.698	7.317	7.464	5.413	9.837	2.498	5.421	12.02	9.945	10.26	7.617	8.478	10.82	7.208	10.59	7.666	7.946	8.231	7.745	7.003
ENSG00000076513.16	ANKRD13A	protein_coding	chr12	109999186	110039763	+	6.61	12.3	8.048	8.25	9.868	7.384	7.394	6.65	6.591	8.326	7.819	7.435	6.079	5.173	6.778	7.108	10.31	13.86	7.845	5.306	4.618	8.399	8.624	11.31	12.98	7.221	5.94	6.266	3.258	5.497	8.528	9.007	10.92	11.81	9.901	10.02	8.801	8.19	6.973	5.837	9.816	8.758	6.855
ENSG00000076554.15	TPD52	protein_coding	chr8	80034745	80231232	-	26.18	31.88	22.95	31.23	32.56	25.31	24.78	25.32	10.38	15.29	29.22	29.75	18.31	27.21	31.42	44.2	39.17	30.07	25.9	8.623	13.24	30.2	12.95	34.99	16.17	18.72	15.88	25.34	10.77	12.98	37.55	23.77	29.26	41.92	32.28	29.91	24.05	22.3	26.09	31.21	18.13	16.25	12.57
ENSG00000076555.15	ACACB	protein_coding	chr12	109116595	109268226	+	8.261	5.479	7.728	7.932	5.457	3.276	8.224	10.84	9.368	10.63	7.352	7.163	5.827	3.273	3.815	3.588	7.103	5.924	6.038	10.14	8.817	5.314	9.417	10.48	6.227	9.508	10.72	6.407	2.512	16.24	12.44	12.52	4.914	10.71	7.237	7.537	9.932	8.141	7.22	5.189	9.44	8.101	6.958
ENSG00000076604.14	TRAF4	protein_coding	chr17	28743984	28750958	+	9.679	11.91	7.382	8.355	6.77	9.584	8.629	8.303	15.83	16.02	10.38	7.534	8.694	9.399	6.108	5.611	9.2	14.31	7.467	12.51	9.019	8.754	13.53	12.25	17.22	9.716	8.945	7.62	2.835	11.8	9.759	11.4	8.641	7.884	7.622	9.194	8.057	9.867	8.208	5.491	11.93	9.924	11.38
ENSG00000076650.6	GPATCH1	protein_coding	chr19	33080880	33130542	+	4.35	8.246	5.011	5.234	6.386	6.102	4.914	5.389	3.315	4.66	4.31	7.314	3.866	5.704	5.465	6.574	7.491	6.161	5.761	2.594	2.126	6.108	4.336	7.32	3.847	4.983	5.128	7.223	1.554	3.349	7.446	5.946	5.955	7.059	6.617	6.121	5.661	6.053	5.891	4.769	5.94	5.186	3.684
ENSG00000076685.18	NT5C2	protein_coding	chr10	103090611	103193306	-	15.22	19.22	18.4	16.49	16.99	9.643	16.57	24.74	13.4	17.8	11.49	17.93	9.584	14.28	15.77	16.89	22.39	14.88	14.36	7.685	12.32	16.06	17.03	22.88	11.55	22.76	15.03	17.31	5.243	19.25	27.27	21.9	14.97	25.91	19.38	19.38	15.56	16.11	15.82	12.63	16.85	13.69	11.1
ENSG00000076706.16	MCAM	protein_coding	chr11	119308529	119321521	-	18.92	25.89	23.1	12.78	15.38	19.31	12.19	7.396	25.04	19.17	15.55	23.91	15.15	28.96	13.79	16.07	180	31.19	19.48	20.74	11.42	16.59	232.4	22.42	93.81	13	12.29	12.62	8.953	6.581	13.68	16	23.9	16.88	25.59	21.11	39.64	21.01	16.41	17.78	48.92	36.56	19.56
ENSG00000076716.8	GPC4	protein_coding	chrX	133300103	133415490	-	5.255	2.797	4.522	5.327	2.717	2.515	7.029	4.118	6.971	6.116	2.883	7.565	4.325	5.765	2.169	2.963	7.296	1.95	4.013	2.993	5.486	3.569	9.391	4.95	2.923	5.443	7.252	4.769	2.244	3.717	8.857	4.886	2.909	7.35	5.586	6.516	5.578	5.138	2.615	3.752	5.668	3.537	3.786
ENSG00000076826.9	CAMSAP3	protein_coding	chr19	7595902	7618304	+	17.19	27.03	22.02	24.16	24.81	32.33	18.56	16.34	10.42	15.1	18.55	21.53	16.11	21.44	25.72	26.67	26.79	19.34	24.07	4.661	8.207	26.52	9.351	26.33	8.999	14	23.02	28.37	2.896	7.89	27.76	25.11	30.86	27.66	21.52	21.24	19.28	27.29	21.5	25.34	24.28	14.93	15.96
ENSG00000076864.19	RAP1GAP	protein_coding	chr1	21596215	21669363	-	90.04	208.6	150.5	106.8	168.1	213.4	79.92	70.01	52.5	86.72	133.7	111.6	89.93	98.62	154	165	184.4	172.2	131.9	31.81	30.12	147	29.24	183.8	92.97	64.52	121.6	137.3	17.56	34.56	156.6	123.1	223.3	175.4	158.9	113.5	99.38	145.4	130.6	102.7	153.2	93.88	85.32
ENSG00000076924.11	XAB2	protein_coding	chr19	7619525	7629565	-	26.78	37.78	33.3	28.5	34.93	43.61	29.83	31.56	24.46	28.5	33.01	41.12	26.48	29.29	27.69	29.23	37.59	34.95	31.91	16.8	15.37	32.26	28.53	43.05	31.24	31.68	33.73	37.29	4.835	24.25	40.73	32.75	36.05	38.21	38.21	28.36	32.69	36.15	30.22	30.7	37.9	24.43	24.82
ENSG00000076928.17	ARHGEF1	protein_coding	chr19	41883161	41930150	+	13.17	26.11	19.66	15.61	16.87	17.19	13.21	15.51	17.46	25.99	15.81	19.52	13.52	9.274	15.78	15.51	17.84	30.17	16.54	13.25	11.88	15.48	21.91	28.23	24.63	15.96	15.6	12.6	3.727	12.23	21.59	22.09	23.13	23.05	19.03	17.51	23.45	20.33	17.25	13.93	27.09	20.91	17.19
ENSG00000076944.15	STXBP2	protein_coding	chr19	7636991	7647873	+	2.321	2.928	2.702	2.513	1.572	2.494	1.819	2.47	1.8	2.158	3.055	2.258	1.624	3.48	2.402	1.963	3.462	2.811	2.378	2.231	2.218	2.385	10.17	3.665	3.423	2.198	2.712	2.12	0.7325	1.099	2.95	2.397	3.193	3.497	3.694	2.534	2.629	2.605	2.442	2.847	2.81	1.666	1.869
ENSG00000076984.17	MAP2K7	protein_coding	chr19	7903843	7914478	+	17.22	32.72	21.85	21.73	23.24	30.03	21.74	19.22	16.59	21.07	24.13	24.76	18.9	17.36	22.89	21.42	29.68	30.68	24.49	13.88	10.2	23.83	15.1	35.27	20.26	17.63	23.04	26.44	4.939	14.1	24.07	22.17	28.43	26.18	27.68	25.62	24.23	26	21.91	24.03	23.84	19.89	17.4
ENSG00000077044.10	DGKD	protein_coding	chr2	233354507	233472104	+	10.66	14.11	8.045	8.857	11.36	10.26	5.961	7.526	4.962	8.587	6.254	9.317	5.485	8.965	10.46	10.68	14.42	12.7	11.12	3.489	3.986	11.22	9.87	12.9	10.92	6.842	7.389	11.75	2.064	4.02	13.84	10.35	11.21	10.71	8.435	11.35	7.374	11.24	9.409	10.33	10.31	9.055	8.128
ENSG00000077063.10	CTTNBP2	protein_coding	chr7	117710702	117874139	-	7.96	16.72	9.075	9.387	11.82	9.159	6.08	8.244	5.061	7.052	8.631	7.948	6.678	7.801	10.01	10.58	11.29	12.58	9.587	3.613	3.899	10.51	6.172	13.34	12.32	6.291	6.915	8.703	2.835	3.677	11.87	9.815	10.65	11.64	10.11	11.36	8.046	9.323	8.353	7.78	9.061	8.825	7.751
ENSG00000077080.9	ACTL6B	protein_coding	chr7	100643097	100656461	-	48.25	75.84	77.4	63.66	81.53	110.6	55.31	53.46	23.64	35.64	64.91	81.01	48.83	68.75	65.27	92.2	83.79	62.97	71.33	12.22	13.03	67.49	25.33	92.91	29.49	43.79	72.03	95.79	10.42	17.55	86.48	54.77	82.14	75.41	86.23	50.65	64.21	75.46	64.99	77.41	72.6	47.2	40.85
ENSG00000077092.18	RARB	protein_coding	chr3	25174332	25597904	+	7.279	8.756	5.155	11.2	10.65	6.48	7.442	7.096	4.173	4.211	4.96	11.63	6.858	9.095	7.234	12.43	12.9	4.927	8.729	1.789	2.904	10.14	3.488	10.19	3.199	4.128	5.9	12.21	1.787	2.305	8.904	8.27	8.653	9.312	8.688	10.49	7.501	7.416	6.983	9.352	6.3	6.257	4.483
ENSG00000077097.15	TOP2B	protein_coding	chr3	25597933	25664499	-	48.35	61.9	44.87	52.65	55.47	46.19	41.98	44.47	38.34	35.17	40.46	51.1	34.29	48.31	43.9	59.9	67.9	46.05	50.44	25.25	30.6	52.94	44.61	55.24	37.14	41.27	39.64	54.49	25.24	32.01	68.75	53.77	48.61	68.23	60.28	55.68	45.7	47.29	45.46	45.13	46.66	39.59	32.33
ENSG00000077147.14	TM9SF3	protein_coding	chr10	96518109	96587452	-	27.07	26.4	23.62	27.85	26.08	19.61	24.33	21.95	19.22	20.11	20.32	30.78	19.1	28	19.83	28.37	37.52	21.96	24.22	13.96	16.94	28.96	27.66	29.25	21.3	20.72	19.19	23.62	13.61	15.59	37.01	22.34	22.54	33.01	27.56	29.77	23.35	22.28	20.39	20.89	23.64	21.61	16.69
ENSG00000077150.18	NFKB2	protein_coding	chr10	102394110	102402529	+	2.346	4.653	2.863	3.959	2.445	5.785	4.329	2.431	13.57	4.466	2.356	3.95	3.383	11.15	1.777	1.628	5.728	2.584	2.153	4.716	2.458	2.545	11.28	2.533	8.923	2.69	3.247	2.274	3.456	4.273	3.602	3.285	2.28	3.221	3.231	3.761	4.104	3.212	2.077	2.265	5.262	3.205	3.719
ENSG00000077152.9	UBE2T	protein_coding	chr1	202331657	202341980	-	12.61	14.77	11.52	13.85	17.73	18.36	12.78	9.448	4.953	6.245	15.19	14.58	10.16	12.17	13.51	19.36	18.42	12.37	11.77	2.091	2.937	13.85	5.8	12.81	7.694	8.449	12.6	20.66	3.64	4.203	13.66	11.07	15.68	16.63	16.79	14.63	11.64	13.58	13.37	15.8	10.75	8.576	6.958
ENSG00000077157.21	PPP1R12B	protein_coding	chr1	202348699	202590595	+	11	18.02	11.42	10.64	12.29	10.89	7.782	8.308	5.68	6.801	7.734	11.11	6.821	12.31	10.88	13.49	36.52	12.01	10.61	3.919	5.371	11.66	22.88	14.35	7.746	8.253	7.947	11.44	3.258	4.529	12.06	10.94	12.93	13.13	11.61	9.851	10.67	9.348	10.15	10.89	11.55	10.86	6.698
ENSG00000077232.17	DNAJC10	protein_coding	chr2	182716041	182794464	+	5.868	8.802	6.568	6.672	7.749	5.477	3.863	4.333	3.797	5.127	4.925	7.97	4.17	4.827	5.813	7.364	9.617	6.985	5.592	2.649	3.008	6.249	5.456	7.216	4.396	5.034	4.01	4.97	2.729	3.814	8.269	6.475	7.872	10.34	7.098	7.938	6.431	5.505	5.184	4.392	7.822	5.787	3.771
ENSG00000077235.17	GTF3C1	protein_coding	chr16	27459555	27549913	-	20.44	31.25	27.31	25.41	28.32	31.59	21.79	21.46	14.83	18.44	23.13	25.06	17.75	25.57	23.58	25.12	33.12	25.36	26.35	10.18	10.74	26.21	15.06	34.21	15.7	20.04	25.97	30.2	4.755	17.19	33.55	29.46	31.15	31.84	26.16	23.03	20.77	27.43	26.51	24.22	29.22	19.32	19.32
ENSG00000077238.13	IL4R	protein_coding	chr16	27314102	27364778	+	3.213	8.23	4.129	6.871	2.706	4.508	3.88	5.353	7.059	5.327	8.532	3.709	2.865	20.68	1.976	1.534	5.248	2.842	1.669	17.26	5.202	2.779	56.48	3.689	29.12	7.238	9.791	2.153	3.466	16.94	4.757	6.307	2.44	8.755	2.955	3.382	3.993	2.004	5.602	2.65	3.905	5.562	6.453
ENSG00000077254.14	USP33	protein_coding	chr1	77695987	77759852	-	26.24	37.55	25.44	33.37	38.14	26.06	23.9	25.57	15.3	19.96	24.53	33.48	19.57	29.47	27.46	39.51	44.18	28.3	29.64	9.961	11.7	37.05	16.34	36.07	18.89	21.65	18.15	32.6	11.57	14.32	47.34	30.18	32.66	44.72	35.73	35.21	25.5	27.93	28.42	30.28	24.25	22.04	16.4
ENSG00000077264.14	PAK3	protein_coding	chrX	110944285	111227361	+	14.42	21	13.13	16.89	22.14	14.41	10.42	11.62	3.997	7.242	12.27	16.52	9.396	18.36	21.33	27.83	25.38	11	18.81	1.243	4.5	16.82	6.006	18.59	6.434	9.326	8.75	19.43	4.659	2.984	29.06	13.71	18.75	22.68	20.82	14.93	11.69	14.96	16.6	19.02	10.09	9.529	5.654
ENSG00000077312.8	SNRPA	protein_coding	chr19	40750637	40765389	+	19.24	31.75	26.55	23.03	27.83	35.32	28.7	24.08	23.94	24.03	26.26	34.96	24.45	26.01	23.45	26.81	37.31	30.99	25.23	14.28	13.32	24.91	34.36	30.75	21.17	25.46	27.94	31.74	7.78	23.5	29.11	23.57	27.79	30.21	29.73	23.94	29.84	26.17	23.08	25.49	31.58	20.09	17.35
ENSG00000077348.8	EXOSC5	protein_coding	chr19	41386374	41397459	-	17.72	28.15	25.37	21.04	21.85	30.37	19.75	21.32	11.24	14.48	19.57	26.22	19.03	20.44	20.58	26.02	32.59	25.61	25.33	8.768	8.681	24.78	12.82	28.63	11.1	17.45	20.04	33.28	5.217	15.44	27.01	22.97	29.6	25.14	26.11	21.08	22.53	26.34	18.17	24.6	26.16	15.98	16.05
ENSG00000077380.15	DYNC1I2	protein_coding	chr2	171687409	171748420	+	37	61.1	34.28	39.79	46.89	34.74	38.11	36.6	26.38	31.64	30.14	42.13	26.59	32.81	37.3	46.95	52.24	52.89	38.61	23.81	23.93	41.08	30.4	51.43	38.97	32.2	27.67	38.8	17.32	30.37	56	44.66	50.25	49.22	48.93	42.06	37.24	40.68	35.19	32.2	37.32	36.37	30.57
ENSG00000077420.15	APBB1IP	protein_coding	chr10	26438203	26567803	+	1.769	1.662	2.003	1.355	1.492	0.6108	1.193	1.658	0.9486	1.394	0.8707	2.77	1.068	2.3	2.071	1.128	1.486	1.215	2.42	2.129	1.41	1.47	10.04	2.271	2.371	0.8028	1.125	1.009	0.4215	0.236	1.895	1.366	1.498	4.298	3.495	0.7618	3.078	0.7452	2.398	2.367	2.108	0.7978	0.4667
ENSG00000077454.15	LRCH4	protein_coding	chr7	100574011	100586153	-	21.49	40.25	32.75	28.19	35.84	39.1	27.06	26.92	23.81	32.45	36.52	31.21	22.87	14.84	27.5	28.13	34	40.99	30.63	17.25	12.97	27.6	26.62	47.59	30.48	22.74	27.54	27.96	5.142	19.45	32.26	35.45	44.29	38.74	35.35	35.01	35.3	34.96	24.21	24.68	44.71	30.41	29.2
ENSG00000077458.12	FAM76B	protein_coding	chr11	95768942	95790409	-	3.951	5.248	3.998	4.828	4.868	3.271	2.509	3.55	2.716	3.68	4.847	4.936	2.796	2.69	3.744	3.777	5.031	4.727	3.962	2.582	2.316	3.573	4.407	5.347	4.043	2.826	2.137	2.02	1.678	2.347	5.175	3.768	3.842	6.012	5.2	5.763	4.492	3.179	2.931	2.533	3.855	4.25	2.614
ENSG00000077463.14	SIRT6	protein_coding	chr19	4174109	4182604	-	13.02	18.06	15.42	13.24	15.94	21.82	15.6	15	10.36	14.57	17.58	17.56	15.73	11.68	12.13	15.55	18.65	16.18	14.69	9.41	8.334	17.04	11.43	20.09	13.78	15.39	19.12	19.25	3.575	14.28	14.45	16.25	19.39	16.07	17.45	18.78	15.91	18.9	14.81	12.52	16.82	12.11	13.29
ENSG00000077522.12	ACTN2	protein_coding	chr1	236686454	236764631	+	15.79	41.51	22.48	21.5	29.18	37.68	15.43	18.06	9.159	13.85	22.3	22.96	15.27	23.6	28.02	35.7	33.14	29.18	23.03	6.291	8.169	28.28	9.688	35.27	30.44	17.06	19.14	26.47	6.353	7.125	33.67	26.73	33.57	30.91	28.99	22.08	20.1	24.92	26.16	25.46	22.52	20.99	13.46
ENSG00000077549.17	CAPZB	protein_coding	chr1	19338776	19485539	-	81.53	96.16	89.46	84.27	89.89	102.8	65.97	72.9	56.27	64.18	82.34	113.9	65.19	94.05	82.7	96.24	122	73.92	96.13	35.01	44.73	90.12	85.67	101.3	65.92	73.88	76.08	101.4	32.47	62.36	113.2	79.39	86.79	102.7	110.8	79.57	87.68	87.43	77.72	88.25	98.63	65.08	57.15
ENSG00000077585.13	GPR137B	protein_coding	chr1	236142505	236221865	+	38.26	28.32	23.89	28.02	23.22	23.01	26.36	34.96	39	38.98	17.41	32.67	25.94	28.78	12.38	21.23	32.75	31.08	24	35.53	43.99	27.24	34.72	35.11	29.32	36.31	28.53	30.7	24.64	38.51	48.11	38.6	18.84	33.34	21.73	39.24	33.19	30.25	16.94	22.71	30.93	28.15	26.48
ENSG00000077616.10	NAALAD2	protein_coding	chr11	90131515	90192894	+	4.865	8.414	5.335	6.957	9.465	6.257	4.63	5.419	3.152	4.806	6.348	4.728	3.792	2.564	6.757	7.07	6.397	9.758	6.215	1.7	1.942	5.308	3.264	9.314	4.177	3.723	4.84	4.266	1.71	2.402	6.624	6.561	7.84	9.429	5.378	10.38	5.456	6.541	4.571	3.411	5.017	7.548	4.909
ENSG00000077684.15	JADE1	protein_coding	chr4	128809623	128875224	+	5.502	8.093	6.511	7.286	8.55	5.35	5.152	5.944	4.032	3.789	5.301	6.987	4.64	7.217	5.837	7.004	8.843	5.429	6.701	3	2.693	6.192	6.111	7.432	4.185	5.265	5.532	6.948	1.742	4.673	8.537	5.971	7.438	8.652	6.904	6.511	5.628	5.093	5.48	6.344	6.115	5.396	3.537
ENSG00000077713.18	SLC25A43	protein_coding	chrX	119399060	119454478	+	2.355	3.309	3.35	3.802	3.815	3.31	3.605	2.256	4.088	2.852	2.202	4.191	2.8	1.787	1.636	4.213	4.71	3.233	2.934	2.113	2.304	3.554	3.71	2.202	3.13	4.221	3.175	3.431	2.07	3.987	5.49	3.57	1.56	3.387	3.552	2.761	3.215	3.837	2.351	2.521	3.531	3.192	2.574
ENSG00000077782.19	FGFR1	protein_coding	chr8	38411138	38468834	-	17.85	19.47	17.84	13.97	16.45	20.89	16.9	13.07	20.14	17.88	12.8	25.11	14.77	14.69	10.97	13.6	27.57	13.89	12.83	9.871	13.84	15.83	17.01	20.14	33.3	14.81	18.75	15.7	5.498	18.07	18.72	16.98	16.67	16.89	19.68	19.06	17.04	20.15	13.7	12.26	25.74	17.47	18.48
ENSG00000077942.18	FBLN1	protein_coding	chr22	45502238	45601135	+	11.45	4.428	6.817	6.368	4.235	5.665	4.261	6.702	8.819	12.65	5.415	19.67	7.462	7.52	3.169	2.966	8.844	5.341	7.079	6.965	8.44	6.461	8.188	8.927	7.748	12.36	10.18	5.777	2.781	6.575	6.924	7.552	2.799	7.788	10.95	7.882	9.293	6.615	3.479	3.634	13.54	6.433	6.658
ENSG00000077943.7	ITGA8	protein_coding	chr10	15513949	15720125	-	2.279	1.529	2.508	0.9974	1.104	1.818	1.338	1.39	1.268	1.427	1.199	2.047	1.076	2.4	0.8039	1.047	12.39	1.861	0.8875	0.828	2.69	1.047	6.638	1.47	1.432	1.579	1.376	0.9395	0.528	2.239	1.351	2.298	1.6	3.002	1.393	1.311	2.2	1.456	1.375	0.7545	2.457	2.93	0.5014
ENSG00000077984.5	CST7	protein_coding	chr20	24949230	24959928	+	1.383	1.616	0.3507	0.3329	0.4176	0.7747	1.486	0.5677	1.196	1.208	0.9706	1.57	1.223	0.6868	0.03805	0.321	0.9387	0.6096	0.4453	1.591	8.048	0.4822	2.452	0.5867	3.023	0.4295	0.602	0.144	1.33	0.4104	1.028	0.2165	0.3526	1.886	1.287	0.584	0.7406	0.638	0.43	0.2874	0.9054	1.013	0.1893
ENSG00000078018.19	MAP2	protein_coding	chr2	209424058	209734118	+	234.8	215.7	157.1	169.1	205.1	168.4	111.6	149.7	38.78	80.65	129.7	152.9	71.6	218.5	247.5	268.3	242	126	178.6	14.76	86.95	172	81.51	198.1	61.82	112.2	111	192.7	47.87	33.46	257.2	177.8	177.1	216.4	177.2	144	114.5	144.3	190.8	243.5	90.35	84.14	65.43
ENSG00000078043.15	PIAS2	protein_coding	chr18	46803224	46920148	-	4.49	5.406	4.304	5.488	6.687	4.332	3.314	3.863	2.664	3.652	4.434	4.751	3.564	4.102	4.569	5.768	6.124	4.524	4.754	1.785	2.223	4.993	2.905	5.626	3.367	3.443	3.426	4.408	1.902	2.248	6.342	4.911	5.069	6.495	5.488	6.561	4.518	4.867	3.929	3.739	4.242	4.069	2.943
ENSG00000078053.16	AMPH	protein_coding	chr7	38383704	38631567	-	28.43	55.36	45.79	40.69	51.62	43.14	30.23	27.94	9.85	13.01	27.52	45.56	19.24	48.19	50.15	66.54	64.19	33.64	47.22	3.43	7.661	45.2	19.91	48.84	11.04	28.95	25.2	57.55	8.022	6.348	67.08	38.9	48.61	58.69	54.22	29.39	28.14	36.41	43.09	52.62	30.87	21.61	17.24
ENSG00000078061.12	ARAF	protein_coding	chrX	47561100	47571897	+	10.06	11.85	11.59	9.639	10.97	9.052	11.17	10.06	13.4	13.84	10.3	13.68	9.687	10.51	6.953	8.598	13.78	13.09	9.441	9.267	8.487	8.354	19.39	13.87	13.03	10.02	10.02	10.01	4.15	15	11.59	12.18	11.32	12.15	11.7	12	14.01	11.86	8.683	8.923	15.44	11.14	9.005
ENSG00000078070.12	MCCC1	protein_coding	chr3	183015218	183116075	-	14.66	17.97	14.98	13.96	16.55	11.87	14.97	14.83	9.756	10.03	11.78	15.28	10.23	13.32	12.88	18.51	18.36	12.55	13.19	7.227	9.332	15.1	9.722	18.11	9.584	12.15	12.48	14.44	6.453	12.39	20.35	17.06	15.38	16.38	14.83	14.42	13.87	15.51	13.8	14.44	13.04	10.7	10.09
ENSG00000078114.18	NEBL	protein_coding	chr10	20779973	21174187	-	33.03	26.77	24.8	32.97	27.9	18.82	34.39	33.52	35.12	32.67	23.46	35.26	23.75	28.33	17.28	26.07	31.4	24.71	25.19	20.63	31.26	30.15	33.02	32.61	23.01	33.6	29.58	30.23	25.87	30.52	49.93	38.36	19.8	39.74	27.99	39.86	29.57	31.13	21.21	25.74	27.53	24.46	23.5
ENSG00000078124.11	ACER3	protein_coding	chr11	76860867	77026797	+	7.67	8.285	4.161	7.011	8.607	5.165	5.285	5.97	4.66	5.641	4.777	5.965	4.335	8.63	6.689	8.168	7.61	7.437	6.385	2.506	4.541	7.213	5.756	7.923	7.644	5.353	4.243	4.89	3.482	3.001	8.466	6.435	8.085	8.045	6.979	7.753	5.432	5.775	5.94	5.493	5.559	7.356	6.324
ENSG00000078140.13	UBE2K	protein_coding	chr4	39698044	39782792	+	29.95	40.94	27.41	35.52	38	28.49	26.55	26.81	13.35	18.04	27.61	35.95	22.5	37.83	32.8	49.34	48.11	25.26	32.93	9.374	12.35	39.26	20.2	38.05	18.62	20.42	21.27	37.23	11.18	13.29	45.64	25.48	31.67	41.58	38.43	35.67	26.44	26.65	29.12	32.08	23.86	23.42	17.2
ENSG00000078142.12	PIK3C3	protein_coding	chr18	41955206	42087830	+	6.446	8.797	5.911	7.541	8.272	5.679	5.299	6.751	4.07	5.015	5.798	7.613	5.046	4.737	6.877	8.718	8.73	6.027	7.3	3.272	3.612	7.901	4.511	9.192	4.698	5.028	5.647	6.934	2.525	3.927	10.44	7.781	7.664	9.233	8.227	7.978	6.419	7.406	6.319	6.032	6.432	6.137	5.029
ENSG00000078237.6	TIGAR	protein_coding	chr12	4307763	4354593	+	3.788	4.476	3.302	3.828	4.615	4.184	2.631	3.176	1.758	2.568	2.938	3.167	2.85	4.091	4.405	5.278	4.749	3.518	4.528	1.561	1.497	4.725	2.654	3.451	3.039	2.683	2.167	4.339	1.462	2.133	5.161	3.71	4.109	4.861	4.44	4.717	3.609	4.649	3.33	3.542	3.193	3.171	2.53
ENSG00000078246.16	TULP3	protein_coding	chr12	2890887	2941140	+	9.41	8.312	7.152	8.664	6.632	4.66	10.62	9.04	13.53	11.5	7.693	10.1	9.659	6.715	4.365	5.12	9.222	8.623	6.997	8.34	8.366	6.398	14.96	11.2	7.009	10.8	9.971	9.399	3.099	11.88	11.92	9.851	7.889	9.718	10.37	8.179	12.24	9.696	6.487	4.903	10.19	9.117	10.28
ENSG00000078269.14	SYNJ2	protein_coding	chr6	157981887	158099176	+	5.959	23.79	6.815	6.742	13.45	13.67	6.945	7.148	4.335	8.411	8.454	9.407	6.61	10.07	12.22	9.944	10.06	17.54	8.151	6.308	3.007	11.41	5.241	15.94	20.9	7.053	6.182	10.03	3.527	2.428	14.56	10.74	13.95	12.45	13.12	10.87	6.615	10.47	11.66	7.346	9.04	11.28	9.874
ENSG00000078295.16	ADCY2	protein_coding	chr5	7396208	7830081	+	39.26	34.76	30.5	37.07	36.25	27.67	46.09	38.06	34.06	30.03	25.09	37.08	25.2	40.21	25.02	42.8	42.5	25.77	35.63	21.87	22.12	34.01	26.52	41.74	21.22	36.88	38.27	45.81	15.76	43.67	60.55	38.17	28.18	41.85	33.73	35.18	30.12	35.2	26.03	34.88	29.26	27.61	23.54
ENSG00000078304.19	PPP2R5C	protein_coding	chr14	101761798	101927989	+	20	21.62	15.76	18.36	19.88	17.87	14.07	15.37	10.28	12.15	13.33	17.63	11.14	20.73	20	27.73	28.93	17.49	18.69	7.878	11.57	20.42	14.92	21.04	13.48	12.53	12.68	18.79	9.748	11.19	26.19	18.25	17.91	23.41	20.04	19.78	17.24	15.99	19.35	20.16	14.62	12.65	10.87
ENSG00000078328.19	RBFOX1	protein_coding	chr16	6019094	7713338	+	34.18	56.28	35.36	50.22	55.4	36.39	33.64	37.27	9.694	16.45	41.44	50.25	24.85	53.37	51.72	65.21	60.46	31.3	47.38	4.481	9.585	47.22	14.27	49.57	14.52	26.7	26.16	59.06	11.8	9.558	61.9	33.78	45.41	59.38	57.55	37.22	34.28	39.05	41.92	56.81	28.37	22.38	16.06
ENSG00000078401.6	EDN1	protein_coding	chr6	12290363	12297194	+	14.55	4.268	10.82	22.5	4.928	3.898	5.746	8.115	23.89	23	7.566	16.18	6.222	7.526	2.611	18.4	6.843	3.56	4.549	10.02	3.552	4.47	44.59	7.879	10.49	20.6	5.76	3.162	4.399	22.01	9.252	9.664	10.87	28.31	4.813	6.033	12.49	11.92	14.04	4.256	8.377	13.65	12.58
ENSG00000078403.16	MLLT10	protein_coding	chr10	21524675	21743630	+	6.252	8.788	7.148	7.624	9.461	6.205	5.838	6.124	4.7	5.703	6.857	7.304	4.493	4.647	6.084	7.699	10.34	8.682	6.392	3.19	3.503	7.358	5.244	10.08	5.04	5.776	4.944	7.483	2.572	4.451	9.088	7.865	8.035	9.924	8.061	9	7.831	7.929	6.061	4.628	7.102	6.134	4.979
ENSG00000078487.17	ZCWPW1	protein_coding	chr7	100400853	100428792	-	3.757	10.81	3.579	3.637	4.121	5.441	3.901	3.604	5.635	6.16	4.237	3.994	3.137	2.38	3.797	3.645	4.09	5.825	4.106	2.871	2.907	5.009	2.807	6.612	4.855	3.288	2.53	5.53	1.497	2.706	4.006	5.191	5.899	4.125	6.476	4.908	4.335	4.651	6.205	4.387	5.26	5.285	4.386
ENSG00000078549.14	ADCYAP1R1	protein_coding	chr7	31052461	31111479	+	57.51	48.24	45.52	58.47	46.02	40.3	53.15	59.04	67.76	73.26	34.26	66.28	48.69	51.03	26.39	40.07	55.17	45.94	47.62	39.13	49.35	39.87	31.08	64.97	32.97	71.04	68.32	66.2	24.51	69.24	107.1	63.63	38.64	58.74	49.93	58.95	59.09	57.55	35.36	41.43	62.3	51.39	50.48
ENSG00000078596.10	ITM2A	protein_coding	chrX	79360384	79367667	-	61.08	28.65	35.49	35.7	53.89	31.44	26.52	23.04	44.13	65.16	35.16	60.41	58.54	20.94	26.8	36.06	55.03	36.59	36.92	49.47	37.88	29.43	122.6	52.37	57.58	41.96	27.14	20.52	13.86	56.06	40.64	28.26	42.48	54.05	74.52	69.56	62.41	33.79	41.14	69.44	46.07	42.8	31.19
ENSG00000078618.21	NRDC	protein_coding	chr1	51789191	51878937	-	30.69	46.61	34.16	37.18	46.68	41.28	26.54	31.6	21.25	23.73	34.45	36.41	24.32	31.04	35.44	44.89	48.29	45.6	35.81	17.32	15.65	38.15	25.25	44.66	29.38	25.96	29.68	39.48	12.54	19.99	45.04	43.06	42.92	52.35	42.81	37.23	34.45	35.22	36.38	32.04	33.48	35.39	28.07
ENSG00000078668.13	VDAC3	protein_coding	chr8	42391624	42405897	+	111	142.7	106.7	126.7	144	135.4	108.5	100.8	55.3	68.27	103.9	137.6	86.41	115.8	117.5	167.3	165.6	102.9	128.9	33.53	41.51	142.7	64.71	140.2	63.35	79.89	89.73	154.5	42.01	51.24	148.9	109.2	134.5	159.3	165.1	123.6	112.8	121.9	110.9	122.4	103.5	86.3	67.09
ENSG00000078674.17	PCM1	protein_coding	chr8	17922840	18029944	+	19.39	22.58	19.73	21.29	25.78	21.03	20.65	20.19	15.62	20.08	12.4	23.09	12.4	21.13	15.92	19.41	32.89	29.06	23.06	11.64	12.18	22.03	15.71	29.07	18.88	19.66	17.2	20.48	8.775	13.61	30.33	26.75	28.98	34.78	22.76	19.8	24.61	23.95	16.98	16.67	19.16	17.7	11.97
ENSG00000078687.17	TNRC6C	protein_coding	chr17	77959240	78108835	+	8.818	13.22	10.44	12	12.47	9.26	8.529	10.05	8.02	9.171	10.65	11.89	9.049	10.34	10.21	10.01	14.38	10.89	11.12	5.55	5.67	10.81	7.391	13.27	11.17	10.68	9.73	12.04	3.753	7.507	16.67	10.24	11.16	13.69	11.86	11.44	10.98	11.81	9.224	9.393	11.73	9.113	7.667
ENSG00000078699.21	CBFA2T2	protein_coding	chr20	33490075	33650036	+	8.213	14.86	10.38	12.19	14.02	11.15	8.54	9.452	6.433	8.12	7.762	10.42	7.123	9.099	9.909	11.52	13.33	10.94	10.54	3.925	4.004	11.44	6.396	13.77	7.277	9.216	9.393	11.61	2.741	5.992	14.6	11.37	13.36	14.96	10.74	10.97	9.14	11.67	9.113	9.179	11.94	10.27	8.533
ENSG00000078725.12	BRINP1	protein_coding	chr9	119153458	119369467	-	44.32	61.65	56.9	51.08	63.84	60.89	47.72	41.91	25.63	33.07	47.38	60.87	34.54	59.46	53.04	69.19	64.2	46.33	57.46	10.04	20.53	58.49	24.28	64.32	20.56	33.63	39.08	62.78	13.19	13.6	70.9	59.31	59.73	59.57	53.78	47.44	43.16	52.99	54.66	50.26	47.55	36.61	31.81
ENSG00000078747.14	ITCH	protein_coding	chr20	34363235	34511393	+	9.656	13.47	9.907	11.58	13.66	9.122	10.09	9.839	7.249	7.877	8.03	12.16	7.345	12.84	9.107	12.12	15.45	12.64	11.18	5.871	5.573	12.52	10.96	13.95	12.05	8.857	8.31	11.47	5.017	6.719	17.02	10.99	11.23	16.86	12.16	12.71	10.02	10.6	9.88	10.93	9.974	9.746	7.49
ENSG00000078804.12	TP53INP2	protein_coding	chr20	34704290	34713439	+	54.32	207.8	44.63	62.33	63.19	124.3	84.97	69.3	66.42	101.4	79.2	47.31	61.37	44.36	83.48	65.85	56.46	309.5	61.96	116.8	53.38	87	31.13	146.9	327.8	60.92	94.17	58.23	81.6	52.59	75.79	76.85	118.3	47.65	77.82	66.33	62.86	81.37	87.57	69.14	74.77	101.5	81.52
ENSG00000078808.16	SDF4	protein_coding	chr1	1216908	1232031	-	52.2	89.47	73.14	59.61	83.99	90.61	67.2	63.46	65.44	76.73	69.88	90.68	67.53	50.05	60.91	79.23	91.73	79.9	70.26	33.81	38.08	78.65	54.98	96.6	56.97	70.6	75.43	77.95	18.56	65.98	92.23	72.14	89.83	86.54	79.83	90.06	75.76	81.69	66.51	68.65	83.98	60.21	58.87
ENSG00000078814.15	MYH7B	protein_coding	chr20	34975403	35002403	+	4.8	14.15	6.84	8.069	7.123	8.67	5.005	7.262	5.71	7.6	8.412	7.852	4.703	3.46	8.026	7.164	5.319	11.57	7.61	3.016	3.006	7.678	2.149	10.87	8.568	6.698	7.011	7.598	0.9423	4.128	6.558	8.945	10.34	8.01	9.919	6.396	8.252	7.895	7.908	8.345	7.589	7.227	8.04
ENSG00000078902.15	TOLLIP	protein_coding	chr11	1274371	1309654	-	94.34	155.7	112.5	112.1	135.8	166.7	98.89	80.65	46.25	65.64	97.54	123.2	85.84	126.3	134.3	178.9	177	129.4	124.9	28.51	40.46	132.3	44.27	163.7	52.17	83.79	105	158.2	22.4	44.55	158.5	104.5	150.5	120.5	134.5	98.3	102.2	123	124.3	136.3	120.4	69.85	67.31
ENSG00000079102.16	RUNX1T1	protein_coding	chr8	91954967	92103286	-	3.508	5.243	3.017	3.674	4.635	4.394	3.166	3.169	1.873	2.923	2.265	4.126	2.939	4.016	4.015	4.33	5.182	3.506	3.648	1.236	1.362	5.735	2.875	4.328	2.347	2.823	2.705	4.437	1.193	1.447	5.416	3.78	3.933	4.245	4.269	4.737	2.948	3.599	2.93	2.445	3.071	2.833	1.75
ENSG00000079134.11	THOC1	protein_coding	chr18	214630	268050	-	9.307	16.56	10.42	11.43	14.16	12.78	9.505	11.15	10.09	13.9	11.09	10.43	8.851	5.633	9.749	12.71	12.07	18.53	10.64	8.418	6.207	9.931	7.783	16.93	14.55	9.467	9.787	8.548	5.351	9.179	13.15	13.69	15	16.43	13.53	16.11	11.71	13.81	9.596	6.619	13.38	14.89	11.23
ENSG00000079156.16	OSBPL6	protein_coding	chr2	178194481	178402891	+	7.011	9.767	5.966	8.907	12.99	6.986	5.841	5.737	4.042	5.505	7.101	6.889	5.822	5.506	6.858	10.55	8.65	5.88	7.66	2.734	3.488	8.984	2.445	9.111	5.089	5.675	5.358	7.962	2.455	4.284	10.48	9.084	8.619	10.87	7.721	10.06	6.269	8.728	6.74	5.533	5.458	7.06	6.684
ENSG00000079215.13	SLC1A3	protein_coding	chr5	36606355	36688334	+	474.9	233.5	300.5	348.7	202	117.8	568.1	383.6	482.3	467.2	208.1	352.6	263.1	289.1	74.31	141.3	299.8	216.1	270.7	304.8	458.8	355.6	395.2	439.5	247.2	266.9	351.7	294.6	271.8	444.5	550.4	417.1	100.4	322.9	260.9	360.2	327.1	370.4	167.4	152.8	295.5	249.7	286.6
ENSG00000079246.15	XRCC5	protein_coding	chr2	216107464	216206303	+	48.88	67.75	59.56	56.11	67.88	51.27	51.56	50.57	39.4	40.65	42.83	64.35	39.79	68.13	38.13	69.74	79.68	56.63	57.36	28.48	30.57	57.62	63.33	66.34	45.07	46.94	43.09	64.28	21.17	43.58	76.61	62.39	60.51	77.92	60.25	56.74	47.29	49.82	51.02	51.58	54.55	43.72	31.85
ENSG00000079277.19	MKNK1	protein_coding	chr1	46557408	46604294	-	13.56	19.15	19.24	19.89	23.63	17.2	18.15	17.06	11.51	14.97	16.16	16.69	11.89	15.88	15.07	18.73	21.18	16.63	19.51	7.978	7.451	17.87	21.35	23.3	14.13	15.44	14.87	16.71	4.96	11.03	22.67	21.76	20.29	27.57	16.58	19.64	18.75	19.41	16.95	13.61	22.73	19.08	11.67
ENSG00000079308.16	TNS1	protein_coding	chr2	217799789	218002995	-	13.67	16.96	17.79	13.55	10.96	10.5	11.48	14.8	15.22	18.38	11.09	16.15	13.27	16.36	10.26	7.4	56.2	16.79	9.424	14.24	11.98	11.85	64.68	15.39	18.7	21.43	17.23	9.425	6.518	16.45	19.41	17.98	12.74	15.13	13.51	16.77	17.91	12.7	12.51	12.24	23.58	14.27	16.45
ENSG00000079313.13	REXO1	protein_coding	chr19	1815246	1848463	-	32.56	35.94	31.68	30.29	32.74	43.85	27.44	29.39	15.02	24.58	34.88	31.81	24.2	32.75	39.78	43.01	37.93	28.51	33.8	10.37	20.91	33.55	22.25	41.18	19.81	29.42	35.5	38.45	5.312	16.34	39.14	35.62	35.64	33.34	30.78	31.3	28.79	38.88	34.27	40.22	34.38	23.51	28.9
ENSG00000079332.14	SAR1A	protein_coding	chr10	70147289	70170523	-	18.51	21.41	18.37	21.44	26.55	17.75	18.67	20.81	15.14	15.92	17.09	22.03	14.46	21.96	16.02	26.26	27.97	18.06	21.91	12.99	13.2	22.76	17.22	23.11	16.02	18.54	16.44	22.5	10.71	17.72	29.41	20.68	20.94	26.42	22.3	21.48	19.38	19.19	19.3	18.41	18.94	17.99	14.44
ENSG00000079337.15	RAPGEF3	protein_coding	chr12	47734367	47771040	-	13.46	17.89	14.03	16.63	12.58	11.59	12.95	22.47	19.85	24.85	15.88	15.72	12.97	9.083	13.39	9.976	12.61	20.72	12	11.7	18.4	14.75	12.81	26.89	18.65	24.31	18.02	13.43	4.958	18.12	24.69	25.91	16.97	25.45	12.89	14.37	14.56	18.55	14.16	11.3	20.25	22.24	21.02
ENSG00000079432.7	CIC	protein_coding	chr19	42268537	42295797	+	25.78	40.07	29.72	33.62	34.64	39.98	30.49	24.8	23.26	29.11	25.96	34.5	24.77	34.46	35.75	37.52	40.61	33.95	35.83	14.01	16.91	36.72	42.56	46.87	29.27	31.23	30.99	43.76	6.107	20.35	41.8	37.61	40.55	35.93	33.8	31.83	32.99	36.63	36.58	41.32	41.47	22.39	26.79
ENSG00000079435.9	LIPE	protein_coding	chr19	42401507	42427426	-	3.47	11.77	4.662	4.747	6.452	6.831	4.655	4.834	5.221	6.531	5.355	6.129	3.87	4.367	5.009	4.105	4.634	14.79	5.628	5.215	2.072	6.607	3.49	9.431	14.82	4.945	4.339	5.382	0.9869	3.122	5.24	6.491	10.39	7.69	6.701	5.252	6.491	5.587	7.092	5.294	7.345	7.684	8.031
ENSG00000079459.12	FDFT1	protein_coding	chr8	11795573	11839309	+	31.26	50.08	41.54	41.18	46.93	39.52	42.16	33.68	32.77	36.66	27.49	47.2	29.7	41.38	44.21	47.95	58.39	51.03	50.87	16.93	24.44	52.49	41.39	60.82	31.72	39.83	35.11	44.97	15.32	41.52	50.42	36.16	49.39	54.7	56.56	36.55	48.27	40.55	39.12	45.01	48.66	30.86	29.04
ENSG00000079462.7	PAFAH1B3	protein_coding	chr19	42297033	42303546	-	19.93	23.97	22.29	21.31	23.05	40.64	23.46	16.53	23.57	18.77	22.07	29.45	22.77	23.41	18.57	29.91	27.14	21.7	24.46	11.94	11.48	27.13	22.07	29.54	17.06	16.25	20.99	35.12	7.302	12.02	27.95	23.5	25.44	23.47	30.44	21.38	29.32	30.76	20.96	26.8	27.3	18.89	18.94
ENSG00000079482.12	OPHN1	protein_coding	chrX	68042344	68433913	-	11.17	10.54	8.53	11.08	8.183	6.018	13.2	11.25	11.56	9.683	6.515	9.089	7.193	8.425	5.435	6.439	9.605	6.74	7.291	6.152	9.206	9.396	6.391	10.37	5.85	11.67	11.28	9.313	4.868	13.85	18.26	12.64	7.166	13.61	7.706	11.83	9.39	11.18	6.346	5.879	8.495	8.163	7.304
ENSG00000079616.12	KIF22	protein_coding	chr16	29790719	29805385	+	7.023	10.04	10	9.17	10.15	10.14	8.798	8.089	7.693	8.246	7.073	9.814	7.516	7.937	6.945	8.678	15.34	10.66	10.16	5.186	4.595	9.663	7.507	11.19	6.2	7.243	9.293	11.32	2.499	9.646	11.89	10.1	12.22	11.36	10.12	9.049	7.952	9.698	8.562	9.086	11.73	6.987	6.254
ENSG00000079689.13	SCGN	protein_coding	chr6	25652201	25701783	+	1.637	0.6956	1.296	1.341	0.9957	1.367	0.9153	0.5344	0.5531	0.7108	0.5847	1.347	0.658	1.56	0.3104	1.288	2.071	1.013	1.453	0.3365	0.1931	0.6848	7.131	0.6049	0.4699	0.6289	1.07	1.735	0.6854	0.9509	1.797	1.087	0.6839	1.269	1.142	1.527	1.065	0.8389	0.253	1.127	0.3666	1.064	0.5279
ENSG00000079691.17	CARMIL1	protein_coding	chr6	25279078	25620530	+	12.64	10.46	9.955	16.17	9.8	6.366	10.93	15.23	11.74	12.46	8.362	12.33	9.403	8.749	5.543	7.333	11.78	9.146	9.536	6.764	15.45	10.77	9.352	16.07	7.963	15.09	10.83	11.11	5.673	11.96	16.61	15.83	6.758	14.38	10.59	13.02	12.67	13.75	7.921	7.369	10.72	11.08	11.5
ENSG00000079739.15	PGM1	protein_coding	chr1	63593276	63660245	+	30.94	30.45	28.93	30.04	23.69	23.92	37.01	30.12	37.58	34.88	26.3	34.37	25.16	27.65	17.87	23.97	30.67	27.76	28.85	23.46	24.56	30.77	36.04	39.26	24.45	28.49	29.85	35.07	15.39	40.69	39.2	39.15	24.15	31.36	28.35	29.48	29.93	33.76	23.17	26.98	31.93	26.61	31.26
ENSG00000079785.14	DDX1	protein_coding	chr2	15591178	15631111	+	60.03	80.48	71.91	76.45	96.21	67.22	58.77	60.15	26.59	37.39	59.61	86.81	46.75	72.04	76.84	101.1	107.1	66.07	81.86	21.4	25.96	88.68	38.02	84.55	33.55	46.65	46.02	94.18	18.08	26.86	93.46	82.26	82.17	103	93.57	66.78	57.93	69.97	81.84	80.52	57.36	48.98	44.61
ENSG00000079805.16	DNM2	protein_coding	chr19	10718079	10833488	+	19.69	28.89	21.38	17.65	22.78	23.08	19.42	18.1	24.99	28.36	21.06	23.13	19.19	17.58	17.45	17.12	22.26	34.71	20.79	16.15	13.39	22.05	26.81	30.25	31.24	23.47	19.15	18.59	6.508	21.88	24.36	26.19	28.96	27.93	23.94	24.15	27.21	27.99	19.72	18.59	33.83	21.65	24.1
ENSG00000079819.18	EPB41L2	protein_coding	chr6	130839347	131063322	-	29.53	37.96	32.27	32.7	43.7	22.67	31.11	33.71	25.41	29.14	22.24	40.17	25.72	34.25	26.48	43.08	38.94	38.07	36.03	18.18	24.96	37.85	32.57	45.83	27.72	33.38	24.93	36.98	20.4	25.35	61.63	37.06	30.94	40.17	31.43	37.17	35.93	35.16	29.79	30.1	33.46	30.92	25.9
ENSG00000079841.18	RIMS1	protein_coding	chr6	71886703	72403143	+	38.75	45.88	24.52	23.02	28.06	33.61	20.8	23.77	9.258	19.53	21.17	19.11	14.57	25.95	47.14	30.85	31.52	27.25	25.08	22.78	22.47	26.03	10.39	37.63	16.48	21.06	27.79	22.02	7.78	23.75	32.4	26.85	26.8	26.85	27.27	22.57	17.72	23.75	27.45	30.32	18.46	11.94	12.46
ENSG00000079931.14	MOXD1	protein_coding	chr6	132296055	132401545	-	4.527	7.035	8.236	6.903	4.894	5.904	13.72	5.735	4.209	7.536	6.003	3.705	4.503	7.873	2.862	4.378	7.284	5.998	7.276	4.356	8.83	5.543	14.47	7.371	12.48	6.226	7.783	7.652	7.739	1.781	11.08	7.91	2.99	8.717	6.123	6.242	7.694	10.76	4.803	6.319	5.239	6.166	6.858
ENSG00000079950.13	STX7	protein_coding	chr6	132445867	132513198	-	8.182	11.03	6.921	8.09	9.062	7.617	6.665	6.692	5.078	5.487	6.415	9.473	5.332	7.804	7.267	8.955	12.33	7.525	8.033	3.237	4.198	9.486	6.961	9.068	5.507	6.511	5.23	8.085	3.699	4.67	11.47	7.038	8.163	11.84	10.83	9.188	7.388	7.212	6.845	7.88	7.335	6.219	4.85
ENSG00000079999.13	KEAP1	protein_coding	chr19	10486120	10503741	-	25.97	35.38	28.56	27.54	31.78	36.31	30.1	24.63	22.1	24.74	26.9	33.53	23.52	27.26	24.96	31.98	35.53	34.68	29.28	14.59	17.33	30.34	23.64	42.39	22.89	22.56	28.75	37.47	7.221	20.56	36.36	30.8	34.42	30.23	34.96	29.08	27.94	34.76	28.23	32.53	35	23.49	24.19
ENSG00000080031.9	PTPRH	protein_coding	chr19	55181248	55209506	-	0.787	3.045	1.143	0.5227	1.654	1.804	0.4164	0.5165	0.4313	1.115	0.7813	0.8576	0.6547	0.5182	1.898	0.9593	1.134	2.065	1.106	1.136	0.4156	0.9237	0.2275	1.346	6.431	0.4521	0.494	0.7955	0.1677	0.1217	0.9823	0.8345	2.223	0.8895	1.093	0.8752	0.654	0.9496	1.231	0.823	1.075	0.9127	1.04
ENSG00000080189.14	SLC35C2	protein_coding	chr20	46345980	46364458	-	8.609	15.37	14.02	12.37	14.33	12.86	15.78	13.78	9.4	12.26	11.95	12.72	10.06	10.37	10.67	12.98	16.43	14.3	12.9	11.86	8.285	12.57	10.49	15.07	9.618	11.35	12.49	14.22	3.738	11.35	14.9	15.52	14.68	16.14	12.55	13.68	12	14.61	12.12	11.27	14.21	10.61	10.54
ENSG00000080298.15	RFX3	protein_coding	chr9	3218297	3526004	-	4.474	3.484	4.396	5.242	6.996	2.56	4.894	5.303	3.434	4.124	3.653	6.001	3.352	4.921	4.205	6.118	6.843	2.434	5.226	1.771	3.542	4.865	3.61	5.067	3.217	5.466	3.342	4.365	2.244	2.776	10.7	5.658	3.406	8.989	5.412	6.127	4.633	4.23	3.943	3.491	3.417	4.173	2.636
ENSG00000080345.17	RIF1	protein_coding	chr2	151409883	151508004	+	3.783	5.333	4.175	5.193	5.681	3.26	3.785	3.89	2.231	3.533	3.488	4.422	3.402	4.453	3.645	5.361	6.508	4.232	4.262	2.333	2.232	5.673	3.818	5.374	3.79	3.494	2.939	4.298	1.661	2.297	6.509	4.765	4.829	6.045	4.714	4.936	3.661	4.117	3.559	3.371	3.843	3.997	3.062
ENSG00000080371.5	RAB21	protein_coding	chr12	71754874	71800285	+	6.018	7.224	5.381	6.127	6.399	5.401	6.158	5.865	5.001	4.808	5.014	6.993	4.782	7.635	4.576	5.978	9.138	6.481	5.481	4.484	4.164	6.451	7.837	7.141	7.33	5.835	5.265	5.291	3.64	5.72	8.96	5.388	4.836	7.136	6.339	7.318	5.431	5.076	4.824	4.777	5.482	5.555	3.794
ENSG00000080493.15	SLC4A4	protein_coding	chr4	71186757	71572087	+	43.51	20.24	30.63	34.3	17.82	8.413	28.79	29.6	32.02	30.36	16.19	38.22	24.18	22.6	6.424	10.27	30.34	16.04	22.85	16.08	44.85	28.91	26.39	26.67	19.01	32.33	25.78	20.37	24.73	28.82	44.63	33.68	10.16	30.67	22.94	28.89	26.28	27.39	13.73	12.8	38.95	24.83	26.69
ENSG00000080503.22	SMARCA2	protein_coding	chr9	1980290	2193624	+	20.72	19.19	16.95	21.24	21.2	14.79	14.91	19.84	14.01	15.16	13.02	24.38	14.02	21.17	16.72	22.96	25.48	14.23	20.65	8.01	12.91	20.67	14.51	21.07	11.33	19.55	15.09	25.49	8.407	13.54	34.38	18.32	16.58	23.08	20.85	19.52	18.25	18.21	17.02	20.12	16.49	14.11	13.12
ENSG00000080546.13	SESN1	protein_coding	chr6	108986437	109094819	-	18.97	25.77	31.1	31.14	34.26	21.32	32.9	34.26	11.82	14.32	22.57	30.28	19.25	36	22.83	36.72	37.34	22.1	24.54	10.58	9.005	31.43	18.02	30.94	12.81	25.37	20.23	34.16	9.439	17.85	42.54	30.35	28.77	49.53	26.45	30.59	21.03	23.51	26.29	25.5	24.1	20.4	15.56
ENSG00000080573.6	COL5A3	protein_coding	chr19	9959561	10010471	-	43.99	53.38	54.42	55.13	50.17	27.63	40.47	40.25	55.92	94.07	45.96	44.4	41.17	16.29	55.01	50.42	55.79	62.45	43.76	32.65	75.44	48.88	20.33	122.9	44.14	39.38	42.84	56.54	17.14	26.56	77.65	98.15	41.2	69.42	54.51	54.89	81.94	73.79	47.43	28.82	61.16	75.95	82.54
ENSG00000080608.9	PUM3	protein_coding	chr9	2720469	2844241	-	3.679	4.935	4.136	5.108	4.109	4.32	3.772	2.778	3.109	3.169	3.3	4.769	2.999	5.294	3.476	5.336	6.365	4.224	3.926	1.721	1.728	5.397	6.372	4.39	5.625	3.282	3.22	4.206	1.566	2.639	5.152	3.666	4.782	4.464	4.588	4.703	4.549	3.761	3.365	3.978	5.305	3.53	2.767
ENSG00000080709.14	KCNN2	protein_coding	chr5	114360945	114496500	+	6.561	6.246	4.867	5.243	8.333	6.779	5.233	5.719	4.149	5.505	5.508	10.29	6.351	5.557	6.113	9.191	6.932	5.438	8.957	1.064	2.381	8.705	3.519	8.707	2.753	5.779	4.58	9.621	2.023	2.415	13.26	8.036	6.931	8.074	7.379	6.337	5.888	7.035	5.314	6.722	5.844	5.996	4.954
ENSG00000080802.18	CNOT4	protein_coding	chr7	135361795	135510127	-	6.279	8.929	6.865	7.185	8.073	6.627	6.568	7.025	5.145	5.257	5.112	7.375	5.271	7.584	6.073	7.119	8.409	5.699	6.789	2.598	3.482	7.446	4.66	7.768	4.968	6.645	5.599	7.797	2.95	4.87	10.3	6.557	6.572	8.714	7.787	7.321	6.347	6.645	5.461	5.886	5.736	5.364	4.689
ENSG00000080815.18	PSEN1	protein_coding	chr14	73136418	73223691	+	7.448	13.77	7.758	8.051	10.44	8.414	8.066	8.565	7.904	8.885	6.946	9.109	6.304	7.788	6.91	8.943	11.42	15.39	9.943	7.721	5.981	10.45	6.999	12.2	10.2	7.269	5.975	8.576	3.176	5.067	11.77	9.667	11.91	10.88	10.91	10.06	8.906	9.105	7.667	6.431	9.655	10.77	8.331
ENSG00000080819.6	CPOX	protein_coding	chr3	98521132	98593723	-	7.663	20.35	9.157	9.501	12.83	9.928	7.249	12.78	5.684	8.7	8.293	10.57	7.531	7.867	10.08	11.75	12.98	23.41	11.44	6.06	5.194	12.35	5.695	19.94	8.87	7.383	6.724	8.348	3.502	5.082	14.16	10.32	13.8	11.17	12.04	13.57	8.896	8.628	9.763	8.553	10.94	12.55	8.219
ENSG00000080822.16	CLDND1	protein_coding	chr3	98500840	98523066	-	36.91	124.2	36.07	44.44	70.35	67.62	54.77	60.66	59.21	63.71	60.64	54.71	46.81	33.15	49.34	45	54.53	171.4	50.8	110.2	38.14	70.77	43.95	106.6	140.3	45.12	36.76	34.53	36.31	40.57	63.3	60.07	97.1	77.57	74.11	71.1	53.81	53.26	55.01	41.51	60.23	87.08	73.43
ENSG00000080823.22	MOK	protein_coding	chr14	102224500	102305200	-	7.006	10.51	8.014	8.299	11.68	8.059	7.418	8.145	6.534	9.04	9.315	9.606	7.312	5.351	8.61	9.483	10.06	11.06	8.46	3.37	3.951	8.536	3.44	11.55	6.715	6.48	6.853	8.887	2.729	5.348	10.75	10.73	11.27	12.22	9.613	12.59	9.487	12.31	8.474	6.447	10.42	8.898	8.071
ENSG00000080824.18	HSP90AA1	protein_coding	chr14	102080738	102139502	-	471.3	720.9	508.3	539.5	708.7	685	476.2	473	656.3	285.3	399.8	607.1	321.3	622.1	569.6	753.5	817.7	538.5	593.1	209.4	225.8	641.6	249.3	697.2	784.1	361.7	431.8	684.8	285.5	263.9	694.6	542	568.6	689.5	713.8	532	463.2	521.3	619.9	571.8	416.7	434.9	328.5
ENSG00000080845.17	DLGAP4	protein_coding	chr20	36306336	36528637	+	47.84	52.96	40.96	48.91	50.76	57.5	32.83	37.39	20.65	30.39	39.38	45.65	33.3	57.22	53.23	56.82	59.59	35.23	50.43	12.32	24.5	45.66	30.68	55.6	23.69	34.66	39.09	61.56	10.36	17.94	57.3	44.73	50.41	47.69	43.89	40.84	37.47	45.32	48.53	58.84	40.82	28.19	29.55
ENSG00000081019.13	RSBN1	protein_coding	chr1	113761832	113812378	-	4.304	4.243	3.224	5.083	4.229	3.317	4.425	4.124	2.805	2.983	3.777	5.175	3.333	4.168	2.78	4.228	6.327	3.315	3.451	1.726	2.368	4.667	4.676	4.245	2.871	3.309	2.999	3.639	1.823	2.66	5.765	3.179	3.087	5.492	4.429	5.253	3.514	3.695	3.347	3.271	3.451	3.008	2.104
ENSG00000081026.18	MAGI3	protein_coding	chr1	113390749	113685923	+	7.195	9.604	6.113	8.211	8.636	5.808	5.402	5.466	3.371	3.94	6.727	7.345	4.066	6.403	6.866	8.855	9.22	5.496	6.878	1.65	2.785	7.364	5.016	7.995	3.289	5.238	4.791	7.123	2.977	3.374	8.626	6.653	7.93	10.29	7.945	6.38	5.982	6.587	6.851	6.596	5.668	4.914	3.077
ENSG00000081041.8	CXCL2	protein_coding	chr4	74097035	74099293	-	1.91	2.644	0.771	0.8823	0.6787	10.78	1.718	0.8024	10.08	3.629	1.372	2.355	0.9879	38.02	0.242	1.263	12.82	0.6335	1.154	8.626	0.7695	1.776	13.21	1.718	5.625	1.315	6.452	0.285	5.755	0.58	2.594	1.598	2.22	1.816	0.5334	2.476	1.592	1.245	1.216	0.787	3.963	5.559	2.482
ENSG00000081087.14	OSTM1	protein_coding	chr6	108041409	108165854	-	9.005	8.752	8.547	9.478	9.619	7.34	7.383	8.167	4.437	6.396	6.815	10.52	6.974	9.619	7.018	9.946	14.2	5.806	7.554	2.759	4.328	9.184	8.343	9.727	6.133	6.445	6.019	9.171	4.217	3.959	11.62	6.929	7.781	9.835	9.149	10.96	6.99	6.829	6.684	8.207	7.503	8.363	5.936
ENSG00000081154.11	PCNP	protein_coding	chr3	101574095	101594437	+	86.57	91.8	64.33	84.28	88.41	71.22	64.95	77.34	46.65	50.2	66.91	76.61	48.26	76.47	65.78	94.98	113.2	79.48	71.59	32.71	50.77	76.49	77.8	88.98	55.72	58.02	50.42	59.74	47.4	54.68	110.2	64.6	68.14	94.61	84.47	91.33	64.19	59.61	61.54	76.53	56.55	58.53	42.86
ENSG00000081177.18	EXD2	protein_coding	chr14	69191511	69244020	+	13.62	15	10.99	12.97	15.8	11.53	14.53	13.69	10.08	11.39	9.967	14.7	10.58	12.75	9.351	13.34	16.39	12.71	11.35	5.846	8.467	14.92	7.985	15.54	9.997	11.22	11.51	15.24	5.734	10.84	19.05	14.44	13.06	15.78	11.64	15.27	12.68	14.87	10.4	10.05	12.48	11.63	9.862
ENSG00000081181.7	ARG2	protein_coding	chr14	67619798	67651720	+	9.689	10.26	3.836	6.614	14.61	11.82	6.747	6.842	3.33	3.84	5.181	11.24	5.664	13.39	10.03	17.08	14.44	5.865	10.6	0.5817	1.271	9.788	4.612	9.923	6.883	3.582	4.816	16.24	2.299	1.849	12.3	7.361	9.415	8.207	11.38	8.316	4.067	8.874	8.726	9.178	5.014	5.059	4.723
ENSG00000081189.15	MEF2C	protein_coding	chr5	88717117	88904257	-	39.37	52.41	48.27	62.75	60.58	39.66	39.97	37.93	15.2	17.56	38.14	52.3	30.92	64.05	47.39	78.84	77.88	33.95	55.76	7.954	11.97	60.11	20.11	54.63	15.28	25.3	31.38	60.68	12.16	13.12	72.12	36.54	49.66	76.36	56.41	48.03	44	38.82	46.06	55.85	35.61	28.89	19.02
ENSG00000081237.18	PTPRC	protein_coding	chr1	198638671	198757283	+	0.8005	0.6918	0.878	0.6287	0.6736	0.3596	0.4807	0.5769	0.7577	1.039	0.7058	1.612	0.44	1.093	0.682	0.3288	1.031	0.5234	0.4941	0.7963	1.118	0.5426	8.868	0.617	1.797	0.5958	0.6808	0.3208	1.222	0.2304	0.9117	0.6438	0.4432	2.814	1.415	0.81	1.237	0.2528	0.7914	0.6807	1.268	0.591	0.2827
ENSG00000081307.12	UBA5	protein_coding	chr3	132654446	132678097	+	21.67	25.46	19.22	22.16	30.29	20.58	16.26	17.81	11.42	13.66	16.64	21.47	13.06	21.36	19.53	28.79	28.51	21.98	20.89	7.733	9.769	21.28	15.19	26.51	13.88	16.73	13.34	24.73	9.669	11.2	31.63	21.27	23.11	30.27	23.55	23.88	19.39	19.2	20.95	20.45	18	16.21	12.25
ENSG00000081320.10	STK17B	protein_coding	chr2	196133566	196176503	-	2.98	1.58	1.9	2.259	1.7	1.02	4.115	4.248	2.959	2.156	2.019	1.907	2.235	1.872	0.554	0.8325	2.311	1.444	1.934	1.576	3.242	1.804	1.66	2.636	2.023	4.573	3.474	1.661	1.621	7.17	3.263	2.248	0.8743	3.311	1.713	2.855	2.111	2.22	1.25	0.9495	1.639	2.144	1.358
ENSG00000081377.16	CDC14B	protein_coding	chr9	96491337	96619830	-	7.48	10.94	6.394	7.154	9.383	7.502	5.747	7.777	8.499	9.026	5.536	7.701	5.822	5.017	5.985	6.257	9.219	11.35	6.819	4.586	6.475	7.147	6.134	11.07	11.64	6.838	6.693	6.558	3.838	7.013	9.741	9.581	8.484	8.838	7.363	11.11	8.095	8.057	5.74	5.005	7.855	9.835	7.933
ENSG00000081386.12	ZNF510	protein_coding	chr9	96755865	96778129	-	4.955	7.588	5.324	5.948	7.634	4.327	5.218	4.893	2.764	3.38	4.689	5.356	3.655	6.509	5.534	7.459	7.472	4.866	5.241	1.987	1.974	6.657	4.31	6.55	3.08	3.975	4.223	7.583	1.906	2.697	9.167	6.443	6.328	7.445	5.781	6.07	5.167	5.836	4.77	4.898	5.477	4.546	3.508
ENSG00000081665.13	ZNF506	protein_coding	chr19	19785839	19821751	-	4.546	7.652	4.818	6.051	6.34	5.384	5.495	5.078	3.42	4.482	4.469	4.992	4.621	4.625	4.53	5.839	5.875	4.661	5.152	3.483	3.016	6.515	4.64	6.478	5.296	4.255	4.798	5.082	1.813	3.268	6.332	4.956	6.668	5.799	5.247	5.686	4.717	5.672	4.2	3.958	5.732	4.964	3.319
ENSG00000081692.12	JMJD4	protein_coding	chr1	227731189	227734816	-	11.32	13.5	14.52	12.7	15.46	15.8	10.98	11.93	6.571	11.88	14.26	13.4	11.12	11.91	11.56	14.42	15.66	14.42	11.93	4.034	6.551	15.48	7.183	21.51	9.284	9.325	12.1	17.57	2.643	11.74	15.46	15.21	20.17	13.91	12.18	13.73	12.4	15.57	16	12.28	15.6	11.03	10.73
ENSG00000081721.11	DUSP12	protein_coding	chr1	161749758	161757238	+	9.957	12.94	11.03	11.79	15.27	12.03	9.849	9.265	7.405	7.318	10.2	10.56	8.459	11.66	11.73	19.1	16.53	14.73	13.9	6.753	5.092	13.9	10.53	15.62	9.699	6.238	9.175	14.36	3.933	5.719	16.21	11.53	15.12	14.67	13.28	12.68	9.939	12.74	12.64	13.6	10.58	9.97	5.987
ENSG00000081760.16	AACS	protein_coding	chr12	125065379	125143320	+	20.58	36.37	30.94	26.06	35.52	35	25.07	19.59	9.843	14.34	29.6	26.1	20.1	31.2	31.88	46.18	41.66	27.27	31.89	5.243	7.613	34.33	7.625	37.29	18.78	17.62	25.07	34.12	4.466	9.307	38.88	25.24	42.01	34.24	35.04	25.18	24.19	32.04	31.64	29.24	28.1	21.61	20.17
ENSG00000081791.8	KIAA0141	protein_coding	chr5	141923808	141942047	+	23.19	28.32	22.52	26.54	27.93	22.81	23.71	21.49	17.96	24.53	22.5	24.5	17.61	16.76	20.39	26.73	25.54	26.98	24.55	10.95	15.16	23.78	20.51	32.46	19.84	19.97	20.93	22.65	10.85	20.66	32.51	29.02	28.91	30.53	22.98	27.64	25.52	29.77	20.63	19.41	27.37	23.78	21.38
ENSG00000081803.15	CADPS2	protein_coding	chr7	122318425	122886759	-	10.52	26.7	16.2	16.76	19.68	15.04	12.74	13.77	4.448	5.418	16.33	16.43	7.165	17.39	19.2	24.15	21.05	13.7	16.66	3.096	3.234	22.25	7.075	24.36	5.28	6.201	8.698	16.94	1.975	4.179	15.21	12.18	22.95	27.91	25.63	14	13.34	14.64	20.15	19.72	11.95	8.498	6.868
ENSG00000081818.3	PCDHB4	protein_coding	chr5	141121799	141125623	+	3.048	2.605	3.373	4.162	3.147	3.179	4.223	2.959	3.437	4.507	2.454	4.574	2.833	5.861	3.294	2.963	4.351	2.685	2.967	2.49	4.253	3.258	5.214	4.269	3.028	4.151	2.061	2.941	2.563	3.07	7.978	4.112	3.094	4.885	3.476	3.159	2.844	3.679	1.32	2.629	3.593	1.518	2.766
ENSG00000081870.11	HSPB11	protein_coding	chr1	53916574	53945929	-	6.122	7.26	5.375	5.199	6.024	7.709	5.737	6.149	4.56	4.156	5.121	6.207	4.989	5.433	6.004	7.919	10.11	6.647	6.365	4.053	3.129	6.922	5.599	7.576	6.026	4.67	5.017	6.349	3.35	4.491	6.604	5.352	7.351	7.927	7.311	7.385	6.199	6.496	5.43	5.565	6.522	5.469	3.759
ENSG00000081913.13	PHLPP1	protein_coding	chr18	62715450	62980433	+	19.06	22.74	15.5	19.68	15.47	12.11	19.21	19.57	23.81	21.31	13.35	20.17	18.67	12.56	10.46	11.58	16.1	25.91	17.65	15.4	21.31	20.96	13.3	27	16.59	21.28	19.18	18.6	8.072	23.12	28.9	14.71	15.59	21.33	20.36	19.95	20.43	22.79	13.41	12.42	22.9	20.56	25.09
ENSG00000081923.11	ATP8B1	protein_coding	chr18	57646426	57803101	-	1.246	2.326	1.384	1.756	1.894	1.848	0.6901	0.7345	1.003	0.6208	1.693	1.835	0.7313	1.786	1.285	1.525	3.837	1.3	0.8805	0.4041	0.5561	1.241	6.346	1.704	1.511	0.7778	0.6776	0.6852	0.4811	0.5052	0.9162	0.8266	1.544	2.444	1.532	2.051	1.246	1.146	1.184	0.7965	1.754	1.387	0.8152
ENSG00000082014.16	SMARCD3	protein_coding	chr7	151238828	151277896	-	59.79	77.31	59.53	55.4	72.23	101.4	58.68	52.42	49.65	57.6	56.51	54.32	46.73	54.35	54.7	65.19	84.24	82.65	60.26	34.85	41.07	59.01	50.29	89.16	44.37	47	70.81	62.26	19.08	41.33	63.6	61.68	78.31	65.88	58.88	68.27	58.68	75.23	55.4	64.27	63.27	52.25	50.22
ENSG00000082068.8	WDR70	protein_coding	chr5	37379212	37753435	+	7.071	10.11	7.022	8.889	8.509	9.193	7.198	7.028	5.164	5.196	8.264	10.34	5.546	6.776	8.024	10.35	9.857	6.951	8.669	4.281	3.184	9.118	6.991	9.36	4.99	6.359	6.093	9.401	2.385	5.492	9.813	8.569	9.033	11.2	10.65	9.171	7.514	8.682	7.856	7.433	8.181	6.858	6.864
ENSG00000082074.15	FYB	protein_coding	chr5	39105236	39274528	-	0.6659	0.3169	0.5287	0.5118	0.5475	0.1698	0.2636	0.4706	0.3551	0.5526	0.2782	1.124	0.3375	1.77	0.5743	0.4001	0.6371	0.3554	0.3259	0.9428	0.5377	0.4101	9.605	0.3961	0.5328	0.3165	0.4665	0.3601	0.3511	0.06738	0.7051	0.3081	0.2981	1.559	0.8055	0.2523	0.7292	0.2501	0.6843	0.5422	0.659	0.3339	0.125
ENSG00000082146.12	STRADB	protein_coding	chr2	201388002	201480846	+	15.72	17.8	14.36	16.15	17.11	13.47	15.33	14.08	13.89	14.51	13.66	15.44	13.3	14.93	11.34	18.24	20.59	17.78	14.07	10.22	10.77	19.76	13.81	20.86	14.72	12.57	12.27	17.76	9.422	10.1	21.33	18.11	17.91	21.5	15.04	20.12	14.39	16.06	13.29	13.86	14.66	15.18	13.29
ENSG00000082153.17	BZW1	protein_coding	chr2	200810594	200827338	+	13.12	15.06	11.41	11.78	13.75	11.15	11	10.22	8.319	8.234	10.74	13.07	8.675	14.61	10.84	14.57	18.41	10.41	12.72	6.179	7.367	14.55	14.03	12.36	10.74	8.617	9.358	13.33	6.87	9.094	15.95	12.02	11.68	15.9	13.63	14.16	10.43	11.96	10.86	11.73	12.3	9.146	7.806
ENSG00000082196.20	C1QTNF3	protein_coding	chr5	34019448	34043832	-	4.271	6.706	3.265	3.966	5.542	4.057	4.699	4.255	5.094	5.144	3.576	4.612	3.567	2.73	3.055	3.317	5.287	6.067	4.472	4.07	4.747	5.901	5.028	4.812	5.464	4.499	3.578	3.823	3.189	2.453	6.151	4.386	4.746	5.508	4.927	4.934	6.138	4.362	3.696	3.286	4.754	4.806	3.484
ENSG00000082212.12	ME2	protein_coding	chr18	50878734	50954257	+	5.151	5.432	4.481	4.898	5.888	4.014	4.984	6.71	3.946	4.202	4.491	5.099	4.17	4.807	4.286	4.977	6.029	4.923	4.909	2.434	4.528	5.186	3.102	5.788	3.861	5.837	4.26	4.834	3.458	5.547	6.937	5.47	5.236	6.813	4.957	5.431	4.625	4.886	4.048	3.977	4.612	4.209	3.495
ENSG00000082213.17	C5orf22	protein_coding	chr5	31532266	31555058	+	8.059	9.569	7.145	8.755	12.66	6.365	6.349	6.27	3.546	5.143	6.704	9.761	5.605	8	7.975	10.58	11.78	6.96	7.819	2.196	3.05	8.117	5.023	8.104	5.099	7.374	5.221	7.93	3.059	4.248	12.84	5.403	7.351	11.64	10.56	9.447	7.063	6.382	6.631	7.589	6.031	4.37	3.391
ENSG00000082258.12	CCNT2	protein_coding	chr2	134918235	134959342	+	9.007	12.24	8.999	10.26	12.29	8.116	6.851	8.806	5.325	7.633	9.192	9.218	6.643	6.762	9.144	10.78	12.36	9.913	9.434	3.218	3.547	11.26	6.145	13.32	8.737	6.883	5.838	7.863	3.655	4.821	13.79	10.41	9.797	15.12	10.83	12.52	8.198	9.891	8.595	6.349	8.749	8.812	5.643
ENSG00000082269.16	FAM135A	protein_coding	chr6	70413063	70561174	+	4.723	5.968	4.818	5.65	4.961	3.78	4.116	5.058	2.427	3.565	4.363	4.634	3.103	4.377	4.447	4.868	5.998	4.203	3.994	1.644	2.554	5.498	3.6	5.548	3.937	3.502	3.454	4.763	1.741	2.43	7.088	4.387	4.336	6.22	4.887	5.758	3.782	4.062	4.115	3.497	3.781	4.323	3.052
ENSG00000082397.17	EPB41L3	protein_coding	chr18	5392381	5630700	-	19.6	38.86	23.19	32.64	34.15	27.61	20.8	20.83	7.621	11.69	25.21	37.09	15.63	29.62	33.38	43.61	40.15	23.77	30.54	4.622	4.947	33.28	14.35	32.68	13.88	17.84	14.31	33.45	7.146	4.407	43.64	21.28	35.86	38.07	41.37	25.53	26.21	25.37	28.6	39.89	20.84	16.61	11.69
ENSG00000082438.15	COBLL1	protein_coding	chr2	164653624	164843679	-	5.196	3.035	3.439	4.167	4.886	3.141	2.769	2.43	3.953	4.551	2.633	3.908	3.835	1.815	2.596	4.472	6.795	4.091	2.62	4.346	2.695	2.636	9.02	3.608	2.602	3.213	2.931	1.859	2.627	3.572	3.283	3.983	4.452	4.688	3.729	6.621	5.481	4.263	3.379	3.144	4.299	3.275	2.768
ENSG00000082458.11	DLG3	protein_coding	chrX	70444861	70505490	+	18.98	32.97	26.81	23.67	33.35	26.53	14.91	18.64	7.249	11.17	20.47	28.05	15.84	31.58	29.03	34.66	38.22	22.6	28.96	3.921	5.95	28.87	8.911	28.94	10.12	16.6	17.96	33.91	5.523	5.976	38.08	19.41	29.14	29.93	29.08	19.26	19.82	24.04	25.73	28.89	22.59	16.15	11.93
ENSG00000082482.13	KCNK2	protein_coding	chr1	215005775	215237093	+	3.662	6.943	3.068	2.461	3.228	5.229	1.786	1.435	1.565	1.805	2.253	7.927	1.351	2.629	4.118	4.14	6.187	3.181	3.043	0.6802	1.109	2.179	1.426	4.735	1.722	1.481	2.291	1.781	0.6269	0.811	2.322	2.564	3.164	3.583	6.093	2.79	2.062	2.334	1.963	1.709	7.113	1.854	1.04
ENSG00000082512.14	TRAF5	protein_coding	chr1	211326615	211374946	+	2.653	3.313	3.796	4.376	3.504	2.296	2.01	2.147	1.668	2.102	2.906	3.574	1.627	1.982	3.373	3.475	6.499	4.107	2.95	1.323	1.259	4.29	3.784	3.815	1.824	2.361	2.399	2.717	1.143	1.588	4.094	3.507	4.196	4.858	2.869	4.059	3.114	3.498	2.867	2.607	5.091	3.185	2.317
ENSG00000082515.17	MRPL22	protein_coding	chr5	154941070	154969411	+	6.125	7.156	5.846	5.841	6.47	7.092	6.249	4.779	4.3	4.103	6.803	7.159	5.645	5.919	5.219	8.113	8.232	7.265	6.095	3.841	2.832	7.025	5.871	7.882	4.579	3.988	5.768	7.547	2.061	4.451	6.823	5.546	7.88	7.536	7.256	8.141	6.091	5.523	5.945	5.409	5.941	5.713	4.704
ENSG00000082516.8	GEMIN5	protein_coding	chr5	154887416	154938209	-	5.035	8.11	7.043	5.742	8.627	5.265	5.069	5.931	3.851	4.359	3.907	7.096	4.753	5.991	4.99	6.025	7.686	7.619	5.98	2.92	2.933	6.241	5.879	7.778	5.257	5.724	5.325	6.726	1.804	5.984	9.247	6.961	6.954	8.827	5.937	7.732	5.078	6.376	5.335	4.191	6.573	5.357	4.49
ENSG00000082641.15	NFE2L1	protein_coding	chr17	48048329	48061487	+	58.71	100.8	86.61	75.19	82.57	88.26	70.08	70.65	43.77	51.82	59.34	103.6	50.11	78.08	81.44	93.17	118.3	72.42	84.51	32.89	32.8	78.02	60.17	91.44	43.11	69.3	68.22	95.34	17.97	68.77	105.3	70.37	99.31	92.59	96.89	66.32	70.56	77.64	78.54	97.66	95.13	48.52	49.8
ENSG00000082684.14	SEMA5B	protein_coding	chr3	122909193	123028605	-	6.606	11.88	9.17	10.04	17.04	9.912	11.82	6.701	3.824	11.99	9.978	16.24	7.442	7.023	13.5	10.91	12.94	15.59	12.19	1.552	3.169	9.226	4.324	11.95	5.611	7.857	9.377	11.45	2.161	2.698	13.27	13.96	19.38	9.876	10.12	11.7	13.26	10.46	8.128	9.136	12.34	7.925	6.81
ENSG00000082701.14	GSK3B	protein_coding	chr3	119821323	120094417	-	16.67	22.6	15.41	20.84	21.39	16.54	15.29	15.24	8.397	10.42	13.97	19.76	12.89	21.41	18.95	25.39	25.01	13.46	19.85	5.001	8.087	21.9	12.92	20.58	9.462	12.54	12.91	19.81	6.835	6.864	27.78	16.17	17.54	25.01	22.34	18.3	15.03	17.05	17.81	21.12	13.8	13.17	10
ENSG00000082781.11	ITGB5	protein_coding	chr3	124761948	124901418	-	14.4	10.78	9.979	12.58	9.373	7.419	13.78	10.76	19.93	16.56	10.08	14.86	12.25	8.212	6.732	8.354	18.9	10.23	11.76	13.43	16.28	10.51	15.12	14.52	15.27	14.16	15.86	12.92	6.693	13.7	15.77	14.62	8.037	12.03	11.45	15.51	16.96	16.45	9.17	10.39	15.51	12.62	13.83
ENSG00000082805.19	ERC1	protein_coding	chr12	990609	1495933	+	7.143	8.189	6.906	6.897	9.522	7.001	5.82	8.054	4.544	6.03	4.476	7.823	6.28	8.839	6.293	8.05	10.87	5.93	6.552	3.509	4.288	8.051	7.655	7.795	4.75	7.624	6.778	8.97	2.647	5.218	11.17	7.891	6.477	9.185	6.642	7.871	6.231	8.009	7.34	8.087	6.935	6.239	5.352
ENSG00000082898.16	XPO1	protein_coding	chr2	61477849	61538626	-	21.01	26.09	18.71	22.18	26.45	18.07	20.22	21.01	14.53	17.5	14.15	21.83	16.01	15.67	18.53	25.89	32.5	20.35	18.31	9.488	10.59	22.07	14.02	24.15	16.7	18.41	14.13	20.5	9.14	18.05	31.4	24.72	20.98	29.12	21.26	26.68	18.22	20.61	18.21	15.13	18.2	19.49	13.54
ENSG00000082996.19	RNF13	protein_coding	chr3	149812708	149962139	+	19.42	32.07	19.66	22.33	25.06	23.69	24.54	20.41	19.08	20.95	18.91	24.37	17.92	18.24	18.46	23.79	28.61	37.98	21.63	16.32	15.13	29.73	20.32	30.61	22.64	14.63	16.74	20.82	12.25	11.61	29.68	22.35	27.13	31.58	32.46	31.22	25.05	22.29	20.62	17.53	23.34	24.61	21.73
ENSG00000083067.22	TRPM3	protein_coding	chr9	70529063	71446835	-	3.27	5.361	2.71	3.635	4.141	2.48	2.964	4.239	3.588	3.406	4.458	5.63	2.801	2.442	2.421	3.195	4.219	2.661	4.069	1.721	3.75	5.053	1.573	4.485	2.713	4.726	3.217	2.977	1.517	2.88	4.824	5.499	3.115	5.226	4.37	4.539	2.721	4.144	3.447	4.189	3.741	2.298	3.094
ENSG00000083093.9	PALB2	protein_coding	chr16	23603160	23641310	-	2.89	3.99	3.102	3.216	4.457	3.188	2.862	2.945	1.388	2.426	2.479	3.632	2.377	3.139	2.969	4.228	4.278	3.656	3.684	1.316	1.511	3.656	1.898	4.122	2.291	2.193	2.062	3.851	1.137	1.644	5.002	3.946	3.837	4.483	3.579	4.011	3.688	3.831	3.475	3.763	3.485	2.777	2.039
ENSG00000083097.14	DOPEY1	protein_coding	chr6	83067666	83171350	+	11.3	19.45	15.41	16.31	20.91	12.79	9.216	12.04	5.668	9.513	14.32	12.67	8.333	9.12	15.23	18.29	17.54	21.62	14.75	4.27	4.088	15.83	6.392	23.73	11.34	10.23	9.738	13.6	4.831	6.339	23.46	21.33	21.96	27.12	15.82	18.65	14.47	16.99	14.97	10.65	15.55	12.1	9.809
ENSG00000083099.10	LYRM2	protein_coding	chr6	89568144	89638753	-	8.759	12.31	9.711	8.49	11.31	8.221	9.282	9.34	6.041	6.711	7.629	8.67	6.779	11.48	8.734	11.78	14.5	9.914	9.889	4.637	6.781	9.998	7.001	12.73	6.314	8.375	6.941	11.9	5.748	7.408	15.29	8.994	9.743	13.32	10.4	10.34	9.364	10.27	8.826	9.312	9.217	6.953	6.2
ENSG00000083123.14	BCKDHB	protein_coding	chr6	80106647	80346270	+	10.85	9.318	10.06	11.8	7.946	4.573	11.33	13.09	10.04	8.676	7.67	11.53	6.305	9.313	4.67	7.088	10.23	8.425	8.481	7.592	11.9	9.392	8.415	10.02	6.523	12.54	10.3	6.364	7.599	16.57	15.74	9.484	5.972	12.3	8.324	12.65	9.775	7.742	5.567	7.005	11.63	8.419	6.436
ENSG00000083168.9	KAT6A	protein_coding	chr8	41929479	42051990	-	6.036	7.873	5.729	6.64	5.613	4.762	6.269	6.121	5.952	6.173	4.445	7.223	5.395	7.131	4.17	4.753	7.483	5.393	5.693	4.125	4.46	6.918	9.17	7.388	6.326	5.765	5.567	6.131	2.931	5.788	9.38	6.535	5.451	7.304	6.117	6.777	6.093	5.809	5.216	5.35	6.985	5.505	5.545
ENSG00000083290.19	ULK2	protein_coding	chr17	19770830	19867936	-	21.38	21.52	15.52	17.14	21.33	14.9	14.32	19.27	10.82	13.7	12.11	16.62	11.85	20.98	19.27	26.49	26.84	17.91	16.65	9.203	12.84	17.47	15.83	22.88	12.18	14.53	13.83	19.62	8.253	8.49	30	17.71	16.86	21.01	17.76	18.91	15.56	15.23	14.82	19.45	14.04	14.19	10.71
ENSG00000083312.17	TNPO1	protein_coding	chr5	72816566	72916733	+	8.392	8.352	7.523	8.302	7.314	5.494	7.435	7.396	6.418	7.111	5.909	9.536	6.271	6.495	5.621	8.254	11.04	7.4	7.005	3.591	5.61	8.074	8.656	8.859	7.435	6.782	5.383	5.289	4.28	5.517	12.45	7.883	6.209	10.58	8.408	10.66	7.533	6.622	5.082	6.192	7.656	6.756	5.405
ENSG00000083444.16	PLOD1	protein_coding	chr1	11934205	11975538	+	17.16	21.52	17.08	17.22	20.45	27.16	20.01	20.25	22.18	21.46	19.64	23.4	17.53	17.74	14.54	18.71	22.38	21.23	16.95	12	14.06	19.13	17.55	22.22	23.89	23.31	23.86	22.14	8.738	20.65	25.12	19.91	23.84	19.58	19.54	18.83	19.09	22.41	18.07	19.74	25.52	16.89	20.35
ENSG00000083457.11	ITGAE	protein_coding	chr17	3714628	3801243	-	4.483	5.56	4.064	4.857	3.789	3.593	4.108	4.165	3.942	3.574	4.531	3.858	3.218	3.381	4.371	6.395	5.12	7.843	4.897	4.04	3.41	5.259	4.639	5.873	3.664	3.602	3.423	6.009	2.635	4.214	5.726	5.229	4.831	5.275	4.202	5.188	5.097	5.067	3.89	4.548	5.079	4.87	3.856
ENSG00000083520.14	DIS3	protein_coding	chr13	72752169	72782058	-	4.719	6.409	5.139	6.852	7.458	4.453	5.112	5.25	3.513	3.746	4.498	5.863	3.653	6.089	4.375	6.404	7.713	5.028	5.193	2.815	2.868	6.165	5.629	6.821	4.19	4.368	4.075	6.061	2.119	4.112	7.944	6.845	6.181	8.449	5.341	6.608	4.446	5.447	4.855	4.523	5.375	4.879	3.937
ENSG00000083535.15	PIBF1	protein_coding	chr13	72782097	73016461	+	2.676	3.903	3.061	3.006	3.667	2.81	3.325	2.944	2.667	2.616	1.893	3.352	2.937	3.175	3.098	3.563	5.332	3.6	3.085	1.715	2.089	3.645	2.501	3.606	3.06	2.899	3.453	3.438	1.352	3.051	5.07	4.173	3.55	5.458	3.742	4.456	3.697	3.747	2.734	2.489	3.66	2.915	2.422
ENSG00000083544.13	TDRD3	protein_coding	chr13	60396457	60573878	+	4.884	8.74	5.297	6.169	6	6.639	4.915	5.756	5.122	5.522	5.132	5.034	4.048	4.485	4.485	5.817	6.221	7.148	4.684	4.8	3.34	5.512	5.451	7.026	5.893	4.874	5.112	5.241	2.581	4.736	6.8	6.694	4.997	7.914	5.462	6.982	5.543	4.965	4.19	4.496	6.055	5.928	4.153
ENSG00000083635.7	NUFIP1	protein_coding	chr13	44939249	44989483	-	3.569	4.378	3.375	3.877	4.459	2.664	3.127	3.083	2.29	2.602	3.279	4.016	3.094	4.196	2.726	4.301	4.504	3.185	3.477	1.168	1.993	3.802	2.457	4.498	3.43	2.808	2.446	3.821	1.481	2.227	5.219	3.126	2.75	4.706	3.556	4.136	2.875	2.955	2.606	3.347	3.19	3.054	2.28
ENSG00000083642.18	PDS5B	protein_coding	chr13	32586427	32778019	+	11.51	14.68	10.35	14.16	14.93	10.4	8.403	9.812	4.802	6.585	10.27	14.1	7.456	16.66	11.82	14.19	18.33	9.881	11.47	2.602	4.216	11.93	7.229	13.38	6.396	7.813	7.678	11.42	3.312	3.79	17.14	9.951	12.08	17.16	13.96	13.14	9.57	9.707	10.17	11.89	8.851	8.035	5.461
ENSG00000083720.12	OXCT1	protein_coding	chr5	41730065	41870519	-	47.08	73.59	52.76	55.16	62.41	55.32	41.4	45.44	20.97	24.62	39.69	54.11	27.87	64.93	49.72	82.47	86.92	46.22	57.08	12.38	19.99	62.02	24.44	68.36	23.37	34.44	41.31	61.36	19.14	28.57	80.49	49.61	59.75	81.7	61.43	50.92	42.33	44.3	50.69	52.7	41.17	33.15	23.7
ENSG00000083799.17	CYLD	protein_coding	chr16	50742050	50801935	+	10.43	13.59	9.765	12.47	13.9	11.02	9.563	9.929	8.133	8.284	9.423	12.92	8.255	12.58	11.04	16.14	16.26	9.712	11.81	5.161	5.588	12.91	10.17	13.82	10.42	8.911	7.673	12.91	5.539	6.108	18.48	11.45	11.38	16.62	13.16	11.85	9.752	10.28	10.91	12.35	9.354	9.146	7.786
ENSG00000083807.9	SLC27A5	protein_coding	chr19	58479512	58512065	-	6.789	9.508	8.06	7.345	6.646	8.599	6.84	6.499	7.495	7.698	6.792	7.43	8.285	7.615	4.955	8.391	8.444	12.48	9.04	3.95	4.585	6.877	5.269	10.34	5.482	7.086	7.374	8.203	2.093	7.61	8.462	5.831	8.401	6.481	6.745	5.938	8.839	7.983	7.018	7.148	8.721	6.622	6.674
ENSG00000083812.11	ZNF324	protein_coding	chr19	58467045	58474016	+	5.956	9.675	8.239	6.84	8.949	8.382	5.812	6.974	2.821	4.36	5.981	7.065	4.997	8.615	7.738	8.834	9.223	7.245	8.138	1.355	2.355	6.918	4.347	9.395	3.616	4.534	5.969	9.784	1.186	3.251	10.57	7.139	9.082	8.458	7.452	6.282	6.438	7.703	8.399	7.865	8.87	4.495	4.77
ENSG00000083814.13	ZNF671	protein_coding	chr19	57719751	57727624	-	5.692	7.698	6.956	6.801	8.697	5.967	5.853	5.708	3.995	5.607	5.06	6.464	5.322	5.107	5.21	6.538	7.343	6.638	6.41	3.327	3.085	7.023	5.618	7.625	5.112	5.099	5.336	8.806	1.619	4.322	7.49	7.792	7.469	8.018	6.663	8.022	6.46	7.815	5.456	4.115	7.952	6.226	5.194
ENSG00000083817.8	ZNF416	protein_coding	chr19	57571566	57578098	-	3.119	3.41	3.27	3.437	4.65	3.438	3.542	3.522	1.74	2.072	2.553	3.633	2.644	3.325	2.533	3.818	4.459	2.937	2.982	1.522	1.194	3.144	2.375	3.957	1.869	2.816	2.935	5.393	0.776	1.987	4.191	4.165	3.867	3.397	3.582	4.045	2.503	3.567	2.7	2.493	3.618	2.832	2.206
ENSG00000083838.15	ZNF446	protein_coding	chr19	58475764	58481230	+	5.403	8.771	9.266	7.277	7.976	6.614	6.938	6.796	6.03	7.335	8.536	9.19	6.039	5.82	6.916	8.621	9.805	8.703	7.092	5.933	4.135	6.864	7.963	11.06	6.898	7.227	7.917	8.073	1.37	6.081	7.65	9.27	10.27	9.937	7.731	6.515	8.111	9.572	7.167	7.898	10.36	6.883	6.512
ENSG00000083845.8	RPS5	protein_coding	chr19	58386400	58394806	+	130.5	141.8	133.9	104.4	122.1	157.3	133.1	121	108.8	111.2	115.1	125	98.62	129.4	92.94	129.8	174.2	167.1	109.4	103.3	91.86	108.3	172.6	165.6	95.96	111.3	116.4	151	40.98	147.7	123.4	98.16	140.3	109.8	131.5	97.96	123.8	140.5	106.6	123.9	146.3	106.3	97.93
ENSG00000083857.13	FAT1	protein_coding	chr4	186587783	186726722	-	9.273	6.559	5.172	8.261	4.325	3.694	7.565	6.527	12.16	10.36	4.242	9.873	6.445	5.117	2.811	3.323	9.83	5.29	6.669	4.559	8.455	8.285	8.179	9.272	8.871	8.314	8.066	7.334	3.943	7.097	14.17	8.614	3.525	7.053	6.797	7.089	8.107	8.52	4.052	4.364	8.153	6.83	6.674
ENSG00000083896.12	YTHDC1	protein_coding	chr4	68310387	68350089	-	13.07	21.19	14.54	14.05	16.42	15.53	13.89	14.27	13.92	14.22	11.76	16.99	12.31	12.95	13.49	15.88	20.42	17.41	14.49	10.41	8.569	15.32	14.44	19.39	14.57	13.24	12.61	15.32	6.965	11.43	21.07	15.01	15.22	17.12	18.19	16.53	14.56	12.84	12.82	12.22	14.22	13.87	9.206
ENSG00000083937.8	CHMP2B	protein_coding	chr3	87227271	87255548	+	18.43	21.31	16.23	17.7	19.54	15.19	17.26	14.69	12.42	13.57	15.19	19.42	12.83	17.71	15.9	22.02	27.77	17.88	18.96	8.598	11.44	19.27	21.88	20.06	14.7	13.11	14.26	15.73	8.42	11.39	26.26	15.68	16.88	25.07	23.29	19.86	18.75	15.09	13.77	17.49	14.77	13.66	9.747
ENSG00000084070.11	SMAP2	protein_coding	chr1	40344850	40423326	+	57.34	93.47	74.95	75.1	102	87.94	53.48	49.86	26.29	37.36	69.44	86.05	56.01	87.09	84.04	115.9	104.8	62.73	90.15	18.32	22.11	90.86	49.3	94.06	50.42	45.51	57.08	107.3	17.04	22.21	109.2	62.76	86.72	95.31	99.49	62.05	62.97	70.19	79.32	85.9	61.06	52.66	44.49
ENSG00000084072.16	PPIE	protein_coding	chr1	39692182	39763914	+	5.748	10.78	7.515	7.858	8.157	10.75	5.97	7.092	4.389	5.545	7.873	9.245	5.366	6.59	8.367	8.384	10.79	8.827	9.474	3.585	3.705	9.137	5.721	10.38	7.694	6.496	7.588	9.105	2.458	5.181	9.523	7.398	9.186	11.07	8.964	6.672	7.096	9.04	6.679	8.02	9.249	7.445	5.892
ENSG00000084073.8	ZMPSTE24	protein_coding	chr1	40258107	40294184	+	16.37	14.33	12.4	15.12	14.29	11.11	13.45	15.46	12.11	11.15	11.85	17.47	13.13	14.06	9.484	13.91	19.77	10.48	13.47	8.354	12.95	16.35	13.14	17.24	12.71	14.13	11.61	12.4	8.709	11.47	21.56	13.19	12.39	15.6	16.61	19.75	15.15	13.01	10.63	10.17	13.14	13.56	9.438
ENSG00000084090.13	STARD7	protein_coding	chr2	96184859	96208415	-	97.11	112	89.78	89.39	107.6	81	82.75	80.52	68.75	68.85	74.5	104.9	67.63	104.2	91.41	117.1	125.4	98.96	101.3	48.2	58.38	98.45	97.27	119.9	64.97	75.12	72.32	112.4	42.16	61.02	136	95.92	89.83	111.3	104.4	91.17	89.94	87.63	89.25	94.95	90.12	73.08	63.46
ENSG00000084092.6	NOA1	protein_coding	chr4	56963370	56978639	-	7.612	9.909	7.802	7.589	9.419	8.715	6.608	7.707	4.099	3.904	6.93	8.766	4.834	7.68	7.54	9.413	10.81	7.48	8.094	2.327	3.682	8.689	7.503	10.29	4.075	6.837	6.742	10.32	2.186	4.92	10.71	8.833	9.226	9.237	8.506	7.541	6.915	8.129	7.969	8.885	6.579	5.39	4.199
ENSG00000084112.14	SSH1	protein_coding	chr12	108778272	108857590	-	5.804	7.71	5.87	5.977	6.553	7.523	4.932	5.198	4.539	4.521	4.551	6.465	4.251	8.539	6.295	8.248	8.458	5.137	5.734	1.852	3.012	6.386	5.258	6.888	7.166	4.723	4.89	7.534	2.08	2.72	9.898	6.599	6.48	7.753	6.801	6.199	5.83	6.231	5.803	7.294	4.796	4.405	3.876
ENSG00000084207.15	GSTP1	protein_coding	chr11	67583595	67586660	+	127.8	172.9	167.1	145.6	118.7	167.7	203.1	165.7	195.6	175.1	135.3	199.7	124.5	103.6	87.26	129.5	151	188.1	136.6	139.6	131.5	129.8	205.3	161.4	161.5	152.5	158.1	177.3	58.11	236.8	146.7	131.8	121.1	168.1	187.2	167.5	171.9	164.6	94.95	114.1	168.5	127.4	132.4
ENSG00000084234.16	APLP2	protein_coding	chr11	130069837	130144811	+	173.2	207.2	180.5	188.6	163	175.9	166.9	147.5	142.3	139	153.7	276.6	140.8	157.1	170	212.6	281.5	133.3	192.4	85.01	106.2	210	172.3	210.5	113.7	159.5	162	204.1	61.84	135.7	283.9	151.9	163.8	213.5	246.6	161.9	174	165.3	160.8	198.3	213.7	124.6	117.3
ENSG00000084444.13	FAM234B	protein_coding	chr12	13044284	13142521	+	18	31.02	24.43	28.32	34.08	24.93	22.24	22	8.217	11.66	18.87	28.19	17.88	35.74	28.64	36.95	35.11	19.6	31.96	4.395	6.299	32.12	8.453	29.85	10.27	16.82	19.84	37.97	6.408	6.564	41.47	21.56	37.88	32.9	30.62	24.85	17.93	24.32	27.28	33.38	21.51	17.66	16.13
ENSG00000084453.16	SLCO1A2	protein_coding	chr12	21264600	21419594	-	6.22	24.55	6.741	8.644	8.925	11.01	9.126	10.17	10.41	13.04	11.47	7.268	10.08	2.875	8.693	9.779	7.168	18.26	8.837	31.82	8.937	13.11	5.195	21.93	28.58	7.722	6.883	7.134	8.863	6.688	10.11	10.66	17.09	11.89	14.77	13.11	14.76	10.15	12.4	11.49	13.68	14.48	14.67
ENSG00000084463.7	WBP11	protein_coding	chr12	14784579	14803540	-	22.89	36.48	28.53	28.56	34.18	29.2	23.92	25.82	15.85	17.07	23.7	31.36	19.4	34.22	28.29	35.78	40.22	26.93	30.5	12.13	12.69	29.99	23.99	33.17	18.76	21.77	19.83	37.11	9.401	17.43	40.73	26.6	30.98	32.82	33.16	24.02	24.07	24.24	26.59	29.92	26.78	20.01	16.01
ENSG00000084623.11	EIF3I	protein_coding	chr1	32222019	32231604	+	77.62	111.8	101.9	89.77	99.08	120.8	95.17	92.3	67.72	69.02	89.36	116.3	73.46	109.7	86.09	111.6	123.8	92.24	93.09	36.97	43.79	96.09	87.98	111.2	83.6	80.47	91.88	115.6	35.87	72.91	109.8	85.14	102.7	104.7	113	84.64	92.76	102.5	91.01	96.59	102.2	73.32	69.46
ENSG00000084628.9	NKAIN1	protein_coding	chr1	31179745	31239554	-	8.211	7.174	9.725	9.166	7.813	5.65	7.972	6.577	4.369	3.024	8.953	9.813	7.37	9.123	8.328	12.71	13.69	10.04	11.37	4.516	2.533	10.59	3.17	13.01	15.09	4.152	5.957	9.974	0.9098	3.509	8.933	8.356	14.68	5.53	14.3	8.552	12.39	8.191	9.139	7.739	9.487	9.057	8.146
ENSG00000084636.17	COL16A1	protein_coding	chr1	31652247	31704319	-	14.26	27.52	28.44	21.54	25.58	31.32	18.59	21.98	34.3	40.51	16.97	30.32	18.34	9.83	25.26	26.17	27.13	39.62	27.33	20.6	16.22	18.57	12.48	38.66	45.01	30.31	22.98	25.02	6.998	21.17	41.05	33.48	39.72	42.25	24.77	27.33	29.01	18.83	27.63	15.47	40.34	32.65	19.32
ENSG00000084652.15	TXLNA	protein_coding	chr1	32179686	32198285	+	14.01	26.18	19.09	18.33	22.6	17.46	17.04	18	12.87	17.07	16.97	20.11	14.52	19.39	14.78	17.15	23.3	20.78	18.21	10.29	8.43	19.88	19.1	24.23	21.89	14.4	16.34	19.89	5.063	12.86	24.63	18.96	20.12	17.56	19.31	18.9	17.86	20.8	16.29	14.34	22.8	18.48	14.86
ENSG00000084676.15	NCOA1	protein_coding	chr2	24491914	24770702	+	26.59	29.64	25.76	29.49	31.24	22.69	26.37	29.72	20.69	23.95	20.75	31.42	19.35	40.49	23.1	32.11	35.84	24.27	27.08	13.07	18.9	30.16	28.35	30.94	17.93	28.63	23.54	36.55	11.95	19.15	47.88	31.26	23.22	38.82	29.76	28.15	25.8	28.98	26.67	29.07	28.24	22.23	19.68
ENSG00000084693.15	AGBL5	protein_coding	chr2	27042364	27070471	+	8.912	12.32	9.908	8.967	11.36	10.26	6.556	9.046	5.535	7.292	7.197	9.46	5.516	9.029	10.36	10.63	11.44	10.55	9.165	4.465	5.861	8.733	7.444	12.53	6.221	7.566	8.965	11.39	2.707	6.266	11.54	10	12.03	10.32	10.11	9.444	9.424	10.49	9.642	10.2	9.906	7.701	6.792
ENSG00000084710.13	EFR3B	protein_coding	chr2	25042130	25159137	+	30.56	28.81	25.33	30.35	33.15	26.27	20.86	20.09	19.06	24.73	20.34	33.53	22.38	32.34	27.5	33.54	34.39	18.95	30.54	8.977	16	27.52	16.45	31.64	16.63	22.04	25.31	36.71	9.674	17.13	42.99	28.64	28.74	33.1	29.24	27.19	25.38	33.45	26.24	30.55	26.16	22.03	21.58
ENSG00000084731.14	KIF3C	protein_coding	chr2	25926596	25982749	-	100.4	155.3	104.9	112.9	144.8	133.3	78.62	90.39	28.04	46.5	83.91	116.2	61.27	163.9	152.1	204.9	172	98.43	133.1	14.84	38.39	128.5	39.48	152.1	40.06	62.34	79.05	165.6	20.95	23.16	171.2	99.88	142.3	137.1	129.9	83.57	87.01	99.43	128.2	164.2	86.27	64.69	54.94
ENSG00000084733.10	RAB10	protein_coding	chr2	26034110	26137454	+	45.68	46.72	38.29	42.92	45.66	35.44	45.47	47.38	34.3	34.56	32.9	47.41	32.07	49.82	32.12	44.41	54.65	36.55	37.92	21.66	32.84	47.02	41.06	45.39	33.77	45.1	35.74	38.72	23.74	42.17	63.6	36.42	34.66	52.14	48.95	47.36	40.62	35.93	33.99	35.32	36.77	34.46	27.38
ENSG00000084754.10	HADHA	protein_coding	chr2	26190635	26244726	-	64.4	67.48	52.52	58.84	53.97	43.06	55.57	73.49	60.17	64.13	49.12	61.28	47.81	53.11	34.33	43.14	59.57	61.67	51.2	60.81	62.01	52.95	69.4	70.56	53.36	75.79	64.29	53.45	40.17	107.1	84.7	67.89	51.66	72.59	52.88	58.77	54.53	62.77	41.96	44.71	67.35	55.82	54.34
ENSG00000084764.10	MAPRE3	protein_coding	chr2	26970612	27027196	+	117.1	213.5	173.6	169.1	179.6	216.2	151	138.2	79.38	102.2	174.9	205.3	150.1	172.8	185.7	224.7	221.3	162.5	192	45.26	46.82	200	64.79	225.2	89.6	125.3	156.9	226.4	31.9	78.78	213.7	138.7	201.8	188.7	231.5	145.3	151	178.4	162	195.5	174.6	114	107.8
ENSG00000084774.13	CAD	protein_coding	chr2	27217390	27243943	+	6.583	12.87	10.79	8.831	10.93	8.714	6.605	6.946	5.989	8.113	7.349	9.509	5.299	5.534	8.331	8.699	11.12	10.94	9.042	4.038	3.808	7.602	6.393	12.81	6.626	7.534	7.848	8.801	1.894	6.424	11.85	11	12.84	11.53	8.637	8.33	10.03	11.26	8.795	8.231	13.64	7.823	7.369
ENSG00000085063.14	CD59	protein_coding	chr11	33702668	33736445	-	149.7	124	143.5	147.6	146.8	120.9	169.1	180.1	148.3	133.9	129.1	172.6	113.5	202.8	83.55	133.7	186.3	127.4	139.7	112.1	142.2	153.6	170.9	175.7	172.5	170.6	143.4	163	82.54	161.6	201	161.9	131.3	175.4	158	145.6	156.4	147.2	119.4	112.8	149.6	137.7	138.4
ENSG00000085117.11	CD82	protein_coding	chr11	44564427	44620363	+	7.569	14.95	10.11	6.628	8.909	9.484	15.41	8.018	12.54	15.01	6.992	11.47	9.797	7.035	4.834	6.637	12.44	16.21	9.092	9.979	8.513	10.96	11.22	15.05	24.08	10.55	13.49	7.112	3.187	11.46	10.96	8.197	10.46	7.737	11.5	10.36	14.24	10.1	6.482	8.448	15.81	9.537	14.66
ENSG00000085224.21	ATRX	protein_coding	chrX	77504878	77786269	-	9.259	10.04	8.03	10.32	9.419	7.123	7.392	8.005	5.929	6.704	6.971	10.46	6.757	10.52	7.658	10.37	13.76	6.912	8.471	4.257	5.552	10.11	8.706	10.28	5.801	7.701	7.22	8.751	4.287	5.172	15.49	8.448	7.794	11.3	10.25	10.1	8.101	8.063	7.972	9.094	7.723	7.367	5.407
ENSG00000085231.13	AK6	protein_coding	chr5	69350984	69355953	-	20	21.61	16.56	18.13	21.01	21.25	17.7	20.14	11.1	11.94	19.56	19.08	13.64	15.28	17.41	26.43	22.81	21.56	18.64	7.852	11.92	20.78	14.27	24.31	14.65	13.4	14.09	23.64	12.15	11.75	23.82	19.47	15.32	21.68	19.76	24.21	17.88	17.73	15.25	17.09	16.93	16.16	12.19
ENSG00000085274.15	MYNN	protein_coding	chr3	169772831	169789716	+	4.138	4.368	3.259	3.633	3.91	3.12	3.16	3.436	3.155	2.611	3.38	3.756	2.601	3.488	2.524	3.882	5.072	2.946	3.009	1.371	2.127	3.122	3.578	4.509	3.068	2.86	2.921	3.224	1.673	2.451	4.696	3.509	3.473	4.8	4.082	4.31	2.616	3.268	3.069	3.12	2.801	3.053	2.12
ENSG00000085365.17	SCAMP1	protein_coding	chr5	78360583	78479071	+	19.94	21.62	14.26	21.74	20.88	15.51	15.85	16.03	8.933	10.9	13.66	22.73	13.17	23.26	19.25	26.09	28.58	13.28	17.7	3.757	8.485	22.02	11.98	19.09	9.331	14	10.99	14.27	7.616	7.314	29.42	11.42	17.31	24.52	25.05	20.19	15.35	15.11	16.2	20.29	12.35	11.36	7.826
[truncated: 10,347 more rows]
[truncated: 8 more columns]

## Sheet: human_brain_OO
							genes		individuals	#	1	2	3	4	5	6	7	8	9	10	11	12	13	14	15	16	17	18	19	20	21	22	23	24	25	26	27	28	29	30	31	32	33	34	35	36	37	38	39
[truncated: 744 more rows]
[truncated: 12 more columns]

[truncated: 6 more sheets: human_heart_all_TPM, human_heart_OO, human_liver_all_TPM, human_liver_OO, human_pituitary_all_TPM, human_pituitary_OO]
