# Supplementary material for: Patterns of extreme outlier gene expression suggest an edge of chaos effect in transcriptomic networks
Source: Genome Biol. 2025 Sep 9;26:272. doi: 10.1186/s13059-025-03709-0 (PMC12418659; doi:10.1186/s13059-025-03709-0)
Supplement: Supplementary file 8 — Additional file 8: Table S8. Gene lists with transcriptome data (CPM) for Drosophila data (Excel file with twelve tabs). For Drosophila melanogaster (Dmel) there are two parts (head and body), for Drosophila simulans (Dsim) there are four populations, as indicated in the tabs. In each case, "all" includes data for all genes above the minimal expression cutoff value, "OO" is the corresponding sub list for all genes with at least one over-outlier expression [file 13059_2025_3709_MOESM8_ESM.xlsx]

## Sheet: Legend
Table S8
Gene lists with transcriptome data (tpm) for Drosophila data.
For Drosophila melanogaster (Dmel) there are two parts (head and body), for Drosophila simulans (Dsim) there are four populations, as indicated in the tabs. In each case "all_TPM" includes data for all genes above the minimal expression cutoff value, "OO" is the corresponding sub list for all genes with at least one over-outlier expression.

## Sheet: Dmel_body_TPM_all
	Genename	Chr	Start	End	Strand	Genebiotype	X206_A6	X206_A5	X206_B9	X206_B6	X206_C9	X206_C8	X206_C7	X206_E3	X206_E2	X206_E6	X206_E5	X206_F3	X206_F10	X206_F9	X206_F5	X206_F4	X206_G3	X206_G1	X206_G10	X206_G9	X206_A9	X206_G8	X206_G6	X206_G5	X206_H1	X206_H10	X206_H8
FBgn0000008	a	2R	22136968	22172834	+	protein_coding	71.8545	16.8651	27.1892	24.5747	40.0874	8.89432	10.8613	16.4863	19.0535	18.9073	5.69911	14.9112	29.1473	30.4757	23.9732	27.991	27.8164	46.0917	13.9781	24.3489	40.0386	17.4152	10.2652	3.98179	9.91745	18.3606	12.616
FBgn0000014	abd-A	3R	16807214	16830049	-	protein_coding	0.557012	0	7.73677	0.264244	0.345581	8.89432	0.462181	2.01873	1.24941	32.0267	5.36387	3.34217	0.249122	8.94922	2.1549	3.86083	0.264918	0	0.527476	0.716143	13.7045	1.1767	0.427716	0	0.19072	11.9238	15.3438
FBgn0000015	Abd-B	3R	16927212	16972236	-	protein_coding	0.278506	0	5.30521	5.81337	1.72791	20.2144	0.231091	0	0	0.385863	0	0.514181	2.74035	0	0.808087	7.07819	5.29837	10.6587	1.84617	3.10329	9.40504	0.23534	4.27716	3.27912	0.19072	12.8735	0.454632
FBgn0000017	Abl	3L	16615866	16647882	-	protein_coding	37.0413	31.5305	46.1996	16.3831	24.1907	20.8612	22.878	73.3474	13.1188	8.489	8.38105	11.0549	30.3929	80.0592	11.3132	45.043	22.783	41.7706	51.6927	14.3229	64.7604	35.0657	53.0368	20.3774	27.4637	20.3655	47.2817
FBgn0000018	abo	2L	10973443	10975293	-	protein_coding	13.6468	8.7992	21.884	56.8125	16.5879	28.6235	49.4534	22.5425	33.4217	36.0782	6.03436	9.25525	15.4456	15.4797	37.9801	25.7389	17.4846	4.60917	45.8904	31.749	15.5855	14.8264	22.0274	13.5849	16.4019	8.12509	4.77363
FBgn0000024	Ace	3R	13222951	13259517	-	protein_coding	0.278506	1.22211	1.7684	0.528489	6.22046	5.82174	0	0	9.37057	12.1547	15.0859	10.5407	3.23859	2.66058	0.808087	9.97381	8.74231	6.91375	2.1099	0.238714	6.44917	0.23534	11.3345	11.2427	0.19072	1.37177	11.0248
FBgn0000028	acj6	X	15350239	15379064	-	protein_coding	0.278506	0.244422	18.5682	13.4765	6.56604	2.74915	0.231091	0	0.312352	2.70104	0.670484	10.2836	0.249122	0.241871	4.04043	3.53909	0	0	0	0.954857	0.806146	14.8264	0.213858	0.468446	0.19072	0	0.113658
FBgn0000032	Acph-1	3R	29991144	29993411	-	protein_coding	67.9555	38.8631	89.5255	102.527	82.9395	83.6066	66.323	61.235	71.841	78.9091	19.444	45.2479	131.786	84.171	42.2899	68.208	23.0479	67.9852	93.8908	79.0144	74.4342	96.2542	57.1001	54.3397	81.819	87.3711	75.9235
FBgn0000038	nAChRbeta1	3L	4429349	4435993	+	protein_coding	18.6599	0.977689	2.43156	1.58547	2.76465	18.2738	0.231091	11.4395	0.312352	0	18.7736	1.79963	19.9298	8.22361	4.04043	2.57389	0.264918	0	0.527476	2.86457	23.3782	3.76544	5.77417	0.936891	3.62368	12.4514	0.454632
FBgn0000052	ade2	2L	6041181	6046050	-	protein_coding	16.1533	10.7546	5.08416	16.3831	17.9702	26.683	39.7476	10.7666	14.9929	10.8042	28.8308	13.6258	29.8947	14.2704	22.6264	18.0172	20.3987	26.7908	42.4618	11.2196	31.171	14.8264	39.3499	10.54	11.4432	23.2145	18.8672
FBgn0000053	ade3	2L	7014623	7023898	-	protein_coding	113.073	53.284	108.757	85.6151	51.146	96.8673	106.302	94.5441	30.6105	90.2921	46.9339	98.7227	120.077	139.801	128.755	76.5731	52.4539	74.0348	66.1983	73.7627	53.4744	101.432	88.7511	94.1576	94.7879	79.246	104.338
FBgn0000057	adp	2R	18151704	18154060	+	protein_coding	9.1907	33.4858	13.7051	2.3782	38.0139	9.05604	1.84873	17.8322	39.3564	18.9073	52.2978	30.0796	23.6666	20.0753	44.9835	18.6607	32.8499	16.9963	5.01102	16.4713	54.5492	55.5403	6.41574	12.8823	11.0618	22.5814	17.1624
FBgn0000063	Mps1	3R	17671271	17673828	+	protein_coding	18.9384	1.71096	4.42101	19.2898	3.11023	1.94058	3.23527	4.71038	9.37057	18.1356	13.0744	23.1381	0.747367	9.43296	2.1549	0.643472	9.80198	5.76146	12.6594	6.684	5.10559	5.17749	0.855433	4.68446	14.1133	5.80363	5.6829
FBgn0000064	Ald	3R	26254069	26261591	-	protein_coding	611.599	650.163	718.635	589.793	683.559	633.437	727.705	708.912	913.942	766.132	2010.78	622.673	797.69	798.657	716.504	634.141	798.994	659.975	661.983	767.944	732.249	798.274	698.247	842.734	679.345	642.62	576.359
FBgn0000075	amd	2L	19110154	19114110	+	protein_coding	0.557012	0.488844	4.42101	1.32122	23.1539	0.485145	24.9578	18.1686	1.24941	5.20916	0.670484	44.9908	22.421	5.56303	20.2022	39.2518	61.1962	38.8899	15.5605	24.3489	5.91174	1.41204	0.641574	49.6552	8.96385	14.7729	0.56829
FBgn0000077	amx	X	9245915	9247336	-	protein_coding	24.23	26.3976	23.2103	14.2692	17.9702	9.54118	9.24363	13.1218	14.9929	33.956	3.68766	8.74107	26.9052	29.5082	27.2056	17.3737	20.1338	9.50641	8.17588	21.4843	12.3609	8.23691	2.99401	26.7014	11.2525	10.8686	21.3677
FBgn0000083	AnxB9	3R	21065241	21070917	+	protein_coding	57.3722	48.64	120.473	49.6779	85.0129	54.0128	148.822	105.984	91.8315	84.1182	120.017	90.7529	82.4595	129.159	126.062	115.825	110.471	67.4091	121.583	111.718	98.8872	120.494	80.1968	84.3202	96.5044	132.217	70.8089
FBgn0000084	AnxB10	X	20171445	20173514	-	protein_coding	1.11402	21.7536	17.2419	21.9323	2.07349	25.8744	3.23527	9.75722	13.7435	1.35052	51.292	41.1345	14.9473	14.0285	7.00342	3.86083	19.0741	13.2514	10.2858	11.9357	11.0173	64.2479	63.5159	1.87378	1.33504	16.4612	26.596
FBgn0000097	aop	2L	2156484	2178754	-	protein_coding	27.8506	30.3084	38.9049	31.9736	14.5144	64.686	28.8863	12.7853	28.424	8.489	14.0802	26.4803	11.4596	27.0895	9.69704	53.0864	6.35804	36.8733	17.4067	17.1874	16.9291	11.767	41.7023	18.7378	23.4586	15.617	23.9818
FBgn0000100	RpLP0	3L	22075867	22077487	+	protein_coding	2701.23	2306.12	3483.54	2031.77	2702.79	2482	3021.74	3215.51	2960.47	3490.33	2356.42	2545.97	3460.56	2621.4	2654.83	2826.13	2288.9	2513.73	2828.06	3691.24	2290.26	3186.04	2881.95	2771.09	2231.04	2607.41	2350.9
FBgn0000108	Appl	X	530501	579044	+	protein_coding	7.79817	11.2434	16.1367	27.4814	22.1172	9.05604	15.0209	1.68228	19.3658	0.578795	53.3035	8.48398	39.1122	3.62806	18.3166	27.3475	2.11935	14.4037	1.05495	23.6327	34.933	10.5903	1.49701	14.0534	13.7319	2.53249	3.86437
FBgn0000109	Aprt	3L	1883795	1885019	-	protein_coding	44.2825	16.8651	81.7887	18.4971	23.8451	44.6333	65.3987	30.281	28.7364	72.9282	67.7189	34.193	45.0911	25.3964	25.0507	63.0602	14.5705	76.9155	27.165	28.8844	57.2364	22.5927	45.5518	42.8628	20.0256	11.9238	31.7106
FBgn0000114	bru1	2L	12175004	12313438	+	protein_coding	666.465	810.993	577.163	643.963	750.948	748.579	754.742	557.171	748.083	723.687	305.405	666.892	573.978	574.927	644.853	670.819	761.376	813.23	538.026	664.342	779.812	776.623	632.806	553.469	852.328	575.193	791.4
FBgn0000115	Arl1	3L	15983135	15984362	+	protein_coding	62.3853	85.0589	73.6098	60.7762	101.255	96.5438	66.323	32.6362	103.701	125.984	46.5986	52.4464	69.5051	69.1751	115.018	34.7475	62.5208	76.9155	112.616	107.183	55.3554	69.8961	91.3174	71.9064	45.9636	69.116	70.127
FBgn0000116	Argk	3L	9048781	9066027	-	protein_coding	519.971	533.329	597.721	490.437	616.171	468.165	505.627	389.616	575.353	488.503	1449.92	528.321	694.802	554.852	638.389	515.099	504.67	474.744	517.454	904.727	554.36	487.625	677.503	513.885	542.408	589.438	543.058
FBgn0000117	arm	X	1891401	1900646	-	protein_coding	134.518	100.702	99.6938	102.263	143.416	129.695	155.986	109.348	101.202	109.778	112.641	135.744	98.6524	82.2361	127.947	113.573	80.5352	74.3228	83.0775	61.5883	94.3191	98.1369	72.9256	156.695	150.287	129.052	89.3351
FBgn0000119	arr	2R	13453640	13483229	-	protein_coding	5.84863	2.93307	18.1261	17.9686	4.83814	33.1516	23.3402	2.69165	11.2447	5.98088	28.8308	29.8225	8.22104	8.70735	1.88554	24.4519	11.6564	30.5357	13.4506	15.7551	9.13632	9.64895	3.20787	5.62135	15.2576	8.96925	13.9799
FBgn0000139	ash2	3R	24650125	24653376	+	protein_coding	18.1029	57.1948	21.663	82.4442	32.8302	31.6961	50.6089	66.9547	50.2887	50.934	19.7793	30.5938	44.3438	40.6343	31.7847	25.0954	28.8761	66.2568	36.6596	47.0267	96.7375	88.9586	36.5697	30.2147	52.2573	45.4794	34.552
FBgn0000140	asp	3R	24753849	24760513	+	protein_coding	92.7425	130.766	80.4624	88.5218	99.1818	76.9763	65.8609	31.6268	117.757	48.2329	43.2462	88.6962	62.0315	65.3051	108.014	128.694	88.4828	44.0752	92.5721	19.5746	44.6067	96.2542	82.5492	67.4562	112.525	80.4067	101.951
FBgn0000146	aub	2L	10997819	11001476	-	protein_coding	15.3178	52.0619	51.7258	50.2064	30.4111	43.0162	30.2729	10.4301	72.7781	71.9635	6.70484	75.0704	34.3789	51.7604	35.0171	36.6779	44.2414	90.1669	43.5168	27.2134	47.2939	43.0673	66.5099	34.1965	69.9943	20.8931	18.6399
FBgn0000147	aurA	3R	11963124	11964826	+	protein_coding	7.24116	26.8864	1.54735	6.34186	0.345581	6.14517	35.3569	27.5894	8.43351	2.89398	1.67621	24.9378	14.2	9.67483	12.1213	5.46951	17.2197	4.3211	5.80224	5.49043	17.4665	11.061	17.5364	2.81067	15.8298	8.75821	11.5931
FBgn0000150	awd	3R	31745172	31746077	-	protein_coding	3430.64	2876.85	3555.38	3578.92	3094.68	3239.31	3243.59	4153.21	3310.93	4402.51	2400.67	2090.66	2763.02	4150.99	2962.98	2555.55	2029.81	2414.63	3449.43	2903.48	1775.67	1497	2824.21	2377.6	1556.28	2363.87	2450.92
FBgn0000153	b	2L	13821248	13823979	+	protein_coding	23.9515	0.488844	4.86311	0.264244	0.345581	28.4618	6.47054	0.672912	1.24941	2.31518	17.7678	2.05672	5.48069	6.53051	14.0068	10.6173	3.97378	0.864219	10.2858	9.78728	8.86761	0.941361	7.91275	1.17111	3.8144	2.11041	4.09169
FBgn0000157	Dll	2R	24814822	24835667	+	protein_coding	0.557012	0	0.221051	3.17093	18.6614	0.161715	0.693272	4.71038	0	0.385863	0.335242	0.25709	0	0	2.69362	0.321736	1.32459	0	0.527476	0	9.13632	0	0	0.468446	0	19.7324	0.227316
FBgn0000158	bam	3R	25243039	25245057	-	protein_coding	6.12713	1.71096	0	1.32122	0.691162	0.485145	19.4116	2.69165	2.18647	0.192932	0.670484	1.79963	1.49473	3.62806	0.808087	1.60868	1.85443	2.30458	0.527476	2.62586	0.537431	0.706021	2.13858	4.45023	6.10305	5.17051	0.340974
FBgn0000163	baz	X	17160006	17200728	+	protein_coding	11.9758	32.5082	29.8418	33.559	26.2642	27.815	48.5291	36.6737	27.487	29.9044	39.5586	24.6807	30.1438	11.8517	20.4715	43.1126	22.2531	29.0954	30.5936	27.6909	25.2592	32.477	32.0787	28.1067	38.3348	33.3445	15.7985
FBgn0000166	bcd	3R	6755842	6759466	-	protein_coding	41.4974	40.8185	20.7787	24.3105	56.6753	6.63031	30.0418	45.4215	26.8623	10.0325	14.0802	43.1912	11.2105	8.70735	36.3639	15.1216	18.2794	21.6055	24.2639	18.8584	29.29	21.416	37.4252	21.3143	63.7005	40.6254	49.4412
FBgn0000173	ben	X	13996345	13999805	+	protein_coding	160.419	143.476	106.325	133.972	140.306	166.566	146.974	69.6464	148.992	94.9224	179.019	185.362	142.249	104.972	82.9636	225.537	216.968	153.255	181.716	164.952	141.613	156.266	119.333	80.5727	89.4478	131.162	130.138
FBgn0000180	bib	2L	9984645	9995538	+	protein_coding	1.11402	0.244422	3.31576	23.782	2.76465	2.10229	30.9662	6.0562	8.74586	0.385863	10.3925	7.9698	0	13.061	30.7073	0	4.2387	9.21834	11.6045	0.477429	0.268715	0	7.48504	3.0449	0	0.211041	0.795606
FBgn0000181	bic	2R	12870249	12871794	+	protein_coding	2266.48	2344.01	2420.5	2306.06	2476.09	2380.77	2330.32	1764.71	2475.7	2216.79	1315.15	2096.57	1967.82	1979.23	2209.58	2031.44	2263.73	2378.33	2088.54	2203.09	1943.35	2081.35	2255.99	2292.81	1950.3	2234.08	2219.06
FBgn0000183	BicD	2L	17459605	17473215	-	protein_coding	82.4378	39.1076	53.0521	89.843	54.6018	65.3328	58.2349	63.9266	103.389	80.2596	38.2176	33.1647	89.684	77.6405	82.6942	48.5821	81.5949	108.604	47.4729	50.6074	64.7604	46.8327	32.2926	80.1042	123.968	64.262	87.062
FBgn0000212	brm	3L	15970082	15982869	-	protein_coding	35.6488	66.4828	38.2417	66.8538	32.8302	63.7157	34.8947	32.9727	59.6593	81.0313	47.2691	43.9624	67.5121	42.0855	39.3269	35.0692	54.0434	17.2844	51.6927	41.2976	54.2805	42.5966	46.4072	32.557	66.9428	83.1502	25.914
FBgn0000221	brn	X	4104342	4105791	+	protein_coding	13.9253	18.8205	31.3892	5.54913	17.9702	19.0824	9.01254	26.2436	12.4941	12.7335	10.0573	10.5407	1.74386	18.8659	7.27278	13.1912	34.7043	19.0128	5.27476	35.3297	18.2726	18.1212	1.92472	31.1516	29.1802	6.96436	18.0716
FBgn0000228	Bsg25D	2L	5271728	5278548	-	protein_coding	31.1927	17.8428	16.5788	33.559	15.2056	27.9767	24.0334	48.1132	43.7293	15.0487	41.57	29.0512	39.3613	31.9269	21.0103	60.8081	18.5443	17.2844	31.1211	17.6649	100.768	41.6552	7.69889	34.4308	53.4016	35.0328	10.2292
FBgn0000229	bsk	2L	10247502	10250501	-	protein_coding	35.6488	15.3986	50.8416	48.6209	26.2642	57.5705	34.6636	33.3091	10.62	19.2932	50.9568	43.4483	21.4245	8.70735	28.0137	62.4168	17.7495	83.5412	21.099	26.9747	41.6509	21.8866	58.5971	62.3033	48.8244	55.0818	14.6619
FBgn0000239	bur	2L	21174182	21179683	-	protein_coding	68.791	93.1249	76.9256	86.4079	61.5134	77.2997	69.0961	106.656	78.4004	78.5232	62.355	78.1555	95.4138	75.9474	117.442	69.1732	58.0171	65.6807	79.6489	78.0596	93.5129	40.2432	102.652	67.4562	33.1853	114.912	90.2444
FBgn0000244	by	3R	9528238	9533011	-	protein_coding	10.3047	3.91076	44.4312	22.9893	34.5581	25.8744	36.0502	28.5987	31.5476	54.9855	42.5757	16.4538	24.9122	23.9452	33.4009	38.2866	39.7378	21.3174	16.3518	59.4399	36.814	20.7099	26.5184	36.5388	6.48449	36.5101	20.4584
FBgn0000246	c_3_G	3R	15789473	15792579	-	protein_coding	55.7012	17.5984	22.7682	66.5896	20.7349	22.8018	26.3443	47.4403	29.0488	44.5672	8.71629	46.2763	40.8561	16.6891	33.1316	59.5211	47.9502	60.7834	40.3519	33.1813	13.9732	20.9453	55.1754	8.66625	31.6595	44.1076	68.4221
FBgn0000247	ca	3R	29806811	29815047	+	protein_coding	24.5085	6.84382	2.87366	11.3625	10.713	16.6566	8.55036	3.0281	24.0511	24.3094	16.0916	1.79963	14.6982	5.8049	8.35023	10.939	6.09312	33.4165	8.43962	1.43229	21.4972	0.941361	5.77417	3.98179	17.9277	10.9741	1.3639
FBgn0000250	cact	2L	16313036	16326207	-	protein_coding	159.584	244.667	111.852	240.727	167.607	118.375	132.415	126.171	175.542	110.164	112.977	174.564	171.645	227.117	191.517	190.146	172.197	139.715	143.474	127.951	231.633	152.736	164.243	248.745	135.983	120.188	154.461
FBgn0000251	cad	2L	20770731	20783135	+	protein_coding	108.617	94.5914	103.894	118.646	141.343	74.874	126.407	70.9922	73.0904	92.0284	81.4638	86.6394	25.4105	74.2543	57.3742	72.0688	105.702	93.0476	71.473	95.7244	125.221	71.3081	53.8923	74.0144	97.2673	70.9098	135.026
FBgn0000253	Cam	2R	12259398	12278809	+	protein_coding	885.092	962.046	1121.83	811.494	1145.26	1248.76	1032.74	1060.17	1108.85	938.42	1270.9	1133.77	1022.15	1052.86	1004.18	676.289	1035.04	1021.8	1125.9	880.14	965.763	866.994	1020.74	961.485	798.736	985.14	955.75
FBgn0000256	capu	2L	3872646	3902860	-	protein_coding	50.6881	34.4635	34.926	67.9108	21.426	20.6995	26.1133	33.6456	20.9276	15.0487	17.4326	10.2836	30.642	39.1831	28.8218	19.9476	21.7233	99.9613	28.7475	10.7421	20.4224	20.0039	9.40976	35.6019	43.4842	43.8966	37.5071
FBgn0000257	car	X	19566019	19569401	+	protein_coding	8.07667	1.22211	20.5577	12.4195	3.11023	24.7424	19.4116	7.73848	45.2911	5.40209	30.507	25.9661	16.9403	16.931	2.96298	13.1912	16.4249	4.60917	19.2529	35.8071	47.2939	4.70681	39.9915	15.9272	32.4224	18.6771	25.8004
FBgn0000259	CkIIbeta	X	11792533	11801587	+	protein_coding	167.382	178.428	181.261	195.277	148.254	240.147	131.26	165.536	237.075	230.553	125.045	180.735	230.936	209.944	175.894	97.1642	214.849	140.003	165.628	197.417	150.749	248.519	184.132	214.548	203.117	260.214	168.1
FBgn0000261	Cat	3L	18822604	18828188	+	protein_coding	172.395	122.7	201.156	141.635	213.569	176.916	153.906	150.059	207.089	176.533	784.466	144.485	231.435	188.659	206.062	177.92	199.219	210.581	152.968	150.151	204.761	173.681	182.849	154.587	161.54	178.752	143.095
FBgn0000273	Pka-C1	2L	9682315	9699297	-	protein_coding	54.0302	99.4798	123.788	76.8951	67.3883	54.8214	58.466	32.6362	96.8292	100.517	88.1687	70.1857	74.7367	57.3234	29.8992	92.6599	77.886	112.637	42.7256	78.7757	130.864	47.0681	111.206	55.5108	52.6388	45.0573	42.1671
FBgn0000283	Cp190	3R	15270432	15275241	-	protein_coding	10.0262	95.0802	30.0629	41.2221	57.0209	53.3659	68.634	26.58	26.8623	21.2225	6.70484	22.3669	28.6491	35.0713	18.0473	41.5039	52.4539	32.5523	8.9671	39.6266	70.4034	36.4777	54.32	39.8179	73.9994	64.6841	33.9837
FBgn0000286	Cf2	2L	4876891	4883107	-	protein_coding	27.8506	51.8175	17.0209	42.2791	83.285	36.3859	66.323	79.74	94.3304	39.3581	49.2806	30.5938	46.0876	50.551	61.1452	14.1564	50.0696	24.4862	35.3409	74.9563	37.3514	100.49	32.2926	36.5388	65.6077	34.5052	82.5157
FBgn0000289	cg	2R	14173693	14182838	+	protein_coding	155.685	144.209	226.135	215.888	118.88	124.197	124.558	141.984	205.215	170.745	93.1973	104.893	96.4103	92.3946	91.0444	108.425	173.522	131.361	144.265	82.1177	202.611	151.088	134.089	107.508	211.699	127.574	160.371
FBgn0000299	Col4a1	2L	5029609	5037279	+	protein_coding	151.786	146.409	155.399	76.6308	101.601	86.1941	136.575	75.3661	163.048	101.096	268.194	102.065	99.898	96.9902	157.577	138.025	145.175	151.238	69.6269	125.086	235.395	100.255	105.86	115.472	87.5406	83.6778	145.937
FBgn0000303	ChAT	3R	18705501	18732344	+	protein_coding	0	2.44422	0	3.96366	0	0	0	0	0.312352	0.192932	6.03436	0	1.24561	2.66058	0.269362	0	0	0	0	0.238714	0	0.470681	2.35244	0.234223	0.19072	0.633124	0
FBgn0000308	chic	2L	5972115	5981018	-	protein_coding	468.169	462.202	485.648	428.604	315.516	493.069	401.405	552.797	453.848	373.709	428.775	421.114	392.368	460.764	386.535	540.194	403.736	454.291	472.355	575.301	392.862	421.259	400.129	366.325	263.766	466.612	359.045
FBgn0000316	cin	X	255674	258469	+	protein_coding	5.57012	33.4858	23.4314	2.3782	16.2423	20.8612	7.3949	0.336456	1.87411	2.50811	36.2061	8.48398	27.9017	18.1403	11.5826	2.89562	36.0289	41.4825	6.85719	2.86457	1.07486	5.41283	11.9761	5.85557	0.572161	6.22572	3.75071
FBgn0000317	ck	2L	15044963	15057862	-	protein_coding	26.7366	11.9767	3.53681	11.3625	23.1539	15.2012	11.5545	8.4114	33.1093	7.52434	13.7449	21.5956	32.1368	22.0102	16.1617	10.939	5.56329	15.5559	3.4286	11.4583	9.13632	10.5903	4.91874	4.91868	27.6544	36.5101	26.9369
FBgn0000318	cl	2L	5520135	5521382	+	protein_coding	101.933	56.706	83.9992	96.7134	64.6237	119.669	82.0372	89.8337	92.7686	83.7324	83.14	55.5315	113.102	89.4922	63.0308	79.7905	85.8336	112.348	154.814	101.454	67.985	85.1932	117.622	73.3117	83.9169	70.0657	79.1059
FBgn0000319	Chc	X	15827986	15835490	-	protein_coding	231.438	236.112	208.23	107.283	199.4	255.186	213.297	301.464	209.276	255.056	203.827	156.311	220.971	183.338	186.937	156.364	239.486	197.33	210.199	161.61	363.303	238.164	310.308	247.339	339.482	248.501	171.851
FBgn0000320	eya	2L	6527447	6546976	-	protein_coding	1.67104	11.4878	19.4524	7.66308	24.5363	18.1121	21.9536	46.7674	24.6758	12.3476	0.335242	19.0247	14.4491	3.38619	1.61617	9.0086	5.82821	18.7247	13.9781	11.2196	11.286	5.17749	16.8948	2.10801	41.577	0.422082	2.38682
FBgn0000326	clt	2R	21617061	21619079	-	protein_coding	5.01311	20.7759	12.5999	19.5541	8.98511	3.55773	10.6302	17.1592	6.24704	24.3094	17.0973	7.71271	16.6912	28.2989	17.5085	8.36513	52.4539	59.9192	56.9674	29.8393	6.44917	12.7084	19.4611	20.8458	32.2317	8.75821	1.59121
FBgn0000330	cm	X	7009006	7011145	-	protein_coding	17.5459	31.286	15.6946	12.948	6.22046	25.0658	27.4998	15.1405	26.2376	24.3094	43.2462	20.3101	63.2771	21.0428	39.8656	69.8167	3.97378	11.2348	28.22	25.5424	74.4342	10.8257	25.663	15.2245	55.881	58.5639	49.4412
FBgn0000339	cni	2L	16309292	16310726	-	protein_coding	106.111	65.7496	43.547	43.8645	22.1172	139.075	88.5078	98.5815	49.664	66.7544	128.398	59.1308	78.7226	51.2766	54.6805	22.5215	48.2152	60.7834	57.7586	58.2463	30.6335	58.8351	86.1848	95.5629	81.2468	102.672	39.212
FBgn0000346	comt	X	13259021	13262488	+	protein_coding	3.06357	10.7546	8.17887	16.6474	2.07349	18.1121	0.693272	13.7947	3.12352	3.6657	1.34097	2.31381	2.2421	6.28864	0	1.28694	11.9213	6.33761	14.2419	13.1293	20.1537	0.470681	10.6929	1.63956	19.8349	0.422082	19.6628
FBgn0000351	cort	2L	6674682	6676635	-	protein_coding	10.0262	17.1096	10.1683	66.0611	16.9335	10.188	36.0502	12.1124	27.1746	17.3639	2.01145	5.14181	37.8666	18.6241	18.0473	32.8171	56.9575	44.9394	12.132	6.684	7.79275	13.1791	47.6904	27.6383	16.4019	7.80852	30.3467
FBgn0000352	cos	2R	7382176	7387115	-	protein_coding	14.4823	7.08824	11.9367	20.8753	15.2056	20.2144	5.54618	9.42076	13.1188	19.1002	25.1432	32.3934	26.6561	19.3497	15.0843	15.7651	6.88788	32.5523	6.32971	37.2394	12.3609	18.5919	5.98803	14.5218	12.2061	11.2907	27.0506
FBgn0000355	Cp15	3L	8728481	8729066	+	protein_coding	1838.7	325.815	16207.2	469.034	11050	9015.29	17894.7	9208.8	7409.62	20832.2	11417.7	1224.26	1040.33	419.162	8499.46	13898	7239.69	25343.5	16239.7	14579.5	294.243	2549.68	11086.2	1867.22	382.966	17568.7	965.524
FBgn0000356	Cp16	3L	8731944	8732599	+	protein_coding	3207.55	83.348	354.344	142.956	1200.55	7216.21	789.175	4308.65	1179.75	1838.83	282.609	2086.29	6880.76	1103.66	154.075	4770.7	6551.96	1679.18	276.398	597.502	437.469	3177.33	1883.88	111.724	148.952	425.142	92.1766
FBgn0000357	Cp18	3L	8726791	8727613	+	protein_coding	5475.43	81.8814	482.553	107.812	207.003	7133.25	1720.24	7989.48	2067.15	1430.2	608.8	2447.5	3778.44	143.671	136.567	6258.08	4535.4	3029.38	748.752	1378.1	82.4956	477.27	525.663	109.148	74.3809	1135.61	92.8585
FBgn0000358	Cp19	3L	8729865	8730604	+	protein_coding	3123.72	540.906	216.63	281.42	4144.9	10005	567.559	3945.28	4413.54	5451.48	401.285	3693.62	10946.4	5024.38	322.965	4956.66	11085.5	1359.42	558.07	658.851	2201.32	8418.83	5140.51	560.027	310.874	430.524	297.784
FBgn0000370	crc	2L	21310866	21319527	+	protein_coding	6.40564	15.643	1.7684	4.49215	19.3525	7.6006	28.1931	8.07494	6.24704	23.5377	0.335242	2.31381	5.48069	7.25612	0.808087	1.28694	28.3463	0.288073	3.4286	32.7039	1.61229	31.0649	10.479	4.91868	14.6855	1.79385	6.4785
FBgn0000376	crm	X	2734248	2738773	-	protein_coding	45.3965	11.4878	10.8315	36.2015	7.60278	12.2903	39.7476	6.0562	12.1817	18.5214	47.6044	16.968	35.3754	29.5082	21.2796	15.4433	18.0145	38.3137	23.7364	3.10329	14.7793	21.8866	6.20189	35.1334	22.505	30.812	11.8204
FBgn0000377	crn	X	2247594	2249983	-	protein_coding	7.51966	38.8631	28.0734	19.0256	27.6465	43.8248	33.9703	21.8696	43.417	9.83952	28.8308	14.9112	5.97894	43.2949	22.0877	25.4171	15.8951	16.1321	52.4839	3.10329	45.4129	43.3026	15.8255	37.9441	37.5719	34.0832	31.7106
FBgn0000382	csw	X	2094234	2115701	+	protein_coding	30.9142	45.4625	31.3892	53.3773	27.3009	42.6927	66.7852	39.0289	82.461	32.4125	73.7532	58.3595	46.835	58.049	28.283	75.2862	18.0145	43.7871	40.8794	18.1423	64.7604	72.2495	22.669	60.4295	53.2109	58.2474	11.9341
FBgn0000384	cta	2L	22981816	22992951	+	protein_coding	47.346	86.281	56.5889	68.7035	24.5363	52.5574	30.7351	37.3466	39.9811	32.2196	46.9339	85.8682	69.5051	42.3274	45.5222	48.9038	45.566	53.8697	46.6816	50.13	67.1788	41.8906	76.9889	63.2402	77.8138	51.3885	59.8977
FBgn0000394	cv	X	5690002	5693084	+	protein_coding	16.4319	6.5994	5.52626	6.34186	20.7349	17.3035	20.7982	7.06557	14.6806	4.82329	12.0687	33.9359	1.74386	0	8.08087	7.07819	11.9213	24.4862	4.48355	6.92271	15.5855	7.76623	12.6176	7.26091	7.24737	17.0943	10.0019
FBgn0000395	cv-2	2R	21355015	21379464	-	protein_coding	0.557012	0.733267	0	3.17093	0	0.32343	6.47054	0	0.312352	7.13847	3.68766	0.25709	2.2421	0.967483	7.00342	0.643472	3.97378	8.93026	19.7804	13.8454	16.1229	1.88272	0.213858	6.08979	5.14944	0.105521	1.25024
FBgn0000404	CycA	3L	11826719	11833578	-	protein_coding	504.374	493	480.564	381.04	459.623	430.809	458.946	397.354	417.927	432.167	213.549	535.776	526.395	511.073	483.236	393.483	419.101	459.765	432.794	413.214	529.907	513.748	359.496	538.244	639.294	437.277	570.677
FBgn0000405	CycB	2R	22803521	22806948	-	protein_coding	653.932	808.793	577.163	815.458	672.501	691.978	811.591	532.946	784.629	734.105	326.19	684.374	591.665	721.984	529.027	666.315	1110.54	795.658	635.081	694.659	913.632	797.568	721.771	556.045	798.355	621.2	799.811
FBgn0000406	Cyt-b5-r	2L	16788774	16790721	-	protein_coding	229.21	201.159	194.967	279.835	234.304	363.535	212.372	259.071	239.574	284.574	580.974	212.614	266.561	380.947	172.122	292.78	149.944	214.038	295.914	305.793	145.644	205.217	530.582	285.752	166.117	284.8	266.187
FBgn0000412	D1	3R	9238083	9240654	-	protein_coding	298.837	379.099	304.387	304.145	264.024	237.721	236.868	256.043	271.434	249.268	165.945	272.002	294.712	312.013	312.999	249.345	367.177	217.207	262.683	298.393	223.571	290.645	307.528	220.169	283.029	228.241	260.39
FBgn0000414	Dab	3L	16712126	16724575	+	protein_coding	1.94954	21.7536	2.87366	7.39884	16.5879	51.7488	7.62599	0	4.68528	2.89398	4.0229	2.05672	1.24561	29.992	24.7813	32.1736	57.7522	42.6348	32.176	32.2264	57.7738	50.5982	20.5304	0.468446	79.1489	10.9741	45.4632
FBgn0000416	Sap-r	3R	30883464	30889062	-	protein_coding	385.174	343.658	356.333	229.893	294.781	268.447	399.325	364.045	308.604	338.209	807.933	312.365	326.848	418.436	479.734	413.752	328.764	455.443	462.86	380.272	359.541	521.279	317.365	313.39	382.013	347.374	377.117
FBgn0000422	Ddc	2L	19116483	19120306	-	protein_coding	0.278506	1.22211	3.97891	1.58547	12.0953	5.98345	14.3276	10.0937	17.8041	0.385863	10.7277	1.79963	1.49473	7.98174	0.538724	5.14777	0	3.1688	14.7693	0	0	20.2393	25.2353	0.702669	0.953601	0.633124	5.79656
FBgn0000427	2001-12-01	X	7867161	7873222	-	protein_coding	277.392	493	726.372	185.764	508.004	514.9	189.263	294.735	673.744	656.354	35.2004	804.693	481.553	271.621	674.752	788.896	620.439	128.481	551.476	446.157	496.049	501.039	199.316	394.431	644.634	256.415	253.798
FBgn0000447	Dhod	3R	8651391	8652916	-	protein_coding	79.3742	65.7496	60.1257	44.9215	42.8521	42.0459	58.2349	92.8618	43.417	53.0562	41.2348	51.161	73.242	78.8499	54.1418	48.9038	124.247	63.6641	57.7586	53.472	60.461	67.5427	8.55433	69.7984	46.1543	69.327	40.8032
FBgn0000451	ect	3L	10190276	10201837	-	protein_coding	3.06357	0.244422	1.54735	25.1032	64.9692	15.2012	0.924363	0.672912	0.312352	43.4096	6.03436	15.1683	35.1262	4.1118	0.808087	0.643472	0	0	1.58243	51.5623	84.3766	0.941361	1.28315	8.43202	42.7213	4.00978	0.113658
FBgn0000454	Dip-B	3R	13782288	13785676	+	protein_coding	458.978	358.323	385.733	435.475	311.023	597.213	448.547	427.299	389.191	351.907	283.615	403.632	338.059	396.184	342.629	390.266	434.466	496.35	372.926	417.511	362.228	452.089	334.474	332.362	265.673	379.98	320.629
FBgn0000455	Dip-C	3R	12411809	12413759	-	protein_coding	49.8526	32.0193	73.6098	49.4137	82.5939	47.8676	63.3189	40.7112	65.2816	40.3227	140.466	22.1098	65.27	82.4779	68.6874	90.4078	36.0289	63.9522	52.2201	81.1629	29.0213	66.8366	77.4167	48.9526	42.1492	41.9972	53.0783
FBgn0000459	disco	X	16210598	16216750	-	protein_coding	2.22805	0	11.9367	3.69942	1.72791	0	0	0	5.30999	6.94554	3.01718	13.8829	0.498245	0	0.269362	1.93042	0	0	1.31869	4.77429	0.806146	0.706021	0.427716	0	2.47936	3.37666	0.681948
FBgn0000463	Dl	3R	19302731	19326217	-	protein_coding	75.7536	22.4868	34.2628	80.8587	43.8888	47.8676	50.3778	21.1967	34.6711	35.8853	39.5586	17.7392	24.6631	33.8619	68.9567	30.5649	24.3725	55.31	42.4618	29.6006	41.3822	62.3652	65.2267	75.4198	27.0823	34.9273	14.8892
FBgn0000464	Lar	2L	19586623	19732069	+	protein_coding	0.835518	4.64402	7.29467	1.05698	7.2572	14.3926	1.38654	0	0.312352	0.578795	1.00573	6.42726	3.73683	22.9777	0.269362	0.643472	50.3345	13.8275	0.527476	1.19357	8.33018	10.1196	7.27118	24.5934	2.47936	1.89937	1.3639
FBgn0000477	DNaseII	3R	18019375	18021161	+	protein_coding	32.8637	17.5984	19.8945	20.3468	15.8967	10.0263	4.85291	15.477	1.87411	22.3801	59.3378	16.4538	21.9228	25.3964	7.27278	10.2955	33.6446	9.79448	6.06598	1.19357	60.1922	2.82408	27.16	12.4138	5.91233	11.1852	12.5024
FBgn0000479	dnc	X	3176440	3343767	+	protein_coding	76.0321	30.5528	41.3364	28.2741	44.58	35.2539	33.046	37.683	7.1841	44.9531	90.8506	17.4821	24.9122	27.3314	34.209	2.25215	20.3987	25.9266	32.4398	40.5814	51.0559	19.2979	34.0034	42.1601	34.3296	23.3201	26.3686
FBgn0000489	Pka-C3	3L	15925805	15954797	-	protein_coding	23.116	32.997	34.2628	8.72006	24.5363	50.4551	4.85291	34.3185	27.487	17.9427	55.3149	17.7392	32.8841	18.1403	7.27278	4.5043	12.981	16.9963	33.231	19.3359	26.3341	43.3026	7.27118	12.648	18.4999	28.7016	16.4804
FBgn0000490	dpp	2L	2428372	2459823	+	protein_coding	0.278506	4.15518	0.663152	6.87035	16.9335	10.0263	1.38654	12.7853	0.312352	11.5759	19.7793	1.02836	7.72279	2.41871	0.269362	1.28694	0.529837	0	0.263738	8.355	1.07486	1.88272	9.83747	0	0.38144	0.949685	0.227316
FBgn0000492	Dr	3R	29556386	29565244	+	protein_coding	8.91219	0	0.221051	1.05698	0.345581	2.91087	1.61764	18.1686	0	0.192932	5.69911	3.34217	5.48069	8.94922	3.77107	5.79125	0.264918	7.4899	0.263738	3.58071	0	0	11.3345	0.468446	0.19072	0.105521	1.3639
FBgn0000499	dsh	X	11355881	11358724	+	protein_coding	1.39253	30.0639	15.6946	27.4814	20.3893	19.2441	14.3276	17.8322	14.9929	32.6055	9.38678	18.2534	15.9438	12.3354	12.9294	5.14777	16.6899	59.9192	26.9013	14.5616	19.6162	30.5942	36.5697	37.0072	24.2215	24.4808	23.5272
FBgn0000504	dsx	3R	7924323	7967408	-	protein_coding	2.50655	20.287	12.1578	15.8547	35.9404	3.55773	30.0418	16.1499	3.74823	13.5052	29.5013	4.62763	13.2035	7.49799	7.8115	46.9734	9.00723	5.18531	6.06598	31.749	5.10559	18.5919	23.0967	8.66625	14.1133	30.601	9.09264
FBgn0000520	dwg	X	2727698	2730042	+	protein_coding	34.2562	3.42191	19.0103	5.28489	10.3674	7.76232	16.8696	14.1311	13.4311	27.0104	23.4669	10.0265	8.22104	43.7786	16.9698	9.0086	33.3797	9.21834	29.5387	24.5876	26.8715	9.17827	11.1206	8.43202	34.9018	8.86373	40.2349
FBgn0000524	dx	X	6533999	6538575	+	protein_coding	87.7294	52.3064	49.7364	78.2163	54.2562	39.135	44.8316	33.6456	79.3375	67.3332	37.8823	45.505	86.4454	58.2909	28.0137	24.4519	37.6184	79.5082	27.9562	25.3037	33.5894	49.6568	37.639	27.6383	75.7159	85.9993	64.1031
FBgn0000533	ea	3R	15328729	15330408	+	protein_coding	23.116	88.2364	44.2101	54.6986	14.1688	18.4355	44.8316	57.5339	29.0488	70.4201	24.4727	29.3083	58.7929	39.1831	17.2392	8.0434	58.547	113.501	17.4067	30.3167	41.1134	28.2408	44.4825	37.4757	91.5457	43.8966	14.6619
FBgn0000535	eag	X	14955477	15009989	+	protein_coding	0.557012	16.6207	0.442101	0	0.345581	0.32343	0	3.0281	0.937057	0.385863	9.72202	3.85636	0.498245	0.483742	0.538724	0.321736	0.264918	0.864219	0.527476	0.477429	3.22458	0.470681	0.427716	0.702669	0.38144	0.527603	0.113658
FBgn0000536	eas	X	16278328	16285618	+	protein_coding	57.9292	102.902	63.4415	42.5433	105.057	61.9368	48.0669	110.358	85.2721	36.2712	68.0541	118.004	90.9296	51.5185	85.6572	69.4949	102.259	54.7339	73.8467	69.7046	49.1749	81.1924	70.787	47.5472	44.6285	56.6646	66.7172
FBgn0000541	E_bx_	3L	233926	246912	-	protein_coding	91.6285	131.744	124.009	170.438	137.541	113.2	114.621	82.4317	78.7127	86.2405	140.131	131.887	79.47	75.7056	89.967	126.12	108.617	80.9485	55.385	68.9884	101.306	90.1353	88.1096	56.9161	128.164	93.2802	86.9483
FBgn0000543	ecd	3L	2263581	2265857	-	protein_coding	6.12713	42.285	13.9262	21.668	15.5511	22.6401	7.3949	10.4301	34.3587	49.7764	39.8938	23.1381	28.6491	33.1363	10.2358	40.8605	12.4512	28.5192	15.2968	45.5944	37.3514	45.8914	27.3738	20.8458	9.34529	15.7226	22.6179
FBgn0000546	EcR	2R	6087873	6169087	-	protein_coding	25.9011	62.8165	37.7996	66.3253	27.9921	16.0098	41.1342	24.5613	24.3635	49.7764	17.0973	47.0475	38.3648	61.6771	18.0473	36.6779	56.1627	73.4586	18.7254	33.6587	44.8755	16.7092	27.3738	21.0801	16.0205	43.791	30.4603
FBgn0000547	ed	2L	4031377	4115749	+	protein_coding	56.5367	56.2171	62.5573	78.2163	68.4251	82.7981	59.3903	60.2256	68.7175	93.9578	54.6445	59.902	35.8736	111.502	61.4146	45.6865	81.5949	73.1706	56.1762	76.1499	93.2442	31.0649	70.787	46.1419	95.7415	60.0412	100.133
FBgn0000559	eEF2	2L	21677913	21682164	-	protein_coding	3798.82	4128.29	3591.85	3537.7	3833.88	3294.94	3825.94	3633.05	3984.36	3561.33	3995.41	3582.81	3245.57	3871.14	3852.69	3097.99	4309.69	4248.5	3168.81	3401.2	3347.92	3559.99	3754.07	3633.03	2925.08	3331.92	3647.17
FBgn0000562	egl	2R	23734904	23746829	-	protein_coding	29.8001	43.5072	48.4101	36.9942	21.426	46.7356	85.7347	46.7674	56.8481	43.7955	24.8079	21.5956	17.1894	35.0713	44.1754	39.2518	73.3824	84.1173	50.9015	54.6656	76.5839	38.8311	31.8649	22.9538	34.5204	40.6254	48.4183
FBgn0000565	Eip71CD	3L	15511052	15513202	+	protein_coding	91.0715	43.7516	106.325	111.247	81.9027	129.049	58.0038	157.125	35.2958	135.824	52.633	54.2461	138.263	53.6953	134.412	175.024	79.4755	42.3467	24.7914	130.338	51.5933	62.8359	56.6724	70.7353	124.35	94.5465	102.747
FBgn0000566	Eip55E	2R	18627918	18629395	+	protein_coding	127.556	138.099	67.6415	104.112	117.152	78.9169	78.8019	93.1983	119.006	92.8002	56.6559	73.2707	69.0069	104.004	109.9	55.6603	143.586	75.7632	112.352	143.706	81.9582	48.4801	86.6126	66.0508	138.463	132.006	120.818
FBgn0000567	Eip74EF	3L	17558672	17619325	-	protein_coding	5.84863	0.244422	2.65261	5.02064	4.83814	4.85145	3.92854	6.39266	2.18647	3.08691	8.04581	14.6541	1.24561	6.77238	18.586	1.60868	50.5994	0.576146	11.077	1.19357	14.2419	6.82487	1.92472	2.10801	4.768	11.9238	6.93313
FBgn0000568	Eip75B	3L	17950953	18064696	-	protein_coding	34.5347	6.11056	27.1892	9.24855	52.5283	43.1779	8.08818	27.5894	61.8457	31.8337	63.3607	24.1665	33.8806	23.4615	46.0609	55.0168	97.2251	32.2642	28.22	38.1943	66.3727	57.1877	53.4645	40.989	19.8349	35.0328	20.4584
FBgn0000578	ena	2R	19141632	19163705	+	protein_coding	37.0413	15.8874	61.0099	23.5177	85.7041	40.267	36.7434	52.4871	29.0488	36.85	50.2863	36.5068	37.3683	40.8762	23.7039	69.4949	23.0479	88.7265	40.6157	17.9036	39.2324	49.8921	20.1027	16.1614	72.4737	22.898	18.2989
FBgn0000579	Eno	2L	1724768	1729636	-	protein_coding	1119.04	1199.14	1286.96	1180.11	1173.25	1381.69	1362.51	1273.82	1359.36	1534.39	1445.23	1301.39	1113.33	1445.9	1294.55	1258.31	1257.04	1065.29	1244.32	1281.18	1071.64	1163.99	1303.47	1256.37	1322.84	1411.76	1272.4
FBgn0000581	E_Pc_	2R	11452043	11465270	+	protein_coding	54.0302	98.2577	59.2415	38.8439	45.2711	57.7322	31.1973	49.459	25.3005	14.084	17.7678	23.3952	60.7858	32.4107	52.2563	43.4343	36.0289	32.5523	27.6925	21.9617	47.0252	41.8906	26.7323	21.5485	24.2215	26.6967	36.9388
FBgn0000592	Est-6	3L	12188818	12190705	+	protein_coding	44.561	28.1086	40.4522	19.5541	63.5869	72.4483	74.8734	61.235	33.4217	24.3094	145.83	48.0759	44.5929	70.3844	84.041	75.9297	20.3987	55.5981	75.1654	42.7299	27.6777	62.1298	98.5886	23.8907	32.2317	66.478	60.5797
FBgn0000611	exd	X	15992468	15996509	+	protein_coding	42.8899	67.9494	51.9469	79.8018	76.0278	63.8774	90.8187	50.4684	71.2163	49.5835	40.5643	67.1006	61.035	64.8214	129.294	48.5821	81.33	121.855	79.6489	78.2983	131.671	78.839	55.817	62.0691	85.8241	93.0692	104.679
FBgn0000615	exu	2R	20667427	20671083	-	protein_coding	320.839	339.014	470.617	385.268	493.835	344.615	522.034	242.248	296.422	413.067	110.295	419.314	372.438	339.345	517.984	430.483	280.549	218.647	377.145	332.29	354.973	445.734	261.549	264.672	499.305	301.683	391.552
FBgn0000617	e_y_1	X	17842161	17843348	+	protein_coding	2.78506	9.53247	21.884	16.3831	12.4409	13.4223	11.7856	2.69165	3.43587	29.1327	22.4612	34.4501	8.22104	35.3131	28.8218	11.9042	22.5181	18.4367	57.2312	4.77429	18.8101	30.8296	37.639	3.0449	32.2317	15.5115	7.61508
FBgn0000618	e_y_2	X	11576118	11576620	-	protein_coding	35.3703	21.2647	15.0314	25.1032	29.0288	48.5145	33.2771	25.5706	87.4586	64.2463	3.01718	67.1006	52.8139	31.6851	45.5222	86.8687	58.547	32.8403	42.4618	86.4146	61.5358	20.2393	35.7143	40.2863	37.3812	36.5101	20.2311
FBgn0000629	E_z_	3L	10634575	10638130	-	protein_coding	36.7628	30.7972	16.3577	36.9942	21.7716	14.0692	24.4956	7.06557	17.4917	30.0974	23.8022	40.6203	37.8666	37.9737	31.7847	27.991	35.764	61.9357	25.3189	20.052	33.052	59.0704	35.2866	35.8361	11.0618	19.7324	71.3772
FBgn0000635	Fas2	X	4132887	4206093	-	protein_coding	39.8264	37.1522	25.6419	47.0355	81.5571	34.1219	33.046	45.758	44.0417	34.1489	196.452	50.3897	18.1859	69.9007	44.9835	25.0954	55.368	76.6274	22.6815	27.2134	48.9062	26.8288	55.6031	28.5752	28.4173	58.986	30.1194
FBgn0000636	Fas3	2L	18320102	18393441	+	protein_coding	23.9515	23.709	31.6102	25.8959	24.1907	9.21775	52.9198	30.9539	24.6758	4.63036	85.4867	7.45562	12.7052	30.9595	36.0945	16.4085	46.8906	34.2807	28.4837	96.2018	50.5185	31.3003	18.1779	37.0072	31.4688	30.7065	25.4594
FBgn0000644	Fcp3C	X	3173376	3174474	-	protein_coding	142.595	88.4808	435.691	185.235	259.531	105.115	6.47054	359.335	33.4217	11.9618	13.0744	171.993	71.9963	117.791	272.595	617.411	422.545	90.1669	389.277	303.406	439.35	17.4152	12.8315	682.525	121.298	382.407	11.7068
FBgn0000658	fj	2R	18232761	18236311	+	protein_coding	1.39253	0	0.442101	0	0	0	0	0	0	8.87486	9.72202	9.25525	0.498245	6.04677	0.538724	0.321736	0	0.288073	1.05495	0.238714	19.8849	0.470681	0.641574	0.234223	0.19072	2.21593	6.36485
FBgn0000659	fkh	3R	28580976	28585264	-	protein_coding	10.5832	5.37729	34.0418	7.39884	2.76465	14.0692	1.15545	0	10.9323	11.383	25.1432	1.54254	7.22455	7.01425	19.1247	4.5043	18.0145	12.9633	13.9781	13.8454	16.9291	32.7123	4.0633	2.57645	11.2525	2.63801	1.13658
FBgn0000662	fl_2_d	2R	13819624	13824553	-	protein_coding	114.466	87.5032	64.9889	80.066	59.0944	72.7717	105.608	56.1881	40.9181	69.2625	42.5757	59.1308	71.9963	68.2076	82.4248	69.4949	53.7784	118.398	50.6377	53.2333	77.39	90.8413	76.5612	59.4926	65.6077	46.6401	47.9637
FBgn0000667	Actn	X	2023822	2042311	-	protein_coding	77.4247	84.3257	45.5364	44.9215	27.9921	77.9466	98.9068	19.178	104.013	66.3685	63.0255	16.4538	18.6842	80.7848	51.4482	54.6951	84.2441	38.0256	53.8026	35.5684	81.6895	23.7694	117.408	56.6819	78.0046	64.8952	43.872
FBgn0000709	fliI	X	21339741	21345088	+	protein_coding	23.3945	18.8205	33.3786	39.6366	53.9106	15.8481	58.697	20.5238	16.5547	43.0238	106.942	41.1345	55.8034	40.1506	20.7409	23.165	71.7929	24.7743	15.2968	16.2326	42.7257	50.1275	25.0214	56.4477	28.9895	35.877	41.2578
FBgn0000711	flw	X	10385960	10409817	+	protein_coding	66.5629	73.3267	40.4522	85.6151	104.02	71.1546	81.3439	50.1319	37.1699	45.146	74.759	49.3613	54.0595	28.2989	56.8354	64.3472	50.0696	65.6807	86.2424	39.1491	47.2939	30.1236	57.9556	97.9051	62.9377	71.2264	67.5128
FBgn0000715	FMRFa	2R	9906294	9910457	+	protein_coding	0	0.977689	10.8315	0.792733	0.345581	1.77886	23.1091	14.8041	1.56176	0.385863	30.1718	8.74107	12.9544	8.46548	1.61617	0	23.8427	0.576146	0.791214	11.2196	16.6604	0.23534	4.27716	0.702669	0.19072	11.2907	0.113658
FBgn0000719	fog	X	22824317	22855194	-	protein_coding	27.2936	21.0203	26.084	10.834	23.1539	31.0493	5.54618	4.71038	13.7435	2.50811	17.7678	18.7676	17.9368	30.7176	7.54214	18.9824	29.141	27.3669	6.32971	30.3167	31.9771	10.5903	10.0513	37.9441	17.5463	8.23061	12.7297
FBgn0000721	for	2L	3622074	3656953	-	protein_coding	117.251	175.74	156.283	142.428	104.365	112.554	86.659	80.0765	97.4539	140.454	194.105	169.165	78.7226	149.234	76.4989	129.981	217.763	132.226	115.517	52.7559	130.327	140.027	120.83	145.218	118.056	136.438	99.678
FBgn0000723	FER	3R	9367603	9394546	-	protein_coding	3.62058	6.5994	7.07362	35.1445	3.45581	7.6006	8.31927	9.08431	18.4288	5.01623	36.5414	2.82799	10.214	17.1728	4.84852	6.43472	7.1528	2.59266	3.69233	0.477429	19.6162	4.70681	7.69889	17.0983	2.09792	10.13	7.8424
FBgn0000808	gd	X	11985154	11987764	-	protein_coding	0.278506	0.244422	0	1.84971	0.345581	0.64686	0.231091	0	0.312352	0.192932	0.335242	4.11345	2.49122	0.967483	1.88554	0.321736	0.529837	0.576146	0	0.954857	23.1095	2.3534	0.213858	0	1.14432	0	0.113658
FBgn0000810	fs_1_K10	X	2242138	2246041	+	protein_coding	11.6973	34.4635	44.6522	7.39884	10.0219	52.3956	0.924363	30.9539	12.1817	23.7306	25.1432	46.7904	31.8877	21.7684	42.2899	11.5825	13.5108	12.9633	16.6155	40.3427	15.5855	11.061	37.639	14.756	31.6595	45.5849	25.0047
FBgn0000826	png	X	1356488	1357601	-	protein_coding	49.5741	80.9038	55.7047	104.905	54.6018	47.3825	37.8989	77.3848	36.8576	41.4803	6.70484	29.5654	52.3157	100.135	35.0171	14.7998	64.905	42.9229	53.0114	60.156	18.8101	84.4872	51.326	72.8433	104.324	51.3885	60.0114
FBgn0000927	fs_1_Ya	X	2724286	2726577	+	protein_coding	215.285	210.936	170.209	173.08	144.798	103.821	147.436	114.395	62.4704	106.498	148.512	124.689	196.557	116.824	140.607	138.668	145.175	177.453	122.374	152.538	156.93	147.323	181.138	129.994	180.231	156.276	112.18
FBgn0000928	fs_1_Yb	X	2720468	2724158	+	protein_coding	1.39253	0	0.221051	7.13459	7.2572	6.95374	0	0	0	0	0	0	0	0	1.61617	0	0	0	0	0.238714	1.34358	0.23534	0	0.234223	0	0	0
FBgn0000964	tj	2L	19464267	19467758	+	protein_coding	79.9312	31.0416	56.3679	21.668	45.9623	51.7488	26.5754	20.5238	83.398	23.3447	24.4727	18.2534	36.3719	37.0062	22.3571	41.8257	72.0578	31.688	42.9893	57.2914	55.0866	34.3597	27.3738	42.8628	20.4071	44.2131	8.97898
FBgn0000996	dup	2R	15376619	15380988	-	protein_coding	80.7667	104.124	89.3044	117.589	66.006	73.5803	97.5203	39.0289	69.3422	40.1298	34.1947	91.5242	80.9647	95.539	89.967	92.6599	77.6211	71.154	64.8796	43.2073	55.0866	49.1861	63.5159	37.0072	121.489	63.9455	119.682
FBgn0001078	ftz-f1	3L	18750607	18801309	-	protein_coding	82.7163	75.0376	38.2417	17.9686	47.6902	32.1813	57.0794	76.039	71.841	53.0562	5.02863	75.8417	38.614	61.1933	56.2967	29.5997	57.7522	69.7137	87.2973	28.407	51.0559	23.0633	56.4586	42.3943	70.9479	60.1467	121.387
FBgn0001084	fy	2L	8401476	8403280	-	protein_coding	0	0	3.53681	1.05698	19.3525	0.64686	17.1007	0.336456	0.312352	4.63036	0.335242	8.74107	10.9614	1.93497	10.5051	0.965208	1.05967	0	1.31869	2.86457	4.03073	11.061	2.99401	5.38713	0.572161	1.68833	8.29703
FBgn0001085	fz	3L	14274343	14368639	+	protein_coding	56.2582	25.9088	28.2945	73.4599	17.6246	22.6401	54.3063	15.1405	14.0558	25.2741	13.4097	43.9624	52.0666	42.3274	50.6401	49.8691	34.9692	48.1082	31.6486	15.9939	24.4531	22.5927	45.7656	23.1881	58.9325	59.8302	29.3238
FBgn0001086	fzy	2L	16310956	16313097	+	protein_coding	46.232	37.641	12.5999	47.564	30.0656	18.4355	24.0334	58.5433	30.6105	39.3581	22.126	27.2516	46.0876	27.3314	45.7916	22.5215	17.4846	42.0587	26.1101	4.29686	21.2285	19.0626	47.9042	26.7014	41.3863	17.9385	11.3658
FBgn0001087	g	X	13727204	13736278	-	protein_coding	32.8637	7.82151	28.5155	59.9834	20.3893	36.2241	16.1764	19.5144	37.1699	23.3447	36.2061	16.968	15.1965	41.118	11.0439	51.4777	87.4231	21.6055	45.8904	29.1231	33.3207	33.4183	38.9222	59.961	18.8813	29.7568	43.9856
FBgn0001089	Gal	2L	6003574	6006827	-	protein_coding	5.01311	5.13287	10.6104	0.792733	6.56604	25.7127	17.5629	8.07494	22.8017	9.26072	3.35242	25.9661	7.97191	38.9412	35.0171	7.39992	16.4249	4.89724	8.70336	0.716143	0	8.23691	23.3105	23.8907	0.953601	10.13	1.02292
FBgn0001098	Gdh	3R	23935958	23943101	-	protein_coding	224.476	166.696	177.946	148.77	137.887	159.289	119.474	168.901	153.677	127.721	278.251	245.264	211.754	247.918	150.573	238.406	209.55	188.112	162.199	175.694	254.473	254.874	164.243	160.911	164.782	177.802	92.6312
FBgn0001099	gdl	3L	15509445	15511047	+	protein_coding	1.94954	11.7323	0.221051	0	20.7349	15.3629	0.231091	6.39266	0	1.15759	0	2.5709	0	0.241871	16.7005	0	8.21247	0.288073	0.263738	12.4131	0.268715	3.29476	0	20.8458	17.1648	11.3962	19.7765
FBgn0001104	Galphai	3L	6972750	6980044	-	protein_coding	118.365	147.875	113.399	89.843	130.63	123.227	95.2094	68.3005	162.735	70.8059	160.246	59.902	92.6735	87.0735	57.3742	138.025	62.5208	150.662	116.309	128.667	100.231	124.024	121.685	124.841	103.752	116.6	129.797
FBgn0001105	Gbeta13F	X	15860115	15866175	+	protein_coding	378.211	448.026	379.986	210.338	434.741	406.875	312.897	450.514	435.731	347.856	315.463	500.298	392.866	373.207	281.753	364.205	498.047	288.649	326.508	421.092	465.952	446.676	361.634	389.044	394.6	363.835	446.107
FBgn0001108	DCTN1-p150	3L	13929387	13934656	+	protein_coding	50.1311	31.286	80.2413	67.118	50.4548	48.0293	44.6005	66.9547	46.8528	56.529	23.1317	42.9341	35.1262	44.0205	24.512	36.0344	75.5018	52.1412	45.363	117.209	63.6855	62.8359	72.4979	28.5752	17.9277	15.617	65.5806
FBgn0001112	Gld	3R	7252063	7265703	-	protein_coding	0	2.93307	0.221051	0	0	0	0	0.336456	0	0	0.670484	0.25709	0.249122	0	7.8115	0	0.264918	0	2.90112	0.238714	2.41844	0	0.213858	0.234223	0.38144	4.53739	1.3639
FBgn0001114	Glt	2L	8672698	8676804	+	protein_coding	17.8244	11.7323	47.3048	32.7663	55.9841	60.8048	82.7305	42.3934	19.6782	29.7115	130.744	29.5654	70.9999	33.8619	42.0205	28.9562	24.6374	11.2348	4.21981	24.1101	63.4168	13.6497	56.8863	73.546	16.7834	31.2341	32.8471
FBgn0001120	gnu	3L	14802380	14803360	-	protein_coding	302.736	234.401	182.588	331.627	263.333	220.741	223.234	287.333	216.772	253.898	176.002	316.735	231.933	314.916	314.884	262.536	201.338	193.297	288.529	190.017	156.124	239.106	324.209	245.7	224.668	280.685	225.384
FBgn0001122	Galphao	2R	10437985	10465701	+	protein_coding	21.445	8.7992	15.4735	33.8233	42.1609	67.7586	57.7727	19.8509	40.9181	33.5701	13.0744	19.2818	21.6736	15.4797	21.2796	7.72166	19.339	32.8403	30.3299	59.4399	40.576	20.2393	23.3105	18.2694	41.7677	9.28581	76.8328
FBgn0001123	Galphas	2R	23942538	23946936	+	protein_coding	9.74771	16.6207	12.8209	33.0305	22.8084	28.1384	15.7142	17.1592	2.81117	18.9073	62.0198	21.5956	35.6245	22.0102	23.4345	16.7303	12.7161	17.8605	14.7693	32.2264	35.2017	31.5356	16.4671	21.3143	35.2832	15.0894	11.5931
FBgn0001124	Got1	2R	16138352	16141928	+	protein_coding	138.139	186.983	224.145	187.349	197.327	158.804	143.507	227.444	197.094	169.201	306.746	159.139	224.459	199.785	171.853	144.459	179.35	172.268	168.792	184.526	164.454	182.153	215.783	159.74	184.236	123.459	188.786
FBgn0001125	Got2	2L	1984512	1987758	-	protein_coding	287.697	306.261	269.682	337.704	346.618	269.255	169.621	363.709	436.044	369.464	370.107	331.647	350.017	302.58	252.123	288.919	264.389	285.48	402.992	338.019	250.443	369.014	351.155	339.389	250.797	261.269	273.347
FBgn0001128	Gpdh	2L	5943643	5948968	+	protein_coding	224.197	202.382	365.618	147.713	203.202	257.127	276.847	428.308	225.206	266.053	672.16	208.757	180.365	375.142	342.898	303.075	425.724	210.869	293.277	412.498	94.5878	219.337	192.472	185.036	82.3911	301.261	295.738
FBgn0001133	grau	2R	21009764	21011921	-	protein_coding	5.84863	33.2414	6.85257	9.24855	3.45581	42.8545	27.962	12.1124	6.87175	17.7497	21.4555	5.65599	9.46665	17.1728	9.69704	9.0086	16.6899	14.6917	10.8133	13.8454	9.40504	30.5942	7.91275	6.08979	11.4432	7.49196	32.7335
FBgn0001134	Grd	3L	17823333	17839767	+	protein_coding	9.4692	0.244422	0	0.528489	1.38232	0.64686	0.462181	4.03747	7.1841	0.192932	27.1546	0	0.498245	0.967483	0	0.321736	0.529837	0	0	0	0	0.470681	0.213858	12.1796	0	0.105521	0.909264
FBgn0001137	grk	2L	8431086	8433598	-	protein_coding	1.39253	0	5.74731	28.0099	1.38232	1.29372	7.16381	17.1592	3.12352	3.27984	0	1.79963	2.49122	1.93497	15.623	14.7998	3.97378	10.3706	0.527476	2.62586	1.61229	1.41204	2.35244	17.5667	9.53601	5.06499	0.454632
FBgn0001138	grn	3R	8147368	8181444	-	protein_coding	0.557012	1.71096	0.442101	0	0.691162	0.32343	0	0	0.312352	0.385863	0.670484	2.31381	0.249122	0.241871	4.04043	0	0	0	0.527476	0	7.25531	0	0.213858	0	0.19072	0.105521	5.34192
FBgn0001139	gro	3R	26041736	26049911	+	protein_coding	59.8788	114.878	111.631	103.848	92.6157	114.009	79.4952	47.1038	105.263	77.3656	22.126	76.0987	102.389	40.8762	88.6202	76.8949	89.8074	50.7009	89.9347	72.5691	76.8526	57.423	48.3319	83.1491	78.5767	96.3403	123.66
FBgn0001145	Gs2	X	11422832	11430197	+	protein_coding	76.5891	70.638	99.6938	37.2584	111.968	136.811	82.2683	75.0296	81.8363	166.307	261.824	66.5864	93.1717	107.874	101.819	73.6775	84.7739	55.8862	136.88	136.306	73.3593	59.7764	82.5492	66.5193	39.2884	95.1796	83.5386
FBgn0001149	GstD1	3R	12367817	12369268	-	protein_coding	962.238	1129.48	1601.07	1030.55	1181.54	1506.37	1659.69	1475.7	1198.81	1400.88	802.569	1179.27	1419	1265.23	1561.49	1524.71	1273.99	1639.71	1564.49	1633.52	1149.56	1190.59	1480.75	1424.78	1069.75	1503.04	1265.92
FBgn0001168	h	3L	8675759	8679253	+	protein_coding	8.91219	25.1755	39.7891	51.7919	15.5511	81.1809	98.9068	84.114	35.2958	33.1843	121.022	33.4217	51.8174	28.7826	44.9835	21.2346	80.2703	16.9963	34.5497	118.88	56.4302	34.8304	80.1968	42.1601	35.0925	39.0426	62.9665
FBgn0001169	H	3R	20621938	20628915	+	protein_coding	56.8152	29.5751	21.2208	42.0148	36.9772	76.8146	39.7476	24.2248	21.5523	27.5892	26.1489	40.6203	50.0736	64.5795	25.0507	37.3214	29.9358	76.0513	76.4841	24.5876	79.0023	108.257	68.4346	62.5375	49.9687	30.9175	56.2607
FBgn0001180	hb	3R	8690980	8697822	-	protein_coding	86.3369	54.995	47.7469	36.4657	23.4995	65.818	35.1258	28.9352	70.9039	64.0533	17.7678	115.691	139.259	79.0918	80.5393	37.3214	100.404	65.6807	68.3082	86.6533	65.8353	70.1314	34.2173	45.9077	117.293	49.5947	110.589
FBgn0001185	her	2L	16677185	16679691	+	protein_coding	15.0393	31.7749	13.263	10.5698	15.5511	9.54118	4.85291	18.1686	39.044	10.8042	44.5872	8.99816	8.22104	7.49799	50.3707	12.5477	14.0407	21.6055	9.23083	10.5034	9.40504	21.8866	8.55433	50.8264	56.0717	21.9483	32.5062
FBgn0001186	Hex-A	X	9585675	9589813	+	protein_coding	70.7405	141.032	171.756	70.289	109.204	144.25	59.1592	87.4785	99.0156	112.286	209.526	127.774	69.7542	78.608	101.819	67.5645	142.261	125.024	118.418	122.699	132.477	85.8992	128.529	82.2122	73.618	90.5367	80.1289
FBgn0001189	hfw	X	1669570	1673608	+	protein_coding	35.6488	13.1988	14.5893	8.72006	11.4042	50.7785	39.9787	40.3747	21.5523	4.43743	74.759	8.48398	32.635	9.43296	13.4681	15.4433	56.6925	20.1651	24.2639	18.8584	28.2151	49.4215	22.669	51.529	37.3812	56.7701	13.8663
FBgn0001197	His2Av	3R	26866929	26869220	+	protein_coding	564.532	928.56	834.466	1050.64	923.738	697.8	915.582	558.853	689.361	683.364	373.124	848.912	709.5	811.96	769.837	954.912	818.598	938.254	646.158	597.502	637.93	602.236	697.605	633.339	758.303	830.658	731.162
FBgn0001202	hook	2L	19030844	19033498	-	protein_coding	11.1402	35.4412	10.6104	24.0462	72.2264	22.1549	15.4831	39.7018	25.3005	18.9073	4.0229	11.312	26.407	21.7684	40.9431	13.1912	40.7974	4.3211	11.077	10.7421	19.6162	21.1806	42.1301	15.2245	79.9118	27.7519	14.5482
FBgn0001206	Hmr	X	10590920	10595855	-	protein_coding	9.74771	13.1988	3.31576	29.0669	77.4102	14.3926	11.5545	10.0937	11.2447	5.98088	0	5.3989	7.47367	13.5448	2.1549	1.28694	3.70886	3.74495	2.63738	1.671	7.52403	14.3558	5.98803	6.79246	12.2061	5.80363	15.5711
FBgn0001208	Hn	3L	7760453	7763166	+	protein_coding	92.1855	106.079	81.1255	68.7035	22.8084	95.4118	32.8149	89.8337	131.813	68.1049	157.229	66.5864	103.884	96.7483	79.1925	60.8081	84.2441	35.1449	54.3301	101.454	41.6509	64.7186	49.6151	47.5472	25.3658	88.7428	85.2435
FBgn0001215	Hrb98DE	3R	28599834	28605777	+	protein_coding	364.564	259.576	251.998	263.98	284.759	188.074	349.871	221.388	183.663	281.873	239.028	360.698	195.81	209.218	346.939	310.797	332.473	283.176	339.958	334.439	298.543	300.059	316.938	264.203	263.766	237.316	293.578
FBgn0001216	Hsc70-1	3L	13974061	13977761	+	protein_coding	12.8113	15.643	19.6735	23.2535	52.5283	22.3167	12.2478	66.6182	13.4311	9.83952	49.9511	20.8243	24.1649	23.4615	11.3132	47.6169	11.6564	18.7247	11.3407	36.0459	38.695	52.4809	25.663	16.3956	13.9226	10.6576	38.7574
FBgn0001217	Hsc70-2	3R	13044759	13047388	+	protein_coding	0	0	0	0	0	0	0	2.35519	0.312352	0	0	0.25709	1.49473	0.967483	0	0	0.529837	0	0	0.238714	7.52403	2.58874	2.78016	0	0	0.316562	0
FBgn0001218	Hsc70-3	X	11801696	11807117	-	protein_coding	469.283	439.716	353.018	399.537	373.573	402.185	339.472	390.962	398.561	348.628	756.641	391.292	372.936	312.497	387.074	348.762	559.773	425.196	439.388	397.937	346.643	389.488	386.869	331.425	453.533	360.036	476.795
FBgn0001220	Hsc70-5	2R	14252598	14256192	-	protein_coding	178.801	218.513	216.408	92.4855	204.238	146.999	189.494	151.069	132.75	91.2567	157.564	180.992	218.729	84.6548	193.671	114.216	130.87	126.464	137.144	181.9	125.759	133.203	157.186	151.542	104.324	142.136	110.362
FBgn0001222	Hsf	2R	18130303	18134634	-	protein_coding	46.232	141.276	41.3364	73.4599	83.9762	116.111	103.76	49.459	137.747	129.071	65.7074	65.8151	97.1577	89.7341	50.3707	96.199	136.168	104.571	100.484	67.0787	115.548	84.9578	89.6066	76.8251	95.5508	107.631	136.844
FBgn0001224	Hsp23	3L	9381882	9382765	+	protein_coding	4.17759	0.488844	14.1472	22.9893	16.9335	9.21775	14.7898	4.03747	25.9252	35.6924	38.8881	16.4538	1.49473	16.931	8.88895	1.28694	18.8092	6.62568	4.21981	33.6587	6.9866	16.7092	14.5424	8.1978	3.43296	3.90426	1.70487
FBgn0001225	Hsp26	3L	9376418	9377427	-	protein_coding	1884.37	1207.93	1458.49	1033.2	1348.46	1725.34	937.997	2218.25	1549.89	2094.85	653.051	1854.39	1632	1595.62	1792.34	1590.34	1316.38	1852.89	1794.21	1367.36	938.085	1493.47	1333.41	1841.93	1921.51	1584.71	1388.79
FBgn0001226	Hsp27	3L	9384063	9385694	+	protein_coding	73.5256	41.0629	93.2833	40.9579	110.586	76.1677	60.5458	102.955	80.5869	84.1182	21.4555	42.677	78.7226	103.279	67.3406	55.0168	162.66	72.3063	77.0115	61.1109	44.8755	72.2495	50.8982	50.1237	43.6749	84.2054	63.8758
FBgn0001229	Hsp67Bc	3L	9371511	9372497	-	protein_coding	0	0	0	0	8.29395	0	0	0.672912	0	0	0.335242	0.514181	1.49473	1.20935	29.3605	0	0	0	0	3.10329	6.18045	0	0.213858	0	0.19072	0.844165	0
FBgn0001230	Hsp68	3R	24055080	24057310	-	protein_coding	1.39253	12.2211	0.884202	0.264244	2.07349	4.20459	1.15545	0	0.624704	1.73639	6.03436	0	0	2.90245	0.808087	0.321736	0.264918	4.89724	5.01102	9.54857	13.9732	0	0.213858	12.648	0	0.105521	0.113658
FBgn0001233	Hsp83	3L	3192969	3197059	+	protein_coding	1154.41	1281.51	1595.32	1199.93	1657.41	1387.03	1324.15	1314.53	1543.33	1579.53	1166.31	1437.91	1301.66	1201.61	1389.1	1235.47	1704.49	1631.07	1301.55	1366.4	1526.3	1522.65	1154.19	1541.89	1422.01	1540.5	1434.25
FBgn0001235	hth	3R	10507561	10639568	-	protein_coding	30.9142	29.0862	41.9996	31.1808	24.5363	36.5476	17.5629	17.4957	37.1699	55.7573	144.825	41.1345	23.6666	35.3131	12.9294	44.7213	24.6374	34.2807	14.2419	26.0199	67.7163	28.4762	33.5757	16.1614	52.0666	55.5038	31.1423
FBgn0001247	Ide	3L	20371672	20375896	-	protein_coding	8.35518	18.3317	18.1261	19.5541	19.6981	6.30688	14.7898	18.1686	44.9787	3.6657	34.8652	23.1381	25.9087	7.01425	25.5894	2.89562	30.4656	13.8275	45.0992	26.9747	42.457	16.2385	4.70488	16.1614	27.273	15.617	39.8939
FBgn0001248	Idh	3L	8356404	8360906	-	protein_coding	427.228	444.848	541.132	506.292	438.888	525.897	371.132	549.769	442.291	327.598	1318.51	509.296	467.603	514.217	554.617	598.429	493.808	471.576	490.289	563.604	395.549	411.375	585.757	544.568	384.492	509.981	492.821
FBgn0001250	if	X	16752189	16783434	-	protein_coding	6.96265	8.7992	13.7051	7.13459	19.007	38.8116	3.23527	19.8509	14.9929	4.63036	7.37532	49.1043	6.47718	21.5265	7.8115	6.11298	15.1004	18.7247	6.06598	29.3619	2.95587	4.70681	2.5663	13.5849	5.72161	30.9175	7.50142
FBgn0001253	ImpE1	3L	8372405	8391171	+	protein_coding	1.67104	0.488844	0	0.264244	3.11023	0.161715	0	0	0.312352	13.3123	0	0	9.96489	0	0	0.965208	0.529837	0	0.791214	0.477429	38.695	0	0.641574	0	29.7523	0.949685	0
FBgn0001254	ImpE2	3L	3510974	3512681	-	protein_coding	0.557012	0.733267	0.442101	36.4657	33.8669	3.88116	0.462181	0.336456	0.624704	27.7822	0.670484	25.709	41.3543	33.62	1.61617	0.321736	1.32459	0.864219	1.05495	36.5233	23.1095	0.470681	0.641574	0.702669	17.3555	55.3983	0.56829
FBgn0001256	ImpL1	3L	13382765	13383999	+	protein_coding	1.39253	0.244422	1.7684	19.0256	30.7567	21.5081	1.61764	1.68228	1.87411	14.4699	1.00573	22.1098	46.0876	87.7991	1.34681	0.965208	1.85443	1.15229	1.58243	125.086	105.336	2.11806	1.92472	0.234223	70.7572	60.3578	1.25024
FBgn0001257	ImpL2	3L	4224006	4236147	-	protein_coding	192.169	128.566	101.241	74.2526	192.143	132.283	161.301	146.358	117.132	167.658	167.956	103.607	129.294	86.8316	116.634	110.034	146.5	68.8495	237.892	151.822	152.899	125.907	60.9496	181.991	148.952	127.152	133.775
FBgn0001258	ImpL3	3L	6259105	6262694	-	protein_coding	15.5963	39.5964	57.2521	13.7407	25.2274	28.3001	25.42	1.68228	24.0511	11.9618	23.8022	28.537	14.2	32.4107	25.0507	29.5997	42.122	50.7009	23.7364	25.7811	27.6777	6.82487	10.479	21.0801	28.0359	17.5164	27.1642
FBgn0001276	ix	2R	11359437	11360163	-	protein_coding	73.8041	26.3976	64.5468	22.725	11.7498	20.8612	46.6803	70.9922	44.9787	61.3523	11.7335	18.7676	76.4805	34.1038	18.8554	26.7041	52.9837	36.8733	18.4617	31.5103	26.0654	46.8327	41.7023	34.4308	37.7626	17.6219	80.2425
FBgn0001280	janA	3R	30038622	30039533	-	protein_coding	24.5085	57.4392	99.6938	73.4599	56.3297	63.2305	47.3736	16.4863	50.2887	19.4861	80.1228	52.1893	59.5402	80.543	23.1652	70.7819	68.8788	79.7962	97.3194	27.9296	41.3822	62.1298	77.8444	32.7912	35.2832	62.7848	47.7363
FBgn0001285	Jon44E	2R	8691448	8692844	+	protein_coding	62.1068	177.939	259.071	15.3262	167.607	98.9696	62.1634	47.7767	20.3029	125.02	247.409	189.733	187.838	107.633	159.462	9.65208	93.7811	73.4586	235.254	37.7169	3.76201	58.5997	50.6844	82.9149	31.2781	231.301	87.6303
FBgn0001291	Jra	2R	10096480	10098556	+	protein_coding	11.4187	33.9747	43.1049	40.4294	24.1907	36.0624	11.7856	42.7299	11.8694	14.084	14.4154	37.5352	4.98245	33.3782	8.35023	30.8866	20.3987	26.2146	25.5826	8.355	19.6162	9.88429	11.7622	24.125	14.6855	38.9371	21.7087
FBgn0001296	kar	3R	12682186	12689367	-	protein_coding	60.7143	43.2627	78.4729	26.4244	99.1818	57.7322	56.6172	120.115	42.1675	60.7735	65.3722	85.354	95.9121	66.0307	23.1652	44.0778	55.103	111.196	81.4951	128.667	44.338	38.1251	110.351	103.526	54.7367	143.086	60.3524
FBgn0001297	kay	3R	29765995	29794113	+	protein_coding	11.9758	41.0629	31.6102	24.839	21.7716	27.9767	39.5165	4.37393	53.7246	27.7822	100.237	34.193	34.3789	55.1465	23.1652	70.1384	101.199	14.9798	37.9783	45.8331	62.8794	17.8859	40.4192	26.7014	18.6906	27.2243	16.3667
FBgn0001301	kel	2L	18129884	18138083	-	protein_coding	33.9777	40.3297	26.305	11.0983	29.0288	15.5246	10.3991	11.4395	6.87175	33.3772	5.69911	36.2497	8.22104	17.1728	19.9328	32.1736	47.4204	39.466	31.1211	10.2647	27.6777	18.8272	24.5937	32.557	44.6285	7.703	14.2072
FBgn0001308	Khc	2R	16266960	16271971	-	protein_coding	107.782	150.564	84.2202	93.014	107.821	48.5145	82.4994	128.526	100.265	64.8251	100.237	107.721	90.4314	58.2909	68.9567	106.495	107.292	76.6274	78.594	113.867	49.7123	90.1353	101.155	80.8069	93.0714	63.3124	90.5854
FBgn0001311	kkv	3R	5378093	5392866	-	protein_coding	0.278506	0.733267	1.7684	4.22791	4.49255	0	0.231091	0.336456	0	9.83952	0	0	16.9403	0.241871	0	0.643472	0.264918	0	0	2.38714	19.0788	0	1.49701	0	11.8247	5.48707	0.113658
FBgn0001316	klar	3L	434083	540614	-	protein_coding	84.1088	73.3267	48.8522	65.2683	64.6237	88.9432	51.5332	58.5433	59.0346	81.4172	50.2863	70.1857	65.27	106.423	74.344	66.2776	127.956	78.0678	117.891	97.1567	93.2442	74.6029	138.58	93.6891	78.7674	79.246	79.5606
FBgn0001320	kni	3L	20692330	20695378	-	protein_coding	3.34207	7.82151	0	0.264244	0.345581	3.55773	0.231091	0.336456	3.43587	0.385863	11.063	0	0	1.20935	1.34681	0	1.32459	0	0.527476	1.19357	0.268715	1.88272	0	14.756	4.57728	13.8232	0.56829
FBgn0001323	knrl	3L	20597141	20620659	-	protein_coding	0.557012	13.1988	5.74731	2.64244	7.2572	0.32343	3.46636	0.336456	8.12116	0.385863	1.34097	0	4.73332	0.967483	0.269362	0.321736	5.03345	4.03302	0	0.477429	0.806146	1.41204	0	0.234223	1.52576	6.43676	5.11461
FBgn0001324	kto	3L	19836614	19844944	+	protein_coding	1.39253	9.53247	57.4731	23.782	7.60278	4.04287	19.4116	56.5246	15.6176	45.7248	8.38105	14.6541	22.421	5.07929	35.2865	7.39992	33.3797	9.79448	4.48355	28.6457	20.1537	41.1845	20.5304	25.7645	26.1287	18.044	16.0258
FBgn0001330	kz	X	2237858	2242035	-	protein_coding	5.84863	10.0213	11.0525	11.891	1.03674	2.58744	0.693272	0.336456	12.8064	0	0	2.05672	1.49473	0.967483	0.269362	1.60868	6.09312	0.288073	4.21981	0.716143	7.79275	0.706021	3.84945	0	0.38144	1.47729	0.454632
FBgn0001341	l_1_1Bi	X	629773	633633	+	protein_coding	15.5963	16.6207	34.4839	24.3105	3.11023	28.4618	74.1801	18.8415	16.2423	6.94554	1.67621	8.22689	20.6772	22.7359	15.8924	13.1912	32.3201	37.7376	9.75831	32.2264	34.1268	21.6513	7.69889	3.98179	13.1597	16.4612	32.2789
FBgn0001404	egh	X	2588503	2599111	+	protein_coding	83.8303	86.7699	98.5885	110.454	85.7041	89.9135	119.705	87.4785	82.461	61.5452	163.263	140.886	88.9367	74.9799	88.0815	125.477	112.59	92.7595	115.254	94.2921	119.847	225.221	108.854	90.1758	100.7	69.9602	78.9923
FBgn0001491	l_1_10Bb	X	11324294	11325308	-	protein_coding	67.677	129.544	36.2523	68.4393	82.5939	80.6958	36.5123	83.1046	65.9063	44.7602	59.6731	70.6998	92.1752	66.2726	95.0849	143.494	95.1057	79.2201	85.9786	58.9624	66.6414	94.8421	100.086	55.2766	60.8397	38.6205	37.8481
FBgn0001565	Hlc	X	21385518	21387946	-	protein_coding	100.819	109.012	106.767	96.1849	114.733	82.4746	68.4029	60.8985	59.6593	96.8517	69.3951	153.483	94.9156	101.828	126.87	124.19	66.7594	96.2164	104.177	103.125	110.173	113.669	102.438	73.0775	95.1694	89.2704	91.04
FBgn0001612	Grip91	X	13736570	13744683	-	protein_coding	11.1402	39.8408	12.8209	2.3782	23.8451	16.9801	23.3402	44.0757	21.5523	25.0811	39.8938	27.2516	5.97894	24.9127	38.5188	24.7737	19.339	16.1321	4.74729	2.38714	31.9771	11.061	8.12661	11.2427	12.2061	53.1824	50.4641
FBgn0001624	dlg1	X	11369665	11409776	+	protein_coding	33.1422	75.282	21.663	28.5384	49.7637	72.7717	45.5249	89.4972	45.2911	54.9855	65.037	48.333	36.8701	39.9087	32.5928	70.4601	34.1745	83.5412	36.1321	40.5814	50.7872	45.4207	65.2267	36.773	66.5613	17.1999	45.5768
FBgn0001941	ifc	2L	5986348	5988854	+	protein_coding	119.201	104.857	72.5046	92.7497	114.042	107.702	149.747	107.329	152.74	77.3656	108.954	155.025	70.2525	88.5247	98.5866	127.086	116.564	116.67	94.9457	163.281	55.0866	62.6005	60.5219	139.831	116.149	75.6583	102.178
FBgn0001942	eIF4A	2L	5981764	5985909	+	protein_coding	1749.85	1797.97	1422.68	1490.87	1708.9	1571.38	1690.43	1353.23	1546.77	1734.26	2068.44	1674.17	1444.66	1525.72	1548.56	1659.19	1605.14	1685.52	1767.57	1503.42	1546.19	1723.87	1676.43	1518.7	1498.3	1667.65	1489.71
FBgn0001961	Arpc1	2L	13827941	13829741	-	protein_coding	40.9404	86.281	36.0312	76.8951	82.2483	32.5047	60.5458	26.58	121.193	56.9149	130.744	116.719	121.572	54.9047	61.4146	128.694	141.731	42.0587	77.8027	148.958	54.0118	71.0728	96.0223	90.6442	144.375	64.6841	44.3266
FBgn0001965	Sos	2L	13813816	13819824	+	protein_coding	27.2936	13.4432	32.4944	61.0404	28.3376	37.1944	82.7305	35.3279	51.8505	48.6188	14.0802	17.4821	5.48069	30.7176	18.3166	11.5825	13.7758	26.5027	26.3738	3.58071	33.8581	8.94293	26.0907	17.0983	20.7885	19.7324	7.95606
FBgn0001974	l_2_35Bd	2L	15009939	15011764	+	protein_coding	42.3329	27.1309	17.684	26.6887	13.8232	28.947	8.55036	27.2529	18.1164	12.7335	26.1489	44.4766	18.1859	40.8762	31.5154	56.6255	7.94755	43.499	47.7366	26.4973	24.1844	28.7115	47.0488	23.4223	19.4535	19.9434	21.3677
FBgn0001977	CIAPIN1	2L	15036293	15038861	-	protein_coding	5.29161	32.5082	34.0418	53.9058	13.8232	9.21775	8.78145	28.9352	33.734	26.2387	21.4555	18.7676	30.642	13.7866	6.19533	37.3214	4.50361	2.30458	15.0331	8.355	19.0788	7.06021	20.3165	2.57645	22.6957	22.4759	36.3705
FBgn0001978	stc	2L	15113480	15118069	+	protein_coding	62.6638	36.4189	68.7467	142.428	70.4985	64.2008	58.9281	47.7767	23.7388	110.936	19.444	65.8151	83.456	118.275	46.869	44.3995	65.1699	73.1706	51.9564	47.9816	112.054	72.0141	64.1574	62.7717	61.9841	66.0559	122.41
FBgn0001981	esg	2L	15333866	15336138	+	protein_coding	22.002	0	1.98945	5.81337	5.18372	0.97029	0.462181	0	0	0.771727	2.01145	0	0.747367	0	2.1549	0	0	3.1688	0.791214	1.43229	1.61229	2.82408	0	0	4.768	0	0.56829
FBgn0001986	Mtr4	2L	15752263	15755900	+	protein_coding	35.6488	16.8651	30.9471	10.0413	14.5144	15.5246	35.588	42.3934	39.044	16.2063	15.7564	37.2781	5.97894	24.429	8.61959	21.5563	59.8716	57.9027	19.7804	1.671	28.2151	14.1204	18.3918	21.3143	28.2266	3.27114	20.0038
FBgn0001987	Gli	2L	15756002	15762758	-	protein_coding	16.7104	12.9544	36.0312	13.4765	9.67627	3.55773	17.3318	19.178	14.6806	7.71727	9.72202	15.1683	2.98947	6.53051	4.3098	19.3042	13.2459	5.76146	15.0331	9.78728	6.18045	1.1767	20.3165	5.85557	10.6803	12.0293	14.7755
FBgn0001989	ND-B17	2L	15749319	15751078	-	protein_coding	265.138	209.714	272.334	266.094	281.994	226.563	177.94	306.511	211.15	288.626	337.924	218.784	277.522	275.249	231.652	226.824	178.29	218.071	229.188	310.806	237.276	171.798	255.774	232.349	109.092	252.511	280.621
FBgn0001990	wek	2L	15766133	15768349	-	protein_coding	20.3309	56.9504	10.1683	24.5747	2.41907	45.2802	26.1133	17.1592	7.8088	7.52434	9.05153	32.9076	17.4386	25.8802	14.0068	18.9824	23.3128	24.7743	8.43962	18.8584	20.9598	20.2393	50.0428	22.9538	11.2525	17.9385	23.0726
FBgn0001991	Ca-alpha1D	2L	16165831	16190540	+	protein_coding	11.9758	4.3996	1.10525	0.264244	1.72791	10.9966	0.462181	0.672912	0.937057	0	9.38678	3.34217	2.98947	14.0285	1.88554	1.28694	2.9141	8.64219	12.6594	10.2647	16.1229	2.11806	12.8315	1.40534	1.33504	0.422082	3.29608
FBgn0001994	crp	2L	16263556	16287730	-	protein_coding	42.0544	92.1472	49.5153	80.5945	122.336	54.8214	50.84	31.2904	67.7804	61.9311	70.4008	53.4748	65.27	118.759	87.8121	45.043	73.9122	109.18	70.4181	60.6334	58.5799	58.129	106.074	47.5472	124.159	54.3431	83.8796
FBgn0001995	mRpL4	2L	16328059	16329132	-	protein_coding	47.0675	49.8621	34.4839	73.9884	71.5353	40.5905	76.491	49.1225	26.8623	68.2978	49.2806	31.1079	97.4068	149.96	25.5894	72.0688	63.5804	87.8623	73.0555	90.234	29.0213	39.5372	68.4346	72.1406	68.4685	55.5038	65.808
FBgn0002021	l_2_37Bb	2L	19049843	19051612	-	protein_coding	10.5832	23.2201	29.1787	54.9628	11.4042	35.2539	12.9411	16.4863	18.1164	31.4479	33.8594	15.4254	51.0701	38.9412	27.2056	58.5559	8.21247	64.5284	22.154	4.29686	24.9905	63.7772	30.7956	29.7463	24.9843	11.8183	7.95606
FBgn0002022	Catsup	2L	19041862	19043614	+	protein_coding	67.1199	18.8205	26.5261	70.289	34.5581	12.6138	13.4033	26.58	40.2934	18.9073	19.7793	28.537	30.8912	24.9127	84.5797	15.1216	17.4846	2.88073	20.8353	26.736	21.4972	60.4825	26.0907	38.1783	12.2061	42.1027	51.3734
FBgn0002023	Lim3	2L	19079256	19108427	-	protein_coding	1.94954	0.244422	0	1.32122	0	0.161715	1.15545	9.08431	8.12116	0.192932	1.00573	1.54254	0	1.20935	0	2.89562	0	8.93026	0.527476	0.477429	0.806146	0	0.213858	0.468446	0.572161	0.316562	0.113658
FBgn0002031	l_2_37Cc	2L	19121345	19123869	-	protein_coding	271.543	223.891	217.293	213.509	317.589	378.09	236.868	180.34	377.321	288.626	273.893	268.145	245.884	362.564	346.13	155.398	196.04	264.163	294.595	218.185	175.471	234.634	190.12	233.286	245.648	260.108	187.536
FBgn0002036	CG10561	2L	19114401	19116570	+	protein_coding	0.835518	8.55478	4.86311	0	7.94836	13.5841	29.5796	0.336456	6.5594	16.0133	9.38678	1.54254	0.747367	11.1261	0.808087	2.57389	3.17902	0.288073	18.4617	0.477429	2.14972	1.88272	22.4551	17.8009	16.0205	4.95947	5.6829
FBgn0002044	swm	2L	19493251	19497978	+	protein_coding	99.7051	30.7972	87.315	70.289	41.8153	40.4287	32.5838	11.4395	61.221	24.6953	93.8678	48.8472	52.0666	47.8904	27.2056	36.6779	52.7188	92.1834	59.6048	30.7941	80.6146	44.95	35.2866	35.1334	79.9118	43.1579	51.6007
FBgn0002121	l_2_gl	2L	9839	21376	-	protein_coding	47.903	135.165	30.726	86.1436	85.3585	80.2106	53.1509	69.6464	74.6522	80.4525	49.6158	47.8188	104.88	114.647	77.5763	84.9383	52.4539	104.859	34.5497	71.6143	65.0291	62.8359	92.3867	75.1855	86.3962	60.1467	77.6284
FBgn0002183	dre4	3L	1871574	1876312	-	protein_coding	126.442	195.782	122.241	146.391	116.461	150.071	177.016	155.779	116.195	84.697	101.914	98.2085	78.7226	108.6	141.685	130.946	176.701	106.587	123.429	164.235	199.387	114.375	109.495	157.866	187.478	123.248	168.1
FBgn0002283	l_3_73Ah	3L	16588475	16590132	+	protein_coding	12.8113	34.4635	15.2525	19.5541	19.6981	23.7721	38.5922	17.8322	44.6664	30.4832	59.3378	38.5636	14.2	3.38619	30.9767	30.8866	21.4584	54.4458	12.9232	4.29686	23.9157	25.1814	45.5518	38.4125	15.4483	37.0377	35.9159
FBgn0002284	Prosbeta6	3L	16609400	16610418	-	protein_coding	339.777	346.102	393.028	305.731	249.164	405.419	311.048	394.999	304.231	382.391	294.343	337.817	411.799	341.038	295.49	367.744	327.174	264.739	271.914	397.221	283.763	315.827	375.321	426.52	244.313	328.802	357.454
FBgn0002306	sas	3R	7162808	7183702	+	protein_coding	18.6599	0	0.221051	0	0.345581	9.54118	0.462181	1.00937	0	0.192932	5.36387	0.25709	0.498245	0	1.88554	0.321736	6.62296	0.288073	0	0.477429	1.88101	8.70759	0.213858	0.234223	7.24737	5.80363	0.340974
FBgn0002354	l_3_87Df	3R	13030913	13031598	+	protein_coding	17.5459	7.82151	27.1892	29.0669	26.9553	45.927	70.0205	77.7213	17.4917	39.551	46.2634	30.3367	36.3719	13.5448	15.0843	74.321	11.9213	16.4202	36.1321	29.1231	33.5894	15.7678	11.5483	33.9623	30.3245	42.4193	44.6676
FBgn0002413	dco	3R	31054085	31061210	-	protein_coding	184.649	204.093	73.3888	173.08	176.938	152.174	149.054	95.5534	142.745	193.318	39.5586	238.066	160.933	163.747	179.665	226.18	177.76	169.675	158.77	132.248	190.519	155.56	190.548	156.929	185.571	169.572	161.735
FBgn0002431	hyd	3R	9714623	9725615	-	protein_coding	57.9292	58.9058	18.1261	40.4294	22.1172	5.49831	9.24363	37.3466	7.1841	11.9618	17.4326	8.48398	9.46665	36.0387	22.0877	22.1998	41.8571	24.7743	59.6048	4.77429	16.1229	40.9492	17.3225	3.27912	26.1287	21.2096	24.3228
FBgn0002441	l_3_mbt	3R	27266326	27273273	-	protein_coding	2.22805	18.5761	7.29467	4.7564	12.7865	18.4355	32.1216	13.4582	0.937057	0.964659	0.335242	12.8545	27.9017	22.0102	17.5085	2.57389	2.64918	35.433	0.791214	14.5616	1.61229	13.4144	10.479	19.2063	10.6803	7.49196	10.0019
FBgn0002466	sti	3L	12507998	12514815	-	protein_coding	47.346	41.7962	26.7471	68.9678	15.8967	18.1121	38.8232	22.2061	7.1841	36.2712	18.7736	53.2177	33.3824	28.7826	14.2762	14.7998	36.0289	5.47339	16.6155	7.40014	27.9464	15.5325	61.5911	48.7184	45.7728	13.6122	50.9188
FBgn0002521	pho	4	1172469	1181628	-	protein_coding	38.7123	58.4169	26.9682	45.7143	29.0288	25.2275	27.4998	69.3099	39.3564	32.0267	46.5986	70.6998	31.1403	34.8294	63.3001	26.7041	40.7974	73.1706	59.6048	59.6786	53.7431	58.5997	21.172	47.5472	31.6595	46.9567	25.2321
FBgn0002524	lace	2L	15499127	15505018	+	protein_coding	42.0544	33.7303	74.0519	65.2683	79.4836	40.9139	82.2683	46.4309	18.7411	47.2683	57.3264	71.214	24.6631	22.2521	69.2261	12.8694	84.509	49.8366	44.8355	34.1361	33.8581	58.5997	21.8135	48.9526	27.4637	59.0915	65.0123
FBgn0002525	Lam	2L	5542480	5546642	+	protein_coding	123.935	70.638	29.1787	78.4805	157.239	121.61	119.474	45.4215	67.7804	63.6675	47.9396	52.4464	87.1928	100.135	39.8656	55.0168	176.436	60.4953	35.3409	77.5821	96.7375	85.8992	104.577	97.6709	145.71	54.8707	97.8595
FBgn0002526	LanA	3L	6203831	6218022	-	protein_coding	34.5347	4.3996	2.21051	19.8183	33.8669	20.6995	29.5796	31.9633	4.06058	19.872	39.2233	17.2251	13.2035	10.1586	12.3907	15.7651	28.8761	63.6641	7.64841	53.9494	41.6509	2.3534	21.172	6.79246	38.144	18.5716	23.6409
FBgn0002542	lds	3R	7920431	7924491	+	protein_coding	19.4954	6.11056	4.64206	17.4401	22.8084	23.7721	16.6385	25.5706	20.9276	11.19	1.00573	16.7109	8.71928	12.3354	4.04043	20.9128	10.0669	24.1981	18.7254	5.96786	5.91174	7.06021	18.6057	31.1516	9.34529	10.5521	4.20534
FBgn0002552	lin	2R	8914524	8918234	+	protein_coding	1.39253	1.22211	0	0.792733	0	1.45543	0.231091	0	0.937057	0.385863	0.335242	5.3989	0.747367	1.93497	0	0	0.264918	0.576146	0.527476	0.238714	14.7793	0.941361	0.427716	0.234223	0.762881	0	0.113658
FBgn0002563	Lsp1beta	2L	898500	901316	+	protein_coding	0.835518	0.244422	1.98945	8.19157	15.8967	9.21775	0.924363	2.35519	5.30999	4.2445	4.35815	1.54254	1.74386	9.67483	1.34681	2.25215	10.8617	5.76146	7.38467	49.6526	5.10559	4.23613	1.71087	14.2876	15.0669	22.6869	3.5234
FBgn0002565	Lsp2	3L	12129393	12131869	+	protein_coding	3.34207	4.3996	3.31576	60.5119	14.5144	1.61715	1.84873	3.36456	0.624704	36.0782	854.197	2.05672	3.48771	7.98174	4.04043	2.25215	54.5732	20.7413	1.31869	17.6649	6.9866	2.3534	128.315	72.8433	18.6906	47.6953	56.488
FBgn0002566	lt	2L	22924795	22943135	+	protein_coding	69.6265	103.879	78.0308	33.2948	49.0725	48.0293	60.0836	89.8337	55.5987	16.0133	12.404	17.7392	27.4035	42.3274	32.8622	77.2166	15.3653	44.0752	43.5168	21.723	51.0559	74.6029	51.1121	53.8713	80.6746	37.1432	42.6217
FBgn0002567	Rab32	2R	9177864	9186342	-	protein_coding	38.1553	34.9524	69.1888	81.123	87.0864	58.7025	58.0038	52.8236	66.8434	51.1269	51.9625	37.7923	125.059	66.2726	74.8827	52.7647	107.292	43.211	48.2641	59.6786	88.9448	33.4183	28.8709	54.3397	45.01	69.8546	40.4622
FBgn0002569	Mal-A2	2R	8453627	8455782	+	protein_coding	10.8617	6.11056	7.29467	10.5698	5.87488	16.4949	1.15545	6.39266	14.3682	3.08691	25.4784	3.85636	2.49122	1.6931	16.4311	9.97381	7.41772	16.1321	26.1101	20.2907	5.64302	22.828	38.9222	29.2779	3.62368	1.26625	25.8004
FBgn0002570	Mal-A1	2R	8449664	8451904	-	protein_coding	95.8061	171.34	45.3154	75.5739	65.6604	59.9962	85.0414	103.292	359.517	93.5719	669.143	34.193	123.066	134.238	75.4214	166.337	142.791	186.671	181.188	212.456	146.45	88.4879	254.919	345.947	131.978	120.082	281.19
FBgn0002571	Mal-A3	2R	8455909	8457892	-	protein_coding	8.63369	14.9098	19.2314	39.3724	24.5363	67.9203	1.38654	2.01873	6.87175	10.8042	82.1343	1.02836	10.4631	15.7216	46.869	3.21736	4.50361	42.9229	9.75831	27.2134	5.91174	1.41204	47.9042	20.8458	17.3555	20.7876	31.7106
FBgn0002577	m	X	11754273	11769508	+	protein_coding	1.67104	0	0.442101	0.528489	2.76465	0.161715	6.23945	0	0	0.385863	1.67621	0.25709	0.747367	7.01425	11.8519	0	0	0.288073	0.263738	7.87757	16.6604	0	0.427716	0.468446	0	8.33613	8.06971
FBgn0002578	Kaz-m1	3R	26014721	26016487	+	protein_coding	41.4974	11.7323	101.241	31.4451	51.146	39.135	40.672	18.1686	14.3682	39.551	86.1572	83.5544	88.4384	30.7176	62.492	17.6955	9.80198	84.4054	107.869	63.7367	9.94247	34.595	72.0702	23.6565	20.4071	37.6709	79.7879
FBgn0002579	RpL36	X	628338	629483	-	protein_coding	7026.98	6775.38	6240.92	8082.17	6331.74	5658.08	6916.55	7150.36	6097.74	7270.44	6468.49	6502.33	7080.55	6603.31	5805.83	6801.82	5487.79	5855.08	6481.1	8379.83	5056.95	5882.8	7886.02	6350.72	3530.23	6335.25	6113.09
FBgn0002590	RpS5a	X	17143588	17148264	-	protein_coding	2009.7	1838.3	2534.79	1964.66	2228.65	1933.95	2056.48	2579.94	2219.26	2374.99	3201.23	2049.27	2322.82	1996.4	2151.13	2040.77	1805.15	2149.02	2268.15	2585.99	1941.74	2221.38	2359.92	2084.35	1486.28	2133.84	1876.61
FBgn0002592	E_spl_m2-BFM	3R	26016514	26017470	-	protein_coding	0	0.488844	0.221051	5.81337	0.345581	0.161715	0	22.879	0	0	19.1088	1.54254	0	0.483742	0	2.89562	2.38427	3.1688	0	0	0	0	6.41574	0	2.09792	0.105521	0.113658
FBgn0002593	RpLP1	2L	419952	420864	+	protein_coding	4193.74	4742.77	5253.27	4462.82	4146.97	4122.44	4330.18	5431.07	4023.41	5672.19	4361.83	4116.27	4709.16	5078.08	3918.68	4686.73	4244.79	4422.21	4166.8	5274.39	4030.73	4363.91	4943.33	4127.94	3313.76	4885.81	4083.05
FBgn0002607	RpL19	2R	24967877	24969547	-	protein_coding	6664.37	6945.5	6062.09	6795.04	5869	5577.87	6457.6	6100.28	5640.77	6519.55	4847.6	5700.21	7248.71	6226.96	5391.02	6179.9	4705.75	5462.73	6084.44	6770.65	5590.62	5804.67	7225.63	5605.89	3676.89	6037.57	6556.81
FBgn0002609	E_spl_m3-HLH	3R	26021823	26023127	+	protein_coding	1.11402	4.15518	4.86311	1.32122	0	1.94058	0.462181	7.06557	1.24941	7.71727	0.335242	4.88472	0	13.5448	1.34681	9.0086	1.05967	0	0.527476	0.954857	0.806146	19.5332	8.34047	0	8.58241	0.738644	0.227316
FBgn0002622	RpS3	3R	23358812	23360207	+	protein_coding	3018.45	2988.31	3336.98	2866.79	3241.55	2926.72	3035.84	3009.26	2849.28	3895.48	2591.42	2777.86	3643.91	3406.27	2791.67	2926.51	2457.38	3080.94	2776.63	3393.08	2400.7	3022.48	3244.44	2759.61	2279.68	3565.44	3229.25
FBgn0002626	RpL32	3R	30045229	30046161	-	protein_coding	5576.53	5685.75	5845.24	6626.98	4885.83	4302.43	5602.33	5426.02	4778.68	6352.66	4814.41	4757.46	6535.47	5813.12	4665.89	5936.35	3720.25	4786.62	5182.19	6689.01	4444.55	5227.85	6702.1	5044.46	2785.47	5469.98	5478.2
FBgn0002638	Rcc1	3L	5930262	5932773	-	protein_coding	241.743	181.85	126.441	165.945	213.569	183.223	301.111	134.246	163.048	108.814	142.478	143.456	182.358	246.466	232.19	222.641	208.756	209.429	222.067	188.584	207.18	163.561	226.903	166.064	252.895	228.347	198.106
FBgn0002641	mal	X	20429675	20433210	+	protein_coding	26.7366	30.5528	40.0101	26.1602	25.2274	20.6995	4.39072	3.36456	14.0558	46.6895	5.69911	18.7676	14.4491	30.7176	19.6634	3.21736	33.1148	30.8238	12.9232	8.83243	50.5185	10.355	24.3798	13.8191	30.8967	9.28581	9.66093
FBgn0002643	mam	2R	13991203	14060356	+	protein_coding	2.50655	53.5285	5.74731	11.6267	43.5432	20.2144	19.8738	6.0562	33.734	37.6217	24.1374	8.99816	15.6947	17.4147	16.1617	8.36513	4.76853	16.7082	29.5387	3.81943	10.2112	9.88429	8.55433	7.96358	45.01	22.2648	23.1862
FBgn0002645	Map205	3R	32055279	32068441	-	protein_coding	79.6527	63.0609	49.0732	75.8381	75.6823	38.8116	53.8441	111.703	88.0833	34.5348	76.7704	91.5242	50.0736	73.7706	72.1891	51.7995	103.583	88.7265	99.9567	64.9303	54.8179	69.6607	56.8863	41.2232	64.082	56.0314	51.2597
FBgn0002673	twe	2L	16259414	16261877	-	protein_coding	46.789	37.3966	43.1049	63.6829	6.91162	51.9105	31.1973	29.9446	32.1723	23.9235	20.4498	21.5956	27.4035	43.053	17.2392	56.6255	60.9312	62.5118	50.374	8.59371	33.052	63.7772	20.9581	26.9356	44.0564	37.7764	73.764
FBgn0002709	mei-218	X	17135985	17142990	-	protein_coding	12.5328	0.244422	0.442101	0.264244	0	0.485145	10.8613	1.00937	0.312352	2.31518	0.335242	0.514181	0	0.241871	3.77107	0.643472	0.794755	4.3211	0	12.8906	0	4.47147	0.213858	6.32402	1.9072	5.59259	0.340974
FBgn0002715	mei-S332	2R	22122101	22124566	+	protein_coding	17.8244	16.6207	22.5472	6.60611	4.49255	16.8184	66.323	6.72912	11.557	14.084	2.68194	5.14181	4.73332	11.3679	14.0068	37.6431	11.3915	6.33761	24.2639	7.87757	3.22458	0.23534	2.13858	6.32402	9.72673	19.7324	5.22827
FBgn0002719	Men	3R	12713103	12722442	-	protein_coding	335.6	170.851	299.523	167.795	334.868	322.945	330.229	293.053	244.259	381.04	597.066	260.175	274.782	360.871	312.73	406.352	332.473	292.394	376.882	435.176	262.266	230.163	448.674	275.915	166.499	573.293	380.527
FBgn0002723	Met	X	11616124	11621280	+	protein_coding	47.903	1.71096	6.85257	6.07762	1.72791	7.11546	6.70163	9.75722	5.30999	22.1872	7.04008	12.0832	24.9122	15.9635	5.92597	3.53909	12.1862	3.1688	1.31869	13.6067	20.6911	25.4168	34.2173	39.8179	18.1184	5.48707	8.06971
FBgn0002732	E_spl_malpha-BFM	3R	26010893	26011568	+	protein_coding	0	0	3.75786	0	0	0	2.77309	0	32.797	0	1.00573	1.28545	0.249122	0	0	2.89562	2.11935	0	0	3.58071	0	1.88272	0.641574	0.234223	2.67008	2.00489	0.340974
FBgn0002733	E_spl_mbeta-HLH	3R	26005046	26006023	-	protein_coding	24.5085	4.15518	10.6104	12.1552	13.1321	15.0395	25.8822	71.3286	9.05821	9.26072	0.670484	12.5974	11.7087	30.2339	20.7409	68.8515	30.9955	10.6587	7.38467	20.5294	29.8274	23.0633	26.9461	22.0169	26.7008	22.3704	39.212
FBgn0002736	mago	2R	21128577	21129737	+	protein_coding	75.1966	75.7709	58.7994	116.532	71.8809	47.7059	45.5249	51.8142	88.0833	76.401	48.6101	39.5919	79.9683	54.4209	106.129	55.0168	50.3345	100.249	50.1102	85.6984	68.7911	68.0133	63.0882	95.5629	73.8087	99.0838	69.5587
FBgn0002772	Mlc1	3R	27657078	27660177	-	protein_coding	247.035	143.231	213.093	180.743	288.215	318.255	340.397	262.772	118.069	184.057	488.448	126.231	241.649	184.547	263.167	158.938	293.53	166.218	202.023	322.026	420.271	209.453	242.943	211.035	171.267	159.442	267.664
FBgn0002773	Mlc2	3R	30171438	30174551	-	protein_coding	460.649	341.213	554.837	413.807	559.15	574.25	433.988	470.029	411.68	602.912	2000.39	441.938	447.673	556.787	595.829	483.569	565.336	486.267	686.774	848.152	801.847	586.468	423.439	476.643	394.219	654.439	816.178
FBgn0002774	mle	2R	5974857	5980778	-	protein_coding	4.17759	5.86613	9.72622	6.07762	6.56604	5.82174	11.7856	6.72912	1.87411	9.26072	13.7449	13.3687	8.71928	15.9635	26.1281	2.89562	7.41772	29.0954	20.8353	0.954857	6.44917	11.767	18.3918	17.0983	26.7008	17.3054	1.59121
FBgn0002775	msl-3	3L	7123213	7125533	-	protein_coding	8.35518	28.8418	14.5893	43.0718	38.7051	12.1286	52.9198	15.8134	21.5523	17.5568	7.71057	43.9624	2.98947	33.8619	6.73406	16.0868	43.7115	21.6055	18.1979	34.6136	18.0039	16.7092	7.91275	16.6298	18.1184	17.9385	19.4355
FBgn0002778	mnd	3L	14985100	14991667	+	protein_coding	37.5983	34.4635	116.494	74.7811	77.4102	105.762	56.3861	75.3661	43.7293	75.6292	21.1202	58.1024	55.8034	50.551	81.6168	147.033	82.1247	31.4	106.55	95.4857	101.037	58.3644	34.0034	71.9064	100.319	71.2264	91.6083
FBgn0002780	mod	3R	32052060	32054974	+	protein_coding	534.174	634.52	606.342	571.825	475.174	465.577	698.587	647.677	616.583	468.631	309.764	600.049	607.858	551.224	538.994	507.056	789.722	701.17	451.256	655.987	638.199	618.239	576.348	444.321	397.461	587.855	604.206
FBgn0002781	mod_mdg4_	3R	21350846	21377401	-	protein_coding	59.8788	74.5488	57.4731	83.7654	73.9544	76.9763	49.2223	25.5706	35.6081	38.3934	12.404	74.5562	34.8771	92.1528	95.0849	41.1822	46.3607	56.4623	42.9893	37.0007	63.1481	78.133	46.6211	67.4562	73.9994	34.0832	35.1203
FBgn0002783	mor	3R	15968134	15972913	-	protein_coding	84.3873	154.475	79.3571	116.003	128.556	115.303	68.4029	122.133	133.062	82.5748	43.9167	77.3842	71.249	45.9555	49.0239	52.7647	113.915	135.394	111.825	52.0397	111.248	64.7186	93.0283	153.416	167.262	70.3822	86.721
FBgn0002787	Rpn8	2R	24400028	24404527	+	protein_coding	126.442	207.759	130.641	147.448	190.761	145.22	193.423	214.322	161.486	231.518	135.438	234.981	140.007	203.897	124.176	169.233	90.3372	169.963	181.452	171.397	160.692	205.687	128.315	259.987	185.761	160.602	170.032
FBgn0002789	Mp20	2R	13246670	13248880	+	protein_coding	506.602	311.149	570.089	306.259	510.423	604.814	458.946	368.083	410.743	350.171	1396.95	505.183	491.269	502.366	471.384	369.031	425.724	554.541	595.257	581.031	559.465	500.804	422.37	436.357	336.049	427.147	329.153
FBgn0002791	mr	2R	23972431	23975408	+	protein_coding	10.8617	34.2191	22.7682	3.17093	22.8084	29.4321	51.9954	36.0008	32.4846	83.5394	13.4097	16.7109	31.1403	62.4027	36.0945	32.1736	4.76853	54.4458	38.7695	16.2326	12.3609	32.477	28.0154	34.8992	16.7834	27.5409	18.5262
FBgn0002868	MtnA	3R	9783407	9784370	-	protein_coding	474.853	242.222	330.249	125.252	303.42	397.495	218.15	973.03	840.54	763.624	836.094	432.683	141.003	393.766	948.694	765.41	496.722	806.893	656.708	887.54	150.212	515.395	999.145	837.112	324.034	252.616	167.759
FBgn0002869	MtnB	3R	20503102	20503746	-	protein_coding	0	0	0.221051	19.5541	0	0	0	5.04684	10.62	0	10.0573	0	0.498245	0	0	0	0.529837	0.288073	0	0	0	0.470681	0	0	0	0	0
FBgn0002872	mu2	3L	1942734	1947475	-	protein_coding	12.2543	8.31036	19.2314	0.528489	3.11023	3.88116	4.85291	17.1592	9.99527	10.4183	7.04008	28.0228	11.2105	2.66058	4.04043	18.6607	9.80198	21.0293	2.37364	23.394	8.06146	16.4738	2.5663	1.17111	4.38656	4.00978	1.59121
FBgn0002873	mud	X	14247732	14258595	+	protein_coding	42.6114	18.8205	11.9367	47.0355	36.9772	21.0229	27.7309	32.9727	25.3005	14.8557	8.71629	30.5938	22.421	11.8517	19.6634	48.9038	23.3128	25.6385	52.2201	5.49043	31.4397	34.1243	49.4012	23.4223	28.7987	10.7631	41.2578
FBgn0002878	mus101	X	13722246	13727113	+	protein_coding	18.3814	2.44422	27.1892	24.0462	7.2572	1.45543	44.8316	13.4582	11.557	18.5214	0.670484	7.45562	16.6912	1.45122	16.1617	32.4953	24.6374	3.1688	34.0222	7.87757	8.59889	22.3573	17.7502	35.8361	9.15457	6.12019	5.6829
FBgn0002887	mus201	2L	8438169	8442342	+	protein_coding	14.2038	8.55478	0.663152	4.22791	19.6981	6.14517	5.084	2.69165	4.99763	6.75261	0	18.5105	19.1824	12.0935	13.1987	2.89562	1.85443	4.03302	3.4286	1.43229	4.03073	7.06021	36.3559	2.10801	7.05665	9.70789	2.27316
FBgn0002891	mus205	2R	7793625	7801044	+	protein_coding	0	0.977689	2.21051	2.11395	0	0.808575	0.231091	0.336456	0.937057	2.50811	0	0.514181	0.249122	0.725612	5.65661	0	0	0.288073	0.263738	0	0.268715	0.23534	0	0	2.8608	5.48707	4.77363
FBgn0002899	mus301	3L	8137808	8142014	+	protein_coding	16.1533	9.77689	2.65261	18.2329	11.0586	12.6138	3.92854	0.336456	1.87411	14.084	0.335242	6.94144	5.23157	6.53051	0.808087	18.0172	2.9141	5.76146	24.0002	7.16143	0.806146	12.0024	3.42173	2.57645	2.09792	3.69322	2.61413
FBgn0002901	mus304	3L	18109814	18112847	+	protein_coding	0	7.57709	5.30521	28.8026	0.691162	10.3498	9.01254	8.07494	3.43587	8.29606	4.35815	10.7978	8.71928	4.1118	1.07745	9.33034	11.3915	24.4862	2.90112	11.9357	12.8983	20.7099	2.99401	2.34223	9.15457	13.6122	26.596
FBgn0002906	Blm	3R	11736810	11741783	-	protein_coding	36.4843	4.15518	5.96836	4.7564	1.72791	9.21775	11.7856	3.36456	13.7435	16.7851	1.67621	5.65599	15.4456	1.6931	6.73406	6.11298	11.3915	16.4202	7.91214	3.81943	2.14972	20.9453	2.78016	16.6298	8.01025	19.2047	6.59216
FBgn0002914	Myb	X	15854832	15857823	-	protein_coding	34.5347	15.8874	19.2314	21.4038	7.60278	13.7458	6.93272	47.7767	26.5499	8.87486	3.01718	16.4538	8.9684	26.3639	12.9294	24.1302	11.9213	23.622	13.7144	7.40014	9.13632	17.8859	10.6929	10.54	13.7319	8.33613	10.3429
FBgn0002921	Atpalpha	3R	20948714	20976239	+	protein_coding	342.841	341.458	263.713	303.617	254.348	279.929	373.674	253.351	320.473	251.004	538.399	398.49	306.42	252.997	378.454	275.084	328.234	259.266	274.815	308.18	428.332	345.715	330.411	319.948	344.25	331.335	227.998
FBgn0002924	ncd	3R	29804290	29807127	-	protein_coding	28.1291	33.9747	14.5893	53.1131	41.1241	61.1283	54.5374	9.42076	15.93	10.8042	16.0916	14.6541	7.97191	37.9737	61.1452	10.2955	33.9096	26.7908	2.63738	36.2846	27.1403	51.0688	14.9701	28.341	62.1748	32.1838	30.1194
FBgn0002926	ndl	3L	6593938	6603366	-	protein_coding	69.905	41.5518	24.9787	5.02064	38.0139	36.7093	13.6344	24.5613	60.5963	104.183	2.68194	25.709	45.5894	46.9229	79.4619	53.4081	27.2866	2.88073	17.4067	71.853	47.8313	55.7756	29.9401	16.1614	85.0612	4.00978	44.6676
FBgn0002931	net	2L	82421	87387	-	protein_coding	0	0	0.221051	0.264244	0	7.76232	0.231091	0	0	3.27984	1.00573	0.514181	0	0	0.269362	0.643472	0	0	0	0.238714	0.537431	0	0.427716	10.54	0.19072	0	0
FBgn0002932	neur	3R	9020348	9039471	-	protein_coding	7.51966	9.04362	37.5786	23.2535	63.2413	6.79203	33.5082	6.72912	39.3564	16.978	5.69911	16.7109	4.98245	6.04677	19.1247	33.7823	19.8689	11.2348	10.5495	22.6779	1.34358	8.94293	25.663	25.5303	14.304	9.39133	16.0258
FBgn0002939	ninaD	2L	18081628	18083608	+	protein_coding	9.4692	0	17.2419	17.1759	3.45581	0.485145	0.231091	0.672912	0	2.50811	5.36387	1.02836	2.49122	1.45122	9.42768	4.5043	0.264918	0.288073	3.4286	3.10329	0	3.5301	12.1899	1.63956	0	5.17051	4.09169
FBgn0002940	ninaE	3R	19886255	19888206	-	protein_coding	3.06357	2.93307	0.663152	0.792733	1.72791	1.29372	1.15545	905.739	1.24941	1.54345	1.00573	1.28545	0.498245	0.483742	0.808087	1.93042	1.85443	0.864219	1.05495	2.14843	0.537431	1.1767	0.641574	1.87378	0.19072	1.26625	0.113658
FBgn0002945	nkd	3L	19003741	19045449	-	protein_coding	0	1.46653	3.31576	0.792733	13.4777	0.808575	0.231091	16.4863	0.624704	0.771727	1.34097	7.9698	1.74386	0.967483	0.269362	0.643472	0.264918	0.864219	1.05495	26.2586	1.07486	0.470681	0.427716	1.17111	0.19072	4.43186	0.340974
FBgn0002948	nod	X	11580772	11585750	+	protein_coding	15.3178	25.4199	20.7787	40.1651	43.5432	25.3892	24.2645	33.982	19.3658	20.2578	6.3696	44.4766	39.1122	44.5042	19.3941	14.7998	55.6329	13.2514	52.2201	21.9617	69.3286	44.4793	30.7956	37.9441	41.577	34.5052	40.5759
FBgn0002962	nos	3R	19157238	19160202	+	protein_coding	9.4692	5.86613	8.17887	5.54913	6.22046	7.92403	7.16381	3.0281	5.93469	5.01623	3.01718	5.65599	2.49122	5.07929	6.46469	6.43472	5.56329	2.01651	9.75831	10.026	2.41844	3.29476	4.49102	1.40534	7.62881	10.0245	3.86437
FBgn0002973	numb	2L	9437469	9464184	+	protein_coding	28.9646	40.5741	33.3786	44.1288	35.5949	71.1546	66.092	31.6268	33.1093	18.3285	88.5039	27.2516	53.3122	27.0895	28.5524	67.5645	37.8833	104.859	52.4839	64.9303	42.1883	23.7694	31.651	37.7099	77.051	36.4046	67.9675
FBgn0002985	odd	2L	3604224	3606756	-	protein_coding	29.2431	1.46653	6.63152	4.7564	5.18372	0.485145	11.7856	1.34582	7.49645	22.7659	19.444	0.771271	13.2035	8.22361	3.50171	16.4085	32.3201	1.44037	18.1979	16.2326	4.56816	5.41283	22.0274	13.1165	11.8247	21.2096	6.93313
FBgn0003008	or	2R	23967939	23968943	+	protein_coding	46.5105	11.9767	84.2202	71.0817	26.6097	54.3362	47.1425	52.4871	49.0393	71.7706	24.8079	37.7923	28.8982	45.4717	46.5997	16.4085	39.7378	77.2036	36.3959	35.5684	62.6107	48.0094	51.9675	63.2402	21.3607	75.1307	76.0372
FBgn0003015	osk	3R	8935126	8938395	+	protein_coding	418.873	540.173	375.565	678.843	494.527	507.138	425.669	579.713	422.3	484.645	133.091	469.19	311.901	352.164	329.699	551.455	577.787	442.48	557.806	430.163	614.821	464.562	447.391	512.948	541.645	424.826	439.629
FBgn0003016	osp	2L	14599196	14689340	-	protein_coding	23.116	20.287	23.8735	16.6474	26.9553	10.3498	9.47472	10.0937	45.9158	35.3065	13.7449	20.053	7.72279	16.4472	9.9664	13.5129	37.0886	27.3669	8.17588	17.1874	23.647	71.0728	11.1206	38.881	20.0256	12.1349	13.4116
FBgn0003023	otu	X	8485008	8489535	-	protein_coding	107.503	95.3247	93.0623	91.957	102.292	103.012	89.4321	83.1046	101.827	90.485	23.4669	105.664	70.9999	65.0632	80.8087	53.7299	94.5759	99.0971	75.6928	100.26	105.874	128.966	111.848	75.4198	132.36	126.097	93.1995
FBgn0003028	ovo	X	5048273	5070929	+	protein_coding	106.389	113.656	147.22	87.7291	47.3446	82.3129	74.1801	98.918	109.323	92.4143	11.3982	100.008	81.463	64.0958	90.7751	108.103	160.276	54.4458	92.8358	73.0466	113.935	126.613	83.4047	89.0047	136.174	88.7428	93.7678
FBgn0003041	pbl	3L	7896109	7911954	-	protein_coding	25.9011	43.0183	31.6102	42.5433	50.8004	29.9173	43.214	42.3934	27.487	37.0429	10.7277	58.1024	31.8877	21.7684	30.7073	8.68687	13.2459	35.7211	60.6598	18.1423	55.8928	29.8882	41.2746	24.3592	67.8964	54.9762	41.9398
FBgn0003042	Pc	3L	21306138	21318020	-	protein_coding	3.06357	17.8428	4.19996	28.2741	4.14697	43.3396	6.93272	5.71975	21.5523	15.8204	28.8308	2.5709	5.23157	15.2379	6.19533	11.2608	20.9286	7.4899	34.5497	1.43229	20.1537	2.82408	1.92472	24.5934	23.4586	13.6122	35.4613
FBgn0003044	Pcl	2R	18135426	18139990	+	protein_coding	90.7929	69.9048	69.6309	70.0247	97.4539	75.3592	101.218	77.3848	108.699	19.1002	27.4898	51.6752	94.9156	82.9617	55.758	30.8866	111.266	60.2073	47.4729	71.3756	76.3152	68.484	92.1729	66.7535	86.9684	92.1195	98.7688
FBgn0003048	pcx	X	2225296	2238045	+	protein_coding	5.57012	3.42191	8.84202	19.0256	1.38232	10.5115	41.3652	30.281	8.74586	4.82329	1.67621	1.54254	1.49473	2.66058	0	15.1216	3.17902	2.01651	5.80224	13.6067	16.3916	1.88272	19.6749	3.51334	4.19584	1.79385	2.95511
FBgn0003053	peb	X	4617564	4627206	+	protein_coding	11.4187	38.8631	43.3259	40.1651	46.999	47.7059	45.756	81.4223	56.2234	11.7688	85.1515	74.5562	18.1859	26.8477	43.3673	76.2514	30.4656	9.50641	35.8684	88.8017	44.0693	55.305	61.5911	45.4392	22.6957	28.385	29.892
FBgn0003062	Fib	2R	23072909	23074725	-	protein_coding	306.635	314.327	311.902	203.997	192.489	357.713	308.737	303.147	291.112	348.821	84.1457	271.23	316.884	291.212	332.932	340.397	283.463	215.767	315.958	197.894	246.143	286.644	415.526	386.233	205.406	311.602	248.343
FBgn0003068	per	X	2685580	2692780	+	protein_coding	2.22805	0	0.442101	0	0.345581	34.4453	6.93272	23.5519	5.93469	0.771727	0.670484	2.5709	3.48771	3.62806	0.269362	3.21736	27.0217	1.72844	2.63738	8.59371	2.14972	0.23534	1.49701	12.4138	1.52576	0.316562	6.59216
FBgn0003071	Pfk	2R	10109740	10117457	+	protein_coding	50.1311	115.123	59.9047	72.9314	72.9176	81.5043	81.3439	64.936	64.3445	55.7573	139.796	39.0777	44.3438	53.6953	72.1891	64.6689	52.7188	75.7632	69.0994	35.3297	97.275	52.4809	63.5159	42.3943	119.582	95.9182	38.6437
FBgn0003074	Pgi	2R	8910900	8914069	-	protein_coding	209.158	311.883	233.208	263.98	314.824	170.771	195.272	203.219	207.402	231.132	659.756	297.968	212.75	260.979	238.386	280.875	284.787	210.581	236.837	255.186	245.875	246.166	254.491	283.644	221.617	293.875	280.849
FBgn0003076	Pgm	3L	16126018	16128531	-	protein_coding	188.549	191.383	170.43	143.749	173.136	146.029	171.7	119.442	256.441	240.586	493.812	179.449	186.094	176.324	209.294	155.72	129.545	186.095	183.825	226.54	310.366	262.169	136.655	178.009	232.297	154.588	205.38
FBgn0003079	Raf	X	2295466	2343870	+	protein_coding	1.94954	15.3986	20.1156	15.8547	22.8084	13.4223	9.01254	73.6838	29.9858	12.9264	36.2061	19.0247	27.4035	14.7541	4.84852	19.3042	43.7115	7.4899	60.396	30.7941	42.457	10.1196	8.34047	13.3507	64.2727	22.6869	31.0286
FBgn0003082	phr	2R	7825289	7827319	+	protein_coding	1.11402	0.244422	2.87366	0	0	0	0.924363	0.672912	4.99763	0	0	0.25709	0.996489	0.483742	0	0.643472	0.794755	1.15229	0	0	5.10559	1.64738	0.641574	0.234223	0	1.26625	1.13658
FBgn0003087	pim	2L	10362989	10364092	+	protein_coding	103.047	110.723	100.357	201.09	51.146	106.085	143.507	90.5066	83.0857	110.55	14.4154	90.2387	109.365	142.704	69.7648	105.851	165.044	147.493	112.616	80.4467	123.609	150.382	139.649	99.3105	153.53	162.502	163.895
FBgn0003089	pip	3L	19298623	19337609	-	protein_coding	0.278506	0	0.221051	0.528489	0.691162	0	0.462181	13.4582	0	2.12225	0	0.25709	8.71928	19.8334	1.07745	0	0.794755	0	0	8.355	0.268715	0.470681	0	0.702669	2.28864	0.105521	5.79656
FBgn0003090	pk	2R	7150703	7223378	+	protein_coding	0.278506	2.68864	1.10525	0.792733	0.345581	0.64686	0.231091	11.4395	0.937057	7.52434	15.7564	13.1116	3.23859	0	0.808087	0.321736	0.794755	0.288073	0.527476	0.477429	9.40504	0.470681	2.13858	2.10801	1.33504	0.738644	0.340974
FBgn0003091	Pkc53E	2R	16924655	16945126	+	protein_coding	11.4187	11.4878	2.87366	3.43518	3.11023	3.07258	10.6302	23.2155	0.937057	2.12225	0.670484	2.5709	1.24561	4.35367	0.269362	0	0.529837	2.01651	6.32971	1.43229	0	1.88272	21.5997	0	0.762881	0.844165	7.50142
FBgn0003093	Pkc98E	3R	29039156	29049148	+	protein_coding	24.23	16.1319	32.2734	56.0198	27.9921	18.5972	34.8947	16.8228	29.9858	66.3685	26.4841	16.968	28.3999	24.429	43.3673	29.278	42.387	28.5192	31.1211	33.42	31.7084	20.7099	23.7383	83.3833	89.257	75.8693	26.1413
FBgn0003114	plu	2R	20262958	20263684	-	protein_coding	61.5498	143.72	110.746	112.304	128.211	88.2964	94.9783	139.293	86.8339	59.423	26.1489	85.0969	127.052	119	140.338	100.703	121.333	102.554	41.6706	95.0083	37.6201	89.9	93.2422	176.37	61.4119	175.481	92.1766
FBgn0003116	pn	X	2181211	2182916	+	protein_coding	1.67104	6.5994	16.3577	0.528489	1.03674	11.9669	10.6302	0.672912	2.18647	11.9618	3.68766	0.25709	2.2421	7.73987	6.73406	1.60868	2.11935	10.3706	4.48355	2.14843	15.8542	1.41204	2.78016	4.21601	6.86593	10.0245	0.56829
FBgn0003118	pnt	3R	23290231	23346167	-	protein_coding	7.24116	9.77689	5.74731	20.6111	12.0953	6.4686	15.7142	12.4489	14.9929	0.385863	12.7392	15.6825	25.1614	12.0935	6.46469	10.6173	5.29837	16.1321	21.6265	6.44529	68.2537	13.6497	18.1779	3.98179	4.19584	20.3655	7.27411
FBgn0003124	polo	3L	20309654	20313466	+	protein_coding	245.364	245.644	139.925	213.774	244.671	169.316	204.053	278.249	173.043	151.258	89.8449	247.835	168.158	204.623	265.052	172.129	264.389	216.919	204.397	173.307	162.035	252.755	148.845	249.682	251.941	212.096	159.348
FBgn0003137	Ppn	3R	28520665	28540324	-	protein_coding	57.9292	32.0193	43.1049	13.7407	23.4995	30.079	28.1931	27.2529	43.1046	20.0649	137.114	33.6788	9.71577	27.3314	46.3303	22.5215	25.1673	47.8201	32.4398	46.0719	78.1962	45.8914	46.4072	11.7111	30.3245	23.9532	23.0726
FBgn0003139	PpV	X	6371065	6372915	-	protein_coding	62.9424	107.546	70.2941	44.6573	107.821	96.7055	69.7894	32.6362	62.7828	99.1669	37.2119	70.9569	58.7929	73.2869	115.556	54.3734	50.0696	57.9027	60.6598	71.1369	39.5012	79.0743	61.1634	60.8979	61.6026	78.1908	62.6255
FBgn0003141	pr	2L	20073719	20075458	-	protein_coding	49.2956	48.1512	41.1154	21.668	83.6306	59.026	36.9745	50.8048	64.6569	74.0858	34.1947	38.0494	69.7542	40.8762	86.7346	63.382	56.4276	59.9192	42.4618	58.0076	23.647	65.8953	23.9521	59.0242	73.9994	58.1418	49.6685
FBgn0003149	Prm	3L	8732858	8745310	-	protein_coding	62.1068	32.2637	69.1888	43.6003	63.5869	83.9301	28.6553	78.3942	56.2234	75.8222	319.821	152.712	46.0876	87.3154	75.1521	66.2776	89.0126	84.4054	58.8136	66.3626	202.343	75.3089	94.7392	70.0326	59.6954	65.1062	65.0123
FBgn0003159	CG2841	X	2344949	2366356	-	protein_coding	99.4266	62.0832	44.8733	18.2329	40.0874	31.8578	20.5671	26.58	59.6593	44.1814	23.4669	39.5919	19.6807	52.9697	67.0712	47.6169	47.6853	25.0624	50.6377	41.2976	21.4972	29.4175	92.6006	38.6468	57.4068	27.1188	28.3008
FBgn0003162	Pu	2R	21175315	21182608	+	protein_coding	4.7346	9.53247	3.75786	2.64244	12.4409	18.2738	22.1847	20.8603	33.1093	10.8042	7.71057	17.4821	16.4421	7.73987	16.7005	9.65208	9.27215	1.72844	7.12093	1.671	12.0922	24.24	1.92472	11.0085	3.43296	9.07477	13.9799
FBgn0003165	pum	3R	9066343	9237682	-	protein_coding	57.0937	140.543	49.9574	93.014	104.365	158.966	139.348	151.405	158.363	72.5423	92.5268	72.4995	172.393	57.0815	137.913	111.642	134.579	80.0843	98.9018	62.3044	169.828	157.678	117.836	137.255	160.968	112.063	106.497
FBgn0003169	put	3R	14619030	14625703	-	protein_coding	30.6357	64.0386	58.3573	57.6052	28.6832	30.079	79.4952	28.2623	37.4823	29.3256	38.5528	36.2497	72.7437	58.2909	33.4009	55.6603	43.9765	66.8329	36.6596	56.0979	54.2805	39.7725	30.7956	16.3956	67.7057	40.5199	49.7822
FBgn0003174	pwn	2R	7282572	7300806	+	protein_coding	0.557012	0	0.221051	0	7.60278	2.58744	0.231091	0.336456	0	6.55968	0	0.25709	5.48069	0.483742	0.269362	0	0	0.288073	6.85719	0.954857	0.268715	0.941361	0.641574	0.702669	22.3143	6.43676	0.454632
FBgn0003175	px	2R	22494297	22562065	-	protein_coding	42.0544	20.0426	41.3364	32.502	52.8739	12.6138	8.31927	8.4114	62.1581	16.5921	69.7303	56.5599	22.6701	23.7033	43.3673	34.104	49.0099	8.64219	27.4288	11.2196	19.3475	19.5332	8.76818	20.3774	35.6647	23.9532	29.892
FBgn0003187	qua	2L	17486806	17497208	-	protein_coding	60.9928	69.9048	82.0097	71.3459	64.9692	40.5905	46.9114	31.6268	46.5405	32.6055	3.68766	63.5013	29.1473	41.3599	43.6367	37.6431	41.8571	59.343	58.2861	70.8981	71.747	54.1283	24.8075	33.4939	55.6903	60.8854	82.402
FBgn0003189	r	X	16655359	16668712	+	protein_coding	52.6376	43.2627	26.5261	37.5227	30.0656	75.5209	60.7769	19.5144	33.1093	16.5921	2.34669	46.5334	22.9193	65.7889	36.9026	12.226	48.745	39.1779	18.1979	15.9939	46.7565	31.3003	22.4551	37.2414	67.5149	55.9259	10.7975
FBgn0003204	ras	X	10744502	10749097	+	protein_coding	300.508	222.669	248.461	264.773	344.544	289.47	204.977	245.276	311.415	251.583	72.077	356.584	244.638	223.73	267.746	241.302	265.713	235.644	234.727	305.316	283.495	248.755	309.453	196.747	286.652	258.103	311.309
FBgn0003205	Ras85D	3R	9510561	9513067	-	protein_coding	66.0059	112.923	50.6206	35.1445	49.0725	57.2471	106.071	122.806	47.7899	75.6292	78.1114	70.1857	40.3578	67.7238	49.0239	60.4863	78.9457	107.163	68.8356	87.6081	86.2576	73.6615	82.5492	41.9259	84.8705	36.9322	63.8758
FBgn0003206	Ras64B	3L	4139076	4141398	+	protein_coding	57.6507	5.86613	20.7787	35.4087	34.2125	34.4453	44.1383	42.3934	44.354	29.5186	8.38105	44.4766	20.428	31.4432	41.4818	23.165	30.4656	38.8899	23.7364	15.5164	82.2269	26.8288	45.1241	36.0703	22.8864	34.8218	45.0085
FBgn0003209	raw	2L	8709880	8740660	-	protein_coding	47.6245	37.641	18.7893	14.5334	27.6465	54.0128	31.8905	38.356	19.0535	25.467	39.2233	6.94144	18.435	33.62	29.0911	27.3475	25.4322	28.8073	23.7364	25.3037	19.8849	25.6521	12.1899	39.3494	56.0717	35.1384	38.6437
FBgn0003218	rdgB	X	13762752	13779488	+	protein_coding	3.89908	16.3763	38.4628	22.725	26.6097	50.9402	7.85709	23.8884	8.43351	27.2034	27.4898	14.3971	26.9052	14.0285	51.9869	32.4953	15.6302	26.2146	7.64841	27.2134	43.2632	29.6529	25.4491	7.96358	44.6285	15.3005	15.7985
FBgn0003227	rec	3R	15823019	15832632	-	protein_coding	4.17759	1.71096	0	0.528489	0	9.21775	11.7856	0	0	0.385863	0.335242	5.91308	0.498245	4.83742	0.269362	4.5043	0.264918	0	0	0	0	0.23534	0	2.34223	1.33504	0	0.56829
FBgn0003231	ref_2_P	2L	19542468	19545548	+	protein_coding	42.8899	102.657	89.5255	85.8794	88.4688	41.5607	67.9407	66.6182	83.398	61.3523	139.125	45.2479	91.677	37.9737	93.4687	56.6255	86.0985	73.1706	82.55	61.827	52.3995	117.67	66.5099	67.222	66.5613	55.3983	41.8261
FBgn0003250	Rh4	3L	16852527	16862517	-	protein_coding	0	0.244422	0	0	0	0	16.6385	104.638	0	6.55968	0	1.28545	0.249122	0	0	0	0	0	0	0.477429	0.268715	8.70759	0.213858	0	3.43296	0	0.113658
FBgn0003254	rib	2R	19270078	19281396	+	protein_coding	0	0	0.221051	0.528489	0.345581	0.161715	1.61764	0	8.43351	0.192932	0.335242	16.968	1.49473	0	0.538724	0	0.529837	0	3.4286	0	0	0	9.83747	0	1.71648	4.74843	0.113658
FBgn0003256	rl	2R	1071462	1125927	+	protein_coding	27.0151	12.4655	2.65261	31.4451	15.5511	19.0824	27.0376	24.8977	5.93469	20.2578	20.1145	25.4519	48.5788	33.62	11.5826	19.6259	25.6971	63.088	18.7254	14.5616	25.528	1.88272	26.0907	10.7743	10.1082	11.9238	17.958
FBgn0003257	r-l	3R	21070557	21073319	-	protein_coding	1.11402	1.71096	1.7684	1.32122	0	1.29372	3.46636	0.336456	4.06058	7.52434	0.335242	8.48398	21.6736	0.967483	1.07745	2.89562	5.56329	3.74495	1.58243	1.90971	0.806146	22.3573	0.427716	3.74757	0.953601	0.633124	1.3639
FBgn0003261	Rm62	3R	6000426	6008579	-	protein_coding	501.032	483.956	382.859	349.859	461.351	636.833	554.387	343.858	678.741	613.716	331.219	461.477	517.676	463.183	450.104	417.935	638.718	500.383	524.048	574.585	534.206	548.814	526.946	488.589	611.258	306.537	434.173
FBgn0003268	rod	3R	31580951	31588244	+	protein_coding	22.8375	37.8854	10.6104	27.4814	5.18372	17.4652	15.4831	10.0937	15.3053	21.2225	2.34669	42.4199	43.8455	24.1871	2.42426	23.8085	15.1004	18.1486	7.38467	12.1744	29.29	2.11806	23.0967	26.9356	29.3709	15.195	29.6647
FBgn0003274	RpLP2	2R	16586129	16586732	+	protein_coding	5701.57	8844.91	7036.26	7440.59	7432.07	6124.79	9087.64	7008.04	6758.99	6475.95	7265.37	8724.87	8957.69	9446.51	6128.53	9676.21	6041.47	7068.74	6221.05	8794.47	8051.79	5353.52	8592.82	8577.94	3336.46	6675.55	6830.05
FBgn0003275	RpII18	3R	5371795	5372397	+	protein_coding	72.4116	117.323	90.4097	116.796	136.159	105.6	98.4447	134.582	116.195	135.824	69.0599	126.488	132.782	130.61	105.59	121.938	148.619	105.723	132.397	156.597	126.027	93.6654	101.155	128.588	90.2106	154.693	133.321
FBgn0003277	RpII215	X	11562800	11570326	-	protein_coding	97.7556	47.9068	97.4833	80.5945	77.7557	53.2042	65.8609	49.459	80.8992	62.124	35.8709	61.1875	57.2981	47.8904	64.1082	63.382	70.7332	56.1742	75.1654	41.2976	50.7872	38.1251	47.4765	55.9793	37.7626	56.7701	111.271
FBgn0003278	RpI135	2L	404285	407969	+	protein_coding	3.62058	11.7323	11.2736	26.9529	36.6316	38.1647	26.3443	59.5527	24.3635	12.1547	46.5986	29.8225	31.8877	31.4432	5.65661	17.6955	19.0741	26.7908	5.01102	1.671	20.6911	14.1204	29.0847	9.13469	30.7059	27.7519	12.7297
FBgn0003279	RpL4	3R	27922821	27924888	+	protein_coding	3768.46	3568.56	3505.2	3132.88	3181.76	3709.26	3266.47	3771	3810.38	3943.52	3162.67	3454.52	3831.75	3408.2	3494.17	3381.12	3006.56	3305.93	3859.28	3561.62	3156.33	3323.71	3774.38	3318.23	2716.24	3455.27	3322.9
FBgn0003292	rt	3L	11584122	11587770	-	protein_coding	42.0544	4.88844	5.30521	34.616	10.3674	5.01316	16.6385	1.34582	9.05821	5.78795	9.38678	35.2214	14.6982	35.3131	31.246	56.6255	15.3653	36.5853	10.2858	15.7551	10.4799	14.5911	28.657	14.2876	30.5152	6.01467	6.4785
FBgn0003301	rut	X	14787478	14826073	-	protein_coding	1.67104	4.64402	6.63152	7.39884	15.2056	19.2441	16.6385	1.00937	2.81117	1.73639	11.7335	7.45562	0.747367	11.8517	14.2762	1.60868	5.29837	18.4367	35.6046	4.77429	1.88101	3.5301	5.1326	5.62135	4.768	8.75821	9.54727
FBgn0003302	rux	X	6035753	6037800	-	protein_coding	1.11402	24.9311	18.3472	17.7044	13.4777	16.9801	10.3991	23.5519	9.37057	27.9751	1.34097	2.05672	6.22806	2.66058	11.5826	11.2608	16.9548	20.4532	10.8133	24.8263	4.03073	20.0039	3.42173	10.0716	32.6131	11.5017	20.1175
FBgn0003308	ry	3R	13032528	13038020	+	protein_coding	0	0	0	0	2.07349	0.161715	0	0	0	0.192932	41.9053	8.22689	12.4561	0	0	0	1.58951	0.576146	1.31869	0.716143	1.88101	0	0.213858	0.468446	0.38144	1.68833	0.454632
FBgn0003310	S	2L	1049674	1077815	-	protein_coding	42.0544	48.8844	53.4942	46.7712	11.4042	17.1418	57.7727	67.6276	29.6735	30.0974	56.6559	63.5013	39.3613	18.8659	50.1014	15.4433	46.6256	50.7009	48.0003	44.6396	53.4744	65.1893	60.308	37.0072	51.113	53.3934	50.0095
FBgn0003312	sad	3R	11877235	11879754	+	protein_coding	0	12.71	0.663152	0	2.07349	1.45543	0	0	0.624704	3.08691	0.335242	0	19.4315	0.483742	0.808087	0	11.3915	0.864219	0	0.954857	0.268715	0	0.213858	0.468446	0	0.316562	0.454632
FBgn0003317	sax	2R	7806484	7810067	+	protein_coding	16.1533	14.1765	15.9156	89.843	72.572	48.0293	36.5123	26.9165	27.7993	74.8575	35.2004	22.1098	37.6175	32.6526	37.172	34.4257	19.8689	25.9266	15.5605	19.8133	59.6548	13.1791	19.2472	13.3507	35.0925	30.1789	37.5071
FBgn0003321	sbr	X	10832752	10847092	-	protein_coding	56.2582	61.1056	53.9363	82.18	94.6892	47.7059	55.2307	45.0851	104.95	43.4096	50.2863	103.35	43.8455	51.7604	46.869	54.3734	69.4086	42.6348	56.44	75.9111	79.8085	158.619	26.3046	70.2669	57.0253	70.6988	52.6236
FBgn0003328	scb	2R	15248784	15258498	+	protein_coding	15.8748	18.3317	36.6944	21.4038	18.3158	18.2738	27.0376	27.2529	12.1817	21.4154	44.5872	11.8262	16.1929	8.22361	28.8218	23.165	15.8951	36.2972	22.154	34.6136	18.0039	14.5911	4.70488	9.13469	4.95872	38.7261	13.1843
FBgn0003330	Sce	3R	27680431	27682029	-	protein_coding	26.1796	69.4159	24.3156	12.948	51.8372	63.2305	54.0752	77.3848	29.9858	10.6112	10.7277	37.7923	6.22806	34.1038	47.4078	33.1388	39.2079	7.20183	10.8133	20.052	59.6548	38.8311	21.172	22.0169	27.0823	54.3431	26.596
FBgn0003334	Scm	3R	9633359	9637611	-	protein_coding	3.89908	18.0872	11.2736	13.7407	9.67627	10.9966	15.9453	2.01873	4.37293	5.78795	0.670484	5.3989	18.9333	4.1118	15.623	2.89562	2.11935	12.0991	21.8903	10.026	4.56816	0.470681	24.166	9.13469	8.77313	21.9483	5.45558
FBgn0003345	sd	X	15804370	15827682	+	protein_coding	25.0655	95.3247	50.3995	6.07762	32.4846	51.2636	36.2812	13.1218	17.1794	28.7468	110.63	52.9606	94.9156	15.4797	37.172	39.8952	58.2821	64.2403	92.5721	58.9624	36.0079	63.5419	67.1515	13.1165	54.7367	8.23061	62.5119
FBgn0003346	RanGAP	2L	19441959	19447317	+	protein_coding	98.5911	137.365	93.5044	133.708	120.953	136.002	139.81	49.459	90.2698	77.9444	34.5299	97.1801	80.9647	92.8784	84.8491	57.9125	103.053	110.332	121.583	73.2853	106.143	105.668	73.7811	77.9962	88.3034	110.691	101.269
FBgn0003353	sei	2R	24047411	24053035	+	protein_coding	3.62058	0.488844	20.7787	1.05698	4.83814	5.33659	7.62599	0.336456	0.624704	6.17382	1.34097	8.48398	0.747367	0	1.34681	12.5477	1.58951	26.5027	4.21981	11.9357	7.25531	26.3581	0	0	2.09792	8.33613	0.795606
FBgn0003358	Jon99Ci	3R	29925226	29926189	-	protein_coding	119.201	27.8641	17.0209	188.67	165.188	114.656	18.0251	68.3005	19.0535	81.2243	1006.4	179.192	168.656	29.992	168.082	17.6955	148.354	20.7413	35.6046	164.713	35.2017	163.091	89.6066	14.5218	62.7469	146.146	32.2789
FBgn0003366	sev	X	11071441	11086299	-	protein_coding	3.06357	0.244422	8.39992	6.07762	18.6614	4.3663	8.31927	1.00937	13.4311	23.1518	34.5299	0.514181	2.49122	3.14432	8.35023	0.643472	19.339	6.04953	0.527476	1.19357	0.806146	0.23534	5.98803	2.10801	6.86593	20.0489	0.340974
FBgn0003371	sgg	X	2633952	2679553	+	protein_coding	68.5125	65.7496	82.2308	58.1337	83.9762	89.5901	60.0836	142.321	47.4775	24.5023	124.375	44.2195	51.5683	81.5105	53.0644	67.2428	48.2152	90.1669	79.3852	47.5041	85.7202	49.4215	72.2841	67.6904	92.3086	24.2697	86.2664
FBgn0003380	Sh	X	17924307	18063247	-	protein_coding	22.002	17.354	8.17887	2.3782	0.691162	25.551	1.15545	35.3279	3.12352	1.92932	48.9453	28.7941	6.97542	9.9167	2.42426	4.18257	29.4059	6.62568	19.7804	5.72914	15.3168	6.35419	10.9068	32.3228	7.62881	2.63801	4.77363
FBgn0003386	Shaw	2L	3718185	3729145	+	protein_coding	0	8.31036	3.09471	0.264244	0	0.161715	0.924363	0	1.56176	10.8042	2.34669	0	2.98947	1.45122	0.269362	0	1.05967	0.288073	5.27476	6.20657	3.4933	9.88429	0.427716	0.234223	0.572161	0.105521	0.454632
FBgn0003388	shd	3L	14614458	14622205	+	protein_coding	0	0	0.663152	1.05698	0	0.161715	0	0	2.49882	6.94554	0.335242	0.25709	0.249122	0	0	0.965208	0	0.288073	0	0.477429	0	0.23534	0.213858	0	0.572161	0.316562	2.50047
FBgn0003390	shf	X	6771463	6779659	-	protein_coding	0	0.244422	0.221051	0	0.345581	0	0	0	1.24941	0.192932	1.67621	0	0.249122	0.241871	0.538724	1.93042	1.05967	1.44037	0	22.2004	0	0	4.0633	0.936891	0	0	0
FBgn0003391	shg	2R	21049654	21057197	-	protein_coding	13.9253	24.6866	32.4944	28.0099	17.9702	11.8052	46.2181	23.8884	39.044	21.0296	13.7449	50.1326	26.407	44.0205	18.586	20.2694	28.6112	13.5394	26.1101	21.2456	52.3995	18.3565	50.0428	7.96358	31.2781	25.1139	24.3228
FBgn0003392	shi	X	15892116	15906716	+	protein_coding	18.1029	90.1918	129.315	78.2163	67.3883	80.6958	82.7305	66.6182	105.263	119.232	67.3836	79.9551	95.663	69.9007	59.5291	56.9472	47.9502	94.776	66.1983	67.3174	71.747	69.4254	65.0129	57.3846	65.9892	70.3822	69.445
FBgn0003396	shn	2R	11159086	11217394	+	protein_coding	13.3683	28.1086	21.663	9.51279	9.67627	16.3332	48.298	16.1499	4.68528	9.06779	24.1374	40.1061	38.614	25.1546	40.6737	24.4519	27.8164	25.6385	10.2858	15.2777	13.9732	14.1204	24.8075	39.8179	38.7162	16.9888	50.3505
FBgn0003401	shu	2R	23841461	23843286	-	protein_coding	48.7385	50.1066	70.073	39.9009	43.1976	43.1779	35.8191	18.1686	69.0298	15.4345	1.67621	42.9341	49.5753	31.9269	46.869	75.2862	23.3128	50.4128	41.4069	32.4651	44.338	26.3581	32.7203	51.7632	64.082	29.8623	10.5702
FBgn0003415	skd	3L	20992814	21027434	-	protein_coding	98.8696	95.5691	58.1363	114.154	134.777	148.778	120.629	36.6737	102.764	58.4583	66.0427	57.5882	37.1192	58.5327	47.9465	41.8257	94.311	83.2531	115.781	87.1307	150.212	144.264	60.7357	48.9526	84.2983	45.5849	55.8061
FBgn0003416	sl	X	16350315	16356482	+	protein_coding	23.9515	41.3074	19.4524	11.891	36.6316	17.9504	9.01254	15.477	37.1699	21.2225	10.0573	12.5974	15.4456	16.931	6.19533	8.68687	9.53706	21.3174	12.132	59.2011	24.4531	12.9437	20.7442	18.5036	6.29377	14.9839	15.2302
FBgn0003423	slgA	X	21374002	21385159	+	protein_coding	174.066	81.8814	173.304	139.257	160.004	189.53	116.932	181.686	109.948	98.7811	115.994	131.116	143.744	97.9577	144.378	100.06	205.047	151.814	149.012	150.629	144.3	132.967	150.77	144.515	172.792	149.839	123.774
FBgn0003429	slo	3R	24662491	24711595	+	protein_coding	9.4692	21.7536	7.51572	5.02064	18.3158	20.3761	9.9369	6.0562	5.30999	7.52434	56.3207	8.22689	20.428	6.53051	25.5894	1.28694	6.35804	4.60917	6.59345	10.026	24.9905	22.122	1.28315	7.26091	7.05665	10.5521	10.7975
FBgn0003430	slp1	2L	3825675	3827099	+	protein_coding	0.557012	0	0	0	0.345581	1.61715	0	0.336456	0	0	7.37532	0.25709	1.99298	5.56303	0	0	0	4.60917	0	0.238714	7.25531	0	2.13858	0.234223	0	0.422082	0
FBgn0003435	sm	2R	19517864	19631508	-	protein_coding	14.7608	11.7323	17.0209	52.8489	32.8302	16.0098	15.0209	13.1218	30.6105	15.6275	22.7965	21.8527	11.7087	5.07929	6.73406	1.28694	15.3653	10.0826	3.16486	38.6717	26.6028	21.8866	9.40976	11.4769	31.0874	29.2292	21.0267
FBgn0003444	smo	2L	277582	282167	+	protein_coding	2.50655	2.93307	7.07362	8.9843	0	1.45543	0	1.68228	0	11.9618	0.335242	0.771271	0.249122	0.241871	5.11788	2.57389	1.05967	0.288073	0.263738	0.716143	0	0.706021	3.20787	0	0.572161	0.844165	0.909264
FBgn0003447	sn	X	7964024	7986601	+	protein_coding	76.5891	64.0386	49.7364	63.1544	67.3883	34.4453	46.4492	72.0015	102.764	100.903	63.3607	112.348	81.463	64.5795	39.3269	60.4863	94.046	40.6183	36.3959	66.84	73.8967	61.8945	95.3807	49.6552	73.4273	54.7652	66.6036
FBgn0003449	snf	X	5309242	5310501	+	protein_coding	146.494	165.718	225.25	119.703	116.461	175.299	221.847	86.4691	104.326	158.59	88.5039	203.616	152.961	103.279	114.479	133.199	121.068	228.154	216.002	199.088	74.4342	176.976	190.548	144.047	76.2881	152.477	181.625
FBgn0003450	snk	3R	13040165	13042770	-	protein_coding	0.557012	5.37729	4.19996	1.32122	1.72791	4.52802	2.07982	1.68228	7.1841	11.7688	1.34097	25.9661	8.71928	0.483742	8.35023	17.6955	11.3915	12.9633	0.263738	9.07114	0.806146	30.3589	0.427716	2.34223	28.2266	8.75821	0.909264
FBgn0003459	stwl	3L	14402930	14409939	-	protein_coding	2.22805	21.7536	5.08416	7.92733	8.63953	1.77886	1.61764	4.37393	17.4917	41.0945	6.03436	25.4519	0.996489	11.6098	23.7039	20.2694	6.35804	17.2844	15.8243	8.59371	2.14972	24.4754	13.2592	19.9089	15.8298	19.8379	16.3667
FBgn0003460	so	2R	7419350	7434872	+	protein_coding	0	2.68864	0	0	0	0.485145	0	0	0	0.192932	5.36387	0.514181	0.249122	13.5448	0.269362	0.643472	0	4.3211	0.527476	1.43229	3.4933	0.706021	0.427716	0.234223	0.38144	0.105521	0.227316
FBgn0003462	Sod1	3L	11112281	11113740	-	protein_coding	1432.08	1221.13	1716.9	1259.39	1352.6	1400.77	1512.03	1551.4	1186.94	1653.04	2051.35	1232.75	1579.19	1638.19	1416.31	1692.01	1107.89	1218.26	1260.14	1847.89	885.686	1284.96	1620.4	1326.87	1014.44	1763.46	1287.97
FBgn0003463	sog	X	15603283	15633434	-	protein_coding	14.4823	1.71096	3.31576	25.1032	9.33069	18.2738	16.4074	33.982	16.2423	3.08691	23.4669	12.0832	1.49473	3.38619	1.88554	0.643472	44.5063	28.2312	27.9562	14.3229	20.1537	0.706021	0.641574	14.756	4.38656	2.42697	22.7316
FBgn0003464	sol	X	21350280	21357912	+	protein_coding	23.3945	41.5518	53.7153	53.3773	66.6971	48.6762	33.7392	37.683	54.0369	60.5806	40.8995	52.7035	29.3964	28.2989	47.6771	23.165	32.3201	54.4458	40.3519	19.0971	48.9062	20.2393	46.8349	43.5654	73.0458	31.8672	42.7354
FBgn0003475	spir	2L	20311219	20348386	+	protein_coding	61.2713	50.1066	17.9051	33.8233	20.3893	43.9865	58.9281	52.8236	23.7388	30.6761	78.1114	19.2818	62.0315	46.4392	51.4482	6.75645	80.8001	70.866	38.7695	19.8133	43.8006	36.9484	51.326	22.7196	62.9377	61.5185	83.8796
FBgn0003479	spn-A	3R	30054696	30056037	-	protein_coding	23.9515	11.4878	21.884	20.6111	21.426	21.0229	41.3652	4.37393	6.5594	19.872	8.38105	11.0549	20.1789	15.9635	35.0171	24.7737	6.88788	21.8936	12.3957	3.342	9.40504	13.4144	18.8195	12.4138	7.05665	3.16562	53.7602
FBgn0003480	spn-B	3R	14328051	14329608	+	protein_coding	0	1.22211	3.75786	0	0	0.32343	6.93272	1.00937	2.81117	0.192932	0.335242	5.14181	0.498245	0.483742	3.50171	10.6173	3.70886	3.74495	0.263738	0.477429	0	0.470681	0.427716	0	1.33504	0.316562	0
FBgn0003482	spn-D	3R	27165716	27167122	+	protein_coding	0.278506	0.244422	16.7998	10.0413	0	5.17488	0.231091	3.36456	0	0.578795	4.35815	0.771271	14.4491	0.967483	9.42768	0.643472	2.38427	0.288073	7.91214	3.58071	2.14972	1.41204	11.3345	12.1796	0.19072	5.27603	1.70487
FBgn0003483	spn-E	3R	15837419	15844415	+	protein_coding	18.3814	45.9514	26.305	15.5904	4.49255	18.4355	25.1889	10.7666	54.6616	17.7497	38.2176	4.62763	9.96489	33.8619	18.586	29.278	32.585	34.5688	37.7145	13.8454	27.1403	23.0633	73.3533	33.7281	50.3501	31.4451	42.9627
FBgn0003495	spz	3R	27064990	27070070	-	protein_coding	33.1422	68.1938	44.4312	30.9166	9.33069	51.5871	48.298	11.103	19.9905	10.0325	38.8881	55.0173	55.3051	38.6993	8.35023	24.7737	16.6899	79.5082	11.077	26.4973	40.576	18.5919	37.2113	22.7196	51.8759	29.5458	47.7363
FBgn0003499	sr	3R	18090803	18135583	+	protein_coding	0.557012	1.22211	0.221051	0.528489	0.691162	0.161715	14.7898	3.0281	0.312352	0.385863	1.34097	0	21.6736	1.6931	0.808087	0.643472	1.05967	0.576146	0.791214	1.90971	2.41844	0.706021	0.641574	0.702669	0.572161	1.47729	0.454632
FBgn0003502	Btk29A	2L	8258373	8301079	-	protein_coding	70.1835	32.0193	48.6311	38.3154	27.3009	62.0985	19.8738	60.8985	42.1675	46.6895	14.4154	56.817	26.9052	73.7706	68.1486	45.3648	95.6356	68.8495	42.1981	62.0657	66.3727	60.4825	32.2926	77.762	35.6647	32.0783	63.8758
FBgn0003507	srp	3R	15986152	16004081	+	protein_coding	14.4823	20.5315	10.1683	8.72006	1.72791	3.39601	18.2562	39.3653	12.8064	1.73639	14.7506	24.4236	19.6807	43.5367	9.69704	10.2955	33.9096	10.0826	64.8796	7.63886	14.2419	40.7139	5.1326	11.4769	23.0771	39.2537	15.7985
FBgn0003512	Sry-delta	3R	30043341	30044886	+	protein_coding	15.3178	14.9098	40.2312	61.3047	54.2562	12.4521	34.2014	25.5706	25.3005	43.9884	20.785	20.3101	27.1543	26.122	31.246	22.5215	43.9765	16.7082	6.06598	11.4583	60.1922	13.6497	37.4252	28.1067	46.345	32.8169	7.27411
FBgn0003514	sqh	X	6223061	6225140	-	protein_coding	134.797	165.229	204.914	173.608	102.983	106.894	186.259	127.18	138.372	92.4143	151.194	152.969	154.207	127.95	132.796	170.52	120.008	150.086	197.012	162.087	102.918	144.97	105.004	153.884	127.02	224.337	140.709
FBgn0003517	sta	X	1481797	1483413	-	protein_coding	4354.16	3717.91	5306.1	3316.27	3901.61	4015.22	4379.17	4540.47	4502.87	5603.9	4300.48	4332.49	5077.11	4595.55	4103.19	4216.03	4060.67	4684.36	4266.23	5112.3	4032.07	4224.59	4463.43	4995.5	3338.56	4559.12	3527.94
FBgn0003520	stau	2R	18117896	18125779	-	protein_coding	134.518	125.144	21.663	91.4285	163.114	55.9534	51.9954	59.5527	101.827	77.9444	25.1432	42.1628	42.3508	44.0205	98.5866	35.7127	97.2251	60.7834	97.8468	96.4406	83.5705	79.545	66.9376	92.2838	120.726	61.7295	70.8089
FBgn0003525	stg	3R	29251826	29255800	-	protein_coding	125.606	202.626	94.1675	186.292	116.806	126.138	149.747	133.236	118.694	158.204	91.5211	257.347	144.491	186.966	150.035	245.484	151.533	150.374	106.023	116.254	154.511	200.745	113.345	140.299	150.478	108.159	199.697
FBgn0003527	stil	2R	12570367	12571883	+	protein_coding	10.5832	35.1968	51.2837	14.5334	11.4042	33.1516	29.3485	46.4309	10.9323	17.3639	1.00573	56.3028	21.6736	25.6383	42.0205	19.6259	11.9213	42.0587	26.9013	18.381	5.64302	37.4191	21.172	27.8725	25.7472	22.2648	26.0277
FBgn0003545	sub	2R	17745500	17748078	-	protein_coding	10.5832	3.91076	13.7051	9.24855	6.22046	6.30688	4.39072	7.40203	5.93469	9.45366	17.4326	1.79963	1.99298	15.7216	6.73406	0.965208	1.05967	5.76146	0.527476	8.11629	2.41844	1.1767	11.9761	2.81067	9.91745	12.0293	17.0487
FBgn0003557	Su_dx_	2L	2037714	2044372	+	protein_coding	68.791	81.8814	63.6625	45.7143	71.5353	58.3791	50.3778	56.861	95.5798	43.2167	31.848	61.1875	47.3332	35.0713	35.8252	87.1904	83.1844	49.5486	37.1871	42.7299	47.5626	56.9523	57.9556	59.961	57.0253	38.1985	30.233
FBgn0003559	su_f_	X	23096771	23101431	+	protein_coding	30.3572	17.1096	8.84202	11.891	32.139	17.3035	43.214	3.36456	31.2352	37.2358	30.1718	29.0512	24.6631	14.0285	40.4043	5.46951	14.5705	16.4202	54.5938	67.3174	15.0481	22.5927	37.4252	49.8895	18.4999	30.9175	12.957
FBgn0003567	su_Hw_	3R	14304455	14308589	-	protein_coding	11.4187	25.4199	42.4417	21.9323	12.0953	52.8808	23.3402	41.0476	49.0393	20.8366	30.8423	23.3952	23.4175	19.3497	37.172	21.2346	42.9168	29.0954	37.9783	34.3749	29.0213	18.1212	26.7323	9.13469	34.5204	21.1041	33.5291
FBgn0003575	su_sable_	X	635890	643760	+	protein_coding	15.3178	30.5528	10.1683	18.7613	45.2711	18.4355	57.3105	20.8603	12.4941	35.6924	65.037	32.9076	16.1929	16.931	7.00342	20.5911	21.7233	25.6385	3.16486	12.1744	43.5319	90.606	22.8828	9.60314	60.0769	13.2956	40.3486
FBgn0003598	Su_var_3-7	3R	13264364	13270038	+	protein_coding	18.9384	29.5751	9.28412	15.0619	46.999	17.1418	32.3527	3.36456	9.99527	23.5377	8.04581	38.3065	24.6631	36.5225	16.4311	43.1126	43.4466	10.0826	29.8024	28.1683	6.71788	21.416	6.84346	31.3859	15.2576	43.369	24.3228
FBgn0003607	Su_var_205	2L	8209626	8211122	-	protein_coding	212.5	140.543	198.945	166.474	208.04	227.371	213.528	174.284	154.302	199.684	135.438	241.665	207.27	211.637	179.665	180.494	176.436	265.891	206.771	198.61	187.295	197.686	227.545	196.747	162.303	228.874	117.181
FBgn0003612	Su_var_2-10	2R	9116122	9122000	+	protein_coding	109.731	173.54	124.23	115.475	115.77	118.537	175.86	129.199	126.815	92.6072	95.8792	102.579	82.4595	142.22	120.136	167.624	118.683	157.576	118.946	116.731	136.776	147.088	129.17	120.156	169.169	159.02	157.644
FBgn0003638	su_w[a]_	X	1012779	1046040	+	protein_coding	19.7739	32.7526	38.9049	66.0611	21.0804	29.4321	38.8232	14.8041	35.9205	24.3094	34.8652	35.9926	8.71928	19.5915	29.8992	42.4691	83.4493	76.9155	36.6596	81.1629	41.9196	24.0047	57.9556	84.5544	74.7623	31.0231	28.4145
FBgn0003651	svp	3R	12258737	12302785	+	protein_coding	4.4561	12.4655	7.29467	5.81337	1.38232	1.45543	0.462181	13.7947	13.4311	3.47277	40.5643	11.312	8.22104	8.70735	4.57916	10.6173	37.3535	11.2348	7.12093	21.723	6.18045	6.58953	9.1959	8.66625	10.4896	8.44165	1.3639
FBgn0003655	swa	X	6363418	6365708	-	protein_coding	110.288	113.412	44.8733	79.8018	101.601	95.4118	52.6887	69.9828	119.319	75.2434	33.5242	151.169	96.1612	79.3336	110.439	68.208	128.75	72.3063	125.803	64.2141	118.503	44.4793	65.2267	109.616	97.6487	121.138	75.0142
FBgn0003656	sws	X	7956820	7968236	-	protein_coding	33.6992	92.8804	33.1576	46.507	52.8739	20.0527	42.2896	28.9352	41.8552	48.04	17.7678	56.817	17.6877	39.6668	79.4619	42.4691	55.8978	59.9192	34.8134	33.1813	40.3073	21.6513	58.1694	39.3494	47.1079	27.2243	44.3266
FBgn0003676	CCT1	3R	22489105	22491439	-	protein_coding	240.629	205.07	220.829	240.727	354.566	301.598	281.7	261.426	342.026	327.212	132.421	296.168	185.845	273.556	251.046	317.875	345.454	279.719	248.178	304.838	207.18	341.949	423.439	240.547	312.209	316.984	270.62
FBgn0003687	Tbp	2R	21686192	21687642	-	protein_coding	32.0282	45.9514	25.4208	62.6259	28.6832	70.6694	55.924	27.9258	30.2982	32.7984	4.35815	45.2479	23.4175	40.1506	39.3269	13.8346	33.1148	70.866	21.3628	59.4399	36.5453	39.5372	42.5578	41.2232	33.9482	68.4829	38.4164
FBgn0003701	thr	2R	17861273	17865963	-	protein_coding	45.675	6.5994	14.5893	40.1651	14.1688	15.6864	24.9578	10.7666	7.8088	0.964659	3.68766	44.7337	5.48069	20.8009	2.42426	8.0434	33.9096	7.4899	2.1099	14.5616	26.6028	4.94215	18.8195	27.8725	21.5514	14.0342	12.8433
FBgn0003710	tipE	3L	4188499	4193788	+	protein_coding	0	0.244422	0	2.64244	0	0	0.231091	0.336456	0.312352	0.192932	0	12.5974	0	0	0	11.2608	0.529837	0	0.263738	0	5.37431	0.23534	0.641574	0	0	0	1.02292
FBgn0003714	tko	X	2442313	2443976	-	protein_coding	164.319	152.764	245.366	201.618	163.46	196.16	234.326	241.239	271.434	239.621	139.796	257.862	280.263	202.688	212.796	239.693	151.004	251.488	262.947	236.088	125.759	172.975	140.719	277.788	157.535	213.046	183.899
FBgn0003716	tkv	2L	5219000	5271384	-	protein_coding	64.0564	54.0173	34.7049	25.6317	52.5283	58.2174	38.3611	11.4395	24.9882	27.7822	44.9224	23.6523	21.1754	36.0387	45.7916	32.4953	40.5325	18.1486	34.5497	31.2716	31.9771	31.3003	34.4312	13.3507	22.505	31.9727	16.1394
FBgn0003721	Tm1	3R	15281371	15308779	+	protein_coding	377.376	298.44	322.513	367.828	354.566	436.307	326.3	379.186	344.837	381.812	813.297	293.854	395.606	333.298	395.424	309.188	402.676	467.254	400.354	372.394	528.026	318.415	341.318	386.468	297.142	407.098	304.717
FBgn0003731	Egfr	2R	21522420	21559977	+	protein_coding	40.3834	14.1765	9.94727	18.4971	44.58	38.003	12.9411	19.5144	71.2163	49.1976	93.8678	9.76943	39.3613	15.7216	50.3707	39.2518	62.5208	47.244	16.6155	54.9043	48.9062	19.2979	25.4491	44.0339	24.6029	28.174	49.1002
FBgn0003733	tor	2R	7705183	7709184	-	protein_coding	15.8748	39.352	25.4208	71.3459	74.6455	30.2407	43.9072	35.6643	41.8552	19.872	87.1629	11.312	44.0946	29.5082	36.6333	40.8605	8.47739	39.7541	40.3519	16.2326	26.0654	26.5935	30.5817	18.5036	43.6749	30.0734	34.7793
FBgn0003741	tra	3L	16590059	16591050	-	protein_coding	0.278506	33.9747	28.7366	11.891	10.0219	12.9372	7.3949	26.58	50.2887	2.12225	2.34669	19.0247	11.7087	8.46548	27.4749	27.991	20.3987	0.288073	2.1099	1.19357	0.268715	21.416	7.69889	48.9526	20.5978	27.5409	16.1394
FBgn0003742	tra2	2R	14602004	14604337	-	protein_coding	48.46	49.1289	72.0625	27.2172	69.8074	79.8872	42.0585	74.0203	31.5476	29.5186	56.3207	61.4446	62.0315	40.3924	39.3269	32.1736	40.0027	38.8899	32.7035	35.3297	58.5799	37.6544	51.7537	48.0157	54.3552	79.5625	42.5081
FBgn0003744	trc	3L	19830864	19834304	-	protein_coding	70.1835	40.5741	20.3366	58.6622	51.146	41.2373	40.9031	46.4309	31.8599	35.4994	44.5872	59.3879	36.8701	37.7318	68.1486	33.1388	79.2106	54.1577	80.1764	26.2586	45.1442	54.3636	33.148	55.9793	43.1028	17.833	80.1289
FBgn0003748	Treh	2R	21074018	21088945	+	protein_coding	146.494	64.283	55.9258	118.646	131.666	163.979	76.9532	155.106	141.496	65.2109	108.618	139.086	41.1052	136.415	126.6	119.686	173.522	57.9027	147.957	58.7237	133.552	101.667	44.0548	133.039	77.8138	152.899	82.402
FBgn0003751	trk	2L	10271443	10272324	-	protein_coding	4.4561	10.7546	1.7684	16.3831	33.1758	15.2012	6.70163	17.1592	19.6782	4.05157	1.67621	6.17017	7.47367	19.3497	3.50171	22.5215	2.9141	8.35412	35.3409	9.54857	5.64302	18.8272	3.20787	20.8458	4.00512	7.06988	1.13658
FBgn0003862	trx	3R	14263358	14286903	-	protein_coding	13.3683	58.6613	15.6946	29.0669	28.3376	48.3528	17.5629	12.7853	17.4917	22.7659	7.04008	25.4519	8.47016	19.1078	34.4784	17.052	28.8761	14.6917	17.6705	11.9357	16.3916	19.0626	28.0154	4.45023	54.546	29.0182	41.9398
FBgn0003863	alphaTry	2R	11344260	11345119	-	protein_coding	3980.41	2501.66	7900.79	3008.69	3380.47	5397.07	2293.34	5477.16	3442.75	4724.32	15640	5677.84	4846.92	5828.6	6732.44	4363.06	6507.19	2218.45	3740.07	4225.96	3841.02	6541.28	2841.53	5009.32	2775.55	5625.62	4447.09
FBgn0003866	tsh	2L	21828593	21837011	+	protein_coding	9.1907	1.71096	0.221051	22.1965	27.3009	2.10229	0.924363	2.01873	0	0.192932	0.335242	0	0.498245	0	0.808087	0.643472	0.264918	0.576146	7.91214	0.477429	21.4972	1.64738	1.06929	5.85557	4.768	0.527603	13.7526
FBgn0003867	tsl	3R	21778114	21782536	-	protein_coding	21.7235	43.996	43.3259	7.66308	22.8084	3.39601	29.8107	53.16	47.1652	37.0429	67.7189	17.7392	23.9157	32.6526	52.2563	19.9476	21.4584	30.8238	7.38467	77.1047	24.4531	57.1877	14.5424	16.1614	42.3399	44.6352	35.1203
FBgn0003870	ttk	3R	31713867	31735392	+	protein_coding	52.3591	61.5944	60.3468	53.6416	110.586	86.8409	59.6214	93.1983	45.9158	35.4994	124.71	81.2405	64.7718	73.045	91.8525	46.33	59.3417	68.2733	55.6487	110.047	122.534	80.7217	83.6185	87.3651	93.6436	72.4926	42.3944
FBgn0003882	tub	3R	4387742	4389813	+	protein_coding	43.7254	89.9474	48.8522	43.8645	60.1311	23.1252	83.4238	43.0663	43.417	45.339	70.4008	15.4254	28.3999	53.9372	43.6367	41.5039	31.7902	34.5688	36.6596	52.2784	33.5894	19.5332	60.7357	43.097	50.1594	30.2844	55.4651
FBgn0003888	betaTub60D	2R	24305881	24313099	+	protein_coding	17.8244	47.9068	24.5366	53.3773	36.286	28.7853	57.3105	46.4309	25.9252	37.2358	76.4352	118.776	94.4173	52.2441	57.9129	18.0172	74.1772	78.0678	53.8026	70.4207	173.321	71.7788	38.7083	56.6819	56.8346	42.1027	43.531
FBgn0003890	betaTub97EF	3R	27967008	27988384	-	protein_coding	31.7497	138.099	96.5991	44.1288	38.0139	36.2241	48.0669	26.9165	77.4633	90.2921	151.865	85.0969	64.0244	52.486	44.7141	27.0258	64.1103	37.7376	72.528	95.9631	58.3112	41.4199	78.4859	85.9598	36.6183	76.0803	35.6886
FBgn0003891	tud	2R	21183322	21192913	+	protein_coding	123.1	127.1	99.6938	127.366	196.29	86.0324	105.84	155.779	77.151	193.703	193.099	121.09	100.895	92.6365	171.045	88.4774	162.925	151.814	108.396	124.848	151.555	92.0181	99.2302	158.569	135.411	87.5821	91.8356
FBgn0003892	ptc	2R	8649649	8665223	+	protein_coding	0.557012	7.33267	0.221051	3.69942	0.345581	2.91087	0.462181	1.34582	0	0	1.67621	0	6.7263	0.967483	3.50171	0	1.05967	0	4.48355	6.92271	0	0	0.213858	0.234223	0	0.422082	0.227316
FBgn0003896	tup	2L	18859507	18881261	-	protein_coding	6.12713	0.733267	11.9367	0.264244	2.07349	0.808575	0.462181	0.672912	1.56176	1.35052	8.71629	1.02836	7.22455	0.483742	0	1.28694	0	0.288073	0.527476	4.29686	4.03073	1.1767	6.20189	1.87378	5.34016	5.90915	1.13658
FBgn0003941	RpL40	2L	4227699	4228561	+	protein_coding	5228.95	4844.94	4984.91	5325.31	5127.04	4346.09	4717.49	5414.58	4916.74	5839.47	4557.62	4494.97	5306.8	4934.89	4444.75	5132.01	4133.26	4976.46	4709.04	6213.97	4389.2	4784.47	5743.16	4414.16	3351.72	4912.3	5244.52
FBgn0003942	RpS27A	2L	10408352	10410456	+	protein_coding	6276.69	5989.08	6633.95	6750.65	6868.42	5406.29	7014.76	7470.66	5664.19	7417.26	5827.18	5959.35	7672.72	6301.94	6063.07	6802.46	4743.36	5754.26	6465.8	8125.59	4755.19	6090.37	8545.99	6224.47	4100.1	6844.7	6585
FBgn0003944	Ubx	3R	16656623	16734426	-	protein_coding	4.17759	6.35498	11.9367	20.3468	2.41907	16.1715	1.15545	2.69165	0.312352	12.3476	20.785	2.82799	7.97191	1.6931	3.23235	0.965208	2.11935	10.0826	24.5276	20.7681	11.5548	11.767	29.5124	0.936891	9.91745	7.91404	0.454632
FBgn0003950	unc	X	21111414	21116914	-	protein_coding	0	0.977689	0.221051	0	0.345581	1.61715	1.15545	0.336456	10.62	0	0	0	0.498245	7.01425	2.42426	4.5043	0.264918	3.1688	0	0.238714	0	0.470681	3.20787	0.234223	1.52576	0.422082	1.25024
FBgn0003961	Uro	2L	7780085	7781415	+	protein_coding	341.17	100.458	290.902	68.7035	230.503	84.2535	129.642	150.396	219.584	229.203	1211.9	106.692	186.593	137.866	113.132	70.1384	134.843	221.528	210.99	188.584	146.987	189.684	156.116	118.751	138.272	348.112	182.648
FBgn0003963	ush	2L	476220	540560	+	protein_coding	10.0262	6.35498	14.3683	19.5541	32.4846	26.683	10.8613	9.75722	17.4917	11.9618	9.72202	12.5974	10.9614	58.049	15.0843	0.965208	18.0145	0.864219	27.4288	6.92271	49.1749	14.5911	4.91874	16.1614	26.1287	16.1447	17.3897
FBgn0003965	v	X	10923972	10925631	+	protein_coding	13.3683	8.31036	14.5893	7.13459	36.286	48.0293	20.336	16.8228	63.4075	51.8986	23.8022	21.5956	22.1719	14.0285	34.209	14.4781	19.604	7.20183	61.1872	69.4659	17.4665	93.1948	10.2652	33.2596	16.4019	54.7652	9.31995
FBgn0003969	vap	X	15999951	16005812	-	protein_coding	41.7759	31.7749	14.3683	30.6523	46.6534	34.1219	57.0794	35.3279	35.9205	51.8986	26.1489	47.3046	28.3999	27.5733	32.8622	33.1388	53.7784	8.35412	6.85719	46.0719	30.6335	68.0133	21.8135	49.1868	35.0925	51.3885	17.5033
FBgn0003975	vg	2R	12884632	12899385	+	protein_coding	6.96265	0.244422	0.221051	0.792733	0	3.71944	0.462181	1.00937	0.624704	0.192932	0	0	0	0.241871	0.269362	0.321736	0	0	0	9.30986	0.268715	1.88272	0	0	0.38144	0.105521	1.02292
FBgn0003977	vir	2R	23360192	23366355	-	protein_coding	11.1402	2.68864	2.65261	20.0826	0.345581	0.32343	3.00418	28.2623	0	13.8911	0.335242	3.08508	11.9579	1.45122	0.808087	1.28694	21.4584	6.33761	13.1869	1.671	7.79275	1.1767	21.3858	8.90047	7.05665	0.211041	2.04584
FBgn0003978	vls	2L	20064261	20065679	-	protein_coding	7.51966	7.08824	16.1367	28.8026	35.2493	8.57089	25.6511	8.74785	6.87175	29.3256	21.1202	6.68435	18.9333	16.6891	28.8218	7.07819	19.339	1.72844	22.4177	26.9747	30.3648	4.94215	11.1206	17.8009	20.2163	28.4906	8.18337
FBgn0003979	Vm26Aa	2L	5959596	5960340	-	protein_coding	5449.25	5513.19	11899.1	2537.27	6910.93	5762.55	2752.75	4019.64	7309.35	9664.72	374.13	7922.24	5777.4	3645.48	8630.1	7274.45	6745.09	1773.95	5873.18	6583.26	6830.48	5094.88	2723.48	3718.99	6231.97	2617.65	3865.51
FBgn0003980	Vm26Ab	2L	5957004	5957639	+	protein_coding	2400.72	2547.61	4444.66	990.916	2662.01	2475.86	1250.89	1652.67	2638.44	5127.35	175.332	2905.12	2572.94	1464.53	3960.43	2179.76	2231.94	842.326	2497.34	2908.26	2468.96	2819.38	1327.42	1348.19	2690.3	1162.52	2051.07
FBgn0003983	Vm34Ca	2L	13411141	13411631	-	protein_coding	5029.54	5038.28	12176.1	2507.15	6930.97	5322.52	2904.58	4371.57	5595.48	9217.7	391.563	6882.57	5311.79	4629.89	9038.72	9124.11	7144.06	2350.68	7095.35	7083.37	7392.9	4218.24	2915.96	5160.16	6049.83	3800.85	3435.54
FBgn0003984	vn	3L	5813338	5845664	-	protein_coding	0.557012	24.4422	24.5366	5.02064	2.41907	0	2.542	1.00937	2.49882	4.82329	3.01718	0.25709	7.97191	8.94922	2.96298	1.60868	22.5181	0.288073	3.69233	1.90971	0.537431	14.1204	1.71087	0.468446	10.2989	7.38644	17.8443
FBgn0003997	hid	3L	18167745	18185641	-	protein_coding	3.34207	1.71096	14.8104	0.264244	0.345581	5.82174	1.15545	4.03747	0.937057	2.31518	9.38678	0.514181	0	2.90245	0.269362	6.11298	11.3915	5.18531	0.791214	6.44529	15.0481	0.23534	8.12661	0	3.24224	3.37666	4.88729
FBgn0004003	wbl	2R	19249395	19250917	+	protein_coding	42.0544	13.6876	40.2312	21.1395	11.7498	6.30688	7.62599	0.336456	34.6711	65.018	2.01145	11.5691	19.9298	4.83742	23.4345	3.53909	61.1962	8.93026	21.8903	20.2907	26.3341	32.0063	12.6176	21.7827	3.43296	8.65269	13.7526
FBgn0004045	Yp1	X	10053811	10055498	+	protein_coding	16424.9	13989.8	16441.1	8567.59	15000.6	17028.3	12051.4	15013	20038.6	22551	50931	17145.9	16194.7	17527.9	24307.8	15749.9	16376.2	12721.3	15704.3	17096	15734.1	16752	13508.3	16786.3	18179.8	14569.7	12688.8
FBgn0004047	Yp3	X	13759546	13761547	+	protein_coding	9101.58	9957.76	16047.8	8091.16	10344.3	10702.5	7121.75	11576.1	13134.1	17299.6	46243.3	12875.1	9448.46	12183.5	15577.2	12248.8	10596.2	10074.2	11055.4	13728.7	9042	15638.8	10538.3	11545.8	10560.2	10887.4	8222.02
FBgn0004049	yrt	3R	13428867	13434984	-	protein_coding	24.23	64.0386	12.5999	26.4244	43.5432	37.0327	49.2223	40.3747	18.7411	21.6084	25.1432	25.4519	22.6701	23.7033	20.7409	16.4085	14.8354	19.877	35.6046	19.8133	27.409	24.24	14.9701	21.3143	65.7985	50.7554	38.871
FBgn0004055	uzip	2R	25012062	25031737	+	protein_coding	8.07667	12.2211	27.1892	13.2122	12.0953	12.1286	23.1091	15.1405	11.557	25.467	38.2176	12.5974	11.4596	20.0753	2.42426	2.89562	7.41772	35.7211	13.4506	26.9747	22.8408	7.76623	2.35244	12.8823	16.0205	19.3103	9.20629
FBgn0004057	Zw	X	19667252	19672353	+	protein_coding	39.8264	14.1765	22.3261	55.7555	45.6167	17.7886	36.5123	30.6175	29.0488	33.1843	40.229	56.0457	36.3719	13.061	35.2865	1.93042	9.00723	49.2605	22.6815	17.9036	44.6067	16.9445	22.0274	14.9903	23.0771	37.9874	10.9112
FBgn0004066	Prosalpha4	X	16276270	16277587	+	protein_coding	451.458	338.525	498.69	340.875	456.513	443.099	355.88	578.031	299.858	350.364	251.096	491.557	448.669	428.111	398.117	397.665	407.974	397.541	356.574	356.878	279.195	423.613	402.909	609.214	328.42	373.121	394.507
FBgn0004087	Dhfr	3R	16481167	16481878	+	protein_coding	48.46	34.708	91.0728	33.559	34.2125	54.4979	117.625	50.1319	114.321	65.7897	51.292	55.7886	121.073	68.4494	79.4619	93.6251	38.1483	41.1944	107.341	42.2524	71.2096	54.3636	57.7417	31.8543	70.185	46.9567	76.8328
FBgn0004101	bs	2R	24342861	24376473	+	protein_coding	10.3047	39.8408	51.2837	34.616	3.45581	10.188	27.0376	33.3091	9.99527	24.8882	7.37532	22.3669	4.73332	17.6566	36.3639	46.0082	41.3273	3.1688	20.8353	16.9487	37.6201	15.7678	47.9042	27.8725	31.2781	28.7016	23.0726
FBgn0004102	oc	X	8630159	8650681	-	protein_coding	5.01311	4.3996	6.18941	5.02064	2.76465	4.3663	3.69745	4.03747	3.43587	3.6657	4.0229	5.91308	3.73683	3.62806	4.04043	3.53909	4.50361	3.74495	3.95607	4.77429	2.68715	5.17749	6.20189	4.21601	4.00512	3.79874	3.06876
FBgn0004106	Cdk1	2L	10384739	10386262	-	protein_coding	225.033	191.383	128.209	170.702	85.0129	167.86	119.705	90.8431	146.493	152.609	64.7017	93.5809	78.4735	230.261	161.348	198.189	165.574	175.725	179.342	190.255	87.3325	151.088	286.998	116.175	127.401	206.926	160.599
FBgn0004107	Cdk2	3R	20735623	20738414	+	protein_coding	257.34	139.321	139.262	155.111	139.615	106.894	157.835	90.5066	79.9622	110.936	76.7704	124.689	189.084	88.5247	87.8121	217.815	122.392	132.514	112.089	102.647	116.622	108.963	91.3174	154.353	168.215	157.648	128.433
FBgn0004117	Tm2	3R	15310193	15315197	+	protein_coding	166.268	143.965	175.514	135.029	142.379	215.566	166.154	106.993	105.887	153.96	519.29	127.26	262.077	180.919	222.224	205.267	212.73	153.255	271.914	278.102	309.829	164.974	210.436	179.18	123.205	166.723	261.072
FBgn0004132	boca	2R	7565873	7566738	-	protein_coding	77.7032	91.1695	126.662	100.941	73.9544	81.9895	145.125	140.639	96.8292	156.854	23.1317	101.294	110.61	89.0085	74.0746	103.921	88.2178	59.055	88.0885	168.294	61.8045	92.2534	77.6305	103.761	103.561	104.571	77.6284
FBgn0004133	blow	2R	7580488	7587079	-	protein_coding	2.50655	16.8651	16.5788	14.5334	3.11023	1.45543	13.4033	0.672912	11.2447	5.20916	16.4269	28.537	17.4386	15.4797	3.77107	4.5043	34.7043	13.2514	4.74729	5.013	1.61229	15.2971	1.92472	21.3143	1.9072	17.1999	8.52435
FBgn0004167	kst	3L	3336860	3368133	+	protein_coding	32.5852	20.287	43.547	29.5954	90.1967	58.2174	31.1973	30.9539	48.4146	40.5157	45.2577	34.7072	46.0876	49.3416	53.3337	71.7471	72.5877	81.5247	56.1762	39.1491	44.0693	67.3073	26.3046	59.961	29.1802	32.1838	62.5119
FBgn0004169	up	X	13593474	13602578	-	protein_coding	132.29	150.075	141.472	128.687	218.407	267.477	86.8901	144.003	165.859	237.306	671.49	137.029	173.887	209.218	155.961	146.068	196.834	154.119	127.649	218.185	249.637	211.336	159.324	182.928	169.741	151.739	151.165
FBgn0004177	mts	2L	7827650	7833576	+	protein_coding	421.101	413.807	339.755	372.32	250.892	315.021	291.637	313.577	353.583	402.456	240.033	267.117	345.782	384.333	283.638	249.989	286.907	338.486	344.969	306.987	353.629	336.066	293.627	367.73	303.054	443.292	395.075
FBgn0004179	Csp	3L	22267382	22273745	+	protein_coding	94.4135	143.965	98.1464	117.853	148.254	73.5803	91.5119	154.77	146.181	81.996	100.573	144.485	90.4314	69.4169	118.25	85.26	120.273	61.9357	55.1213	68.9884	165.26	123.554	82.3354	77.762	111.19	70.0657	81.4927
FBgn0004198	ct	X	7609148	7678859	+	protein_coding	26.1796	5.62171	3.97891	17.1759	20.3893	10.3498	2.77309	11.103	9.37057	6.75261	13.7449	9.51234	15.6947	10.6423	10.5051	2.57389	29.4059	8.35412	42.1981	10.9809	25.2592	8.70759	7.05732	15.2245	13.1597	6.12019	4.88729
FBgn0004227	nonA	X	16361569	16371547	+	protein_coding	31.4712	22.2424	27.6313	49.9422	108.167	63.7157	45.756	21.8696	27.1746	23.3447	38.2176	46.7904	36.8701	43.7786	18.0473	15.4433	50.0696	64.8164	41.4069	51.0849	67.1788	37.6544	14.7562	21.0801	63.1284	14.6674	32.5062
FBgn0004228	mex1	3L	15517424	15519592	-	protein_coding	23.3945	53.7729	95.7149	57.0768	55.9841	27.4915	40.2098	27.5894	79.6498	48.04	105.936	15.4254	78.9718	92.8784	65.455	74.9645	51.6591	49.8366	76.7478	152.061	41.9196	41.1845	149.059	55.745	42.912	46.7456	28.9828
FBgn0004237	Hrb87F	3R	13656846	13660531	-	protein_coding	187.713	283.53	112.515	172.551	171.754	190.338	141.89	146.358	192.097	137.753	148.847	182.02	119.828	179.71	186.129	180.494	173.786	192.145	159.562	190.494	202.343	107.551	211.506	121.796	267.771	170.838	186.854
FBgn0004240	DptA	2R	18865765	18866260	+	protein_coding	12.2543	9.28804	10.6104	11.6267	11.7498	19.7292	15.9453	36.3372	33.4217	16.0133	38.5528	14.3971	29.8947	11.3679	12.3907	36.3561	14.0407	12.9633	41.9344	18.1423	1293.6	36.0071	59.0248	8.66625	8.96385	11.5017	12.5024
FBgn0004242	Syt1	2L	2772327	2799979	-	protein_coding	11.1402	9.28804	1.98945	14.2692	15.5511	11.8052	6.23945	11.103	13.1188	8.29606	12.0687	3.34217	0.747367	38.4575	5.38724	20.9128	4.76853	4.60917	21.3628	20.2907	13.9732	1.64738	9.40976	8.43202	12.5875	12.6625	0.454632
FBgn0004244	Rdl	3L	9145838	9182149	-	protein_coding	12.2543	11.4878	7.07362	1.58547	7.2572	15.6864	1.61764	5.38329	9.99527	2.70104	13.0744	9.51234	0	2.66058	1.88554	6.11298	0.529837	1.44037	3.4286	2.86457	7.25531	2.58874	2.5663	8.43202	6.29377	7.38644	17.958
FBgn0004359	T48	3R	26881734	26910997	+	protein_coding	6.40564	4.88844	9.50517	5.28489	4.83814	11.32	1.61764	11.103	0	1.54345	0	2.82799	6.22806	8.70735	1.07745	15.7651	1.05967	1.72844	21.3628	1.19357	4.83688	2.58874	11.1206	0.936891	0.572161	4.22082	1.13658
FBgn0004360	Wnt2	2R	9494166	9503188	+	protein_coding	0	3.17749	12.1578	0	0.345581	0	0	4.37393	0.312352	1.92932	4.0229	0	0.249122	8.70735	0.269362	0.643472	0.529837	0	6.59345	0	0	0.23534	2.78016	6.79246	0	2.74354	22.1633
FBgn0004362	HmgD	2R	21701458	21716727	+	protein_coding	760.878	455.847	443.869	512.105	555.003	671.602	513.021	689.398	590.658	654.232	294.007	585.395	646.223	633.46	461.148	791.47	555.004	672.939	660.4	585.805	478.045	609.296	542.558	652.545	439.61	640.088	597.273
FBgn0004363	porin	2L	10847227	10850848	-	protein_coding	881.193	1055.17	1047.34	875.705	962.443	1073.63	906.8	920.88	1135.4	1157.59	1059.36	1194.96	1100.37	1163.16	1101.96	994.807	1008.01	824.177	1085.81	1059.65	846.722	964.424	961.506	974.133	1005.48	1054.99	788.559
FBgn0004364	18w	2R	20111511	20116932	+	protein_coding	5.57012	21.5092	3.09471	12.4195	8.29395	10.188	5.31509	6.72912	20.3029	10.2254	3.35242	5.65599	6.47718	8.70735	6.73406	9.65208	5.56329	11.811	2.1099	28.6457	4.03073	12.7084	4.70488	5.85557	12.3968	21.7372	4.65998
FBgn0004367	mei-41	X	16391698	16399850	+	protein_coding	0	6.35498	1.54735	2.64244	1.72791	1.132	0.462181	2.35519	8.12116	1.15759	0	14.3971	0	1.20935	3.50171	10.939	10.5967	2.01651	4.74729	3.58071	0	19.7686	2.13858	7.49513	1.52576	1.68833	1.59121
FBgn0004368	Ptp4E	X	4939128	4955916	+	protein_coding	64.3349	50.5954	44.4312	60.2477	38.3595	82.9598	99.369	57.1975	44.354	42.0591	102.249	38.5636	28.3999	44.7461	84.8491	56.3038	47.9502	96.2164	45.6267	44.4009	91.9006	83.0751	41.9162	40.5206	132.932	21.8428	94.1088
FBgn0004369	Ptp99A	3R	29377646	29487131	+	protein_coding	16.9889	10.2657	42.4417	0.528489	13.8232	3.07258	1.15545	0	6.5594	11.9618	3.01718	18.2534	3.48771	8.94922	4.04043	4.18257	15.1004	1.72844	2.63738	11.4583	4.03073	24.24	2.5663	2.57645	3.05152	1.26625	0.795606
FBgn0004370	Ptp10D	X	11622015	11677338	+	protein_coding	15.3178	18.8205	5.74731	12.948	56.6753	27.815	42.9829	21.8696	22.4894	8.68193	42.2405	7.19853	30.3929	15.7216	14.8149	42.4691	10.3318	8.93026	29.2749	19.0971	90.8258	40.7139	14.5424	41.9259	32.6131	26.8022	31.4833
FBgn0004373	fwd	3L	305393	319884	-	protein_coding	83.2733	87.992	75.8203	86.1436	38.0139	56.7619	57.0794	46.4309	21.5523	46.3036	78.4466	63.2442	14.2	53.6953	18.8554	66.5993	60.6663	44.3632	68.0444	50.3687	28.2151	49.4215	74.8504	74.7171	104.133	35.2439	65.0123
FBgn0004374	neb	2L	20075757	20089698	+	protein_coding	5.01311	1.22211	5.30521	2.11395	7.60278	2.26401	2.31091	6.0562	6.24704	1.54345	10.0573	12.3403	9.96489	21.7684	0.538724	2.57389	9.27215	5.47339	7.38467	7.16143	22.0347	5.88351	0.427716	6.55824	14.4947	1.26625	0.795606
FBgn0004378	Klp61F	3L	1241568	1245910	-	protein_coding	8.07667	11.2434	10.3894	5.54913	0.345581	2.42572	2.542	29.6081	4.99763	0.771727	0	0.771271	7.47367	2.41871	4.57916	7.72166	20.9286	6.33761	0.791214	0.477429	11.8235	0	10.0513	3.0449	13.9226	1.68833	2.38682
FBgn0004379	Klp67A	3L	9362636	9367046	-	protein_coding	19.2169	44.9737	34.4839	14.0049	49.4181	11.32	12.9411	41.7205	37.7946	14.084	4.35815	24.4236	6.7263	3.86993	20.2022	37.9648	15.6302	27.3669	35.3409	13.6067	14.7793	19.2979	19.6749	14.2876	31.2781	20.26	42.7354
FBgn0004380	Klp64D	3L	5356864	5359392	-	protein_coding	20.8879	33.7303	8.84202	30.6523	5.5293	24.2572	23.8023	15.8134	5.62234	13.8911	6.70484	6.94144	35.1262	7.73987	6.19533	28.3128	3.70886	13.2514	7.91214	20.7681	14.2419	9.41361	11.3345	9.83736	18.4999	3.69322	8.97898
FBgn0004381	Klp68D	3L	11795614	11798875	+	protein_coding	15.8748	21.7536	52.8311	28.8026	5.87488	11.32	17.794	19.178	26.2376	15.8204	2.34669	19.0247	12.4561	12.5773	39.0575	5.46951	24.9023	28.2312	15.2968	24.1101	17.7352	33.6537	3.42173	30.9174	56.2625	17.5164	13.298
FBgn0004387	Klp98A	3R	27547775	27559145	-	protein_coding	6.12713	5.13287	11.7157	7.13459	19.007	3.07258	18.4873	22.879	17.8041	22.3801	2.34669	9.51234	31.6385	30.4757	25.3201	24.7737	59.6066	9.21834	24.7914	26.0199	12.3609	34.595	43.6271	3.74757	40.4327	17.4109	9.43361
FBgn0004390	RasGAP1	3L	9839093	9855285	-	protein_coding	28.1291	20.7759	8.62097	22.4608	31.4479	27.9767	27.4998	20.1873	31.5476	28.361	8.71629	11.312	48.5788	36.0387	12.3907	21.878	18.0145	25.3504	24.7914	28.6457	72.5531	54.1283	8.12661	60.4295	36.809	14.8784	46.8271
FBgn0004391	shtd	X	15455544	15462441	-	protein_coding	12.8113	5.37729	2.43156	5.81337	4.83814	0.97029	9.47472	0.672912	25.9252	20.8366	1.67621	8.22689	20.428	7.98174	29.6298	59.5211	113.915	12.3871	3.69233	37.2394	2.41844	9.41361	35.2866	7.26091	2.47936	4.64291	18.9809
FBgn0004394	pdm2	2L	12657165	12686306	+	protein_coding	4.17759	0.244422	0.221051	0	8.63953	1.77886	15.252	1.34582	0.312352	0.578795	0.335242	5.14181	2.74035	0.483742	0.269362	0	0	0	2.1099	0.477429	0	7.29555	2.78016	0.234223	17.5463	0.211041	0.227316
FBgn0004395	unk	3R	23149653	23157862	-	protein_coding	24.787	7.57709	6.41047	28.2741	7.94836	19.8909	5.084	25.2342	13.1188	9.45366	14.7506	21.3385	4.4842	24.1871	13.1987	42.4691	21.7233	17.8605	17.9342	13.6067	26.0654	23.2987	38.0668	32.3228	10.6803	16.5667	22.277
FBgn0004396	CrebA	3L	15535395	15553214	+	protein_coding	18.6599	33.9747	67.1994	2.90669	21.7716	40.9139	5.54618	34.9914	5.93469	39.1651	34.5299	35.2214	32.3859	13.7866	11.3132	9.0086	17.7495	18.7247	53.0114	19.3359	9.40504	23.0633	8.76818	33.4939	12.2061	2.95458	9.54727
FBgn0004397	Vinc	X	2214347	2222567	-	protein_coding	8.63369	48.3956	40.4522	7.13459	14.86	19.7292	32.3527	25.2342	29.6735	26.2387	62.355	11.8262	33.1333	43.2949	12.3907	21.2346	12.4512	32.2642	33.231	44.6396	16.6604	45.656	42.7716	40.989	32.9946	14.4563	17.958
FBgn0004401	Pep	3L	17638103	17645036	-	protein_coding	275.999	342.68	186.125	275.343	164.497	204.731	266.679	195.144	231.141	294.8	171.309	225.982	180.365	230.987	229.766	181.137	340.685	242.557	216.793	200.759	284.838	189.449	309.88	252.492	340.245	241.748	239.818
FBgn0004406	tam	2L	13823980	13827772	-	protein_coding	2.78506	10.2657	1.3263	0.792733	2.07349	8.73261	2.542	0.336456	0.312352	0.771727	0.670484	6.94144	6.7263	9.9167	0.808087	29.5997	0.794755	4.03302	1.84617	0.477429	7.52403	12.9437	9.62362	1.40534	25.3658	3.16562	0.795606
FBgn0004419	me31B	2L	10239341	10242172	+	protein_coding	2110.52	2117.92	2150.82	1832.01	2231.42	1912.44	1870.22	1782.88	1954.08	1724.81	747.59	2295.82	1859.45	2242.63	1903.85	1757.96	2020	1957.17	1618.03	1791.07	1765.73	2059.93	2234.39	2238.47	1611.39	2331.79	2027.66
FBgn0004431	LysX	3L	1194739	1195302	-	protein_coding	16.7104	1.22211	16.5788	43.3361	16.9335	2.26401	182.331	45.758	21.5523	20.4508	15.7564	8.48398	62.2806	37.0062	24.512	125.799	45.8309	6.91375	8.70336	63.7367	156.661	11.5317	81.2661	42.1601	0.953601	11.9238	34.6657
FBgn0004432	Cyp1	X	16317673	16320370	-	protein_coding	3224.54	2305.63	2922.07	2494.99	2763.27	2622.85	2807.29	2955.76	2434.16	3175.08	1733.54	2700.22	3569.18	2565.77	2430.99	2742.15	2472.22	2612.82	2887.93	3122.62	2105.12	2275.03	2971.13	2658.2	1938.67	3323.05	2443.53
FBgn0004435	Galphaq	2R	12612740	12623197	+	protein_coding	19.4954	8.55478	10.6104	20.8753	14.1688	10.9966	26.3443	6.0562	22.4894	21.8013	85.1515	11.8262	49.8245	16.6891	81.8861	9.33034	51.924	5.76146	19.5166	20.052	16.6604	56.717	13.6869	28.8094	24.2215	27.1188	10.5702
FBgn0004436	Ubc6	3R	4948755	4952682	-	protein_coding	165.99	184.05	210.882	164.624	199.746	240.147	119.012	220.379	146.806	116.338	226.959	154.511	159.687	172.696	186.399	199.154	132.724	151.526	214.683	232.03	130.596	201.451	125.962	175.433	157.344	203.444	120.477
FBgn0004449	Ten-m	3L	22293044	22407863	-	protein_coding	1.67104	15.643	40.2312	11.0983	39.3962	2.91087	38.3611	17.4957	6.24704	4.2445	98.2259	26.4803	30.642	7.49799	8.35023	41.8257	23.0479	2.88073	13.7144	9.30986	52.6682	36.2424	49.6151	24.3592	6.10305	25.9581	24.3228
FBgn0004456	mew	X	13214409	13258490	-	protein_coding	29.2431	22.4868	36.2523	20.6111	50.8004	2.74915	37.2056	14.1311	15.6176	6.36675	43.9167	8.48398	11.7087	7.49799	16.7005	16.4085	65.9647	27.655	37.4508	39.3879	62.342	7.29555	14.5424	3.27912	12.0154	20.0489	1.02292
FBgn0004463	RpIII128	2R	12039041	12042623	+	protein_coding	9.4692	7.08824	9.06307	26.9529	11.0586	10.188	8.08818	18.5051	4.68528	37.6217	0	9.76943	10.7123	1.20935	12.9294	7.39992	5.03345	10.3706	14.7693	9.07114	18.2726	4.00078	3.63559	12.1796	6.48449	13.9287	3.75071
FBgn0004465	Su_P_	3L	16610662	16612199	-	protein_coding	53.4731	94.8358	32.0523	40.1651	64.2781	43.8248	67.2474	38.0195	40.6058	57.4937	27.1546	59.1308	61.7823	43.2949	38.5188	78.1818	23.8427	82.677	49.319	40.104	37.3514	29.8882	77.4167	48.7184	33.376	53.1824	45.6905
FBgn0004507	GlyP	2L	2130813	2137296	+	protein_coding	276.278	291.596	232.987	206.639	350.074	330.545	218.612	194.808	262.063	354.801	541.751	268.916	286.74	321.688	336.972	280.875	306.511	348.568	223.122	295.528	344.493	204.275	283.576	245.7	268.534	332.917	403.94
FBgn0004509	Fur1	3R	25347431	25473058	-	protein_coding	97.4771	57.1948	33.3786	40.4294	52.1827	23.6104	51.7643	38.6924	94.3304	37.4288	58.6674	36.7639	48.828	35.0713	49.832	20.5911	60.6663	32.5523	16.3518	19.0971	47.8313	35.5364	56.0308	62.3033	65.0356	27.1188	16.4804
FBgn0004510	Ets97D	3R	26910775	26912886	-	protein_coding	2.78506	2.68864	1.98945	1.05698	0.691162	14.5543	0.462181	0	4.37293	1.73639	0.670484	0	3.73683	0.483742	1.07745	5.46951	2.9141	2.01651	0.263738	0.238714	5.10559	1.88272	5.34645	2.10801	2.67008	0.422082	0.909264
FBgn0004512	Mdr49	2R	12940323	12946347	-	protein_coding	4.17759	8.06593	0.884202	8.45582	17.9702	21.5081	9.47472	15.477	14.6806	1.73639	22.126	0.514181	9.71577	4.1118	7.54214	1.60868	0.529837	0.864219	12.132	3.81943	4.29945	0.941361	6.84346	0.468446	3.62368	3.27114	2.38682
FBgn0004513	Mdr65	3L	6240500	6245746	-	protein_coding	0.278506	0	0.442101	0.264244	0.345581	0.64686	0.924363	10.0937	16.867	12.3476	8.38105	5.14181	0.249122	0	0.269362	7.07819	0.794755	19.3009	0.263738	0	0	0	1.71087	0.468446	0.19072	0.316562	0.227316
FBgn0004516	Gad1	3L	4074077	4088744	-	protein_coding	8.63369	0	5.52626	11.3625	3.45581	4.20459	5.54618	22.5425	6.87175	7.52434	24.1374	11.5691	7.72279	1.20935	0.538724	12.5477	0.264918	0	3.4286	21.723	1.88101	3.5301	1.71087	3.74757	17.1648	2.32145	3.18242
FBgn0004552	Akh	3L	4141467	4142070	+	protein_coding	9.4692	29.3307	33.8207	14.5334	40.7786	35.739	12.2478	33.982	32.4846	28.9398	97.2202	32.1363	60.7858	10.1586	21.549	38.2866	16.9548	28.2312	29.5387	34.8523	58.8487	45.656	43.8409	12.4138	29.1802	30.3899	34.0974
FBgn0004556	Dbp73D	3L	16728496	16730818	-	protein_coding	25.0655	16.1319	49.7364	51.2634	23.8451	38.6499	31.4283	7.40203	26.2376	47.8471	20.785	31.1079	41.3543	18.6241	10.7745	31.5301	33.9096	33.7045	21.3628	34.1361	17.4665	47.0681	3.42173	27.6383	15.0669	8.12509	6.81948
FBgn0004574	Rop	3L	4136359	4138996	-	protein_coding	34.2562	97.7689	31.3892	24.839	23.4995	25.551	37.4367	80.7494	58.4099	53.2492	53.3035	36.2497	28.1508	31.9269	37.4414	66.9211	36.8237	80.0843	51.1652	50.8461	43.5319	36.4777	65.8683	33.4939	43.6749	33.0279	28.1872
FBgn0004575	Syn	3R	10190689	10222442	+	protein_coding	14.4823	0	0	0	1.38232	5.66002	0	3.36456	0	0.964659	0.670484	0.25709	15.9438	0.241871	1.88554	14.4781	6.09312	0.576146	0.527476	9.54857	12.6296	3.76544	5.1326	2.57645	5.34016	3.48218	6.93313
FBgn0004580	Cbp53E	2R	16973927	16996057	+	protein_coding	10.3047	2.68864	42.8838	6.60611	16.5879	12.2903	0.693272	9.42076	12.8064	12.1547	23.8022	48.5901	9.46665	4.35367	15.0843	5.46951	6.09312	8.64219	4.74729	23.6327	12.6296	35.301	14.5424	7.02669	2.28864	19.0992	6.59216
FBgn0004584	Rrp1	2L	2969773	2972508	-	protein_coding	35.6488	97.7689	32.7155	28.8026	30.0656	69.6991	45.756	75.3661	31.5476	14.8557	5.69911	48.5901	27.4035	48.1323	33.6703	25.0954	28.3463	27.655	30.0661	32.4651	20.9598	46.1267	32.5064	77.2935	77.051	38.7261	37.2798
FBgn0004587	B52	3R	13661311	13666891	+	protein_coding	342.562	313.594	314.555	289.347	352.493	304.348	269.221	292.38	313.602	220.907	199.134	390.006	326.848	305.967	242.695	311.44	314.988	285.192	201.496	279.534	259.848	235.34	295.766	258.114	258.044	439.282	243.228
FBgn0004595	pros	3R	11328480	11407627	+	protein_coding	2.78506	0.488844	23.4314	4.49215	3.11023	3.88116	3.69745	20.5238	6.24704	8.29606	2.34669	15.4254	0.498245	9.67483	14.2762	1.93042	1.32459	4.60917	9.49457	0.716143	10.4799	0.470681	2.13858	1.87378	0.953601	1.05521	1.47755
FBgn0004597	CycC	3R	14889004	14890205	-	protein_coding	10.3047	2.93307	6.41047	9.77704	4.14697	0.97029	14.3276	25.2342	1.56176	0.964659	1.67621	9.25525	8.22104	7.01425	5.38724	8.0434	7.41772	2.01651	30.0661	6.684	10.2112	32.7123	2.78016	9.83736	16.7834	19.2047	5.6829
FBgn0004598	Fur2	X	16373086	16381782	+	protein_coding	62.6638	116.345	40.8943	109.926	35.2493	66.3031	76.491	98.2451	82.7733	82.5748	52.9682	56.5599	28.3999	68.2076	51.7175	70.7819	74.707	26.2146	53.0114	40.104	120.922	60.2471	89.1788	68.1588	98.6023	108.159	92.8585
FBgn0004606	zfh1	3R	30765926	30789202	+	protein_coding	20.8879	19.7982	15.0314	29.8596	2.76465	13.9075	8.31927	10.4301	56.2234	26.0458	64.3665	5.65599	39.8596	3.62806	1.61617	46.6517	11.1266	12.3871	44.308	3.58071	18.0039	23.0633	42.5578	28.5752	28.0359	34.7163	21.0267
FBgn0004611	Plc21C	2L	305935	355566	+	protein_coding	6.96265	13.9321	13.9262	57.6052	10.713	21.6698	43.4451	5.38329	17.4917	11.7688	130.744	8.48398	14.2	33.62	28.5524	5.46951	13.7758	15.5559	10.022	13.6067	29.29	18.1212	44.6964	14.2876	38.7162	26.9078	44.3266
FBgn0004620	GluRIIA	2L	5555072	5558994	+	protein_coding	0	0	1.98945	0	0.345581	0.808575	0	0.672912	0	0	2.68194	18.7676	7.47367	0	1.88554	0.321736	0	0	0	0	0.268715	0.23534	0	0	6.86593	0.422082	1.3639
FBgn0004636	Rap1	3L	1859115	1862239	-	protein_coding	236.173	207.759	221.714	226.193	238.451	279.12	198.738	220.379	290.488	166.114	293.672	180.992	205.775	206.074	224.109	302.11	242.135	222.969	166.682	247.308	227.064	257.227	240.59	221.809	217.612	208.614	279.599
FBgn0004638	drk	2R	13495222	13502841	-	protein_coding	68.5125	76.5042	66.3152	96.7134	48.3814	91.0455	127.1	147.031	106.2	117.688	55.6502	47.8188	32.8841	46.9229	124.445	60.1646	78.9457	105.723	54.5938	60.156	110.173	58.129	63.302	62.3033	59.5047	57.4032	67.9675
FBgn0004643	Zw10	X	2604197	2606824	+	protein_coding	29.2431	52.0619	24.0945	41.7506	4.83814	16.0098	29.5796	25.5706	34.6711	17.3639	31.1775	19.5389	43.0982	34.8294	51.4482	12.8694	20.6636	34.5688	18.9891	5.25171	19.8849	10.5903	12.6176	57.1504	45.2007	18.1495	18.0716
FBgn0004644	hh	3R	23128169	23141906	-	protein_coding	0	0.488844	0	0.528489	7.94836	0.161715	0	1.00937	1.87411	0.192932	0	0.25709	0	0.241871	13.4681	9.33034	0	0	0	0.238714	4.83688	0	2.35244	0	0.762881	17.7275	0.681948
FBgn0004646	ogre	X	6973620	6991318	-	protein_coding	57.0937	30.3084	51.7258	46.2427	51.4916	71.8014	42.5207	64.5995	66.8434	28.168	100.237	71.7282	37.1192	42.0855	47.9465	25.4171	64.1103	59.6311	37.9783	35.091	18.5414	97.1955	87.468	47.313	27.6544	52.0217	28.4145
FBgn0004647	N	X	3134870	3172221	+	protein_coding	69.0695	30.7972	17.0209	39.6366	20.3893	35.0921	44.6005	16.4863	29.0488	37.8146	34.8652	18.2534	37.8666	37.49	54.1418	24.4519	16.16	42.6348	36.1321	61.5883	34.6643	39.0665	53.4645	41.9259	31.2781	45.3739	45.2359
FBgn0004648	svr	X	496446	509072	+	protein_coding	66.0059	50.5954	37.7996	59.1907	93.6525	38.003	63.781	75.0296	82.461	43.7955	148.847	65.8151	56.0525	81.0267	104.243	80.434	48.4801	114.365	119.21	76.866	77.39	86.1345	40.2053	33.2596	102.035	81.5674	72.2865
FBgn0004649	yl	X	14193214	14199958	+	protein_coding	416.645	354.657	287.587	363.072	389.47	468.003	459.408	392.307	369.513	385.092	191.423	499.784	480.557	347.085	351.518	398.952	429.698	507.009	352.882	325.845	482.881	422.436	282.934	492.805	486.146	363.518	334.154
FBgn0004650	fs_1_N	X	1322513	1329438	+	protein_coding	106.389	44.4848	75.3782	54.6986	74.2999	61.7751	31.6594	70.3193	53.4122	74.6646	25.4784	55.2744	44.5929	73.7706	90.2363	75.2862	82.3896	39.466	33.7585	31.5103	63.9543	42.5966	57.5278	98.3736	92.69	86.5269	20.7994
FBgn0004652	fru	3R	18414273	18545586	-	protein_coding	4.17759	9.04362	3.53681	38.0512	30.0656	9.54118	9.9369	20.5238	9.05821	8.87486	65.3722	1.54254	9.46665	5.07929	2.69362	18.0172	19.0741	2.01651	8.17588	1.671	16.3916	8.94293	9.1959	14.2876	17.5463	26.0636	2.1595
FBgn0004654	Pgd	X	2145136	2148566	+	protein_coding	24.787	33.2414	75.3782	74.2526	32.4846	26.0361	54.7685	38.0195	36.5452	42.0591	75.4295	42.1628	45.3403	31.2013	38.7882	56.9472	45.8309	60.4953	25.3189	40.8201	44.8755	40.9492	33.3619	64.8797	40.4327	49.3836	22.0496
FBgn0004655	wapl	X	2149936	2158983	-	protein_coding	44.8395	55.9727	41.3364	95.6564	84.6674	34.1219	31.1973	44.4122	29.9858	14.8557	22.4612	77.6413	82.4595	47.4067	31.246	64.9906	48.745	47.244	62.5059	32.7039	59.6548	38.3605	48.5458	22.0169	46.7264	77.5576	93.0859
FBgn0004656	fs_1_h	X	8037808	8061436	-	protein_coding	120.593	150.075	70.5151	143.749	102.983	155.731	159.222	81.4223	113.384	129.65	189.747	146.799	189.084	165.682	164.311	120.973	216.438	123.295	178.551	124.848	186.22	174.152	116.339	157.632	200.828	104.254	175.602
FBgn0004657	mys	X	8061645	8070237	+	protein_coding	40.9404	18.8205	39.1259	29.8596	30.0656	32.9899	40.4409	48.7861	29.9858	52.8633	54.3092	36.5068	26.1578	26.3639	56.0273	69.8167	43.9765	48.3963	38.242	57.0527	24.1844	76.2503	82.3354	39.5837	65.417	35.2439	15.6848
FBgn0004666	sim	3R	13057755	13078124	+	protein_coding	16.1533	32.997	13.4841	14.7977	9.33069	9.54118	0.462181	17.8322	15.3053	30.4832	1.34097	15.9396	2.74035	38.2156	57.1048	9.0086	31.2604	0.864219	11.8682	7.63886	22.3034	4.00078	20.5304	10.0716	1.71648	13.6122	11.3658
FBgn0004687	Mlc-c	X	5619136	5622539	-	protein_coding	138.974	119.034	153.409	172.816	88.4688	171.094	130.797	209.948	106.2	101.289	215.561	123.146	128.796	103.763	175.085	117.434	114.18	175.436	178.814	118.402	169.559	91.0767	144.568	158.569	106.422	161.341	125.024
FBgn0004698	Xpc	2R	15311510	15318239	+	protein_coding	54.8657	44.2404	88.4202	25.1032	45.9623	48.0293	43.214	72.338	19.9905	71.5777	11.3982	58.6166	74.2384	92.8784	43.906	30.2432	30.9955	80.3724	80.9676	42.4911	27.6777	64.9539	37.4252	35.3676	98.4116	40.4144	52.8509
FBgn0004795	retn	2R	23632610	23654820	+	protein_coding	138.974	137.61	115.609	177.308	137.196	117.567	213.528	115.404	119.631	84.1182	121.022	118.262	76.9788	80.7848	96.701	83.0078	136.168	161.609	88.3523	61.5883	66.3727	87.5466	158.683	113.598	241.833	59.5136	113.772
FBgn0004797	mdy	2L	16816660	16826964	+	protein_coding	38.7123	5.62171	6.63152	8.9843	35.9404	15.8481	57.0794	22.5425	25.6129	34.5348	40.8995	27.5087	18.1859	49.5835	29.8992	6.75645	23.5777	17.5725	14.2419	28.1683	41.3822	60.4825	32.0787	51.2948	18.3091	26.9078	30.8013
FBgn0004811	fs_2_ltoPP43	2L	19792773	19795851	-	protein_coding	30.6357	60.8611	39.568	55.4913	30.0656	22.4784	48.298	33.3091	33.1093	68.4908	13.4097	25.1949	55.5543	33.1363	18.8554	26.7041	40.0027	67.9852	21.099	44.8783	11.8235	34.8304	35.0727	49.1868	51.3037	42.8414	10.3429
FBgn0004832	Xpac	X	4102955	4104197	-	protein_coding	18.3814	41.3074	10.6104	27.7456	27.9921	31.0493	36.5123	38.0195	18.7411	16.7851	9.38678	13.8829	16.1929	15.7216	9.9664	9.97381	62.7857	63.3761	10.8133	5.013	8.33018	16.2385	8.12661	17.8009	32.8039	5.69811	13.9799
FBgn0004837	Su_H_	2L	15039488	15043334	+	protein_coding	41.7759	28.5974	25.6419	15.3262	29.0288	1.94058	16.1764	15.1405	7.1841	5.78795	15.0859	41.6486	4.73332	28.5408	37.4414	4.18257	58.8119	2.59266	14.7693	17.1874	5.91174	8.70759	41.2746	19.4405	25.1751	12.8735	23.1862
FBgn0004838	Hrb27C	2L	6920704	6932057	+	protein_coding	713.254	653.829	632.426	553.592	739.544	766.044	712.453	686.033	768.699	589.021	654.057	718.053	723.451	524.86	616.031	547.594	657.792	500.383	545.938	756.963	752.134	774.976	606.929	658.869	655.505	515.996	632.166
FBgn0004839	otk	2R	12001473	12019846	-	protein_coding	0.557012	0.488844	1.3263	0.264244	4.49255	0	0	0	0	3.6657	1.00573	0	10.214	0.241871	1.61617	0.321736	0	0.288073	0.263738	0.238714	1.07486	0.23534	0	8.43202	0	0.105521	0.227316
FBgn0004842	RYa-R	3R	26996980	27057935	+	protein_coding	0.835518	0.488844	0.221051	0	0	0.32343	1.61764	0	0	0	5.36387	0.771271	10.7123	0	0.538724	0	0	0	0.527476	0.238714	1.61229	0.470681	0	0.468446	2.28864	0	8.29703
FBgn0004852	Ac76E	3L	19939287	19977960	+	protein_coding	9.74771	1.22211	8.84202	16.6474	7.94836	13.9075	22.4158	7.06557	1.56176	23.9235	29.5013	7.19853	25.9087	5.32116	13.7375	0.321736	13.5108	6.33761	6.85719	2.86457	12.3609	8.94293	13.0453	9.60314	0.572161	2.53249	7.38777
FBgn0004855	RpII15	3R	14309089	14310178	+	protein_coding	112.516	67.2161	43.3259	45.45	51.8372	49.6465	38.3611	52.1506	31.8599	44.5672	22.4612	76.6129	29.6456	77.6405	51.1788	87.5121	58.0171	57.0385	88.616	15.039	80.3459	26.8288	57.1001	59.7268	71.9015	57.1922	46.1451
FBgn0004856	Bx42	X	9103870	9106604	-	protein_coding	59.6003	60.6167	72.0625	70.0247	98.8362	21.6698	96.5959	49.7955	110.573	74.0858	91.8563	76.0987	88.1893	56.5978	37.9801	58.8777	38.1483	112.348	37.1871	63.7367	66.6414	73.4262	70.1455	48.0157	100.319	98.4507	70.0133
FBgn0004858	elB	2L	14390628	14409549	-	protein_coding	19.7739	23.9534	13.9262	2.3782	13.1321	15.3629	4.62181	8.4114	6.87175	19.2932	33.5242	9.51234	26.1578	9.19109	2.42426	34.4257	17.7495	4.03302	8.43962	0.716143	8.86761	29.8882	25.8768	8.1978	7.81953	5.38155	11.9341
FBgn0004859	ci	4	47710	57041	-	protein_coding	14.4823	12.2211	13.042	9.77704	0.345581	0.97029	10.3991	0.672912	1.56176	2.12225	5.02863	8.22689	4.4842	2.41871	0	2.57389	2.9141	0.864219	25.0551	2.86457	21.7659	14.5911	8.55433	1.40534	6.29377	17.5164	9.88824
FBgn0004860	ph-d	X	2115727	2123286	-	protein_coding	17.2674	9.53247	1.10525	1.84971	0	5.33659	0.462181	6.72912	3.74823	0.771727	0	1.79963	0.498245	1.45122	5.11788	1.60868	1.05967	8.06604	2.63738	5.013	2.95587	20.9453	4.27716	6.32402	3.05152	2.11041	1.93219
FBgn0004861	ph-p	X	2126210	2138371	-	protein_coding	14.2038	2.1998	5.08416	0.528489	13.8232	1.132	7.62599	0.336456	0	1.54345	1.67621	0	0.996489	0.241871	0.269362	0.965208	0.264918	0.864219	0	0	4.29945	0	0.427716	0	2.28864	0.527603	4.09169
FBgn0004864	hop	X	11360930	11368098	-	protein_coding	11.9758	50.5954	20.3366	16.9116	21.426	21.0229	11.7856	20.5238	28.7364	4.05157	8.04581	19.796	24.414	13.3029	32.0541	15.4433	36.0289	16.7082	65.1433	20.5294	38.9637	40.7139	33.3619	9.13469	21.5514	33.7666	45.2359
FBgn0004865	Eip78C	3L	21226609	21266503	+	protein_coding	15.8748	0	3.53681	3.96366	3.80139	1.45543	0	0	0.624704	0.192932	9.38678	0.771271	0.249122	0.241871	0.808087	0.321736	0.264918	0.576146	0.263738	12.4131	21.7659	0.23534	0	1.17111	10.6803	6.01467	0.454632
FBgn0004867	RpS2	2L	9896265	9897552	-	protein_coding	7519.38	6283.85	8338.69	5146.69	6768.55	6971.53	6742.07	6852.6	6517.54	8382.11	4418.15	6526.5	8544.4	7074.72	6505.37	6695.64	5232.4	6631.44	6982.2	8000.27	5927.05	6435.38	7249.79	7084.77	4832.85	7632.52	6304.61
FBgn0004868	Gdi	2L	9491176	9494876	-	protein_coding	342.005	308.95	438.564	254.731	243.98	301.922	494.765	327.708	295.798	380.268	436.485	313.393	352.757	286.617	406.198	341.362	375.389	316.592	258.727	424.911	275.433	372.308	322.926	331.191	395.744	266.017	319.265
FBgn0004870	bab1	3L	1036369	1101089	-	protein_coding	0.835518	0	0.884202	10.3055	1.03674	20.2144	0.231091	0	1.56176	2.50811	0.335242	16.968	0.747367	0.241871	8.35023	0.321736	0.794755	4.3211	1.05495	0.716143	0.268715	3.29476	0.213858	12.1796	4.95872	0.527603	0.795606
FBgn0004872	piwi	2L	10982205	10987420	-	protein_coding	67.3984	9.28804	27.1892	32.502	29.0288	11.1583	34.4325	59.5527	8.74586	65.5968	5.69911	32.6505	27.9017	8.94922	15.623	16.7303	55.6329	48.6843	15.2968	36.5233	37.8889	26.3581	31.8649	40.2863	33.1853	25.1139	15.9121
FBgn0004875	enc	3L	3818679	3842326	+	protein_coding	81.0452	90.4362	61.231	74.5169	53.5651	47.7059	64.7054	35.3279	44.6664	36.2712	45.5929	51.4181	82.4595	32.1688	78.6538	39.5735	83.1844	126.464	57.2312	70.6594	84.6453	97.1955	56.6724	60.8979	38.3348	73.4423	95.018
FBgn0004876	cdi	3R	19044882	19094270	-	protein_coding	31.7497	109.746	66.0941	66.5896	62.2046	78.9169	57.0794	22.2061	36.8576	36.85	61.3493	69.1573	39.8596	78.1243	57.9129	55.6603	48.4801	59.6311	81.4951	21.4843	89.7509	41.8906	51.326	31.8543	58.7418	40.942	85.0161
FBgn0004880	scrt	3L	3983896	3994003	+	protein_coding	0.557012	0	1.54735	8.19157	3.80139	0	0.231091	1.34582	0.312352	0.964659	34.1947	0	7.22455	5.56303	0.269362	5.14777	3.17902	0.288073	1.58243	0.238714	0.537431	0.706021	3.63559	0.468446	6.10305	25.0084	0
FBgn0004882	orb	3R	23260610	23280856	-	protein_coding	203.866	181.606	125.778	167.002	91.9246	111.26	153.675	79.4036	157.425	105.341	47.6044	132.402	112.354	102.795	86.7346	99.4164	158.686	240.829	102.858	115.538	248.562	150.853	181.993	107.977	183.473	125.886	133.889
FBgn0004885	tok	3R	24719697	24749125	+	protein_coding	11.9758	13.1988	10.3894	5.02064	3.80139	28.7853	0.462181	7.40203	22.177	4.43743	74.759	2.05672	2.98947	15.9635	50.3707	13.8346	2.9141	11.2348	20.8353	15.9939	23.647	14.1204	8.34047	2.57645	2.09792	24.2697	20.7994
FBgn0004888	Scsalpha	3L	3814211	3818383	+	protein_coding	245.642	264.954	300.187	233.592	257.803	240.308	265.292	257.389	311.415	368.5	386.199	276.115	308.413	334.991	294.682	265.432	317.372	202.227	249.76	304.599	350.674	285.938	275.449	264.906	231.153	250.4	287.441
FBgn0004889	tws	3R	10126129	10139772	-	protein_coding	144.823	157.652	162.03	164.624	144.453	106.247	130.797	93.5347	241.761	197.755	112.306	197.96	131.537	151.169	151.651	137.703	193.655	286.345	126.067	163.758	147.793	212.512	164.029	165.127	229.246	72.2816	148.778
FBgn0004893	bowl	2L	3771700	3784121	+	protein_coding	16.1533	19.0649	1.3263	1.84971	15.8967	10.9966	0.693272	3.0281	10.62	10.0325	7.37532	5.65599	1.49473	0.241871	2.1549	1.93042	6.62296	10.0826	0.791214	4.05814	3.76201	3.5301	4.27716	15.2245	1.33504	11.2907	10.1156
FBgn0004901	Prat	3R	7909598	7911779	-	protein_coding	33.1422	61.8388	33.3786	10.3055	17.9702	21.5081	39.5165	3.36456	19.0535	14.084	22.7965	13.1116	18.6842	25.1546	14.0068	6.11298	43.1817	9.21834	7.64841	1.19357	5.64302	15.7678	32.2926	6.79246	24.2215	3.0601	7.95606
FBgn0004903	Rb97D	3R	26872129	26875742	-	protein_coding	19.7739	38.8631	28.5155	89.3146	81.9027	122.418	49.2223	15.8134	82.461	71.9635	132.756	37.021	42.3508	44.7461	51.7175	23.8085	47.1555	87.5742	29.8024	72.8079	56.6989	78.3683	116.553	59.7268	36.2368	51.7051	54.5558
FBgn0004907	14-3-3zeta	2R	10099677	10109687	+	protein_coding	561.19	414.54	628.226	618.332	607.877	605.622	728.398	685.697	629.702	786.969	1012.1	693.373	823.349	556.061	655.089	561.107	650.905	648.452	777.236	758.873	560.272	687.664	691.403	607.34	571.97	689.261	702.633
FBgn0004908	Arl2	3R	8341100	8341872	+	protein_coding	10.0262	11.9767	15.0314	11.6267	7.60278	5.49831	2.542	0	12.8064	3.47277	1.67621	8.48398	2.74035	4.83742	30.1686	5.14777	5.56329	0.864219	3.95607	0.477429	0	12.473	3.42173	13.1165	1.9072	4.74843	2.04584
FBgn0004910	Eip63F-1	3L	3909973	3935617	-	protein_coding	21.1665	5.37729	31.3892	21.4038	22.8084	19.0824	11.5545	17.4957	11.2447	38.7793	80.7933	7.19853	24.6631	29.7501	24.7813	24.1302	17.2197	24.4862	17.6705	10.5034	29.29	29.8882	25.663	22.7196	24.2215	19.2047	37.9618
FBgn0004913	Gnf1	3R	4906622	4910081	+	protein_coding	66.0059	35.1968	59.9047	57.6052	15.8967	42.2076	46.9114	24.2248	74.9645	25.8529	31.5128	34.7072	52.8139	87.5572	30.7073	7.07819	37.0886	64.8164	15.2968	42.7299	34.6643	95.7835	71.4286	65.1139	45.01	18.044	21.1404
FBgn0004914	Hnf4	2L	8687226	8709611	-	protein_coding	95.249	62.3277	97.4833	97.2419	60.1311	106.732	103.066	131.218	99.328	76.0151	47.6044	55.0173	65.0209	78.3661	53.0644	75.6079	72.0578	72.5944	60.6598	121.028	36.0079	32.2416	72.2841	68.6273	61.4119	105.204	79.5606
FBgn0004915	TfIIB	2L	10431338	10433116	+	protein_coding	79.9312	43.2627	26.305	96.7134	20.7349	59.5111	11.0924	16.4863	47.7899	28.9398	39.8938	52.7035	86.1963	79.5755	36.0945	82.0426	14.3056	12.0991	38.7695	16.2326	6.71788	73.1908	19.2472	24.3592	15.2576	26.1691	38.3027
FBgn0004919	gol	2R	25072627	25084347	-	protein_coding	0.278506	0.244422	0.221051	0.264244	1.03674	16.1715	0.462181	8.74785	0	3.85863	0.670484	0	8.47016	0.241871	3.77107	0	0.529837	0.288073	0.791214	0	7.52403	4.00078	4.49102	0	0.762881	0.211041	0.227316
FBgn0004921	Ggamma1	2R	8901404	8904791	+	protein_coding	220.02	196.76	269.682	267.944	288.215	217.507	346.867	241.575	290.488	267.403	323.173	284.085	247.378	241.629	214.412	247.737	301.212	185.519	301.98	446.396	282.689	220.514	194.825	178.009	243.931	269.711	234.363
FBgn0004924	Top1	X	15319479	15328029	+	protein_coding	92.1855	124.411	93.0623	99.6201	144.453	96.7055	121.785	111.703	73.7151	54.4068	46.2634	83.2973	70.2525	89.4922	57.3742	115.503	136.698	176.013	91.2534	48.2203	134.358	93.6654	122.113	114.769	138.844	105.626	105.475
FBgn0004926	eIF2beta	3L	12525093	12526731	-	protein_coding	157.913	206.048	171.756	231.214	184.886	96.3821	159.453	187.406	166.796	195.247	145.16	225.468	185.347	169.793	203.368	141.564	291.145	92.4714	112.089	116.254	245.606	189.449	208.084	198.621	119.963	240.376	162.304
FBgn0004957	por	X	18377521	18379854	-	protein_coding	9.74771	10.5102	1.10525	7.39884	12.7865	27.9767	16.4074	21.1967	0.312352	52.4774	10.0573	2.05672	27.1543	22.0102	13.7375	11.2608	1.58951	30.8238	17.9342	7.40014	17.1978	0.941361	11.5483	22.9538	13.3504	6.96436	5.6829
FBgn0004959	phm	X	18685766	18688433	+	protein_coding	0.278506	0	0	6.60611	0	7.76232	4.85291	0.336456	0.937057	0.192932	0.335242	3.34217	2.2421	0	1.07745	0.321736	0.794755	0	0	0.716143	0	16.9445	3.42173	7.26091	0	1.58281	3.86437
FBgn0005198	gig	3L	20129181	20139010	+	protein_coding	22.559	4.15518	7.51572	27.4814	12.0953	3.71944	2.07982	3.0281	12.8064	16.7851	2.34669	10.0265	9.46665	6.04677	7.8115	1.28694	15.3653	3.1688	8.9671	3.10329	1.07486	5.64817	31.0094	2.10801	18.4999	5.48707	1.02292
FBgn0005278	Sam-S	2L	106903	114432	+	protein_coding	489.335	447.048	390.596	392.667	498.673	393.129	345.943	335.783	474.775	304.832	359.044	432.94	381.406	376.835	311.921	463.3	324.525	522.853	579.96	377.885	625.032	512.806	415.954	355.316	420.157	419.55	426.445
FBgn0005322	nmd	2L	10302173	10303947	-	protein_coding	91.0715	148.853	81.5676	107.283	80.1748	133.253	184.179	94.5441	123.067	121.354	63.3607	111.577	70.0034	101.586	52.795	103.277	144.116	122.431	132.924	98.589	146.719	145.44	88.5373	84.086	55.1181	96.3403	106.384
FBgn0005355	Su_fu_	3R	12689873	12691468	-	protein_coding	27.8506	31.286	39.347	35.9372	14.1688	24.0955	62.1634	26.2436	41.5428	49.0047	23.8022	42.677	36.621	45.2298	20.7409	61.1298	29.9358	54.4458	21.099	37.0007	33.052	34.595	20.7442	45.4392	74.953	24.3753	41.3715
FBgn0005386	ash1	3L	19590773	19598755	-	protein_coding	12.2543	10.999	30.0629	37.5227	3.45581	4.68973	5.31509	2.01873	5.62234	12.9264	7.04008	29.5654	30.8912	29.5082	10.2358	16.0868	30.7305	9.79448	3.95607	1.43229	20.4224	9.41361	9.83747	5.62135	15.6391	6.85884	17.276
FBgn0005390	fs_1_M3	X	5958207	5964247	-	protein_coding	47.0675	76.993	39.347	56.5483	63.5869	44.795	65.6298	97.2357	38.7317	51.5128	4.69339	56.0457	42.849	41.6018	48.7546	24.7737	119.478	47.5321	50.6377	39.1491	76.5839	98.6076	37.2113	42.3943	64.082	42.2082	77.8557
FBgn0005391	Yp2	X	10050951	10052636	-	protein_coding	7754.16	6350.58	10459.2	3581.57	7391.98	7554.84	4842.97	6469.71	8780.53	10551.4	18819.5	8654.43	7091.76	6352.74	10388.2	7498.05	5776.28	4774.81	7211.92	8567.46	5915.77	8459.31	6099.88	6567.37	6799.36	5350.42	5585.38
FBgn0005411	U2af50	X	16356696	16359039	-	protein_coding	147.33	126.611	210.44	145.334	101.946	133.091	224.62	132.564	89.9574	129.264	42.5757	134.715	177.126	75.2218	134.681	83.6513	160.011	146.053	108.924	149.913	115.816	166.621	145.424	229.304	175.653	151	100.36
FBgn0005427	ewg	X	268509	279718	-	protein_coding	23.3945	25.6643	33.8207	35.9372	44.9255	33.7984	13.8654	21.8696	23.7388	22.1872	21.4555	25.4519	22.6701	39.1831	13.7375	20.9128	41.8571	39.466	31.1211	15.9939	61.8045	38.5958	31.0094	16.3956	72.4737	33.6611	32.7335
FBgn0005533	RpS17	3L	9428795	9429821	-	protein_coding	3926.93	3603.03	3737.3	3213.74	3343.15	3523.61	3529.22	3824.16	3255.65	4121.02	3469.42	3640.14	4107.53	3749.96	2970.26	3225.08	2761.51	3408.19	3831.06	4158.88	3186.43	3607.3	3934.56	3464.86	2668.75	3477.11	3335.18
FBgn0005536	Mbs	3L	16051959	16082026	+	protein_coding	98.8696	43.0183	54.1574	25.3674	31.1023	30.4024	69.3272	73.0109	70.9039	55.7573	92.1916	67.3577	51.5683	69.4169	70.5729	32.1736	35.2342	59.055	46.6816	35.3297	60.9984	66.8366	23.5244	64.1771	21.5514	48.5395	47.6227
FBgn0005558	ey	4	697689	721173	+	protein_coding	0.278506	0	0.884202	0	0	0.161715	0	0.336456	0	0	0	0	0	0.725612	0	0	0	0	0	0.954857	0.268715	0	0.427716	23.4223	0.19072	0.105521	0
FBgn0005564	Shal	3L	19566851	19584568	-	protein_coding	7.24116	2.93307	2.87366	1.05698	32.139	9.54118	0.924363	2.35519	2.49882	0	1.34097	3.08508	0.498245	6.28864	5.38724	0	0.264918	0.288073	45.6267	16.71	3.22458	0	10.2652	0	1.71648	5.17051	0.227316
FBgn0005585	Calr	3R	9628691	9630851	-	protein_coding	408.011	357.834	449.838	297.539	353.184	399.436	392.161	345.877	561.609	504.324	766.028	392.32	481.553	350.471	515.559	291.171	566.925	538.12	370.025	405.576	429.945	395.607	426.861	443.15	430.265	451.417	393.825
FBgn0005586	Rab3	2R	10721335	10729203	-	protein_coding	0.278506	1.71096	1.10525	0.264244	8.98511	0.161715	0	2.01873	0.312352	0	13.0744	0.25709	4.23508	6.53051	11.3132	0	1.05967	0	0.791214	5.25171	3.22458	9.17827	0.213858	2.34223	0	1.79385	0.113658
FBgn0005593	RpL7	2L	10201004	10202321	+	protein_coding	5105.01	5137.02	4812.93	5579.52	5517.55	4368.08	5284.58	4696.59	4823.65	5750.52	5216.7	4481.6	5466.74	5279.07	4526.36	4837.94	4565.34	4923.74	4904.74	5171.74	4084.47	5022.16	5093.25	5266.03	3546.63	4573.47	4771.13
FBgn0005596	yem	3R	29118330	29122879	-	protein_coding	34.5347	66.9717	13.9262	17.7044	29.72	57.5705	58.466	58.8798	34.3587	54.9855	41.57	16.4538	53.3122	53.6953	9.9664	45.043	48.745	25.3504	56.1762	22.9166	22.0347	36.2424	10.0513	58.3215	93.4529	5.69811	47.9637
FBgn0005612	Sox14	2R	23978801	23985177	+	protein_coding	8.35518	23.709	9.06307	1.32122	29.0288	10.188	16.6385	7.40203	4.68528	22.9589	10.0573	20.3101	25.1614	12.0935	17.2392	9.0086	12.4512	32.2642	22.6815	6.92271	11.286	14.8264	17.1087	23.1881	18.8813	4.85395	5.11461
FBgn0005616	msl-2	2L	3462218	3466112	-	protein_coding	0	0	0	0.264244	5.5293	1.132	4.85291	0	16.867	0	4.35815	1.28545	0	0.241871	0	9.33034	0.264918	1.15229	1.31869	1.671	0	0.23534	9.62362	0	0	3.48218	1.47755
FBgn0005617	msl-1	2L	18683720	18688800	-	protein_coding	45.3965	97.0356	42.2206	66.8538	36.6316	33.9601	33.5082	63.5901	38.107	22.573	31.848	50.6468	32.3859	32.8944	45.2529	23.8085	13.5108	22.4697	29.0112	20.2907	45.6816	22.122	28.4431	56.4477	68.6593	53.8155	27.6189
FBgn0005624	Psc	2R	12965997	12980994	-	protein_coding	7.51966	20.0426	37.3575	17.4401	18.3158	3.07258	20.5671	19.5144	46.5405	30.2903	2.01145	3.85636	27.6526	24.429	37.172	19.9476	17.7495	26.5027	25.0551	24.5876	13.9732	8.23691	14.3285	28.341	47.68	27.8574	52.7373
FBgn0005626	ple	3L	6713356	6719525	-	protein_coding	17.5459	13.6876	19.6735	51.5276	50.4548	7.76232	11.3234	23.2155	14.9929	24.6953	108.283	14.9112	6.97542	7.49799	5.38724	10.939	41.8571	25.9266	12.6594	28.1683	19.6162	26.1228	27.16	28.341	4.00512	29.8623	10.2292
FBgn0005631	robo1	2R	22692524	22700970	-	protein_coding	0	0.488844	0.221051	0.528489	0.345581	0.161715	0	0.336456	0.312352	9.06779	9.38678	0.514181	1.24561	3.62806	0.269362	0	0.794755	0	0	0	1.34358	0.470681	1.71087	0.936891	0.19072	12.2404	2.38682
FBgn0005632	faf	3R	31777020	31790681	+	protein_coding	83.2733	80.1705	81.7887	36.9942	74.9911	30.2407	31.1973	50.4684	39.9811	52.4774	21.1202	79.1838	51.5683	54.4209	25.0507	11.2608	52.4539	31.688	78.0665	64.2141	52.9369	80.4864	48.7597	35.1334	69.2314	62.4682	58.3065
FBgn0005636	nvy	2R	24275734	24291084	+	protein_coding	0	0	0	0	0	15.0395	12.0167	0.672912	0	0.578795	0.335242	1.54254	0.249122	2.17684	0.808087	0.321736	0.264918	0	8.43962	0	0.268715	1.1767	0.855433	0	0	0.105521	0.340974
FBgn0005638	slbo	2R	24331522	24334307	-	protein_coding	0.278506	0	0.663152	1.05698	1.72791	0	0.231091	0	0.312352	41.4803	0.670484	0	14.9473	0.725612	0.808087	0	0.529837	0.288073	0.527476	0.716143	24.4531	0.470681	0	0	4.57728	2.42697	0.340974
FBgn0005640	Eip63E	3L	3515751	3610521	+	protein_coding	16.4319	29.5751	48.4101	56.5483	58.7488	59.3494	21.4914	25.2342	22.4894	8.29606	64.7017	47.8188	24.6631	21.0428	30.9767	27.0258	36.8237	48.9724	41.9344	30.078	106.68	63.7772	38.2806	73.0775	52.0666	25.4305	54.8968
FBgn0005642	wdn	3R	28807983	28811337	-	protein_coding	48.7385	42.0406	45.9785	25.3674	11.0586	55.7917	73.0247	32.9727	40.6058	35.1136	55.6502	80.7264	52.8139	37.7318	46.5997	40.217	61.4611	50.7009	39.297	55.143	40.3073	57.423	15.8255	28.1067	85.6334	40.942	51.1461
FBgn0005648	Pabp2	2R	8131431	8134374	+	protein_coding	51.5236	45.9514	53.0521	41.2221	54.2562	48.1911	42.7518	55.1788	32.4846	54.5997	23.1317	85.354	39.6104	24.6708	33.4009	18.0172	59.8716	57.0385	40.8794	84.0274	77.6587	12.2377	57.9556	55.2766	62.9377	28.174	31.1423
FBgn0005649	Rox8	3R	24043056	24048265	-	protein_coding	148.165	204.093	97.0412	153.262	137.887	145.058	105.84	142.321	168.358	147.593	97.5554	125.46	171.645	156.249	111.247	173.737	198.954	183.791	116.045	122.699	158.542	144.97	107.143	148.497	140.37	95.9182	180.943
FBgn0005655	PCNA	2R	20261754	20262883	-	protein_coding	324.738	324.593	316.323	335.59	298.928	326.179	307.813	394.663	326.72	349.206	221.26	433.711	288.982	442.382	366.602	292.458	283.463	573.841	322.288	354.729	280.539	457.031	320.146	385.062	374.765	361.83	368.706
FBgn0005659	Ets98B	3R	27736538	27748366	+	protein_coding	3.62058	0.977689	1.98945	7.66308	6.22046	0.64686	34.4325	16.1499	2.18647	0	2.01145	1.54254	7.47367	2.90245	0.538724	0	10.8617	22.7578	1.58243	1.671	30.0961	0.941361	4.49102	0.702669	0.38144	0.211041	0.681948
FBgn0005664	Crys	2L	11944129	11947131	+	protein_coding	0.835518	0.244422	0.221051	1.58547	0.345581	0.97029	1.61764	4.71038	10.62	0.192932	0	0	2.49122	0	4.84852	1.60868	0	0.288073	4.48355	3.81943	0.537431	0.470681	20.9581	10.7743	0.38144	0.422082	16.8214
FBgn0005666	bt	4	724400	776474	+	protein_coding	114.744	135.654	103.452	33.0305	89.5055	82.6363	102.373	70.9922	93.7057	108.621	280.262	95.6376	74.9858	100.86	51.9869	42.1474	77.886	70.5779	66.7257	46.3106	160.96	46.362	116.98	48.9526	74.953	98.2397	57.1699
FBgn0005670	Cyp4d1	X	2159145	2162180	-	protein_coding	2.22805	2.93307	16.3577	1.05698	13.8232	10.9966	0.693272	9.08431	5.93469	27.7822	33.8594	4.88472	5.23157	0.241871	10.5051	0.643472	25.1673	0.288073	0.527476	16.9487	0.806146	26.1228	0.427716	1.17111	25.9379	1.79385	1.13658
FBgn0005671	Vha55	3R	12623762	12627829	-	protein_coding	431.406	475.89	445.417	464.013	520.1	509.079	628.798	504.684	611.273	481.751	1145.86	525.75	457.389	371.03	439.33	539.229	584.675	419.434	481.85	480.054	549.254	354.187	428.144	550.658	461.161	523.277	429.059
FBgn0005672	spi	2L	19567900	19577315	-	protein_coding	53.1946	45.4625	20.9998	35.4087	96.0715	48.5145	45.756	49.7955	27.7993	34.1489	77.7762	77.8984	22.1719	50.0673	53.6031	20.9128	14.5705	48.9724	56.44	20.7681	6.44917	20.2393	35.9282	25.0618	77.4324	15.406	41.8261
FBgn0005674	GluProRS	3R	23952136	23958391	-	protein_coding	47.903	110.234	91.5149	68.4393	41.8153	79.7255	75.5667	26.2436	50.6011	63.6675	30.8423	72.7566	59.7894	15.9635	49.5627	37.6431	67.5542	55.31	94.9457	38.1943	41.1134	61.8945	42.3439	37.7099	59.5047	79.668	63.5348
FBgn0005677	dac	2L	16466512	16485998	-	protein_coding	0.278506	1.71096	0.221051	0	0.345581	0.32343	4.62181	4.71038	0.312352	0.578795	0.335242	0	3.23859	0	0.538724	0.321736	1.32459	0.576146	0.263738	21.0069	0.268715	0.23534	1.06929	0.234223	0.38144	0.105521	0.340974
FBgn0005683	pie	2L	10420625	10422780	-	protein_coding	34.2562	16.6207	10.6104	8.19157	6.91162	1.132	1.15545	7.40203	9.68292	24.6953	16.0916	33.4217	7.22455	26.6058	0.538724	17.052	25.6971	6.62568	7.38467	10.2647	5.91174	20.9453	27.8016	31.3859	11.0618	11.8183	5.00095
FBgn0005694	Aef1	3L	21433422	21438639	+	protein_coding	52.3591	69.4159	71.8414	85.0867	61.5134	54.3362	78.1087	69.3099	119.006	26.2387	42.2405	62.9871	52.5648	83.2036	57.1048	64.0254	69.4086	87.2861	79.1214	81.879	114.741	84.0165	31.0094	63.4744	69.6129	41.7862	79.1059
FBgn0005695	gcl	2R	8724258	8728999	+	protein_coding	73.5256	100.458	67.8625	89.3146	56.3297	130.504	101.911	48.7861	92.1439	70.0342	15.0859	91.7813	79.47	114.889	38.7882	47.6169	70.7332	44.3632	55.385	62.7819	63.9543	88.4879	66.9376	61.3664	67.3242	48.1174	79.3332
FBgn0005696	DNApol-alpha73	3R	27239163	27241228	+	protein_coding	53.4731	56.2171	61.452	109.133	52.8739	60.6431	54.0752	72.0015	28.424	21.9942	39.5586	58.1024	23.1684	34.8294	58.9903	52.7647	114.975	40.9064	76.4841	26.4973	54.0118	94.3715	57.7417	74.4829	102.798	69.9602	46.5998
FBgn0005771	noc	2L	14490859	14494019	+	protein_coding	16.9889	7.33267	9.28412	13.7407	18.3158	21.6698	5.084	20.5238	27.487	0.771727	35.8709	7.19853	27.6526	1.45122	40.135	4.18257	5.29837	17.5725	10.022	5.25171	7.25531	30.3589	29.9401	4.21601	21.7421	26.8022	10.3429
FBgn0005775	Con	3L	4936758	5079033	-	protein_coding	3.62058	0.977689	2.65261	0.792733	0.691162	0.485145	2.07982	1.34582	1.56176	2.50811	4.0229	3.85636	8.47016	3.86993	1.34681	8.0434	2.9141	0.576146	0.527476	1.19357	1.61229	1.1767	0.641574	4.45023	1.52576	2.21593	32.3925
FBgn0005777	PpD3	3R	9747875	9751094	+	protein_coding	64.0564	72.8378	86.8729	101.47	124.064	50.4551	114.159	80.0765	81.8363	59.23	35.5357	115.948	88.1893	53.4534	88.3508	46.0082	108.617	61.0715	132.397	86.6533	81.9582	90.8413	56.8863	88.5362	75.7159	65.7393	46.1451
FBgn0008635	betaCOP	X	18381549	18385242	-	protein_coding	76.0321	62.8165	118.041	88.7861	79.1381	53.2042	117.856	81.0858	130.563	74.4717	106.272	125.717	92.6735	144.155	96.701	105.851	152.858	94.1999	82.55	72.8079	59.6548	92.4887	90.0343	108.445	116.149	84.4165	123.546
FBgn0010015	CanA1	3R	31039374	31046821	+	protein_coding	5.57012	16.3763	0	3.96366	2.07349	3.88116	1.38654	0	4.68528	3.47277	4.69339	2.82799	0.249122	0	0	22.1998	12.981	3.45688	0.527476	0.477429	38.4263	20.2393	0.427716	0	0	0	0.56829
FBgn0010038	GstD2	3R	12371971	12372704	+	protein_coding	8.91219	12.71	0	0	4.83814	0.32343	19.4116	7.73848	32.1723	11.7688	0.335242	11.8262	1.24561	2.41871	3.77107	2.57389	1.85443	21.3174	15.5605	20.7681	0.268715	15.2971	26.5184	3.74757	0.19072	8.44165	0.227316
FBgn0010039	GstD3	3R	12373068	12373813	+	protein_coding	70.462	61.5944	29.3997	37.2584	13.1321	49.6465	35.8191	29.6081	67.4681	58.4583	27.1546	50.6468	31.1403	44.988	43.098	27.991	16.16	55.0219	44.8355	49.4139	33.8581	54.5989	25.8768	69.33	43.2935	27.6464	37.0525
FBgn0010041	GstD5	3R	12375733	12376572	+	protein_coding	7.51966	0.244422	35.147	1.58547	0.691162	0	51.0711	6.0562	2.18647	1.15759	2.01145	0.25709	4.98245	10.1586	16.9698	5.79125	20.3987	5.76146	18.1979	9.07114	4.29945	0.470681	1.71087	4.45023	2.8608	0.738644	4.65998
FBgn0010043	GstD7	3R	12378500	12379255	+	protein_coding	0.557012	0.488844	10.8315	11.6267	0	0	15.4831	4.37393	4.06058	0	50.6215	3.85636	2.74035	15.4797	1.34681	0.321736	39.4728	0.288073	17.4067	10.9809	0	3.05942	4.91874	0	0.953601	10.8686	18.6399
FBgn0010044	GstD8	3R	12380008	12380815	+	protein_coding	0.557012	0	4.64206	4.22791	1.03674	1.29372	10.8613	28.9352	8.43351	0.578795	0.670484	0	1.24561	0.483742	4.84852	0.965208	0.529837	3.74495	5.27476	8.83243	2.14972	0	0.427716	0.234223	0.19072	3.48218	0
FBgn0010051	Itp-r83A	3R	5517117	5539411	+	protein_coding	44.0039	19.7982	8.17887	5.81337	34.2125	43.5013	36.5123	11.4395	12.4941	6.94554	17.4326	17.9963	4.73332	26.6058	19.3941	8.68687	25.1673	17.2844	43.2531	5.49043	26.0654	8.70759	1.06929	53.8713	6.67521	19.8379	52.2827
FBgn0010052	Jhe	2R	16119793	16122773	+	protein_coding	1.39253	0.488844	0	0	0.345581	0	0.231091	1.00937	0	3.85863	0	7.45562	17.9368	0	0	0.321736	0	0	0.263738	0	0	0	0.213858	0	0	6.75332	0
FBgn0010053	Jheh1	2R	18853434	18855087	-	protein_coding	120.315	141.765	190.324	109.397	176.592	174.814	153.444	125.834	145.244	117.11	303.729	160.424	154.207	128.675	190.17	70.1384	182.529	75.4751	179.078	148.242	122.534	119.082	141.574	165.127	85.0612	287.544	158.553
FBgn0010078	RpL23	2R	22854383	22855694	+	protein_coding	5741.4	5195.93	5488.02	5577.93	5196.16	5337.73	5273.95	5628.91	4620.94	6070.98	4759.77	5140.52	6475.68	5306.89	5004.21	5097.58	4319.5	4682.05	4885.75	6513.08	4029.39	5410	7758.13	4983.79	3394.06	5347.99	5426.14
FBgn0010097	gammaTub37C	2L	19183863	19185726	-	protein_coding	39.8264	43.5072	98.5885	47.564	76.719	58.2174	66.092	100.264	74.0275	68.1049	3.35242	108.235	101.393	110.293	111.247	66.5993	83.4493	56.4623	133.188	74.2401	96.2001	64.0126	44.4825	25.7645	79.9118	70.0657	71.4908
FBgn0010100	Acon	2L	21168570	21173185	+	protein_coding	387.123	364.922	277.418	294.368	350.074	295.777	372.056	328.717	371.387	271.262	660.092	330.104	312.399	341.28	272.056	314.658	366.912	307.086	319.651	370.246	289.406	287.35	297.904	376.865	230.009	289.865	334.382
FBgn0010105	comm	3L	15721511	15728430	-	protein_coding	0	2.68864	3.09471	0	0	2.91087	0	5.71975	13.4311	0.385863	0.335242	2.31381	0	0.241871	1.34681	0	3.97378	0	5.27476	0.238714	1.07486	0	0.213858	0	0	0.633124	0
FBgn0010113	hdc	3R	30277932	30372382	+	protein_coding	48.46	80.4149	42.2206	77.1593	67.0427	42.3693	75.3356	66.6182	59.3469	31.062	50.2863	38.0494	48.5788	80.7848	46.869	76.8949	33.9096	115.805	50.6377	35.091	47.2939	91.0767	52.3952	74.9513	105.468	68.7994	65.126
FBgn0010114	hig	2R	9227785	9247249	-	protein_coding	3.89908	16.8651	1.10525	2.64244	5.18372	9.21775	0	1.68228	5.30999	6.36675	5.69911	0.514181	5.72981	2.41871	15.0843	0.321736	0.529837	7.20183	7.64841	2.62586	2.41844	8.47225	0.641574	9.13469	0.38144	6.85884	0.909264
FBgn0010173	RpA-70	3R	8262120	8264451	-	protein_coding	176.294	139.565	120.03	87.4648	164.151	139.237	103.066	208.266	60.5963	97.8164	62.0198	134.201	108.368	168.584	176.432	91.0512	123.452	137.123	80.9676	42.4911	94.3191	118.141	154.406	96.9683	204.452	154.271	111.271
FBgn0010194	Wnt5	X	18501401	18505405	-	protein_coding	0.557012	1.46653	0.221051	11.0983	2.07349	0.64686	3.23527	9.75722	2.81117	1.54345	0.335242	1.28545	5.48069	8.94922	0.538724	1.60868	2.11935	8.64219	9.23083	12.1744	1.88101	6.58953	15.6116	12.648	21.1699	0.105521	8.97898
FBgn0010213	Sod2	2R	16772785	16773915	-	protein_coding	276.556	219.002	218.619	222.758	224.282	158.642	282.855	319.297	211.15	256.792	199.469	194.36	260.333	232.922	189.092	254.171	175.376	217.783	226.024	205.533	224.646	173.916	263.259	155.524	153.339	208.614	217.882
FBgn0010215	alpha-Cat	3L	23318646	23338100	-	protein_coding	29.5216	85.3034	38.6838	57.0768	41.4697	57.5705	54.5374	57.5339	71.5286	19.4861	35.2004	50.6468	47.3332	58.049	37.7107	36.3561	69.6736	64.8164	51.4289	42.2524	43.8006	68.484	35.0727	45.6735	40.0512	39.8868	40.1213
FBgn0010217	ATPsynbeta	4	1031484	1034917	+	protein_coding	1643.74	1557.21	1671.58	1458.89	1657.06	1656.93	1580.2	1469.98	1526.47	1619.66	2180.08	1956.46	1742.86	1713.9	1393.41	1540.15	1578.12	1547.82	1627	1791.79	1544.58	1712.34	1815.01	1314.22	1021.12	1537.22	1308.32
FBgn0010220	Dbp45A	2R	9087834	9089802	+	protein_coding	15.3178	18.5761	23.6524	27.7456	8.63953	25.7127	43.9072	24.5613	17.4917	48.8117	15.7564	45.2479	31.6385	33.1363	14.8149	30.8866	34.7043	34.5688	24.2639	24.1101	10.7486	68.0133	26.7323	15.4587	22.505	43.6855	26.7096
FBgn0010222	Nmdmc	3R	9042508	9050555	-	protein_coding	86.6154	51.8175	31.3892	55.7555	27.6465	31.211	39.5165	15.1405	72.7781	47.8471	26.1489	77.8984	50.5718	72.5612	43.6367	19.6259	73.3824	43.7871	34.286	96.4406	67.7163	22.5927	94.0976	42.1601	37.1904	75.7638	22.5043
FBgn0010223	Galphaf	3L	16662557	16667934	-	protein_coding	1.67104	1.95538	18.3472	16.6474	4.83814	8.57089	5.31509	34.9914	19.6782	1.54345	41.9053	0.771271	22.9193	10.8842	7.00342	11.5825	4.2387	0	5.5385	11.9357	0.268715	21.416	0.427716	5.85557	4.768	20.682	1.25024
FBgn0010225	Gel	3R	4235217	4241057	+	protein_coding	88.0079	63.0609	79.3571	78.2163	48.0358	84.5769	60.5458	69.9828	54.6616	87.2051	345.299	73.0137	83.456	130.126	102.627	80.1122	112.855	95.0641	51.6927	86.4146	67.1788	63.0712	120.188	85.0229	66.7521	49.8057	67.2855
FBgn0010226	GstS1	2R	17093246	17099501	-	protein_coding	109.731	52.0619	121.136	81.6515	52.5283	76.4912	83.6549	43.0663	77.151	112.286	30.1718	66.5864	58.5437	84.171	75.4214	93.6251	60.6663	46.9559	58.2861	71.6143	100.768	98.3722	34.4312	58.3215	69.9943	54.7652	27.7325
FBgn0010228	HmgZ	2R	21697488	21707861	-	protein_coding	167.104	129.299	76.2624	63.4186	124.755	120.801	71.407	112.713	101.514	137.56	204.498	77.6413	111.109	104.972	123.907	106.495	149.944	89.0146	125.803	143.945	108.561	119.318	102.438	71.438	86.9684	118.5	84.6752
FBgn0010235	Klc	3L	12746616	12750056	-	protein_coding	18.6599	11.2434	19.0103	14.7977	8.63953	6.79203	8.55036	12.4489	11.8694	21.6084	41.9053	11.312	14.2	9.19109	7.27278	20.2694	20.6636	10.0826	15.5605	8.355	12.0922	13.1791	24.5937	9.13469	16.5927	11.8183	16.8214
FBgn0010238	Lac	2R	12453190	12465630	+	protein_coding	45.675	23.4645	55.0416	59.7192	78.4469	46.0888	47.1425	33.6456	36.8576	22.7659	39.8938	65.3009	8.22104	44.2624	32.3235	73.6775	66.4945	74.899	69.6269	31.749	83.3018	17.1798	52.6091	28.8094	46.5357	35.877	42.6217
FBgn0010240	Lcch3	X	15925105	15928529	+	protein_coding	8.35518	0	0.442101	2.3782	0	0	0	1.34582	2.49882	0.192932	0	0	0.249122	5.07929	0	3.86083	0	10.3706	0.527476	0.477429	0	0.23534	0	0.234223	0.19072	0.105521	0.113658
FBgn0010241	Mdr50	2R	14246966	14252597	+	protein_coding	11.9758	3.91076	30.2839	24.839	55.9841	24.2572	3.92854	31.9633	10.62	20.0649	49.6158	10.2836	27.1543	46.6811	26.1281	5.14777	16.9548	9.79448	12.6594	3.58071	1.61229	14.3558	12.4038	17.5667	11.6339	15.9336	13.8663
FBgn0010246	Myo61F	3L	1318480	1329617	+	protein_coding	41.7759	71.1269	79.3571	57.0768	53.2195	69.6991	64.4743	90.5066	114.321	68.1049	215.225	30.5938	56.3016	52.9697	92.3912	149.929	49.2748	125.888	62.7697	62.3044	18.2726	39.5372	104.363	100.482	48.6336	47.0622	107.52
FBgn0010247	Parp	3R	3461351	3587054	-	protein_coding	48.7385	101.924	84.2202	105.698	86.3953	83.7683	102.142	106.32	139.934	83.5394	99.9021	41.1345	88.6875	80.543	121.752	60.1646	118.154	92.7595	96.0007	109.57	71.4783	101.432	111.42	47.313	82.7726	79.457	92.8585
FBgn0010263	Rbp9	2L	2954762	2968434	+	protein_coding	3.62058	2.1998	6.41047	12.1552	28.6832	20.0527	21.0293	28.9352	4.68528	11.19	24.1374	35.9926	7.22455	11.1261	15.3536	51.156	43.4466	5.18531	14.5056	24.1101	36.0079	12.2377	14.3285	11.0085	4.57728	16.9888	15.3438
FBgn0010265	RpS13	2L	8363477	8364662	-	protein_coding	4374.21	3682.71	4222.73	4038.44	3705.32	3833.45	4534.46	4170.37	3755.72	5293.28	3159.32	3488.46	4915.43	4301.91	3665.48	4089.91	3273.6	3425.76	3645.12	4731.08	3498.41	3876.29	4517.33	3859.76	3083.56	4114.35	3859.6
FBgn0010269	Dsor1	X	9247342	9250037	+	protein_coding	53.7517	61.1056	43.9891	85.0867	74.9911	90.7221	18.7184	54.5058	62.1581	59.6159	32.8537	33.4217	69.5051	48.8579	62.2227	115.503	37.6184	55.0219	75.6928	12.8906	63.9543	73.6615	65.8683	145.452	54.9274	81.0398	35.0066
FBgn0010278	Ssrp	2R	23806361	23809004	-	protein_coding	110.567	115.367	117.599	74.5169	59.7855	84.2535	122.478	85.7962	99.328	98.5881	102.919	77.6413	103.884	95.7808	176.432	73.9992	105.173	83.8293	103.122	88.8017	141.613	104.962	114.2	136.552	133.886	87.6876	55.2378
FBgn0010280	Taf4	3L	16113212	16121651	+	protein_coding	76.8677	106.813	51.0627	80.8587	45.6167	34.1219	28.4242	31.2904	27.487	42.6379	37.2119	30.5938	82.4595	54.4209	31.5154	27.0258	42.122	62.7999	9.49457	34.6136	90.0196	83.0751	60.308	53.1686	128.164	19.7324	22.9589
FBgn0010282	TfIIFalpha	3R	6380467	6382604	+	protein_coding	147.608	134.921	62.5573	81.6515	125.446	145.382	139.117	180.004	78.7127	111.129	14.7506	107.721	119.08	99.8926	99.1253	67.5645	90.3372	82.1008	79.3852	128.906	74.9716	136.027	68.8623	114.067	78.1953	76.0803	106.838
FBgn0010287	Trf	2L	8072895	8073948	+	protein_coding	3.34207	17.354	23.4314	3.17093	6.56604	8.08575	18.7184	12.1124	32.1723	5.20916	1.67621	15.6825	2.74035	8.70735	16.7005	3.21736	6.62296	12.9633	14.7693	2.86457	8.33018	8.23691	2.13858	3.27912	40.0512	0.633124	7.72874
FBgn0010288	Uch	2L	2212738	2214211	-	protein_coding	453.408	506.198	576.279	586.886	579.885	490.481	528.967	510.403	489.144	535.771	277.245	674.348	533.869	528.73	484.044	498.047	595.272	520.26	465.762	525.888	367.334	490.684	437.768	484.607	424.925	527.181	450.54
FBgn0010292	bys	X	7901880	7903643	+	protein_coding	57.0937	88.4808	138.599	98.2989	44.2344	55.6299	94.7472	89.4972	78.088	91.8355	11.063	96.4089	102.888	99.6508	127.139	74.6427	87.1582	89.0146	99.1655	43.2073	49.7123	24.24	36.9975	56.9161	74.5716	63.9455	61.6026
FBgn0010300	brat	2L	19133816	19179758	+	protein_coding	71.019	125.877	122.683	100.413	96.0715	64.5243	64.7054	46.0944	60.9087	67.3332	38.8881	59.3879	87.691	50.7929	79.7312	83.0078	126.896	165.642	63.5609	45.3557	83.5705	85.4285	82.977	79.87	66.5613	66.0559	64.785
FBgn0010303	hep	X	13079205	13090434	-	protein_coding	76.0321	30.3084	36.6944	38.3154	19.3525	14.0692	51.7643	13.7947	36.5452	45.7248	40.229	23.1381	31.8877	7.49799	38.5188	36.6779	31.5253	37.1614	48.7916	18.8584	54.0118	58.3644	29.5124	26.233	44.6285	26.2746	53.3056
FBgn0010309	pigeon	2L	19186043	19189938	+	protein_coding	37.3198	10.5102	11.7157	12.948	7.94836	15.6864	25.42	20.8603	16.867	10.6112	31.5128	11.5691	2.49122	8.22361	15.0843	24.7737	11.6564	9.50641	13.7144	12.6519	27.409	33.889	26.7323	4.21601	51.3037	10.0245	34.6657
FBgn0010313	corto	3R	5077779	5087072	-	protein_coding	60.1573	89.2141	86.4308	48.3567	56.6753	94.765	116.932	69.6464	94.9551	87.3981	115.323	93.5809	92.4244	53.9372	24.2426	27.991	60.6663	86.4219	42.1981	90.9501	72.2844	90.606	52.3952	45.6735	82.3911	79.457	106.952
FBgn0010314	Cks30A	2L	9330763	9331981	+	protein_coding	37.8768	68.9271	43.547	83.2369	38.7051	27.6533	29.3485	101.946	54.974	18.1356	49.2806	69.6715	26.6561	35.555	98.5866	46.33	67.5542	29.9596	25.3189	38.433	41.3822	46.5974	65.6545	105.166	50.3501	56.4535	70.4679
FBgn0010315	CycD	X	15906822	15909676	-	protein_coding	53.7517	80.6593	36.0312	81.6515	24.8818	33.9601	61.4701	47.7767	24.9882	38.9722	33.8594	70.4428	49.3262	63.8539	62.492	43.4343	44.7712	24.7743	31.6486	15.5164	31.9771	65.4246	108.64	41.2232	32.041	69.6436	83.4249
FBgn0010316	dap	2R	9712321	9716256	+	protein_coding	115.58	82.8591	90.1886	88.2576	78.4469	104.468	145.587	41.7205	84.9598	95.6941	80.7933	93.838	98.9016	96.5065	82.9636	95.8773	110.206	104.571	55.385	98.589	87.6012	110.139	102.224	80.1042	158.87	70.2767	133.662
FBgn0010317	CycJ	3L	3466428	3468098	+	protein_coding	29.8001	13.4432	5.08416	17.1759	17.6246	13.9075	8.78145	15.477	25.9252	7.13847	14.0802	24.4236	8.71928	10.8842	28.283	28.6345	9.80198	15.5559	7.38467	18.6197	7.52403	10.5903	14.7562	25.5303	35.8554	13.4011	18.7536
FBgn0010328	woc	3R	27256595	27264055	-	protein_coding	79.3742	104.124	91.957	182.064	88.1232	115.788	94.285	110.021	72.1534	107.656	77.7762	98.9798	73.4911	90.9434	53.6031	156.685	69.4086	108.315	110.77	118.641	136.776	166.856	146.493	89.0047	127.592	78.6128	106.952
FBgn0010329	Tbh	X	7995697	8027394	+	protein_coding	0.557012	13.4432	5.52626	0.792733	0.345581	0.808575	0.462181	1.68228	0.312352	0.578795	0.335242	0.25709	0.498245	0	0.808087	1.28694	1.05967	1.15229	1.05495	0.238714	0.537431	0.470681	0.213858	0.936891	0.572161	0.422082	0.113658
FBgn0010339	128up	2R	12037298	12038851	+	protein_coding	136.189	98.991	72.2835	98.5631	85.0129	163.17	192.73	117.087	125.253	123.476	102.919	169.423	141.501	135.931	153.267	172.45	127.161	128.481	207.562	86.892	160.692	111.081	124.038	136.552	79.9118	120.188	131.73
FBgn0010340	140up	3R	14124163	14125548	-	protein_coding	2.50655	14.6653	7.51572	2.3782	13.4777	12.9372	10.3991	0	3.12352	14.6628	1.67621	1.02836	13.7017	31.4432	7.8115	3.21736	5.56329	4.03302	14.2419	1.671	1.34358	19.0626	2.78016	15.9272	6.29377	18.9937	1.25024
FBgn0010341	Cdc42	X	19697091	19699938	+	protein_coding	114.466	95.3247	106.767	140.314	132.703	90.7221	116.932	84.7869	99.9527	101.675	123.034	121.861	134.028	56.114	127.947	77.2166	136.963	92.7595	80.1764	121.506	95.6627	79.3097	69.7178	96.2656	123.777	122.193	59.3294
FBgn0010348	Arf79F	3L	22868380	22872231	-	protein_coding	298.558	352.946	387.723	264.509	351.456	366.931	358.191	409.803	340.776	384.899	339.6	326.762	283.003	366.676	343.706	360.344	347.308	272.229	480.003	412.498	386.413	399.137	349.872	272.87	267.199	325.32	308.24
FBgn0010350	CdsA	3L	8127762	8131675	+	protein_coding	10.3047	0.733267	20.1156	7.92733	6.91162	23.1252	2.77309	4.37393	0.937057	24.8882	1.34097	2.5709	12.207	0.725612	4.04043	5.14777	1.32459	17.5725	3.69233	16.2326	5.91174	4.47147	28.0154	17.5667	6.10305	1.89937	8.86532
FBgn0010352	Nc73EF	3L	16954822	16968724	+	protein_coding	192.169	212.158	227.24	185.235	115.078	258.744	223.927	210.621	263.313	270.683	383.852	163.509	263.571	201.478	170.237	137.059	158.421	182.35	183.298	266.644	221.421	224.044	159.11	210.801	208.076	210.408	144.573
FBgn0010355	Taf1	3R	6646889	6656048	+	protein_coding	48.46	84.8145	10.1683	30.6523	36.9772	3.88116	52.2265	23.5519	48.1022	21.2225	66.3779	20.5672	42.5999	34.1038	44.9835	14.1564	38.1483	25.6385	26.6375	16.71	23.9157	30.5942	7.69889	29.2779	47.4893	37.1432	55.9197
FBgn0010356	Taf5	2R	10877312	10879673	-	protein_coding	32.3067	23.4645	16.7998	18.7613	13.4777	11.8052	9.47472	14.4676	22.8017	34.3418	11.3982	11.0549	79.9683	41.8436	10.5051	34.4257	69.6736	29.6715	33.4947	12.8906	10.4799	21.1806	24.3798	6.79246	52.2573	19.9434	33.9837
FBgn0010357	betaTry	2R	11346325	11347395	+	protein_coding	3230.67	2282.66	5748.2	1867.68	3701.52	6051.05	1315.37	5401.12	2366.38	5308.32	23385.5	4984.98	4574.38	7681.33	6294.73	2711.91	7512.29	2174.09	3646.97	4656.36	2897.02	4724.46	2588.97	5463.95	4772.01	4152.87	2628
FBgn0010379	Akt1	3R	16099228	16105670	+	protein_coding	78.8172	58.1725	56.1468	34.3518	52.8739	99.9398	93.8228	29.2717	29.3611	41.0945	77.7762	77.3842	40.1087	80.0592	65.1857	27.991	82.6546	35.7211	42.1981	42.0137	76.0464	40.0078	79.5552	61.8348	69.4221	62.7848	57.9656
FBgn0010380	AP-1-2beta	X	19731004	19734581	+	protein_coding	39.5478	100.213	93.9465	79.2733	61.5134	65.4946	144.894	71.3286	88.708	77.7515	46.2634	74.2991	95.4138	57.0815	115.018	88.4774	96.6952	162.473	96.7919	101.692	107.217	104.962	82.1215	92.7522	91.7364	97.3955	87.8576
FBgn0010382	CycE	2L	15727581	15748150	-	protein_coding	126.163	192.116	156.062	176.251	133.394	103.336	265.754	125.162	156.801	137.946	56.9911	180.992	154.207	110.293	145.186	102.955	137.228	116.093	122.374	84.7436	125.49	114.375	215.569	151.074	185.38	187.932	222.429
FBgn0010383	Cyp18a1	X	18688538	18693042	-	protein_coding	7.51966	34.4635	10.3894	17.4401	41.1241	45.927	63.781	26.2436	38.7317	26.0458	25.8136	16.4538	4.23508	64.3376	19.9328	26.3823	36.0289	31.9761	40.6157	36.762	38.9637	61.8945	26.9461	30.449	27.8451	25.2194	44.0993
FBgn0010387	Dbi	3L	7131863	7133463	+	protein_coding	347.854	238.556	538.258	541.965	329.339	408.33	331.384	684.688	318.287	436.412	1368.12	160.681	420.02	381.43	449.296	333.318	326.644	424.908	418.552	545.701	269.521	346.421	626.391	530.046	317.168	309.703	375.526
FBgn0010388	Dro	2R	14745961	14746714	+	protein_coding	5.57012	1.95538	6.63152	3.43518	23.8451	37.8413	6.93272	177.649	6.87175	16.2063	33.5242	4.88472	19.6807	25.6383	4.57916	15.7651	26.7568	6.62568	26.9013	9.54857	21.2285	10.1196	9.40976	4.45023	23.6493	5.38155	3.5234
FBgn0010389	htl	3R	18045216	18052984	-	protein_coding	0.278506	8.31036	0.884202	0.528489	4.83814	2.74915	0.924363	0.336456	5.30999	0.578795	1.67621	2.82799	34.8771	5.07929	0.538724	9.97381	6.35804	2.88073	1.58243	14.0841	2.95587	3.29476	1.28315	0.936891	0.953601	4.22082	0.340974
FBgn0010391	Gtp-bp	X	11126877	11129087	-	protein_coding	37.5983	37.641	36.9154	49.1494	13.1321	35.739	59.8525	74.0203	65.594	99.3598	97.5554	118.004	89.9331	71.3519	60.8759	38.2866	66.2296	75.4751	45.0992	45.117	42.457	50.3628	64.1574	77.9962	39.6698	69.0105	57.2836
FBgn0010395	Itgbn	2L	21053033	21058044	+	protein_coding	0	0.244422	0	22.4608	0	0.64686	0	0	3.43587	0	0	0	0	0	0	0	0.264918	1.15229	0	0	1.07486	1.1767	0.855433	0.702669	0	0.105521	0.227316
FBgn0010398	Lrr47	2L	10517335	10519269	+	protein_coding	19.4954	5.62171	17.0209	8.72006	19.3525	18.5972	8.78145	12.4489	0.937057	8.489	5.02863	2.31381	27.4035	10.1586	18.3166	1.60868	3.97378	5.18531	2.90112	10.9809	11.8235	10.8257	3.84945	27.4041	3.43296	14.7729	23.1862
FBgn0010401	Os-C	3R	7978959	7979614	+	protein_coding	3.06357	0.977689	0	0	0	0	0.231091	0	0	12.9264	0	1.79963	0.498245	2.41871	0.269362	3.86083	0.264918	0	3.69233	0	0	8.70759	0.213858	0.234223	0	1.26625	0.681948
FBgn0010403	Obp83b	3R	5976177	5976817	-	protein_coding	21.1665	33.4858	23.2103	0.264244	19.007	1.29372	17.1007	0.336456	19.6782	27.2034	0	3.59926	18.6842	19.1078	0.808087	18.3389	6.35804	1.44037	15.2968	1.19357	0.537431	17.4152	0.855433	15.9272	0.38144	34.5052	25.4594
FBgn0010406	RNaseX25	3L	7970588	7972449	+	protein_coding	53.7517	112.923	84.8834	36.4657	74.2999	56.4385	52.9198	94.2076	79.6498	72.7353	59.0026	62.73	47.8315	75.4637	48.4852	106.816	37.0886	52.4293	84.3962	45.117	68.5224	70.3667	62.8743	49.1868	98.4116	89.0594	68.8767
FBgn0010408	RpS9	3L	9509793	9511531	-	protein_coding	1455.19	1507.11	1367.2	1410.01	1351.91	1299.7	1457.49	1312.51	1261.28	1683.14	1048.64	1364.12	1533.6	1526.93	1323.38	1237.72	1205.11	1369.5	1264.1	1433.96	911.751	1162.82	1518.39	1378.64	790.726	1288.2	1445.62
FBgn0010409	RpL18A	2R	17546406	17547462	-	protein_coding	6544.33	6564.69	6225.67	7199.07	5806.45	5772.42	6315.02	6329.07	6226.74	6620.84	6363.9	5464.71	6966.7	6532.69	5691.35	6089.17	5321.15	6185.22	6568.4	7355.98	5499.53	6097.67	6952.53	5836.36	4020.95	6824.33	6637.62
FBgn0010411	RpS18	2R	20263979	20264848	+	protein_coding	5357.06	5377.53	5186.51	5235.74	5084.53	4864.39	5113.11	5766.18	5164.74	5577.08	4766.47	5143.09	5120.46	5170.71	4725.96	4822.5	4474.47	4629.62	4320.82	5323.09	4426.55	4633.85	5435.85	5284.07	3481.41	5445.39	4725.67
FBgn0010412	RpS19a	X	16637894	16639249	+	protein_coding	3970.66	4071.59	4056.5	4081.78	4355.01	3843.96	4412.91	3941.92	3946.26	4842.59	3523.06	4024.24	4468.26	4391.65	3678.41	3757.23	3591.76	3978.29	3584.46	4563.74	3718.21	3836.28	4622.12	3920.66	2852.22	4271.58	3880.96
FBgn0010414	SerT	2R	24404595	24411074	-	protein_coding	0	0	0.221051	0	0	0.161715	0.462181	7.06557	0.624704	0	31.1775	0.25709	2.2421	2.41871	2.69362	0.321736	0.264918	0	0.791214	0	0	0	0.427716	0	0.762881	0	0
FBgn0010415	Sdc	2R	21392402	21481176	-	protein_coding	151.786	115.612	140.588	121.288	101.601	167.537	130.797	118.432	121.817	122.126	184.718	192.046	136.021	74.2543	131.987	143.172	140.142	82.677	124.221	153.255	225.183	115.081	176.647	110.553	82.7726	97.1845	124.683
FBgn0010416	TH1	X	16388820	16391438	-	protein_coding	45.9535	58.6613	91.5149	57.0768	93.6525	33.475	45.9871	43.7393	41.8552	67.1402	14.0802	13.3687	18.9333	39.1831	33.4009	20.2694	36.2938	13.8275	29.0112	28.8844	39.7699	40.9492	59.6664	72.1406	35.6647	23.4256	38.9847
FBgn0010417	Taf6	3L	19599088	19601382	+	protein_coding	47.6245	73.5711	37.3575	22.725	19.6981	31.5344	44.8316	43.4028	57.1604	27.5892	33.5242	45.505	47.0841	24.1871	47.6771	64.6689	22.5181	24.4862	11.077	19.0971	62.8794	58.129	50.4705	35.3676	20.4071	39.5702	31.3696
FBgn0010421	TfIIFbeta	3R	10766622	10767804	-	protein_coding	29.5216	6.5994	22.5472	41.2221	11.4042	7.27717	5.084	9.08431	12.8064	8.29606	8.38105	26.2232	5.48069	18.3822	14.5456	8.68687	14.3056	3.1688	12.6594	11.697	13.4358	14.1204	11.1206	41.2232	16.5927	25.9581	11.4795
FBgn0010422	TfIIS	2L	15058919	15060757	-	protein_coding	59.0433	46.6846	94.3886	102.263	54.2562	107.54	58.9281	63.2537	34.9834	98.0093	57.3264	48.8472	75.7332	59.0165	90.5057	138.99	73.3824	67.4091	86.5061	88.0856	73.8967	73.6615	132.592	115.94	78.1953	88.0042	86.2664
FBgn0010425	epsilonTry	2R	11345237	11346066	-	protein_coding	481.815	348.546	987.654	478.282	421.263	768.955	648.903	994.9	252.381	1178.04	2573.32	1102.66	728.184	1586.19	1185.73	776.992	784.688	331.284	355.783	661	525.876	515.866	265.826	511.308	534.97	1189.96	247.661
FBgn0010434	cora	2R	19229063	19243751	+	protein_coding	47.903	23.9534	13.7051	66.8538	18.6614	72.2866	37.6678	45.0851	26.5499	53.2492	78.1114	40.6203	78.2244	39.6668	52.795	43.7561	12.4512	51.277	46.6816	37.0007	25.2592	52.7162	46.6211	14.0534	33.7575	29.2292	28.7555
FBgn0010435	emp	2R	24976456	24986070	-	protein_coding	84.6658	58.1725	69.6309	58.398	102.292	102.042	63.55	114.731	105.263	85.2758	149.853	52.1893	52.3157	43.5367	124.176	40.5387	61.9909	43.499	126.858	96.918	122.534	49.4215	41.9162	99.7789	100.891	54.6597	114.226
FBgn0010452	trn	3L	13114271	13118077	+	protein_coding	6.12713	7.08824	22.5472	6.07762	0.345581	0	4.85291	1.00937	0	0.192932	4.0229	0	0.996489	0	0.808087	0.965208	6.88788	0.576146	3.4286	8.59371	0	12.2377	10.2652	0.234223	0	0.105521	0.227316
FBgn0010453	Wnt4	2L	7255419	7277171	-	protein_coding	8.35518	0	0.442101	0.264244	0.345581	0.97029	0	0	0	0.771727	0	0.25709	2.49122	5.8049	0.269362	0	0	0.576146	0	8.11629	0.537431	0.23534	0.641574	0.702669	0	0.316562	7.27411
FBgn0010470	Fkbp14	2R	21487167	21497929	-	protein_coding	105.554	124.166	122.02	98.8274	152.401	240.47	101.911	127.853	127.127	256.599	309.764	190.761	160.435	213.572	129.294	101.347	197.629	112.348	131.078	302.451	226.258	179.094	171.087	184.802	107.948	177.697	153.211
FBgn0010473	tutl	2L	4283148	4323781	+	protein_coding	0.278506	33.7303	0.663152	15.0619	4.83814	8.73261	0.231091	14.4676	3.12352	7.71727	27.4898	0.25709	10.7123	3.62806	1.61617	8.68687	0.794755	10.9468	1.58243	2.62586	6.18045	2.11806	4.27716	5.1529	9.15457	3.48218	6.93313
FBgn0010482	l_2_01289	2R	6721101	6740672	-	protein_coding	33.1422	17.8428	20.9998	19.2898	15.2056	6.14517	14.7898	30.9539	10.3076	0.964659	38.5528	24.6807	30.8912	12.0935	2.96298	7.07819	46.0958	31.4	6.85719	33.8974	29.29	23.2987	25.0214	7.26091	1.71648	13.8232	12.2751
FBgn0010488	NAT1	2R	12915994	12923734	+	protein_coding	148.444	199.449	173.967	316.3	283.031	238.691	215.839	283.969	214.274	226.695	165.274	167.366	187.34	221.312	260.473	277.336	260.15	298.444	135.034	244.205	211.21	217.219	237.383	260.222	323.843	234.467	277.78
FBgn0010497	dmGlut	2L	12027438	12034122	+	protein_coding	130.898	58.6613	163.798	112.832	126.828	217.345	85.5036	124.825	73.4028	122.319	178.684	146.027	109.116	156.49	135.22	77.2166	130.34	79.2201	163.518	104.318	120.384	176.505	46.4072	88.7705	149.906	81.6729	132.412
FBgn0010516	wal	2R	11688569	11690863	-	protein_coding	319.446	172.073	295.545	215.095	227.392	305.156	250.04	285.987	331.406	295.378	401.955	291.026	338.806	391.831	307.881	288.597	295.119	298.156	275.343	412.737	267.103	166.15	425.792	312.219	150.287	329.963	257.094
FBgn0010520	Bka	2L	9895287	9896104	+	protein_coding	74.6396	98.7466	94.6096	67.9108	62.5502	65.818	167.772	92.1889	83.398	125.984	87.1629	62.473	49.0771	62.8864	139.26	99.4164	104.643	100.826	51.4289	144.661	33.3207	79.7804	66.296	68.6273	71.7108	85.4717	61.8299
FBgn0010531	Ccs	2R	10121486	10122574	-	protein_coding	15.3178	4.64402	1.98945	4.49215	6.91162	5.82174	11.3234	39.0289	6.5594	12.9264	43.5815	14.3971	3.73683	66.2726	32.5928	38.6083	59.0768	29.9596	17.4067	2.86457	23.3782	10.355	10.9068	15.2245	53.9738	51.283	7.8424
FBgn0010548	Aldh-III	2R	7466879	7477162	-	protein_coding	99.4266	82.1259	108.757	122.874	119.571	96.2204	147.898	109.012	164.61	126.756	217.907	109.006	154.954	66.0307	90.5057	131.59	113.12	70.5779	82.55	161.848	67.985	98.6076	97.3055	88.302	83.3447	129.052	154.007
FBgn0010551	Phb2	2R	18819467	18822250	+	protein_coding	396.314	442.16	351.912	331.627	348	449.244	471.194	350.587	366.701	406.7	132.085	344.758	371.94	419.404	386.804	456.865	476.323	303.053	379.783	429.447	270.865	382.899	418.948	427.222	328.42	347.69	418.716
FBgn0010575	sbb	2R	18278198	18357296	-	protein_coding	63.2209	87.2587	99.4727	39.3724	33.1758	46.5739	54.9996	64.936	57.4728	81.8031	93.8678	80.4693	55.056	35.0713	41.2124	83.9731	78.4159	79.2201	80.1764	68.9884	63.4168	66.8366	48.1181	41.4574	139.798	52.5493	73.423
FBgn0010583	dock	2L	825969	833241	+	protein_coding	4.17759	35.4412	16.7998	64.4756	16.2423	26.5213	82.7305	36.3372	36.5452	2.31518	15.4211	32.6505	32.1368	20.8009	28.283	27.6693	46.6256	20.4532	32.7035	11.9357	13.9732	64.9539	28.0154	16.3956	56.6439	30.4955	20.7994
FBgn0010590	Prosbeta1	2R	16013805	16014787	-	protein_coding	414.974	320.193	289.797	281.42	333.831	409.462	289.095	483.487	323.909	430.045	218.243	275.344	437.459	274.523	304.11	423.726	345.454	295.563	357.893	370.723	290.481	542.93	353.294	285.049	304.962	331.335	331.995
FBgn0010591	Sply	2R	17088441	17091958	-	protein_coding	92.7425	57.6836	69.6309	77.9521	76.3734	41.7225	56.6172	108.675	82.1486	105.341	62.0198	102.065	62.0315	87.3154	60.0678	75.6079	77.3562	84.1173	103.385	47.5041	42.457	74.3675	63.9436	55.2766	55.4996	75.2362	69.786
FBgn0010602	lwr	2L	540599	542580	-	protein_coding	369.856	208.737	279.629	317.093	250.546	209.421	366.048	324.343	254.255	280.716	131.75	307.737	307.168	276.7	317.039	220.711	303.861	308.814	280.09	303.406	185.951	273.701	240.163	354.848	295.998	282.373	296.761
FBgn0010607	l_2_05714	2L	4970135	4973921	-	protein_coding	23.9515	4.3996	2.43156	27.4814	9.33069	9.37947	27.4998	48.1132	4.68528	54.0209	12.0687	18.5105	49.8245	31.9269	8.61959	20.5911	9.53706	28.2312	10.8133	26.9747	8.86761	5.88351	22.4551	42.1601	8.39169	53.2879	12.616
FBgn0010611	Hmgs	2R	16336090	16341242	+	protein_coding	141.203	176.473	113.178	107.812	104.711	146.675	164.306	146.358	89.6451	154.731	209.191	82.7831	174.635	141.978	84.8491	86.2252	87.9529	133.666	131.078	140.125	134.358	132.026	73.1395	115.472	108.71	88.7428	107.52
FBgn0010612	ATPsynG	2L	10975522	10976399	-	protein_coding	1074.48	1071.55	1476.18	1434.58	1423.45	993.738	1090.06	1604.56	1100.1	1589.37	1494.84	1010.37	1297.93	1356.41	1167.15	1370.59	1017.55	1122.62	1188.67	1473.82	934.055	1220.24	1616.34	1133.17	699.752	1366.81	1114.98
FBgn0010620	CG10939	2R	17394593	17405171	+	protein_coding	83.8303	91.9028	188.114	116.267	89.8511	78.5935	87.1212	103.292	75.2769	85.2758	86.1572	73.2707	97.1577	77.8824	70.8423	34.104	170.078	71.4421	82.2863	110.763	134.895	86.8406	64.5852	68.3931	52.6388	92.014	45.2359
FBgn0010621	CCT5	2R	12174802	12177516	+	protein_coding	201.638	155.697	170.209	185.235	211.841	208.127	155.293	116.414	193.971	223.029	133.091	169.937	142.747	157.216	163.503	175.99	178.555	132.802	133.715	157.79	166.066	145.911	163.815	95.0945	110.999	207.665	149.119
FBgn0010622	DCTN3-p24	2R	23061420	23062593	-	protein_coding	35.3703	38.6187	26.305	70.8175	35.9404	25.0658	29.3485	61.235	42.7922	78.9091	42.5757	64.5297	34.628	32.4107	51.1788	42.4691	41.8571	51.5651	22.9452	40.8201	19.6162	13.4144	63.9436	31.1516	36.6183	11.5017	34.0974
FBgn0010638	Sec61beta	2R	14618771	14619681	+	protein_coding	414.417	304.306	420.88	268.208	420.918	300.628	313.821	345.877	392.939	416.347	298.03	389.492	492.266	330.637	332.393	362.596	345.983	311.407	315.431	464.777	212.285	305.001	397.348	329.552	290.085	312.658	350.748
FBgn0010651	MFS14	2R	18796975	18803727	-	protein_coding	5.29161	14.6653	15.2525	11.891	36.6316	16.1715	24.7267	44.7486	48.1022	31.062	23.8022	18.2534	14.9473	33.62	13.1987	28.3128	19.339	7.77797	48.7916	25.7811	12.3609	39.5372	12.8315	63.0059	27.4637	18.1495	15.3438
FBgn0010660	Nup214	2R	22918937	22924742	-	protein_coding	6.96265	15.3986	30.2839	20.8753	42.8521	24.7424	20.336	36.0008	27.487	25.2741	25.4784	3.34217	44.842	44.7461	15.8924	46.33	39.4728	42.0587	33.231	8.83243	18.0039	38.1251	49.8289	43.5654	63.3191	18.1495	32.1652
FBgn0010741	Pfdn2	3L	11073292	11074388	-	protein_coding	179.636	292.573	335.555	261.073	176.592	251.952	167.541	228.117	198.968	361.554	102.584	223.669	284.747	238.726	287.948	251.919	201.073	227.002	229.716	299.348	351.748	302.883	305.603	259.285	129.69	321.521	229.248
FBgn0010747	Srp54k	3L	5152678	5154777	+	protein_coding	84.1088	71.1269	57.031	105.169	65.3148	57.894	64.7054	17.4957	50.9134	113.251	62.6903	36.5068	54.3087	70.6263	43.098	83.9731	121.068	23.622	43.2531	59.6786	46.7565	32.9476	84.474	53.1686	82.9633	51.494	69.5587
FBgn0010750	atms	3R	4750035	4777490	+	protein_coding	14.2038	12.4655	34.0418	33.559	15.8967	24.7424	28.4242	13.7947	25.3005	28.5539	13.0744	10.7978	9.21752	23.9452	36.0945	15.7651	19.604	61.6476	24.2639	48.459	26.8715	24.0047	13.0453	25.7645	11.6339	40.5199	19.7765
FBgn0010762	simj	3L	10664739	10690734	+	protein_coding	48.7385	107.301	19.8945	19.5541	47.6902	27.1681	16.6385	31.2904	48.4146	34.7277	14.7506	38.3065	27.9017	47.6485	26.3975	50.8343	33.1148	36.0091	33.7585	22.2004	33.052	39.7725	44.4825	55.5108	64.8449	35.877	25.573
FBgn0010768	sqz	3R	19164211	19170576	+	protein_coding	20.0524	12.71	9.50517	3.96366	6.56604	15.8481	11.3234	15.8134	3.12352	1.73639	1.34097	3.85636	10.214	3.62806	0.808087	3.86083	28.6112	0.576146	6.85719	11.2196	32.7833	17.8859	2.78016	29.0436	15.6391	17.7275	23.4135
FBgn0010770	ppan	3R	21116254	21117899	+	protein_coding	18.9384	13.1988	36.9154	8.45582	9.33069	14.3926	30.2729	43.0663	6.87175	32.0267	5.36387	25.4519	14.6982	30.2339	46.0609	42.1474	59.0768	23.9101	25.0551	79.0144	20.9598	28.9469	20.3165	61.8348	47.2986	25.747	13.298
FBgn0010772	Xe7	3R	5665139	5669334	-	protein_coding	18.9384	94.5914	62.3362	59.9834	67.0427	72.9334	33.2771	30.9539	51.2258	31.4479	62.6903	50.9039	31.8877	55.3884	33.6703	26.7041	49.5397	73.1706	86.5061	31.5103	19.8849	13.8851	16.2532	34.4308	44.0564	27.1188	28.4145
FBgn0010774	Ref1	3R	7077904	7080387	-	protein_coding	118.087	275.219	146.114	282.213	153.784	182.414	203.822	108.675	136.498	101.096	227.294	192.304	166.663	161.812	176.702	112.286	109.941	136.835	154.814	107.66	194.819	96.2542	70.787	168.875	167.262	163.029	145.937
FBgn0010786	l_3_02640	3L	1334889	1339415	+	protein_coding	111.402	90.9251	46.4206	113.625	103.329	80.8575	111.848	194.135	81.5239	86.6264	134.767	64.2726	74.7367	70.6263	96.701	118.077	51.3942	39.1779	166.682	93.0986	77.9275	88.4879	124.893	63.2402	70.3757	50.6499	84.3342
FBgn0010803	TrpRS	3R	9265027	9266904	-	protein_coding	76.3106	65.5052	88.1992	71.8744	33.8669	58.5408	103.298	83.7775	87.771	34.7277	14.7506	86.3824	30.8912	89.0085	84.8491	70.4601	123.187	81.8127	71.2093	84.2661	74.4342	30.3589	72.9256	72.1406	89.6385	68.2718	67.2855
FBgn0010808	Chchd3	3R	31052616	31053915	-	protein_coding	91.6285	141.032	214.861	93.014	180.739	139.56	147.667	140.975	118.381	250.04	163.933	141.914	120.824	173.905	133.334	160.546	100.669	91.8953	232.617	121.506	101.037	144.028	170.017	198.387	133.886	104.782	97.9732
FBgn0010812	unc-45	3R	8033301	8037403	+	protein_coding	8.63369	3.42191	25.6419	29.5954	22.1172	15.2012	15.9453	20.8603	32.4846	7.9102	1.67621	12.8545	14.9473	0.725612	23.9732	31.8518	1.85443	32.5523	6.32971	19.3359	6.18045	12.2377	3.42173	2.57645	12.0154	36.7212	22.5043
FBgn0010825	Gug	3L	8449922	8472669	+	protein_coding	57.9292	70.8824	50.8416	68.9678	70.153	79.0786	73.2558	56.1881	64.3445	67.912	62.0198	75.0704	91.9261	67.9657	65.9937	38.6083	89.0126	34.2807	49.319	65.4077	72.8219	106.374	19.0334	79.6358	80.4839	62.6792	74.3323
FBgn0010830	l_3_04053	3L	22738602	22741388	-	protein_coding	3.34207	0.733267	3.75786	2.11395	7.2572	0.32343	3.00418	2.35519	0.937057	3.27984	2.68194	0.25709	6.22806	7.49799	8.08087	11.5825	1.05967	0.288073	0.527476	9.78728	8.33018	10.8257	2.5663	7.72935	1.9072	0.422082	5.34192
FBgn0010877	l_3_05822	3R	18288866	18298879	-	protein_coding	54.0302	54.7506	31.8313	49.1494	33.5214	38.003	55.2307	122.47	48.4146	28.168	64.3665	96.9231	56.3016	43.2949	56.5661	48.2604	33.1148	43.211	67.517	44.4009	61.2671	55.305	72.4979	61.3664	42.1492	64.262	55.4651
FBgn0010894	sinu	3L	5559470	5561598	-	protein_coding	23.116	12.71	26.9682	7.13459	15.2056	17.6269	43.9072	16.1499	30.9229	20.8366	21.1202	33.1647	5.72981	35.3131	9.69704	8.0434	15.3653	20.1651	8.17588	8.355	28.2151	13.4144	9.40976	9.83736	24.9843	26.3801	8.29703
FBgn0010905	Spn	3L	2505245	2554292	-	protein_coding	54.3087	95.5691	72.7256	144.013	44.9255	60.158	44.8316	36.6737	30.6105	77.5586	50.2863	71.214	69.0069	65.3051	116.364	93.6251	42.122	75.7632	41.6706	59.2011	40.576	114.611	62.8743	48.2499	89.257	123.143	73.8777
FBgn0010909	msn	3L	2554847	2586540	-	protein_coding	108.339	79.4372	47.968	77.9521	41.4697	58.5408	53.6131	74.0203	94.3304	21.2225	50.2863	133.43	58.5437	58.049	61.4146	47.2952	78.1509	40.9064	37.4508	71.6143	50.5185	59.0704	97.5193	117.111	78.0046	34.7163	82.402
FBgn0010926	l_3_07882	3R	17535533	17539963	-	protein_coding	15.5963	42.285	35.5891	44.1288	18.3158	21.1847	32.5838	31.6268	29.9858	5.98088	15.7564	8.99816	12.9544	11.8517	32.8622	21.878	53.2486	44.3632	23.209	4.29686	47.2939	28.7115	5.77417	10.54	24.0307	25.536	21.3677
FBgn0011016	SsRbeta	3L	16129617	16130983	+	protein_coding	186.042	163.03	269.24	188.142	196.29	179.342	189.032	151.405	243.947	287.661	203.157	182.02	118.084	225.665	200.136	184.355	261.475	214.902	218.639	308.896	152.899	171.563	162.746	194.873	182.328	159.231	189.809
FBgn0011020	Sas-4	3R	7151367	7154219	+	protein_coding	12.8113	17.1096	20.7787	39.1081	4.49255	36.7093	31.8905	8.4114	24.3635	16.7851	2.34669	29.8225	34.1298	41.3599	25.3201	43.1126	7.94755	58.1908	26.9013	1.671	6.9866	21.6513	27.16	13.8191	4.57728	14.8784	8.52435
FBgn0011202	dia	2L	20758144	20768053	+	protein_coding	7.51966	28.5974	34.2628	15.5904	15.8967	13.5841	12.4789	5.04684	34.3587	26.8175	15.7564	6.94144	30.1438	14.2704	28.5524	67.5645	19.0741	57.3265	23.7364	25.3037	11.8235	14.8264	24.5937	37.9441	15.2576	18.8882	20.5721
FBgn0011205	fbl	3L	20384429	20391913	+	protein_coding	32.5852	5.86613	3.31576	12.1552	10.3674	7.76232	2.542	22.879	7.49645	3.47277	15.7564	13.8829	15.4456	7.25612	11.3132	1.93042	21.1935	2.59266	6.06598	4.77429	8.59889	16.0031	12.1899	7.96358	10.2989	9.49685	7.27411
FBgn0011206	bol	3L	9097629	9134405	-	protein_coding	62.1068	17.5984	67.1994	18.2329	41.1241	72.9334	32.8149	100.264	16.2423	24.5023	236.01	105.921	37.3683	61.6771	57.9129	32.1736	21.1935	79.2201	91.2534	66.3626	39.7699	53.1869	55.6031	90.6442	49.5872	82.4116	45.8042
FBgn0011207	pelo	2L	9700810	9708883	+	protein_coding	22.559	62.5721	34.2628	17.4401	34.2125	30.8876	63.55	53.8329	30.9229	47.8471	81.1286	51.161	24.1649	47.4067	29.6298	59.5211	31.2604	19.0128	13.9781	41.0589	82.2269	60.2471	64.1574	12.1796	42.912	20.8931	36.8252
FBgn0011211	blw	2R	22799099	22802180	+	protein_coding	1491.4	1172.25	1325.64	1060.41	1609.03	1367.79	1107.62	1344.14	1212.86	1457.79	1703.36	1317.59	1300.17	1234.51	1431.12	1077.17	1562.49	1472.34	1203.44	1328.44	1210.29	1136.22	1286.78	1351	1207.26	1273.21	1065.66
FBgn0011217	eff	3R	14732414	14741319	-	protein_coding	630.259	619.122	662.709	578.166	700.493	681.305	714.533	782.26	697.795	617.575	490.124	727.823	624.3	513.734	639.197	813.026	714.75	624.542	640.884	606.812	598.429	548.108	628.743	595.16	649.021	553.35	651.601
FBgn0011224	heph	3R	31846987	32015520	-	protein_coding	175.737	138.832	95.0517	117.06	152.747	88.2964	93.8228	24.8977	75.2769	51.8986	97.8907	117.49	69.256	62.4027	88.8895	94.2686	113.12	88.4384	108.396	84.5049	83.3018	92.7241	122.113	60.8979	101.272	131.69	113.658
FBgn0011225	jar	3R	24252826	24271233	-	protein_coding	29.2431	38.6187	41.3364	27.7456	29.72	31.8578	38.13	56.861	52.1628	77.1727	46.9339	24.9378	20.6772	22.9777	48.2158	40.8605	29.141	67.6972	20.5716	15.039	59.9235	42.3613	60.5219	92.0496	46.345	24.3753	46.7134
FBgn0011227	ox	2R	12757133	12757529	-	protein_coding	199.132	201.893	214.419	243.633	261.95	167.375	293.947	261.426	226.455	271.262	449.895	156.311	187.091	284.924	238.116	389.944	217.498	180.334	208.353	344.942	187.563	270.171	243.584	335.641	141.705	222.754	202.879
FBgn0011230	poe	2L	8054322	8071624	-	protein_coding	77.9817	158.63	69.852	85.0867	91.579	93.7947	141.659	50.4684	106.824	66.5615	81.1286	67.1006	53.8104	132.061	109.63	85.26	105.967	135.106	110.506	65.169	76.5839	90.3707	80.8384	85.7256	103.37	63.1013	95.8136
FBgn0011232	scat	2L	9431405	9435341	+	protein_coding	12.5328	19.5538	19.4524	25.1032	20.3893	15.2012	24.4956	15.8134	11.8694	10.0325	76.7704	58.3595	22.421	9.67483	18.586	23.4867	22.783	10.3706	35.8684	58.0076	43.8006	7.53089	40.2053	5.62135	41.0048	18.8882	17.276
FBgn0011236	ken	2R	23870273	23877442	+	protein_coding	18.6599	38.3743	22.9893	4.22791	28.6832	7.92403	47.3736	17.4957	49.9763	46.3036	5.36387	17.4821	29.3964	12.3354	5.92597	19.9476	16.9548	3.74495	21.8903	14.8003	19.0788	14.5911	17.5364	9.13469	27.6544	11.9238	9.31995
FBgn0011241	cbx	2R	9864510	9875072	-	protein_coding	15.3178	51.0842	7.29467	8.45582	53.5651	8.73261	25.42	26.58	17.4917	12.1547	7.37532	7.19853	24.6631	7.25612	9.9664	29.9214	5.56329	23.622	12.9232	20.5294	3.4933	14.5911	39.9915	12.1796	10.2989	10.0245	8.06971
FBgn0011259	Sema1a	2L	8542147	8672041	+	protein_coding	27.8506	8.31036	8.39992	6.87035	3.80139	10.8349	5.54618	9.08431	10.9323	6.75261	23.1317	31.1079	24.1649	24.1871	10.5051	43.1126	10.5967	9.21834	5.80224	4.77429	9.13632	8.23691	6.41574	11.9454	8.96385	3.48218	23.0726
FBgn0011260	Sema2a	2R	16500178	16533459	+	protein_coding	126.442	69.9048	51.7258	40.1651	36.9772	55.7917	44.1383	14.1311	68.7175	75.8222	41.9053	25.709	8.22104	50.0673	42.8286	31.8518	51.924	40.9064	56.1762	84.0274	63.1481	42.3613	77.8444	46.3761	52.448	27.0133	60.2387
FBgn0011272	RpL13	2L	9967313	9968645	+	protein_coding	5784.57	5341.36	4956.62	5491.26	5032.35	4683.43	5612.5	4542.83	5346.22	6408.23	4644.44	4797.56	6034.49	5612.61	5135.12	5218.23	4441.89	5040.99	4938.5	5966.19	4556.07	5155.6	6358.22	4788.45	3856.93	5230.02	5463.08
FBgn0011274	Dif	2L	17413248	17433161	-	protein_coding	0	0.244422	3.09471	0.528489	0.691162	0.64686	0.924363	2.35519	4.99763	1.92932	39.2233	0.25709	9.21752	1.20935	1.07745	6.11298	2.11935	0.288073	2.1099	4.05814	13.7045	2.3534	3.20787	9.83736	1.9072	9.18029	6.25119
FBgn0011280	Obp19d	X	20419613	20420979	+	protein_coding	179.636	35.6856	87.9781	39.3724	26.9553	17.1418	42.0585	145.685	39.3564	109.971	39.2233	16.7109	71.249	39.4249	56.0273	79.147	25.6971	47.5321	151.913	7.40014	25.528	20.7099	22.0274	35.1334	4.00512	89.798	43.9856
FBgn0011281	Obp83a	3R	5972155	5975245	-	protein_coding	23.673	17.5984	17.463	0.528489	4.83814	0.808575	29.3485	1.00937	3.43587	19.679	0.335242	3.85636	59.042	24.1871	0.808087	11.2608	20.6636	0.288073	40.6157	0.716143	1.07486	13.1791	0.855433	15.2245	1.33504	17.1999	5.91021
FBgn0011283	Obp28a	2L	7496791	7497365	-	protein_coding	8.07667	9.28804	1.98945	0	13.1321	0.161715	3.69745	1.68228	0	42.0591	0.335242	1.54254	3.98596	11.3679	0.538724	34.7475	1.05967	3.1688	23.4727	0.477429	12.6296	0.23534	0.641574	2.57645	13.5411	2.84906	3.75071
FBgn0011284	RpS4	3L	13041756	13044234	+	protein_coding	6388.93	6184.37	6281.37	5815.22	6027.63	5215.95	5925.4	5336.19	5816.31	6445.66	5134.23	5383.73	6555.65	6399.42	5238.29	5437.98	4789.99	5454.66	5496.3	6616.68	4687.47	5762.78	6716.43	5996.1	4212.82	5987.77	5796.44
FBgn0011286	RyR	2R	8860364	8888097	+	protein_coding	0.835518	0.488844	35.5891	27.4814	28.6832	16.3332	6.70163	14.1311	4.06058	1.92932	25.4784	7.19853	13.4526	27.8151	3.50171	8.0434	8.21247	0.288073	69.3631	1.43229	27.1403	2.82408	26.3046	0.936891	27.6544	22.1593	0.681948
FBgn0011288	Snap25	3L	24074180	24299205	+	protein_coding	4.17759	17.1096	8.39992	6.60611	34.5581	46.8973	33.046	16.8228	6.5594	20.0649	5.69911	9.76943	14.6982	32.1688	4.04043	10.2955	12.1862	3.45688	28.4837	26.2586	29.29	3.76544	26.5184	10.54	16.2112	31.4451	23.9818
FBgn0011289	TfIIA-L	3R	27251112	27256463	+	protein_coding	104.997	195.049	85.7676	114.946	110.586	115.464	122.709	133.236	109.948	137.367	96.5497	94.6092	130.291	138.35	151.382	162.477	179.085	162.473	151.122	91.4276	127.102	160.502	128.529	115.706	126.829	170.732	170.601
FBgn0011290	Taf12	3R	11678386	11679690	-	protein_coding	70.462	66.2384	68.9678	43.6003	66.006	40.7522	127.1	103.628	105.575	57.3007	42.5757	98.7227	86.6946	65.547	85.9266	74.9645	105.173	58.4788	71.473	57.7689	148.331	84.9578	125.107	58.3215	78.5767	68.1663	118.091
FBgn0011291	Taf11	2L	9762424	9763262	-	protein_coding	14.4823	39.5964	55.4837	18.4971	40.433	28.947	17.794	29.6081	27.7993	27.0104	35.5357	27.5087	19.9298	44.2624	9.42768	37.6431	25.4322	27.3669	46.6816	45.5944	24.1844	16.9445	28.8709	15.2245	42.3399	66.9001	83.5386
FBgn0011293	a10	3L	17023123	17023741	-	protein_coding	62.6638	3.17749	6.63152	1.05698	20.0437	0.485145	3.00418	1.34582	0.312352	39.3581	1.00573	8.74107	17.1894	14.0285	1.07745	14.4781	18.5443	0.288073	41.4069	1.43229	0.268715	9.41361	1.06929	13.1165	0.19072	14.0342	23.6409
FBgn0011294	a5	2L	1329161	1329993	+	protein_coding	3.62058	8.7992	4.42101	0	12.0953	0.161715	1.84873	0	1.87411	5.78795	0	2.05672	8.47016	7.98174	0	2.89562	0	0	7.12093	0.238714	0.268715	1.41204	0.213858	0.936891	0	0.422082	0.454632
FBgn0011297	l_2_not	2R	23705439	23709792	-	protein_coding	28.9646	50.5954	71.8414	28.8026	26.2642	25.7127	9.47472	14.4676	51.8505	34.9206	20.4498	18.5105	23.4175	47.1648	74.0746	7.39992	29.9358	37.4495	33.231	31.0329	6.18045	60.4825	23.5244	31.3859	22.8864	28.9126	21.254
FBgn0011300	babo	2R	8952339	8962796	+	protein_coding	43.7254	69.6603	42.8838	38.5797	22.8084	32.8281	21.0293	27.5894	51.8505	51.5128	58.6674	77.1271	8.22104	30.7176	40.4043	39.8952	43.4466	45.5155	20.3078	60.6334	27.6777	38.5958	72.7118	29.5121	38.9069	51.072	56.829
FBgn0011305	Rsf1	2L	10261795	10263554	-	protein_coding	106.668	69.6603	111.188	43.8645	64.9692	36.2241	46.2181	90.5066	38.4193	80.8384	32.5185	75.5846	58.2946	58.7746	64.6469	46.0082	32.0551	79.2201	53.5388	47.2654	27.409	62.8359	38.0668	46.3761	82.7726	54.2376	54.7831
FBgn0011327	Uch-L5	3L	9475493	9476965	-	protein_coding	154.571	81.637	105.662	128.951	143.762	103.983	108.15	161.835	103.389	206.63	75.0942	143.199	146.982	123.596	117.711	94.2686	130.34	198.77	138.726	89.9953	148.6	147.794	148.845	138.894	113.479	141.609	167.873
FBgn0011335	vers	3L	12116101	12118055	+	protein_coding	53.1946	23.2201	34.2628	20.0826	33.5214	33.7984	33.9703	25.2342	10.62	32.2196	1.34097	16.1967	27.1543	6.28864	27.4749	44.3995	15.6302	14.4037	21.3628	19.3359	33.052	27.0641	40.4192	32.557	6.86593	41.153	42.9627
FBgn0011336	Stt3B	3R	25066712	25069637	-	protein_coding	125.328	94.347	114.062	60.2477	153.092	145.543	175.167	76.7119	59.3469	135.631	98.8964	62.473	116.34	42.5693	157.308	37.6431	86.3634	80.6604	104.177	123.415	73.0906	158.855	85.3294	125.075	57.9789	91.4864	82.6293
FBgn0011361	ND-ACP	3L	1329949	1331631	+	protein_coding	274.885	310.661	287.366	160.396	258.149	413.505	225.776	284.305	186.787	374.673	252.772	300.282	276.028	349.503	310.844	328.814	323.995	304.781	355.783	346.852	260.923	280.055	320.787	311.048	257.472	364.679	323.471
FBgn0011455	ND-SGDH	3L	12137496	12138584	-	protein_coding	319.446	249.8	167.777	123.138	295.817	185.487	163.612	373.466	313.289	192.546	556.837	216.984	184.101	277.426	214.412	192.72	225.975	284.04	213.364	378.123	268.984	223.338	235.03	218.061	260.905	222.859	153.779
FBgn0011474	PR-Set7	3R	14316038	14320494	+	protein_coding	4.7346	48.8844	30.2839	41.4863	28.3376	26.3595	17.5629	12.7853	46.2281	25.2741	13.0744	23.3952	58.7929	15.4797	24.2426	18.9824	28.0814	23.3339	16.3518	22.4391	36.814	31.0649	35.5005	30.6832	31.6595	20.9986	32.1652
FBgn0011476	l_3_neo43	3R	15277981	15278668	-	protein_coding	12.2543	42.5295	50.6206	7.66308	51.146	8.73261	12.0167	27.5894	18.4288	32.6055	16.4269	20.053	48.3297	15.7216	10.2358	40.8605	9.00723	51.5651	27.4288	18.1423	26.8715	7.29555	48.3319	19.2063	15.2576	35.2439	13.298
FBgn0011481	Ssdp	3R	18192494	18199595	-	protein_coding	125.049	108.279	107.21	127.366	139.615	106.57	114.621	164.19	150.554	111.9	148.512	147.056	109.863	130.61	88.8895	110.999	132.989	143.748	147.43	88.3243	142.419	137.439	102.438	130.931	201.782	172.421	131.389
FBgn0011509	SrpRbeta	3L	8718949	8720225	-	protein_coding	173.788	129.544	104.557	76.8951	66.3516	65.1711	74.6423	93.1983	121.193	92.0284	22.126	120.061	87.4419	112.954	50.1014	53.7299	136.433	91.0311	131.078	131.77	82.4956	120.73	79.7691	91.3469	94.5972	81.5674	84.5615
FBgn0011554	etaTry	2R	11340513	11341423	-	protein_coding	45.675	10.0213	28.9576	59.7192	26.6097	21.0229	32.1216	31.6268	18.1164	36.2712	72.077	11.8262	55.8034	6.53051	41.4818	55.6603	14.0407	30.5357	17.6705	95.4857	8.86761	60.9531	30.154	34.8992	2.28864	16.5667	15.9121
FBgn0011555	thetaTry	2R	11341714	11342760	-	protein_coding	143.152	124.9	370.702	115.475	191.797	144.411	127.331	254.697	73.4028	251.197	538.399	211.585	212.501	222.279	366.063	194.007	298.563	97.9448	223.65	312.238	30.3648	186.86	65.0129	308.706	163.829	260.952	189.013
FBgn0011556	zetaTry	2R	11339186	11340132	-	protein_coding	42.0544	28.8418	27.6313	28.2741	20.0437	44.4716	29.3485	60.562	51.5381	96.08	171.309	73.2707	72.4946	37.0062	127.947	52.1212	17.7495	13.2514	24.5276	82.1177	1.34358	100.726	39.3499	77.0593	17.9277	49.2781	29.0964
FBgn0011566	Smyd3	X	2606680	2608876	-	protein_coding	11.4187	0.488844	9.50517	5.81337	13.8232	5.33659	3.00418	0.672912	11.2447	13.5052	9.05153	7.45562	4.23508	19.1078	8.61959	7.07819	4.2387	0.576146	1.05495	3.342	14.7793	2.11806	1.06929	3.74757	20.4071	18.2551	7.95606
FBgn0011570	cpb	2L	1704902	1706962	+	protein_coding	59.0433	103.879	53.0521	104.905	52.1827	72.9334	69.0961	53.4965	119.631	63.2816	55.9854	74.8133	93.1717	52.9697	108.553	110.355	65.9647	33.7045	79.1214	134.157	75.509	58.3644	74.8504	81.5095	96.5044	80.0901	52.51
FBgn0011571	caz	X	16288810	16293520	+	protein_coding	44.2825	38.8631	52.389	49.4137	67.0427	35.2539	57.5416	94.5441	43.417	58.0725	80.1228	63.5013	60.2876	44.2624	41.2124	49.2256	85.3037	55.31	49.8465	68.9884	38.4263	39.0665	46.4072	63.7086	55.1181	65.4228	47.3954
FBgn0011573	Cdc37	3L	1795392	1797307	+	protein_coding	2.22805	2.68864	2.43156	0.528489	0.691162	1.29372	0.924363	2.01873	7.49645	2.50811	0	3.85636	2.74035	1.93497	14.8149	3.21736	6.35804	0.864219	1.58243	0.954857	0.268715	0.706021	2.99401	3.0449	2.67008	1.26625	1.02292
FBgn0011581	Ms	3R	24341551	24343825	+	protein_coding	0	0	0	0.264244	10.0219	2.74915	0	9.75722	2.18647	0	2.34669	0.514181	0	3.62806	0	0	6.62296	12.9633	8.9671	0.238714	14.5106	0	1.06929	0	0.953601	4.00978	0.113658
FBgn0011582	Dop1R1	3R	14165379	14214810	-	protein_coding	4.4561	3.66633	16.5788	3.69942	4.14697	2.74915	4.15963	9.08431	1.56176	3.85863	4.35815	3.59926	3.98596	2.41871	4.04043	2.57389	8.21247	6.91375	1.31869	4.77429	2.14972	6.11885	9.40976	5.38713	4.57728	4.00978	2.50047
FBgn0011584	Trp1	2L	10009381	10013170	+	protein_coding	79.6527	47.9068	97.7043	71.6102	62.8958	70.5077	41.1342	72.338	53.4122	92.2214	133.762	83.8115	92.1752	71.5938	56.2967	32.8171	57.2224	75.4751	51.1652	69.2271	68.7911	42.3613	101.796	67.222	69.9943	67.7442	45.4632
FBgn0011586	e_r_	X	8904144	8906248	-	protein_coding	103.047	114.145	86.2097	120.76	122.336	72.61	107.457	32.6362	103.076	86.6264	93.1973	123.403	97.1577	128.433	60.8759	109.39	143.056	106.011	112.352	53.7107	104.262	53.8929	149.273	43.097	93.2622	65.3172	82.9703
FBgn0011591	fng	3L	20925891	20949512	-	protein_coding	8.91219	24.6866	3.75786	10.834	18.3158	2.42572	1.61764	21.1967	9.37057	20.8366	1.67621	2.31381	14.6982	30.2339	26.9362	11.9042	11.6564	23.622	11.8682	6.20657	58.3112	13.4144	4.49102	16.6298	0.762881	2.74354	20.5721
FBgn0011592	fra	2R	12529053	12564184	+	protein_coding	15.8748	3.66633	12.3788	1.32122	14.86	28.1384	6.00836	4.71038	46.8528	0.771727	10.7277	8.99816	6.97542	20.8009	6.73406	11.5825	1.32459	14.4037	10.022	12.8906	12.6296	8.00157	12.4038	6.55824	9.53601	15.0894	30.8013
FBgn0011603	ine	2L	4468000	4477022	-	protein_coding	8.63369	9.77689	11.2736	1.32122	17.9702	29.4321	8.08818	8.74785	9.99527	24.6953	27.8251	9.51234	11.7087	8.22361	5.65661	22.5215	1.58951	8.93026	4.48355	0.954857	6.71788	15.2971	5.1326	2.10801	2.09792	13.8232	10.5702
FBgn0011604	Iswi	2R	12636671	12640628	+	protein_coding	73.2471	54.2617	40.0101	84.5582	103.329	56.1151	10.3991	28.9352	49.0393	58.6512	66.7132	26.9945	51.8174	38.9412	21.2796	39.2518	63.0506	50.7009	104.968	35.8071	17.1978	53.6576	35.2866	39.3494	79.3396	34.6108	45.4632
FBgn0011606	Klp3A	X	2599158	2604052	-	protein_coding	56.8152	74.0599	18.1261	34.0875	27.3009	41.0756	24.7267	14.4676	17.1794	33.1843	32.5185	18.7676	52.8139	37.7318	32.3235	35.0692	36.0289	25.9266	12.132	14.3229	15.8542	50.8335	45.1241	37.9441	53.5924	53.2879	27.3916
FBgn0011638	La	2L	20348393	20350012	-	protein_coding	246.478	299.906	229.008	207.696	436.123	319.71	281.7	263.445	257.378	200.07	121.022	248.092	290.975	264.123	207.948	210.094	354.196	271.653	319.387	240.863	242.919	261.698	196.963	211.737	204.261	281.212	228.225
FBgn0011640	lark	3L	7339266	7341893	+	protein_coding	169.889	178.428	68.9678	123.666	137.887	147.807	155.062	148.377	105.575	132.544	97.8907	93.0667	124.561	105.698	127.408	130.303	186.503	109.18	97.8468	77.1047	141.076	228.751	155.689	74.7171	154.102	153.638	157.757
FBgn0011642	Zyx	4	1057365	1065001	-	protein_coding	150.393	61.1056	64.7678	35.9372	32.4846	71.8014	53.1509	124.489	70.9039	43.9884	96.5497	19.0247	81.2139	66.9982	66.5325	88.4774	43.4466	53.8697	57.4949	50.13	97.275	128.26	46.8349	48.4841	57.4068	45.7959	133.093
FBgn0011648	Mad	2L	3146056	3159643	-	protein_coding	34.2562	51.5731	88.4202	59.455	38.3595	72.9334	35.588	20.8603	44.354	41.4803	36.5414	95.3805	27.6526	53.2116	15.8924	27.0258	62.5208	60.7834	40.3519	71.6143	49.1749	62.6005	54.7477	40.989	54.546	43.0524	77.5147
FBgn0011655	Med	3R	31611046	31615375	+	protein_coding	34.8132	49.8621	30.2839	48.3567	30.4111	22.9635	22.4158	9.08431	18.1164	54.5997	35.2004	3.08508	68.0104	15.4797	30.1686	15.7651	18.2794	22.1816	16.8792	2.86457	16.9291	50.3628	22.0274	24.125	18.8813	40.6254	60.466
FBgn0011656	Mef2	2R	9913496	9958858	-	protein_coding	20.6094	19.7982	13.9262	23.2535	26.9553	19.8909	9.70581	23.5519	4.06058	19.1002	46.5986	33.9359	12.207	15.7216	21.2796	9.33034	13.7758	29.6715	17.4067	25.3037	31.171	3.76544	41.4885	40.7548	12.3968	34.3997	33.5291
FBgn0011659	Mlh1	2R	8170274	8172401	+	protein_coding	14.2038	37.641	3.75786	4.49215	12.4409	6.30688	8.31927	3.0281	8.43351	1.15759	0.670484	6.17017	14.4491	31.6851	22.3571	1.28694	3.17902	2.01651	7.64841	10.9809	3.76201	1.88272	13.9008	7.96358	22.505	16.3557	14.3209
FBgn0011660	Pms2	2R	15368074	15371520	-	protein_coding	8.07667	1.95538	1.3263	2.90669	16.5879	5.17488	13.1722	0.336456	15.93	1.92932	27.8251	5.91308	19.4315	3.62806	9.42768	9.0086	3.97378	7.20183	11.077	25.3037	4.83688	5.88351	20.5304	0.702669	27.273	13.6122	3.29608
FBgn0011661	Moe	X	8873012	8898332	-	protein_coding	223.64	345.124	339.313	347.745	310.677	329.575	307.813	323.334	430.734	310.62	248.75	367.382	294.463	296.292	329.969	286.667	382.277	284.904	364.222	430.641	375.933	371.838	396.707	306.129	292.374	371.327	308.695
FBgn0011666	msi	3R	25516118	25608423	+	protein_coding	0	0.488844	0	0	0.691162	5.33659	0.231091	18.5051	0	9.06779	0.335242	0.25709	0.747367	0.241871	0.538724	0	0.529837	0.288073	10.2858	0.238714	4.83688	0.23534	0.213858	0	4.19584	0.422082	0.113658
FBgn0011672	Mvl	3R	21051383	21060800	-	protein_coding	106.946	75.7709	82.4518	99.8843	32.139	82.3129	102.604	76.039	50.9134	53.828	154.211	102.065	76.4805	75.7056	101.011	109.39	137.758	123.007	44.0443	66.84	90.2884	56.4817	88.965	102.824	82.3911	77.5576	92.0629
FBgn0011674	insc	2R	20821262	20836028	-	protein_coding	16.1533	9.77689	9.50517	6.87035	13.4777	3.07258	0.462181	2.01873	12.1817	0.964659	11.7335	19.2818	4.4842	0.967483	19.9328	18.0172	27.8164	10.0826	13.1869	18.1423	1.61229	30.5942	7.91275	7.26091	3.05152	1.79385	28.5281
FBgn0011692	pav	3L	4242734	4246233	+	protein_coding	22.559	61.8388	48.189	51.2634	68.7706	50.2933	65.3987	28.9352	37.4823	56.7219	12.7392	67.6148	44.3438	46.9229	38.2494	39.2518	51.1293	44.3632	60.6598	48.9364	30.3648	46.5974	12.8315	90.1758	114.623	39.8868	21.936
FBgn0011695	EbpIII	2R	24026172	24027518	+	protein_coding	607.979	694.159	647.015	641.585	831.468	726.1	534.975	870.411	396.375	554.679	2482.8	451.451	913.781	595.486	686.066	514.134	531.691	288.649	579.696	575.54	769.869	583.409	640.077	582.512	307.441	626.054	630.915
FBgn0011703	RnrL	2L	10325026	10327943	-	protein_coding	255.39	176.717	180.377	209.81	129.938	144.735	189.957	212.977	152.428	129.071	61.014	247.321	224.957	184.789	203.907	146.39	191.801	248.319	246.068	183.81	181.92	169.445	276.305	184.568	149.715	186.56	203.22
FBgn0011704	RnrS	2R	11983145	11985393	-	protein_coding	221.412	255.666	248.24	169.116	143.071	253.407	160.377	110.694	133.999	169.394	132.421	173.022	115.344	172.696	183.166	190.146	269.157	229.306	153.759	158.745	80.0772	131.32	212.789	172.622	247.746	141.714	194.582
FBgn0011705	rost	2L	8985936	8989539	-	protein_coding	56.8152	46.6846	85.5466	70.0247	41.8153	61.4517	76.9532	58.5433	66.531	53.4421	58.6674	80.9835	84.2033	62.8864	69.4955	119.042	139.082	54.1577	66.462	48.2203	95.6627	69.8961	110.565	71.438	81.0561	45.7959	93.1995
FBgn0011708	Syx5	2L	16307346	16309274	+	protein_coding	77.9817	51.5731	51.5048	89.3146	48.7269	42.531	95.6716	63.9266	54.0369	59.0371	72.7475	95.3805	35.8736	44.5042	52.5256	38.6083	54.5732	27.0789	69.3631	18.6197	71.4783	55.5403	110.992	64.6455	44.0564	46.3235	54.5558
FBgn0011710	2001-09-01	X	21358286	21361688	+	protein_coding	123.657	63.3054	101.904	113.361	142.725	55.9534	57.0794	58.8798	109.011	33.7631	109.624	146.284	142.747	82.2361	106.667	90.7295	35.4991	79.2201	102.594	93.8147	112.592	51.5395	89.6066	88.0678	122.633	81.1453	62.6255
FBgn0011715	Snr1	3R	5470926	5472754	+	protein_coding	44.2825	57.9281	20.9998	54.1701	42.8521	34.1219	44.3694	31.6268	38.4193	59.6159	10.7277	48.8472	47.0841	48.8579	57.3742	74.321	43.4466	61.3596	37.1871	41.0589	27.1403	26.3581	74.4226	52.4659	73.4273	46.7456	63.0802
FBgn0011722	Tig	2L	6415179	6423310	-	protein_coding	1.11402	10.5102	22.1051	1.05698	4.83814	14.7161	0	2.35519	1.87411	32.4125	2.01145	10.2836	15.1965	0.967483	16.4311	0.643472	0.264918	12.3871	19.2529	20.5294	0	1.41204	1.06929	2.57645	3.62368	3.16562	4.43266
FBgn0011725	twin	3R	24196893	24221965	-	protein_coding	84.9443	138.587	106.546	98.0346	129.593	58.7025	78.8019	49.7955	65.9063	37.6217	85.1515	130.088	82.2104	91.1853	65.1857	87.5121	85.5687	53.0054	75.4291	100.021	76.0464	56.011	115.27	134.678	113.669	91.2753	83.084
FBgn0011726	tsr	2R	24044453	24046805	-	protein_coding	1595.28	1358.74	1566.81	1616.65	1244.09	1270.43	1376.15	1516.74	1376.85	1327.56	1009.75	1318.36	1460.85	1655.61	1300.48	1249.62	1084.58	1617.82	1381.2	1687.95	812.327	1487.35	1709.15	1365.75	1072.23	1563.6	1620.88
FBgn0011737	Wee1	2L	6911090	6914138	-	protein_coding	41.7759	35.4412	13.042	28.5384	18.6614	11.8052	30.504	13.4582	31.2352	3.47277	0.335242	6.42726	14.2	14.5122	19.3941	19.3042	18.5443	8.06604	8.43962	6.684	4.03073	10.8257	18.6057	13.1165	5.14944	18.8882	31.2559
FBgn0011739	wts	3R	30789625	30806619	-	protein_coding	38.4338	19.5538	11.0525	26.1602	19.3525	28.3001	25.8822	53.16	21.8647	29.9044	27.1546	43.9624	4.98245	33.62	30.9767	30.5649	30.9955	28.2312	6.85719	16.9487	46.4878	55.0696	15.8255	19.6747	36.9997	52.7603	27.2779
FBgn0011740	alpha-Man-IIa	3R	9412548	9417264	+	protein_coding	32.8637	21.998	11.9367	18.2329	25.573	14.2309	16.4074	0	36.8576	15.8204	24.1374	2.05672	17.6877	12.0935	4.84852	1.60868	59.0768	21.6055	22.154	6.20657	13.1671	17.1798	11.7622	5.38713	16.2112	10.6576	6.59216
FBgn0011741	Arp6	X	15735774	15737120	-	protein_coding	39.2693	27.6197	5.52626	21.1395	13.8232	18.7589	31.6594	57.1975	10.9323	20.4508	18.7736	22.1098	27.6526	28.7826	23.9732	55.6603	10.3318	6.91375	76.7478	9.78728	30.6335	40.0078	11.7622	52.4659	14.1133	38.1985	24.5501
FBgn0011742	Arp2	X	16548290	16553968	-	protein_coding	59.3218	42.0406	70.5151	83.2369	123.027	66.1414	112.079	55.1788	69.0298	78.9091	31.5128	64.2726	107.372	51.7604	99.9334	38.6083	97.49	84.9815	51.1652	55.8591	112.054	113.669	35.7143	94.3918	141.705	49.2781	65.2397
FBgn0011745	Arp1	3R	12691743	12694232	+	protein_coding	124.492	122.7	154.956	126.309	105.057	116.435	134.264	129.872	88.0833	139.49	140.131	119.29	112.105	108.842	167.274	173.094	87.9529	131.649	126.594	128.19	121.191	93.6654	171.3	90.6442	100.7	164.929	79.4469
FBgn0011746	ana	2R	9062295	9077554	+	protein_coding	0	13.4432	0.663152	4.22791	2.07349	9.21775	0.462181	3.70101	8.43351	0.964659	25.4784	0	0.747367	8.94922	0.538724	0.321736	0	0.288073	0.263738	3.10329	0.268715	0.470681	1.49701	0.468446	0.19072	2.53249	3.75071
FBgn0011747	Ank	4	115074	129849	-	protein_coding	122.821	93.8581	55.9258	93.2782	59.4399	83.7683	86.1968	84.7869	104.013	76.9798	70.4008	73.5278	114.596	76.673	102.627	61.7733	58.547	101.69	82.2863	128.19	76.5839	91.312	66.0822	35.1334	109.855	109.425	80.0152
FBgn0011754	PhKgamma	X	11695137	11704394	+	protein_coding	56.8152	45.2181	46.6417	97.2419	101.946	138.266	92.6674	70.3193	88.3957	57.4937	117.67	60.1591	86.6946	72.8031	72.4584	84.6165	59.6066	78.3559	90.1984	88.8017	151.824	95.5482	94.5253	78.4647	89.257	107.314	104.679
FBgn0011761	dhd	X	5312171	5313125	+	protein_coding	5098.33	7745.25	4161.72	5988.04	5916.69	4447.16	5097.63	4419.68	5239.4	4535.83	2000.05	4827.64	5053.45	6318.63	4271.28	4669.35	5170.41	5893.11	4527.06	4639.89	4635.07	4897.9	6754.07	4333.36	4983.52	5247.64	5478.43
FBgn0011762	DNApol-alpha50	3L	8340314	8344404	+	protein_coding	17.2674	35.9301	13.9262	21.1395	5.87488	10.3498	37.6678	34.6549	2.18647	2.31518	25.8136	1.79963	33.6315	20.0753	18.3166	18.3389	22.5181	30.8238	31.1211	7.63886	31.4397	10.5903	3.20787	3.27912	20.7885	22.898	14.6619
FBgn0011763	Dp	2R	13222433	13228202	+	protein_coding	162.926	108.279	68.9678	69.232	117.498	138.428	90.1254	60.562	62.1581	96.08	74.4237	105.407	93.1717	73.7706	88.3508	78.5035	133.784	71.7302	48.0003	63.9754	105.068	78.3683	58.3833	106.103	128.355	104.36	96.3819
FBgn0011766	E2f1	3R	21620304	21660871	-	protein_coding	108.06	65.5052	102.567	94.3352	92.9613	71.478	65.6298	125.834	122.442	56.9149	105.266	95.8947	83.7051	81.9942	90.7751	66.9211	72.3227	62.2238	51.9564	32.4651	95.3939	61.8945	59.4526	112.427	132.932	59.3026	90.3581
FBgn0011768	Fdh	3R	10870906	10872381	-	protein_coding	318.332	315.305	413.586	350.388	365.625	371.136	346.174	370.438	347.96	405.543	356.698	453.25	422.511	404.65	416.434	398.952	506.789	364.989	411.959	449.976	224.915	384.546	480.539	429.096	316.023	436.433	455.996
FBgn0011769	Fdx1	3L	9370195	9371238	-	protein_coding	9.1907	22.7313	2.65261	14.0049	11.0586	8.57089	27.962	18.8415	13.4311	23.5377	3.35242	24.4236	10.9614	22.2521	0.538724	4.5043	29.9358	11.2348	6.32971	44.4009	13.1671	33.4183	19.2472	26.7014	15.8298	7.703	41.9398
FBgn0011770	Gip	X	10328877	10329872	-	protein_coding	71.8545	89.703	182.588	122.345	67.3883	91.6924	40.2098	170.583	123.379	157.046	210.532	55.0173	94.4173	79.3336	72.7278	121.938	99.8743	74.899	46.9454	78.537	80.6146	90.8413	102.866	63.2402	67.7057	95.1796	87.062
FBgn0011771	Hem	3L	22284354	22288195	-	protein_coding	33.4207	17.354	20.9998	48.8852	34.9037	58.7025	66.5541	24.5613	26.8623	21.0296	11.7335	24.1665	30.8912	27.8151	17.5085	14.1564	7.94755	10.0826	31.9123	33.42	3.22458	44.7147	17.7502	48.7184	38.144	33.239	44.7812
FBgn0011774	Irbp	3R	11410047	11412440	+	protein_coding	35.9273	16.6207	76.0414	37.2584	41.8153	27.6533	76.491	38.356	37.1699	19.872	31.848	55.2744	83.2068	29.7501	35.0171	36.9996	32.585	39.1779	47.4729	47.9816	48.3688	60.4825	40.2053	46.6103	46.7264	55.3983	48.191
FBgn0011785	BRWD3	3R	24319000	24328619	+	protein_coding	3.34207	11.4878	0.221051	2.64244	0.691162	2.42572	3.69745	0.336456	0.624704	0.578795	1.00573	8.22689	2.49122	1.45122	4.57916	0.321736	2.11935	1.44037	5.5385	0.477429	1.34358	0	7.05732	0.234223	9.72673	6.01467	1.25024
FBgn0011787	mRpL12	3L	8956791	8957584	+	protein_coding	238.123	262.021	283.387	223.815	146.526	183.87	261.133	333.091	244.259	316.601	132.421	241.922	352.757	209.46	307.612	277.015	222.267	230.746	278.771	278.341	237.007	300.765	174.508	313.624	210.174	372.277	188.672
FBgn0011802	Gem3	3L	10459081	10463101	-	protein_coding	68.234	11.4878	24.9787	25.3674	45.6167	49.8082	18.2562	23.8884	15.93	41.6733	7.37532	15.6825	31.3894	32.8944	19.9328	37.9648	30.4656	12.6752	45.6267	37.9556	59.3861	23.7694	7.27118	37.0072	53.4016	44.7407	41.4852
FBgn0011817	nmo	3L	7979046	8054147	+	protein_coding	81.0452	125.144	72.9467	89.843	41.8153	68.8906	96.1338	97.2357	73.7151	106.498	56.6559	92.0383	87.1928	52.7278	54.4112	50.5125	37.8833	52.1412	68.5719	69.4659	95.3939	55.7756	78.4859	56.2135	136.174	79.7736	119.682
FBgn0011818	oaf	2L	2492955	2498846	+	protein_coding	12.5328	76.0153	83.9992	54.6986	53.5651	32.9899	128.255	46.4309	52.1628	75.4363	29.5013	41.1345	72.9928	18.8659	45.7916	6.11298	64.3752	67.9852	49.0553	21.723	55.6241	38.5958	37.639	60.8979	79.5303	37.0377	43.4173
FBgn0011826	Pp2B-14D	X	16554627	16560016	-	protein_coding	107.782	87.7476	76.2624	95.6564	51.146	73.0952	55.6929	42.057	115.258	118.267	37.8823	131.887	67.263	64.0958	39.5962	36.3561	101.464	57.9027	86.7698	30.078	91.9006	39.5372	40.633	71.6722	105.85	96.4458	58.1929
FBgn0011828	Pxn	3L	2601455	2630064	-	protein_coding	1.39253	0.488844	2.65261	1.58547	1.38232	7.27717	5.54618	1.00937	1.87411	7.52434	9.05153	1.54254	0.498245	0.241871	0	0.321736	0	2.30458	0.263738	0.477429	3.76201	5.64817	0	0.702669	1.52576	2.95458	0.681948
FBgn0011832	Ser12	2L	2250431	2251275	-	protein_coding	5.29161	0.977689	0	8.45582	45.9623	26.5213	3.92854	79.4036	0.312352	0.385863	1.67621	9.76943	7.97191	98.4414	27.4749	5.14777	37.6184	0.864219	0.791214	19.3359	0.268715	38.3605	0.427716	21.7827	0.38144	0.633124	0.113658
FBgn0011834	Ser6	X	20962605	20963505	-	protein_coding	25.344	30.3084	7.51572	1.58547	8.63953	22.9635	10.6302	13.1218	36.2329	29.5186	39.8938	55.7886	11.2105	7.25612	5.38724	24.7737	16.9548	1.15229	63.0334	42.0137	4.56816	17.4152	24.8075	54.5739	4.95872	11.1852	22.9589
FBgn0011836	Taf2	3L	9884411	9888683	-	protein_coding	11.9758	37.1522	11.2736	25.8959	1.03674	11.6435	43.214	72.338	16.5547	8.68193	34.8652	3.59926	27.6526	26.3639	5.92597	13.5129	23.3128	7.20183	6.06598	14.8003	21.4972	16.4738	6.6296	19.6747	21.3607	43.369	27.1642
FBgn0011837	Tis11	X	12659415	12682554	+	protein_coding	85.5013	102.413	136.609	99.0916	153.438	128.725	79.2641	122.806	120.88	84.5041	83.14	178.421	38.1157	95.2971	150.035	88.4774	120.008	122.431	142.682	106.467	139.732	106.138	130.881	88.5362	111.381	95.7072	188.9
FBgn0012034	AcCoAS	3L	21270722	21280243	-	protein_coding	172.117	173.295	225.693	115.475	110.586	135.355	172.856	271.856	130.563	254.284	679.2	123.146	129.544	156.249	296.298	196.259	152.858	139.427	137.671	178.558	101.574	130.379	201.241	106.103	81.2468	219.377	164.008
FBgn0012037	Ance	2L	13905645	13909212	+	protein_coding	87.7294	33.7303	169.546	103.055	68.7706	122.742	94.5161	133.573	122.442	92.6072	391.898	139.6	150.719	82.7198	131.718	133.199	90.3372	144.613	78.594	106.944	103.993	72.9555	66.5099	145.452	70.7572	124.62	130.366
FBgn0012051	CalpA	2R	19425113	19430564	+	protein_coding	22.2805	6.5994	25.6419	11.0983	29.0288	8.40918	3.23527	22.879	35.9205	8.10313	44.5872	32.6505	14.9473	29.0245	15.0843	14.7998	30.7305	11.811	13.7144	32.7039	5.91174	7.06021	4.0633	14.756	4.38656	30.812	1.47755
FBgn0012058	Cdc27	3L	7245481	7249340	-	protein_coding	41.7759	26.3976	35.147	45.45	54.6018	55.6299	39.7476	54.8423	49.664	53.828	12.404	109.006	19.4315	65.7889	29.3605	25.0954	39.2079	57.0385	64.3521	16.2326	26.8715	21.416	71.6425	39.3494	45.01	7.06988	44.7812
FBgn0013263	Trl	3L	14747929	14761049	-	protein_coding	0	3.17749	2.21051	0	0.691162	3.07258	0.231091	4.37393	0.937057	17.5568	0.335242	0.25709	3.98596	1.20935	1.88554	0.321736	0.264918	0.288073	0.263738	0.716143	0	0.23534	0.213858	0.468446	26.8915	12.6625	0.681948
FBgn0013269	FK506-bp1	3R	15331584	15333133	-	protein_coding	629.424	630.854	664.92	674.351	624.811	794.344	659.995	732.801	554.737	712.883	167.956	646.839	732.42	630.315	701.958	641.863	579.377	764.546	697.324	467.164	584.187	547.401	555.603	698.921	511.893	676.387	710.703
FBgn0013272	Gp150	2R	22317662	22329416	+	protein_coding	32.3067	38.6187	27.1892	42.0148	35.9404	38.1647	15.0209	36.6737	65.2816	37.0429	65.3722	62.73	57.2981	44.5042	66.5325	38.2866	33.1148	11.2348	46.1542	65.6464	29.8274	18.3565	41.7023	31.6201	40.4327	46.4291	52.8509
FBgn0013303	Nca	3L	19991887	19997568	+	protein_coding	51.5236	62.3277	49.2943	112.568	50.8004	45.4419	59.8525	47.1038	43.417	41.8662	53.974	39.3348	35.8736	41.3599	53.3337	68.208	37.3535	46.6678	101.539	47.5041	66.6414	92.7241	84.474	35.1334	69.4221	82.6226	83.6522
FBgn0013307	Odc1	2R	8004824	8006672	+	protein_coding	61.5498	68.9271	184.798	92.2212	72.572	72.1249	151.133	50.4684	126.503	144.892	289.649	118.262	107.621	80.3011	58.4516	114.538	83.1844	41.4825	121.056	93.0986	23.3782	134.379	151.625	33.7281	62.5562	76.608	43.19
FBgn0013323	Ptth	2L	575711	576896	-	protein_coding	0.557012	0	6.18941	3.17093	22.4628	0.485145	14.5587	0.336456	10.62	0.578795	0.670484	0.25709	0	0.483742	0	3.21736	0.794755	4.89724	0	0.238714	2.68715	0	10.0513	0.468446	2.67008	1.37177	1.47755
FBgn0013325	RpL11	2R	19442342	19443825	+	protein_coding	5317.51	5025.08	5344.78	5905.59	4706.12	4604.51	4891.27	5053.23	4657.17	5894.26	3828.46	4835.61	6053.92	5635.83	4752.63	5534.82	3951.79	5040.99	4848.3	5447.22	4072.38	4990.16	6366.77	4843.96	3441.16	4784.51	4831.26
FBgn0013334	Sap47	3R	15935100	15962124	+	protein_coding	74.9181	33.2414	77.1466	34.616	86.3953	29.1087	57.7727	100.937	38.4193	82.3819	85.822	74.8133	32.3859	47.8904	84.041	53.7299	34.7043	56.4623	34.8134	53.2333	58.5799	69.8961	62.6604	66.9877	53.9738	39.0426	47.0544
FBgn0013342	nSyb	3L	1630348	1637752	-	protein_coding	17.5459	0.733267	1.54735	5.28489	2.41907	7.27717	0	13.1218	0.624704	3.27984	14.0802	1.79963	6.22806	0.241871	1.61617	0	1.32459	0.864219	1.84617	1.43229	3.76201	1.64738	8.12661	18.0352	1.9072	5.06499	8.52435
FBgn0013347	TfIIA-S	3R	23890388	23891060	-	protein_coding	258.175	159.608	209.556	179.158	203.202	211.2	209.368	244.603	143.682	188.88	114.318	288.97	304.926	233.889	106.937	343.292	158.421	94.488	178.814	200.281	163.648	162.855	235.886	238.673	177.179	187.194	260.049
FBgn0013348	TpnC41C	2R	5065237	5070210	-	protein_coding	62.3853	49.8621	26.9682	9.51279	31.4479	21.1847	28.6553	35.6643	37.1699	38.3934	118.005	35.7356	14.6982	22.494	39.0575	24.7737	8.47739	20.7413	40.3519	28.6457	66.9101	23.534	78.6998	31.3859	12.7783	17.4109	15.6848
FBgn0013432	bcn92	X	2148463	2149647	-	protein_coding	10.0262	26.642	20.1156	52.5846	24.1907	30.8876	25.1889	30.9539	37.7946	11.9618	10.3925	7.19853	20.1789	31.6851	44.9835	45.043	7.94755	20.7413	16.088	49.8913	13.1671	50.8335	23.3105	9.60314	29.1802	7.91404	27.0506
FBgn0013435	Cdc2rk	2R	10067217	10068702	-	protein_coding	12.8113	28.1086	1.98945	10.834	51.146	17.9504	19.8738	25.2342	24.6758	26.0458	2.68194	24.4236	8.22104	10.4004	42.5592	34.7475	49.8047	22.7578	26.9013	18.8584	11.0173	1.88272	12.6176	23.6565	18.6906	4.32634	9.66093
FBgn0013467	igl	2R	15155437	15190292	+	protein_coding	1.67104	2.68864	0	0.264244	0	1.132	0.231091	2.35519	2.49882	6.94554	4.35815	0	0.747367	1.20935	0.538724	0.643472	0.264918	0.576146	0	1.43229	1.34358	0.706021	0.213858	0.234223	0.19072	0.211041	7.61508
FBgn0013469	klu	3L	10981171	11009188	-	protein_coding	1.94954	16.6207	40.0101	3.43518	2.07349	2.26401	4.85291	1.00937	0	4.43743	12.404	1.79963	5.97894	9.43296	0	0.643472	1.32459	1.15229	5.5385	1.43229	17.1978	0.470681	10.479	0.936891	2.09792	0.211041	2.38682
FBgn0013531	MED20	2L	8071812	8072848	-	protein_coding	21.7235	12.4655	41.5575	8.9843	9.33069	16.6566	22.1847	38.356	25.6129	55.9502	2.68194	7.45562	31.1403	39.9087	16.7005	5.79125	8.21247	21.8936	21.099	8.83243	16.6604	37.4191	25.4491	13.1165	32.9946	7.38644	5.79656
FBgn0013548	l_2_dtl	2R	23702477	23705403	+	protein_coding	20.6094	77.4818	33.5997	45.7143	36.286	35.4156	34.8947	56.5246	33.1093	51.7057	16.4269	48.333	72.2455	33.62	44.1754	50.8343	29.4059	124.448	32.9673	26.9747	20.1537	34.1243	72.4979	32.3228	134.076	70.0657	58.9885
FBgn0013563	Pex1	3L	14071892	14076123	+	protein_coding	2.50655	9.04362	0	0	0.691162	0	0.231091	0.336456	0	0.192932	0.670484	0.771271	1.24561	0.483742	1.61617	0.321736	0.264918	0.576146	0.791214	0	0.537431	3.76544	0.427716	0	1.9072	0.738644	1.25024
FBgn0013576	mtd	3R	5270116	5350443	-	protein_coding	124.214	98.7466	93.9465	106.49	200.783	110.29	132.646	129.535	87.771	92.8002	156.558	59.1308	105.877	114.647	106.398	120.651	88.7477	114.365	48.0003	84.5049	121.191	114.14	138.794	114.067	98.4116	111.957	126.615
FBgn0013717	not	3L	18618305	18622129	-	protein_coding	36.7628	20.5315	30.2839	31.4451	32.4846	4.68973	31.6594	44.7486	29.0488	33.956	14.0802	35.7356	23.9157	48.8579	42.5592	8.68687	26.7568	23.9101	11.077	3.342	15.8542	19.5332	9.83747	27.6383	34.1389	32.2893	43.0764
FBgn0013718	nuf	3L	14190870	14233250	+	protein_coding	64.3349	72.5934	26.9682	86.6721	49.7637	31.6961	35.8191	41.7205	59.3469	54.7926	78.1114	49.1043	74.7367	77.1568	42.5592	58.2342	107.027	40.9064	52.4839	55.3817	62.342	34.595	41.2746	44.5023	100.891	60.3578	37.8481
FBgn0013720	pck	X	1470666	1472325	+	protein_coding	65.7274	41.5518	35.3681	55.7555	39.7418	20.0527	27.962	33.982	46.2281	46.4965	22.7965	40.3632	47.5824	34.5875	36.3639	33.7823	67.0244	49.8366	49.319	7.63886	68.7911	26.8288	47.9042	40.7548	58.7418	81.6729	31.2559
FBgn0013726	pnut	2R	8237271	8240297	+	protein_coding	162.09	120.989	63.2204	68.4393	82.9395	123.874	81.1129	84.4504	94.6427	95.3083	78.1114	116.719	44.3438	80.7848	103.974	103.599	129.015	119.838	127.122	43.9234	145.106	60.9531	140.077	109.382	164.782	88.5318	138.549
FBgn0013732	sced	2R	6657326	6660624	+	protein_coding	60.4358	46.6846	10.1683	30.1238	62.8958	79.0786	56.1551	34.3185	53.7246	43.7955	35.5357	50.3897	61.2841	46.6811	11.3132	6.75645	41.0624	35.1449	36.6596	16.4713	65.0291	56.717	44.2686	62.5375	49.5872	64.6841	37.6208
FBgn0013733	shot	2R	13864237	13942110	-	protein_coding	93.578	56.4615	140.146	82.18	101.946	82.4746	79.033	130.208	110.885	52.8633	189.412	71.4711	102.638	113.437	87.8121	122.26	98.0198	70.866	44.0443	87.8469	105.068	100.961	140.719	66.7535	123.205	73.6534	72.0591
FBgn0013746	alien	2L	8993818	8997379	-	protein_coding	20.0524	64.7719	59.6836	50.9991	54.2562	89.1049	121.092	109.685	65.9063	80.0667	6.3696	57.8453	50.3227	77.6405	86.1959	45.043	46.8906	73.1706	68.3082	81.879	57.7738	29.8882	38.0668	68.6273	83.9169	64.1565	43.6447
FBgn0013749	Arf102F	4	1124167	1125325	+	protein_coding	253.162	180.384	243.819	221.437	295.126	202.144	240.797	253.015	223.644	242.901	186.059	235.495	227.947	261.946	190.439	249.024	152.328	146.053	235.254	409.872	159.348	260.757	274.594	337.984	237.065	353.811	217.541
FBgn0013750	Arf51F	2R	15322501	15325490	+	protein_coding	142.038	52.3064	142.578	90.9	129.247	96.0587	85.7347	81.0858	150.866	144.506	86.1572	115.691	112.603	101.344	91.8525	85.9035	135.903	98.809	117.363	121.744	137.582	115.081	172.584	85.7256	76.4788	97.3955	80.5835
FBgn0013751	Awh	3L	3846206	3861692	+	protein_coding	2.22805	1.22211	1.54735	0.792733	2.07349	1.45543	1.15545	2.35519	0.624704	10.9971	4.69339	7.19853	2.49122	0.967483	0.808087	1.60868	29.9358	1.15229	0.791214	0.716143	0.537431	1.41204	1.92472	1.63956	4.95872	2.63801	1.81853
FBgn0013753	Bgb	3L	1639711	1640952	+	protein_coding	22.559	52.7952	25.4208	44.1288	8.29395	24.0955	52.4576	44.0757	15.6176	36.2712	12.0687	31.1079	31.6385	6.77238	40.6737	37.6431	21.7233	41.1944	10.2858	44.8783	26.8715	29.6529	24.8075	50.3579	63.1284	21.5262	35.5749
FBgn0013756	Mtor	2R	11852617	11861202	+	protein_coding	109.453	73.3267	38.9049	65.0041	60.4767	64.5243	107.919	39.0289	88.708	51.1269	48.6101	60.1591	80.9647	101.586	54.4112	107.782	55.103	65.3926	28.7475	60.8721	69.3286	40.4785	89.6066	82.2122	63.5098	63.3124	92.1766
FBgn0013759	CASK	3R	21783400	21822674	-	protein_coding	3.34207	21.7536	6.63152	5.81337	20.3893	4.04287	24.7267	7.06557	11.8694	11.383	17.0973	34.7072	22.9193	6.77238	8.88895	3.21736	8.74231	31.9761	5.80224	22.2004	52.3995	26.1228	11.5483	4.45023	29.1802	20.682	9.66093
FBgn0013764	Chi	2R	24031538	24033943	-	protein_coding	44.0039	69.4159	39.7891	46.507	59.7855	35.4156	81.8061	95.5534	52.4752	72.5423	75.0942	38.3065	44.3438	50.3091	35.0171	52.1212	28.3463	61.6476	22.154	18.8584	68.7911	50.5982	38.9222	30.449	89.4478	77.5576	67.5128
FBgn0013765	cnn	2R	13439314	13450475	-	protein_coding	14.2038	27.8641	26.7471	50.7349	40.0874	72.9334	39.5165	19.5144	49.0393	16.978	10.7277	25.9661	35.3754	8.46548	57.1048	38.93	24.6374	27.9431	30.5936	50.6074	42.9945	37.8898	31.2233	36.0703	104.324	42.3138	21.1404
FBgn0013770	Cp1	2R	13960675	13967981	+	protein_coding	670.642	518.664	732.119	703.418	782.05	744.05	707.6	667.528	569.73	720.214	847.492	614.189	681.349	766.247	856.841	900.539	680.046	674.091	979.787	772.241	617.239	939.008	711.078	714.145	638.722	667.207	801.402
FBgn0013771	Cyp6a9	2R	14879356	14881372	-	protein_coding	0.835518	0.244422	2.43156	1.84971	0.691162	3.55773	0.924363	6.0562	1.87411	0.578795	2.01145	0	1.99298	0	11.0439	3.21736	0.794755	2.59266	0.791214	1.43229	0.537431	0.941361	1.06929	0.702669	0	0.738644	0.681948
FBgn0013772	Cyp6a8	2R	14887171	14889010	-	protein_coding	117.53	9.53247	258.408	31.4451	33.8669	31.211	82.0372	58.5433	10.9323	71.1918	204.498	74.5562	125.309	66.9982	140.068	71.4254	47.1555	30.8238	61.451	64.9303	81.9582	44.95	71.4286	32.3228	25.7472	111.008	57.1699
FBgn0013773	Cyp6a22	2R	14871366	14873705	+	protein_coding	45.3965	33.7303	26.9682	42.2791	25.573	24.0955	9.9369	52.1506	55.911	42.6379	20.4498	40.6203	23.1684	64.0958	27.2056	84.6165	65.6998	65.6807	37.7145	11.9357	17.1978	49.6568	41.0608	21.5485	51.8759	27.6464	62.6255
FBgn0013799	Deaf1	3L	19818174	19830686	+	protein_coding	24.5085	36.4189	53.7153	97.5061	31.1023	25.7127	29.1174	53.16	58.4099	50.741	45.9282	50.6468	28.6491	20.8009	26.6669	30.5649	35.764	33.7045	43.2531	17.9036	54.0118	41.1845	50.2567	23.1881	35.2832	33.3445	22.3906
FBgn0013810	Dhc36C	2L	17501401	17525515	+	protein_coding	0.278506	14.1765	0	0	0.345581	5.66002	0	0.672912	0	1.54345	1.67621	8.22689	12.9544	10.4004	2.96298	1.60868	0	8.35412	2.63738	0	6.71788	0	0.213858	0.468446	0.19072	2.42697	0.340974
FBgn0013949	Elal	3R	24865350	24867651	+	protein_coding	43.1684	52.3064	32.0523	3.96366	69.1162	31.5344	30.9662	24.5613	60.5963	40.7086	106.607	57.3311	23.1684	45.4717	36.3639	35.3909	51.1293	56.1742	52.2201	48.9364	42.1883	23.7694	39.5638	24.5934	23.0771	20.3655	35.0066
FBgn0013953	Esp	3R	24841935	24850412	+	protein_coding	19.2169	28.353	30.726	46.7712	10.713	33.9601	38.3611	55.8517	17.4917	15.2416	37.2119	21.8527	58.5437	44.5042	18.3166	85.5817	31.5253	36.5853	25.8463	69.9433	89.7509	28.7115	19.0334	51.7632	33.376	27.7519	15.3438
FBgn0013954	FK506-bp2	2R	19290109	19290962	+	protein_coding	1363.29	1369.25	1338.68	1096.35	1214.03	1496.03	1460.03	1613.98	1429.95	1634.52	1070.76	1557.97	1701.26	1436.95	1566.61	1512.8	1434	1715.47	1526.52	1609.89	1167.03	1419.1	1604.79	1336.71	1081.96	1470.22	1274.56
FBgn0013972	Gycalpha99B	3R	29682503	29685758	+	protein_coding	0	0	0.221051	0	0	0.161715	0.231091	0	0	0.385863	10.0573	0	5.97894	4.1118	0	0	0	0	0	2.14843	1.88101	2.3534	0.213858	0	0	0.105521	0.113658
FBgn0013983	imd	2R	18409796	18413599	-	protein_coding	2.50655	6.11056	4.64206	18.2329	5.87488	27.9767	23.1091	22.879	25.6129	6.94554	2.68194	2.5709	6.22806	5.56303	20.7409	2.89562	4.2387	43.211	11.8682	13.6067	42.457	22.828	8.55433	1.40534	6.48449	12.4514	4.20534
FBgn0013987	MAPk-Ak2	X	5759908	5764203	-	protein_coding	58.4863	106.813	72.2835	131.594	55.293	73.9037	92.4363	61.5714	68.4051	73.6999	89.5096	63.7584	86.4454	95.539	87.004	56.6255	57.7522	130.497	71.473	108.138	84.3766	39.0665	151.198	71.438	85.8241	130.74	116.499
FBgn0013995	Calx	3R	20978183	21015613	+	protein_coding	25.0655	46.6846	40.4522	49.1494	7.2572	50.6168	57.0794	45.4215	39.3564	47.2683	75.7647	15.1683	41.1052	32.4107	58.1822	46.9734	86.0985	48.6843	38.5058	56.3366	79.0023	70.3667	29.5124	43.5654	53.7831	33.239	90.0171
FBgn0013997	Nrx-IV	3L	12146519	12156990	+	protein_coding	10.8617	0.977689	24.3156	13.7407	2.07349	11.6435	7.62599	8.07494	14.9929	18.9073	6.70484	12.0832	12.4561	16.931	13.1987	6.11298	18.2794	4.03302	6.32971	7.16143	12.6296	9.88429	8.98204	6.55824	15.4483	17.0943	1.3639
FBgn0014000	Hf	2L	19966727	19967685	-	protein_coding	82.1593	42.0406	100.136	59.455	21.7716	73.2569	90.8187	126.507	77.4633	140.647	94.8735	75.3275	93.67	123.354	143.031	97.1642	94.046	83.8293	97.0556	109.331	72.0157	95.0775	149.915	52.9344	85.0612	117.867	142.868
FBgn0014002	Pdi	3L	15137738	15142840	-	protein_coding	486.828	722.512	829.603	609.083	698.074	667.559	479.975	605.62	811.179	790.441	945.718	641.183	670.886	593.793	770.376	516.064	744.156	581.043	562.553	886.346	458.428	602.706	585.544	554.64	670	596.719	640.235
FBgn0014006	Ask1	3R	19879719	19886030	+	protein_coding	38.1553	53.284	71.3993	73.7241	63.2413	56.1151	30.9662	44.0757	47.7899	81.996	15.0859	56.5599	85.6981	54.9047	43.3673	75.6079	47.4204	25.3504	49.0553	63.9754	34.3956	37.6544	80.4107	92.2838	34.9018	44.4242	32.3925
FBgn0014007	Ptp69D	3L	12734945	12741568	+	protein_coding	28.1291	33.7303	26.9682	87.2006	27.9921	23.6104	59.3903	43.0663	16.867	21.4154	17.4326	29.3083	42.5999	48.3742	32.0541	47.6169	24.3725	77.2036	53.0114	12.4131	43.5319	28.0055	38.7083	13.3507	14.304	19.8379	41.9398
FBgn0014009	Rab2	2R	6696739	6699469	+	protein_coding	145.38	77.2374	98.5885	95.1279	91.2334	64.5243	92.4363	57.1975	82.7733	77.5586	195.446	103.607	65.27	68.4494	88.0815	80.434	117.624	81.8127	60.396	121.267	105.605	60.0118	109.068	135.615	95.1694	115.967	130.593
FBgn0014010	Rab5	2L	2359142	2365273	-	protein_coding	246.478	172.073	195.851	200.561	281.994	224.945	180.944	164.863	193.658	145.856	282.944	236.523	146.484	231.954	222.763	221.033	193.655	146.053	179.606	203.862	288.063	270.641	279.299	210.332	167.262	195.53	172.419
FBgn0014020	Rho1	2R	16102687	16107229	+	protein_coding	337.271	286.218	401.207	251.825	314.479	343.321	373.674	360.008	383.256	332.421	525.995	268.659	323.112	311.046	447.141	361.631	373.535	394.084	346.024	441.144	347.449	353.716	319.076	376.162	260.333	268.339	259.254
FBgn0014022	Rlb1	3R	9513327	9514827	+	protein_coding	25.344	45.4625	11.7157	7.13459	24.8818	4.04287	4.62181	3.70101	34.0464	6.55968	0.670484	42.9341	29.8947	12.8192	19.9328	21.2346	7.41772	25.3504	6.06598	8.355	13.9732	17.6505	37.639	18.2694	11.8247	12.3459	6.70582
FBgn0014023	mRpL47	3R	9514822	9515908	-	protein_coding	80.7667	38.8631	95.2728	84.8224	115.77	92.9861	41.1342	173.948	117.132	84.5041	82.1343	83.8115	138.512	88.2828	79.4619	73.034	91.6618	27.3669	77.0115	89.0404	74.4342	54.3636	66.9376	59.4926	61.0305	91.3808	128.433
FBgn0014024	Rnp4F	X	5318928	5322696	-	protein_coding	24.787	14.1765	0.884202	1.84971	22.4628	7.11546	1.15545	6.0562	5.62234	2.70104	0	1.02836	22.9193	5.32116	0	11.2608	15.6302	7.77797	7.38467	27.4521	6.18045	0.941361	2.5663	0.702669	2.8608	2.32145	4.77363
FBgn0014026	RpL7A	X	6530897	6533348	-	protein_coding	6666.04	6287.27	6847.26	6380.71	5998.94	5767.08	6592.79	6016.5	6236.74	6935.9	4951.52	5854.98	6696.66	6587.59	5873.98	5708.56	5619.98	5848.17	5658.76	6710.97	5754.81	6148.26	6733.11	6046.7	4364.82	6123.78	5888.16
FBgn0014028	SdhB	2R	6807626	6809172	+	protein_coding	84.3873	62.8165	74.7151	61.0404	74.9911	75.1975	165.692	72.6745	86.5216	118.074	98.8964	117.49	99.3998	111.502	72.4584	112.929	107.292	111.196	91.7809	105.034	90.2884	100.255	128.101	114.301	54.9274	88.3207	69.3313
FBgn0014029	2002-09-01	3R	20586129	20588356	-	protein_coding	62.6638	55.4838	56.3679	49.6779	84.6674	47.5442	44.8316	103.965	56.2234	18.3285	39.2233	54.2461	82.7086	56.5978	36.0945	48.2604	132.724	81.5247	21.3628	34.8523	34.933	71.5434	59.4526	63.9428	52.6388	44.4242	77.742
FBgn0014031	Spat	X	6528948	6530726	+	protein_coding	30.6357	48.8844	68.5257	47.8282	81.9027	69.3757	67.9407	94.8805	79.3375	69.8413	170.638	79.4409	55.5543	45.2298	68.9567	95.2338	84.7739	34.8568	62.2422	53.2333	56.4302	55.5403	126.176	33.9623	36.6183	99.0838	46.8271
FBgn0014032	Sptr	X	8463296	8464438	-	protein_coding	55.4227	18.0872	116.715	54.1701	27.9921	61.4517	10.8613	28.5987	50.9134	49.0047	42.2405	70.6998	49.0771	39.9087	25.0507	44.3995	36.8237	40.6183	41.4069	47.5041	24.7218	24.7107	29.0847	21.0801	54.546	104.782	29.0964
FBgn0014033	Sr-CI	2L	4121702	4124153	+	protein_coding	7.79817	15.3986	15.2525	11.6267	5.5293	1.77886	4.39072	25.5706	14.9929	0.771727	51.292	13.6258	2.2421	1.45122	9.69704	3.21736	3.97378	7.20183	5.27476	1.19357	1.07486	11.767	13.0453	22.7196	19.072	0.422082	17.8443
FBgn0014073	Tie	3L	4510698	4532145	-	protein_coding	1.94954	0.977689	0	1.05698	0	0.64686	0	1.34582	0	0	1.00573	10.7978	8.22104	2.66058	0.538724	0.321736	0.264918	4.03302	0.263738	0.477429	15.3168	0.470681	2.13858	0	0.19072	22.1593	4.09169
FBgn0014075	Ugt	3L	18872747	18878245	+	protein_coding	32.3067	39.8408	41.1154	41.7506	59.0944	38.003	67.4785	27.5894	46.5405	46.8824	49.9511	25.4519	27.9017	52.9697	21.0103	44.3995	40.2676	35.1449	44.8355	31.0329	43.2632	61.1885	39.7776	51.7632	66.1799	70.6988	52.169
FBgn0014092	CG4278	2L	16327069	16328131	+	protein_coding	65.7274	29.3307	44.2101	23.782	31.1023	16.3332	37.6678	32.2998	60.284	42.445	10.3925	9.25525	41.8525	38.6993	50.6401	68.208	3.97378	19.0128	16.088	17.9036	31.171	60.4825	30.5817	22.0169	21.5514	26.4857	28.9828
FBgn0014127	barr	2L	20058163	20061370	-	protein_coding	23.673	25.1755	57.6942	53.3773	58.0576	66.95	61.239	36.0008	41.8552	14.4699	54.3092	24.6807	60.5367	14.2704	72.9972	10.939	26.7568	7.77797	29.5387	8.355	21.2285	15.2971	22.669	31.8543	29.9431	43.6855	6.93313
FBgn0014133	bif	X	11678970	11694740	+	protein_coding	81.0452	108.523	81.1255	149.562	130.284	79.0786	76.2599	90.8431	123.691	123.862	101.914	92.2954	107.372	51.0347	91.5832	154.755	131.135	130.497	104.177	118.402	143.494	121.906	145.637	90.41	118.628	95.2851	144.346
FBgn0014135	bnl	3R	19794073	19836817	-	protein_coding	7.51966	3.91076	3.09471	3.17093	1.72791	1.45543	1.15545	2.01873	6.24704	2.12225	20.4498	2.5709	9.96489	1.6931	1.34681	3.53909	3.70886	2.88073	1.31869	10.026	19.3475	3.5301	4.91874	1.63956	0.38144	11.9238	0.909264
FBgn0014141	cher	3R	17091533	17125389	-	protein_coding	7.79817	2.93307	1.98945	6.87035	12.4409	6.63031	14.5587	0.672912	9.68292	6.75261	1.00573	1.54254	1.49473	1.6931	8.61959	0.321736	1.85443	2.59266	0.791214	6.92271	4.56816	3.05942	12.6176	8.66625	2.67008	3.5877	4.65998
FBgn0014163	fax	3L	16402796	16411828	-	protein_coding	252.048	168.896	189.882	180.479	139.615	204.084	174.011	194.135	190.535	320.845	119.346	228.296	166.663	128.433	141.685	197.224	214.054	177.453	221.276	119.835	296.662	259.11	263.901	175.199	324.224	173.687	181.171
FBgn0014184	Oda	2R	12166295	12174264	-	protein_coding	987.304	1119.21	890.17	926.176	1002.88	1160.95	970.581	966.301	1027.64	1119.97	1864.62	945.064	807.654	1009.81	996.102	1093.9	895.689	1144.8	975.831	1101.91	1011.18	1099.75	1412.32	940.17	834.591	973.639	942.565
FBgn0014189	Hel25E	2L	5539326	5542314	-	protein_coding	345.626	423.339	380.428	289.876	305.839	476.574	480.9	374.475	371.387	328.177	120.687	355.042	295.708	249.369	373.336	284.736	394.993	270.213	345.497	317.49	249.099	288.292	351.369	313.624	284.173	283.85	344.611
FBgn0014269	prod	2R	18969404	18971133	-	protein_coding	63.7779	46.4402	40.2312	61.8332	58.4032	43.0162	41.3652	19.178	41.5428	38.7793	50.6215	37.7923	57.049	45.9555	61.684	45.6865	55.6329	93.0476	44.8355	23.394	29.5587	92.4887	41.2746	48.4841	65.0356	51.8106	23.0726
FBgn0014340	mof	X	5873840	5876853	-	protein_coding	30.6357	5.37729	8.17887	12.948	14.1688	16.9801	13.1722	25.9071	14.3682	13.6982	3.01718	10.7978	24.414	23.2196	0.808087	6.75645	16.9548	10.6587	4.48355	14.0841	11.5548	2.11806	17.7502	8.90047	5.72161	2.53249	18.4126
FBgn0014342	mia	3R	5548115	5551168	-	protein_coding	19.2169	1.46653	18.7893	3.17093	0	0.808575	4.85291	5.04684	0.312352	1.54345	5.69911	0.25709	2.74035	13.061	13.4681	0	0.264918	0	21.3628	0.477429	1.61229	0.23534	1.49701	0	3.24224	2.84906	1.02292
FBgn0014343	mirr	3L	12693639	12710249	+	protein_coding	0.278506	13.4432	2.43156	1.58547	1.72791	0	1.61764	5.04684	15.3053	0.578795	9.38678	5.65599	7.97191	5.32116	4.57916	0.643472	2.11935	11.2348	0.263738	2.38714	9.67375	0.941361	3.20787	2.57645	3.8144	0.844165	0.795606
FBgn0014366	noi	3R	5589601	5591459	-	protein_coding	3.34207	23.709	0.221051	1.05698	3.45581	28.6235	2.07982	20.8603	49.9763	5.78795	3.01718	12.5974	46.5859	22.9777	18.586	32.1736	9.80198	2.01651	16.6155	36.0459	3.4933	5.88351	8.55433	11.4769	12.2061	12.979	7.38777
FBgn0014380	RhoL	3R	9497101	9502581	-	protein_coding	17.8244	10.7546	13.4841	17.7044	11.7498	40.267	6.93272	30.6175	42.7922	32.9913	85.1515	25.4519	28.1508	43.7786	18.8554	60.1646	45.0361	32.5523	26.6375	46.5493	4.83688	24.0047	32.0787	36.3045	47.4893	28.2795	14.5482
FBgn0014388	sty	3L	3401153	3424935	-	protein_coding	12.5328	31.5305	24.5366	26.9529	26.6097	27.3298	10.3991	73.3474	50.2887	36.4641	109.624	38.8206	23.4175	29.992	20.2022	26.3823	48.4801	42.6348	21.8903	20.5294	27.6777	68.7194	11.5483	25.7645	22.3143	24.0587	37.0525
FBgn0014391	sun	X	15847859	15849258	-	protein_coding	566.203	381.054	490.732	427.283	626.538	462.666	469.114	493.581	439.167	488.117	627.908	460.449	606.364	489.063	633.54	534.081	352.871	322.93	633.763	838.126	423.764	487.154	517.964	578.53	306.297	542.903	506.573
FBgn0014396	tim	2L	3493986	3508119	-	protein_coding	22.002	8.7992	32.7155	24.5747	25.9186	9.37947	13.1722	20.1873	58.0975	24.8882	72.077	13.1116	12.207	28.057	12.9294	34.4257	8.74231	37.1614	5.01102	20.2907	23.3782	21.1806	46.8349	6.79246	29.1802	29.6513	3.97803
FBgn0014411	Vps26	X	1873853	1876474	+	protein_coding	35.0918	28.8418	48.8522	34.0875	64.6237	5.01316	6.93272	17.8322	36.8576	28.168	48.6101	15.4254	16.9403	33.8619	16.1617	11.2608	3.70886	14.9798	18.4617	17.1874	25.2592	10.5903	2.5663	15.9272	37.9533	21.5262	26.4823
FBgn0014417	CG13397	2L	8408888	8411868	-	protein_coding	7.79817	121.722	18.3472	98.2989	66.6971	45.1185	68.865	77.0484	114.321	41.6733	62.0198	10.5407	40.6069	37.0062	33.4009	123.225	19.339	73.1706	33.7585	64.6916	36.2766	99.5489	99.0163	37.0072	23.2679	100.772	95.7
FBgn0014427	CG11899	3R	29200454	29201770	+	protein_coding	113.909	45.707	148.767	144.542	133.049	111.745	96.1338	103.292	117.132	184.057	202.486	79.698	203.533	133.513	98.0479	110.034	152.328	78.0678	90.9896	137.261	60.7297	159.561	179.855	109.851	73.0458	96.9734	104.338
FBgn0014455	Ahcy	X	15450261	15453167	+	protein_coding	843.038	610.567	884.423	594.285	724.684	679.85	711.528	702.856	809.304	754.749	418.717	815.748	806.658	723.677	868.424	661.167	947.613	1012.29	717.368	642.141	634.437	680.604	492.729	772.935	801.215	763.019	567.608
FBgn0014469	Cyp4e2	2R	8444560	8447164	+	protein_coding	222.526	92.636	160.483	89.843	86.0497	128.887	70.0205	160.153	137.747	113.637	266.517	141.143	117.337	175.114	124.984	142.207	166.899	127.04	152.968	285.741	109.905	116.493	144.568	156.695	92.69	103.41	150.369
FBgn0014861	Mcm2	3R	8264970	8267924	+	protein_coding	82.4378	101.68	44.2101	59.7192	46.3079	102.689	77.1843	156.788	60.284	70.4201	57.6616	59.902	66.0174	57.8071	66.8018	110.355	76.5614	67.4091	94.682	66.84	127.371	51.7749	30.3679	129.291	109.473	76.1859	62.2846
FBgn0014868	Ost48	X	9156929	9158515	-	protein_coding	177.13	140.054	199.609	124.988	145.835	206.025	162.688	150.732	144.307	156.275	186.73	185.105	202.536	198.092	206.062	199.476	145.175	142.308	161.144	245.876	261.46	187.096	150.984	194.171	104.515	155.537	134.912
FBgn0014869	Pglym78	3R	29148248	29149901	+	protein_coding	451.737	595.413	607.005	686.242	606.149	604.49	610.08	763.082	624.392	932.825	726.805	511.353	955.384	724.161	706.537	596.498	389.165	585.076	690.73	735.001	513.246	656.835	619.333	767.08	491.867	625.315	644.895
FBgn0014870	Psi	2R	16861321	16867714	-	protein_coding	8.63369	54.7506	19.0103	58.398	20.7349	28.1384	87.8145	44.7486	41.5428	16.3992	11.063	35.2214	31.6385	22.7359	28.0137	37.3214	108.617	25.9266	71.473	21.9617	41.9196	45.656	23.0967	13.5849	28.7987	30.812	44.3266
FBgn0014877	Roe1	2R	13554077	13555606	+	protein_coding	131.733	127.1	101.241	30.1238	128.211	42.8545	98.9068	68.3005	76.8386	88.5557	100.237	94.3522	74.9858	67.7238	73.2665	106.495	85.8336	60.7834	109.715	128.906	75.509	108.021	124.679	94.3918	99.7467	73.4423	113.431
FBgn0014879	Set	3R	15263552	15265253	+	protein_coding	171.003	190.649	134.399	221.965	275.774	163.009	175.167	243.594	144.931	193.703	157.564	212.1	187.838	119	204.446	236.476	191.006	160.457	116.045	121.506	149.943	135.085	241.232	112.895	210.555	161.13	240.273
FBgn0014906	Hydr2	2L	3163645	3169462	+	protein_coding	0.835518	12.71	6.41047	13.2122	8.29395	1.77886	19.8738	10.0937	11.8694	2.89398	14.4154	13.3687	23.4175	23.9452	33.6703	7.39992	36.2938	20.4532	7.64841	9.07114	26.8715	8.23691	10.479	18.7378	20.9792	4.00978	9.43361
FBgn0014930	CG2846	3R	7912017	7913290	-	protein_coding	44.8395	28.1086	70.5151	48.3567	25.2274	65.1711	40.672	85.4598	54.6616	63.2816	80.7933	44.2195	58.7929	36.7644	46.3303	22.5215	60.9312	42.9229	58.0224	36.0459	36.814	32.477	20.7442	69.0957	16.0205	79.1404	54.4422
FBgn0014931	CG2678	3R	7913851	7916550	+	protein_coding	16.1533	7.33267	0.663152	27.2172	8.63953	23.1252	41.3652	3.70101	31.2352	27.2034	2.01145	7.9698	2.2421	6.28864	8.88895	4.18257	13.7758	0.288073	8.43962	28.8844	13.7045	18.1212	17.9641	22.4854	21.7421	17.0943	11.0248
FBgn0015000	betaggt-I	2L	4945579	4948324	+	protein_coding	16.9889	21.998	24.7577	21.1395	1.72791	18.1121	6.23945	27.5894	24.3635	4.2445	6.03436	2.31381	12.207	6.04677	16.1617	51.4777	17.7495	18.4367	11.6045	3.342	20.1537	13.4144	7.05732	15.6929	5.91233	13.4011	22.0496
FBgn0015001	iotaTry	2R	11356720	11357537	+	protein_coding	10.3047	16.8651	44.4312	51.7919	3.80139	18.4355	2.31091	9.75722	11.8694	46.1107	60.3436	12.0832	12.4561	7.25612	26.3975	53.4081	2.38427	18.4367	8.70336	8.59371	1.34358	25.1814	23.0967	18.972	8.39169	2.95458	62.5119
FBgn0015010	Ag5r	X	14784664	14786551	-	protein_coding	277.67	561.682	779.424	322.378	628.958	675.322	237.099	663.491	514.132	397.439	751.948	501.326	396.603	237.033	621.688	596.82	140.407	468.983	438.596	485.067	450.904	556.58	671.942	428.394	442.852	580.68	259.254
FBgn0015011	AhcyL2	3R	16978439	16982158	-	protein_coding	0.835518	2.68864	0.663152	16.3831	1.72791	23.4487	10.168	0.672912	10.9323	6.75261	24.8079	4.88472	1.49473	0.483742	2.96298	1.28694	0.529837	12.3871	1.58243	2.14843	0.268715	8.70759	2.35244	2.10801	7.81953	12.4514	25.4594
FBgn0015019	CCT3	3R	16647605	16649978	+	protein_coding	352.032	230.979	341.965	318.679	341.78	221.549	295.796	241.239	397.312	253.319	122.028	237.294	329.589	353.373	350.979	359.379	286.907	426.924	310.156	200.52	312.247	290.645	165.098	354.613	172.411	294.402	339.042
FBgn0015024	CkIalpha	X	12653626	12657834	+	protein_coding	341.727	327.526	282.945	304.674	438.888	273.46	339.934	270.174	238.637	284.574	480.737	405.431	267.557	225.424	378.454	239.693	429.168	337.622	342.332	325.845	367.603	320.063	293.627	280.599	343.106	337.138	289.373
FBgn0015025	CkIIalpha-i1	3L	15816979	15818621	+	protein_coding	0.278506	20.7759	1.3263	3.17093	10.3674	2.26401	7.16381	1.00937	6.5594	10.0325	0.335242	12.5974	11.2105	0.241871	3.23235	0.965208	7.1528	8.93026	1.58243	31.749	4.83688	1.1767	3.20787	3.0449	10.2989	2.74354	0.340974
FBgn0015031	cype	2L	5327227	5327969	+	protein_coding	574.279	602.012	519.911	392.403	626.884	514.739	489.45	670.556	480.71	689.924	1149.54	507.753	620.564	575.169	670.173	606.472	600.305	586.805	672.268	695.375	552.21	493.509	702.524	653.247	395.554	528.236	544.308
FBgn0015033	Cyp4d8	3L	7493557	7496179	-	protein_coding	6.40564	0	4.86311	3.69942	4.49255	11.6435	2.07982	5.38329	6.24704	14.8557	33.8594	3.85636	5.97894	6.53051	16.4311	3.21736	6.88788	6.91375	21.8903	8.59371	2.95587	2.11806	8.76818	2.57645	14.1133	2.95458	20.6857
FBgn0015034	Cyp4e1	2R	8447451	8449745	+	protein_coding	22.2805	0.244422	2.65261	8.72006	0	5.01316	12.4789	4.71038	0.312352	0.385863	5.02863	1.28545	2.49122	12.8192	1.88554	4.82604	0	0	0.527476	0	2.95587	0.941361	11.3345	11.0085	2.47936	11.5017	0.909264
FBgn0015035	Cyp4e3	2L	9747839	9750071	-	protein_coding	3.34207	22.4868	27.4103	1.05698	13.1321	13.4223	1.15545	334.437	0.624704	321.424	4.0229	14.3971	16.1929	17.1728	5.38724	5.14777	4.2387	2.01651	9.75831	104.079	20.9598	15.2971	5.98803	1.63956	8.39169	326.164	48.5319
FBgn0015036	Cyp4ae1	X	2179007	2180998	+	protein_coding	0	0	10.1683	0.264244	0.345581	0.32343	9.70581	0	0	0	0.335242	2.31381	1.24561	0.241871	1.07745	0	3.97378	0	0.527476	14.3229	2.14972	0.23534	0	3.98179	8.58241	0.527603	11.1385
FBgn0015038	Cyp9b1	2R	7127838	7129808	-	protein_coding	13.0898	11.4878	0.884202	0.264244	7.2572	0.161715	0.462181	0.672912	0	8.10313	2.01145	13.8829	1.49473	14.7541	10.5051	0.643472	4.50361	18.1486	15.0331	0	0.268715	3.76544	1.06929	0	0.38144	17.4109	0.340974
FBgn0015039	Cyp9b2	2R	7130277	7132139	-	protein_coding	15.3178	32.7526	103.01	54.4343	73.2632	48.9996	103.76	25.9071	70.9039	57.4937	143.484	25.1949	32.3859	73.7706	44.9835	113.894	76.5614	69.4256	110.77	104.318	95.3939	77.1916	92.6006	138.894	31.4688	11.5017	19.2082
FBgn0015075	Ddx1	3L	22263369	22266017	+	protein_coding	0	5.13287	6.85257	1.05698	2.76465	4.52802	1.84873	0.336456	3.43587	1.15759	2.68194	0.25709	2.98947	2.66058	7.00342	0.321736	9.53706	11.2348	0	11.697	0.268715	4.47147	3.63559	3.98179	1.9072	3.0601	0.909264
FBgn0015218	eIF4E1	3L	9399618	9402460	-	protein_coding	511.337	502.532	636.183	537.737	646.582	655.592	436.762	432.682	398.561	578.602	249.755	476.903	521.662	530.906	598.792	505.447	660.442	489.724	641.675	560.501	594.398	557.992	514.115	562.603	595.428	558.098	486.001
FBgn0015221	Fer2LCH	3R	30387804	30390584	+	protein_coding	916.285	889.208	1590.24	963.699	965.899	1014.11	2207.38	1317.9	1392.15	1251.74	3773.48	1082.35	1113.83	1195.57	1402.84	1709.06	1129.08	1159.78	1133.81	1367.59	1455.63	1186.35	1148.2	1238.8	1107.7	1229.95	1045.88
FBgn0015222	Fer1HCH	3R	30385573	30388178	-	protein_coding	744.725	832.502	1400.13	808.852	881.232	1112.92	2074.96	1458.54	1193.5	1346.08	2803.63	893.389	1094.15	1219.27	1240.14	1801.08	898.074	1006.24	1164.93	1311.26	1279.35	1019.49	1100.09	1214.45	797.592	1158.19	1071.68
FBgn0015229	glec	3R	21850694	21856266	-	protein_coding	158.748	124.166	66.3152	111.775	152.401	118.375	88.2767	116.077	105.575	124.248	85.822	113.634	115.593	93.3621	120.674	187.25	82.6546	66.5449	83.605	130.577	131.402	121.436	78.4859	115.94	133.313	62.8903	91.2673
FBgn0015239	Hr78	3L	21494019	21497494	-	protein_coding	13.9253	26.3976	34.926	29.8596	37.3228	66.95	42.7518	21.5332	41.8552	25.6599	31.5128	40.1061	43.8455	26.3639	44.9835	50.5125	67.2893	39.7541	38.7695	39.6266	22.0347	59.7764	57.1001	65.5824	45.5821	40.7309	27.3916
FBgn0015240	Hr96	3R	25025235	25029351	+	protein_coding	21.1665	35.9301	51.0627	55.227	39.7418	25.551	106.302	75.0296	42.4799	15.8204	3.01718	57.0741	40.1087	34.8294	23.4345	22.5215	27.2866	54.4458	47.4729	36.0459	21.4972	5.41283	29.7263	30.9174	78.9582	25.8525	33.1881
FBgn0015245	Hsp60A	X	11108482	11112308	+	protein_coding	202.474	391.076	272.997	250.504	286.141	307.905	231.091	186.733	290.8	306.183	255.119	335.246	359.234	259.044	438.252	453.004	347.043	336.469	341.805	289.799	313.591	312.767	308.597	316.904	353.786	340.515	272.665
FBgn0015247	Diap2	2R	15932170	15934825	-	protein_coding	49.2956	47.4179	64.7678	32.7663	60.8223	44.3099	33.9703	47.1038	40.2934	73.6999	37.5471	82.2689	91.9261	60.7096	57.9129	45.3648	45.3011	33.9926	27.4288	31.2716	61.5358	82.6044	35.5005	32.7912	67.1335	84.733	92.1766
FBgn0015268	Nap1	2R	23905175	23907294	-	protein_coding	1.39253	3.66633	2.43156	6.34186	2.76465	2.42572	6.70163	5.04684	4.06058	2.50811	1.34097	3.59926	1.99298	0.241871	2.69362	3.53909	4.50361	3.1688	2.37364	5.72914	4.03073	5.64817	2.5663	1.17111	2.09792	1.16073	2.84145
FBgn0015269	Nf1	3R	25983013	25995737	+	protein_coding	3.62058	13.6876	32.7155	16.6474	4.83814	22.1549	29.1174	26.9165	4.37293	10.6112	2.68194	22.3669	18.435	13.3029	7.8115	6.43472	7.1528	25.3504	1.58243	6.92271	0.268715	19.2979	8.98204	4.68446	21.3607	2.53249	2.84145
FBgn0015270	Orc2	3R	13964885	13967075	+	protein_coding	31.1927	41.7962	32.7155	49.9422	41.8153	15.0395	29.3485	16.1499	2.81117	43.2167	27.1546	13.3687	20.1789	38.4575	47.6771	37.3214	29.141	18.7247	33.231	27.4521	37.0827	54.8343	26.0907	34.1965	54.546	26.3801	46.8271
FBgn0015271	Orc5	2L	13829837	13831576	+	protein_coding	28.9646	20.7759	4.86311	12.6837	27.6465	1.45543	4.62181	1.68228	2.81117	5.20916	13.7449	72.2424	2.74035	1.20935	1.34681	27.6693	28.3463	7.4899	14.5056	8.83243	14.7793	4.70681	7.48504	3.51334	4.95872	10.4465	14.3209
FBgn0015277	Pi3K59F	2R	23560492	23564045	+	protein_coding	2.50655	8.31036	10.8315	1.84971	32.139	11.6435	2.77309	8.07494	10.9323	5.78795	2.01145	0	2.98947	0.967483	4.04043	0	0.264918	4.03302	0.263738	9.54857	1.88101	0.470681	28.2293	1.63956	9.53601	3.90426	4.88729
FBgn0015278	Pi3K68D	3L	11774650	11790013	-	protein_coding	13.0898	54.0173	50.3995	51.7919	46.999	43.8248	8.78145	36.6737	52.7875	20.8366	51.9625	22.881	16.4421	9.43296	43.6367	31.5301	23.0479	36.0091	15.5605	35.8071	45.9503	46.5974	28.0154	35.3676	22.505	11.5017	45.0085
FBgn0015279	Pi3K92E	3R	20628972	20634732	-	protein_coding	37.3198	36.9078	15.2525	19.8183	26.9553	65.9797	27.2687	19.178	51.2258	26.2387	6.3696	24.6807	23.9157	35.555	41.7511	13.8346	20.6636	41.1944	41.6706	25.065	72.0157	68.484	5.1326	33.7281	37.3812	32.6059	20.7994
FBgn0015282	Rpt2	3R	23929873	23931558	-	protein_coding	64.8919	71.6157	18.3472	39.9009	29.0288	32.343	22.878	21.8696	37.7946	27.0104	29.8365	30.8508	28.6491	17.8984	65.1857	16.7303	49.2748	34.8568	60.396	48.6977	42.9945	47.0681	47.4765	46.3761	44.8192	31.9727	59.6704
FBgn0015283	Rpn10	3L	21537000	21538582	+	protein_coding	185.485	128.811	170.872	100.677	110.24	163.817	82.2683	99.2545	183.038	82.3819	121.358	187.162	220.224	132.303	194.749	142.529	181.734	138.275	227.87	214.127	110.979	179.329	172.156	136.786	177.942	194.052	116.84
FBgn0015286	Rala	X	3704610	3719635	-	protein_coding	77.7032	86.0366	78.915	74.5169	70.8441	39.135	78.8019	80.7494	41.8552	66.7544	92.5268	38.3065	59.2911	81.2686	37.4414	81.3992	44.7712	43.211	54.8575	104.796	55.8928	96.7249	60.9496	68.1588	84.489	71.543	77.0601
FBgn0015288	RpL22	X	762560	765130	-	protein_coding	61.2713	68.1938	86.2097	75.5739	80.1748	66.6266	88.0456	39.0289	86.8339	118.653	100.908	77.1271	103.386	94.5715	77.307	55.982	67.2893	78.0678	87.2973	82.1177	135.701	40.7139	74.2088	89.2389	57.9789	53.2879	67.9675
FBgn0015295	Shark	2R	16199426	16202884	-	protein_coding	3.06357	4.15518	9.94727	2.3782	7.60278	1.45543	9.24363	6.72912	0.624704	10.6112	5.36387	4.62763	33.3824	0.967483	2.1549	13.1912	2.9141	4.3211	1.84617	8.59371	7.52403	4.94215	8.76818	2.57645	2.67008	6.96436	13.1843
FBgn0015296	Shc	3L	9427010	9428671	+	protein_coding	57.0937	63.3054	141.251	188.67	94.6892	58.0557	67.7096	77.0484	85.2721	80.4525	60.6788	89.9816	58.7929	78.1243	81.8861	74.321	85.5687	67.6972	83.8687	88.563	88.4073	115.787	90.462	78.4647	49.9687	83.6778	95.359
FBgn0015298	Srp19	3L	7347310	7348034	-	protein_coding	135.632	59.3946	86.8729	85.8794	70.153	89.7518	40.9031	140.975	51.5381	82.9606	88.5039	57.3311	188.336	87.5572	90.2363	64.0254	85.8336	74.0348	46.6816	109.809	100.231	65.8953	62.6604	82.6807	69.6129	57.1922	92.5176
FBgn0015299	Ssb-c31a	2L	8211347	8211938	+	protein_coding	225.868	209.225	185.903	372.849	243.635	171.903	241.721	280.604	124.941	163.22	95.544	178.164	235.67	205.59	255.086	319.162	145.44	177.741	186.99	222.72	148.331	204.981	343.456	219.233	196.823	242.381	171.964
FBgn0015316	Try29F	2L	8998537	8999816	+	protein_coding	0	0	0.221051	0	0	0.32343	0	21.1967	0	0	0	0.25709	0.249122	0	0.269362	0	0	0	0	0.716143	0	0	4.27716	0.234223	0	0.105521	6.59216
FBgn0015320	Ubc2	2L	10765010	10768006	-	protein_coding	103.047	136.876	83.5571	100.413	100.91	59.1877	129.873	132.9	90.2698	109.778	46.9339	70.4428	89.684	113.679	120.944	101.99	102.523	97.3687	99.9567	125.086	70.1347	81.1924	114.414	47.5472	124.922	88.9539	123.433
FBgn0015321	Ubc4	3L	9698336	9700481	+	protein_coding	176.573	213.381	160.262	232.535	174.173	159.613	204.284	193.462	194.283	199.491	28.8308	251.691	208.017	211.395	182.628	184.998	235.512	173.132	253.452	181.662	161.498	194.391	190.12	203.54	213.416	172.421	246.297
FBgn0015331	abs	3R	4233047	4235041	+	protein_coding	2.22805	2.68864	25.4208	10.5698	13.4777	23.6104	1.38654	8.07494	44.6664	18.1356	1.34097	10.2836	7.97191	20.3171	25.3201	46.9734	1.32459	16.7082	24.0002	27.4521	0.806146	8.94293	2.99401	44.2681	26.1287	24.2697	9.77458
FBgn0015338	CG5861	2L	16305801	16307298	-	protein_coding	23.116	33.2414	29.8418	25.6317	24.8818	31.6961	12.4789	27.9258	9.37057	35.1136	30.8423	40.1061	45.8385	21.2846	32.0541	28.9562	27.5515	21.6055	26.3738	45.8331	16.3916	29.6529	44.6964	37.2414	21.3607	14.8784	25.4594
FBgn0015351	CG14906	3R	16649981	16651157	-	protein_coding	12.5328	23.9534	11.0525	1.58547	0.691162	2.58744	27.7309	39.0289	13.1188	24.5023	4.69339	0.771271	6.47718	48.1323	5.65661	25.4171	24.3725	28.8073	11.3407	1.90971	28.7525	0.23534	1.92472	17.5667	10.2989	18.7827	22.5043
FBgn0015359	CG2034	3L	2257456	2258922	+	protein_coding	46.232	25.4199	15.2525	48.0925	7.2572	33.3133	18.7184	22.5425	6.87175	17.7497	20.785	11.312	16.6912	44.0205	24.7813	27.6693	22.5181	68.5614	36.1321	63.2593	32.7833	37.4191	33.3619	11.0085	32.2317	41.2586	31.1423
FBgn0015360	oxt	3L	2258839	2262664	-	protein_coding	12.5328	13.4432	12.1578	15.3262	5.18372	16.1715	28.6553	22.879	13.1188	14.6628	1.34097	20.5672	4.73332	21.5265	33.9396	4.5043	10.0669	13.2514	7.38467	32.2264	10.2112	2.3534	25.8768	17.0983	20.9792	37.9874	36.9388
FBgn0015371	chn	2R	15115236	15144783	+	protein_coding	61.5498	56.4615	40.0101	113.097	68.0795	34.2836	76.2599	84.7869	40.6058	42.6379	34.5299	49.1043	31.3894	42.3274	54.4112	61.4515	24.3725	69.1375	78.594	75.6724	59.9235	41.8906	57.1001	63.4744	54.7367	30.7065	53.1919
FBgn0015372	RabX1	2R	23519839	23523613	-	protein_coding	16.4319	37.1522	27.1892	34.0875	33.8669	30.5641	31.4283	23.2155	16.2423	13.6982	6.3696	31.365	5.48069	44.7461	37.7107	26.0606	47.4204	31.9761	58.2861	19.3359	42.9945	82.3691	31.0094	33.4939	33.1853	37.1432	10.2292
FBgn0015376	cutlet	2L	3707230	3711748	-	protein_coding	0.278506	10.7546	14.5893	10.5698	24.1907	14.5543	1.84873	23.2155	31.8599	11.7688	8.04581	4.62763	7.22455	14.7541	18.586	9.65208	7.1528	16.4202	6.06598	1.19357	5.37431	7.76623	2.78016	8.90047	38.3348	15.8281	11.1385
FBgn0015379	dod	X	21345358	21346858	+	protein_coding	57.0937	63.0609	130.862	94.5994	71.5353	109.966	67.2474	139.966	52.1628	65.5968	22.7965	94.0951	76.9788	93.8459	83.2329	80.7557	95.6356	74.3228	69.8906	148.958	56.9677	106.609	38.7083	87.1309	70.185	77.7687	80.5835
FBgn0015380	drl	2L	19190342	19208621	+	protein_coding	8.07667	0.244422	3.75786	0.792733	0.345581	0	0.231091	1.00937	0	1.35052	22.7965	4.37054	15.6947	0.241871	6.19533	10.6173	1.32459	0	20.3078	0.477429	2.14972	0.470681	0.855433	0	14.1133	10.341	1.25024
FBgn0015391	glu	2L	16733617	16738388	-	protein_coding	55.7012	81.3926	53.7153	64.4756	31.1023	18.9206	55.2307	45.0851	34.6711	58.2654	4.35815	64.0155	37.6175	74.9799	55.2193	41.1822	46.0958	68.5614	35.8684	15.039	34.1268	50.1275	56.6724	31.3859	104.324	48.2229	23.7545
FBgn0015393	hoip	2L	9699791	9700459	+	protein_coding	724.673	560.216	840.434	724.294	617.553	611.444	729.091	907.758	723.408	710.375	181.701	741.706	765.553	713.277	558.927	687.228	572.754	883.52	524.048	860.804	629.869	737.086	828.914	708.524	584.557	610.753	805.608
FBgn0015396	jumu	3R	10350182	10361612	+	protein_coding	62.3853	98.991	79.1361	58.9265	59.0944	24.5807	20.1049	49.1225	44.6664	43.2167	46.2634	8.74107	62.0315	38.9412	65.7244	32.8171	117.094	53.8697	29.2749	10.2647	9.94247	21.8866	30.154	52.9344	56.2625	25.747	49.1002
FBgn0015399	kek1	2L	12817000	12822787	-	protein_coding	52.0806	29.0862	1.7684	1.32122	6.91162	21.5081	22.878	0.336456	4.99763	0.385863	0.670484	0.25709	6.47718	2.90245	20.7409	4.18257	1.32459	4.60917	32.176	5.25171	27.1403	3.76544	13.0453	1.40534	1.9072	1.26625	3.18242
FBgn0015477	Rme-8	2R	9167763	9177261	-	protein_coding	29.5216	26.8864	50.3995	23.5177	55.6386	18.4355	30.0418	54.1694	39.044	24.1165	45.2577	13.8829	26.407	22.7359	9.9664	36.9996	30.9955	40.0422	27.165	19.0971	38.9637	40.2432	60.9496	51.0606	21.5514	33.239	58.9885
FBgn0015509	Cul1	2R	7916856	7921579	+	protein_coding	86.6154	96.3024	118.262	124.459	130.975	104.144	73.4869	114.731	87.1463	109.585	86.8277	112.348	142.996	89.0085	124.445	80.1122	84.7739	89.8788	153.496	108.854	85.1828	117.435	99.0163	103.526	93.0714	127.68	127.183
FBgn0015513	mbc	3R	23781765	23801634	+	protein_coding	11.1402	31.286	20.7787	17.4401	24.1907	22.4784	58.2349	6.39266	61.8457	22.573	50.9568	61.4446	38.8631	75.4637	17.2392	14.1564	30.9955	41.4825	9.75831	35.5684	60.9984	31.3003	51.5398	45.9077	34.7111	19.4158	62.9665
FBgn0015519	nAChRalpha3	X	8276200	8367169	-	protein_coding	9.1907	2.1998	26.084	0.528489	31.4479	15.3629	0.693272	4.71038	4.06058	1.54345	10.0573	2.5709	3.73683	10.1586	16.1617	5.14777	1.05967	21.8936	1.31869	2.62586	9.40504	8.94293	6.84346	6.08979	1.14432	0.633124	7.50142
FBgn0015520	nonA-l	3R	16640205	16643112	+	protein_coding	25.0655	38.1299	41.5575	27.7456	19.3525	26.1978	27.962	31.2904	17.1794	10.4183	14.0802	41.1345	25.9087	25.6383	21.549	28.3128	21.1935	20.7413	4.21981	0.954857	10.7486	34.3597	39.5638	25.7645	24.9843	28.174	18.9809
FBgn0015521	RpS21	2L	2856070	2857029	+	protein_coding	4299.02	4001.68	4129.44	4768.55	4079.58	3473.96	4516.67	4460.39	3620.79	5025.29	3720.85	3648.63	4458.29	4478	3768.11	4554.81	3353.87	4456.2	3431.5	5634.37	3426.12	4093.27	5529.52	4008.26	2504.92	4008.2	4421.29
FBgn0015527	peng	X	21346503	21349843	-	protein_coding	1.11402	3.91076	6.63152	1.32122	5.5293	4.20459	0.924363	4.37393	5.30999	9.83952	6.03436	3.34217	5.48069	3.14432	9.9664	2.89562	2.64918	9.79448	3.95607	4.05814	0.537431	3.5301	11.7622	2.10801	3.8144	5.48707	1.93219
FBgn0015541	sda	3R	26915761	26945309	+	protein_coding	18.6599	9.53247	23.4314	16.3831	11.7498	38.9733	8.55036	4.37393	35.2958	11.9618	62.355	19.5389	16.1929	12.3354	27.4749	35.7127	13.7758	18.1486	60.1323	7.40014	29.0213	27.7702	28.0154	38.1783	40.6234	5.06499	18.8672
FBgn0015544	spag	2R	24159384	24161503	+	protein_coding	55.1442	59.8834	46.4206	35.1445	20.0437	51.1019	79.9574	67.9641	87.771	87.7839	8.38105	74.5562	58.0455	29.992	15.623	41.1822	34.9692	60.4953	34.5497	21.4843	50.5185	59.3058	80.8384	61.6006	66.5613	50.3333	62.9665
FBgn0015546	spel1	2L	14362069	14366840	+	protein_coding	27.8506	7.08824	10.6104	23.782	2.07349	25.7127	46.6803	24.2248	20.3029	24.1165	9.05153	17.9963	15.4456	28.7826	10.5051	7.39992	5.82821	19.3009	9.75831	16.9487	13.1671	44.244	32.0787	28.1067	23.6493	13.6122	27.7325
FBgn0015558	tty	X	21328613	21339676	-	protein_coding	0.835518	1.71096	0.663152	0.264244	8.29395	0	1.38654	37.683	0.312352	7.9102	2.01145	3.34217	0.996489	3.62806	0.538724	13.5129	5.82821	11.5229	0.791214	5.25171	13.9732	2.11806	23.7383	14.5218	6.10305	9.81342	8.18337
FBgn0015561	unpg	2R	9195205	9199870	+	protein_coding	0.278506	0	4.86311	0	0	0.485145	6.23945	1.00937	0	0	0	0.25709	0	0.725612	0.269362	0	0	2.01651	0	0	0	0.941361	0.213858	0	0	0.105521	0
FBgn0015568	alpha-Est1	3R	7545733	7549124	-	protein_coding	37.0413	53.0396	44.2101	59.7192	63.2413	63.0688	26.3443	49.459	59.6593	35.6924	44.5872	71.4711	76.2314	52.7278	53.0644	29.278	64.6401	15.2679	51.1652	33.8974	78.4649	52.7162	48.7597	47.7815	41.7677	56.4535	26.9369
FBgn0015569	alpha-Est10	3R	7486583	7493845	-	protein_coding	41.2189	29.0862	18.3472	16.9116	29.0288	28.1384	22.1847	22.879	18.1164	24.8882	76.0999	10.7978	49.3262	38.9412	36.9026	27.0258	6.35804	26.7908	30.8574	19.5746	34.3956	44.7147	18.1779	29.7463	8.01025	42.3138	2.1595
FBgn0015570	alpha-Est2	3R	7541810	7545230	+	protein_coding	0	0.244422	5.74731	6.87035	18.3158	0.485145	0	0.336456	0.312352	0	3.35242	0	0	0.483742	8.61959	0	0.264918	0	1.84617	0.238714	0	0	1.28315	0	0	0.738644	0.227316
FBgn0015572	alpha-Est4	3R	7536687	7538615	-	protein_coding	0	0	0.221051	0.528489	0	18.4355	0	1.00937	0	0.578795	1.00573	0.25709	1.74386	2.66058	2.42426	0.321736	0.529837	1.15229	0.263738	0.477429	0.268715	10.8257	2.13858	0.468446	4.19584	0.738644	2.95511
FBgn0015574	alpha-Est6	3R	7524567	7528777	-	protein_coding	0	6.5994	0	13.7407	2.07349	0	1.61764	0	0.937057	5.20916	12.404	0	12.4561	0.241871	0.538724	0	0	2.01651	0.263738	1.43229	0	0	0.641574	0	0.19072	0	0.113658
FBgn0015575	alpha-Est7	3R	7519563	7523753	-	protein_coding	141.203	70.3936	110.304	71.8744	103.674	88.2964	98.4447	141.648	72.4657	127.528	263.165	161.196	91.4279	56.3559	77.0376	42.1474	89.8074	66.2568	113.935	215.559	154.243	191.096	84.0463	102.824	50.1594	137.704	98.8824
FBgn0015576	alpha-Est8	3R	7509343	7515670	-	protein_coding	14.7608	0.488844	25.4208	1.32122	14.5144	14.5543	19.4116	18.1686	44.6664	7.9102	65.037	12.5974	20.428	11.1261	12.3907	4.18257	8.47739	40.9064	18.7254	19.5746	18.8101	5.41283	9.1959	22.0169	3.24224	16.6723	10.0019
FBgn0015577	alpha-Est9	3R	7493921	7505098	-	protein_coding	3.89908	15.8874	1.10525	20.0826	3.11023	22.8018	1.38654	32.6362	0.312352	3.08691	22.4612	7.45562	8.71928	30.4757	11.0439	10.939	6.62296	16.4202	23.7364	4.53557	0.537431	0.941361	4.49102	9.36891	6.86593	29.7568	6.59216
FBgn0015582	dare	2R	11290994	11293174	-	protein_coding	3.34207	28.1086	7.95782	5.28489	20.3893	16.4949	9.70581	1.68228	27.487	0.192932	6.70484	16.4538	33.3824	6.53051	3.23235	2.89562	2.11935	0.288073	13.7144	3.10329	0.806146	2.82408	5.77417	1.17111	10.871	10.5521	25.4594
FBgn0015589	Apc	3R	28832301	28844748	-	protein_coding	11.1402	31.286	7.73677	57.341	21.426	1.61715	4.62181	0.336456	20.3029	39.1651	19.7793	16.7109	33.6315	17.6566	11.0439	13.1912	29.141	14.9798	2.37364	36.762	17.7352	7.29555	12.1899	16.864	27.4637	13.4011	25.0047
FBgn0015591	AstA	3R	24760530	24765071	-	protein_coding	4.4561	9.04362	16.3577	15.0619	0.345581	9.54118	44.1383	8.07494	0.937057	4.82329	25.4784	7.71271	0.498245	15.7216	21.8183	27.991	1.32459	15.5559	22.6815	5.25171	1.07486	4.94215	30.5817	6.08979	2.67008	10.0245	13.9799
FBgn0015600	toc	2L	3068345	3144786	-	protein_coding	22.559	15.3986	34.7049	27.7456	34.9037	23.6104	30.504	22.5425	16.5547	38.9722	29.1661	34.4501	27.1543	40.3924	36.3639	33.4605	23.5777	20.1651	30.5936	42.9686	23.1095	27.5348	17.5364	25.0618	40.4327	23.9532	23.5272
FBgn0015602	BEAF-32	2R	14770469	14772630	+	protein_coding	128.113	129.544	102.346	155.376	96.4171	164.626	109.999	56.1881	119.943	62.8957	32.8537	128.545	118.831	82.9617	78.6538	85.9035	84.2441	91.0311	67.2532	80.4467	81.152	80.4864	62.8743	89.4731	122.061	89.1649	106.043
FBgn0015609	CadN	2L	17647053	17778340	-	protein_coding	0.835518	7.82151	7.07362	0.792733	7.2572	15.8481	0.693272	20.5238	0.312352	2.89398	3.01718	11.0549	1.24561	9.43296	1.88554	10.6173	10.0669	14.6917	1.84617	10.026	24.1844	1.64738	1.06929	0.936891	1.9072	5.48707	1.59121
FBgn0015615	SMC3	X	16588996	16593439	-	protein_coding	15.3178	35.1968	22.7682	19.0256	50.4548	19.7292	7.62599	10.4301	1.87411	34.5348	4.0229	37.7923	32.635	35.555	14.8149	53.7299	8.21247	65.3926	42.4618	30.3167	14.7793	49.1861	24.5937	42.6286	43.4842	21.9483	17.0487
FBgn0015618	Cdk8	3L	9837080	9838670	-	protein_coding	23.673	1.22211	16.3577	35.4087	26.9553	4.20459	16.8696	9.75722	28.424	5.01623	6.70484	22.1098	8.22104	26.8477	12.3907	17.6955	45.8309	15.2679	9.23083	2.62586	10.4799	17.8859	22.669	35.1334	3.62368	47.1677	9.31995
FBgn0015621	Clp	2L	819964	821209	+	protein_coding	31.4712	35.4412	20.1156	96.1849	62.8958	38.003	85.0414	72.6745	46.5405	67.5261	58.6674	33.1647	20.428	76.1893	30.9767	58.8777	56.6925	37.4495	24.7914	10.026	52.9369	85.8992	60.9496	52.9344	45.01	56.348	19.5492
FBgn0015622	Cnx99A	3R	29315254	29319644	-	protein_coding	176.016	160.341	198.282	177.836	241.216	157.025	187.646	273.202	213.961	165.728	253.778	206.701	169.652	232.68	228.419	126.764	226.505	241.981	231.298	246.592	174.128	170.386	245.295	177.541	189.767	152.583	160.03
FBgn0015623	Cpr	2L	6338836	6346280	+	protein_coding	449.509	457.803	531.184	338.233	508.695	469.944	510.711	513.095	346.086	437.569	1364.1	468.676	458.385	354.099	386.265	380.935	452.216	326.387	418.289	375.498	517.814	420.788	473.268	370.306	364.085	479.38	347.111
FBgn0015625	CycB3	3R	24867934	24870816	-	protein_coding	91.907	165.963	112.294	160.661	40.433	123.874	200.125	103.628	117.444	86.0476	88.1687	130.602	79.2209	86.5897	75.9602	85.9035	87.9529	106.587	118.155	44.4009	70.9409	136.733	90.2481	107.977	141.133	94.3354	124.114
FBgn0015663	Dot	2L	3619097	3621573	+	protein_coding	3.62058	9.28804	4.42101	0	0.345581	4.85145	14.5587	1.34582	2.81117	4.05157	4.69339	0.25709	0.249122	0.725612	2.96298	21.5563	4.76853	0.576146	16.088	7.40014	6.9866	0.23534	1.06929	13.5849	9.91745	9.18029	19.6628
FBgn0015664	Dref	2L	9964147	9967229	-	protein_coding	8.63369	60.8611	34.2628	50.7349	29.0288	65.6563	43.6762	43.7393	43.417	49.0047	31.1775	33.1647	76.2314	45.7136	65.455	49.2256	62.2558	35.433	56.44	21.4843	37.6201	47.7741	38.7083	36.773	39.0976	60.6743	15.7985
FBgn0015714	Cyp6a17	2R	14873953	14875739	+	protein_coding	43.4469	0.244422	34.0418	43.3361	15.8967	32.343	37.2056	1.00937	19.9905	0.192932	2.34669	19.2818	36.621	34.1038	35.0171	10.6173	38.943	8.35412	71.473	37.4781	20.4224	11.5317	12.6176	1.17111	16.0205	0.844165	1.02292
FBgn0015737	Hmu	3R	27288769	27291592	+	protein_coding	33.6992	127.833	87.0939	83.7654	110.586	72.1249	51.7643	50.4684	78.088	62.8957	86.4924	113.891	117.835	70.1425	86.4653	64.0254	79.2106	93.0476	44.0443	87.6081	96.4688	73.4262	41.9162	101.418	51.8759	120.927	66.1489
FBgn0015754	Lis-1	2R	16178826	16185103	+	protein_coding	117.53	153.253	97.9254	133.708	191.452	184.355	123.402	98.2451	119.943	98.3952	142.143	138.315	171.396	145.122	145.186	165.372	132.459	147.205	74.9016	87.3694	145.375	149.676	116.339	157.866	190.72	103.41	99.4507
FBgn0015756	RpL9	2L	11002758	11004189	-	protein_coding	7084.91	5816.27	7466.2	7372.68	6599.22	5759.48	6739.07	6650.72	5812.25	7222.21	4804.02	5693.01	6815.49	6475.85	6275.33	6616.5	4875.29	6306.21	5783.25	7013.9	4926.63	6031.07	8101.8	6449.33	3328.07	6951.59	6260.39
FBgn0015765	p38a	3R	24150416	24152321	-	protein_coding	19.2169	21.7536	15.4735	18.7613	25.9186	29.2704	45.2938	16.4863	25.6129	15.8204	46.9339	48.5901	42.5999	19.8334	25.5894	34.104	5.56329	29.0954	5.01102	54.1881	36.814	25.8874	16.0394	18.2694	23.2679	57.9308	18.9809
FBgn0015766	Msr-110	3L	5566919	5577348	-	protein_coding	289.368	167.429	162.03	149.826	133.74	177.078	144.663	237.201	192.409	130.422	589.02	134.458	143.245	220.344	188.823	213.954	235.248	120.415	204.925	179.513	291.825	172.269	201.027	136.786	117.484	191.414	90.0171
FBgn0015772	Nak	2L	18957732	18968744	-	protein_coding	49.8526	23.9534	62.1152	48.6209	45.2711	40.9139	52.9198	47.1038	38.7317	17.5568	43.5815	14.6541	11.4596	52.7278	24.512	51.7995	50.5994	67.6972	44.308	47.0267	11.0173	26.1228	54.9615	37.7099	25.1751	40.4144	35.3476
FBgn0015773	NetA	X	14604012	14653928	-	protein_coding	5.29161	2.1998	13.9262	3.17093	11.7498	4.04287	8.31927	14.1311	4.37293	3.85863	12.7392	8.22689	3.98596	10.4004	8.61959	4.82604	5.03345	13.8275	8.17588	5.72914	16.3916	3.76544	14.1146	9.60314	17.737	5.38155	11.4795
FBgn0015774	NetB	X	14686038	14749376	-	protein_coding	1.11402	0.488844	0.884202	0.528489	0.691162	0.64686	9.24363	2.35519	0.312352	21.9942	5.36387	0.514181	1.49473	4.1118	0.808087	3.53909	1.58951	2.30458	1.05495	12.4131	1.34358	0.706021	3.20787	2.57645	1.14432	2.42697	0.795606
FBgn0015776	nrv1	2L	6778555	6786861	-	protein_coding	200.524	140.543	146.778	98.8274	215.643	159.936	140.503	106.993	156.488	190.617	434.474	146.027	132.035	178.017	165.119	234.224	173.257	128.769	190.155	162.326	153.974	154.148	180.282	181.757	186.524	157.542	113.885
FBgn0015777	nrv2	2L	6789770	6798862	-	protein_coding	21.445	28.5974	29.6208	10.0413	45.2711	32.1813	4.85291	34.6549	9.05821	19.2932	61.3493	29.8225	30.1438	16.931	42.8286	44.3995	33.9096	23.0458	55.385	23.1553	43.2632	11.2963	20.7442	41.6917	6.29377	72.2816	10.0019
FBgn0015778	rin	3R	13647004	13654527	+	protein_coding	392.136	394.986	489.627	321.585	471.718	344.938	352.182	315.596	398.249	323.932	303.729	532.948	289.978	402.957	313.807	291.493	562.952	377.088	362.904	430.402	530.444	445.97	318.007	386.702	335.095	352.017	274.598
FBgn0015781	P5cr	3R	19028931	19030159	+	protein_coding	10.0262	0.977689	9.06307	20.0826	4.83814	3.71944	4.39072	1.68228	5.30999	10.0325	18.1031	22.1098	23.6666	10.1586	5.92597	4.18257	0.794755	4.03302	0.263738	3.10329	3.4933	16.4738	5.77417	1.87378	12.0154	8.65269	5.11461
FBgn0015789	Rab10	X	20251338	20254691	+	protein_coding	175.737	238.801	119.367	169.116	149.637	148.454	246.805	118.432	141.808	149.908	95.2087	154.768	190.08	147.783	129.294	122.26	175.906	215.767	142.682	144.422	218.734	101.432	148.418	137.02	113.669	136.227	179.58
FBgn0015790	Rab11	3R	21111408	21116146	+	protein_coding	202.752	275.219	230.998	150.619	248.473	191.632	138.654	252.005	217.397	294.028	249.42	271.744	219.726	221.554	259.396	191.111	234.453	169.963	240.529	293.857	214.166	221.691	177.716	199.089	193.2	224.653	209.358
FBgn0015791	Rab14	2L	14355145	14358764	+	protein_coding	98.8696	97.28	78.2519	66.3253	104.711	58.2174	118.087	106.993	79.3375	112.865	125.716	83.5544	76.4805	115.131	119.058	70.1384	75.2368	63.3761	82.8138	109.809	134.895	77.1916	47.2627	70.5011	46.9172	92.5416	73.764
FBgn0015793	Rab19	3L	8297018	8298506	+	protein_coding	16.1533	22.2424	28.2945	17.7044	9.67627	24.5807	36.7434	9.75722	26.5499	18.7144	70.4008	22.1098	11.2105	11.8517	31.246	12.8694	22.5181	74.3228	1.58243	11.9357	1.61229	13.8851	29.0847	26.7014	27.8451	6.22572	4.09169
FBgn0015794	Rab18	X	5670827	5671812	-	protein_coding	70.1835	42.7739	47.7469	55.227	72.9176	34.607	98.6757	55.1788	15.3053	81.8031	81.1286	55.5315	42.1017	78.1243	100.472	75.2862	55.6329	21.8936	88.0885	92.1437	49.9811	94.3715	68.0069	107.508	67.7057	43.6855	70.3543
FBgn0015795	Rab7	3R	23993008	23995452	+	protein_coding	208.601	103.391	208.23	190.784	189.378	189.853	212.141	227.781	200.842	172.288	237.687	224.44	252.859	190.352	251.315	258.676	183.853	202.227	263.211	180.229	129.79	283.585	201.668	169.343	220.282	268.128	162.872
FBgn0015797	Rab6	2L	12107221	12109116	-	protein_coding	55.4227	28.1086	28.5155	41.2221	99.1818	70.1843	41.8274	107.666	44.6664	72.9282	47.2691	77.8984	57.049	83.9292	67.0712	65.3124	97.2251	96.5045	56.44	69.2271	44.0693	90.8413	90.2481	42.3943	77.6231	67.7442	51.6007
FBgn0015799	Rbf	X	797090	801479	-	protein_coding	91.0715	72.349	51.5048	72.4029	82.5939	68.082	110.23	23.5519	68.7175	48.04	15.7564	136.772	42.849	16.931	86.4653	47.6169	34.1745	70.5779	75.4291	36.0459	82.2269	72.9555	39.9915	52.9344	66.5613	34.7163	85.2435
FBgn0015801	Reg-5	2R	24788008	24793410	-	protein_coding	41.2189	40.5741	41.9996	30.3881	32.8302	36.871	35.588	18.1686	32.1723	18.1356	33.8594	31.8792	37.6175	16.4472	17.5085	10.2955	14.3056	29.6715	54.8575	29.8393	8.06146	16.0031	44.0548	34.8992	36.9997	37.8819	27.2779
FBgn0015803	RtGEF	2L	20350434	20365254	+	protein_coding	22.2805	29.3307	30.726	19.8183	2.07349	8.24746	17.1007	10.7666	12.1817	19.2932	9.05153	30.5938	17.6877	7.98174	11.5826	40.8605	10.0669	26.2146	14.7693	28.8844	24.4531	20.9453	9.83747	4.68446	37.9533	11.0797	7.27411
FBgn0015805	HDAC1	3L	4626734	4629467	+	protein_coding	130.341	92.8804	74.494	131.858	69.4618	99.6164	116.008	75.7026	115.57	137.174	72.077	61.7017	79.7191	118.517	131.449	143.816	83.7142	167.659	82.8138	62.3044	76.8526	117.905	94.0976	108.445	56.0717	87.6876	125.024
FBgn0015808	ScpX	2L	18831229	18833630	+	protein_coding	72.9686	78.9484	51.9469	60.2477	135.122	88.4581	91.9741	25.5706	95.8921	118.074	171.979	68.9002	55.3051	60.7096	103.435	59.5211	98.2847	107.451	30.8574	47.0267	34.933	93.6654	97.3055	141.705	87.5406	94.863	98.0868
FBgn0015818	Spx	X	6255822	6257596	+	protein_coding	40.6619	88.2364	12.5999	35.673	43.8888	70.9929	94.9783	26.58	33.1093	12.5406	59.0026	38.8206	43.3473	11.8517	49.5627	11.5825	44.2414	45.2275	10.2858	23.394	15.0481	87.3112	45.7656	33.9623	44.8192	22.898	52.3963
FBgn0015828	TfIIEalpha	3L	11682038	11683805	+	protein_coding	124.214	85.5478	59.2415	97.5061	27.9921	20.6995	78.5709	70.9922	80.5869	53.0562	10.7277	59.3879	88.4384	118.517	65.7244	91.373	67.5542	137.987	65.6708	23.8714	80.8833	82.3691	31.8649	110.787	31.4688	45.2683	44.8949
FBgn0015829	TfIIEbeta	3L	4287038	4288349	+	protein_coding	49.2956	17.5984	55.7047	15.0619	18.6614	54.8214	28.1931	35.6643	68.4051	51.8986	70.4008	53.7319	10.7123	16.6891	50.6401	54.3734	32.0551	51.277	36.3959	32.7039	31.7084	38.1251	40.2053	51.7632	39.2884	38.515	40.2349
FBgn0015834	eIF3i	2L	4966367	4967775	-	protein_coding	325.573	401.83	271.008	296.746	278.193	250.335	270.376	309.876	265.499	250.232	272.887	325.991	280.512	342.005	322.696	263.502	285.582	191.569	197.012	255.424	251.518	275.583	282.934	315.967	251.369	322.787	306.081
FBgn0015838	Vang	2R	9103238	9106796	+	protein_coding	56.2582	45.707	88.1992	32.502	23.4995	37.5179	18.0251	29.9446	32.4846	30.4832	19.7793	8.74107	45.0911	17.8984	32.8622	32.4953	6.88788	22.1816	51.6927	34.8523	66.6414	36.4777	19.8888	23.4223	29.9431	12.3459	43.0764
FBgn0015872	Drip	2R	11411203	11429645	-	protein_coding	11.6973	28.1086	17.684	22.4608	44.9255	32.5047	37.4367	30.281	27.7993	20.0649	73.418	5.14181	29.6456	22.494	17.5085	26.3823	64.6401	14.4037	16.8792	36.5233	49.7123	22.122	8.76818	18.7378	20.0256	36.088	37.9618
FBgn0015903	apt	2R	23564891	23599526	+	protein_coding	94.4135	58.9058	51.0627	65.5326	30.4111	46.4122	60.7769	37.3466	95.2674	29.1327	69.0599	47.3046	22.6701	39.1831	43.3673	26.0606	93.2513	75.1871	36.6596	56.0979	48.9062	48.4801	93.0283	22.2512	122.252	44.6352	65.6943
FBgn0015904	ara	3L	12580672	12596018	+	protein_coding	2.50655	0	0.884202	0	18.6614	0.161715	0	0	0	0.192932	0.670484	0	0	0.241871	0.538724	0	2.11935	0.576146	0.263738	0.477429	0.806146	0.23534	5.98803	1.63956	0	0.211041	0.227316
FBgn0015905	ast	2L	1077948	1080803	+	protein_coding	1.39253	7.08824	26.084	22.1965	9.33069	27.3298	8.08818	4.03747	17.4917	59.0371	10.7277	8.99816	6.47718	15.2379	15.8924	23.165	9.27215	22.1816	22.4177	4.29686	31.7084	6.58953	3.84945	5.85557	6.48449	12.3459	7.95606
FBgn0015919	caup	3L	12609631	12621798	+	protein_coding	0	1.46653	1.10525	0.264244	0.691162	0.161715	0.462181	0.336456	0	0	0.335242	0.25709	4.73332	1.20935	0.538724	0	0	0.576146	0.263738	1.90971	0	15.7678	0	0	6.10305	3.69322	0.340974
FBgn0015924	crq	2L	448254	453024	-	protein_coding	68.234	39.5964	37.3575	114.682	64.6237	25.8744	55.4618	46.7674	60.284	73.6999	84.1457	69.1573	66.0174	44.5042	47.4078	65.3124	48.2152	47.5321	76.7478	82.5951	80.0772	40.2432	83.4047	48.0157	104.515	74.6031	54.7831
FBgn0015925	csul	2R	16264652	16266959	+	protein_coding	26.1796	68.4382	47.968	57.0768	89.5055	18.9206	36.0502	16.8228	54.0369	19.872	28.1603	21.3385	53.8104	28.2989	29.3605	28.9562	44.7712	24.4862	23.4727	46.5493	52.3995	16.4738	41.2746	97.2025	31.0874	21.1041	67.9675
FBgn0015926	dah	X	15328342	15331002	+	protein_coding	2.78506	9.04362	4.86311	19.8183	6.22046	12.1286	6.70163	12.7853	14.3682	5.40209	14.7506	5.91308	5.48069	11.3679	9.69704	1.93042	3.70886	3.1688	1.84617	9.30986	1.07486	11.5317	0.855433	7.72935	10.6803	6.12019	10.5702
FBgn0015929	dpa	2R	7496702	7500145	-	protein_coding	138.696	106.324	79.3571	150.355	108.512	49.8082	56.8483	48.1132	75.5892	79.8737	43.2462	104.379	92.4244	113.679	88.3508	83.6513	28.6112	46.3798	57.2312	40.104	80.3459	63.0712	76.7751	66.2851	120.344	126.625	152.415
FBgn0015949	hrg	2R	19663919	19669832	-	protein_coding	25.6226	63.3054	19.2314	14.0049	17.2791	7.6006	26.5754	43.0663	44.9787	24.6953	19.1088	17.9963	11.9579	72.0775	31.7847	55.3386	28.8761	19.877	10.5495	27.4521	29.29	21.8866	46.8349	59.4926	18.8813	30.0734	11.5931
FBgn0016013	Faa	3L	4072032	4073954	-	protein_coding	0.557012	1.71096	1.7684	9.24855	4.83814	5.17488	3.92854	14.8041	2.81117	1.54345	21.7907	0.514181	0.747367	9.9167	5.38724	9.97381	6.09312	0	4.48355	0.716143	4.83688	12.9437	19.0334	8.66625	3.43296	2.95458	9.54727
FBgn0016031	lama	3L	5343619	5355923	-	protein_coding	110.288	62.5721	68.5257	27.7456	23.1539	26.683	35.8191	94.5441	60.5963	57.8795	122.699	51.9322	64.0244	34.8294	42.0205	26.3823	52.4539	46.3798	44.0443	33.42	68.5224	96.0188	37.639	50.3579	27.4637	70.1712	68.1948
FBgn0016032	lbm	2R	7049238	7051964	+	protein_coding	4.4561	1.22211	7.51572	5.81337	6.22046	7.27717	5.54618	1.00937	5.93469	29.9044	11.3982	0.771271	7.22455	6.28864	0.538724	3.53909	1.05967	2.01651	6.59345	41.5363	4.83688	9.64895	8.76818	11.7111	5.53089	24.6918	0.681948
FBgn0016034	mael	3L	22721203	22726234	+	protein_coding	20.0524	95.8135	55.0416	76.6308	16.5879	23.4487	82.9616	30.6175	58.0975	57.1078	6.03436	50.9039	21.4245	26.3639	96.9704	110.355	51.1293	75.7632	51.4289	57.5301	63.9543	34.1243	31.4371	37.2414	70.7572	88.9539	67.6265
FBgn0016038	Vsp37A	X	621530	623051	+	protein_coding	71.2975	33.2414	41.5575	85.3509	81.5571	42.8545	72.5625	60.8985	41.8552	68.1049	61.6845	52.7035	62.0315	60.2258	28.0137	66.9211	95.1057	70.866	47.7366	63.9754	62.6107	95.5482	61.1634	55.2766	67.3242	76.2914	43.7583
FBgn0016041	Tom40	X	7736893	7739978	+	protein_coding	231.16	179.406	215.524	185.235	117.843	246.454	194.809	202.21	210.838	120.389	55.6502	220.069	229.94	206.074	150.573	146.712	265.978	208.853	195.166	148.48	161.767	228.045	128.315	122.264	185.952	192.997	182.08
FBgn0016047	nompA	2R	11310335	11318676	-	protein_coding	6.96265	0.488844	0.221051	2.90669	0.345581	0.32343	0.231091	0	9.68292	2.70104	1.67621	0	2.98947	0	2.1549	0	0	0	0	0	0	0	4.27716	0.234223	0.19072	11.8183	0.340974
FBgn0016053	pgc	2R	22330200	22332813	+	protein_coding	318.611	279.13	284.713	308.637	251.583	332.648	346.405	389.952	207.714	282.838	160.581	292.569	376.424	366.192	334.279	407.318	258.031	305.645	264.002	284.309	238.619	335.595	292.344	312.922	377.054	206.715	301.08
FBgn0016054	phr6-4	2L	20643351	20645791	-	protein_coding	27.8506	28.1086	40.6733	38.8439	6.22046	2.26401	11.7856	9.42076	9.99527	41.8662	26.8194	39.849	9.46665	20.559	61.4146	6.11298	52.1889	18.1486	1.31869	1.19357	16.9291	23.534	12.8315	20.6116	28.4173	15.617	42.849
FBgn0016059	Sema1b	2R	17672839	17683499	-	protein_coding	62.9424	123.189	61.452	89.5788	44.2344	48.3528	128.255	78.3942	71.5286	45.5319	112.641	95.6376	63.5262	75.4637	58.1822	36.6779	66.4945	85.2696	67.2532	98.3503	98.0811	87.5466	77.6305	89.9416	66.7521	59.9357	68.8767
FBgn0016061	side	3R	27375088	27437482	-	protein_coding	15.3178	0	6.41047	0.264244	1.03674	0.808575	0.693272	1.00937	0.937057	0.385863	2.34669	2.5709	12.7052	0.967483	0.808087	0	0.794755	7.4899	7.12093	2.14843	4.29945	0.941361	0.427716	4.91868	0.572161	1.37177	0.454632
FBgn0016070	smg	3L	8990317	8997989	-	protein_coding	174.902	308.705	246.25	433.625	348.346	272.813	271.763	219.033	257.066	243.48	165.274	315.964	214.494	262.43	279.059	330.101	436.321	257.537	268.749	226.54	252.055	270.877	254.705	235.862	314.498	316.034	415.533
FBgn0016075	vkg	2L	5012144	5028191	-	protein_coding	79.0957	39.5964	15.9156	15.3262	73.2632	47.3825	81.8061	105.647	54.6616	66.5615	146.836	16.1967	44.842	62.8864	49.0239	77.2166	80.5352	63.3761	38.242	32.4651	70.6721	58.5997	23.0967	77.762	62.7469	81.884	55.4651
FBgn0016076	vri	2L	5288944	5311223	+	protein_coding	15.0393	1.22211	17.2419	6.07762	7.2572	22.6401	2.07982	11.4395	44.9787	9.45366	15.4211	6.42726	34.628	30.9595	31.246	46.33	4.50361	30.2477	21.3628	26.0199	25.7967	14.5911	15.3978	42.3943	10.871	29.8623	23.8682
FBgn0016078	wun	2R	9400531	9413463	-	protein_coding	51.2451	21.5092	28.9576	22.725	43.5432	53.3659	15.4831	40.0382	32.4846	66.7544	13.0744	34.193	18.6842	15.7216	55.758	18.0172	60.1365	37.1614	40.6157	20.5294	51.0559	46.362	43.6271	59.961	47.1079	22.5814	45.6905
FBgn0016080	xmas-1	X	17151231	17154592	-	protein_coding	0.278506	0	0.221051	1.84971	0.691162	0.161715	0	1.00937	0	2.89398	0	0.771271	0	1.45122	0	11.9042	2.11935	0	0	0	0	0.23534	7.27118	0.234223	2.09792	0.105521	10.2292
FBgn0016081	fry	3L	9631834	9679103	-	protein_coding	9.4692	24.9311	10.6104	21.4038	17.2791	46.7356	18.2562	9.08431	30.2982	27.0104	6.70484	64.5297	9.21752	37.0062	6.46469	15.7651	25.962	1.72844	41.9344	23.6327	35.7391	41.4199	30.5817	9.13469	20.7885	20.7876	65.2397
FBgn0016119	ATPsynCF6	3R	23355220	23356064	-	protein_coding	556.455	690.982	741.624	615.953	651.075	549.346	612.39	626.817	599.404	819.96	1065.4	636.556	717.472	627.413	711.116	738.705	576.727	529.478	713.412	817.596	566.452	483.86	665.954	794.718	479.661	659.187	612.162
FBgn0016120	ATPsynD	3R	19095000	19096271	+	protein_coding	701	595.657	715.541	608.819	646.928	640.391	645.899	794.709	499.139	606.963	1217.6	587.194	814.132	821.877	724.854	672.75	528.512	759.361	574.949	826.429	580.156	691.9	768.82	709.695	553.851	726.087	707.634
FBgn0016122	Acer	2L	8521933	8525740	+	protein_coding	91.907	82.3703	79.5782	95.9207	236.032	152.012	88.9699	152.751	178.665	121.354	171.309	170.451	183.852	201.478	56.5661	111.642	94.311	132.226	61.1872	134.635	115.01	183.33	161.035	76.8251	65.6077	150.261	78.9923
FBgn0016123	Alp4	3R	31048929	31052540	+	protein_coding	35.9273	49.8621	80.9045	21.9323	67.7339	58.0557	18.4873	110.021	49.664	116.145	97.5554	70.9569	83.7051	105.456	164.58	44.7213	94.046	54.1577	49.319	65.4077	32.5146	41.1845	90.0343	58.0873	40.4327	91.3808	65.6943
FBgn0016126	CaMKI	4	445504	453947	+	protein_coding	197.461	125.389	109.199	108.34	104.02	72.61	125.251	145.012	66.2187	117.688	278.921	124.175	121.323	152.379	72.7278	124.512	127.426	88.4384	170.111	110.047	212.823	234.399	124.893	111.49	115.004	144.88	90.1308
FBgn0016131	Cdk4	2R	16579470	16585448	+	protein_coding	64.3349	21.2647	32.7155	23.782	33.1758	16.3332	10.6302	28.2623	29.6735	25.6599	23.1317	26.7374	37.6175	23.2196	12.3907	27.3475	15.8951	5.76146	31.3848	49.1751	34.1268	9.41361	30.3679	26.233	8.58241	21.6317	23.6409
FBgn0016641	PTP-ER	2R	21619321	21624446	-	protein_coding	16.9889	30.5528	12.3788	46.2427	23.8451	10.8349	52.6887	15.8134	19.9905	34.7277	26.8194	18.7676	29.1473	29.992	39.0575	15.4433	38.943	38.6018	30.0661	35.5684	20.9598	4.00078	22.0274	12.4138	32.2317	18.044	21.936
FBgn0016650	Lgr1	3R	17725777	17733207	+	protein_coding	0.557012	0	8.17887	0	2.07349	2.42572	0.231091	1.00937	6.24704	1.92932	5.36387	0.25709	0	0.967483	0.538724	3.86083	23.0479	0.288073	1.84617	3.58071	0	8.47225	0.213858	0.234223	0	2.53249	2.27316
FBgn0016660	H15	2L	5404280	5416593	+	protein_coding	0.835518	0	0.221051	1.05698	1.38232	0	0	2.69165	0.312352	6.75261	1.00573	13.8829	11.9579	0	0.808087	0	0	10.6587	0.527476	0.477429	1.07486	6.82487	0	0.234223	3.8144	0.211041	0
FBgn0016672	Ipp	3R	13958789	13960474	+	protein_coding	59.6003	62.5721	81.1255	32.2378	71.5353	44.6333	48.5291	47.7767	28.7364	103.99	38.2176	53.2177	44.5929	51.5185	67.0712	51.4777	73.6473	65.1045	52.7476	41.0589	27.1403	18.3565	42.1301	20.6116	78.9582	64.6841	69.445
FBgn0016684	NaPi-T	2R	14842720	14845874	-	protein_coding	40.3834	51.8175	33.8207	32.7663	29.72	38.3264	27.7309	44.4122	21.5523	35.1136	155.552	24.6807	27.6526	65.3051	71.9197	29.5997	30.7305	25.6385	48.0003	27.6909	50.7872	33.4183	36.9975	34.1965	20.4071	73.8644	14.0936
FBgn0016685	Nlp	3R	30004785	30010352	+	protein_coding	1154.13	828.836	1269.27	1210.24	951.385	1131.03	986.526	1214.94	1163.51	1003.63	293.672	1103.95	1075.71	854.288	1232.33	1109.35	1068.95	940.558	1165.46	1150.13	815.282	983.252	955.09	828.68	863.772	1100.05	865.505
FBgn0016687	Nurf-38	2R	24558967	24561087	-	protein_coding	791.793	630.365	712.888	609.876	651.766	667.398	638.504	683.005	581.287	668.894	662.438	638.612	677.364	770.6	670.712	659.237	626.267	705.491	771.17	683.678	588.487	596.117	802.61	931.973	584.748	751.834	533.965
FBgn0016691	ATPsynO	3R	15265591	15266690	+	protein_coding	645.02	428.228	697.635	492.551	548.092	580.88	695.814	550.778	498.514	549.084	870.624	612.132	601.381	567.187	670.173	616.446	472.085	605.241	618.993	804.467	446.605	658.482	704.876	697.281	390.404	600.834	649.101
FBgn0016693	Past1	3R	12697322	12704875	+	protein_coding	103.326	90.9251	114.946	54.6986	114.733	56.1151	83.8859	133.909	153.99	70.613	80.1228	100.522	131.287	109.567	106.129	72.3906	82.9195	116.958	141.627	117.925	176.009	118.376	109.709	101.184	61.9841	94.652	111.157
FBgn0016694	Pdp1	3L	7811458	7867369	-	protein_coding	70.7405	33.4858	79.5782	25.8959	117.498	107.217	80.8818	73.3474	84.0227	86.0476	215.225	67.3577	117.835	93.604	95.0849	68.8515	69.4086	100.826	89.671	115.776	159.079	132.026	90.6759	64.6455	101.654	69.5381	83.9932
FBgn0016696	Pitslre	3L	20771528	20776931	+	protein_coding	29.5216	35.1968	31.6102	79.009	12.4409	45.1185	22.878	39.3653	30.9229	17.7497	76.4352	29.5654	30.642	57.8071	19.9328	16.4085	71.7929	40.0422	32.176	42.4911	45.1442	69.6607	38.9222	56.2135	70.5665	37.3543	24.3228
FBgn0016697	Prosalpha5	2R	17412767	17413769	+	protein_coding	391.022	376.41	362.302	560.198	399.837	280.09	530.584	510.74	465.717	544.839	380.835	440.91	544.083	468.746	485.66	581.698	378.039	458.612	377.937	419.421	346.374	405.727	425.792	493.742	377.435	604.211	498.731
FBgn0016698	Ptpa	2L	3377002	3378590	+	protein_coding	41.2189	28.1086	65.2099	37.2584	54.9474	64.0391	28.1931	24.8977	18.1164	53.0562	24.4727	29.5654	100.396	49.0998	31.246	40.8605	35.4991	19.0128	51.4289	18.8584	24.4531	65.4246	45.1241	82.6807	89.4478	35.1384	56.147
FBgn0016700	Rab1	3R	21266029	21269060	-	protein_coding	6.40564	8.7992	1.98945	5.54913	17.9702	12.6138	10.8613	31.6268	2.81117	6.75261	9.38678	21.5956	19.9298	22.9777	2.69362	2.89562	2.11935	6.62568	16.3518	4.05814	5.10559	13.8851	29.9401	24.125	0.38144	12.2404	14.0936
FBgn0016701	Rab4	2R	17573462	17574979	+	protein_coding	34.8132	57.6836	51.9469	67.6465	63.9325	66.3031	68.865	68.9734	76.5263	104.762	143.484	46.5334	69.256	53.9372	64.6469	50.8343	34.4394	37.7376	124.484	90.7114	96.2001	128.966	64.5852	100.95	86.7777	42.3138	57.5109
FBgn0016715	Reg-2	3L	605165	606569	-	protein_coding	14.2038	50.1066	15.2525	25.6317	88.4688	11.8052	25.6511	65.9453	10.9323	54.9855	79.1171	37.5352	67.5121	83.6873	57.1048	88.1556	82.1247	91.3192	138.463	28.6457	42.1883	93.6654	54.5338	39.8179	36.2368	46.7456	31.1423
FBgn0016726	RpL29	2R	21293768	21294404	+	protein_coding	3434.54	3159.16	3056.24	4017.31	3428.16	2955.34	3604.09	3816.75	2900.19	4018.58	2690.99	2791.23	3992.68	3278.32	2815.1	3339.94	2762.57	3017.85	2972.06	4474.94	2125.27	2986.94	4568.22	2833.86	1969.38	3418.23	3380.53
FBgn0016754	sba	3R	23894174	23922973	-	protein_coding	5.29161	6.11056	1.98945	5.02064	0.691162	7.6006	24.9578	11.103	15.3053	6.55968	6.3696	10.7978	14.2	1.45122	1.88554	2.25215	0.264918	13.2514	7.12093	21.0069	14.2419	8.70759	4.70488	1.17111	3.62368	1.68833	1.25024
FBgn0016756	Usp47	3L	5752973	5761886	+	protein_coding	90.7929	49.6177	49.5153	67.118	56.3297	56.9237	85.7347	54.8423	51.8505	37.0429	102.584	58.3595	79.9683	50.7929	77.307	40.8605	70.7332	70.2898	70.9456	61.5883	42.1883	73.6615	94.953	65.1139	107.757	65.9504	56.829
FBgn0016794	dos	3L	2589414	2595590	+	protein_coding	79.3742	66.7273	25.1998	48.8852	20.0437	70.9929	71.407	39.7018	63.7198	44.3743	3.01718	48.333	28.6491	53.2116	30.4379	30.8866	26.7568	42.3467	32.4398	24.8263	40.576	23.7694	38.0668	20.8458	76.0973	18.3606	39.8939
FBgn0016797	fz2	3L	19140975	19235373	-	protein_coding	5.29161	8.55478	6.41047	16.3831	19.6981	34.1219	11.5545	32.6362	27.7993	14.8557	36.2061	1.02836	21.1754	33.1363	18.8554	42.4691	19.604	5.47339	20.8353	10.2647	45.6816	1.64738	26.3046	30.6832	9.91745	41.9972	7.38777
FBgn0016917	Stat92E	3R	20535323	20552311	-	protein_coding	73.2471	124.655	135.946	128.951	145.49	46.0888	105.608	111.703	118.694	98.5881	187.065	50.6468	47.3332	109.809	87.5427	68.8515	136.168	101.114	82.55	88.3243	104.53	67.072	109.068	66.7535	111.762	86.6324	146.96
FBgn0016926	Pino	2L	1114654	1128953	-	protein_coding	75.4751	230.979	242.713	199.504	163.805	230.282	219.536	238.211	240.824	206.437	453.582	177.907	123.565	162.053	202.83	196.259	210.08	241.117	259.518	163.758	242.65	158.149	198.888	147.326	141.514	173.37	186.058
FBgn0016930	Dyrk2	2L	14184478	14234126	-	protein_coding	16.7104	32.7526	17.463	12.6837	27.6465	0.97029	10.6302	22.5425	16.5547	25.467	9.38678	21.3385	8.47016	23.9452	11.0439	17.052	10.5967	26.2146	25.0551	3.81943	25.528	32.7123	33.7896	5.62135	67.7057	2.63801	39.4393
FBgn0016970	l_2_k10201	2R	9399080	9399899	+	protein_coding	9.1907	1.95538	4.42101	1.58547	0.691162	6.63031	6.70163	18.8415	5.62234	19.1002	0.670484	17.2251	2.74035	17.6566	5.65661	10.939	15.1004	3.1688	1.58243	8.11629	41.1134	34.1243	23.7383	18.5036	5.72161	5.80363	3.18242
FBgn0016977	spen	2L	159032	203397	+	protein_coding	60.9928	68.4382	50.8416	105.698	61.5134	85.2238	113.003	26.58	92.4562	82.9606	102.584	44.4766	16.4421	72.0775	97.2398	51.156	37.6184	60.4953	81.7588	87.1307	59.6548	81.8984	108.854	50.8264	70.7572	24.4808	78.5376
FBgn0016978	snRNP-U1-70K	2L	6968711	6971737	-	protein_coding	58.4863	40.0852	51.0627	45.7143	124.409	76.1677	79.7263	28.5987	41.5428	68.1049	52.2978	54.2461	61.2841	71.11	47.6771	103.599	55.368	68.5614	40.8794	62.3044	23.1095	85.4285	70.1455	41.4574	77.6231	73.3368	67.3992
FBgn0016983	smid	3L	7381614	7385637	+	protein_coding	101.376	82.1259	134.399	109.133	131.666	81.0192	40.2098	108.002	67.4681	27.0104	36.5414	115.434	88.6875	84.4129	82.4248	59.1994	68.8788	115.229	75.9566	58.7237	79.0023	71.7788	48.7597	72.6091	55.1181	69.8546	113.658
FBgn0017414	cag	2R	10893034	10894414	-	protein_coding	0.278506	1.71096	1.54735	0.792733	24.1907	0.485145	2.31091	1.00937	6.87175	2.31518	0.670484	0.771271	1.49473	2.90245	0	1.60868	0.264918	6.33761	0.527476	3.81943	0.537431	1.88272	0.427716	1.87378	0.572161	1.05521	2.50047
FBgn0017418	ari-1	X	18130392	18137784	-	protein_coding	14.4823	63.5498	86.4308	51.7919	15.5511	34.9304	68.634	38.6924	61.8457	19.679	12.0687	51.4181	18.6842	49.0998	66.8018	74.6427	48.4801	71.4421	49.8465	35.5684	62.0732	18.8272	53.8923	33.7281	28.2266	49.3836	71.6045
FBgn0017429	CG5989	3L	8602411	8604149	-	protein_coding	81.0452	82.3703	85.3255	85.3509	61.5134	88.1346	38.5922	51.8142	64.0322	44.3743	68.7246	20.053	36.621	65.7889	42.2899	55.3386	27.5515	30.8238	51.1652	37.9556	42.9945	58.129	82.1215	75.1855	75.9066	31.0231	65.0123
FBgn0017430	Nelf-E	3L	8599442	8600879	-	protein_coding	1.94954	6.35498	4.64206	4.7564	5.18372	5.17488	6.47054	0.672912	5.30999	5.78795	5.69911	6.68435	13.7017	0.725612	0.808087	4.82604	0	3.1688	2.37364	2.62586	9.67375	8.47225	21.172	2.10801	3.24224	5.59259	11.7068
FBgn0017448	CG2187	3R	31755356	31758637	-	protein_coding	15.5963	45.2181	12.1578	31.7093	71.8809	51.1019	62.8567	24.2248	25.6129	47.2683	54.9797	19.0247	34.8771	43.7786	19.3941	10.6173	19.604	65.3926	58.8136	38.9104	22.0347	19.2979	8.76818	35.8361	33.1853	9.49685	11.7068
FBgn0017457	U2af38	2L	292959	294681	-	protein_coding	37.3198	59.8834	53.4942	100.941	38.0139	48.8379	55.2307	57.1975	83.398	57.8795	53.3035	140.114	56.5508	64.8214	58.721	77.2166	86.0985	41.1944	60.9235	62.3044	62.6107	57.8937	115.911	76.5909	77.2417	78.5073	57.6246
FBgn0017482	T3dh	2R	22329726	22332072	-	protein_coding	6.12713	3.42191	4.64206	3.17093	0.345581	0.32343	0.231091	0	0.312352	1.92932	28.4956	0.771271	9.96489	1.6931	0.269362	0	0.794755	3.74495	1.58243	8.59371	0.806146	5.17749	9.62362	5.85557	0.572161	12.1349	6.93313
FBgn0017545	RpS3A	4	65225	67207	-	protein_coding	5888.17	5986.88	6092.37	6067.05	5507.53	4866.16	5573.45	5464.04	4657.17	5374.89	4034.97	5269.07	5800.81	5190.31	5078.56	5788.99	5219.95	5571.33	5194.85	6168.14	4688.01	5784.19	6529.73	5265.33	3432.58	5653.16	5973.63
FBgn0017550	Rga	3R	5607275	5613112	-	protein_coding	90.7929	112.19	103.452	84.8224	150.673	138.428	81.3439	121.797	122.442	99.1669	112.641	126.746	102.888	79.0918	135.489	84.9383	110.736	131.361	122.638	82.5951	117.697	124.73	50.8982	150.605	134.458	85.2606	94.4498
FBgn0017551	Rca1	2L	6852315	6853866	+	protein_coding	16.4319	33.7303	35.3681	67.118	28.3376	29.5938	47.1425	39.3653	15.3053	38.9722	44.9224	29.0512	75.9823	73.2869	70.0342	20.2694	59.8716	22.7578	44.8355	23.8714	24.9905	60.0118	20.5304	81.7438	32.8039	51.7051	56.9426
FBgn0017558	Pdk	2R	9426439	9434638	+	protein_coding	123.1	158.386	207.566	201.09	124.409	155.085	171.932	83.7775	184.288	169.008	315.128	198.217	213	201.72	146.802	175.346	138.287	150.662	210.463	150.629	102.112	134.379	150.342	118.985	147.808	85.5772	156.28
FBgn0017561	Ork1	X	10878054	10891250	-	protein_coding	53.7517	65.2607	30.505	89.5788	48.0358	78.1083	99.6001	60.2256	99.0156	49.7764	58.6674	112.606	58.0455	44.5042	38.7882	45.3648	64.1103	31.4	76.2203	36.0459	51.8621	62.3652	57.5278	57.853	81.4375	42.8414	68.0811
FBgn0017566	ND-75	X	8248651	8251687	-	protein_coding	147.887	211.67	229.671	138.464	156.203	177.886	119.474	148.377	149.304	190.038	329.543	120.575	317.133	255.899	172.931	151.216	132.194	190.992	182.771	213.411	194.012	173.446	139.649	130.462	136.174	186.455	136.731
FBgn0017567	ND-23	3R	15836048	15837117	-	protein_coding	105.554	141.032	180.377	87.4648	147.218	103.983	115.083	191.443	112.447	153.381	115.323	146.027	147.48	140.527	105.051	138.346	115.769	99.6733	122.111	131.532	111.517	147.323	95.3807	132.336	106.231	142.453	97.8595
FBgn0017572	Mo25	3L	16613218	16615472	-	protein_coding	58.7648	80.6593	59.2415	64.7398	56.3297	72.9334	91.5119	47.1038	84.9598	83.3465	64.7017	36.2497	82.2104	59.984	91.3138	62.095	63.3155	45.2275	60.6598	52.9946	47.5626	122.612	75.9196	59.961	32.2317	69.0105	78.1967
FBgn0017577	Mcm5	3R	10788524	10791150	+	protein_coding	69.905	126.366	87.9781	114.418	67.3883	91.2072	48.5291	137.274	66.8434	94.5366	34.5299	102.322	146.484	124.08	75.4214	63.0602	182.264	96.2164	97.3194	75.4337	59.6548	57.423	60.5219	121.562	134.648	72.2816	111.726
FBgn0017578	Max	3L	19262232	19264184	-	protein_coding	50.6881	29.8195	23.6524	19.2898	30.7567	17.9504	48.298	25.5706	10.62	41.2874	28.8308	21.3385	14.4491	40.1506	46.5997	20.5911	9.53706	8.35412	28.22	50.3687	45.9503	29.4175	39.136	15.2245	24.4122	30.601	21.595
FBgn0017579	RpL14	3L	8601006	8602392	+	protein_coding	6371.38	6074.63	6944.08	6962.31	6720.86	5003.3	6900.6	6779.92	5872.85	6229.19	5695.76	5514.33	7043.43	6747.47	4874.38	6830.77	4962.72	6010.64	6408.57	7498.73	4685.32	5948.7	7647.57	6481.88	3615.86	6025.33	5898.39
FBgn0017581	Lk6	3R	11750931	11764457	-	protein_coding	448.673	431.405	432.154	539.851	456.513	661.576	402.791	642.631	486.332	490.432	446.207	465.334	453.153	245.741	422.629	428.23	664.151	591.99	485.806	518.249	451.711	508.1	541.275	407.782	613.928	307.487	412.465
FBgn0017590	klg	3R	22899284	22961731	+	protein_coding	2.78506	0.244422	0	0.528489	0.691162	2.58744	0.693272	0.672912	3.74823	1.54345	1.00573	8.48398	0.498245	0.483742	6.46469	0	0.794755	0.864219	1.05495	8.11629	0	0.23534	1.92472	0	35.8554	0.738644	6.36485
FBgn0019624	COX5A	3R	11819359	11820299	+	protein_coding	979.227	830.547	932.17	809.116	1076.83	875.848	839.09	1146.64	963.919	1173.8	1463	1039.67	1018.16	1047.06	986.943	1113.53	859.131	901.092	961.325	1063.95	828.181	1071.74	1141.15	911.361	728.36	1009.09	722.978
FBgn0019643	Dat	2R	24139563	24157762	+	protein_coding	9.4692	5.86613	28.5155	13.7407	29.72	10.3498	5.54618	34.9914	19.0535	9.64659	104.26	18.7676	39.1122	69.9007	25.0507	49.8691	11.6564	21.6055	31.6486	24.1101	13.7045	55.5403	34.0034	53.637	8.96385	18.6771	9.43361
FBgn0019644	ATPsynB	3L	9729999	9731224	+	protein_coding	694.872	744.51	777.435	486.474	577.466	764.75	902.409	803.456	562.234	843.691	1161.95	720.367	924.991	810.509	798.928	695.593	689.318	725.368	793.852	921.198	500.885	596.823	707.87	729.136	546.223	755.105	558.97
FBgn0019650	toy	4	989725	1007922	+	protein_coding	0	0	0	0	3.80139	0.32343	0.231091	6.72912	1.24941	0	3.01718	0	0.498245	0.241871	0	0	1.05967	0.576146	0	0	0	0.23534	9.83747	0.234223	0.572161	2.63801	0.227316
FBgn0019662	qm	3L	7348313	7353622	+	protein_coding	21.1665	16.3763	11.2736	15.0619	21.0804	13.5841	22.4158	28.5987	55.5987	4.43743	17.7678	31.6221	18.6842	14.2704	2.42426	19.6259	16.4249	16.7082	15.0331	11.9357	15.3168	29.4175	6.84346	28.341	15.6391	4.74843	9.20629
FBgn0019686	lok	2L	20061422	20064381	+	protein_coding	84.1088	49.1289	38.2417	50.7349	63.5869	36.2241	47.1425	34.3185	30.2982	38.9722	28.8308	49.8755	24.6631	17.8984	59.2597	40.8605	60.6663	38.6018	32.176	9.30986	57.5051	40.7139	57.7417	42.6286	34.5204	14.0342	43.6447
FBgn0019830	colt	2L	2768590	2770069	-	protein_coding	205.537	151.053	134.62	180.479	232.576	219.771	186.721	234.173	272.371	219.17	579.969	228.039	184.101	224.214	277.982	280.554	237.367	258.69	172.748	208.875	136.776	214.866	151.412	248.276	153.911	242.17	189.468
FBgn0019890	Smg5	2L	13898828	13904661	-	protein_coding	80.2097	52.5508	22.9893	50.9991	77.7557	17.6269	59.8525	19.5144	26.5499	33.956	28.8308	46.2763	29.6456	46.6811	23.9732	29.278	41.0624	27.3669	51.6927	43.446	25.528	15.2971	26.5184	40.2863	32.8039	42.8414	34.6657
FBgn0019925	Surf4	3R	15343653	15346176	-	protein_coding	168.218	124.166	178.83	228.043	113.005	142.471	147.436	64.2631	146.181	116.145	190.082	152.712	136.519	133.996	150.304	66.9211	131.664	115.805	102.858	135.59	190.788	94.6068	102.01	95.7971	136.174	101.194	124.001
FBgn0019929	Ser7	X	9865233	9867070	+	protein_coding	4.7346	9.04362	2.87366	3.96366	2.41907	12.9372	11.3234	25.5706	27.487	8.10313	30.507	1.54254	13.4526	6.28864	24.512	7.72166	10.5967	20.4532	1.31869	15.039	12.3609	11.2963	14.3285	19.4405	4.38656	9.49685	18.6399
FBgn0019932	SamDC	2L	10339457	10341503	+	protein_coding	138.974	58.1725	56.1468	48.0925	38.7051	30.2407	40.9031	45.4215	50.9134	49.7764	85.822	103.607	38.8631	71.3519	46.3303	42.1474	50.0696	80.0843	46.9454	48.9364	23.1095	70.8374	80.4107	44.0339	30.8967	66.478	52.7373
FBgn0019936	RpS20	3R	20822181	20823356	+	protein_coding	4580.59	4647.44	5277.8	4584.9	4670.87	3848.49	4416.84	5236.93	4389.17	4904.9	4089.28	4033.23	5097.04	4557.33	4086.76	4593.1	3488.98	4273.85	4704.03	5698.83	3584.39	4145.75	5296.2	4480.92	2866.91	4054.84	4400.61
FBgn0019938	RpI1	2R	14595611	14601216	-	protein_coding	50.9666	12.2211	47.0838	18.4971	16.9335	36.7093	69.7894	25.2342	15.3053	22.9589	18.4383	30.0796	43.8455	20.559	12.3907	18.3389	6.88788	33.9926	53.5388	13.368	53.7431	55.0696	30.5817	18.7378	30.8967	15.7226	41.1442
FBgn0019949	Cdk9	2R	22636063	22637727	-	protein_coding	27.5721	15.3986	44.2101	12.6837	11.0586	44.3099	19.8738	56.1881	9.68292	23.9235	14.4154	49.1043	22.421	43.053	28.5524	32.4953	12.1862	21.6055	37.1871	37.2394	19.0788	44.7147	61.805	28.8094	43.1028	18.3606	9.20629
FBgn0019952	Orct	3R	24276260	24278792	+	protein_coding	39.8264	7.57709	0.663152	2.11395	7.2572	9.7029	7.85709	0.672912	15.6176	2.31518	32.5185	0	4.23508	29.0245	18.586	9.97381	13.7758	2.88073	15.8243	1.43229	4.29945	20.0039	17.5364	5.85557	4.95872	12.4514	6.59216
FBgn0019957	ND-42	3R	22027709	22029393	+	protein_coding	172.117	158.386	131.083	94.5994	132.012	193.249	260.439	218.36	136.81	131.001	248.079	192.561	238.41	164.23	149.765	296.962	200.543	231.323	183.298	252.321	220.078	238.635	233.319	154.587	184.999	191.203	206.289
FBgn0019960	Mitofilin	3R	22019505	22023335	-	protein_coding	108.06	83.5924	77.8098	64.2114	77.4102	83.9301	58.466	61.5714	46.8528	74.2787	126.721	89.9816	86.6946	65.7889	55.2193	47.6169	96.6952	76.3394	114.462	76.866	127.371	73.8968	104.577	70.5011	75.7159	102.144	88.7669
FBgn0019968	Khc-73	2R	15515778	15532259	-	protein_coding	25.344	2.93307	34.0418	31.4451	54.9474	37.6796	16.1764	44.7486	42.7922	51.8986	4.0229	17.9963	28.3999	1.45122	36.0945	6.11298	32.0551	16.1321	10.8133	11.2196	36.0079	21.1806	37.4252	18.0352	38.9069	15.9336	21.936
FBgn0019972	Drice	3R	29799658	29801584	+	protein_coding	67.9555	75.7709	55.2626	92.7497	76.719	68.7289	86.1968	49.7955	73.4028	30.6761	75.7647	62.9871	21.4245	79.0918	74.6133	96.199	34.9692	42.0587	62.5059	52.7559	92.9755	76.7209	33.7896	51.2948	61.7933	73.3368	62.6255
FBgn0019982	Gs1l	2L	4455137	4456807	-	protein_coding	55.7012	39.1076	67.1994	61.0404	41.8153	73.0952	53.6131	80.7494	59.3469	74.0858	236.346	74.5562	81.7121	84.8967	79.1925	60.1646	117.624	43.7871	96.2644	88.3243	135.701	39.7725	59.4526	59.7268	56.8346	86.3158	42.6217
FBgn0019985	mGluR	4	936819	949441	+	protein_coding	1.11402	10.999	0	7.66308	0	0	0	0	0.937057	0.578795	0	0.25709	0.747367	7.01425	0	0.643472	3.97378	0.576146	0.263738	0.238714	1.88101	0	0.213858	0.702669	0	0.105521	0
FBgn0020018	Ppox	3R	24660197	24661851	-	protein_coding	42.3329	26.8864	45.7575	9.51279	35.2493	6.63031	19.4116	25.5706	18.1164	43.0238	3.01718	74.8133	32.1368	38.2156	10.5051	28.9562	25.4322	5.47339	14.5056	22.9166	65.8353	71.0728	35.9282	38.4125	14.6855	42.2082	7.61508
FBgn0020224	Cbl	3L	8424954	8432246	+	protein_coding	54.3087	85.0589	76.7045	23.2535	36.9772	49.6465	47.1425	21.5332	38.7317	19.4861	12.7392	34.193	58.5437	70.6263	67.3406	81.3992	71.2631	44.9394	51.6927	38.433	62.8794	58.8351	73.7811	65.1139	36.2368	36.5101	50.2368
FBgn0020235	ATPsyngamma	3R	29747704	29749163	-	protein_coding	719.659	681.449	677.078	647.663	623.083	710.414	746.423	723.716	741.836	775.779	960.468	698	646.721	739.399	712.194	800.157	638.453	610.427	751.126	771.286	822.269	553.285	955.732	703.371	521.81	684.829	701.838
FBgn0020236	ATPCL	2R	15993531	16001290	-	protein_coding	286.026	187.716	187.451	214.038	238.105	95.0884	123.402	129.535	179.603	185.793	438.497	164.795	179.617	194.222	182.897	167.946	173.786	154.407	203.342	204.578	209.329	154.854	217.921	204.711	154.483	286.594	191.855
FBgn0020238	14-3-3epsilon	3R	18242531	18250550	+	protein_coding	899.017	1062.26	1140.84	965.549	1402.71	1171.14	910.96	919.197	1036.07	1042.22	916.552	1233.52	881.395	1032.55	953.542	1039.21	924.036	1131.26	1026.47	1166.6	798.353	953.834	878.315	1008.56	1108.66	1008.57	1027.58
FBgn0020248	stet	3L	1475438	1489547	-	protein_coding	71.019	53.5285	104.778	52.8489	40.0874	73.2569	116.239	101.273	68.0928	53.635	6.03436	72.2424	41.8525	73.5287	50.3707	43.1126	17.2197	52.4293	64.3521	26.9747	78.4649	58.5997	51.9675	46.6103	71.3293	92.3305	90.9264
FBgn0020249	stck	3R	8356978	8359964	+	protein_coding	18.1029	38.6187	47.7469	18.7613	8.63953	25.8744	18.7184	36.0008	40.6058	72.9282	81.4638	46.7904	46.0876	29.0245	63.0308	39.8952	52.4539	49.2605	41.9344	59.2011	47.2939	47.0681	29.0847	13.5849	45.9636	60.5688	19.6628
FBgn0020251	sfl	3L	6495680	6550104	+	protein_coding	11.1402	21.998	18.1261	11.3625	14.5144	12.1286	28.6553	13.1218	13.4311	14.6628	57.6616	29.0512	12.7052	15.7216	12.9294	11.9042	7.68263	3.74495	16.8792	16.9487	0.268715	2.58874	9.62362	25.0618	7.24737	1.58281	2.38682
FBgn0020255	Ran	X	11144852	11148716	-	protein_coding	660.059	824.681	685.478	700.512	773.756	721.41	768.146	998.601	901.136	761.502	340.271	638.87	684.09	660.791	876.774	743.853	997.153	716.726	740.84	764.841	667.489	765.562	908.897	674.562	632.619	748.985	690.358
FBgn0020257	Ppa	2R	22684955	22688987	-	protein_coding	3.34207	4.15518	0.884202	1.05698	0.691162	19.5675	1.84873	30.281	0.312352	0.385863	18.1031	0	17.6877	21.5265	0.269362	4.18257	5.29837	3.45688	0.527476	2.14843	0.268715	2.11806	1.71087	10.3058	4.19584	12.4514	4.319
FBgn0020261	pcm	X	19485759	19492011	-	protein_coding	40.1049	25.9088	24.0945	35.1445	5.18372	18.7589	44.6005	59.2162	29.0488	10.2254	28.8308	26.7374	33.8806	30.9595	24.7813	37.6431	43.7115	14.1156	46.4179	13.6067	9.94247	45.656	45.7656	37.4757	57.7882	32.7114	36.0296
FBgn0020269	mspo	2R	14671396	14713622	-	protein_coding	1.67104	0	0	3.69942	16.2423	1.94058	0.693272	1.00937	0.312352	0.385863	21.1202	3.08508	0	0.241871	0.808087	5.79125	0.529837	5.47339	3.16486	0.477429	13.9732	9.88429	11.5483	0	3.24224	2.74354	0.56829
FBgn0020270	mre11	2L	11282090	11284335	+	protein_coding	51.8021	32.2637	11.2736	68.175	25.2274	14.7161	68.4029	27.2529	33.4217	73.3141	13.7449	26.7374	23.6666	19.8334	22.0877	14.7998	37.8833	44.3632	20.5716	22.9166	48.3688	8.94293	34.0034	42.3943	25.7472	34.8218	15.1165
FBgn0020272	mst	X	21388977	21391533	+	protein_coding	30.3572	40.0852	37.5786	43.8645	73.6088	42.3693	76.9532	34.9914	17.4917	19.872	6.03436	36.5068	49.8245	41.3599	59.7984	62.4168	15.8951	17.8605	18.4617	19.0971	36.814	35.7717	27.8016	25.7645	45.9636	26.2746	34.3247
FBgn0020277	lush	3L	19604398	19606090	-	protein_coding	4.17759	1.46653	0	5.54913	7.60278	0.161715	0.462181	0	0.312352	12.3476	0.335242	6.42726	3.23859	0.483742	0	22.8432	0.264918	0	4.74729	0.238714	0.268715	0.941361	0	2.81067	0	1.16073	3.40974
FBgn0020278	loco	3R	22619968	22639387	-	protein_coding	18.3814	69.6603	13.9262	32.7663	8.98511	48.5145	50.6089	11.103	31.2352	23.9235	58.6674	51.6752	23.9157	33.8619	17.7779	24.4519	91.6618	50.1247	8.43962	24.1101	36.0079	17.4152	32.9342	49.421	36.2368	45.2683	18.0716
FBgn0020279	lig	2R	8067977	8078815	+	protein_coding	94.135	128.322	239.84	189.463	237.76	206.348	129.411	130.881	238.012	135.824	123.369	256.576	226.701	167.375	225.726	156.364	248.758	149.222	160.089	164.474	126.565	179.8	136.655	193.468	226.766	133.167	194.923
FBgn0020294	ko	3L	21075581	21131159	-	protein_coding	0.835518	0.977689	19.2314	2.3782	0	1.77886	1.38654	1.34582	3.12352	3.08691	0.335242	0.771271	0.747367	0.483742	4.84852	4.5043	0.264918	10.3706	12.132	6.20657	0.268715	0.23534	1.06929	4.45023	1.71648	11.9238	2.61413
FBgn0020299	stumps	3R	14577217	14608079	+	protein_coding	11.6973	0.488844	17.684	1.84971	0	8.24746	0.462181	0.336456	0.624704	0	16.4269	0	0.747367	6.28864	3.77107	0	0	20.1651	0	10.7421	15.3168	0.941361	0	0	2.28864	8.86373	0.909264
FBgn0020300	geko	3L	18139402	18145418	+	protein_coding	7.24116	21.0203	5.08416	37.7869	57.712	21.0229	30.9662	28.2623	19.3658	12.3476	47.9396	26.7374	20.428	14.2704	18.0473	11.5825	49.8047	2.88073	70.9456	47.5041	41.1134	17.6505	48.1181	34.1965	25.7472	26.8022	13.4116
FBgn0020304	drongo	2L	833584	851071	-	protein_coding	69.905	46.1958	55.4837	37.2584	37.6683	23.9338	65.3987	12.4489	48.7269	31.2549	40.8995	50.6468	62.5297	53.4534	31.246	45.043	49.0099	53.5816	34.0222	44.6396	62.342	23.2987	50.8982	18.2694	62.1748	42.8414	46.9407
FBgn0020305	dbe	2L	868673	869857	-	protein_coding	27.2936	52.3064	23.4314	94.5994	40.433	16.4949	71.6381	34.3185	33.1093	25.467	15.7564	14.9112	18.9333	17.6566	49.2933	63.0602	25.1673	42.0587	50.1102	8.83243	47.0252	91.7827	60.7357	41.9259	31.6595	53.8155	49.2139
FBgn0020306	dom	2R	21323430	21341847	+	protein_coding	154.014	194.071	159.377	257.638	167.607	217.507	133.108	160.153	265.499	127.914	100.908	217.498	177.126	125.531	184.244	202.372	176.436	133.954	139.781	110.525	140.269	185.683	166.382	107.977	171.076	239.215	199.129
FBgn0020307	dve	2R	22243963	22286469	+	protein_coding	0.557012	0	1.98945	0.528489	1.03674	5.82174	1.61764	1.00937	1.24941	9.06779	9.38678	0.25709	7.22455	2.90245	20.2022	0.965208	0.264918	0.288073	2.90112	0.716143	0.268715	9.17827	0.213858	0	4.19584	3.79874	4.319
FBgn0020309	crol	2L	11794327	11809438	-	protein_coding	86.0583	71.3713	62.1152	114.682	129.938	166.081	80.4196	44.4122	71.5286	121.933	123.369	113.12	97.6559	52.9697	91.3138	87.8339	114.975	175.148	119.21	151.822	109.367	129.437	118.05	97.4367	62.9377	61.3075	83.9932
FBgn0020312	CG4050	2R	21123735	21128510	-	protein_coding	15.3178	19.7982	13.9262	14.7977	23.4995	20.0527	44.1383	57.1975	36.2329	43.2167	2.34669	45.7621	47.0841	30.2339	24.2426	47.2952	23.8427	44.3632	9.75831	16.71	38.1576	28.7115	12.4038	15.2245	52.6388	33.7666	23.8682
FBgn0020369	Rpt6	X	21316052	21317663	+	protein_coding	100.541	41.0629	69.4099	30.1238	57.0209	104.144	94.285	102.283	106.2	97.8164	81.4638	94.0951	90.1823	84.8967	88.8895	86.8687	102.788	52.7174	102.067	107.66	70.1347	94.1361	45.7656	70.5011	85.6334	116.6	93.5405
FBgn0020370	TppII	2R	13152885	13159141	-	protein_coding	117.251	194.805	145.672	110.983	78.4469	93.4712	86.8901	105.647	171.169	101.289	131.08	196.417	115.593	115.372	161.887	127.729	112.855	175.436	127.649	127.235	41.3822	99.0783	157.613	102.824	136.365	128.208	72.5138
FBgn0020372	TM4SF	2R	23878197	23880860	+	protein_coding	1.11402	7.08824	3.75786	0.264244	0.345581	4.68973	0.693272	10.4301	0	0.192932	0	0	0.249122	0	0.269362	0	2.64918	0	0	0.238714	0.268715	0	0.427716	18.5036	0.19072	0	0.795606
FBgn0020378	Sp1	X	9729648	9756369	+	protein_coding	5.84863	1.22211	1.3263	0	1.38232	0.64686	0.462181	0.336456	2.49882	6.36675	19.7793	1.79963	0.498245	0.967483	1.07745	6.11298	1.58951	19.3009	0	1.90971	0.806146	0.23534	11.1206	1.63956	2.8608	6.96436	0.909264
FBgn0020379	Rfx	3R	10361760	10378068	-	protein_coding	6.40564	19.0649	7.51572	10.834	1.38232	16.0098	8.31927	9.42076	4.68528	5.78795	1.67621	11.5691	1.24561	11.3679	2.1549	4.5043	1.58951	22.4697	0.791214	5.49043	1.07486	0.23534	4.27716	0.936891	36.9997	14.2453	12.1614
FBgn0020381	Dredd	X	633622	635545	-	protein_coding	11.1402	4.15518	4.19996	11.3625	14.1688	2.74915	2.31091	22.5425	47.4775	7.71727	5.02863	11.5691	5.23157	8.94922	10.2358	5.79125	0.794755	6.04953	12.3957	1.90971	1.88101	8.00157	5.77417	22.9538	25.3658	11.5017	16.5941
FBgn0020385	pug	3R	10696534	10703316	+	protein_coding	32.5852	55.9727	8.39992	17.1759	60.4767	62.2603	12.0167	22.5425	51.2258	43.7955	140.802	22.3669	62.2806	30.9595	22.0877	8.36513	60.9312	42.0587	79.9126	30.078	21.7659	14.1204	66.5099	49.421	66.1799	12.2404	53.5329
FBgn0020386	Pdk1	3L	129450	145895	+	protein_coding	66.2844	65.7496	86.6518	56.284	166.224	47.5442	59.6214	50.8048	69.0298	81.8031	105.266	46.2763	93.67	32.1688	60.8759	73.6775	105.702	68.8495	48.5278	85.221	53.7431	60.7178	56.0308	85.7256	82.5818	102.883	100.701
FBgn0020388	Gcn5	3L	12521129	12524014	-	protein_coding	10.0262	20.7759	29.1787	24.5747	59.4399	33.9601	68.865	18.5051	50.6011	23.5377	32.8537	73.5278	42.1017	32.8944	25.5894	32.1736	34.9692	14.6917	22.4177	40.8201	6.18045	18.1212	29.0847	61.3664	78.5767	23.9532	21.936
FBgn0020389	Papss	3L	19845293	19860925	+	protein_coding	37.3198	19.3094	16.1367	22.9893	29.0288	23.287	28.4242	59.5527	17.1794	36.0782	2.68194	22.624	9.46665	9.19109	14.2762	43.7561	24.9023	54.4458	19.7804	19.8133	1.61229	42.3613	27.8016	19.6747	50.1594	22.0538	27.6189
FBgn0020391	Nrk	2R	13160063	13163484	+	protein_coding	0	0	0	0.264244	0.345581	0.161715	0	0	0	2.12225	0.335242	0.514181	0.249122	0.483742	0	2.25215	0.794755	0	4.21981	2.38714	37.0827	0.23534	2.5663	29.2779	1.52576	0.422082	2.95511
FBgn0020392	Nmt	3L	8176135	8178429	-	protein_coding	159.305	138.587	113.62	217.209	124.409	137.134	182.331	130.881	173.98	130.808	74.0885	236.78	118.831	168.1	163.234	191.111	150.474	181.774	158.507	233.463	158.542	133.438	134.303	151.542	94.4065	203.866	113.658
FBgn0020407	asun	3R	16264271	16266891	+	protein_coding	4.17759	15.1542	18.5682	22.725	2.41907	3.55773	6.23945	5.04684	9.37057	0.771727	11.7335	5.3989	16.6912	3.38619	37.4414	0.643472	4.50361	25.3504	3.69233	13.368	1.88101	3.5301	11.9761	1.17111	14.6855	17.5164	9.54727
FBgn0020412	JIL-1	3L	11078752	11093193	-	protein_coding	49.8526	76.993	28.9576	56.8125	41.1241	51.5871	17.794	47.7767	44.6664	38.7793	78.7819	24.1665	53.063	58.5327	38.2494	68.208	32.585	35.7211	74.9016	51.801	80.0772	63.0712	44.0548	44.7366	37.9533	43.369	39.8939
FBgn0020414	Idgf3	2L	16450907	16455194	+	protein_coding	28.9646	54.995	61.231	98.8274	61.859	101.557	43.9072	57.5339	76.2139	79.6808	195.781	67.6148	51.3192	63.612	54.6805	27.3475	46.3607	30.8238	133.451	77.8209	94.5878	64.4832	86.1848	69.33	53.7831	100.772	32.2789
FBgn0020415	Idgf2	2L	16447330	16450508	+	protein_coding	138.417	100.702	47.0838	75.0454	178.665	145.543	163.15	118.432	252.068	132.351	428.775	65.0439	146.484	112.712	138.722	135.773	96.9602	146.341	56.44	131.293	123.609	197.921	167.879	129.994	118.056	86.3158	112.521
FBgn0020440	Fak	2R	19430659	19437259	-	protein_coding	14.4823	34.708	40.2312	17.7044	29.0288	29.7556	3.23527	13.4582	13.7435	8.87486	17.0973	32.3934	24.9122	29.992	18.3166	16.0868	35.4991	26.5027	42.4618	27.4521	44.0693	6.58953	15.8255	13.5849	12.3968	17.833	50.8051
FBgn0020443	eRF3	2L	12434452	12441279	+	protein_coding	97.1986	147.875	162.914	167.002	108.858	111.907	178.171	120.115	157.425	153.381	153.541	163.252	162.677	124.08	174.547	230.041	180.939	194.161	145.583	136.306	141.882	190.626	182.421	93.6891	189.957	132.534	76.8328
FBgn0020445	E23	2L	3334875	3354829	-	protein_coding	57.3722	19.0649	21.4419	48.3567	31.1023	40.9139	17.5629	16.4863	13.4311	35.3065	30.507	57.0741	31.8877	38.4575	61.9533	3.86083	68.6139	50.1247	41.1431	33.42	86.7951	20.7099	22.2412	56.4477	25.9379	30.4955	20.0038
FBgn0020493	Dad	3R	17054007	17070408	+	protein_coding	3.62058	30.7972	26.305	10.834	0.691162	18.7589	53.8441	15.8134	14.0558	1.15759	5.36387	20.3101	24.1649	13.7866	22.6264	20.9128	28.6112	0.576146	9.49457	24.3489	1.34358	6.11885	3.63559	24.8276	17.737	8.33613	44.7812
FBgn0020496	CtBP	3R	13011649	13026275	+	protein_coding	264.024	240.023	283.387	258.695	274.046	212.979	188.57	232.491	301.107	169.78	197.122	305.68	281.508	171.003	387.074	214.276	364.793	299.308	229.452	224.153	281.345	185.919	298.76	304.255	246.029	210.619	221.86
FBgn0020497	emb	2L	8403573	8408853	+	protein_coding	64.8919	72.8378	74.494	115.475	98.8362	103.012	131.26	85.1233	102.452	72.5423	67.7189	74.2991	107.123	104.246	72.4584	35.0692	81.33	137.411	57.4949	97.8728	114.473	119.553	103.721	111.724	96.8858	83.4668	95.9273
FBgn0020503	CLIP-190	2L	17384700	17409698	+	protein_coding	61.5498	96.7912	91.957	52.8489	50.1093	79.2403	53.6131	110.694	92.7686	77.7515	325.855	89.7245	42.1017	131.094	130.641	64.6689	111.266	80.3724	138.99	66.1239	108.024	44.4793	126.604	64.8797	70.5665	97.29	112.521
FBgn0020508	Ag5r2	X	14782962	14784052	-	protein_coding	194.954	198.226	643.92	239.141	249.164	180.959	46.2181	70.6557	409.494	221.679	1738.9	402.603	556.539	305.241	124.984	449.143	276.575	428.077	122.374	348.045	70.6721	256.992	215.569	207.287	88.4942	247.024	126.047
FBgn0020510	Abi	3R	14119262	14122420	-	protein_coding	58.4863	55.2394	26.5261	34.0875	64.9692	38.3264	31.6594	14.8041	19.6782	32.6055	16.7621	46.5334	29.3964	21.2846	75.9602	41.8257	47.6853	39.466	37.9783	34.1361	6.71788	27.7702	32.2926	66.0508	16.9741	53.0769	39.7803
FBgn0020513	ade5	X	12757036	12760617	-	protein_coding	181.029	114.145	76.7045	131.594	129.247	150.395	81.8061	122.133	109.011	161.098	168.291	49.6184	81.2139	61.9189	138.991	109.068	138.023	133.09	51.4289	82.3564	93.2442	98.6076	117.836	106.337	152.195	159.653	85.0161
FBgn0020521	pio	2R	24581245	24597862	+	protein_coding	46.789	7.08824	29.3997	21.9323	8.29395	18.5972	4.15963	12.1124	10.9323	45.339	57.6616	3.34217	9.21752	47.6485	29.8992	1.93042	47.6853	10.0826	39.0332	15.2777	29.5587	17.8859	31.651	5.85557	22.6957	22.5814	1.81853
FBgn0020545	kraken	2L	852768	854539	+	protein_coding	121.15	135.41	184.798	80.5945	77.7557	110.451	225.313	142.994	97.4539	102.061	151.529	77.8984	77.477	138.834	175.624	109.068	84.7739	50.9889	147.166	72.8079	124.684	108.727	75.7058	93.6891	110.999	82.9392	120.477
FBgn0020616	SA	2L	6950421	6954586	+	protein_coding	8.63369	1.22211	1.3263	4.22791	4.83814	1.61715	0.231091	1.34582	6.87175	2.50811	2.34669	0.514181	3.73683	1.20935	1.07745	12.226	1.05967	5.47339	0.527476	1.43229	0.537431	0.23534	0.641574	1.63956	6.29377	2.53249	1.25024
FBgn0020618	Rack1	2L	7825347	7827315	-	protein_coding	2790.91	2863.41	2837.4	2624.74	2752.21	2503.35	2726.18	2661.37	2643.75	2838.41	2616.56	2566.28	3379.09	2962.92	2860.09	2621.5	2367.84	2634.14	2739.71	3246.28	2632.87	2853.03	2713	2841.36	2062.83	2435.84	2803.49
FBgn0020620	RN-tre	2R	13984815	13990707	-	protein_coding	23.673	20.7759	23.8735	35.673	24.1907	14.5543	3.00418	21.5332	19.9905	25.467	32.1832	35.2214	30.1438	54.1791	76.4989	42.4691	28.6112	44.9394	41.1431	33.42	38.9637	84.2518	21.5997	37.7099	35.2832	35.3494	72.1728
FBgn0020621	Pkn	2R	9252310	9285097	-	protein_coding	11.1402	4.15518	1.54735	34.3518	19.6981	6.14517	3.46636	0.336456	17.1794	1.92932	3.35242	7.45562	0	8.22361	0.808087	0.643472	7.68263	2.01651	0.263738	0.477429	7.79275	1.41204	1.06929	1.63956	2.28864	0.422082	1.25024
FBgn0020622	Pi3K21B	2L	297880	305233	+	protein_coding	25.6226	98.5022	67.1994	128.687	71.5353	91.2072	68.634	87.4785	79.3375	39.3581	26.4841	49.8755	24.6631	103.037	32.3235	47.6169	120.273	55.0219	119.737	49.4139	116.891	79.0743	110.351	90.6442	82.0097	61.7295	80.2425
FBgn0020626	Osbp	3R	24934869	24938222	-	protein_coding	38.9908	23.9534	32.9365	34.616	23.8451	64.0391	24.2645	13.1218	22.177	45.9178	69.3951	13.3687	51.3192	57.3234	24.7813	22.5215	59.3417	38.6018	21.099	38.1943	16.9291	51.0688	30.154	49.421	41.9584	22.4759	19.2082
FBgn0020633	Mcm7	3L	8891596	8894310	+	protein_coding	79.0957	150.075	99.4727	128.423	123.372	74.3889	132.877	140.975	141.808	60.7735	17.4326	135.487	92.4244	66.2726	113.402	100.382	148.884	152.679	94.1545	87.3694	71.4783	63.7772	84.0463	126.48	103.752	125.147	56.3743
FBgn0020647	KrT95D	3R	23997538	24031827	-	protein_coding	52.9161	53.5285	34.4839	60.2477	100.91	32.9899	32.1216	63.9266	45.2911	23.5377	106.942	11.312	37.8666	22.9777	18.3166	41.8257	51.6591	19.877	27.6925	48.6977	37.3514	60.7178	85.5433	51.7632	79.721	11.3962	37.6208
FBgn0020653	Trxr-1	X	8242528	8248033	+	protein_coding	267.087	261.043	291.124	271.379	249.51	255.51	291.637	201.201	253.942	345.348	217.572	341.673	238.659	200.995	282.83	189.502	278.164	295.851	256.881	318.684	227.064	374.191	269.461	318.543	291.039	279.946	303.239
FBgn0020655	ArfGAP1	3L	12415026	12417580	-	protein_coding	20.6094	85.7922	103.01	49.6779	62.5502	66.4648	94.7472	64.2631	81.2116	112.286	84.481	122.632	50.0736	74.9799	83.5023	48.5821	131.664	61.6476	77.2753	39.1491	59.9235	49.1861	40.8469	71.438	89.4478	66.478	72.2865
FBgn0020660	eIF4B	3L	27842669	27858271	-	protein_coding	82.4378	80.6593	50.1785	44.6573	100.564	104.63	68.4029	68.637	79.6498	96.2729	46.2634	70.1857	60.5367	87.0735	75.6908	86.8687	72.0578	68.8495	112.88	40.104	92.7068	121.2	51.5398	74.2486	73.2365	97.6065	44.7812
FBgn0020762	Atet	2L	4333913	4345776	+	protein_coding	19.2169	8.31036	2.65261	19.5541	0.691162	6.4686	0.462181	7.73848	4.37293	6.75261	20.1145	6.94144	0	2.41871	1.88554	18.6607	1.05967	15.844	1.05495	3.342	1.88101	4.70681	11.1206	7.49513	1.71648	7.49196	3.97803
FBgn0020764	Alas	2R	23964772	23966757	+	protein_coding	99.4266	103.879	82.4518	79.009	80.5204	113.362	63.781	180.34	129.626	116.917	354.016	123.918	158.94	137.624	72.1891	85.9035	101.464	86.4219	131.078	74.0014	222.765	116.964	130.24	193.702	140.751	77.5576	160.94
FBgn0020767	Spred	2R	14759646	14769423	-	protein_coding	31.7497	34.2191	14.3683	28.2741	15.8967	21.5081	26.1133	15.8134	16.2423	17.3639	9.05153	57.3311	15.4456	40.8762	26.6669	50.1908	35.764	18.7247	37.1871	12.4131	44.8755	17.4152	17.7502	38.1783	28.608	44.4242	20.1175
FBgn0020887	Su_z_12	3L	19918242	19923462	-	protein_coding	32.3067	48.1512	21.4419	46.507	82.5939	65.6563	54.0752	50.4684	44.354	21.8013	11.063	62.73	36.1227	46.9229	34.7477	14.4781	90.6021	36.5853	40.8794	48.6977	24.7218	22.828	60.0941	36.0703	68.0871	49.2781	71.4908
FBgn0020906	Jon25Bi	2L	4954279	4955144	-	protein_coding	1828.95	957.891	3505.86	1282.91	1693	1971.95	653.294	1269.11	1023.27	2274.67	6449.72	3353.49	2670.34	1377.21	2087.83	2268.56	1987.42	808.333	724.489	2430.59	433.707	1850.01	2089.39	1564.84	1398.36	3616.51	1608.49
FBgn0020907	Scp2	3R	16574543	16583663	-	protein_coding	27.2936	9.28804	45.3154	26.4244	13.4777	8.89432	16.1764	29.9446	13.4311	42.8308	207.85	5.3989	38.8631	20.8009	13.7375	29.9214	19.339	42.3467	17.6705	3.10329	23.1095	29.1822	44.0548	7.49513	3.62368	33.7666	6.59216
FBgn0020908	Scp1	2R	2932595	2968052	-	protein_coding	301.065	120.745	220.608	178.629	129.938	285.589	248.423	243.93	271.434	201.035	538.063	148.341	174.635	143.913	201.752	249.024	334.592	198.194	184.617	179.752	235.663	256.05	252.353	143.11	161.731	172.421	132.98
FBgn0020909	Rtc1	X	13757179	13758598	+	protein_coding	20.8879	15.1542	33.1576	23.782	28.6832	8.57089	8.55036	54.5058	35.2958	41.0945	4.0229	32.1363	17.1894	29.2664	14.5456	41.1822	6.62296	34.8568	56.7037	16.9487	11.8235	33.183	17.1087	33.7281	34.3296	23.6366	36.7115
FBgn0020910	RpL3	3R	11221894	11225173	+	protein_coding	2360.9	3107.1	2457.42	2037.06	2198.24	2540.7	3169.18	2259.64	2421.98	2086.36	2185.78	2433.87	2388.34	1889.98	2617.12	1872.18	2256.05	3110.32	2055.31	2157.98	1953.02	2688.29	2335.54	2621.42	2181.65	2546.74	2167.23
FBgn0020912	Ptx1	3R	30912754	30930682	+	protein_coding	6.68414	3.91076	4.64206	1.32122	1.72791	3.39601	13.6344	3.36456	16.5547	5.59502	74.759	31.1079	7.22455	5.56303	9.15832	9.0086	44.7712	3.45688	6.59345	26.2586	5.37431	0.941361	16.2532	8.66625	12.5875	1.37177	1.81853
FBgn0020930	Dgkepsilon	2R	12757546	12759724	+	protein_coding	13.0898	28.8418	30.0629	18.4971	12.4409	14.2309	28.6553	28.5987	42.1675	43.7955	19.7793	23.9094	42.5999	29.7501	14.8149	8.36513	14.5705	23.9101	18.4617	41.5363	12.8983	3.05942	31.651	22.4854	8.96385	12.557	14.8892
FBgn0021760	chb	3L	21172853	21183278	+	protein_coding	75.4751	55.7283	76.7045	74.2526	81.9027	43.3396	74.6423	47.1038	50.6011	57.4937	124.04	43.7054	77.9753	65.7889	31.7847	57.269	87.9529	36.8733	23.4727	93.3373	29.0213	24.7107	25.663	57.3846	44.0564	52.9713	57.6246
FBgn0021761	Nup154	2L	11004820	11010921	+	protein_coding	28.6861	34.4635	16.3577	19.2898	49.7637	29.4321	27.7309	50.4684	37.4823	32.9913	43.9167	21.8527	32.1368	30.2339	16.9698	29.9214	61.9909	23.622	6.85719	71.3756	33.5894	45.1853	20.3165	35.3676	57.2161	20.9986	33.6428
FBgn0021764	sdk	X	686834	749496	+	protein_coding	42.8899	12.2211	8.39992	20.6111	3.11023	13.5841	13.4033	24.2248	41.2305	14.2769	48.6101	2.05672	15.1965	19.8334	23.9732	7.07819	25.4322	11.2348	7.12093	28.407	26.6028	4.23613	27.5877	13.8191	29.3709	25.747	40.1213
FBgn0021765	scu	X	18091259	18092853	+	protein_coding	514.679	931.493	711.12	703.154	677.339	629.395	663.924	796.727	830.857	765.939	784.131	768.443	860.219	787.773	685.258	666.958	775.946	741.788	651.169	601.321	507.066	740.851	651.84	801.745	565.104	735.479	672.855
FBgn0021795	Tapdelta	2R	11370300	11371335	-	protein_coding	462.32	340.48	453.596	387.382	414.006	310.493	303.191	435.374	413.242	434.096	373.124	319.306	432.476	309.837	283.908	386.083	311.809	309.102	434.64	366.188	378.62	432.555	383.875	429.799	261.477	310.864	403.145
FBgn0021796	Tor	2L	13004480	13013197	+	protein_coding	21.1665	26.1532	11.9367	18.7613	8.63953	42.0459	17.794	23.8884	0.937057	23.3447	1.00573	13.1116	25.4105	34.1038	20.7409	32.8171	9.80198	8.35412	32.9673	14.3229	14.5106	15.7678	51.5398	36.0703	23.4586	38.304	18.1853
FBgn0021800	Reph	2L	3803545	3810671	+	protein_coding	89.9574	89.4585	53.0521	49.4137	88.4688	122.418	52.6887	72.0015	30.2982	45.339	49.6158	66.5864	64.5227	89.7341	68.1486	104.564	56.9575	61.6476	79.1214	56.814	50.5185	148.264	53.4645	45.6735	79.9118	44.5297	98.4278
FBgn0021814	Vps28	2R	8078869	8080041	-	protein_coding	65.1704	75.282	20.9998	40.1651	30.0656	31.5344	70.7138	35.3279	49.664	65.9827	60.6788	65.3009	38.8631	53.6953	39.3269	52.4429	18.0145	63.6641	64.3521	74.4789	77.1213	28.4762	86.1848	56.2135	54.3552	74.0755	46.3724
FBgn0021818	cnk	2R	17413970	17420007	-	protein_coding	33.6992	47.9068	53.4942	43.8645	18.3158	28.6235	26.5754	32.2998	59.0346	16.0133	6.70484	37.021	16.6912	13.7866	34.4784	16.4085	27.0217	44.6513	20.8353	23.394	31.9771	46.1267	24.5937	18.5036	65.417	32.6059	17.3897
FBgn0021825	DCTN2-p50	2R	8891832	8893339	+	protein_coding	45.118	75.5265	70.2941	92.2212	70.153	88.7815	84.117	58.8798	66.2187	116.724	75.7647	46.0192	95.1647	115.614	75.6908	57.5907	77.3562	69.7137	45.8904	100.26	65.5665	60.0118	31.0094	94.8602	55.3089	71.6485	69.3313
FBgn0021847	l_2_k14710	2R	6209782	6214122	-	protein_coding	56.2582	61.5944	11.4946	38.8439	39.0507	17.3035	12.9411	2.35519	24.6758	31.4479	7.37532	20.3101	45.8385	13.5448	25.5894	24.4519	52.9837	29.9596	1.84617	12.8906	7.52403	4.47147	2.5663	29.5121	21.7421	5.48707	23.8682
FBgn0021856	l_2_k14505	2L	21261168	21262411	+	protein_coding	32.3067	37.641	31.8313	23.782	125.1	57.4088	21.4914	34.6549	96.5168	61.5452	60.0083	63.7584	70.7507	83.2036	25.8588	77.8601	52.1889	66.2568	59.8686	93.0986	64.4917	75.7796	48.5458	49.6552	39.8605	27.6464	74.5596
FBgn0021872	Xbp1	2R	21143545	21145750	+	protein_coding	126.999	113.412	180.156	108.34	158.967	123.874	207.982	111.03	156.488	163.992	273.222	213.385	116.091	153.104	185.321	95.2338	144.645	150.374	180.397	184.287	211.21	189.684	149.915	155.056	120.154	145.829	148.324
FBgn0021874	Nle	2L	566366	568121	-	protein_coding	39.5478	44.4848	20.1156	35.673	22.4628	16.0098	37.4367	15.477	14.3682	4.82329	1.34097	17.7392	3.73683	34.1038	44.4448	7.39992	4.50361	33.4165	4.48355	10.2647	15.8542	40.7139	51.1121	30.9174	22.6957	17.9385	8.29703
FBgn0021875	Zfrp8	2R	24133989	24135405	+	protein_coding	11.6973	10.5102	13.7051	5.02064	30.4111	15.5246	9.47472	41.3841	9.99527	19.2932	25.4784	4.88472	4.23508	26.3639	46.3303	27.0258	5.03345	18.7247	14.5056	1.671	19.6162	46.1267	11.3345	8.90047	3.05152	23.0035	6.4785
FBgn0021895	ytr	2R	23847161	23851480	-	protein_coding	75.7536	81.3926	90.1886	50.9991	135.813	129.049	59.8525	66.9547	81.8363	69.6484	51.292	37.2781	115.593	58.5327	80.5393	102.634	82.6546	55.8862	71.473	120.073	66.104	115.552	88.5373	76.3566	74.7623	60.6743	92.4039
FBgn0021906	RFeSP	2L	1612429	1614160	-	protein_coding	549.214	439.227	527.648	402.708	531.504	386.499	552.307	436.72	499.451	630.308	644.67	436.025	577.216	562.108	523.101	529.899	302.537	451.699	574.949	731.182	512.171	352.304	470.702	421.835	363.322	408.259	406.327
FBgn0021944	Coprox	2L	6964421	6965887	+	protein_coding	20.3309	43.996	39.7891	54.9628	74.6455	63.0688	46.4492	96.5628	31.8599	49.1976	75.7647	68.6431	58.2946	38.6993	78.6538	63.7037	24.3725	25.0624	76.2203	26.736	85.1828	58.5997	42.5578	62.3033	85.8241	43.4745	65.0123
FBgn0021967	ND-PDSW	2L	3466157	3467334	+	protein_coding	391.022	267.642	309.692	320.264	342.125	416.739	359.115	314.586	357.331	354.994	392.568	311.593	350.764	351.196	388.151	397.022	209.286	265.027	343.387	536.868	370.827	402.432	295.98	443.15	271.204	344.841	234.249
FBgn0021979	l_2_k09913	2R	23067196	23071875	+	protein_coding	337.549	268.131	262.608	229.1	233.958	309.522	333.233	434.701	261.439	315.058	332.225	327.019	323.61	267.509	402.697	221.033	229.419	321.778	275.606	190.255	184.339	272.995	224.765	277.086	215.132	342.52	244.706
FBgn0021995	Rs1	2R	8163564	8167769	+	protein_coding	78.2602	65.5052	59.4626	49.6779	44.58	37.1944	33.7392	81.4223	32.797	34.5348	34.1947	55.5315	10.9614	24.9127	37.7107	27.6693	43.1817	107.739	81.7588	48.6977	50.5185	86.3699	63.302	42.8628	30.1338	18.6771	64.3304
FBgn0022023	eIF3h	2L	5051193	5053094	-	protein_coding	278.784	309.683	361.418	291.197	433.359	321.813	324.682	286.66	216.772	230.553	247.073	405.946	276.526	326.526	300.608	289.241	285.317	288.649	282.2	205.533	307.948	281.232	318.649	343.371	239.735	283.112	211.745
FBgn0022027	Vps25	2R	8625451	8626180	+	protein_coding	67.9555	27.8641	11.2736	47.0355	31.4479	83.4449	54.3063	55.8517	65.594	35.4994	90.5153	73.7849	44.3438	36.2806	77.0376	76.2514	90.867	83.8293	31.1211	55.3817	15.5855	42.8319	44.9102	52.9344	20.5978	84.2054	38.0754
FBgn0022029	l_2_k01209	2R	17420407	17425679	+	protein_coding	41.7759	63.0609	97.9254	59.455	56.3297	36.0624	10.8613	34.6549	36.8576	51.8986	32.1832	58.3595	35.8736	44.7461	36.9026	33.7823	25.962	40.3302	21.8903	81.4016	56.6989	84.2518	50.0428	60.6637	65.0356	42.5248	49.4412
FBgn0022069	Nnp-1	2L	13363308	13366189	-	protein_coding	64.6134	64.5275	98.1464	77.9521	91.579	62.5837	46.9114	34.9914	84.6474	99.1669	44.9224	77.3842	150.47	45.4717	57.3742	27.6693	91.1319	69.7137	69.8906	84.7436	87.6012	77.427	136.655	69.0957	62.3655	70.8043	44.3266
FBgn0022097	Vha36-1	2R	15541435	15542498	+	protein_coding	222.805	258.11	320.302	277.456	342.816	319.387	375.522	371.111	454.16	389.722	583.992	296.168	371.441	325.074	326.467	488.073	352.342	335.893	421.19	326.561	307.41	377.486	359.709	366.325	199.112	330.702	305.285
FBgn0022153	l_2_k05819	2L	4394196	4400487	+	protein_coding	37.8768	46.4402	27.6313	44.393	17.2791	21.9932	81.8061	13.7947	35.9205	11.9618	30.507	49.3613	19.6807	52.7278	17.7779	26.7041	32.585	24.7743	26.6375	22.2004	44.6067	37.1838	8.98204	23.4223	27.273	17.9385	45.1222
FBgn0022160	Gpo-1	2R	15857752	15862755	-	protein_coding	66.0059	46.4402	59.4626	31.9736	86.7409	88.1346	65.1676	72.6745	60.9087	39.3581	246.068	64.5297	76.2314	21.2846	40.6737	49.2256	36.5587	61.0715	91.2534	67.0787	45.4129	72.4848	73.5672	51.7632	49.0151	75.6583	22.6179
FBgn0022224	ubl	2R	6810011	6810530	-	protein_coding	95.8061	114.39	90.1886	60.7762	120.953	115.626	131.953	131.218	173.668	182.513	44.2519	141.914	135.273	109.084	54.4112	199.154	77.0913	115.805	143.474	164.235	67.4476	142.852	133.02	125.309	74.1901	110.902	128.774
FBgn0022238	lolal	2R	18154095	18158192	-	protein_coding	240.072	312.86	319.639	225.665	248.127	322.783	279.851	231.818	285.178	236.727	204.162	237.551	153.708	249.853	221.146	197.868	335.652	270.213	248.705	205.772	286.451	282.879	224.551	233.052	205.596	286.172	199.811
FBgn0022288	l_2_09851	2R	5754517	5756327	+	protein_coding	70.462	75.282	83.5571	61.3047	53.2195	98.4844	118.087	29.2717	72.7781	53.4421	45.5929	55.2744	70.7507	62.1608	91.5832	76.8949	187.827	89.5907	72.0005	53.7107	68.7911	78.133	103.507	47.7815	57.5975	86.8434	45.2359
FBgn0022338	dnk	3R	18980995	18982749	+	protein_coding	216.399	317.749	139.925	331.627	202.165	149.101	228.318	223.07	144.307	176.147	154.882	188.961	187.091	260.737	109.092	368.066	143.321	349.145	218.639	207.443	150.212	233.222	321.001	216.89	225.241	208.614	218.792
FBgn0022343	CG3760	2R	24938181	24939769	+	protein_coding	76.5891	37.8854	44.4312	41.4863	33.8669	47.8676	68.865	64.2631	58.4099	40.9015	12.7392	26.9945	62.7788	26.122	29.3605	38.2866	29.6709	23.9101	90.9896	15.5164	61.5358	37.1838	36.3559	79.6358	32.8039	44.3186	56.2607
FBgn0022344	CG10340	3R	16613398	16614391	-	protein_coding	48.7385	62.3277	64.7678	87.9933	133.049	74.0654	55.4618	149.05	135.248	124.441	96.2145	113.891	134.526	50.0673	95.3542	97.8077	86.0985	117.534	74.3741	74.9563	42.7257	72.0141	108.854	107.508	114.051	116.495	156.621
FBgn0022349	CG1910	3R	31747643	31751894	+	protein_coding	68.791	103.635	112.957	108.34	93.3069	115.788	81.575	90.1702	117.444	129.071	121.022	143.714	58.2946	98.9252	63.3001	116.468	105.702	109.756	75.6928	72.8079	104.53	94.8421	109.068	145.218	86.3962	89.2704	82.402
FBgn0022355	Tsf1	X	18387084	18390344	+	protein_coding	143.152	236.845	99.0306	149.298	166.57	244.836	114.852	282.623	146.181	307.34	5007.85	127.003	164.67	120.935	155.153	46.6517	132.989	326.963	253.98	317.729	154.511	115.787	757.058	287.626	131.597	167.567	270.733
FBgn0022361	Pur-alpha	4	558016	567257	+	protein_coding	26.7366	62.0832	25.1998	15.3262	36.6316	11.32	33.046	68.3005	24.3635	25.2741	43.9167	24.1665	29.6456	29.0245	30.9767	96.5208	33.6446	62.2238	22.6815	51.801	38.695	31.0649	18.6057	54.8081	15.2576	40.4144	50.4641
FBgn0022382	Pka-R2	2R	9993890	10026042	-	protein_coding	75.1966	45.2181	5.08416	21.4038	52.8739	64.0391	38.3611	115.068	31.8599	19.872	96.2145	37.2781	32.635	22.9777	31.5154	40.5387	41.0624	73.7467	48.7916	44.6396	44.338	30.1236	49.6151	27.8725	23.4586	44.7407	38.53
FBgn0022699	D19B	3L	6182176	6184920	-	protein_coding	17.2674	37.1522	20.5577	26.1602	13.8232	18.1121	8.78145	17.1592	6.24704	1.54345	14.0802	6.94144	27.6526	7.73987	3.77107	20.9128	10.0669	5.18531	18.1979	1.43229	6.18045	14.1204	4.70488	8.1978	11.4432	12.557	24.7774
FBgn0022700	Cht4	2R	21065379	21067087	-	protein_coding	1.39253	0.244422	1.7684	0.792733	0.691162	7.43889	2.31091	1.00937	5.62234	4.63036	4.0229	2.31381	12.207	0.483742	0.808087	18.9824	0.264918	0.576146	3.4286	9.54857	0	9.88429	1.49701	6.55824	3.43296	0.422082	1.13658
FBgn0022702	Cht2	3L	1752328	1755934	-	protein_coding	38.9908	3.42191	13.263	16.6474	24.1907	42.8545	27.962	13.1218	23.7388	51.3198	9.05153	83.0402	92.6735	39.1831	24.512	83.6513	24.6374	81.2366	64.0884	76.1499	38.1576	40.0078	44.2686	22.9538	79.9118	44.2131	21.7087
FBgn0022709	Adk1	3L	12200322	12204082	-	protein_coding	42.6114	35.1968	54.3784	41.7506	65.6604	97.3524	46.4492	95.5534	75.2769	57.4937	104.26	28.0228	42.5999	68.4494	27.4749	87.5121	50.0696	65.3926	44.8355	90.9501	44.0693	55.7756	51.326	107.508	37.9533	58.2474	31.0286
FBgn0022710	Ac13E	X	15510877	15554278	-	protein_coding	0.278506	5.13287	6.18941	21.4038	3.45581	20.3761	0.462181	1.34582	1.56176	1.35052	20.785	19.0247	18.435	6.53051	22.6264	3.53909	15.6302	1.44037	6.32971	6.20657	18.0039	2.82408	2.35244	8.1978	15.6391	13.0846	16.1394
FBgn0022724	Taf8	X	18101970	18103482	+	protein_coding	13.6468	25.6643	11.7157	30.6523	24.8818	18.1121	10.8613	13.4582	9.99527	4.2445	17.4326	5.91308	9.71577	16.2053	10.2358	14.1564	19.339	31.4	20.5716	1.671	10.2112	9.88429	7.48504	13.8191	3.8144	17.5164	26.7096
FBgn0022764	Sin3A	2R	12575240	12592917	-	protein_coding	105.554	70.638	55.4837	130.272	162.769	50.7785	131.26	48.1132	62.7828	60.0018	148.512	82.0118	106.375	55.1465	65.1857	132.555	65.6998	35.1449	76.7478	66.1239	105.874	119.082	38.0668	80.3384	176.416	122.193	81.3791
FBgn0022768	Pp2C1	X	4679988	4686903	-	protein_coding	12.8113	31.5305	8.17887	35.4087	5.18372	44.1482	33.046	14.8041	33.4217	5.98088	10.0573	14.14	49.8245	18.3822	7.00342	25.4171	45.566	36.8733	17.6705	32.7039	46.219	24.7107	45.5518	37.7099	36.6183	29.8623	34.0974
FBgn0022770	Peritrophin-A	X	20244647	20248203	+	protein_coding	0.278506	0.244422	7.07362	0.528489	14.86	0.161715	0	0	0	5.20916	0.335242	0.25709	0	8.22361	0.269362	0	7.68263	0	2.1099	2.14843	0	0	0.213858	0.468446	1.33504	5.38155	6.13753
FBgn0022772	Orc1	2R	7522437	7525716	-	protein_coding	35.6488	34.9524	27.4103	33.0305	15.2056	17.9504	18.9494	18.1686	37.4823	20.6437	9.05153	7.71271	32.1368	39.4249	16.9698	31.2084	18.5443	4.60917	36.6596	15.9939	20.4224	28.4762	14.9701	22.9538	62.7469	9.49685	42.2808
FBgn0022774	Oat	3L	19647280	19649851	-	protein_coding	106.389	138.832	102.125	135.822	105.057	42.8545	81.3439	156.452	58.4099	91.4496	62.6903	61.9588	82.9577	78.3661	50.9095	35.3909	91.9267	69.1375	68.3082	67.0787	79.5397	56.717	107.571	101.184	59.5047	81.1453	51.7144
FBgn0022786	Hira	X	7722119	7725917	+	protein_coding	27.2936	24.4422	16.7998	7.13459	25.2274	33.475	35.3569	12.7853	17.4917	23.1518	35.8709	29.3083	17.9368	38.2156	9.15832	29.5997	54.5732	58.4788	39.297	51.3236	7.52403	12.7084	22.2412	24.5934	28.608	5.17051	16.5941
FBgn0022787	Hel89B	3R	15973298	15983451	+	protein_coding	80.4882	23.9534	19.2314	71.6102	42.1609	26.0361	44.1383	24.8977	39.044	37.8146	68.0541	48.8472	22.1719	48.1323	20.2022	4.82604	20.6636	43.499	21.3628	9.54857	14.5106	25.8874	27.8016	22.4854	31.8503	17.9385	48.6456
FBgn0022800	Cad96Ca	3R	25197571	25208283	-	protein_coding	5.29161	5.86613	0	1.84971	1.38232	8.08575	0.231091	0	0	0	0.335242	1.54254	0.249122	0.483742	0.269362	8.68687	0	0.864219	0	0	2.68715	0	7.27118	0.234223	0	1.37177	0
FBgn0022893	Df31	2L	21626309	21629932	-	protein_coding	1092.86	994.31	806.613	1147.61	1146.98	965.438	813.208	986.825	868.339	966.781	416.371	1261.8	848.511	1089.14	859.266	968.103	878.47	1247.07	977.677	788.235	744.61	948.657	1082.98	1089.84	941.776	1156.08	959.614
FBgn0022935	D19A	3L	6185830	6189123	-	protein_coding	29.5216	56.9504	1.7684	43.6003	12.7865	19.4058	20.7982	2.35519	57.4728	23.7306	7.37532	20.3101	13.7017	17.4147	17.7779	15.4433	28.3463	22.7578	13.9781	8.83243	101.843	9.88429	6.84346	58.0873	57.5975	23.5311	10.3429
FBgn0022936	CycH	3L	21821997	21823309	+	protein_coding	67.9555	111.945	84.6623	73.1957	78.7925	33.475	84.3481	39.7018	68.0928	45.146	60.3436	49.1043	66.7648	63.1283	53.3337	109.39	68.349	55.8862	83.605	55.143	23.9157	39.0665	35.2866	46.1419	29.9431	77.2411	84.9025
FBgn0022942	Cbp80	X	4650015	4658259	+	protein_coding	131.176	148.853	60.7889	56.8125	96.4171	30.7258	58.9281	12.1124	58.4099	26.8175	32.5185	56.5599	21.6736	23.4615	46.3303	28.3128	27.0217	39.1779	25.5826	14.5616	36.814	65.4246	54.32	11.7111	53.9738	55.7149	53.7602
FBgn0022943	Cbp20	3R	18164661	18165439	+	protein_coding	93.578	58.1725	70.5151	35.1445	72.9176	53.0425	46.6803	70.9922	32.1723	56.1431	70.0656	106.692	85.9472	29.992	91.5832	30.2432	54.0434	63.9522	75.9566	49.4139	17.1978	26.1228	35.9282	48.4841	86.9684	47.9063	74.105
FBgn0022959	yps	3L	12121274	12125150	-	protein_coding	247.87	104.124	165.567	182.329	210.113	174.005	209.137	222.061	200.842	121.74	186.73	233.952	209.014	169.793	242.157	200.441	278.694	256.097	265.848	214.127	308.485	181.683	166.382	213.377	195.107	258.631	197.651
FBgn0022960	vimar	2R	6975285	6985712	-	protein_coding	20.8879	15.643	11.9367	21.4038	14.1688	30.8876	41.3652	34.6549	4.68528	42.0591	13.4097	9.76943	68.2595	12.8192	65.7244	8.36513	5.82821	45.2275	24.7914	18.8584	14.5106	52.0102	16.8948	10.7743	36.2368	15.7226	22.3906
FBgn0022981	rpk	3R	4645981	4648884	+	protein_coding	56.5367	105.102	71.3993	67.3823	100.219	75.8443	40.4409	134.582	96.8292	87.591	19.1088	82.0118	94.9156	45.9555	92.1219	130.625	105.702	58.4788	60.9235	91.905	76.8526	98.1369	58.1694	115.472	109.092	59.6191	65.3533
FBgn0022984	qkr58E-3	2R	22409208	22411545	-	protein_coding	48.46	82.8591	50.8416	55.7555	103.329	71.3163	49.6845	37.683	76.5263	54.2138	13.4097	40.3632	48.5788	45.2298	33.6703	97.8077	78.6808	54.4458	53.8026	96.6793	46.4878	51.5395	113.559	64.1771	70.185	132.217	59.1021
FBgn0022985	qkr58E-2	2R	22415560	22419001	+	protein_coding	72.133	35.4412	32.4944	50.9991	64.9692	71.8014	68.634	14.8041	85.8968	31.2549	60.6788	24.9378	34.8771	36.2806	51.1788	76.5731	22.2531	67.9852	63.5609	42.0137	56.4302	26.5935	14.1146	39.3494	71.9015	42.3138	41.3715
FBgn0022986	qkr58E-1	2R	22412556	22415518	-	protein_coding	6.96265	30.5528	13.4841	25.6317	62.8958	31.211	12.71	11.103	38.7317	19.679	2.68194	16.7109	36.3719	7.01425	30.7073	24.4519	12.1862	4.3211	31.9123	36.0459	31.9771	28.0055	24.3798	13.5849	38.144	5.80363	24.2091
FBgn0022987	qkr54B	2R	17469624	17475129	+	protein_coding	18.9384	31.5305	9.28412	38.5797	23.4995	42.6927	12.0167	15.1405	33.1093	16.5921	38.5528	9.51234	18.6842	66.5145	23.4345	11.9042	31.2604	55.8862	42.7256	21.723	19.0788	25.8874	41.0608	46.8446	5.72161	21.1041	48.9866
FBgn0023001	melt	3L	7134516	7143074	+	protein_coding	0	0.488844	0.221051	8.19157	0	0.64686	0	0.336456	0	0.578795	0	1.02836	0.747367	0.241871	0.269362	0	0.529837	9.21834	0	10.9809	0.268715	6.58953	0.213858	0.936891	0.19072	0.105521	4.77363
FBgn0023023	CRMP	3R	5571108	5579189	+	protein_coding	10.5832	1.46653	10.6104	4.7564	5.18372	48.9996	6.93272	22.879	4.99763	17.1709	21.1202	5.14181	19.6807	10.4004	16.9698	1.28694	25.6971	16.7082	7.91214	13.6067	5.10559	4.94215	20.1027	5.62135	6.48449	2.95458	12.1614
FBgn0023076	Clk	3L	7763233	7775603	-	protein_coding	0	1.22211	0.221051	2.11395	13.1321	0.32343	0.462181	0	7.49645	5.40209	7.71057	0.25709	4.98245	0.725612	4.57916	2.25215	5.56329	21.8936	0	0.954857	8.33018	2.58874	5.1326	0.468446	9.34529	0.316562	3.40974
FBgn0023081	gek	2R	24092079	24098636	-	protein_coding	21.7235	24.1978	21.2208	37.7869	21.0804	45.6036	10.3991	8.07494	29.9858	29.1327	2.34669	14.14	29.1473	17.6566	26.1281	6.11298	7.1528	36.0091	22.6815	13.6067	28.7525	20.2393	48.1181	22.4854	77.6231	20.7876	8.06971
FBgn0023094	cyc	3L	19813770	19815938	-	protein_coding	108.339	49.3733	80.2413	108.869	77.0646	70.5077	61.239	96.5628	103.076	92.9931	55.6502	53.4748	49.5753	83.6873	56.2967	37.3214	78.4159	82.677	91.5171	36.2846	94.0504	92.9594	48.3319	75.4198	81.4375	50.2278	125.024
FBgn0023095	caps	3L	13228692	13279642	+	protein_coding	8.91219	26.1532	13.042	12.1552	49.4181	11.32	30.504	12.4489	6.24704	10.2254	48.6101	26.4803	23.4175	17.8984	25.8588	2.89562	32.3201	22.7578	16.088	13.8454	34.3956	12.9437	29.7263	21.0801	40.8141	36.9322	50.9188
FBgn0023097	bon	3R	20593139	20612540	+	protein_coding	1.39253	5.37729	1.54735	9.24855	0.691162	11.4818	4.39072	8.4114	0.937057	2.31518	3.35242	1.02836	20.6772	10.1586	2.1549	5.46951	1.05967	0.288073	0.527476	0.238714	6.44917	2.3534	1.28315	6.08979	3.05152	2.00489	9.66093
FBgn0023130	a6	X	1693615	1695889	-	protein_coding	15.5963	0.488844	2.65261	0	3.11023	0.485145	1.38654	0.672912	2.81117	7.9102	0.335242	1.28545	0.249122	4.1118	0.538724	1.28694	9.80198	6.62568	1.84617	0.238714	1.61229	0.470681	3.63559	1.87378	2.28864	4.53739	1.3639
FBgn0023143	Uba1	2R	9688289	9693328	-	protein_coding	143.988	215.58	167.556	149.562	137.541	202.467	111.386	167.219	265.187	284.574	130.409	271.487	167.908	115.614	233.537	202.372	148.619	233.627	226.024	172.113	273.552	253.697	161.463	134.21	254.039	206.609	226.293
FBgn0023169	AMPKalpha	X	1375536	1378896	+	protein_coding	63.2209	105.59	75.1572	30.3881	70.4985	39.6202	39.7476	134.246	85.5845	34.5348	120.017	91.01	63.5262	78.8499	69.2261	82.3644	50.8643	82.965	89.4072	75.6724	44.8755	70.3667	60.0941	63.9428	77.051	53.4989	29.892
FBgn0023170	RpL39	2R	24061853	24062431	-	protein_coding	3773.76	3041.59	3672.75	3865.89	3760.96	2885.97	3926.69	3781.09	3388.71	3928.09	3058.08	3199.49	3879.83	3695.3	2838	3795.84	2660.05	3227.86	3459.45	4128.32	2780.4	3204.39	5225.62	3193.39	1942.87	3742.18	3381.32
FBgn0023171	rnh1	2R	7931054	7932380	-	protein_coding	35.3703	37.641	39.1259	52.8489	54.2562	50.9402	56.1551	38.6924	35.9205	21.6084	17.7678	52.9606	52.3157	43.053	42.5592	50.5125	77.3562	100.249	18.4617	22.9166	7.79275	37.4191	65.2267	26.233	45.01	54.4486	58.5338
FBgn0023172	RhoGEF2	2R	17027190	17044653	+	protein_coding	27.8506	42.7739	19.6735	28.2741	21.0804	53.0425	32.5838	23.5519	49.0393	44.9531	47.9396	33.1647	27.6526	33.8619	20.4715	16.7303	51.3942	23.3339	18.4617	24.3489	32.7833	40.4785	56.8863	75.8882	42.5306	33.45	65.467
FBgn0023174	Prosbeta2	3L	14999951	15001319	+	protein_coding	196.904	268.62	146.556	169.381	263.333	279.443	235.944	182.696	195.22	266.632	133.426	234.723	178.122	253.481	227.342	157.007	219.882	231.899	153.232	206.488	177.352	159.561	163.815	214.782	190.529	163.029	219.928
FBgn0023175	Prosalpha7	2R	9846636	9847836	-	protein_coding	360.387	240.023	295.766	269.265	373.573	334.103	378.064	195.481	357.956	311.199	379.494	314.164	346.778	259.527	344.514	216.528	263.859	259.266	338.376	336.348	160.692	336.772	205.304	279.428	325.941	246.18	288.237
FBgn0023177	Pp4-19C	X	20421087	20424002	-	protein_coding	119.479	151.053	48.189	68.7035	41.4697	74.3889	65.6298	26.2436	88.708	108.621	29.8365	73.0137	82.4595	71.8356	72.1891	78.5035	73.9122	80.6604	54.5938	54.1881	52.9369	133.673	113.559	111.256	119.772	72.5982	95.1317
FBgn0023178	Pdf	3R	26455462	26456141	-	protein_coding	0	0.733267	0.221051	0	17.6246	1.132	0	17.1592	3.74823	2.50811	18.4383	0	2.49122	1.93497	0	0.321736	8.74231	0	0	6.92271	0	0.470681	2.5663	0	1.33504	0.211041	0.454632
FBgn0023179	amon	3R	26697697	26714159	-	protein_coding	1.39253	0	0	0.264244	0.691162	0.161715	0	7.73848	0	0.964659	0	8.99816	0.249122	11.6098	0	2.25215	0.264918	1.72844	0.791214	0.238714	1.61229	0.470681	3.42173	9.60314	1.14432	5.27603	1.02292
FBgn0023180	Orc6	2R	9845458	9846485	-	protein_coding	6.68414	0.977689	2.87366	8.45582	13.1321	14.0692	2.542	29.9446	2.18647	16.0133	2.68194	16.4538	6.47718	2.17684	16.9698	9.97381	13.7758	5.76146	6.59345	25.5424	10.4799	3.76544	2.35244	13.8191	12.7783	34.9273	6.93313
FBgn0023181	Orc4	2R	24795740	24797414	-	protein_coding	35.6488	10.5102	24.0945	51.2634	4.83814	16.4949	12.71	50.4684	23.4264	20.0649	14.7506	50.3897	48.828	53.2116	22.3571	30.8866	22.5181	28.8073	80.7039	37.4781	25.2592	24.9461	4.49102	50.5921	16.5927	24.5863	7.8424
FBgn0023197	Jon74E	3L	17546739	17549127	-	protein_coding	950.262	21.998	730.793	494.929	445.454	1185.37	177.94	723.044	379.82	423.678	4585.11	1035.3	962.359	969.66	1287.55	371.927	98.8146	42.0587	518.509	79.4919	956.627	1600.78	118.05	980.223	37.5719	553.667	971.094
FBgn0023212	EloB	3R	20578222	20579850	-	protein_coding	86.8939	75.7709	34.7049	57.341	72.2264	64.8477	71.407	106.993	37.1699	65.4039	103.59	68.9002	92.9226	63.612	78.3844	62.4168	105.702	42.6348	49.5828	79.9693	87.8699	53.4222	34.2173	61.6006	52.8295	83.5723	93.4268
FBgn0023213	eIF4G1	4	915297	930715	-	protein_coding	242.857	199.693	170.43	156.961	263.333	176.269	129.411	239.22	187.724	195.633	130.744	192.561	194.066	179.226	187.207	127.086	217.233	224.409	178.023	179.513	207.717	140.969	118.905	137.723	145.71	233.201	137.867
FBgn0023214	edl	2R	18667527	18673536	-	protein_coding	14.4823	2.1998	0.442101	0	19.3525	0.485145	3.69745	22.2061	0.624704	11.19	0.335242	28.2799	0.249122	0.483742	3.50171	0.643472	0.264918	14.6917	0.527476	1.19357	3.22458	2.58874	4.27716	0.468446	2.8608	15.9336	2.27316
FBgn0023215	Mnt	X	3671801	3701672	+	protein_coding	61.2713	61.35	51.7258	62.8901	119.917	56.9237	129.18	51.4777	50.9134	44.7602	129.068	67.6148	53.5613	81.0267	84.8491	94.9121	43.7115	165.066	77.0115	57.7689	84.9141	131.791	59.8803	82.2122	93.2622	61.3075	67.7401
FBgn0023216	Parg	X	3668837	3671502	-	protein_coding	11.9758	19.3094	19.4524	6.07762	6.22046	4.52802	2.07982	2.01873	5.93469	23.7306	1.00573	30.8508	4.73332	20.559	2.69362	1.60868	1.05967	23.9101	13.1869	2.14843	1.61229	43.0673	3.42173	2.81067	21.9328	7.38644	7.50142
FBgn0023388	Dap160	2L	21134439	21142347	-	protein_coding	26.7366	28.8418	9.72622	7.92733	14.86	44.9568	10.6302	37.0101	20.3029	24.8882	7.04008	25.709	27.4035	55.3884	15.3536	8.0434	22.783	13.2514	20.0441	15.7551	33.052	22.3573	30.154	73.546	31.4688	41.5751	30.0057
FBgn0023395	Chd3	3L	19447173	19450238	+	protein_coding	31.7497	59.1502	51.9469	34.616	34.5581	23.6104	23.3402	19.178	54.3493	23.5377	3.35242	16.4538	20.9263	44.988	29.6298	28.6345	30.9955	36.2972	48.7916	48.459	28.7525	29.4175	16.4671	53.8713	41.7677	13.9287	19.3219
FBgn0023407	B4	2L	13500624	13549328	-	protein_coding	59.6003	56.4615	14.5893	34.0875	76.0278	42.0459	20.1049	33.6456	48.7269	50.934	31.848	28.537	26.6561	67.9657	27.4749	50.5125	91.3969	110.332	47.2091	15.9939	23.3782	23.7694	50.8982	80.8069	31.2781	46.9567	70.6952
FBgn0023441	fus	2R	15657318	15676669	-	protein_coding	81.0452	96.0579	56.1468	64.4756	57.3665	50.4551	88.2767	48.1132	74.6522	80.8384	149.518	89.9816	71.9963	62.4027	73.5359	63.7037	62.5208	64.5284	29.8024	49.1751	58.0425	74.1322	57.5278	80.3384	65.9892	34.1887	109.453
FBgn0023458	Rbcn-3A	X	6240745	6255487	-	protein_coding	23.116	78.4595	41.7785	73.4599	49.4181	48.0293	43.4451	23.8884	28.7364	50.1623	50.6215	52.7035	45.8385	64.0958	61.4146	36.6779	64.1103	59.343	18.9891	49.1751	37.6201	72.7201	20.9581	52.9344	65.417	52.6548	53.0783
FBgn0023477	Taldo	2R	23940410	23942114	+	protein_coding	307.471	258.11	389.491	257.11	269.553	359.169	256.511	361.69	421.988	423.292	787.484	297.968	410.055	458.587	423.437	385.118	290.086	389.763	332.31	420.137	395.549	477.27	487.81	464.23	340.817	517.579	383.368
FBgn0023479	teq	3L	9074643	9092131	+	protein_coding	23.3945	20.7759	28.5155	38.8439	24.1907	70.1843	24.4956	35.3279	11.8694	27.5892	68.3894	20.5672	23.4175	29.7501	45.7916	39.5735	46.0958	22.1816	30.5936	30.078	15.5855	21.1806	85.1155	27.4041	33.1853	44.1076	34.6657
FBgn0023506	Es2	X	8461479	8463349	+	protein_coding	2.50655	33.9747	19.6735	4.49215	3.45581	0.485145	12.71	1.68228	25.6129	22.3801	4.0229	3.85636	10.7123	16.931	14.0068	11.2608	5.56329	20.1651	5.27476	6.684	1.88101	3.29476	3.63559	14.756	16.7834	15.3005	6.93313
FBgn0023507	D2hgdh	X	2141489	2144937	+	protein_coding	76.0321	73.3267	94.6096	118.117	126.483	128.563	111.848	103.292	109.011	152.609	316.133	55.0173	97.1577	101.102	123.907	105.208	177.495	61.3596	66.1983	92.1437	148.062	40.2432	149.701	122.03	72.0922	72.3871	31.7106
FBgn0023508	Ocrl	X	1922981	1927524	+	protein_coding	14.4823	17.8428	13.9262	43.8645	14.5144	11.32	40.672	51.8142	40.9181	36.85	30.1718	20.053	27.1543	43.5367	41.7511	29.278	18.0145	5.47339	22.9452	7.87757	30.0961	25.1814	24.3798	51.529	31.8503	27.5409	4.77363
FBgn0023509	mip130	X	1908239	1920318	+	protein_coding	0.278506	2.68864	4.86311	14.2692	12.7865	0.485145	0.462181	0.672912	1.56176	7.52434	6.03436	5.14181	1.49473	1.20935	7.8115	6.75645	1.05967	29.0954	0.263738	0.716143	1.07486	7.29555	1.28315	12.1796	1.14432	7.49196	9.31995
FBgn0023511	Edem1	X	1903704	1908827	-	protein_coding	21.1665	20.5315	24.7577	29.8596	21.0804	24.0955	28.1931	7.73848	23.7388	1.15759	1.67621	32.3934	11.9579	28.057	9.42768	21.5563	12.981	1.44037	3.4286	39.1491	26.0654	13.1791	3.42173	4.45023	11.6339	20.5765	18.5262
FBgn0023512	eIF2Bepsilon	X	1920166	1922874	-	protein_coding	31.1927	7.08824	10.1683	28.5384	6.91162	14.2309	19.4116	9.75722	14.0558	37.2358	5.69911	4.37054	15.4456	30.9595	16.7005	7.72166	17.2197	6.04953	3.95607	36.2846	46.7565	17.8859	20.1027	21.0801	29.1802	10.4465	25.1184
FBgn0023513	CG14803	X	1868870	1872408	+	protein_coding	24.5085	18.8205	26.305	17.9686	26.6097	23.6104	4.15963	28.2623	42.1675	21.2225	2.34669	45.505	36.1227	8.22361	21.549	54.3734	7.1528	29.9596	28.7475	7.16143	7.52403	27.2995	12.1899	37.2414	33.9482	25.3249	41.5988
FBgn0023514	CG14805	X	1877317	1879077	+	protein_coding	5.84863	17.1096	5.52626	28.5384	84.3218	30.5641	42.2896	46.7674	17.8041	18.9073	37.8823	59.902	73.9893	29.7501	38.2494	39.8952	18.0145	56.4623	68.8356	31.749	51.0559	35.0657	39.136	16.1614	52.2573	47.9063	73.0821
FBgn0023515	CG14814	X	1862009	1865835	-	protein_coding	132.847	141.032	81.1255	95.1279	119.225	115.626	137.73	63.5901	109.948	151.837	77.4409	73.0137	118.831	64.0958	125.792	86.2252	96.4303	53.2935	56.44	74.0014	74.9716	95.3128	139.222	83.3833	136.937	72.7037	109.112
FBgn0023516	Pex5	X	1866832	1869061	-	protein_coding	13.9253	3.66633	52.61	50.2064	12.0953	10.6732	5.084	20.8603	28.424	18.1356	93.8678	33.1647	26.1578	36.2806	52.5256	11.5825	1.85443	23.3339	66.1983	16.71	25.7967	62.6005	24.5937	9.36891	38.3348	21.4207	31.8242
FBgn0023517	Pgam5	X	1872400	1873565	-	protein_coding	143.988	135.165	103.673	66.0611	113.351	66.95	157.373	82.0952	83.398	61.3523	17.0973	81.7547	216.238	63.8539	72.7278	208.485	69.4086	92.4714	112.616	120.073	97.0062	90.8413	126.176	126.012	90.4014	187.088	122.978
FBgn0023518	trr	X	1881313	1889950	-	protein_coding	3.34207	26.3976	2.65261	12.948	16.2423	9.37947	42.5207	4.71038	2.49882	6.17382	2.01145	7.71271	5.23157	6.77238	11.5826	24.1302	13.7758	13.8275	3.69233	3.58071	13.1671	22.5927	11.1206	15.4587	14.304	23.8477	5.45558
FBgn0023519	mRpL16	X	1890256	1891482	+	protein_coding	128.948	73.5711	64.1047	55.227	22.4628	119.992	59.3903	45.758	94.6427	118.074	68.3894	81.2405	61.035	86.5897	109.9	46.9734	47.1555	128.192	126.858	63.9754	54.5492	71.7788	96.0223	99.0763	64.6541	93.4912	66.7172
FBgn0023520	CG3857	X	1937700	1940040	-	protein_coding	20.3309	4.88844	0.884202	3.69942	32.8302	11.1583	42.5207	12.1124	2.81117	1.73639	1.67621	32.1363	49.8245	1.45122	30.4379	6.75645	28.3463	3.45688	21.8903	21.0069	25.2592	14.3558	5.56031	10.7743	15.6391	8.86373	13.0707
FBgn0023521	CG3587	X	1940307	1941536	+	protein_coding	73.8041	41.0629	63.6625	33.0305	22.4628	6.4686	16.1764	38.0195	38.7317	69.0696	6.03436	38.5636	71.4981	19.5915	54.6805	4.18257	23.3128	39.466	23.4727	8.59371	36.814	36.7131	33.148	13.1165	12.0154	44.4242	13.4116
FBgn0023522	CG11596	X	1927683	1930517	+	protein_coding	118.922	62.3277	110.746	70.8175	44.2344	97.3524	93.8228	104.638	100.89	97.8164	19.444	62.73	75.7332	112.228	138.991	51.4777	112.061	84.9815	88.3523	103.602	35.7391	103.079	54.9615	109.616	51.113	98.1342	88.9942
FBgn0023525	CG3191	X	2250145	2251993	-	protein_coding	0	4.64402	11.2736	0.792733	2.76465	8.24746	13.1722	11.103	7.8088	0.192932	11.7335	2.5709	0	2.17684	1.34681	2.25215	11.6564	11.2348	5.01102	13.1293	12.0922	16.9445	6.6296	9.13469	0	3.0601	10.7975
FBgn0023526	CG2865	X	2278031	2293411	-	protein_coding	102.212	136.876	85.3255	131.594	116.806	67.9203	148.129	53.16	95.2674	127.335	98.5612	147.313	137.266	96.7483	76.7682	86.5469	151.004	139.139	72.2642	102.647	183.801	93.6654	46.4072	122.499	154.102	84.9441	128.433
FBgn0023527	CG3071	X	2262837	2264825	+	protein_coding	9.4692	12.71	40.0101	13.7407	19.007	21.0229	5.77727	25.5706	7.8088	16.978	3.35242	5.14181	18.435	7.25612	18.586	12.8694	47.4204	19.589	23.7364	3.81943	8.59889	64.2479	22.669	9.36891	20.2163	23.3201	17.8443
FBgn0023528	CG2924	X	2264657	2270761	-	protein_coding	69.6265	113.412	85.1044	138.464	89.1599	104.306	115.545	71.3286	74.3398	79.4879	86.4924	145.256	61.5332	82.7198	83.5023	101.025	53.2486	77.2036	78.3302	141.319	94.0504	72.2495	95.8085	64.6455	95.7415	41.9972	117.409
FBgn0023529	CG2918	X	2271008	2275068	-	protein_coding	82.4378	99.2354	46.6417	45.7143	97.7994	131.151	108.15	114.059	53.7246	45.9178	157.564	82.7831	98.9016	72.8031	110.439	65.9558	163.985	97.0806	96.0007	52.5171	95.6627	64.7186	98.8025	93.6891	41.7677	96.8679	117.068
FBgn0023531	CG32809	X	1673110	1692768	-	protein_coding	19.4954	10.7546	6.63152	16.3831	8.63953	19.7292	1.61764	0.672912	26.2376	8.87486	2.68194	9.51234	18.435	0.967483	2.69362	1.60868	5.03345	3.74495	0.791214	23.6327	20.4224	0.706021	1.06929	2.57645	10.871	5.48707	9.09264
FBgn0023535	arg	X	509435	528028	+	protein_coding	16.7104	24.6866	11.0525	14.2692	17.6246	17.7886	22.4158	47.7767	9.05821	24.1165	26.8194	12.5974	27.9017	20.3171	58.1822	8.36513	78.6808	56.4623	20.3078	57.2914	16.3916	21.416	10.0513	32.557	19.2627	42.7358	54.1012
FBgn0023536	CG3156	X	487878	490725	+	protein_coding	36.7628	19.0649	12.8209	29.3311	14.1688	14.0692	10.6302	20.1873	6.24704	21.2225	3.68766	14.6541	12.7052	10.8842	19.3941	18.3389	27.5515	26.5027	12.6594	3.58071	11.8235	5.88351	23.3105	5.62135	24.0307	46.4291	9.20629
FBgn0023537	CG17896	X	490787	493495	-	protein_coding	154.571	142.498	199.609	129.744	204.93	184.032	165.692	148.041	185.225	185.793	385.193	109.52	259.585	68.9332	151.92	145.425	164.249	127.04	151.386	107.183	161.229	165.444	183.918	170.983	143.803	101.933	177.193
FBgn0023540	CG3630	X	2162196	2172281	+	protein_coding	25.6226	61.1056	21.884	74.5169	57.0209	32.6664	56.3861	8.07494	38.107	27.5892	70.0656	33.4217	43.8455	45.7136	51.9869	30.2432	20.6636	39.7541	29.5387	26.4973	31.4397	40.0078	63.302	71.2037	41.3863	26.9078	79.9015
FBgn0023542	Nmd3	X	2182818	2184668	-	protein_coding	4.17759	36.9078	7.51572	4.7564	2.07349	59.1877	13.8654	33.3091	36.2329	12.1547	1.34097	28.537	54.0595	11.1261	36.9026	8.0434	6.35804	16.4202	33.231	24.1101	16.6604	16.2385	45.3379	18.7378	23.0771	41.8917	1.93219
FBgn0023545	PIG-K	X	2007911	2009364	-	protein_coding	34.2562	19.5538	19.0103	30.6523	7.2572	24.419	44.3694	19.178	9.37057	50.5481	20.1145	17.7392	23.4175	20.0753	32.8622	54.3734	37.8833	16.7082	22.154	12.8906	31.7084	30.1236	34.8589	47.0788	44.6285	13.9287	11.8204
FBgn0023549	Mct1	X	2189188	2205373	+	protein_coding	35.3703	39.8408	15.4735	5.54913	13.8232	12.4521	24.0334	18.8415	31.2352	13.3123	34.8652	26.2232	15.6947	11.1261	17.2392	5.14777	5.03345	24.1981	15.5605	17.4261	1.34358	23.0633	19.6749	6.55824	7.62881	40.6254	15.5711
FBgn0024150	Ac78C	3L	21136447	21171930	-	protein_coding	0.557012	0.244422	0	1.05698	0	0	7.62599	0	0	4.43743	6.70484	0.25709	0.747367	1.45122	8.35023	16.4085	0.264918	0	0.263738	7.16143	1.07486	0	0.641574	0	0.19072	0.527603	1.47755
FBgn0024187	syd	3L	7916650	7936120	-	protein_coding	16.7104	10.0213	6.18941	22.1965	10.3674	41.2373	2.31091	20.1873	9.68292	32.2196	87.8334	55.7886	24.1649	29.7501	27.7443	28.9562	26.7568	10.9468	10.8133	14.3229	7.52403	12.473	9.1959	30.449	28.0359	51.7051	22.0496
FBgn0024188	san	2R	11360706	11361871	+	protein_coding	134.24	320.926	205.798	235.442	198.018	160.26	155.755	245.276	202.717	221.293	235.34	266.86	226.203	255.899	234.884	273.797	224.121	309.102	222.595	231.075	228.945	228.986	259.41	221.106	227.148	306.115	313.128
FBgn0024191	sip1	2L	5721051	5723944	+	protein_coding	1.94954	2.68864	4.42101	45.1858	3.45581	9.21775	1.15545	0.336456	7.1841	8.68193	6.03436	22.881	4.23508	9.9167	15.8924	3.53909	12.4512	30.2477	23.4727	4.05814	0.806146	2.3534	17.3225	1.63956	6.29377	7.49196	26.4823
FBgn0024194	rasp	3L	3162180	3163852	+	protein_coding	33.4207	8.55478	15.2525	17.9686	4.83814	21.0229	6.23945	17.8322	27.487	1.35052	5.69911	6.68435	30.642	15.7216	30.9767	8.68687	29.6709	12.6752	3.69233	27.2134	8.86761	3.05942	11.9761	33.4939	33.1853	14.5618	6.93313
FBgn0024196	robl	2R	17456472	17457129	+	protein_coding	138.696	101.924	103.01	150.883	73.6088	207.965	88.5078	138.62	108.074	109.199	62.6903	194.36	190.329	144.881	82.6942	154.433	98.2847	121.855	122.374	231.075	109.367	155.56	128.743	146.389	42.1492	125.042	144.232
FBgn0024222	IKKbeta	3R	16046347	16049421	-	protein_coding	6.68414	25.1755	28.0734	14.5334	2.76465	13.5841	24.9578	7.06557	7.49645	3.6657	2.68194	31.8792	16.1929	16.6891	9.42768	26.0606	10.8617	1.72844	7.64841	7.87757	0.806146	14.5911	6.41574	6.32402	8.77313	5.80363	20.7994
FBgn0024227	aurB	2L	10856797	10858094	-	protein_coding	46.789	67.2161	41.5575	29.8596	45.6167	72.2866	71.1759	28.2623	20.9276	39.551	22.4612	51.6752	62.2806	69.6588	52.795	7.72166	93.7811	35.433	43.5168	19.5746	30.3648	32.9476	35.0727	69.5642	73.4273	85.1551	69.104
FBgn0024234	gbb	2R	23851562	23853247	+	protein_coding	18.6599	17.8428	26.9682	12.1552	23.4995	17.3035	26.5754	20.1873	54.0369	45.339	67.7189	12.5974	65.5192	42.8111	14.8149	44.0778	21.9882	4.03302	43.7805	8.59371	14.7793	16.2385	60.308	22.0169	7.43809	15.406	14.2072
FBgn0024236	foi	3L	8525244	8534503	+	protein_coding	68.5125	75.5265	116.273	69.232	81.9027	73.742	84.3481	99.5909	135.873	47.2683	36.8766	49.1043	53.063	75.7056	74.6133	39.2518	151.533	81.5247	101.275	22.6779	117.16	71.3081	34.0034	45.9077	57.4068	35.877	67.7401
FBgn0024244	drm	2L	3539247	3548423	+	protein_coding	0.557012	0.733267	13.042	6.07762	2.76465	6.79203	5.31509	9.08431	3.43587	11.7688	38.5528	3.34217	10.214	4.83742	13.7375	23.4867	2.11935	6.62568	5.80224	1.90971	12.3609	8.23691	7.27118	1.87378	1.71648	7.91404	1.47755
FBgn0024245	dnt	2L	19338669	19363227	-	protein_coding	4.4561	19.5538	9.06307	15.8547	21.426	13.5841	18.2562	26.2436	10.9323	0.964659	1.00573	7.71271	18.6842	20.3171	8.35023	1.28694	5.56329	7.20183	13.4506	13.1293	23.3782	7.06021	36.9975	27.8725	3.8144	9.49685	8.52435
FBgn0024248	chico	2L	10242512	10247078	-	protein_coding	6.12713	10.7546	14.8104	8.72006	1.72791	8.40918	20.7982	15.1405	8.43351	10.0325	13.4097	0.514181	6.7263	9.43296	19.1247	6.11298	8.74231	3.74495	8.17588	23.6327	1.34358	17.1798	4.27716	7.26091	9.15457	15.0894	3.97803
FBgn0024273	WASp	3R	28824506	28832024	-	protein_coding	32.0282	36.9078	45.7575	38.3154	17.2791	10.0263	26.5754	5.04684	26.5499	25.2741	24.1374	24.6807	17.4386	3.14432	16.7005	11.5825	12.4512	22.4697	12.9232	30.078	3.76201	20.0039	22.669	14.5218	21.1699	18.6771	20.2311
FBgn0024277	trio	3L	995982	1034875	-	protein_coding	41.2189	47.1735	9.06307	30.1238	63.2413	20.6995	63.55	4.71038	25.6129	53.4421	33.5242	67.8719	57.2981	37.9737	38.5188	22.8432	24.9023	22.4697	10.022	16.9487	68.2537	20.2393	14.3285	35.3676	38.5255	32.2893	57.0563
FBgn0024285	Srp54	2L	9912911	9915044	+	protein_coding	79.6527	100.702	44.8733	88.5218	121.645	76.3295	176.784	49.7955	87.4586	95.5012	67.0484	77.6413	94.6665	116.824	130.102	45.043	141.466	157.576	121.056	81.1629	52.3995	125.672	88.1096	96.4998	80.6746	54.1321	50.5778
FBgn0024291	Sirt1	2L	13165564	13169551	+	protein_coding	30.6357	65.994	34.4839	78.2163	34.2125	65.0094	59.8525	49.459	61.8457	45.5319	71.0713	74.2991	40.1087	34.1038	73.2665	63.7037	55.6329	24.7743	69.0994	47.0267	59.1174	63.3065	43.8409	58.5557	49.3965	85.4717	46.0315
FBgn0024314	Plap	2L	1167172	1170365	-	protein_coding	67.9555	57.6836	52.389	56.284	35.5949	46.2505	44.3694	60.8985	80.8992	37.2358	52.9682	72.2424	38.8631	64.3376	38.5188	48.2604	80.0054	34.8568	30.8574	34.8523	15.0481	41.1845	47.6904	50.1237	70.9479	99.2949	53.4192
FBgn0024315	Picot	2R	16655323	16667675	-	protein_coding	89.4004	80.1705	64.3257	73.4599	47.6902	68.082	94.5161	90.5066	90.2698	44.7602	164.939	103.607	101.891	65.0632	58.721	85.9035	54.5732	93.3357	47.7366	139.17	79.0023	65.1893	73.3533	70.0326	77.6231	68.7994	58.8748
FBgn0024319	Nach	2R	16653205	16655046	-	protein_coding	0	0	4.64206	6.07762	0.345581	0.161715	4.15963	0.336456	9.99527	11.5759	0	2.5709	8.47016	0.725612	0.269362	23.4867	5.82821	0.288073	0.263738	39.6266	0	0	0.427716	0.936891	0.19072	6.12019	5.11461
FBgn0024320	Npc1a	2L	10213812	10221216	-	protein_coding	23.9515	28.5974	31.1681	29.3311	55.293	50.4551	19.1805	21.5332	35.9205	22.7659	37.5471	29.3083	17.9368	22.0102	30.1686	23.165	14.8354	9.21834	42.9893	14.3229	13.1671	32.7123	18.1779	19.4405	36.4276	20.471	27.1642
FBgn0024321	NK7.1	3R	14329413	14372951	-	protein_coding	2.22805	5.86613	1.54735	4.7564	6.56604	15.6864	8.31927	14.8041	3.43587	1.35052	20.4498	6.42726	3.23859	4.35367	2.42426	2.25215	9.53706	5.18531	1.31869	10.026	22.0347	2.3534	3.20787	0.936891	15.8298	9.60237	1.3639
FBgn0024326	Mkk4	3R	8646172	8650796	-	protein_coding	59.8788	42.5295	45.0943	28.0099	105.748	31.8578	43.4451	15.477	24.9882	65.2109	43.2462	49.3613	35.8736	36.5225	60.0678	56.3038	121.333	38.8899	87.5611	35.5684	63.9543	38.1251	34.2173	40.0521	62.7469	41.5751	31.7106
FBgn0024329	Mekk1	3R	18733106	18743594	-	protein_coding	40.6619	51.5731	34.0418	37.7869	14.5144	17.7886	39.5165	3.70101	39.3564	31.4479	15.0859	21.8527	66.2665	53.9372	14.5456	64.3472	65.6998	48.6843	21.6265	29.3619	37.0827	40.2432	49.1874	33.7281	63.1284	25.0084	38.53
FBgn0024330	MED6	3R	9766031	9768984	-	protein_coding	9.4692	13.4432	14.1472	13.7407	32.139	27.4915	12.9411	16.1499	27.487	23.3447	23.1317	42.677	17.6877	9.67483	29.0911	9.97381	19.604	12.9633	27.6925	27.2134	41.1134	16.4738	18.6057	30.9174	34.7111	10.0245	16.2531
FBgn0024352	Hop	2L	295122	297449	+	protein_coding	224.754	466.846	274.766	307.052	201.128	316.476	232.708	253.015	225.831	348.242	158.569	253.748	323.361	215.023	273.133	206.554	276.31	242.846	311.211	321.548	217.928	299.117	227.759	341.263	340.245	269.394	302.103
FBgn0024360	MTPAP	X	1344872	1349357	-	protein_coding	26.4581	17.1096	3.09471	17.1759	18.6614	13.9075	10.8613	9.75722	8.12116	39.1651	14.0802	8.48398	31.8877	10.1586	16.9698	6.75645	19.8689	43.499	22.154	19.5746	3.22458	21.416	0.855433	42.6286	12.969	39.0426	20.5721
FBgn0024362	CG11412	X	1342106	1344770	+	protein_coding	138.974	83.5924	102.125	50.7349	49.4181	124.359	143.045	43.4028	117.757	89.9062	108.618	70.1857	59.5402	84.8967	74.8827	156.042	63.8453	67.121	74.6379	56.814	175.74	148.735	55.1754	128.823	56.0717	88.9539	81.3791
FBgn0024364	CG11417	X	1354014	1356473	+	protein_coding	75.1966	59.8834	39.7891	83.7654	88.1232	105.438	98.4447	9.42076	82.461	54.9855	33.189	23.6523	41.1052	53.4534	87.004	38.6083	34.7043	45.5155	55.1213	53.7107	66.104	96.9602	82.977	41.4574	53.0202	50.8609	81.9474
FBgn0024365	CG12773	X	1349623	1353981	-	protein_coding	69.0695	55.4838	25.6419	59.7192	43.8888	50.4551	25.42	67.2912	24.3635	50.3552	59.6731	65.3009	35.8736	54.4209	54.6805	51.7995	65.1699	71.4421	17.6705	45.117	72.8219	55.0696	39.5638	31.8543	78.9582	15.195	24.3228
FBgn0024366	CG11409	X	1329518	1341587	-	protein_coding	0.557012	0	0.884202	2.90669	0	14.3926	1.84873	8.4114	11.557	0.192932	0.335242	4.11345	1.24561	1.6931	0.269362	2.89562	7.68263	3.74495	11.6045	20.052	31.4397	16.2385	0.427716	0.234223	3.43296	0.316562	17.276
FBgn0024371	E2f2	2L	21154293	21156749	-	protein_coding	89.4004	89.2141	55.7047	104.376	73.9544	153.791	217.687	61.5714	132.75	129.65	30.507	106.95	110.859	128.675	74.0746	80.7557	86.8932	100.537	82.0226	143.467	77.1213	83.3105	73.1395	80.3384	108.138	106.998	82.9703
FBgn0024432	Dlc90F	3R	18299229	18300044	+	protein_coding	84.1088	206.781	108.536	115.21	141.343	114.332	132.415	193.126	152.74	116.531	136.444	88.6962	105.877	117.549	100.472	122.581	109.941	142.02	103.913	93.8147	76.0464	128.496	109.068	121.327	127.21	78.1908	158.666
FBgn0024491	Bin1	3R	16186156	16189564	-	protein_coding	57.3722	29.0862	44.4312	26.9529	31.4479	61.7751	50.3778	68.637	25.3005	36.85	48.9453	88.182	43.3473	66.9982	40.9431	42.1474	18.8092	66.5449	54.3301	33.8974	24.9905	45.656	89.6066	23.1881	23.6493	44.4242	26.8233
FBgn0024509	Sec13	3R	23356278	23358531	+	protein_coding	190.22	176.962	151.199	153.79	133.394	181.121	161.764	94.2076	99.9527	160.326	119.681	175.593	162.677	148.992	160.271	97.8077	121.598	166.794	180.133	100.499	159.886	150.382	109.068	163.956	110.618	123.143	124.228
FBgn0024542	Neos	3L	7241628	7243139	+	protein_coding	10.0262	24.6866	15.9156	28.5384	36.286	51.1019	15.4831	14.4676	5.62234	34.7277	19.7793	6.17017	16.4421	15.2379	30.1686	63.382	29.4059	43.499	9.23083	11.9357	6.44917	26.8288	14.5424	39.1152	40.4327	15.617	12.5024
FBgn0024555	flfl	3R	13683921	13693905	+	protein_coding	58.2078	64.5275	104.778	39.1081	59.4399	57.7322	64.2432	33.6456	49.3516	67.912	67.0484	31.1079	34.8771	57.8071	38.7882	88.1556	59.3417	84.1173	16.8792	53.7107	59.6548	50.8335	55.3893	65.8166	73.618	52.7603	39.7803
FBgn0024558	Dph5	3R	22582028	22583225	-	protein_coding	147.051	171.829	223.703	198.447	191.106	329.899	158.759	243.93	138.06	149.329	65.037	299.767	205.277	231.228	260.743	231.65	193.92	183.503	247.65	333.723	115.816	176.741	136.014	217.359	244.694	194.052	281.417
FBgn0024689	fws	2L	17478442	17481029	-	protein_coding	23.9515	43.2627	62.1152	40.1651	28.3376	15.2012	65.6298	32.6362	44.6664	8.489	57.9969	34.193	49.0771	31.2013	27.4749	25.0954	63.5804	42.0587	41.1431	20.7681	24.9905	10.5903	34.8589	39.8179	33.1853	22.5814	21.8223
FBgn0024698	Cpsf160	2R	14497347	14503488	-	protein_coding	10.3047	11.4878	33.3786	9.77704	23.1539	19.8909	35.3569	24.8977	41.5428	5.98088	44.2519	16.7109	49.3262	26.3639	32.3235	18.9824	3.44394	13.2514	12.9232	11.697	32.2458	58.8351	22.2412	20.6116	7.43809	21.3152	26.4823
FBgn0024728	Slip1	4	663621	669884	+	protein_coding	23.3945	25.4199	20.7787	59.7192	68.0795	25.2275	24.9578	36.3372	60.9087	56.3361	43.9167	29.0512	63.0279	27.8151	27.2056	43.7561	29.4059	10.3706	32.176	74.0014	8.59889	24.0047	10.9068	19.4405	6.67521	51.7051	51.1461
FBgn0024732	Drep1	2R	12044612	12050172	+	protein_coding	30.0786	101.191	45.7575	69.232	70.8441	62.7454	39.0543	141.311	104.638	38.9722	38.2176	57.3311	21.6736	66.2726	67.0712	80.434	55.8978	47.244	77.2753	96.2018	100.768	34.8304	47.9042	68.3931	71.7108	72.8092	49.8958
FBgn0024733	RpL10	3L	23093190	23095471	-	protein_coding	7978.36	7384.73	8325.65	8257.1	7801.15	6280.36	7652.34	6956.56	6629.05	7459.13	5181.84	6593.08	8026.22	7787.51	6310.08	7307.59	5717.73	6903.67	7253.85	8598.01	6171.59	7653.27	9094.96	6674.18	4113.26	7181.84	7815.12
FBgn0024754	Flo1	2R	15566271	15569404	-	protein_coding	24.787	7.57709	49.5153	35.673	52.5283	44.4716	12.2478	20.1873	19.3658	24.1165	47.9396	32.1363	40.8561	19.1078	6.19533	44.0778	23.8427	55.0219	60.6598	48.9364	47.5626	41.4199	52.823	36.3045	15.6391	20.9986	15.7985
FBgn0024804	Dbp80	3L	27279316	27422159	+	protein_coding	16.4319	13.9321	6.85257	21.9323	3.80139	8.40918	26.3443	19.5144	4.37293	10.4183	6.70484	5.65599	12.207	21.7684	30.7073	53.4081	30.7305	10.6587	23.7364	16.4713	5.91174	40.9492	35.7143	12.8823	7.05665	8.96925	16.5941
FBgn0024806	DIP2	3L	250229	257954	-	protein_coding	9.1907	28.8418	27.1892	19.5541	43.5432	3.39601	6.47054	13.4582	4.37293	5.78795	7.71057	6.94144	3.98596	7.01425	13.7375	8.36513	9.27215	10.0826	12.9232	32.7039	10.4799	12.7084	16.6809	5.62135	29.9431	14.6674	4.88729
FBgn0024807	DIP1	X	21624796	21630148	-	protein_coding	54.5872	19.3094	68.5257	22.725	20.0437	19.8909	20.1049	44.7486	43.7293	55.9502	49.2806	11.8262	25.6596	42.5693	26.6669	41.1822	32.3201	58.7669	31.1211	15.5164	88.1386	18.5919	39.7776	51.2948	25.9379	69.5381	39.0983
FBgn0024811	Crk	4	210224	213165	+	protein_coding	89.9574	137.121	128.651	71.6102	63.9325	62.9071	70.9449	130.545	77.4633	61.7382	93.8678	62.9871	89.684	81.0267	86.1959	73.6775	61.9909	90.4549	74.9016	101.692	102.918	93.1948	56.6724	96.4998	59.5047	57.8253	112.862
FBgn0024833	AP-1mu	3R	9557712	9559525	-	protein_coding	41.4974	65.994	34.4839	39.6366	17.6246	32.6664	60.7769	10.7666	26.8623	30.2903	18.7736	29.3083	56.7999	54.1791	36.0945	36.6779	6.62296	44.9394	49.5828	8.83243	8.33018	61.6592	29.7263	36.5388	60.0769	22.5814	46.8271
FBgn0024841	Pcd	3R	29723163	29724226	+	protein_coding	127.556	126.855	227.903	222.494	185.231	148.454	232.246	181.686	237.388	159.555	91.1858	259.661	247.628	202.446	159.193	261.25	120.008	163.625	159.562	208.636	77.39	154.854	177.288	186.676	125.494	283.112	127.865
FBgn0024846	p38b	2L	13780689	13782611	+	protein_coding	1.11402	0.733267	1.3263	1.05698	0.691162	0.32343	0.462181	0	0.937057	0.192932	6.70484	1.79963	1.24561	0.967483	0.808087	1.28694	2.38427	1.72844	0	0.954857	0	0.941361	2.35244	0.468446	0.572161	1.58281	2.27316
FBgn0024887	kin17	3L	20356807	20358331	+	protein_coding	24.23	14.9098	5.96836	37.2584	11.4042	29.7556	8.55036	2.01873	17.1794	20.4508	2.01145	30.5938	64.5227	10.6423	11.3132	7.07819	13.5108	25.3504	43.7805	33.1813	9.13632	10.355	15.8255	3.51334	7.24737	12.2404	29.3238
FBgn0024889	Kap-alpha1	3L	19807232	19810398	+	protein_coding	92.1855	88.9697	45.5364	63.1544	67.3883	101.234	103.298	49.459	76.5263	70.8059	70.4008	64.7868	56.7999	57.0815	41.2124	69.1732	89.8074	70.2898	87.2973	97.1567	61.2671	26.1228	63.5159	65.1139	78.9582	82.8337	54.5558
[truncated: 6,607 more rows]

## Sheet: Dmel_body_OO
				all genes	8102	%	12.4167	1006	total	27		1598
								6	MAX OO	369
								1	MIN OO	31
[truncated: 1,009 more rows]

## Sheet: Dmel_head_TPM_all
	Genename	Chr	Start	End	Strand	Genebiotype	X206_A6	X206_A5	X206_B9	X206_B6	X206_C9	X206_C8	X206_C7	X206_E3	X206_E2	X206_E6	X206_E5	X206_F3	X206_F10	X206_F9	X206_F5	X206_F4	X206_G3	X206_G1	X206_G10	X206_G9	X206_A9	X206_G8	X206_G6	X206_G5	X206_H1	X206_H10	X206_H8
[truncated: 8,200 more rows]

[truncated: 9 more sheets: Dmel_head_OO, Dsim4_fly_TPM_all, Dsim4_fly_OO, Dsim9_fly_TPM_all, Dsim9_fly_OO, Dsim27_fly_TPM_all, Dsim27_fly_OO, Dsim28_fly_TPM_all, Dsim28_fly_OO]
