# Supplementary material for: Patterns of extreme outlier gene expression suggest an edge of chaos effect in transcriptomic networks
Source: Genome Biol. 2025 Sep 9;26:272. doi: 10.1186/s13059-025-03709-0 (PMC12418659; doi:10.1186/s13059-025-03709-0)
Supplement: Supplementary file 9 — Additional file 9: Table S9. Analysis details for the distribution of outlier genes among tissues and species (Excel file with ten tabs). Table S9A: lists of outlier genes occurring in more than one mouse organ in DOM. Table S9B: OO patterns of mouse genes that are expressed in more than one tissue. Table S9C: lists of brain outlier genes occurring in more than one mouse taxon. Table S9D: lists of heart outlier genes occurring in more than one mouse taxon. Table S9E: lists of kidney outlier genes occurring in more than one mouse taxon. Table S9F: lists of liver outlier genes occurring in more than one mouse taxon. Table S9G: lists of mammary outlier genes occurring in more than one mouse taxon. Table S9H: lists of outlier genes occurring in more than one human organ. Table S9I: OO patterns of human genes that are expressed in more than one tissue. Table S9J: lists of mouse and human orthologous genes that show OO patterns in the data. [file 13059_2025_3709_MOESM9_ESM.xlsx]

## Sheet: Legend
Table S9
Analysis details for the distribution of outlier genes among tissues and species
Table S9A: lists of outlier genes occurring in more than one mouse organ in DOM
Table S9B: OO patterns of mouse genes that are expressed in more than one tissue
Table S9C: lists of brain outlier genes occurring in more than one mouse taxon
Table S9D: lists of heart outlier genes occurring in more than one mouse taxon
Table S9E: lists of kidney outlier genes occurring in more than one mouse taxon
Table S9F: lists of liver outlier genes occurring in more than one mouse taxon
Table S9G: lists of mammary outlier genes occurring in more than one mouse taxon
Table S9H: lists of outlier genes occurring in more than one human organ
Table S9I: OO patterns of human genes that are expressed in more than one tissue
Table S9J: lists auf mouse and human orthologous genes that show OO patterns in the data

## Sheet: Table S9A DOM all organs
lists of outlier genes occuring in more than one mouse organ in DOM							full lists and assignments
	in 2 organs	in 3 organs	in 4 organs	in 5 organs
N DOM all	3063	3063	3063	3063
N genes in other organs	565	125	27	5									assignment with respect to "all DOM "
percent	18.446	4.08097	0.881489	0.163239
													in 2 organs	in 3 organs	in 4 organs	in 5 organs
	sublist	sublist	sublist	sublist			all DOM	all brain	all heart	all kidney	all liver	all mammary
	Gstm3	Gstm3	Gstm3	Gstm3			Zranb3	Zranb3	Ncf2	Mybl1	Mogat1	Dsel	1	1	0	0
	Slc15a1	Slc15a1	Slc15a1	Slc15a1			Aox2	Aox2	Ap1s3	Scg2	Smg7	Mybl1	0	0	0	0
	Adam2	Adam2	Adam2	Adam2			Fmo6	Fmo6	Dock10	Rgs16	Col5a2	Mettl21c	1	0	0	0
	Calcoco2	Calcoco2	Calcoco2	Calcoco2			Rnpepl1	Rnpepl1	Ccl20	Dock10	Serpine2	Niban1	0	0	0	0
	Iigp1	Iigp1	Iigp1	Iigp1			Farp2	Farp2	Tfcp2l1	Stat1	Tfcp2l1	Mettl21e	0	0	0	0
M inheritance	Derl3	Derl3	Irgm2				Mpz	Mpz	Stat1	Rpl7	Stat1	Acsl3	0	0	0	0
M inheritance	Tnfrsf14	Stat1	Fkbp5				Serpinb11	Serpinb11	Rdh10	Stk17b	Trp53bp2	Col3a1	1	0	0	0
M inheritance	Nuggc	Atf3	Cdca7				Lhx9	Lhx9	Nemp2	Zranb3	Ncl	Tcf24	0	0	0	0
M inheritance	Cacna2d1	Cd44	Slc25a31				Pla2g4a	Pla2g4a	Ccdc121	Cxcr4	C130074G19Rik	Col5a2	1	1	0	0
	Zranb3	Gbp4	Gm17651				Rd3	Rd3	Lbr	Fcmr	Pigr	Nmnat2	0	0	0	0
	Fmo6	Zranb3	Jchain				Bpifb6	Bpifb6	A630001G21Rik	Ctse	Mapkapk2	Tmeff2	1	0	0	0
	Serpinb11	Pla2g4a	Retsat				Bpifb3	Bpifb3	Stk17b	Inpp5d	Inpp5d	Sulf1	1	0	0	0
	Pla2g4a	Cdca7	Gulo				Bpifb4	Bpifb4	Pgap1	Atf3	Tmem237	En1	0	0	0	0
	Bpifb6	Slc25a31	Gm12185				Bpifa6	Bpifa6	Ankrd44	Cd28	Mpp4	1700019D03Rik	0	0	0	0
	Bpifb3	Gm17651	Igtp				Bpifa1	Bpifa1	Efhc1	Ctla4	Atf3	Mstn	1	0	0	0
	Bpifa1	Jchain	H2-Eb1				Cdca7	Cdca7	Brinp2	Icos	Arl4c	A630001G21Rik	1	1	1	0
	Cdca7	Retsat	Fcgr4				Gcnt7	Gcnt7	Cd55	Traf3ip3	Ackr3	Jph1	0	0	0	0
	Gm10959	Pon1	Slc11a1				Stom	Stom	Dusp10	Sell	Ren1	Pi15	0	0	0	0
	Slc25a31	Cyp2f2	Ciart				Cnga2	Cnga2	Yod1	Lax1	G0s2	Enah	0	0	0	0
	Gm17651	Akip1	Cxcl10				Gab3	Gab3	AA986860	Cr2	Lax1	Angptl1	0	0	0	0
	Gm17662	Gulo	Dppa3				Obp1a	Obp1a	Aox3	Btg2	Btg2	Zranb3	0	0	0	0
	Aqp3	Itga11	Siglece				Amelx	Amelx	Pigr	Eef1b2	Ilkap	Rftn2	0	0	0	0
	Sult1d1	Gm12185	Pbk				Gm10959	Gm10959	Fcmr	Cd247	Traf3ip1	Efhd1	1	0	0	0
	Jchain	Cbr2	Gzmb				Slc25a31	Slc25a31	Rassf5	Zap70	Cops9	Sgo2a	1	1	1	0
	Cldn3	Ccl8	Nefh				Stoml3	Stoml3	Ikbke	Akr1cl	Ing5	Il10	0	0	0	0
	Retsat	Igtp	Ifi27l2a				Gm17651	Gm17651	Ctse	Cps1	Eif5b	Col9a1	1	1	1	0
	Reg3g	Irgm2	Fpr2				Gm21954	Gm21954	Inpp5d	Fcrla	Fcgr4	Snorc	0	0	0	0
	Pon1	Ccl5					Chil6	Chil6	Vash2	Fcgr4	Fcgr3	Tgfb2	0	0	0	0
	Cyp2f2	H2-K1					Gstm3	Gstm3	Atf3	Fcgr3	Sdhc	Rab7b	1	1	1	1
	Akip1	H2-Eb1					Kcnmb3	Kcnmb3	Myoc	Apoa2	Gin1	Vash2	0	0	0	0
	Calcb	Polr1h					Gm17662	Gm17662	Fam117b	Kif21b	Tbc1d8	Cdk18	1	0	0	0
	Cdcp3	Inpp5d					Cyp4b1	Cyp4b1	Nek2	Ptprc	Pam	Prrx1	0	0	0	0
	Tph1	Lax1					Mup4	Mup4	Arl4c	Serpinb8	Fcer1g	Ackr3	0	0	0	0
	Tbata	Fcgr4					Cga	Cga	Fmo6	Ly9	Ptprc	Ren1	0	0	0	0
	Gulo	Fcer1g					Aqp3	Aqp3	Fmo3	Slamf7	Smarcal1	Cd34	1	0	0	0
	Kcnj5	Ptprc					Gm12394	Gm12394	Mettl11b	Cd48	Rpl37a	Gpr161	0	0	0	0
	Itga11	Slc11a1					Aldob	Aldob	Iqca	Ecrg4	Aamp	Klhl30	0	0	0	0
	Krt23	Ifi209					Cd36	Cd36	Cd28	Rpl37a	Slamf9	Chil1	0	0	0	0
	Gm12185	Arhgap30					Sult1d1	Sult1d1	Traf3ip3	Cfhr2	Rgs2	Gpr1	1	0	0	0
	Cbr2	Zfp970					Ambn	Ambn	Mlph	Slc11a1	Slc11a1	Mybph	0	0	0	0
	Ccl8	Samhd1					Jchain	Jchain	Sell	Pla2g4a	Pla2g4a	Adcy10	1	1	1	0
	Igtp	Itga4					Coq5	Coq5	Selp	Aim2	Ifi209	Myog	0	0	0	0
	Irgm2	Slpi					Cldn3	Cldn3	F5	Ifi209	Ifi211	Dusp27	1	0	0	0
	Sec14l3	Gm20721					Map11	Map11	Neurl3	Prkag3	Rnf25	Shisa4	0	0	0	0
	Vmo1	Tlr13					Kif19b	Kif19b	Lax1	Cd84	Marco	Ildr2	0	0	0	0
	Col1a1	Arhgap4					Retsat	Retsat	Arid5a	Slamf6	Ufc1	Nav1	1	1	1	0
	Ccl5	Elf4					Reg3g	Reg3g	Cr2	Arhgap30	Arhgap30	Lmx1a	1	0	0	0
	Slc30a5	Was					Ano2	Ano2	Fmod	Atp5e	Susd4	Ddr2	0	0	0	0
	Gm17617	Tlr8					Nat8f2	Nat8f2	Chil1	Stkld1	Retreg2	Uap1	0	0	0	0
	Ncapg2	Cybb					Creb3l2	Creb3l2	Cd247	Zfp970	Atp5e	Myl1	0	0	0	0
	Agr2	Il2rg					B4galnt3	B4galnt3	Zap70	Dbh	Rtf1	Olfml2b	0	0	0	0
	Lypd2	Ciart					Pon1	Pon1	Ptpn7	Rps21	Stkld1	Fcgr4	1	1	0	0
	Mb	Cd5l					Cnga4	Cnga4	Elf3	Slc17a9	Rexo4	Fcgr3	0	0	0	0
	Krt8	Gbp5					Cyp2g1	Cyp2g1	Crocc2	Dhrs9	Zfp970	Pam	0	0	0	0
	Krt18	Cd53					Cyp2f2	Cyp2f2	Ccdc190	Romo1	Bcl2l1	Cacna1s	1	1	0	0
	Epcam	Lck					Akip1	Akip1	Fcrla	Rapgef4	Hck	Fcer1g	1	1	0	0
	H2-K1	Laptm5					Ascl3	Ascl3	Fcgr4	Cdca7	Ogfr	Adamts4	0	0	0	0
	Atp6v0c	Akna					Gfy	Gfy	Cfap126	Gm11084	Optn	Il1r2	0	0	0	0
	H2-Ab1	Themis2					Calcb	Calcb	Apoa2	Frmd5	Psmc3	Il1r1	1	0	0	0
	H2-Eb1	Cd52					Omp	Omp	Fcer1g	Wipf1	Chrna4	Il1rl2	0	0	0	0
	Vars2	Cd72					Kirrel2	Kirrel2	Kif21b	Endog	Itih5	Il1rl1	0	0	0	0
	Glo1	Selplg					Cdcp3	Cdcp3	Bcl2	Samhd1	Ppig	Serpinb11	1	0	0	0
	Ppp1r11	Cxcl9					Tph1	Tph1	Ptprc	Nnat	Slc27a4	Fn1	1	0	0	0
	Polr1h	Cxcl10					Acsm4	Acsm4	Il18rap	Slc24a5	E2f1	Fhl2	0	0	0	0
	Cd74	Lat2					Scnn1g	Scnn1g	Itln1	Adig	Pfkfb3	Cfh	0	0	0	0
	Dock10	Dppa3					Scgb1c1	Scgb1c1	Cd244a	Psd4	Rbm17	Casq1	0	0	0	0
	Tfcp2l1	Cd4					Muc2	Muc2	Fn1	Rims4	Eif6	Atp1a4	0	0	0	0
	Stat1	Siglece					Tbata	Tbata	Serpinb2	Itga4	Cep250	Rgs2	1	0	0	0
	A630001G21Rik	Hif3a					Gm17720	Gm17720	Ly9	Slpi	Gm11084	Rgs13	0	0	0	0
	Stk17b	Itgal					Ces1d	Ces1d	Cd48	Dusp2	Pacsin3	Slc11a1	0	0	0	0
	Pigr	Mki67					Cngb1	Cngb1	Ecrg4	Cd44	Prpf6	Vsig8	0	0	0	0
	Fcmr	Irf7					Slc15a1	Slc15a1	Cfhr2	Rassf2	Shf	Cadm3	1	1	1	1
	Ctse	Cdk1					Gulo	Gulo	Cxcr2	Chgb	Samhd1	Ifi207	1	1	1	0
	Inpp5d	Itgb2					Adam2	Adam2	Arpc2	Zbp1	Sh3glb2	Ifi211	1	1	1	1
	Vash2	Aldh1l2					Olfr1507	Olfr1507	Catip	Ndufa8	Ptpa	Plcd4	0	0	0	0
	Atf3	F10					Ang5	Ang5	Rgs18	Lcn4	Usp20	Ifi202b	0	0	0	0
	Arl4c	Zfp868					Kcnj5	Kcnj5	Slc11a1	Bub1b	Rims4	Ifi205	1	0	0	0
	Cd28	Pbk					Cyp1a2	Cyp1a2	Ptgs2	Cst8	Itga4	Hmcn1	0	0	0	0
	Traf3ip3	Gzmb					BC049352	BC049352	Ifi209	Psmb7	Tmem127	Cyp27a1	0	0	0	0
	Sell	Il10ra					Itga11	Itga11	Ifi208	Nr5a1	Pltp	Prkag3	1	1	0	0
	Lax1	AB124611					Krt23	Krt23	Ifi205	Chac1	Cd44	Des	1	0	0	0
	Cr2	Apoa1					Gm12185	Gm12185	Prg4	Lypd6	Stk35	Steap3	1	1	1	0
	Chil1	Ccr2					Cbr2	Cbr2	Kmo	Upp2	Nat10	Rspo4	1	1	0	0
	Cd247	Top2a					Ccl8	Ccl8	Marco	Dock11	Mrps26	Angpt4	1	1	0	0
	Zap70	Irgm1					Igtp	Igtp	Cd84	Alas2	Ddrgk1	Fam171a1	1	1	1	0
	Fcrla	Slfn2					Irgm2	Irgm2	Gm10521	P2ry10	Itpa	Stkld1	1	1	1	0
	Fcgr4	Acap1					Gh	Gh	Slamf6	Gpr174	Arfgef2	Fap	0	0	0	0
	Apoa2	Nefh					Sec14l3	Sec14l3	Arhgap30	Srpk3	Siglec1	Gm17416	1	0	0	0
	Fcer1g	Myo1g					Vmo1	Vmo1	Cfap65	Nap1l3	Clic3	Grb14	1	0	0	0
	Kif21b	Ikzf1					Gm11992	Gm11992	Traf5	Arhgap4	Spef1	Mylk2	0	0	0	0
	Ptprc	Plek					Col1a1	Col1a1	Srxn1	Sash3	Lcn12	Col5a1	1	0	0	0
	Fn1	Irf4					Calcoco2	Calcoco2	Slc2a6	Tmem35a	Zbtb34	Gbgt1	1	1	1	1
	Ly9	Hk3					Ttll6	Ttll6	Zfp970	Elf4	Zbtb43	Ehd4	0	0	0	0
	Cd48	Gzma					Hoxb4	Hoxb4	Dclre1c	Btk	Atp9a	Pla2g4e	0	0	0	0
	Ecrg4	Ifi27l2a					Ccl5	Ccl5	Fam107b	Cd40lg	Aven	Cel	1	1	0	0
	Cfhr2	Nckap1l					Gpx6	Gpx6	Tyro3	Was	Tnks1bp1	Xirp2	0	0	0	0
	Slc11a1	Fyb					Gm10037	Gm10037	Cdh26	Cybb	Rtf2	Spc25	0	0	0	0
	Ifi209	Otulinl					Slc30a5	Slc30a5	Tpx2	Tlr7	Zbp1	Dhrs9	1	0	0	0
	Ifi205	Ncf4					Prl	Prl	Cdh4	Il2rg	Tmem250-ps	Bpifb6	0	0	0	0
	Marco	Il2rb					Gm17617	Gm17617	Ptprj	Cxcr3	Vapb	Bpifb3	1	0	0	0
	Cd84	Ciita					Ncapg2	Ncapg2	Fnbp4	Rps4x	Jag1	Klhl41	1	0	0	0
	Slamf6	Pot1b					Agr2	Agr2	Hck	Vcam1	Kat14	Cercam	1	0	0	0
	Arhgap30	Tap1					Prima1	Prima1	1700007K13Rik	Trim59	Gm20721	Capn3	0	0	0	0
	Zfp970	Psmb8					Pomc	Pomc	Slc17a9	Psmb4	Nelfcd	Zfp106	0	0	0	0
	Hck	Dennd1c					Adcy3	Adcy3	Usp6nl	Fgb	Ndufaf1	Procr	0	0	0	0
	Slc17a9	Fpr2					Lypd2	Lypd2	Spaca9	1810037I17Rik	Ndufs3	Map1a	1	0	0	0
	Spc25	Fkbp5					Mb	Mb	Spc25	Tmem154	Raly	Mrc1	1	0	0	0
	Cep250	Myo1f					Krt8	Krt8	Spi1	Ctss	Tlr13	Cdca7	1	0	0	0
	Samhd1	Ubd					Krt18	Krt18	Bpifa1	Hormad1	Upf3b	Duox2	1	0	0	0
	Nnat	F830016B08Rik					Gm10337	Gm10337	Bpifb1	Mrps21	Arhgap4	Duoxa1	0	0	0	0
	Psd4	Egr1					Gramd1c	Gramd1c	Necab3	Ciart	Hsd17b10	Duox1	0	0	0	0
	Slc27a2	Cd274					Dnaja3	Dnaja3	Erich2	Fcrl1	Elf4	Mdk	0	0	0	0
	Ada	Ms4a6b					AU021092	AU021092	Il2ra	Mgarp	Bex4	Nfe2l2	0	0	0	0
	Itga4	Unc93b1					Fetub	Fetub	Cep250	Mgst2	Fam50a	Tgm2	0	0	0	0
	Slpi	Ptprcap					Rtp1	Rtp1	Ckmt1	Gm17651	Serpina7	Creb3l1	0	0	0	0
	Dusp2	Ccdc88b					Rtp2	Rtp2	Madd	Hsd3b1	Glod5	Fbn1	0	0	0	0
	Cd44	Fermt3					Epcam	Epcam	Cdca7	Tent5c	Was	Fam83d	1	0	0	0
	Gm20721	Fcgr3					H2-K1	H2-K1	Otud1	Cd2	Fthl17a	Mafb	1	1	0	0
	Bub1b	Stkld1					Cldn9	Cldn9	Rgs19	Igsf3	Tlr8	Il1rn	0	0	0	0
	Dock11	Gbp2b					Atp6v0c	Atp6v0c	Sla2	Bank1	Cybb	Slc27a2	1	0	0	0
	Tlr13	C1qb					Sult1c1	Sult1c1	Apbb1ip	Dapp1	Foxo4	Hmcn2	0	0	0	0
	P2ry10	Fgl2					H2-Ab1	H2-Ab1	Samhd1	Adh7	Il2rg	Ttn	1	0	0	0
	Gpr174	Clec12a					H2-Aa	H2-Aa	Nnat	Cyp7b1	Uxt	Jph2	0	0	0	0
	Arhgap4	Selenom					H2-Eb1	H2-Eb1	Snhg11	Gpr171	Cxcr3	Alx4	1	1	1	0
	Sash3	Ms4a6d					H2-D1	H2-D1	Il1f9	Gbp5	Rhox5	Aif1l	0	0	0	0
	Elf4						H2-Q4	H2-Q4	Psd4	Gbp2b	Ifi44	Ada	0	0	0	0
	Btk						Vars2	Vars2	Slc27a2	Gbp2	Ifi44l	Ccn5	1	0	0	0
	Was						Mslnl	Mslnl	Hdc	Cd53	Gipc2	Plpp7	0	0	0	0
	Tlr8						Srd5a2	Srd5a2	Lamc3	Uox	Vcam1	Slpi	0	0	0	0
	Cybb						Galm	Galm	Ada	Gstm3	Psmb4	Itpripl1	0	0	0	0
	Il2rg						Glo1	Glo1	Stk4	Psma5	Psmd4	Matn4	1	0	0	0
	Ifi44						Umodl1	Umodl1	Itga4	Ilf2	Asic5	Ube2c	0	0	0	0
	Trim59						Ppp1r11	Ppp1r11	Slpi	Gm17662	Scnm1	Kcnip3	1	0	0	0
	Ccna2						Polr1h	Polr1h	Ncaph	Lck	Ccna2	Tnnc2	1	1	0	0
	Hormad1						Iigp1	Iigp1	Dusp2	Orm1	Gm10959	Pamr1	1	1	1	1
	Ciart						Cd74	Cd74	Rag2	Laptm5	Gatb	Prom2	1	0	0	0
	Cd5l						Pcdhb1	Pcdhb1	Rag1	Akna	Ctss	Pltp	0	0	0	0
	Fcrl1						Carns1	Carns1	Wfdc2	Pik3cd	Slc25a31	Fam171b	0	0	0	0
	Vtcn1						Ncf2		Prr5l	Tnfsf8	Ciart	Fbln7	0	0	0	0
	Cd2						Ap1s3		Arrdc1	Ptafr	Cd5l	Entpd8	0	0	0	0
	Bank1						Dock10		Bub1	Themis2	Fcgr1	Cpxm1	1	0	0	0
	Adh7						Ccl20		Mmp9	Cd52	Txnip	Slc25a25	0	0	0	0
	Gm5150						Tfcp2l1		Cd40	Uqcrh	Foxo1	Ak1	1	0	0	0
	Gpr171						Stat1		Cd44	Tnfrsf14	Hdgf	Rcn1	1	1	0	0
	P2ry12						Rdh10		Ckap2l	Rpl11	Mrpl24	Ptgis	0	0	0	0
	Gbp5						Nemp2		Il1b	Plk3	Fabp12	Fibin	0	0	0	0
	Gbp7						Ccdc121		Ehf	C1qb	Metap1	Mvb12b	0	0	0	0
	Muc1						Lbr		Lcn2	C1qc	P2ry13	Serping1	0	0	0	0
	Ptx3						A630001G21Rik		Lrrc26	C1qa	1700064H15Rik	Smtnl1	1	0	0	0
	Ccn1						Stk17b		Eya2	Jun	Msto1	Ism1	1	0	0	0
	Cd53						Pgap1		Avp	Isg15	Dap3	Bfsp1	0	0	0	0
	S100a14						Ankrd44		Gm11060	Pla2g2d	Gbp5	Rrbp1	0	0	0	0
	S100a9						Efhc1		Prex1	Ybx1	Gbp7	Spred1	0	0	0	0
	Lck						Brinp2		Ube2l6	Tnfrsf1b	Gbp3	Gm20721	0	0	0	0
	Laptm5						Cd55		Lpcat4	Rps20	Gbp2b	Thbs1	0	0	0	0
	Orm2						Dusp10		Aurka	Car8	Gbp2	Ptgs1	0	0	0	0
	Akna						Yod1		Fads2b	Cfap206	Muc1	Thbd	0	0	0	0
	Pik3cd						AA986860		Cass4	Trp53inp1	Znhit6	Ccdc9b	0	0	0	0
	Themis2						Aox3		Traf1	Rpp25l	Ccn1	Olfml2a	0	0	0	0
	Fgr						Pigr		Spo11	Ccl19	Cd53	Lypd6	1	0	0	0
	Cd52						Fcmr		Pck1	Cd72	Pbxip1	Tnfaip6	1	0	0	0
	Stmn1						Rassf5		Cntrl	Pax5	Gstm3	Neb	0	0	0	0
	Hacd4						Ikbke		Ccdc187	Nr4a3	Tpm3	Dpp4	0	0	0	0
	Cdc20						Ctse		Card9	Pttg1ip2	Mfn1	Fgf16	1	0	0	0
	Padi4						Inpp5d		Scg5	Bhlha15	S100a13	Il13ra1	1	1	0	0
	Padi2						Vash2		Arhgap11a	Gbp4	Sprr1a	Tlr13	1	0	0	0
	Csf3r						Atf3		Gm20721	Cyp3a16	Lck	Bgn	1	1	0	0
	Cfap206						Myoc		Rasgrp1	Nat8l	Ccdc28b	Cysltr1	0	0	0	0
	Trp53inp1						Fam117b		Tubb1	Rpl21	Dffa	Rtl3	0	0	0	0
	Dnai1						Nek2		Bub1b	Atp5k	Zcchc17	Dusp9	0	0	0	0
	Cd72						Arl4c		Plcb2	Galnt9	Alad	Itm2a	1	0	0	0
	Pax5						Fmo3		Cst9	Cacna2d1	Czib	Maged2	0	0	0	0
	Gbp4						Mettl11b		Cstdc2	Cryba4	Laptm5	Prr32	0	0	0	0
	Cpz						Iqca		Knstrn	Scarb1	Orm2	Smarca1	0	0	0	0
	Alox5ap						Cd28		Nek6	Fgl2	Akna	Xpnpep2	1	0	0	0
	Selplg						Traf3ip3		Spint1	Selplg	Tmem200b	Zdhhc9	1	0	0	0
	Dck						Mlph		Nusap1	Ugt2b36	Park7	Smpx	0	0	0	0
	Alb						Sell		Lypd6b	Tomm7	Thap3	Armcx4	1	0	0	0
	Cxcl1						Selp		Cytip	Jchain	Themis2	Clcn5	0	0	0	0
	Cxcl9						F5		Dock11	Dck	Fgr	Gpc3	0	0	0	0
	Cxcl10						Neurl3		Tlr13	Cox6a1	Nudc	Tceal5	0	0	0	0
	Iqcd						Lax1		P2ry10	Alb	Gpatch3	Tceal7	1	1	0	0
	Hvcn1						Arid5a		P2ry10b	Hspb8	Lrrc47	Rnf128	0	0	0	0
	Lat2						Cr2		Gpr174	Cxcl9	Dhdds	Praf2	1	0	0	0
	Pilra						Fmod		Sh2d1a	Cxcl10	Cd52	Magea9	0	0	0	0
	Lfng						Chil1		Arhgap4	Ccni	Prxl2b	Chrdl1	1	0	0	0
	Card11						Cd247		Sytl4	Kcnk3	Stmn1	Vegfd	1	0	0	0
	Plac8						Zap70		Sash3	Cxcl13	Syf2	Asb11	1	0	0	0
	Ncf1						Ptpn7		Xkrx	Hvcn1	Urod	Tlr8	0	0	0	0
	Dppa3						Elf3		Elf4	Fosl2	Cdk11b	Vsig4	0	0	0	0
	Clec4d						Crocc2		Sat1	Lat2	Btbd19	Eda2r	0	0	0	0
	Ptpn6						Ccdc190		Btk	Card11	C1qb	Stard8	0	0	0	0
	Cdca3						Fcrla		S100g	Hpse	C1qc	Timp1	1	0	0	0
	Lrmp						Fcgr4		Car5b	Ncf1	Jun	Phka1	1	1	1	0
	Cd4						Cfap126		Was	Slco1b2	Cdc20	Usp13	0	0	0	0
	Gimap7						Apoa2		Porcn	Aicda	Isg15	Ppm1l	1	0	0	0
	Gimap3						Fcer1g		Tlr8	Dppa3	Noc2l	Nexn	1	1	0	0
	Cd27						Kif21b		Cybb	Clec4a1	Camk2n1	Ccdc144b	1	0	0	0
	Rep15						Bcl2		Il2rg	Clec4a3	Slc66a1	Npy2r	0	0	0	0
	Wnt2						Ptprc		Slc6a14	Ptpn6	Akr7a5	Fgb	1	1	0	0
	Klrb1c						Il18rap		Nono	Lrmp	Ppie	Sfrp2	0	0	0	0
	BC035044						Itln1		1110032F04Rik	Cd4	Tmem82	Synpo2	0	0	0	0
	Cyp26b1						Cd244a		Ifi44	Lag3	AAdacl4fm3	Ctsk	0	0	0	0
	Cidec						Fn1		Trim59	Rarres2	Csf3r	Fat4	1	0	0	0
	Arhgap25						Serpinb2		Cgn	Retsat	Tlr12	Slc25a31	0	0	0	0
	Tbxas1						Ly9		Frrs1	Gimap7	Ak2	Adamtsl4	1	0	0	0
	Vstm2b						Cd48		Sox2	Tapbpl	Rps20	Ecm1	1	0	0	0
	Lat						Ecrg4		Tnfaip8l2	Cd27	Bag1	Ciart	1	0	0	0
	Cd19						Cfhr2		Ccna2	Rep15	Dnai1	Car14	1	0	0	0
	Siglecg						Cxcr2		Bcar3	Clec2h	Atp6v0d2	Kirrel	0	0	0	0
	Atp2a1						Arpc2		Fgg	BC035044	Cd72	Cd5l	0	0	0	0
	Siglece						Catip		Fga	Clec12a	Ccdc107	Hjv	0	0	0	0
	Il16						Rgs18		Cdc42se1	Il5ra	Tpm2	Mcub	0	0	0	0
	Klk11						Slc11a1		Erich3	Oxtr	Creb3	Mgarp	1	1	1	0
	Coro1a						Ptgs2		Slc25a31	Arhgap25	Tmem8b	Ostc	0	0	0	0
	Spib						Ifi209		Hormad1	Akr1b7	Zcchc7	Lhfp	1	1	0	0
	Sertad1						Ifi208		Ciart	Depp1	Aldh1b1	Dkk2	0	0	0	0
	AI467606						Ifi205		Dclk2	Ret	Anp32b	Gm17651	1	0	0	0
	Spn						Prg4		Cd5l	Tmem213	Anapc7	Iqgap3	0	0	0	0
	Hif3a						Kmo		Fcrl1	Atp6v1e1	Daglb	Pde4dip	0	0	0	0
	Septin1						Marco		Lrrc71	Mthfd2	Depdc5	Postn	1	0	0	0
	Il4i1						Cd84		Sh2d2a	Vamp8	Gbp8	Hsd3b1	1	0	0	0
	Itgal						Gm10521		Lef1	Peg10	Gbp4	Bdh2	0	0	0	0
	Fosb						Slamf6		Gm17651	Pon1	Atp5j2	Vtcn1	1	0	0	0
	Map4k1						Arhgap30		Npnt	Sem1	Psmd9	Pkia	1	1	0	0
	Apoc1						Cfap65		Tmem79	Gsg1l	Chic2	Ptgfrn	0	0	0	0
	Itgax						Traf5		Cenpe	Lat	Atp5k	Igsf3	0	0	0	0
	Ncr1						Srxn1		Vtcn1	Cd19	Denr	Casq2	0	0	0	0
	Prc1						Slc2a6		Sema4a	Siglecg	Gtpbp6	Ddit4l	0	0	0	0
	Cd37						Zfp970		Cd101	Nkg7	Ogfod2	1110002E22Rik	1	1	0	0
	Kcnn4						Dclre1c		Cd2	Siglece	Fgl2	Gm5150	0	0	0	0
	Cd79a						Fam107b		Rab25	Il16	Cmklr1	Cyp7b1	0	0	0	0
	Tyrobp						Tyro3		Bank1	Cyp2f2	Sart3	Olfml3	0	0	0	0
	Hcst						Cdh26		Adh7	Coro1a	Selplg	P2ry12	0	0	0	0
	Fam83e						Tpx2		Car13	Hpx	Srpk2	Igsf10	0	0	0	0
	Atp1a3						Cdh4		Gm9733	C5ar1	Tchp	Aadac	0	0	0	0
	Dmbt1						Ptprj		Gm5150	Spib	Jchain	Trim55	0	0	0	0
	Pou2f2						Fnbp4		Gpr171	Ap2s1	Oasl2	Gbp3	0	0	0	0
	Saa3						Hck		P2ry12	AI467606	Agap3	Gbp2b	1	0	0	0
	Cd22						1700007K13Rik		Ptpn22	Spn	Rnf10	Thbs3	0	0	0	0
	Fxyd5						Slc17a9		Phtf1	Hif3a	Cxcl1	Clca1	1	0	0	0
	Mki67						Usp6nl		Gbp5	Septin1	Ccdc149	Ptx3	0	0	0	0
	Art2b						Spaca9		Gbp7	Zfp473	Cxcl9	Mlf1	0	0	0	0
	Igsf6						Spc25		Muc1	Il4i1	Taok3	Kcnc4	1	0	0	0
	Ifitm6						Spi1		Ect2	Itgal	Cxcl10	Kcnn3	0	0	0	0
	Il21r						Bpifb1		Clca3b	Rps16	Cxcl13	Gstm3	0	0	0	0
	Irf7						Necab3		I830077J02Rik	Rpl27a	Iqcd	Ttll7	0	0	0	0
	Adam8						Erich2		Tmem212	Zfp36	Khk	Sypl2	0	0	0	0
	Cdk1						Il2ra		Pifo	Snrpd2	Eif2b4	Slc25a24	0	0	0	0
	Tafa2						Cep250		Ptx3	Ndufa3	Ppm1g	S100a14	1	0	0	0
	Glipr1						Ckmt1		Dennd2d	Fosb	Zfp512	S100a4	0	0	0	0
	Dgka						Madd		Ccn1	Rps9	Clip2	S100a9	0	0	0	0
	Vsir						Otud1		Cd53	Map4k1	Lat2	Sprr1a	0	0	0	0
	Itgb2						Rgs19		Kcna3	Apoc1	Prkrip1	Them5	0	0	0	0
	Trpm2						Sla2		Dnai3	Itgax	Ppp1r35	Fyb2	0	0	0	0
	Prtn3						Apbb1ip		Il6ra	Ndufc2	Mepce	Sync	0	0	0	0
	Cfd						Samhd1		Gstm3	Thrsp	Zcwpw1	Zbtb8a	1	1	0	0
	Arhgap45						Nnat		Elapor1	Clns1a	Lamtor4	Acot11	1	0	0	0
	S1pr4						Snhg11		S100a14	Cd37	Psmg3	Agtrap	0	0	0	0
	Aldh1l2						Il1f9		S100a8	Kcnk6	Snx8	Draxin	0	0	0	0
	Carmil2						Psd4		S100a9	Kcnn4	Eif3b	Hcrtr1	1	0	0	0
	Ucp1						Slc27a2		S100a11	Sec11a	Lfng	Fabp3	1	0	0	0
	F10						Hdc		Tdpoz4	Cd79a	Fbxl18	Nkain1	0	0	0	0
	Adgre5						Lamc3		Sgms2	Hcst	Plac8	Clstn1	0	0	0	0
	Asf1b						Ada		C77080	Rps3	Fis1	Sdc3	1	0	0	0
	Ckap2						Stk4		Lck	Rps13	Znhit1	Gpx7	0	0	0	0
	Zfp868						Itga4		Ldlrad1	Rpl18	Gigyf1	Errfi1	1	1	0	0
	Adcy7						Slpi		Bspry	Fgfr2	Ephb6	Sesn2	1	1	0	0
	Stxbp2						Ncaph		Laptm5	Psenen	Dppa3	2310002L09Rik	0	0	0	0
	Retn						Dusp2		Orm3	Rps15a	Clec4a1	Ptafr	1	0	0	0
	Fcer2a						Rag2		Orm2	Cox6b1	Chmp3	Gpr153	0	0	0	0
	Cyp4f18						Rag1		Akna	Tmem147	C1rl	Slc5a9	0	0	0	0
	Msr1						Wfdc2		Pik3cd	Pou2f2	Aldh1l1	Tent5b	0	0	0	0
	Gdf15						Prr5l		Tnc	Saa4	Cdca3	Trnp1	0	0	0	0
	Arrdc2						Arrdc1		Rasef	Cd22	Cd4	Zfp683	0	0	0	0
	Fcho1						Bub1		Ttc39a	Hamp2	Lag3	Trim63	0	0	0	0
	Ifi30						Mmp9		Themis2	Hamp	Gimap3	Aunip	0	0	0	0
	Blk						Cd40		Fgr	Mki67	Kcmf1	Selenon	0	0	0	0
	Pbk						Cd44		Spata6	Art2b	Suclg1	Rhd	1	1	0	0
	Gpr18						Ckap2l		Sfn	Igsf6	Ndufa4	Bnc2	0	0	0	0
	Gpr183						Il1b		Kcnab2	Il18bp	Chd4	Adamtsl1	0	0	0	0
	Adamdec1						Ehf		Rps6ka1	Nudt19	Mrpl51	Tmem52	0	0	0	0
	Itih4						Lcn2		Cd52	Aqp8	Ndufa9	Hacd4	0	0	0	0
	Rnase6						Lrrc26		Faah	Ifitm3	Tex261	Mmp23	0	0	0	0
	Rnase2a						Eya2		Ubxn11	Il21r	Gars	C1qb	0	0	0	0
	Lcp1						Avp		Tnfrsf14	Irf7	Clec12a	Mxra8	0	0	0	0
	Myoz1						Gm11060		Stmn1	Lsp1	Eif4e3	Tek	0	0	0	0
	Wdfy4						Prex1		Tspan1	Igf2	Aass	B4galt2	0	0	0	0
	Dydc2						Ube2l6		Runx3	Th	Klra2	Lao1	0	0	0	0
	Sftpd						Lpcat4		Ccdc17	1600014C10Rik	Herc6	Nbl1	0	0	0	0
	Gm8113						Aurka		Cnr2	Adam8	Ndufa5	Mfsd2a	0	0	0	0
	Gzmb						Fads2b		Fuca1	Fuom	Dysf	Padi4	0	0	0	0
	Pou2af1						Cass4		E2f2	Stk32c	Cyp26b1	Nt5c1a	0	0	0	0
	Fez1						Traf1		Hacd4	Chmp2a	Spr	Padi2	0	0	0	0
	Crabp1						Spo11		Dynlt4	Sult3a2	Sfxn5	Bmp8a	0	0	0	0
	Pstpip1						Pck1		Cdc20	Sult3a1	Arf5	Mfap2	0	0	0	0
	Thy1						Cntrl		Tmem125	Calhm6	Nat8f5	Hspb7	0	0	0	0
	Cxcr5						Ccdc187		Cfap57	Cyp27b1	Gadd45a	Pdpn	0	0	0	0
	Esyt3						Card9		L1td1	Foxo3	Serbp1	Lrrc38	0	0	0	0
	Cd3g						Scg5		Kank4	Plxnc1	Cidec	Zfp982	0	0	0	0
	Cd3d						Arhgap11a		Cap1	Rdh7	Smo	Fhl3	0	0	0	0
	Cd3e						Gm20721		Padi4	Naca	Bms1	Rspo1	1	1	0	0
	Il10ra						Rasgrp1		Padi1	Glipr1	Atp6v0a4	Klf4	0	0	0	0
	Camp						Tubb1		Padi2	Rpl41	Atp6v1e1	Lpar1	0	0	0	0
	AB124611						Bub1b		Dnai4	Vsir	Usp18	Rragd	1	0	0	0
	Apoa1						Plcb2		Cdca8	Sf3b5	Dctn1	Gabrr2	0	0	0	0
	Ngp						Cst9		Dnali1	Taar1	Vamp5	Ccne2	0	0	0	0
	Pclaf						Cstdc2		Csf3r	Arg1	Vamp8	Gem	0	0	0	0
	Xirp1						Knstrn		Oscp1	Derl3	Trim30a	Slc7a13	0	0	0	0
	Ccr2						Nek6		Clspn	Itgb2	Exosc5	Atp6v0d2	0	0	0	0
	Arl5c						Spint1		Bach2	Arhgap45	Nkg7	Tpm2	0	0	0	0
	Ikzf3						Nusap1		Lyn	Ndufs7	Axl	Reck	0	0	0	0
	1700016K19Rik						Lypd6b		Ptbp3	Rps15	Siglece	Melk	0	0	0	0
	Top2a						Cytip		Cfap206	Timm13	Fan1	Tmod1	0	0	0	0
	Unc13d						Dock11		Mob3b	S1pr4	Egln2	Cavin4	1	0	0	0
	Ccr7						Tlr13		Trp53inp1	Aldh1l2	Coq8b	Kdelr2	1	1	0	0
	Krt15						P2ry10		Aqp3	Carmil2	Bola2	Daglb	1	0	0	0
	Krt19						P2ry10b		Esrp1	Asf1b	Nop53	Yipf7	0	0	0	0
	Dock2						Gpr174		1110017D15Rik	Il27ra	Ppp4c	Spp1	1	0	0	0
	Tnfrsf13b						Sh2d1a		Dnai1	Ier2	Inafm1	Tgfbr3	0	0	0	0
	Tmc8						Arhgap4		Fam166b	Gm15056	Ccdc9	Zfyve28	1	1	0	0
	Birc5						Sytl4		Cd72	Scrg1	Sertad3	Cfap99	0	0	0	0
	Irgm1						Sash3		Sit1	Gabarapl2	Sertad1	Abcb4	1	0	0	0
	Evi2a						Xkrx		Arhgef39	Prdx2	Sae1	Pdgfra	0	0	0	0
	Tcf7						Elf4		Spag8	Junb	Tmem160	Cpz	1	1	0	0
	Pik3r5						Sat1		Glipr2	Sh3rf1	Taok2	Sema3d	0	0	0	0
	Dcxr						Btk		Pax5	Cox4i1	Ap2s1	Sema3e	1	0	0	0
	Ccl7						S100g		Ccdc180	Zfp868	Cd2bp2	Alox5ap	0	0	0	0
	Aurkb						Car5b		Trim14	Adcy7	Tbc1d10b	Medag	0	0	0	0
	Fmnl1						Was		Galnt12	Pbx4	Zfp771	Cacna2d1	1	1	0	0
	Slfn2						Porcn		Smc2	Ndufa13	Myh14	Sema3c	0	0	0	0
	Slfn1						Tlr8		Fhad1	Mef2b	Fbl	Evc	1	1	0	0
	Acap1						Cybb		Rsph10b	Rpl13	Supt5	Myo18b	1	1	0	0
	Cd79b						Il2rg		Abcg3	Plekha2	Ccdc61	Tmem132c	1	1	0	0
	Nefh						Slc6a14		Gbp4	Ces1c	Itgal	Fgl2	0	0	0	0
	Cd300lb						Nono		Spata18	Retn	Tbc1d17	Fzd10	0	0	0	0
	Cd300c2						1110032F04Rik		Rhof	Fcer2a	Zfp36	Lrrc17	0	0	0	0
	Myo1g						Ifi44		Haus3	Nlrc5	Med29	Coro1c	1	0	0	0
	Pimreg						Trim59		Gfi1	Cyp4f18	Paf1	C1qtnf7	1	0	0	0
	Ikzf1						Cgn		Hcar2	Rex1bd	Akip1	Adgrd1	0	0	0	0
	Plek						Frrs1		Cpz	Lrrc25	Snrpd2	Csn1s1	0	0	0	0
	Ripor2						Sox2		Alox5ap	Rpl18a	Phkg2	Csn2	0	0	0	0
	Irf4						Tnfaip8l2		N4bp2l1	Fcho1	Tfpt	Csn1s2a	0	0	0	0
	Akr1c18						Ccna2		Tbc1d14	Star	Rnf40	Csn3	1	0	0	0
	Ly86						Bcar3		Gnat3	Blk	Zfp629	Jchain	0	0	0	0
	Hk3						Fgg		Stap1	Slc15a1	Leng1	Galnt17	0	0	0	0
	Gzma						Fga		Selplg	Nuggc	Cd3eap	Asb10	0	0	0	0
	Dok3						Cdc42se1		Sult1d1	Pbk	Stx4a	Adamts3	0	0	0	0
	Tifab						Erich3		Dck	Gulo	Ppp1r37	Btc	0	0	0	0
	Rrm2						Hormad1		Oasl1	Adam2	Ctr9	Ccdc149	1	0	0	0
	Ifi27l2a						Ciart		Gc	Dpysl2	Apoc4	Lgi2	1	1	1	0
	Serpina3k						Dclk2		Alb	Gpr18	Apoe	Tmem233	0	0	0	0
	Sdc1						Cd5l		Cxcl5	Gpr183	Rcn3	Cxcl10	1	1	0	0
	Pld4						Fcrl1		Cxcl15	Itih4	Fcgrt	Rbpj	1	0	0	0
	Tnfrsf13c						Lrrc71		Cxcl1	Itih3	Leng9	Tyms	0	0	0	0
	Nckap1l						Sh2d2a		Slc34a2	Spcs1	Igsf23	Nos1	0	0	0	0
	Glycam1						Lef1		Cxcl9	Rnase6	Pih1d1	Arap2	0	0	0	0
	Fyb						Npnt		Cxcl10	Lcp1	Ppp6r1	Fam114a1	0	0	0	0
	Nfam1						Tmem79		Fam47e	Wdfy4	2200002D01Rik	Paqr3	0	0	0	0
	Myc						Cenpe		Drc1	Haus4	Smg9	Antxr2	0	0	0	0
	Il7r						Vtcn1		Tlr1	Dydc2	Isoc2a	Prdm8	1	0	0	0
	Sla						Sema4a		Iqcd	Mat1a	Snrnp70	Bmp3	0	0	0	0
	Otulinl						Cd101		Fgf5	Gch1	Iqgap1	Emilin1	0	0	0	0
	Ly6d						Cd2		Cfap299	Gzmb	Bax	Ugdh	1	0	0	0
	Endou						Rab25		Rasal1	Col6a5	Cox7a1	Cgref1	0	0	0	0
	Tnfrsf11b						Bank1		Rhoh	Zbtb16	Zfp444	Trim54	1	0	0	0
	Bin2						Adh7		Chrna9	Kcnj5	Mogat2	Clip2	1	0	0	0
	Ncf4						Car13		Rbm47	Pou2af1	Dbp	Eln	0	0	0	0
	Il2rb						Gm9733		Hvcn1	Fdx1	Mrpl48	Ccl24	0	0	0	0
	Itgb7						Gm5150		Lat2	Hyal1	Dmbt1	Pcolce	1	0	0	0
	Apobec3						Gpr171		Cldn4	Naa80	Zranb1	Pilra	1	0	0	0
	Grap2						P2ry12		Cldn3	Prss35	Megf8	Nxpe5	1	0	0	0
	Btla						Ptpn22		Orai2	Pstpip1	Stard10	Fam20c	0	0	0	0
	Retnlg						Phtf1		Pilra	Rpp25	Fxyd5	Sdk1	0	0	0	0
	Clic6						Gbp5		Cyp3a13	Cox5a	Mki67	Hpse	1	1	0	0
	B3gnt5						Gbp7		C130050O18Rik	Cyp11a1	Anapc15	Nsg1	1	0	0	0
	A930003A15Rik						Muc1		Lfng	Thy1	Numa1	Serpine1	1	0	0	0
	Klhl6						Ect2		Iqce	Col5a3	Il18bp	Muc3a	0	0	0	0
	Smim22						Clca3b		Card11	Cxcr5	Cep89	Efcc1	0	0	0	0
	Ciita						I830077J02Rik		Plac8	Cd3g	Lcmt1	Klrg1	0	0	0	0
	Hcls1						Tmem212		Ncf1	Cd3d	Psmd13	Mfap5	0	0	0	0
	Muc4						Pifo		Otop1	Cd3e	Ifitm6	Aicda	0	0	0	0
	Pot1b						Ptx3		Cldn15	Il10ra	Irf7	Dppa3	1	0	0	0
	Ntn3						Dennd2d		Tacstd2	Rplp1	Ctsd	Kcnj8	0	0	0	0
	H2-Oa						Ccn1		Apobec1	AB124611	Lsp1	Fam131b	1	0	0	0
	Tap1						Cd53		Dppa3	Itga11	Phlda2	C3ar1	1	1	0	0
	Psmb8						Kcna3		Fabp1	Lctl	Cars	Clec4a3	0	0	0	0
	H2-Ob						Dnai3		Clec4d	Apoa1	Cracr2b	Clec4b1	0	0	0	0
	Uhrf1						Il6ra		Cd8b1	Pclaf	Chmp2a	Kbtbd12	0	0	0	0
	Dennd1c						Elapor1		Clec4e	Susd5	Lig1	Clec4a2	0	0	0	0
	Vav1						S100a14		Cd8a	Aldh1a2	Calhm6	Clec4b2	1	0	0	0
	Rps2						S100a8		Rmnd5a	Ccr1l1	A930033H14Rik	Clec4n	0	0	0	0
	Ltb						S100a9		Tpk1	Ccr2	Cdk1	Clec4d	1	0	0	0
	H2-Q1						S100a11		Clstn3	Ccr5	Slc25a3	Smyd1	0	0	0	0
	H2-Q10						Tdpoz4		Ezh2	Cxcr6	Tafa2	Podxl2	0	0	0	0
	Ccr6						Sgms2		Ptpn6	Gm21836	Os9	Abcc9	0	0	0	0
	Nlrc4						C77080		Cfap100	Arl5c	Metap2	Reep1	0	0	0	0
	Fpr2						Lck		Lrrc23	Rpl19	Kif5a	Col1a2	1	1	0	0
	Fkbp5						Ldlrad1		Cdca3	Pnmt	Lilr4b	P3h3	0	0	0	0
	Mapk13						Bspry		Gpr162	Ikzf3	Kitl	Retsat	0	0	0	0
	Fgd2						Laptm5		Lrmp	Rps27a	Cep85l	Fbln2	1	1	0	0
	Rasal3						Orm3		Cd4	Top2a	Naca	Aoc1	0	0	0	0
	Myo1f						Orm2		Nup210	Unc13d	Ddit4	Gpnmb	1	0	0	0
	Ubd						Akna		Gimap8	Ccr7	Myl6	Ppp1r3a	1	1	0	0
	Lmnb1						Pik3cd		Gimap9	Lcp2	Rpl41	Hk2	1	0	0	0
	Ttr						Tnc		Retsat	Dock2	Dgka	Mpp6	0	0	0	0
	Gm4841						Rasef		Gimap7	Tnfrsf13b	Derl3	Far2	0	0	0	0
	F830016B08Rik						Ttc39a		Gimap1	Slc47a2	Itgb2	Lmod3	0	0	0	0
	Adrb2						Themis2		Gimap5	Tmc8	Trpm2	Tmtc1	1	1	0	0
	Bin1						Fgr		Gimap3	Birc5	Pfkl	Tspan11	1	0	0	0
	Egr1						Spata6		Tmem176a	Timd2	Rrp1	Creb5	0	0	0	0
	Sec11c						Sfn		Dnah6	Havcr1	Gzmm	Tead4	0	0	0	0
	Cidea						Kcnab2		Npy	Irgm1	Cfd	Mdfic2	0	0	0	0
	Ctsw						Rps6ka1		Reg3g	Gm12185	Stk11	Wnt2	0	0	0	0
	Cd274						Cd52		Cd27	Ifi47	Midn	Scrn1	1	1	0	0
	Cep55						Faah		Rep15	Rpl27	Dazap1	Klrb1c	0	0	0	0
	Rbp4						Ubxn11		Scnn1a	Rpl23a	Rps15	Clec12a	0	0	0	0
	Pik3ap1						Tnfrsf14		Foxm1	Vtn	Uqcr11	Wnt16	1	0	0	0
	Incenp						Stmn1		Wnt2	Mcrip1	Lsm7	Gpr27	1	0	0	0
	Cd5						Tspan1		Atp6v1b1	Evi2a	Timm13	Aass	0	0	0	0
	Ms4a1						Runx3		A2ml1	Tcf7	Sgta	Gxylt2	0	0	0	0
	Ms4a6b						Ccdc17		Klrb1a	Pik3r5	Thop1	Klra2	0	0	0	0
	Mpeg1						Cnr2		Klrb1c	Slc25a39	Zbtb7a	Asb15	0	0	0	0
	Lpxn						Fuca1		BC035044	Irf1	Eef2	Lmod2	0	0	0	0
	Unc93b1						E2f2		Clec2g	Ccl2	Dohh	Cav3	0	0	0	0
	Ptprcap						Hacd4		Klrb1f	Slc22a21	Frg1	Nat8	1	0	0	0
	Batf2						Dynlt4		Clec2d	Ccl8	Ndufb7	Lep	0	0	0	0
	Ccdc88b						Cdc20		Cd69	Aurkb	Terf2	Mgp	1	0	0	0
	Fermt3						Tmem125		Klre1	Slfn8	F10	Prrt4	0	0	0	0
	Mybl1						Cfap57		Klrd1	Slfn2	Pkn1	Rerg	0	0	0	0
	Btg2						L1td1		Klrk1	Slfn1	Wwp2	Vmn1r39	0	0	0	0
	Fcgr3						Kank4		Adcyap1r1	Hint1	Txnl4b	Gng12	0	0	0	0
	Rpl37a						Cap1		Itprid1	Wfdc21	Adgre5	Gadd45a	0	0	0	0
	Prkag3						Padi4		Klrc1	Acap1	Samd1	Ptpro	1	0	0	0
	Atp5e						Padi1		Klra4	Slc36a2	Upf3a	Flnc	0	0	0	0
	Stkld1						Padi2		Avl9	Eif5a	Cc2d1a	Kcp	1	0	0	0
	Dhrs9						Dnai4		Gprc5a	Igtp	Ier2	Pde3a	0	0	0	0
	Gm11084						Cdca8		Cyp26b1	Irgm2	Agpat5	Antxr1	0	0	0	0
	Rims4						Dnali1		Tgfa	Cd79b	Defb1	Vgll4	0	0	0	0
	Zbp1						Csf3r		Irf5	Selenom	Nfix	Gm17482	1	0	0	0
	Lypd6						Oscp1		Cidec	Nefh	Gadd45gip1	Mest	0	0	0	0
	Cxcr3						Clspn		Arhgap25	Abca8b	Dnase2a	Csgalnact2	0	0	0	0
	Vcam1						Bach2		Tbxas1	Rpl38	Ctrb1	Dgki	0	0	0	0
	Psmb4						Lyn		Rab19	Scimp	Cfdp1	Tbxas1	0	0	0	0
	Fgb						Ptbp3		Il17ra	Fdxr	Rnaseh2a	Clec5a	0	0	0	0
	Ctss						Cfap206		Bid	Atp5h	Junb	Slc6a13	1	0	0	0
	Mgarp						Mob3b		Sftpb	Myo1g	Hook2	Loxl3	0	0	0	0
	Hsd3b1						Trp53inp1		Samd9l	Txndc17	Trir	Tfpi2	1	0	0	0
	Igsf3						Esrp1		Gng11	Ikzf1	Gm5741	Vstm2b	0	0	0	0
	Cyp7b1						1110017D15Rik		Pon1	Plek	Plcg2	Ndn	0	0	0	0
	Gbp2b						Dnai1		Mxd1	B4galnt2	Lpl	Bnc1	1	0	0	0
	Gbp2						Fam166b		Cxcl17	Calcoco2	Heatr3	Atp2a1	0	0	0	0
	Ptafr						Cd72		Vstm2b	Ccl5	Tent4b	Axl	1	1	0	0
	C1qb						Sit1		Lat	Ccl4	Yjefn3	Iglon5	0	0	0	0
	C1qc						Arhgef39		Trim30b	Uqcrb	Klhdc4	Siglece	0	0	0	0
	Jun						Spag8		Trim30d	Cd83	Sugp1	Klk11	0	0	0	0
	Isg15						Glipr2		Cd19	H1f3	Zc3h18	Cyp2b19	0	0	0	0
	Rps20						Pax5		Siglecg	Ripor2	Tcim	Smim38	1	0	0	0
	Atp5k						Ccdc180		Atp2a1	Slc30a5	Sugp2	Mrgprf	0	0	0	0
	Fgl2						Trim14		Saxo2	Irf4	Trappc2l	Ltbp4	0	0	0	0
	Cxcl13						Galnt12		Cyp2b10	Syk	Pex11g	Aldh1a3	0	0	0	0
	Hpse						Smc2		Cd33	Rnf180	Acsf3	C5ar2	0	0	0	0
	Aicda						Fhad1		Siglece	Akr1c6	Spg7	C5ar1	0	0	0	0
	Clec4a1						Rsph10b		Il16	Ly86	Chmp1a	Aldoa	0	0	0	0
	Clec4a3						Abcg3		Klk11	Mef2c	Cdk10	Mybpc2	0	0	0	0
	Lag3						Gbp4		Cyp2f2	Gzma	Tacc1	Nox4	1	1	0	0
	Clec12a						Spata18		Cln3	Gzmk	Pet100	Prss23	0	0	0	0
	Atp6v1e1						Rhof		Apobr	Ndufs4	Stxbp2	Synm	0	0	0	0
	Vamp8						Haus3		Coro1a	Psma2	Nlrc5	Ccdc8	0	0	0	0
	Nkg7						Gfi1		Spib	Psma6	Rhou	Hif3a	0	0	0	0
	C5ar1						Hcar2		Sertad1	Fos	Slc10a2	Nrip3	0	0	0	0
	Ap2s1						Cpz		Napsa	Batf	Mcm5	Rtn2	1	0	0	0
	Zfp36						Alox5ap		Ccdc81	Rps29	Ces2c	Wee1	1	0	0	0
	Snrpd2						N4bp2l1		Kif22	Chga	Ces4a	Lgals7	0	0	0	0
	Il18bp						Tbc1d14		AI467606	Ifi27l2a	Pdgfrl	Ckm	0	0	0	0
	Lsp1						Gnat3		Spn	Serpina3g	Ddx49	Irag1	0	0	0	0
	Stk32c						Stap1		Fam169b	Serpina3k	Upf1	Trim72	0	0	0	0
	Chmp2a						Selplg		Mylpf	Glrx5	Rex1bd	Dkk3	1	1	0	0
	Calhm6						Dck		Hif3a	Slc10a1	Fkbp8	Ryr1	1	0	0	0
	Naca						Oasl1		Fcgbp	Smoc1	Gdf15	Rcn3	0	0	0	0
	Rpl41						Gc		Septin1	Dlk1	Pgpep1	Cox6a2	0	0	0	0
	Rps15						Alb		Pglyrp1	Sf3b6	Lsm4	Ncr1	1	0	0	0
	Timm13						Cxcl5		Il4i1	Pld4	Arrdc2	Prc1	0	0	0	0
	Ier2						Cxcl15		Itgal	Gpr132	Ccdc124	Wdr11	0	0	0	0
	Junb						Cxcl1		Plekhg2	Tnfrsf13c	Myo9b	Hrc	1	0	0	0
	Pbx4						Slc34a2		Gmfg	Nckap1l	Use1	Rras2	0	0	0	0
	Nlrc5						Cxcl9		Akip1	Glycam1	Mvb12a	Irgc1	1	1	0	0
	Rex1bd						Cxcl10		BC051019	Fyb	Pgls	Calca	1	1	1	0
	Lrrc25						Fam47e		Vasp	Ttll1	Ifi30	Calcb	0	0	0	0
	Dpysl2						Drc1		Fosb	Parvg	Jund	Kcna7	0	0	0	0
	Col6a5						Tlr1		Hapln3	Il7r	Bco1	Ssc5d	0	0	0	0
	Prss35						Iqcd		Tmc4	Efr3a	Mapk1ip1l	Sbk2	1	0	0	0
	Rplp1						Fgf5		Swap70	Sla	Lgals3	Lypd10	0	0	0	0
	Cxcr6						Cfap299		Rinl	Otulinl	Phf11c	Alpk3	0	0	0	0
	Rpl19						Rasal1		Prss8	Cyp11b1	Setdb2	Pde8a	0	0	0	0
	Lcp2						Rhoh		Map4k1	Cyp11b2	Cdadc1	Clip3	0	0	0	0
	Ifi47						Chrna9		Apoc1	Dpys	Spry2	Lrfn3	0	0	0	0
	Mcrip1						Rbm47		Itgax	Racgap1	Tpm3-rs7	Tyrobp	0	0	0	0
	Ccl2						Hvcn1		Ncr1	Bin2	Dct	Tpbgl	1	0	0	0
	Slfn8						Lat2		Rasgrp4	Ncf4	Fam167a	Fam83e	1	1	0	0
	Wfdc21						Cldn4		Aqp11	Il2rb	Slc15a1	Hspb6	0	0	0	0
	Selenom						Orai2		Prc1	Cyth4	Pbk	Nucb2	0	0	0	0
	Abca8b						Pilra		Inpp5f	Itgb7	Adam2	Atp1a3	1	0	0	0
	B4galnt2						Cyp3a13		Cd37	Grap2	Dpysl2	P4ha3	0	0	0	0
	Ccl4						C130050O18Rik		Kcnn4	Snu13	Gnrh1	Cdcp3	0	0	0	0
	Rnf180						Lfng		Sipa1l3	Mrap	Adamdec1	Myod1	1	0	0	0
	Gzmk						Iqce		Lhb	Tigit	Fam160b2	Dmkn	0	0	0	0
	Fos						Card11		Cd177	Btla	Dok2	Tph1	1	0	0	0
	Serpina3g						Plac8		Cd79a	Gcsam	Rnase2a	Krtdap	1	0	0	0
	Glrx5						Ncf1		Tyrobp	Gm5485	Ndrg2	Saa3	1	0	0	0
	Dlk1						Otop1		Hcst	Morc1	Zc3h13	P2ry6	0	0	0	0
	Ttll1						Cldn15		Nfkbid	Clic6	Epsti1	Ptpn5	0	0	0	0
	Efr3a						Tacstd2		Aplp1	B3gnt5	Eaf1	Crym	0	0	0	0
	Cyth4						Apobec1		Fam83e	Klhl6	Supt16	Lgi4	0	0	0	0
	Morc1						Dppa3		Arhgef1	Robo1	Mrpl52	Ano5	1	1	1	0
	Apobec2						Fabp1		Atp1a3	Ahsg	Mmp14	Folr2	0	0	0	0
	Psmb9						Clec4d		Kcne3	Hrg	Acin1	Folr1	1	0	0	0
	Adgre1						Cd8b1		Pgm2l1	Kng1	Pabpn1	Art1	0	0	0	0
	Plg						Clec4e		Tmc5	Ciita	Adcy4	Scart2	0	0	0	0
	Cdkn1a						Cd8a		Dmbt1	Tprg	Ripk3	Syce1	0	0	0	0
	Gm4951						Rmnd5a		Pou2f2	Rpl35a	Gzmb	Sct	0	0	0	0
	Arsi						Tpk1		Saa3	Cd86	Il3ra	Syt8	0	0	0	0
	Nrep						Clstn3		Cd22	Hcls1	Plac9a	Tnni2	0	0	0	0
	Mzb1						Ezh2		Acsm1	Six2	Rps24	Prr33	0	0	0	0
	Ndufa2						Ptpn6		Fxyd5	H2-K1	Aplp2	Tnnt3	1	0	0	0
	Ms4a6c						Cfap100		Dnah3	Apobec2	Pcbp4	Tnfrsf23	0	0	0	0
	Ms4a6d						Lrrc23		E2f8	Atp6v0c	Hemk1	Stk32c	0	0	0	0
	Fau						Cdca3		Mki67	Pot1b	Spa17	Ckap4	1	0	0	0
	Col5a2						Gpr162		Art2b	H2-Oa	Rbm6	Lama2	0	0	0	0
	Ackr3						Lrmp		Gramd1a	Psmb9	Mon1a	Cenpw	1	0	0	0
	Ren1						Cd4		Igsf6	Tap1	Fam219b	Trdn	1	1	0	0
	Pam						Nup210		Plk1	Psmb8	Apeh	Mypn	0	0	0	0
	Rgs2						Gimap8		Slc7a10	H2-Ob	Pkm	Mybpc1	0	0	0	0
	Ifi211						Gimap9		Prkcb	H2-Ab1	Cdc37	Marcks	0	0	0	0
	Pltp						Gimap7		Cyp2e1	Uhrf1	Ttc36	Irak3	1	0	0	0
	Gbp3						Gimap1		Ifitm1	H2-Eb1	Il10ra	Nr1h4	0	0	0	0
	Sprr1a						Gimap5		Ifitm6	Dennd1c	Rplp1	Cdk1	0	0	0	0
	Atp6v0d2						Gimap3		Il4ra	Cyp21a1	AB124611	Ikbip	1	0	0	0
	Tpm2						Tmem176a		Il21r	Vav1	Anp32a	Sobp	0	0	0	0
	Daglb						Dnah6		Pkp3	Adgre1	Tagln	Ntn4	0	0	0	0
	Ccdc149						Npy		Sigirr	Txndc2	Apoa1	Popdc3	0	0	0	0
	Clip2						Cd27		Rassf7	Ltb	Prkcsh	Bves	1	0	0	0
	Aass						Rep15		Irf7	H2-Q10	Zpr1	Dcn	1	0	0	0
	Klra2						Scnn1a		Eps8l2	Ccr6	Bud13	Lum	0	0	0	0
	Gadd45a						Foxm1		Taldo1	Ppp1r18	Pigyl	Vgll2	0	0	0	0
	Axl						Wnt2		Muc5b	Plg	Parp16	Ndufa4l2	1	0	0	0
	Rcn3						Atp6v1b1		Tspan32	Nlrc4	Rbpms2	Bicc1	0	0	0	0
	Defb1						A2ml1		Slc22a18	H2-M2	Tgfbr2	Myf6	0	0	0	0
	Pdgfrl						Klrb1a		Adam8	Dusp1	Rpsa	Ppp1r14c	0	0	0	0
	Mmp14						Klrb1c		Sprn	Psmb1	Lysmd2	Csrp2	1	0	0	0
	Plac9a						BC035044		Themis	Fpr2	Lars2	Best3	1	0	0	0
	Tgfbr2						Clec2g		Srgn	Fkbp5	Ccr3	Ust	0	0	0	0
	Lars2						Klrb1f		Rsph4a	Mapk13	Cxcr6	Gm17455	0	0	0	0
	Engase						Clec2d		Egr2	Cdkn1a	Mllt6	Pcbd1	0	0	0	0
	Ace						Cd69		Tube1	Fgd2	1700001P01Rik	Lrrc20	0	0	0	0
	Camk2b						Klre1		Cdk1	Glo1	Rpl19	Txlnb	0	0	0	0
	Grb10						Klrd1		Ppil6	Cryaa	Msl1	Moxd1	0	0	0	0
	Ccl6						Klrk1		Tafa2	Rasal3	Rapgefl1	Ccn2	0	0	0	0
	Adssl1						Adcyap1r1		B4galnt1	Cyp4f15	Top2a	Derl3	0	0	0	0
	Ly6a						Itprid1		Scml4	Zfp763	Igfbp4	Col6a2	0	0	0	0
	Sik1						Klrc1		Cd24a	Myo1f	Krt19	Col6a1	0	0	0	0
	Csf1r						Klra4		Crybg1	Polr1h	Lcp2	Dnmt3l	0	0	0	0
	Entpd1						Avl9		Arhgap9	Ubd	Ghdc	Shc2	0	0	0	0
	Loxl4						Gprc5a		Btg1	Lmnb1	Tnrc6c	Plppr3	0	0	0	0
	Ms4a8a						Cyp26b1		Galnt4	Ttr	Fabp6	Prtn3	1	0	0	0
							Tgfa		Mthfd1l	Gm4951	Ttc1	Jsrp1	0	0	0	0
							Irf5		Ccdc170	F830016B08Rik	Retreg3	Creb3l3	0	0	0	0
							Cidec		Glipr1	Iigp1	Lgals3bp	Nmrk2	1	0	0	0
							Arhgap25		Fbxo5	Smim3	Engase	Glt8d2	1	0	0	0
							Tbxas1		Esyt1	Rps14	Timd4	Aldh1l2	1	0	0	0
							Rab19		Dgka	Arsi	Irgm1	Eya4	0	0	0	0
							Il17ra		Ipcef1	Nrep	Gm12185	Arhgap10	0	0	0	0
							Bid		Ulbp1	Egr1	Myo18a	Dpep3	0	0	0	0
							Sftpb		Zc3h12d	Mzb1	Aoc2	Dus2	0	0	0	0
							Samd9l		Tespa1	Sting1	Ifi47	Ucp1	0	0	0	0
							Gng11		Vsir	Ndufa2	Dhrs13	Elmod2	0	0	0	0
							Mxd1		Stx11	Sec11c	Supt6	Pdlim3	0	0	0	0
							Cxcl17		Tbata	Mc2r	Cep131	F10	0	0	0	0
							Vstm2b		Prf1	BC031181	Rufy1	Adprhl1	1	0	0	0
							Lat		Hebp2	Insl6	Mrpl12	Atp4b	1	0	0	0
							Trim30b		Myb	Cd274	Gcgr	Gas6	0	0	0	0
							Trim30d		H60b	Gm6020	Mcrip1	Cldn24	0	0	0	0
							Cd19		Gm867	Ifit1	Stx8	Cldn22	1	0	0	0
							Siglecg		Vpreb3	Kif20b	Uqcrq	Myom2	1	0	0	0
							Atp2a1		S100b	Cep55	Aspscr1	Asb5	1	0	0	0
							Saxo2		2610028H24Rik	Rbp4	Lrrc45	St3gal2	0	0	0	0
							Cyp2b10		Itgb2	Cyp2c29	Dcxr	Cacna1a	0	0	0	0
							Cd33		Trpm2	Pik3ap1	Ccl2	Defb1	0	0	0	0
							Siglece		Prtn3	Cyp2c23	Borcs6	Defb15	1	1	1	0
							Il16		Cfd	Cd5	Sectm1a	Atp7b	1	0	0	0
							Klk11		Arid3a	Ms4a1	Cybc1	Ckap2	1	0	0	0
							Cln3		Arhgap45	Ms4a6c	Eftud2	Plat	0	0	0	0
							Apobr		Klf16	Ms4a6b	Slfn5	Maf	0	0	0	0
							Coro1a		Mob3a	Ms4a6d	Fmnl1	Phkb	1	0	0	0
							Spib		Tjp3	Mpeg1	Kdm6b	Kcng4	1	0	0	0
							Sertad1		4930404N11Rik	Fam111a	Slfn8	Wfdc1	1	0	0	0
							Napsa		S1pr4	Lpxn	Slfn2	6430548M08Rik	0	0	0	0
							Ccdc81		Aldh1l2	Arl3	Acap1	Zfp868	0	0	0	0
							Kif22		Carmil2	Unc93b1	Ace	Pbx4	0	0	0	0
							AI467606		Psmb10	Ptprcap	Igtp	Zfp469	1	0	0	0
							Spn		Frem3	Tbc1d10c	Irgm2	Ncan	1	0	0	0
							Fam169b		Cdh3	Fau	Ftsj3	Ank1	0	0	0	0
							Mylpf		Cdh1	Ccdc88b	Psmc5	Sfrp1	0	0	0	0
							Hif3a		Ucp1	Fermt3	Selenom	Ido1	1	1	0	0
							Fcgbp		Dnajb1		Ascc2	Mmp2	0	0	0	0
							Septin1		Ccdc110		Pelp1	Cd209d	1	0	0	0
							Pglyrp1		F10		Vmo1	2310022B05Rik	0	0	0	0
							Il4i1		Hp		Nefh	Adgra2	1	0	0	0
							Itgal		Adgre5		Cuedc1	Tmem38a	1	1	0	0
							Plekhg2		Asf1b		Ap1b1	Ndrg4	0	0	0	0
							Gmfg		Rasa3		Znrf3	Hmox1	0	0	0	0
							BC051019		Kbtbd11		Kif1c	Rasd2	0	0	0	0
							Vasp		Hmgb2		Cd300e	Cmtm3	0	0	0	0
							Fosb		Nek5		Camk2b	Msr1	1	0	0	0
							Hapln3		Ckap2		Nat9	Ces2g	0	0	0	0
							Tmc4		Ikbkb		Luc7l3	Pdgfrl	0	0	0	0
							Swap70		Dynlrb2		Kctd2	B3gnt9	0	0	0	0
							Rinl		Man2b1		Myo1g	Tppp3	0	0	0	0
							Prss8		Marchf1		Tbrg4	Lrrc25	0	0	0	0
							Map4k1		Cotl1		Xaf1	Gjb6	1	0	0	0
							Apoc1		Cibar2		Ikzf1	Shisa2	1	0	0	0
							Itgax		Irf8		Grb10	Ednrb	1	0	0	0
							Ncr1		Zfp868		Plek	Arl11	1	0	0	0
							Rasgrp4		Gmip		Sertad2	Fam124a	0	0	0	0
							Aqp11		Adcy7		Abi3	Gpc6	0	0	0	0
							Prc1		Snx20		Gngt2	Slc15a1	1	0	0	0
							Inpp5f		Gm19935		Snf8	Nuggc	0	0	0	0
							Cd37		Arhgef18		Calcoco2	Scara5	1	0	0	0
							Kcnn4		Lpcat2		Cdk5rap3	Pbk	1	0	0	0
							Sipa1l3		Ces1f		Ccl5	Scara3	0	0	0	0
							Lhb		Fanca		Ccl6	Gulo	0	0	0	0
							Cd177		Spire2		Gm17364	Adam2	0	0	0	0
							Cd79a		Stxbp2		Ndufs6	Stmn4	1	0	0	0
							Tyrobp		Retn		Foxq1	Itgbl1	1	0	0	0
							Hcst		Mcemp1		Gadd45g	Loxl2	1	0	0	0
							Nfkbid		Fcer2a		Cwc27	Mustn1	0	0	0	0
							Aplp1		Ctxn1		Cltb	Bmp1	0	0	0	0
							Fam83e		Ccl25		Net1	Lgi3	1	0	0	0
							Arhgef1		Drc7		Akr1c18	Armh4	0	0	0	0
							Atp1a3		Cyp4f18		Ppp1r3g	Nid2	1	0	0	0
							Kcne3		Adrb3		Adgrv1	Rnase10	0	0	0	0
							Pgm2l1		Rab8a		Fars2	Rnase4	0	0	0	0
							Tmc5		Hsh2d		Hk3	Htr2a	0	0	0	0
							Dmbt1		Ccdc113		Bmp6	Ang4	1	0	0	0
							Pou2f2		Msr1		Bloc1s5	Nt5dc2	1	0	0	0
							Saa3		Gdf15		Hapln1	Tnnc1	1	0	0	0
							Cd22		Mast3		Dok3	Myoz1	1	0	0	0
							Acsm1		Arrdc2		Ddx41	Synpo2l	0	0	0	0
							Fxyd5		Tmem221		Paip1	Tnfsf11	1	0	0	0
							Dnah3		Niban3		Tifab	Cnmd	0	0	0	0
							E2f8		Fcho1		Cxcl14	Olfm4	0	0	0	0
							Mki67		Ifi30		Fcf1	Diaph3	1	1	0	0
							Art2b		Klf5		Lpin1	Pcdh20	1	0	0	0
							Gramd1a		Kcnrg		Dlst	Plau	0	0	0	0
							Igsf6		Blk		Ankrd9	Dupd1	1	0	0	0
							Plk1		Cldn10		Fos	3425401B19Rik	0	0	0	0
							Slc7a10		Slc15a1		Rrm2	Dusp13	0	0	0	0
							Prkcb		Pbk		Snw1	Gdf10	0	0	0	0
							Cyp2e1		Gulo		Pygl	A630023A22Rik	0	0	0	0
							Ifitm1		Adam2		2700049A03Rik	Mmp14	0	0	0	0
							Ifitm6		Gpr18		Btbd7	Ldb3	1	0	0	0
							Il4ra		Gpr183		Ifi27l2a	Cebpe	0	0	0	0
							Il21r		Prkcd		Ifi27l2b	Ccser2	1	0	0	0
							Pkp3		Adamdec1		Serpina3f	Sftpd	0	0	0	0
							Sigirr		Adam28		Serpina3g	Gm8113	0	0	0	0
							Rassf7		Egr3		Glrx5	Gnpnat1	0	0	0	0
							Irf7		Itih4		Evl	Fitm1	1	1	0	0
							Eps8l2		Sftpc		Dpf3	Ltb4r1	0	0	0	0
							Taldo1		Sntn		Adssl1	Nynrin	0	0	0	0
							Muc5b		Rnase6		Crip1	Gzmb	0	0	0	0
							Tspan32		Rnase2a		Nckap1l	Plac9a	0	0	0	0
							Slc22a18		Rubcnl		Cyp2d9	Col6a5	0	0	0	0
							Adam8		Lcp1		Fyb	Opcml	1	0	0	0
							Sprn		Myoz1		Nfam1	Adamts15	0	0	0	0
							Themis		Fam216b		Myc	Mlip	0	0	0	0
							Srgn		1700024G13Rik		Rrp7a	Klhl31	0	0	0	0
							Rsph4a		Wdfy4		Pnpla5	Cd109	0	0	0	0
							Egr2		Anxa8		Brd1	Col12a1	0	0	0	0
							Tube1		Psmb11		Pim3	Filip1	0	0	0	0
							Cdk1		Cdh24		Drosha	Layn	1	1	0	0
							Ppil6		Tspan14		Mapk12	Pate11	0	0	0	0
							Tafa2		Dydc2		Ppp6r2	Poglut3	1	0	0	0
							B4galnt1		Sftpa1		Col22a1	Fez1	0	0	0	0
							Scml4		Sftpd		Otulin	Pknox2	0	0	0	0
							Cd24a		Gm8113		Otulinl	Crabp1	0	0	0	0
							Crybg1		Tgm1		Ncaph2	Hykk	0	0	0	0
							Arhgap9		Mcpt2		Cct5	Tpbg	0	0	0	0
							Btg1		Gzmb		Ly6d	Chrnb4	0	0	0	0
							Galnt4		Gm281		Ly6a	Prss35	0	0	0	0
							Mthfd1l		Oit1		Ddx23	Sema3b	0	0	0	0
							Ccdc170		St14		Kmt2d	AW551984	0	0	0	0
							Glipr1		Gclc		Tmbim6	Plod2	1	0	0	0
							Fbxo5		Plet1		Tonsl	Islr	0	0	0	0
							Esyt1		Ets1		Ppp1r16a	Islr2	0	0	0	0
							Dgka		Hoatz		Rpl8	Naalad2	1	0	0	0
							Ipcef1		Pou2af1		Acvrl1	Pcolce2	0	0	0	0
							Ulbp1		AI593442		Nr4a1	Loxl1	0	0	0	0
							Zc3h12d		Fez1		Atg101	Insyn1	0	0	0	0
							Tespa1		Lca5		Eif3d	Cd276	0	0	0	0
							Vsir		Crabp1		Ncf4	Nptn	1	0	0	0
							Stx11		Zmynd10		Krt18	Hcn4	0	0	0	0
							Prf1		Nrgn		Il2rb	Spsb4	0	0	0	0
							Hebp2		Pstpip1		Cyth4	Rbp1	0	0	0	0
							Myb		Tbx18		Lgals2	Upk2	0	0	0	0
							H60b		Birc3		Lgals1	Prkar2a	0	0	0	0
							Gm867		Scn3b		Pfdn5	Esyt3	0	0	0	0
							Vpreb3		Gm20661		Myg1	Larp6	0	0	0	0
							S100b		Cdhr4		Tarbp2	Ky	0	0	0	0
							2610028H24Rik		Ubash3b		Npff	Camp	0	0	0	0
							Itgb2		Csk		Sun2	Glce	1	1	0	0
							Trpm2		Sorl1		Calcoco1	Itga11	1	0	0	0
							Prtn3		Nectin1		St13	Calml4	1	0	0	0
							Cfd		Ccdc33		Aco2	Ngp	1	0	0	0
							Arid3a		Thy1		Naprt	Igdcc4	0	0	0	0
							Arhgap45		Mst1		Eef1d	Cilp	1	0	0	0
							Klf16		Pml		Plec	Col6a6	0	0	0	0
							Mob3a		Pls1		Hgh1	Plekho2	0	0	0	0
							Tjp3		Cbl		Anxa13	Lrrc2	0	0	0	0
							4930404N11Rik		Olfr39		Sod1	Tgfbr2	0	0	0	0
							S1pr4		Olfr873		Myh11	Itga9	1	0	0	0
							Aldh1l2		Ccdc153		Ccdc80	Xirp1	1	1	0	0
							Carmil2		Fbxl12		Morc1	Klhl40	1	0	0	0
							Psmb10		Cxcr5		Aifm3	Hhatl	0	0	0	0
							Frem3		Esyt3		Dgcr6	Ackr2	0	0	0	0
							Cdh3		Nme9		Psmg1	Gask1a	0	0	0	0
							Cdh1		Shisa5		Parl	Tmod2	0	0	0	0
							Ucp1		Cd3g		Abcf3	Clec3b	1	0	0	0
							Dnajb1		Cd3d		Cluap1	Tmem158	0	0	0	0
							Ccdc110		Cd3e		Smim22	Lars2	0	0	0	0
							F10		Jaml		Map3k13	Ccr2	1	1	0	0
							Hp		Il10ra		Ciita	Mmp27	0	0	0	0
							Adgre5		Camp		Rtp4	Mmp12	1	0	0	0
							Asf1b		AB124611		Bfar	Mmp3	1	0	0	0
							Rasa3		Odad3		H2-K1	Serpinf1	0	0	0	0
							Kbtbd11		Apoa1		Ring1	Obscn	0	0	0	0
							Hmgb2		Apoc3		Flywch1	Wnt9a	0	0	0	0
							Nek5		Ngp		Plcl2	Efemp1	0	0	0	0
							Ckap2		Acp5		Amdhd2	Doc2b	1	0	0	0
							Ikbkb		Kif9		Pot1b	1700016K19Rik	0	0	0	0
							Dynlrb2		Ltf		Adgre4	Lrrc3c	0	0	0	0
							Man2b1		Pclaf		Col11a2	Krt25	0	0	0	0
							Marchf1		Arpp21		Mpnd	Krt20	0	0	0	0
							Cotl1		Ccnb2		Psmb9	Krt15	0	0	0	0
							Cibar2		Vill		Tap1	Fkbp10	0	0	0	0
							Irf8		Myd88		Psmb8	Sh3pxd2b	0	0	0	0
							Zfp868		Ttc21a		Tap2	Ubtd2	1	1	0	0
							Gmip		Csrnp1		E4f1	Fgf18	0	0	0	0
							Adcy7		Xirp1		H2-Eb1	Cygb	1	0	0	0
							Snx20		Mns1		Safb2	Mxra7	0	0	0	0
							Gm19935		Vipr1		Safb	Ccng1	0	0	0	0
							Arhgef18		Cdcp1		Rpl36	Kcnj12	0	0	0	0
							Lpcat2		Ccr1		Lonp1	C1qtnf2	0	0	0	0
							Ces1f		Ccr2		Ndufa11	Mfap4	0	0	0	0
							Fanca		Ccr9		Nrtn	Naglu	0	0	0	0
							Spire2		Mmp8		Clpp	Timp2	0	0	0	0
							Stxbp2		Ip6k2		Fkbpl	C1qtnf1	1	0	0	0
							Retn		Casp4		Gtf2f1	Engase	1	0	0	0
							Mcemp1		Fam183b		Dennd1c	Dppa1	0	0	0	0
							Fcer2a		Arl5c		Nelfe	Adora2b	1	0	0	0
							Ctxn1		Smim6		Syngr3	Card14	0	0	0	0
							Ccl25		Grb7		Rps2	Vat1	0	0	0	0
							Drc7		Ikzf3		Ehmt2	Gfpt2	0	0	0	0
							Cyp4f18		1700016K19Rik		Ndufv2	Lrrc75a	1	0	0	0
							Adrb3		Nlrp3		Gpank1	Arl4d	0	0	0	0
							Rab8a		Top2a		D17H6S53E	Slc13a2	0	0	0	0
							Hsh2d		Unc13d		Nfkbil1	Adamts2	0	0	0	0
							Ccdc113		Ccr7		H2-Q1	Zfp354c	0	0	0	0
							Msr1		Krt23		H2-Q2	Tmem238l	1	0	0	0
							Gdf15		Krt15		Cchcr1	Asb16	1	0	0	0
							Mast3		Krt19		Vars2	Ppp1r27	0	0	0	0
							Arrdc2		Slc6a4		Mdc1	Pycr1	1	0	0	0
							Tmem221		Krt14		Dhx16	Myadml2	0	0	0	0
							Niban3		Krt17		Stub1	Adap2	0	0	0	0
							Fcho1		Evpl		Abcf1	Gas7	1	0	0	0
							Ifi30		Nsg2		Gnl1	Dhrs7c	1	0	0	0
							Klf5		Il9r		Slc22a2	Cbr2	0	0	0	0
							Kcnrg		Drc3		Wfikkn1	Asic2	0	0	0	0
							Blk		Foxj1		Mas1	Ccl7	1	0	0	0
							Cldn10		Stk10		Mrpl28	Ccl11	0	0	0	0
							Pbk		Odad4		Fam234a	Ccl8	1	1	1	0
							Gpr18		Cnp		Smoc2	Fzd2	1	0	0	0
							Gpr183		Gabrp		Cuta	Slc16a3	1	0	0	0
							Prkcd		Rhbdf2		Ggnbp1	Sectm1b	0	0	0	0
							Adamdec1		Dhx58		Fpr1	Metrnl	1	0	0	0
							Adam28		Dock2		Fpr2	Slfn9	0	0	0	0
							Egr3		Wwc1		Uqcc2	Rprml	0	0	0	0
							Itih4		Hmmr		Nudt3	Cd68	1	0	0	0
							Sftpc		Tnfrsf13b		Ilrun	Rasl10b	0	0	0	0
							Sntn		Aldh3a1		Cox7a2l	Wfdc17	0	0	0	0
							Rnase6		Tmc6		Fkbp5	Wfdc21	1	0	0	0
							Rnase2a		Tmc8		Cul9	Fat2	1	0	0	0
							Rubcnl		Birc5		Rrp36	Mrc2	0	0	0	0
							Lcp1		Itk		Ppp2r5d	Ace	1	0	0	0
							Myoz1		Irgm1		Pex6	Gm12248	1	0	0	0
							Fam216b		Gm12185		Sik1	Scn4a	0	0	0	0
							1700024G13Rik		Ccdc40		Cyp4f17	Selenom	0	0	0	0
							Wdfy4		Scgb3a1		Myo1f	Cacng1	1	0	0	0
							Anxa8		Trpv2		Hnrnpm	Cacng4	0	0	0	0
							Psmb11		Spag5		Polr1h	Nefh	0	0	0	0
							Cdh24		Sost		Ubd	Abca8b	0	0	0	0
							Tspan14		Col23a1		Gm4841	Abca9	0	0	0	0
							Dydc2		Evi2a		Iigp1	Chrne	1	0	0	0
							Sftpa1		Rab11fip4		Cd74	Tmem100	0	0	0	0
							Sftpd		Crlf3		Csf1r	Eno3	1	0	0	0
							Gm8113		Tcf7		Adrb2	Pgam2	1	0	0	0
							Tgm1		Cfap52		Proc	Aebp1	0	0	0	0
							Mcpt2		Pik3r5		Bin1	Gck	0	0	0	0
							Gzmb		Dcxr		Reep5	Cpsf4l	1	1	1	0
							Gm281		Cbr2		Egr1	Cd300lb	0	0	0	0
							Oit1		Ccl7		Hspa9	Cd300c2	0	0	0	0
							St14		Ccdc57		Eif4ebp3	Camk2b	0	0	0	0
							Gclc		Aurkb		Apbb3	Cdr2l	0	0	0	0
							Plet1		Cd7		Ndufa2	Pimreg	0	0	0	0
							Ets1		Nle1		Zmat2	Wap	0	0	0	0
							Hoatz		Fmnl1		Lars	Smtnl2	0	0	0	0
							Pou2af1		Slfn2		Smad4	Grb10	1	0	0	0
							AI593442		Slfn1		Cndp2	Ctns	0	0	0	0
							Fez1		Acsl6		Mrpl11	Col1a1	1	0	0	0
							Lca5		Slfn4		Sf3b2	Sgca	0	0	0	0
							Crabp1		Dusp14		Sart1	Dlx3	1	0	0	0
							Zmynd10		Acap1		Drap1	Nxph3	0	0	0	0
							Nrgn		Gm2a		Ccdc85b	Ngfr	0	0	0	0
							Pstpip1		Limd2		Fibp	B4galnt2	1	0	0	0
							Tbx18		Cldn7		Ctsw	Calcoco2	0	0	0	0
							Birc3		Igtp		Rnaseh2c	Ccl9	0	0	0	0
							Scn3b		Irgm2		Smarca2	Ccl6	0	0	0	0
							Gm20661		Cd79b		Cd274	Ccl3	0	0	0	0
							Cdhr4		Milr1		Cacul1	Ccl4	0	0	0	0
							Ubash3b		Sec14l3		Mlana	Sfrp4	0	0	0	0
							Csk		Slc16a11		Csf2ra	Aoah	0	0	0	0
							Sorl1		Apoh		Ifit2	Edn1	0	0	0	0
							Nectin1		Alox12		Cdc42bpg	Btn1a1	0	0	0	0
							Ccdc33		Alox12e		Pde6c	Adcy2	0	0	0	0
							Thy1		Alox15		Cyp2c55	Adamts16	1	0	0	0
							Mst1		Arrb2		Macrod1	Rbm24	0	0	0	0
							Pml		Nefh		Otub1	Cap2	0	0	0	0
							Pls1		Gp1ba		Pcx	Id4	0	0	0	0
							Cbl		Dnai2		Entpd1	Slc6a19	0	0	0	0
							Olfr39		Kif19a		Ubxn1	Ninj1	0	0	0	0
							Olfr873		Cd300a		Zfyve27	Lrrc14b	0	0	0	0
							Ccdc153		Cd300lb		Loxl4	Ecm2	0	0	0	0
							Fbxl12		Cd300c2		Incenp	Aspn	0	0	0	0
							Cxcr5		Cd300lf		Scd2	Omd	1	0	0	0
							Esyt3		Slc9a3r1		Lzts2	Ogn	1	0	0	0
							Nme9		Slc16a5		Poll	Irf4	0	0	0	0
							Shisa5		Armc7		Gm17018	Mylk4	0	0	0	0
							Cd3g		6330403K07Rik		Ms4a8a	Serpinb9b	1	0	0	0
							Cd3d		Abcc3		Oga	Ror2	1	0	0	0
							Cd3e		Myo1g		Ms4a6c	Serpinb6a	1	0	0	0
							Jaml		Pimreg		Ms4a6b	Rnf180	0	0	0	0
							Il10ra		Tekt1		Ms4a6d	Fam50b	1	1	0	0
							Camp		Ikzf1		Cuedc2	Akr1c14	1	0	0	0
							AB124611		Atp2a3		Wbp1l	Hk3	1	1	0	0
							Odad3		Chad		Gm10197	Txndc5	0	0	0	0
							Apoa1		Plek		Pdcd4	Dbn1	1	1	0	0
							Apoc3		Calcoco2		Tcf7l2	Gzma	0	0	0	0
							Ngp		Fam161a		Unc93b1	Gzmk	1	0	0	0
							Acp5		Skap1		Ptprcap	Hspb3	0	0	0	0
							Kif9		Prr15l		Fau	Vcan	0	0	0	0
							Ltf		Tbx21		Ccdc88b	Tgfbi	0	0	0	0
							Pclaf		Prss16		Fkbp2	Thbs4	1	0	0	0
							Arpp21		Cmah		Fermt3	Cmya5	0	0	0	0
							Ccnb2		Ocln			Actn2	0	0	0	0
							Vill		Rnf144b			BC147527	0	0	0	0
							Myd88		Ripor2			Nid1	0	0	0	0
							Ttc21a		Ccnb1			Gcnt4	0	0	0	0
							Csrnp1		Cd180			Ctsr	0	0	0	0
							Xirp1		Fgd3			F13a1	1	0	0	0
							Mns1		Irf4			Ckmt2	0	0	0	0
							Vipr1		Cks2			Akap6	0	0	0	0
							Cdcp1		Serpinb1a			Ntsr2	0	0	0	0
							Ccr1		Diras2			Greb1	0	0	0	0
							Ccr2		Sfxn1			Esrrb	1	1	0	0
							Ccr9		Calml3			Vash1	0	0	0	0
							Mmp8		Akr1c18			Lrr1	0	0	0	0
							Ip6k2		Ly86			Flrt2	0	0	0	0
							Casp4		Hk3			Alkal2	0	0	0	0
							Fam183b		Gm17617			Fam110c	0	0	0	0
							Arl5c		Rgs14			Sav1	1	0	0	0
							Smim6		Grk6			Kcnk13	0	0	0	0
							Grb7		Gzma			Fbln5	0	0	0	0
							Ikzf3		Dok3			Dact1	1	0	0	0
							1700016K19Rik		Itga2			Lgmn	1	0	0	0
							Nlrp3		Macroh2a1			Lsmem1	0	0	0	0
							Top2a		Hcn1			Asb2	1	1	0	0
							Unc13d		4833420G17Rik			Ifi27l2a	1	0	0	0
							Ccr7		Iqgap2			Nova1	1	0	0	0
							Krt15		Tifab			Ppp1r36	1	0	0	0
							Krt19		2410004P03Rik			Gphn	1	0	0	0
							Slc6a4		Atp6v1c2			Rdh11	0	0	0	0
							Krt14		Nkx2-1			Hhipl1	0	0	0	0
							Krt17		Foxa1			Galnt16	0	0	0	0
							Evpl		Rrm2			Eml1	0	0	0	0
							Nsg2		Id2			Slc8a3	0	0	0	0
							Il9r		Ncapg2			Dlk1	0	0	0	0
							Drc3		Prkar2b			Sdc1	0	0	0	0
							Foxj1		Pik3cg			Adssl1	0	0	0	0
							Stk10		Cdhr3			Ahnak2	0	0	0	0
							Odad4		Itgb8			Clba1	0	0	0	0
							Cnp		Agr3			Sptb	0	0	0	0
							Gabrp		Agr2			Has2	0	0	0	0
							Rhbdf2		Six1			Zfp385a	0	0	0	0
							Dhx58		Gm11042			Pheta2	0	0	0	0
							Dock2		Lrrn3			Egflam	1	0	0	0
							Wwc1		Ifi27l2a			Ttll1	0	0	0	0
							Hmmr		Serpina9			Fbln1	0	0	0	0
							Tnfrsf13b		Serpina3k			Agxt2	1	0	0	0
							Aldh3a1		Ak7			Efr3a	0	0	0	0
							Tmc6		Plek2			C1qtnf3	0	0	0	0
							Tmc8		Arg2			Npr3	1	0	0	0
							Birc5		Bcl11b			Ccn4	1	0	0	0
							Itk		Ttc9			Cpt1b	0	0	0	0
							Irgm1		Sdc1			Ly6a	1	1	0	0
							Ccdc40		Pld4			Osr2	0	0	0	0
							Scgb3a1		Gpx2			Mafa	0	0	0	0
							Trpv2		Rab15			Slc38a4	0	0	0	0
							Spag5		C7			Endou	0	0	0	0
							Sost		Tnfrsf13c			Abra	0	0	0	0
							Col23a1		Nfe2			Pfkm	0	0	0	0
							Evi2a		Nckap1l			Lalba	1	0	0	0
							Rab11fip4		Glycam1			Ext1	0	0	0	0
							Crlf3		Fyb			Tnfrsf11b	0	0	0	0
							Tcf7		Nfam1			Ccn3	1	0	0	0
							Cfap52		A1bg			Col14a1	0	0	0	0
							Pik3r5		Myc			Faim2	1	0	0	0
							Dcxr		Cyrib			Lima1	1	0	0	0
							Ccl7		Capsl			Cela1	1	0	0	0
							Ccdc57		Il7r			Mb	0	0	0	0
							Aurkb		Lrrc6			C1qtnf6	1	0	0	0
							Cd7		Sla			Igfbp6	0	0	0	0
							Nle1		Basp1			Maff	0	0	0	0
							Fmnl1		Otulinl			Kdelr3	1	0	0	0
							Slfn2		Tymp			Apobec3	1	1	0	0
							Slfn1		Odf3b			Fam83a	1	0	0	0
							Acsl6		Dnah5			Klhl38	0	0	0	0
							Slfn4		Arc			Cthrc1	0	0	0	0
							Dusp14		Lypd2			Fstl1	0	0	0	0
							Acap1		Ly6d			Pla1a	1	1	0	0
							Gm2a		Ly6i			Gap43	0	0	0	0
							Limd2		Pabpc1			Cebpd	0	0	0	0
							Cldn7		Pced1b			Igll1	0	0	0	0
							Cd79b		Endou			Nectin3	1	0	0	0
							Milr1		Tnfrsf11b			Serpind1	0	0	0	0
							Slc16a11		Mal2			Retnlg	0	0	0	0
							Apoh		Aqp5			Tmem45a	0	0	0	0
							Alox12		Gpd1			Dcbld2	0	0	0	0
							Alox12e		Slc39a4			Pros1	0	0	0	0
							Alox15		Bin2			A930003A15Rik	0	0	0	0
							Arrb2		Galnt6			Vgll3	0	0	0	0
							Nefh		Apol11a			Sh3bgr	1	1	1	0
							Gp1ba		Apol10b			Fam3b	0	0	0	0
							Dnai2		Myh9			Srl	0	0	0	0
							Kif19a		Krt7			Vasn	0	0	0	0
							Cd300a		Ncf4			Sec14l5	0	0	0	0
							Cd300lb		Krt5			Rbfox1	1	0	0	0
							Cd300c2		Krt4			Abat	1	0	0	0
							Cd300lf		Krt8			Tvp23a	0	0	0	0
							Slc9a3r1		Il2rb			Sst	0	0	0	0
							Slc16a5		Pdxp			Ostn	0	0	0	0
							Armc7		Itgb7			Plaat1	0	0	0	0
							6330403K07Rik		Kcnj4			Lrrc15	0	0	0	0
							Abcc3		Apobec3			Apod	0	0	0	0
							Myo1g		Mgat3			Smco1	1	1	0	0
							Pimreg		Grap2			Heg1	1	0	0	0
							Tekt1		Mrtfa			Pdia5	0	0	0	0
							Ikzf1		Xrcc6			Casr	1	1	0	0
							Atp2a3		Desi1			Fbxo40	0	0	0	0
							Chad		Gsdmd			Muc4	0	0	0	0
							Plek		Mapk15			9830107B12Rik	1	1	0	0
							Fam161a		Smpd5			Trem2	0	0	0	0
							Skap1		Upk1b			Cldn6	0	0	0	0
							Prr15l		Spidr			Apobec2	0	0	0	0
							Tbx21		Zdhhc23			Prss41	0	0	0	0
							Prss16		Sidt1			Ntn3	0	0	0	0
							Cmah		Cfap44			Bricd5	0	0	0	0
							Ocln		Cd200r1			Tnxb	0	0	0	0
							Rnf144b		Btla			Npw	0	0	0	0
							Ripor2		Cd96			Adgre1	1	0	0	0
							Ccnb1		Trat1			Rpl3l	0	0	0	0
							Cd180		Retnlg			Rab31	0	0	0	0
							Fgd3		Cip2a			Twsg1	0	0	0	0
							Irf4		Clic6			Ddah2	1	1	0	0
							Cks2		Runx1			Lrrc30	0	0	0	0
							Serpinb1a		Lrrc74b			Epb41l3	0	0	0	0
							Diras2		Alcam			Myom1	0	0	0	0
							Sfxn1		B3gnt5			Rps6ka2	0	0	0	0
							Calml3		A930003A15Rik			Emilin2	0	0	0	0
							Akr1c18		Klhl6			Fndc1	1	0	0	0
							Ly86		Samsn1			Sox8	1	0	0	0
							Hk3		Tmprss2			Pde10a	1	1	0	0
							Rgs14		Cldn8			Agpat4	0	0	0	0
							Grk6		Smim22			Plg	0	0	0	0
							Gzma		Rogdi			Dact2	1	1	0	0
							Dok3		Ciita			Thbs2	1	0	0	0
							Itga2		Adipoq			Ltbp1	0	0	0	0
							Macroh2a1		Iqcg			Crisp3	0	0	0	0
							Hcn1		Slc15a2			Adgrf4	0	0	0	0
							4833420G17Rik		Hcls1			Vit	0	0	0	0
							Iqgap2		Muc4			Fpr2	0	0	0	0
							Tifab		Trem3			Pla2g7	1	0	0	0
							2410004P03Rik		Treml4			Rcan2	0	0	0	0
							Atp6v1c2		Epcam			Clic5	0	0	0	0
							Nkx2-1		Satb1			Qpct	0	0	0	0
							Foxa1		Pot1b			Uhrf1bp1	0	0	0	0
							Rrm2		Ntn3			Slc8a1	1	0	0	0
							Id2		H2-Oa			Dlk2	0	0	0	0
							Prkar2b		H2-DMa			Fkbp5	0	0	0	0
							Pik3cg		Abca3			Armc12	0	0	0	0
							Cdhr3		Tap1			Cdkn1a	0	0	0	0
							Itgb8		Psmb8			Pi16	0	0	0	0
							Agr3		H2-Ob			Sik1	0	0	0	0
							Six1		Uhrf1			Hsf2bp	0	0	0	0
							Gm11042		H2-Eb1			Ppp1r11	0	0	0	0
							Lrrn3		H2-Eb2			B4galt6	0	0	0	0
							Ifi27l2a		Btnl2			Ctxn3	1	1	1	0
							Serpina9		Gpsm3			Fbn2	0	0	0	0
							Serpina3k		Ager			Adamts19	1	0	0	0
							Ak7		Dennd1c			Gm4951	0	0	0	0
							Plek2		Vav1			F830016B08Rik	0	0	0	0
							Arg2		Rps2			Iigp1	0	0	0	0
							Bcl11b		Hs3st6			Myoz3	0	0	0	0
							Ttc9		Pdzph1			Arsi	0	0	0	0
							Sdc1		Slc44a4			Camk2a	1	0	0	0
							Pld4		Ltb			Slc6a7	1	0	0	0
							Gpx2		H2-Q1			Csf1r	0	0	0	0
							Rab15		H2-Q10			Celf4	0	0	0	0
							C7		Ptx4			Nrep	0	0	0	0
							Tnfrsf13c		Ccr6			Atp8b1	1	0	0	0
							Nfe2		Cacna1h			Mzb1	0	0	0	0
							Nckap1l		Ccdc78			Alpk2	1	1	0	0
							Glycam1		Nlrc4			Cidea	1	0	0	0
							Fyb		H2-T3			Sh3rf2	1	1	0	0
							Nfam1		Arhgdig			Dpysl3	1	0	0	0
							A1bg		Rgs11			Spink1	0	0	0	0
							Myc		1600012H06Rik			Myot	1	0	0	0
							Cyrib		Fpr2			Lvrn	0	0	0	0
							Capsl		Itpr3			Lox	0	0	0	0
							Il7r		Tmem151b			Ppic	1	0	0	0
							Lrrc6		Nfkbie			Lipg	0	0	0	0
							Sla		Dhx57			Zfp521	1	0	0	0
							Basp1		Haao			Aqp4	0	0	0	0
							Otulinl		Def6			Colec12	1	1	0	0
							Tymp		Rsph9			Actn3	0	0	0	0
							Odf3b		Fkbp5			Apba1	0	0	0	0
							Dnah5		Mapk13			Nrap	0	0	0	0
							Arc		Ptcra			Cd248	0	0	0	0
							Ly6d		Stk38			Plekhs1	1	0	0	0
							Ly6i		Fgd2			Efemp2	0	0	0	0
							Pabpc1		Glp1r			Il33	0	0	0	0
							Pced1b		Rsph1			Lipm	0	0	0	0
							Endou		Rasal3			Lipa	1	0	0	0
							Tnfrsf11b		Myo1f			Pygm	1	0	0	0
							Mal2		AI661453			Myof	0	0	0	0
							Aqp5		Ubd			Syt12	0	0	0	0
							Gpd1		Lmnb1			Entpd1	0	0	0	0
							Slc39a4		Ttr			Lrrn4cl	0	0	0	0
							Bin2		Gm4841			Ankrd2	1	0	0	0
							Galnt6		F830016B08Rik			Sfrp5	0	0	0	0
							Apol11a		Iigp1			Crtac1	0	0	0	0
							Apol10b		Adrb2			Loxl4	0	0	0	0
							Myh9		Bin1			Rab3il1	0	0	0	0
							Krt7		Camk4			Lbx1	0	0	0	0
							Ncf4		Kif20a			Ms4a8a	1	1	0	0
							Krt5		Egr1			Ms4a6d	0	0	0	0
							Krt4		Cd14			Elovl3	0	0	0	0
							Il2rb		Sec11c			Carnmt1	1	1	0	0
							Pdxp		Pmaip1			Neurl1a	0	0	0	0
							Itgb7		Cidea			Aldh3b2	1	0	0	0
							Kcnj4		Plac8l1			Batf2	0	0	0	0
							Apobec3		Scgb3a2				1	0	0	0
							Mgat3		Cdo1				0	0	0	0
							Grap2		Zfp474				1	0	0	0
							Mrtfa		Cd226				0	0	0	0
							Xrcc6		Dock8				0	0	0	0
							Desi1		Dmrt2				0	0	0	0
							Gsdmd		Fosl1				0	0	0	0
							Mapk15		Ctsw				0	0	0	0
							Smpd5		Shtn1				0	0	0	0
							Upk1b		Cd274				0	0	0	0
							Spidr		Hectd2				0	0	0	0
							Zdhhc23		Map4k2				0	0	0	0
							Sidt1		Rasgrp2				0	0	0	0
							Cfap44		Cep55				0	0	0	0
							Cd200r1		Rbp4				0	0	0	0
							Btla		Blnk				1	0	0	0
							Cd96		Dntt				0	0	0	0
							Trat1		Pik3ap1				0	0	0	0
							Retnlg		Scgb1a1				1	0	0	0
							Cip2a		Incenp				0	0	0	0
							Clic6		Lrrc10b				1	0	0	0
							Runx1		Ppp1r32				0	0	0	0
							Lrrc74b		Cd5				0	0	0	0
							Alcam		Cd6				0	0	0	0
							B3gnt5		Ms4a1				1	0	0	0
							A930003A15Rik		Ms4a4c				1	0	0	0
							Klhl6		Ms4a6b				1	0	0	0
							Samsn1		Mpeg1				0	0	0	0
							Tmprss2		Lpxn				0	0	0	0
							Cldn8		Anxa1				0	0	0	0
							Smim22		Cfap43				1	0	0	0
							Rogdi		Aldh3b1				0	0	0	0
							Ciita		Unc93b1				1	1	0	0
							Adipoq		Gstp3				0	0	0	0
							Iqcg		Ptprcap				0	0	0	0
							Slc15a2		Clcf1				0	0	0	0
							Hcls1		Ankrd13d				1	0	0	0
							Muc4		Grk2				1	0	0	0
							Trem3		Slc25a45				0	0	0	0
							Treml4		Batf2				0	0	0	0
							Satb1		Ccdc88b				0	0	0	0
							Pot1b		Fermt3				1	1	0	0
							Ntn3		Kif11				1	0	0	0
							H2-Oa						1	0	0	0
							H2-DMa						0	0	0	0
							Abca3						0	0	0	0
							Tap1						1	1	0	0
							Psmb8						1	1	0	0
							H2-Ob						1	0	0	0
							Uhrf1						1	0	0	0
							H2-Eb2						0	0	0	0
							Btnl2						0	0	0	0
							Gpsm3						0	0	0	0
							Ager						0	0	0	0
							Dennd1c						1	1	0	0
							Vav1						1	0	0	0
							Rps2						1	0	0	0
							Hs3st6						0	0	0	0
							Pdzph1						0	0	0	0
							Slc44a4						0	0	0	0
							Ltb						1	0	0	0
							H2-Q1						1	0	0	0
							H2-Q10						1	0	0	0
							Ptx4						0	0	0	0
							Ccr6						1	0	0	0
							Cacna1h						0	0	0	0
							Ccdc78						0	0	0	0
							Nlrc4						1	0	0	0
							H2-T3						0	0	0	0
							Arhgdig						0	0	0	0
							Rgs11						0	0	0	0
							1600012H06Rik						0	0	0	0
							Fpr2						1	1	1	0
							Itpr3						0	0	0	0
							Tmem151b						0	0	0	0
							Nfkbie						0	0	0	0
							Dhx57						0	0	0	0
							Haao						0	0	0	0
							Def6						0	0	0	0
							Rsph9						0	0	0	0
							Fkbp5						1	1	1	0
							Mapk13						1	0	0	0
							Ptcra						0	0	0	0
							Stk38						0	0	0	0
							Fgd2						1	0	0	0
							Glp1r						0	0	0	0
							Rsph1						0	0	0	0
							Rasal3						1	0	0	0
							Myo1f						1	1	0	0
							AI661453						0	0	0	0
							Ubd						1	1	0	0
							Lmnb1						1	0	0	0
							Ttr						1	0	0	0
							Gm4841						1	0	0	0
							F830016B08Rik						1	1	0	0
							Adrb2						1	0	0	0
							Bin1						1	0	0	0
							Camk4						0	0	0	0
							Kif20a						0	0	0	0
							Egr1						1	1	0	0
							Cd14						0	0	0	0
							Sec11c						1	0	0	0
							Pmaip1						0	0	0	0
							Cidea						1	0	0	0
							Plac8l1						0	0	0	0
							Scgb3a2						0	0	0	0
							Cdo1						0	0	0	0
							Zfp474						0	0	0	0
							Cd226						0	0	0	0
							Dock8						0	0	0	0
							Dmrt2						0	0	0	0
							Fosl1						0	0	0	0
							Ctsw						1	0	0	0
							Shtn1						0	0	0	0
							Cd274						1	1	0	0
							Hectd2						0	0	0	0
							Map4k2						0	0	0	0
							Rasgrp2						0	0	0	0
							Cep55						1	0	0	0
							Rbp4						1	0	0	0
							Blnk						0	0	0	0
							Dntt						0	0	0	0
							Pik3ap1						1	0	0	0
							Scgb1a1						0	0	0	0
							Incenp						1	0	0	0
							Lrrc10b						0	0	0	0
							Ppp1r32						0	0	0	0
							Cd5						1	0	0	0
							Cd6						0	0	0	0
							Ms4a1						1	0	0	0
							Ms4a4c						0	0	0	0
							Ms4a6b						1	1	0	0
							Mpeg1						1	0	0	0
							Lpxn						1	0	0	0
							Anxa1						0	0	0	0
							Cfap43						0	0	0	0
							Aldh3b1						0	0	0	0
							Unc93b1						1	1	0	0
							Gstp3						0	0	0	0
							Ptprcap						1	1	0	0
							Clcf1						0	0	0	0
							Ankrd13d						0	0	0	0
							Grk2						0	0	0	0
							Slc25a45						0	0	0	0
							Batf2						1	0	0	0
							Ccdc88b						1	1	0	0
							Fermt3						1	1	0	0
							Kif11						0	0	0	0
							Mybl1						1	0	0	0
							Scg2						0	0	0	0
							Rgs16						0	0	0	0
							Rpl7						0	0	0	0
							Cxcr4						0	0	0	0
							Ctla4						0	0	0	0
							Icos						0	0	0	0
							Btg2						1	0	0	0
							Eef1b2						0	0	0	0
							Akr1cl						0	0	0	0
							Cps1						0	0	0	0
							Fcgr3						1	1	0	0
							Serpinb8						0	0	0	0
							Slamf7						0	0	0	0
							Rpl37a						1	0	0	0
							Aim2						0	0	0	0
							Prkag3						1	0	0	0
							Atp5e						1	0	0	0
							Stkld1						1	1	0	0
							Dbh						0	0	0	0
							Rps21						0	0	0	0
							Dhrs9						1	0	0	0
							Romo1						0	0	0	0
							Rapgef4						0	0	0	0
							Gm11084						1	0	0	0
							Frmd5						0	0	0	0
							Wipf1						0	0	0	0
							Endog						0	0	0	0
							Slc24a5						0	0	0	0
							Adig						0	0	0	0
							Rims4						1	0	0	0
							Rassf2						0	0	0	0
							Chgb						0	0	0	0
							Zbp1						1	0	0	0
							Ndufa8						0	0	0	0
							Lcn4						0	0	0	0
							Cst8						0	0	0	0
							Psmb7						0	0	0	0
							Nr5a1						0	0	0	0
							Chac1						0	0	0	0
							Lypd6						1	0	0	0
							Upp2						0	0	0	0
							Alas2						0	0	0	0
							Srpk3						0	0	0	0
							Nap1l3						0	0	0	0
							Tmem35a						0	0	0	0
							Cd40lg						0	0	0	0
							Tlr7						0	0	0	0
							Cxcr3						1	0	0	0
							Rps4x						0	0	0	0
							Vcam1						1	0	0	0
							Psmb4						1	0	0	0
							Fgb						1	0	0	0
							1810037I17Rik						0	0	0	0
							Tmem154						0	0	0	0
							Ctss						1	0	0	0
							Mrps21						0	0	0	0
							Mgarp						1	0	0	0
							Mgst2						0	0	0	0
							Hsd3b1						1	0	0	0
							Tent5c						0	0	0	0
							Igsf3						1	0	0	0
							Dapp1						0	0	0	0
							Cyp7b1						1	0	0	0
							Gbp2b						1	1	0	0
							Gbp2						1	0	0	0
							Uox						0	0	0	0
							Psma5						0	0	0	0
							Ilf2						0	0	0	0
							Orm1						0	0	0	0
							Tnfsf8						0	0	0	0
							Ptafr						1	0	0	0
							Uqcrh						0	0	0	0
							Rpl11						0	0	0	0
							Plk3						0	0	0	0
							C1qb						1	1	0	0
							C1qc						1	0	0	0
							C1qa						0	0	0	0
							Jun						1	0	0	0
							Isg15						1	0	0	0
							Pla2g2d						0	0	0	0
							Ybx1						0	0	0	0
							Tnfrsf1b						0	0	0	0
							Rps20						1	0	0	0
							Car8						0	0	0	0
							Rpp25l						0	0	0	0
							Ccl19						0	0	0	0
							Nr4a3						0	0	0	0
							Pttg1ip2						0	0	0	0
							Bhlha15						0	0	0	0
							Cyp3a16						0	0	0	0
							Nat8l						0	0	0	0
							Rpl21						0	0	0	0
							Atp5k						1	0	0	0
							Galnt9						0	0	0	0
							Cacna2d1						1	0	0	0
							Cryba4						0	0	0	0
							Scarb1						0	0	0	0
							Fgl2						1	1	0	0
							Ugt2b36						0	0	0	0
							Tomm7						0	0	0	0
							Cox6a1						0	0	0	0
							Hspb8						0	0	0	0
							Ccni						0	0	0	0
							Kcnk3						0	0	0	0
							Cxcl13						1	0	0	0
							Fosl2						0	0	0	0
							Hpse						1	0	0	0
							Slco1b2						0	0	0	0
							Aicda						1	0	0	0
							Clec4a1						1	0	0	0
							Clec4a3						1	0	0	0
							Lag3						1	0	0	0
							Rarres2						0	0	0	0
							Tapbpl						0	0	0	0
							Clec2h						0	0	0	0
							Clec12a						1	1	0	0
							Il5ra						0	0	0	0
							Oxtr						0	0	0	0
							Akr1b7						0	0	0	0
							Depp1						0	0	0	0
							Ret						0	0	0	0
							Tmem213						0	0	0	0
							Atp6v1e1						1	0	0	0
							Mthfd2						0	0	0	0
							Vamp8						1	0	0	0
							Peg10						0	0	0	0
							Sem1						0	0	0	0
							Gsg1l						0	0	0	0
							Nkg7						1	0	0	0
							Hpx						0	0	0	0
							C5ar1						1	0	0	0
							Ap2s1						1	0	0	0
							Zfp473						0	0	0	0
							Rps16						0	0	0	0
							Rpl27a						0	0	0	0
							Zfp36						1	0	0	0
							Snrpd2						1	0	0	0
							Ndufa3						0	0	0	0
							Rps9						0	0	0	0
							Ndufc2						0	0	0	0
							Thrsp						0	0	0	0
							Clns1a						0	0	0	0
							Kcnk6						0	0	0	0
							Sec11a						0	0	0	0
							Rps3						0	0	0	0
							Rps13						0	0	0	0
							Rpl18						0	0	0	0
							Fgfr2						0	0	0	0
							Psenen						0	0	0	0
							Rps15a						0	0	0	0
							Cox6b1						0	0	0	0
							Tmem147						0	0	0	0
							Saa4						0	0	0	0
							Hamp2						0	0	0	0
							Hamp						0	0	0	0
							Il18bp						1	0	0	0
							Nudt19						0	0	0	0
							Aqp8						0	0	0	0
							Ifitm3						0	0	0	0
							Lsp1						1	0	0	0
							Igf2						0	0	0	0
							Th						0	0	0	0
							1600014C10Rik						0	0	0	0
							Fuom						0	0	0	0
							Stk32c						1	0	0	0
							Chmp2a						1	0	0	0
							Sult3a2						0	0	0	0
							Sult3a1						0	0	0	0
							Calhm6						1	0	0	0
							Cyp27b1						0	0	0	0
							Foxo3						0	0	0	0
							Plxnc1						0	0	0	0
							Rdh7						0	0	0	0
							Naca						1	0	0	0
							Rpl41						1	0	0	0
							Sf3b5						0	0	0	0
							Taar1						0	0	0	0
							Arg1						0	0	0	0
							Derl3						1	1	0	0
							Ndufs7						0	0	0	0
							Rps15						1	0	0	0
							Timm13						1	0	0	0
							Il27ra						0	0	0	0
							Ier2						1	0	0	0
							Gm15056						0	0	0	0
							Scrg1						0	0	0	0
							Gabarapl2						0	0	0	0
							Prdx2						0	0	0	0
							Junb						1	0	0	0
							Sh3rf1						0	0	0	0
							Cox4i1						0	0	0	0
							Pbx4						1	0	0	0
							Ndufa13						0	0	0	0
							Mef2b						0	0	0	0
							Rpl13						0	0	0	0
							Plekha2						0	0	0	0
							Ces1c						0	0	0	0
							Nlrc5						1	0	0	0
							Rex1bd						1	0	0	0
							Lrrc25						1	0	0	0
							Rpl18a						0	0	0	0
							Star						0	0	0	0
							Nuggc						1	0	0	0
							Dpysl2						1	0	0	0
							Itih3						0	0	0	0
							Spcs1						0	0	0	0
							Haus4						0	0	0	0
							Mat1a						0	0	0	0
							Gch1						0	0	0	0
							Col6a5						1	0	0	0
							Zbtb16						0	0	0	0
							Fdx1						0	0	0	0
							Hyal1						0	0	0	0
							Naa80						0	0	0	0
							Prss35						1	0	0	0
							Rpp25						0	0	0	0
							Cox5a						0	0	0	0
							Cyp11a1						0	0	0	0
							Col5a3						0	0	0	0
							Rplp1						1	0	0	0
							Lctl						0	0	0	0
							Susd5						0	0	0	0
							Aldh1a2						0	0	0	0
							Ccr1l1						0	0	0	0
							Ccr5						0	0	0	0
							Cxcr6						1	0	0	0
							Gm21836						0	0	0	0
							Rpl19						1	0	0	0
							Pnmt						0	0	0	0
							Rps27a						0	0	0	0
							Lcp2						1	0	0	0
							Slc47a2						0	0	0	0
							Timd2						0	0	0	0
							Havcr1						0	0	0	0
							Ifi47						1	0	0	0
							Rpl27						0	0	0	0
							Rpl23a						0	0	0	0
							Vtn						0	0	0	0
							Mcrip1						1	0	0	0
							Slc25a39						0	0	0	0
							Irf1						0	0	0	0
							Ccl2						1	0	0	0
							Slc22a21						0	0	0	0
							Slfn8						1	0	0	0
							Hint1						0	0	0	0
							Wfdc21						1	0	0	0
							Slc36a2						0	0	0	0
							Eif5a						0	0	0	0
							Selenom						1	1	0	0
							Abca8b						1	0	0	0
							Rpl38						0	0	0	0
							Scimp						0	0	0	0
							Fdxr						0	0	0	0
							Atp5h						0	0	0	0
							Txndc17						0	0	0	0
							B4galnt2						1	0	0	0
							Ccl4						1	0	0	0
							Uqcrb						0	0	0	0
							Cd83						0	0	0	0
							H1f3						0	0	0	0
							Syk						0	0	0	0
							Rnf180						1	0	0	0
							Akr1c6						0	0	0	0
							Mef2c						0	0	0	0
							Gzmk						1	0	0	0
							Ndufs4						0	0	0	0
							Psma2						0	0	0	0
							Psma6						0	0	0	0
							Fos						1	0	0	0
							Batf						0	0	0	0
							Rps29						0	0	0	0
							Chga						0	0	0	0
							Serpina3g						1	0	0	0
							Glrx5						1	0	0	0
							Slc10a1						0	0	0	0
							Smoc1						0	0	0	0
							Dlk1						1	0	0	0
							Sf3b6						0	0	0	0
							Gpr132						0	0	0	0
							Ttll1						1	0	0	0
							Parvg						0	0	0	0
							Efr3a						1	0	0	0
							Cyp11b1						0	0	0	0
							Cyp11b2						0	0	0	0
							Dpys						0	0	0	0
							Racgap1						0	0	0	0
							Cyth4						1	0	0	0
							Snu13						0	0	0	0
							Mrap						0	0	0	0
							Tigit						0	0	0	0
							Gcsam						0	0	0	0
							Gm5485						0	0	0	0
							Morc1						1	0	0	0
							Robo1						0	0	0	0
							Ahsg						0	0	0	0
							Hrg						0	0	0	0
							Kng1						0	0	0	0
							Tprg						0	0	0	0
							Rpl35a						0	0	0	0
							Cd86						0	0	0	0
							Six2						0	0	0	0
							Apobec2						1	0	0	0
							Psmb9						1	0	0	0
							Cyp21a1						0	0	0	0
							Adgre1						1	0	0	0
							Txndc2						0	0	0	0
							Ppp1r18						0	0	0	0
							Plg						1	0	0	0
							H2-M2						0	0	0	0
							Dusp1						0	0	0	0
							Psmb1						0	0	0	0
							Cdkn1a						1	0	0	0
							Cryaa						0	0	0	0
							Cyp4f15						0	0	0	0
							Zfp763						0	0	0	0
							Gm4951						1	0	0	0
							Smim3						0	0	0	0
							Rps14						0	0	0	0
							Arsi						1	0	0	0
							Nrep						1	0	0	0
							Mzb1						1	0	0	0
							Sting1						0	0	0	0
							Ndufa2						1	0	0	0
							Mc2r						0	0	0	0
							BC031181						0	0	0	0
							Insl6						0	0	0	0
							Gm6020						0	0	0	0
							Ifit1						0	0	0	0
							Kif20b						0	0	0	0
							Cyp2c29						0	0	0	0
							Cyp2c23						0	0	0	0
							Ms4a6c						1	0	0	0
							Ms4a6d						1	1	0	0
							Fam111a						0	0	0	0
							Arl3						0	0	0	0
							Tbc1d10c						0	0	0	0
							Fau						1	0	0	0
							Mogat1						0	0	0	0
							Smg7						0	0	0	0
							Col5a2						1	0	0	0
							Serpine2						0	0	0	0
							Trp53bp2						0	0	0	0
							Ncl						0	0	0	0
							C130074G19Rik						0	0	0	0
							Mapkapk2						0	0	0	0
							Tmem237						0	0	0	0
							Mpp4						0	0	0	0
							Ackr3						1	0	0	0
							Ren1						1	0	0	0
							G0s2						0	0	0	0
							Ilkap						0	0	0	0
							Traf3ip1						0	0	0	0
							Cops9						0	0	0	0
							Ing5						0	0	0	0
							Eif5b						0	0	0	0
							Sdhc						0	0	0	0
							Gin1						0	0	0	0
							Tbc1d8						0	0	0	0
							Pam						1	0	0	0
							Smarcal1						0	0	0	0
							Aamp						0	0	0	0
							Slamf9						0	0	0	0
							Rgs2						1	0	0	0
							Ifi211						1	0	0	0
							Rnf25						0	0	0	0
							Ufc1						0	0	0	0
							Susd4						0	0	0	0
							Retreg2						0	0	0	0
							Rtf1						0	0	0	0
							Rexo4						0	0	0	0
							Bcl2l1						0	0	0	0
							Ogfr						0	0	0	0
							Optn						0	0	0	0
							Psmc3						0	0	0	0
							Chrna4						0	0	0	0
							Itih5						0	0	0	0
							Ppig						0	0	0	0
							Slc27a4						0	0	0	0
							E2f1						0	0	0	0
							Pfkfb3						0	0	0	0
							Rbm17						0	0	0	0
							Eif6						0	0	0	0
							Pacsin3						0	0	0	0
							Prpf6						0	0	0	0
							Shf						0	0	0	0
							Sh3glb2						0	0	0	0
							Ptpa						0	0	0	0
							Usp20						0	0	0	0
							Tmem127						0	0	0	0
							Pltp						1	0	0	0
							Stk35						0	0	0	0
							Nat10						0	0	0	0
							Mrps26						0	0	0	0
							Ddrgk1						0	0	0	0
							Itpa						0	0	0	0
							Arfgef2						0	0	0	0
							Siglec1						0	0	0	0
							Clic3						0	0	0	0
							Spef1						0	0	0	0
							Lcn12						0	0	0	0
							Zbtb34						0	0	0	0
							Zbtb43						0	0	0	0
							Atp9a						0	0	0	0
							Aven						0	0	0	0
							Tnks1bp1						0	0	0	0
							Rtf2						0	0	0	0
							Tmem250-ps						0	0	0	0
							Vapb						0	0	0	0
							Jag1						0	0	0	0
							Kat14						0	0	0	0
							Nelfcd						0	0	0	0
							Ndufaf1						0	0	0	0
							Ndufs3						0	0	0	0
							Raly						0	0	0	0
							Upf3b						0	0	0	0
							Hsd17b10						0	0	0	0
							Bex4						0	0	0	0
							Fam50a						0	0	0	0
							Serpina7						0	0	0	0
							Glod5						0	0	0	0
							Fthl17a						0	0	0	0
							Foxo4						0	0	0	0
							Uxt						0	0	0	0
							Rhox5						0	0	0	0
							Ifi44l						0	0	0	0
							Gipc2						0	0	0	0
							Psmd4						0	0	0	0
							Asic5						0	0	0	0
							Scnm1						0	0	0	0
							Gatb						0	0	0	0
							Fcgr1						0	0	0	0
							Txnip						0	0	0	0
							Foxo1						0	0	0	0
							Hdgf						0	0	0	0
							Mrpl24						0	0	0	0
							Fabp12						0	0	0	0
							Metap1						0	0	0	0
							P2ry13						0	0	0	0
							1700064H15Rik						0	0	0	0
							Msto1						0	0	0	0
							Dap3						0	0	0	0
							Gbp3						1	0	0	0
							Znhit6						0	0	0	0
							Pbxip1						0	0	0	0
							Tpm3						0	0	0	0
							Mfn1						0	0	0	0
							S100a13						0	0	0	0
							Sprr1a						1	0	0	0
							Ccdc28b						0	0	0	0
							Dffa						0	0	0	0
							Zcchc17						0	0	0	0
							Alad						0	0	0	0
							Czib						0	0	0	0
							Tmem200b						0	0	0	0
							Park7						0	0	0	0
							Thap3						0	0	0	0
							Nudc						0	0	0	0
							Gpatch3						0	0	0	0
							Lrrc47						0	0	0	0
							Dhdds						0	0	0	0
							Prxl2b						0	0	0	0
							Syf2						0	0	0	0
							Urod						0	0	0	0
							Cdk11b						0	0	0	0
							Btbd19						0	0	0	0
							Noc2l						0	0	0	0
							Camk2n1						0	0	0	0
							Slc66a1						0	0	0	0
							Akr7a5						0	0	0	0
							Ppie						0	0	0	0
							Tmem82						0	0	0	0
							AAdacl4fm3						0	0	0	0
							Tlr12						0	0	0	0
							Ak2						0	0	0	0
							Bag1						0	0	0	0
							Atp6v0d2						1	0	0	0
							Ccdc107						0	0	0	0
							Tpm2						1	0	0	0
							Creb3						0	0	0	0
							Tmem8b						0	0	0	0
							Zcchc7						0	0	0	0
							Aldh1b1						0	0	0	0
							Anp32b						0	0	0	0
							Anapc7						0	0	0	0
							Daglb						1	0	0	0
							Depdc5						0	0	0	0
							Gbp8						0	0	0	0
							Atp5j2						0	0	0	0
							Psmd9						0	0	0	0
							Chic2						0	0	0	0
							Denr						0	0	0	0
							Gtpbp6						0	0	0	0
							Ogfod2						0	0	0	0
							Cmklr1						0	0	0	0
							Sart3						0	0	0	0
							Srpk2						0	0	0	0
							Tchp						0	0	0	0
							Oasl2						0	0	0	0
							Agap3						0	0	0	0
							Rnf10						0	0	0	0
							Ccdc149						1	0	0	0
							Taok3						0	0	0	0
							Khk						0	0	0	0
							Eif2b4						0	0	0	0
							Ppm1g						0	0	0	0
							Zfp512						0	0	0	0
							Clip2						1	0	0	0
							Prkrip1						0	0	0	0
							Ppp1r35						0	0	0	0
							Mepce						0	0	0	0
							Zcwpw1						0	0	0	0
							Lamtor4						0	0	0	0
							Psmg3						0	0	0	0
							Snx8						0	0	0	0
							Eif3b						0	0	0	0
							Fbxl18						0	0	0	0
							Fis1						0	0	0	0
							Znhit1						0	0	0	0
							Gigyf1						0	0	0	0
							Ephb6						0	0	0	0
							Chmp3						0	0	0	0
							C1rl						0	0	0	0
							Aldh1l1						0	0	0	0
							Kcmf1						0	0	0	0
							Suclg1						0	0	0	0
							Ndufa4						0	0	0	0
							Chd4						0	0	0	0
							Mrpl51						0	0	0	0
							Ndufa9						0	0	0	0
							Tex261						0	0	0	0
							Gars						0	0	0	0
							Eif4e3						0	0	0	0
							Aass						1	0	0	0
							Klra2						1	0	0	0
							Herc6						0	0	0	0
							Ndufa5						0	0	0	0
							Dysf						0	0	0	0
							Spr						0	0	0	0
							Sfxn5						0	0	0	0
							Arf5						0	0	0	0
							Nat8f5						0	0	0	0
							Gadd45a						1	0	0	0
							Serbp1						0	0	0	0
							Smo						0	0	0	0
							Bms1						0	0	0	0
							Atp6v0a4						0	0	0	0
							Usp18						0	0	0	0
							Dctn1						0	0	0	0
							Vamp5						0	0	0	0
							Trim30a						0	0	0	0
							Exosc5						0	0	0	0
							Axl						1	0	0	0
							Fan1						0	0	0	0
							Egln2						0	0	0	0
							Coq8b						0	0	0	0
							Bola2						0	0	0	0
							Nop53						0	0	0	0
							Ppp4c						0	0	0	0
							Inafm1						0	0	0	0
							Ccdc9						0	0	0	0
							Sertad3						0	0	0	0
							Sae1						0	0	0	0
							Tmem160						0	0	0	0
							Taok2						0	0	0	0
							Cd2bp2						0	0	0	0
							Tbc1d10b						0	0	0	0
							Zfp771						0	0	0	0
							Myh14						0	0	0	0
							Fbl						0	0	0	0
							Supt5						0	0	0	0
							Ccdc61						0	0	0	0
							Tbc1d17						0	0	0	0
							Med29						0	0	0	0
							Paf1						0	0	0	0
							Phkg2						0	0	0	0
							Tfpt						0	0	0	0
							Rnf40						0	0	0	0
							Zfp629						0	0	0	0
							Leng1						0	0	0	0
							Cd3eap						0	0	0	0
							Stx4a						0	0	0	0
							Ppp1r37						0	0	0	0
							Ctr9						0	0	0	0
							Apoc4						0	0	0	0
							Apoe						0	0	0	0
							Rcn3						1	0	0	0
							Fcgrt						0	0	0	0
							Leng9						0	0	0	0
							Igsf23						0	0	0	0
							Pih1d1						0	0	0	0
							Ppp6r1						0	0	0	0
							2200002D01Rik						0	0	0	0
							Smg9						0	0	0	0
							Isoc2a						0	0	0	0
							Snrnp70						0	0	0	0
							Iqgap1						0	0	0	0
							Bax						0	0	0	0
							Cox7a1						0	0	0	0
							Zfp444						0	0	0	0
							Mogat2						0	0	0	0
							Dbp						0	0	0	0
							Mrpl48						0	0	0	0
							Zranb1						0	0	0	0
							Megf8						0	0	0	0
							Stard10						0	0	0	0
							Anapc15						0	0	0	0
							Numa1						0	0	0	0
							Cep89						0	0	0	0
							Lcmt1						0	0	0	0
							Psmd13						0	0	0	0
							Ctsd						0	0	0	0
							Phlda2						0	0	0	0
							Cars						0	0	0	0
							Cracr2b						0	0	0	0
							Lig1						0	0	0	0
							A930033H14Rik						0	0	0	0
							Slc25a3						0	0	0	0
							Os9						0	0	0	0
							Metap2						0	0	0	0
							Kif5a						0	0	0	0
							Lilr4b						0	0	0	0
							Kitl						0	0	0	0
							Cep85l						0	0	0	0
							Ddit4						0	0	0	0
							Myl6						0	0	0	0
							Pfkl						0	0	0	0
							Rrp1						0	0	0	0
							Gzmm						0	0	0	0
							Stk11						0	0	0	0
							Midn						0	0	0	0
							Dazap1						0	0	0	0
							Uqcr11						0	0	0	0
							Lsm7						0	0	0	0
							Sgta						0	0	0	0
							Thop1						0	0	0	0
							Zbtb7a						0	0	0	0
							Eef2						0	0	0	0
							Dohh						0	0	0	0
							Frg1						0	0	0	0
							Ndufb7						0	0	0	0
							Terf2						0	0	0	0
							Pkn1						0	0	0	0
							Wwp2						0	0	0	0
							Txnl4b						0	0	0	0
							Samd1						0	0	0	0
							Upf3a						0	0	0	0
							Cc2d1a						0	0	0	0
							Agpat5						0	0	0	0
							Defb1						1	0	0	0
							Nfix						0	0	0	0
							Gadd45gip1						0	0	0	0
							Dnase2a						0	0	0	0
							Ctrb1						0	0	0	0
							Cfdp1						0	0	0	0
							Rnaseh2a						0	0	0	0
							Hook2						0	0	0	0
							Trir						0	0	0	0
							Gm5741						0	0	0	0
							Plcg2						0	0	0	0
							Lpl						0	0	0	0
							Heatr3						0	0	0	0
							Tent4b						0	0	0	0
							Yjefn3						0	0	0	0
							Klhdc4						0	0	0	0
							Sugp1						0	0	0	0
							Zc3h18						0	0	0	0
							Tcim						0	0	0	0
							Sugp2						0	0	0	0
							Trappc2l						0	0	0	0
							Pex11g						0	0	0	0
							Acsf3						0	0	0	0
							Spg7						0	0	0	0
							Chmp1a						0	0	0	0
							Cdk10						0	0	0	0
							Tacc1						0	0	0	0
							Pet100						0	0	0	0
							Rhou						0	0	0	0
							Slc10a2						0	0	0	0
							Mcm5						0	0	0	0
							Ces2c						0	0	0	0
							Ces4a						0	0	0	0
							Pdgfrl						1	0	0	0
							Ddx49						0	0	0	0
							Upf1						0	0	0	0
							Fkbp8						0	0	0	0
							Pgpep1						0	0	0	0
							Lsm4						0	0	0	0
							Ccdc124						0	0	0	0
							Myo9b						0	0	0	0
							Use1						0	0	0	0
							Mvb12a						0	0	0	0
							Pgls						0	0	0	0
							Jund						0	0	0	0
							Bco1						0	0	0	0
							Mapk1ip1l						0	0	0	0
							Lgals3						0	0	0	0
							Phf11c						0	0	0	0
							Setdb2						0	0	0	0
							Cdadc1						0	0	0	0
							Spry2						0	0	0	0
							Tpm3-rs7						0	0	0	0
							Dct						0	0	0	0
							Fam167a						0	0	0	0
							Gnrh1						0	0	0	0
							Fam160b2						0	0	0	0
							Dok2						0	0	0	0
							Ndrg2						0	0	0	0
							Zc3h13						0	0	0	0
							Epsti1						0	0	0	0
							Eaf1						0	0	0	0
							Supt16						0	0	0	0
							Mrpl52						0	0	0	0
							Mmp14						1	0	0	0
							Acin1						0	0	0	0
							Pabpn1						0	0	0	0
							Adcy4						0	0	0	0
							Ripk3						0	0	0	0
							Il3ra						0	0	0	0
							Plac9a						1	0	0	0
							Rps24						0	0	0	0
							Aplp2						0	0	0	0
							Pcbp4						0	0	0	0
							Hemk1						0	0	0	0
							Spa17						0	0	0	0
							Rbm6						0	0	0	0
							Mon1a						0	0	0	0
							Fam219b						0	0	0	0
							Apeh						0	0	0	0
							Pkm						0	0	0	0
							Cdc37						0	0	0	0
							Ttc36						0	0	0	0
							Anp32a						0	0	0	0
							Tagln						0	0	0	0
							Prkcsh						0	0	0	0
							Zpr1						0	0	0	0
							Bud13						0	0	0	0
							Pigyl						0	0	0	0
							Parp16						0	0	0	0
							Rbpms2						0	0	0	0
							Tgfbr2						1	0	0	0
							Rpsa						0	0	0	0
							Lysmd2						0	0	0	0
							Lars2						1	0	0	0
							Ccr3						0	0	0	0
							Mllt6						0	0	0	0
							1700001P01Rik						0	0	0	0
							Msl1						0	0	0	0
							Rapgefl1						0	0	0	0
							Igfbp4						0	0	0	0
							Ghdc						0	0	0	0
							Tnrc6c						0	0	0	0
							Fabp6						0	0	0	0
							Ttc1						0	0	0	0
							Retreg3						0	0	0	0
							Lgals3bp						0	0	0	0
							Engase						1	0	0	0
							Timd4						0	0	0	0
							Myo18a						0	0	0	0
							Aoc2						0	0	0	0
							Dhrs13						0	0	0	0
							Supt6						0	0	0	0
							Cep131						0	0	0	0
							Rufy1						0	0	0	0
							Mrpl12						0	0	0	0
							Gcgr						0	0	0	0
							Stx8						0	0	0	0
							Uqcrq						0	0	0	0
							Aspscr1						0	0	0	0
							Lrrc45						0	0	0	0
							Borcs6						0	0	0	0
							Sectm1a						0	0	0	0
							Cybc1						0	0	0	0
							Eftud2						0	0	0	0
							Slfn5						0	0	0	0
							Kdm6b						0	0	0	0
[truncated: 1,070 more rows]

## Sheet: Table S9B mouse OO patterns 
OO patterns of mouse genes that are expressed in more than one tissue
comparison of OO patterns between tissues to assess whether they are shared among individuals
candidates for OO patterns driven by genetic polymorphisms
									counts OO	281	228	199	177	162	69	64	44	38	38	35	30	30	29	29	28	28	28	27	26	23	22	21	21	20	20	20	20	19	19	19	19	17	17	17	16	15	14	14	13
tissue	geneID	Genename	Genebiotype	Chr	Start	End	Strand	Length		H35172	H35162	H35143	H35167	H35185	H35138	H35180	H35151	H35130	H35186	H35135	H35156	H35181	H35153	H35131	H35171	H35161	H35168	H35165	H35147	H35169	H35129	H35160	H35179	H35183	H35174	H35157	H35187	H35177	H35142	H35178	H35145	H35159	H35136	H35166	H35144	H35184	H35141	H35139	H35137
heart	ENSMUSG00000000290	Itgb2	protein_coding	10	77366086	77401520	+	3052	1	OO-138	21	23	39	46	18	22	39	14	41	49	21	15	28	19	30	14	24	65	60	22	41	32	18	23	34	43	31	74	35	24	21	46	19	17	20	25	27	21	22
kidney	ENSMUSG00000000290	Itgb2	protein_coding	10	77366086	77401520	+	3052	2	6	OO-41	OO-28	26	7	6	10	6	6	6	6	7	8	8	7	9	19	6	9	8	8	9	15	9	9	12	9	6	9	8	6	15	10	8	14	8	8	5	6	6
liver	ENSMUSG00000000290	Itgb2	protein_coding	10	77366086	77401520	+	3052	1	10	13	OO-35	27	5	0	8	9	2	5	1	5	6	8	4	8	5	4	10	6	3	4	10	6	7	9	10	5	5	5	6	7	6	7	15	7	4	5	6	3
heart	ENSMUSG00000000409	Lck	protein_coding	4	129442137	129467434	-	2929	2	OO-50	3	5	13	OO-120	4	3	6	2	15	10	5	2	6	2	9	3	7	18	21	6	16	7	2	5	12	16	6	22	11	4	1	13	2	4	4	7	3	3	5
kidney	ENSMUSG00000000409	Lck	protein_coding	4	129442137	129467434	-	2929	3	2	OO-25	OO-12	OO-13	3	2	3	3	2	2	2	3	3	3	3	5	10	3	3	3	3	3	9	2	3	6	4	2	3	2	2	2	4	1	6	3	4	2	2	2
liver	ENSMUSG00000000409	Lck	protein_coding	4	129442137	129467434	-	2929	1	0	2	OO-8	5	1	1	1	1	1	1	1	1	1	1	1	2	1	1	1	2	0	1	2	1	1	1	1	1	1	1	1	0	2	1	2	1	1	1	1	0
heart	ENSMUSG00000000486	Septin1	protein_coding	7	126813619	126831818	-	2763	1	OO-66	9	8	16	54	9	8	15	7	16	18	9	8	11	4	18	8	12	28	34	12	21	11	5	14	17	25	11	29	17	10	11	21	9	10	11	13	12	9	12
kidney	ENSMUSG00000000486	Septin1	protein_coding	7	126813619	126831818	-	2763	1	10	OO-28	15	21	10	8	11	15	9	11	10	10	11	6	8	13	18	10	11	11	10	10	17	10	13	11	11	9	11	11	10	9	13	10	16	11	12	11	7	7
heart	ENSMUSG00000000682	Cd52	protein_coding	4	133809759	133822352	-	1187	1	OO-122	12	17	62	33	11	8	20	5	25	32	12	10	14	4	22	9	15	45	46	18	50	27	6	14	27	46	17	66	23	11	10	33	10	13	14	15	11	14	16
kidney	ENSMUSG00000000682	Cd52	protein_coding	4	133809759	133822352	-	1187	1	8	OO-64	44	48	10	5	11	14	12	6	9	7	14	7	7	14	33	4	13	11	10	13	33	5	12	18	14	11	16	7	5	15	12	8	21	11	10	4	7	7
liver	ENSMUSG00000000682	Cd52	protein_coding	4	133809759	133822352	-	1187	1	4	9	OO-34	29	5	2	5	7	2	3	3	4	6	5	3	10	3	3	6	8	4	3	12	3	7	10	10	6	8	3	6	10	7	6	15	6	3	3	4	4
heart	ENSMUSG00000000782	Tcf7	protein_coding	11	52143198	52174158	-	3019	2	OO-98	4	2	6	OO-201	6	5	10	3	25	14	8	5	10	2	13	3	11	28	37	10	18	6	5	7	18	20	14	30	16	8	2	13	4	6	9	9	10	6	8
kidney	ENSMUSG00000000782	Tcf7	protein_coding	11	52143198	52174158	-	3019	1	4	OO-20	4	6	5	3	2	3	5	3	4	3	3	3	2	5	11	4	5	4	4	3	5	3	3	3	5	3	3	4	4	3	4	3	6	5	3	3	4	3
liver	ENSMUSG00000000957	Mmp14	protein_coding	14	54669069	54682821	+	5960	1	43	21	19	21	18	OO-61	20	20	27	22	27	20	22	25	21	23	24	19	25	27	28	32	27	22	23	10	20	20	25	19	28	20	26	23	26	35	26	29	30	23
mammary	ENSMUSG00000000957	Mmp14	protein_coding	14	54669069	54682821	+	5960	1	42	58	38	59	OO-262	50	103	62	49	50	39	34	132	97	41	48	53	41	44	49	56	43	34	59	80	50	56	69	48	42	41	60	71	45	27	47	49	34	105	42
heart	ENSMUSG00000001228	Uhrf1	protein_coding	17	56610321	56630486	+	4259	1	4	2	3	3	OO-26	2	7	2	1	2	3	2	3	5	3	4	3	1	3	3	2	3	3	2	3	4	3	2	2	2	2	2	2	4	2	2	1	2	3	2
kidney	ENSMUSG00000001228	Uhrf1	protein_coding	17	56610321	56630486	+	4259	1	2	OO-10	5	5	3	3	3	1	2	2	2	2	2	4	2	3	5	2	3	3	2	3	4	2	3	2	2	3	2	3	2	4	2	3	5	2	1	2	2	2
heart	ENSMUSG00000001281	Itgb7	protein_coding	15	102124430	102140379	-	2770	1	OO-77	5	4	10	12	7	4	12	3	16	14	7	6	7	3	12	3	8	24	36	9	19	9	2	6	13	18	12	28	17	7	3	13	6	5	6	8	6	5	8
kidney	ENSMUSG00000001281	Itgb7	protein_coding	15	102124430	102140379	-	2770	1	2	OO-18	5	7	3	2	2	2	3	2	3	3	2	3	2	4	8	3	3	4	2	3	5	2	3	7	4	4	3	2	1	2	2	3	5	3	2	2	2	3
brain	ENSMUSG00000001506	Col1a1	protein_coding	11	94827050	94843868	+	6563	1	15	13	11	15	19	8	OO-34	14	10	14	14	14	16	11	8	16	12	13	15	8	14	13	11	13	14	14	10	20	13	11	8	11	15	15	17	15	13	10	12	16
mammary	ENSMUSG00000001506	Col1a1	protein_coding	11	94827050	94843868	+	6563	2	127	100	122	273	OO-3569	98	491	207	118	263	137	220	OO-961	344	194	62	132	233	99	183	119	153	69	105	314	149	84	246	101	76	220	145	313	165	71	107	149	99	244	96
heart	ENSMUSG00000001588	Acap1	protein_coding	11	69772393	69786365	-	4878	1	OO-43	4	3	5	28	4	3	5	2	11	8	5	3	7	1	7	2	6	15	18	6	14	5	2	4	9	11	7	19	8	4	2	11	3	4	3	5	5	2	4
kidney	ENSMUSG00000001588	Acap1	protein_coding	11	69772393	69786365	-	4878	2	2	OO-23	8	8	3	2	3	2	2	2	2	3	3	3	1	3	OO-10	2	2	2	4	3	6	2	3	5	3	2	2	2	2	2	3	2	7	3	4	2	2	2
liver	ENSMUSG00000001588	Acap1	protein_coding	11	69772393	69786365	-	4878	1	3	3	6	5	3	OO-10	3	3	2	3	3	2	3	3	2	5	3	2	4	4	3	3	4	3	3	3	4	2	4	3	3	2	3	5	4	3	3	3	3	3
heart	ENSMUSG00000001741	Il16	protein_coding	7	83292033	83394934	-	7865	1	OO-35	6	5	9	17	8	10	10	8	13	12	7	9	7	5	11	8	6	17	14	10	13	9	6	9	8	14	12	18	10	10	6	14	9	8	10	8	8	8	10
kidney	ENSMUSG00000001741	Il16	protein_coding	7	83292033	83394934	-	7865	1	3	OO-13	5	5	3	3	3	2	3	2	2	3	3	3	2	4	6	2	3	2	2	3	5	3	3	3	4	3	4	2	2	4	3	3	4	3	3	2	2	3
heart	ENSMUSG00000002033	Cd3g	protein_coding	9	44880870	44891729	-	3269	2	OO-24	2	3	7	OO-39	2	1	2	1	6	4	1	1	3	1	5	1	3	7	7	2	6	2	1	2	3	5	3	8	5	2	0	5	1	2	2	2	2	1	3
kidney	ENSMUSG00000002033	Cd3g	protein_coding	9	44880870	44891729	-	3269	1	0	OO-9	3	5	1	1	0	1	1	1	1	1	1	1	1	2	3	1	1	1	1	1	3	1	2	2	2	1	1	0	0	1	1	1	2	1	1	0	0	1
brain	ENSMUSG00000002588	Pon1	protein_coding	6	5168090	5193946	-	2898	2	0	0	0	0	0	0	OO-15	0	0	0	0	OO-7	0	1	0	0	0	1	0	0	0	0	0	0	0	1	0	0	0	0	0	0	0	2	1	0	0	1	1	0
heart	ENSMUSG00000002588	Pon1	protein_coding	6	5168090	5193946	-	2898	1	OO-17	1	1	1	1	1	1	3	0	8	4	0	0	3	0	4	0	0	2	6	1	1	1	2	2	3	2	1	10	2	2	0	1	0	0	0	1	3	0	2
kidney	ENSMUSG00000002588	Pon1	protein_coding	6	5168090	5193946	-	2898	1	0	0	1	0	1	1	1	2	0	1	1	0	1	0	1	1	0	0	1	0	OO-9	1	1	0	0	1	1	0	1	0	0	0	0	0	0	0	0	1	0	1
liver	ENSMUSG00000002602	Axl	protein_coding	7	25456698	25488112	-	5033	1	16	17	OO-40	26	8	5	10	15	4	8	4	7	7	8	8	11	7	7	15	8	5	5	8	9	7	10	14	9	7	6	9	13	8	6	20	10	7	8	9	5
mammary	ENSMUSG00000002602	Axl	protein_coding	7	25456698	25488112	-	5033	2	88	77	78	151	OO-541	56	163	107	74	142	52	68	OO-295	84	83	63	64	74	89	102	95	56	49	93	136	87	79	115	52	82	107	94	152	91	61	102	99	60	105	62
heart	ENSMUSG00000002668	Dennd1c	protein_coding	17	57372905	57385439	-	5109	1	OO-38	4	4	7	12	4	3	6	2	10	7	4	4	5	2	6	2	4	13	13	5	8	5	2	4	7	10	6	15	7	4	2	8	3	4	4	4	4	5	4
kidney	ENSMUSG00000002668	Dennd1c	protein_coding	17	57372905	57385439	-	5109	1	3	OO-14	7	9	3	1	3	1	2	2	1	2	3	2	1	3	6	2	2	2	3	2	5	2	3	4	3	2	3	1	1	2	3	2	4	2	3	1	1	1
liver	ENSMUSG00000002668	Dennd1c	protein_coding	17	57372905	57385439	-	5109	1	2	2	OO-6	4	1	1	2	1	0	1	1	1	1	2	1	2	1	1	2	2	1	1	2	1	1	2	2	1	1	1	1	2	1	1	2	2	1	1	1	1
kidney	ENSMUSG00000002699	Lcp2	protein_coding	11	33996920	34042295	+	4459	1	1	OO-11	5	6	1	1	2	1	1	1	1	1	2	1	1	2	5	1	1	1	1	1	4	1	2	2	2	1	2	1	1	3	2	1	3	1	1	1	1	1
liver	ENSMUSG00000002699	Lcp2	protein_coding	11	33996920	34042295	+	4459	1	4	4	OO-15	10	2	1	4	5	2	2	1	2	3	3	2	4	3	1	5	3	1	1	3	2	3	4	4	3	2	2	2	4	3	2	7	2	2	2	3	2
heart	ENSMUSG00000002885	Adgre5	protein_coding	8	84449880	84467955	-	3757	1	OO-229	72	76	63	105	65	74	105	75	89	71	62	75	85	48	102	59	71	129	102	83	94	81	74	84	81	102	80	147	89	86	62	118	73	70	70	69	68	73	74
liver	ENSMUSG00000002885	Adgre5	protein_coding	8	84449880	84467955	-	3757	1	23	20	OO-55	41	13	6	14	27	8	12	7	10	13	17	13	17	10	10	24	14	12	9	16	14	16	16	24	12	13	10	16	18	14	12	28	14	13	14	17	10
heart	ENSMUSG00000002910	Arrdc2	protein_coding	8	71287773	71292304	-	3232	1	13	12	8	7	OO-34	9	6	9	11	9	8	8	11	15	14	10	7	14	12	11	13	10	9	6	10	16	9	9	11	7	9	7	10	10	8	11	12	9	10	9
liver	ENSMUSG00000002910	Arrdc2	protein_coding	8	71287773	71292304	-	3232	1	13	16	16	18	OO-46	20	12	15	12	11	12	11	18	24	35	11	17	22	16	13	15	13	13	11	14	18	14	15	19	15	13	16	14	14	14	20	11	19	15	14
heart	ENSMUSG00000003283	Hck	protein_coding	2	152950388	152993361	+	2092	1	OO-30	6	5	9	8	6	4	7	4	10	10	5	6	7	3	7	4	7	14	19	6	10	7	3	6	6	13	7	19	9	7	9	11	5	4	4	7	5	6	7
liver	ENSMUSG00000003283	Hck	protein_coding	2	152950388	152993361	+	2092	1	6	8	OO-30	17	2	3	6	6	2	3	1	2	4	6	4	6	3	5	6	5	3	2	5	5	5	5	6	4	4	3	4	10	6	4	13	5	3	4	4	2
heart	ENSMUSG00000003379	Cd79a	protein_coding	7	24596806	24601622	+	1457	1	OO-196	7	3	4	16	12	3	7	3	20	43	9	12	11	3	16	5	5	30	75	11	45	7	2	10	6	25	18	35	20	11	3	31	8	4	9	5	19	8	16
kidney	ENSMUSG00000003379	Cd79a	protein_coding	7	24596806	24601622	+	1457	3	2	OO-64	OO-20	2	2	1	1	1	5	2	3	1	2	1	2	2	OO-21	1	2	2	2	8	5	1	2	2	3	1	1	0	1	1	1	1	10	1	3	1	1	1
heart	ENSMUSG00000003484	Cyp4f18	protein_coding	8	72742326	72763470	-	1855	1	OO-77	5	4	4	9	7	2	6	2	14	23	8	4	9	2	10	2	6	17	38	8	14	5	2	9	6	12	11	31	13	6	4	17	5	3	5	8	9	4	15
kidney	ENSMUSG00000003484	Cyp4f18	protein_coding	8	72742326	72763470	-	1855	2	1	OO-10	2	1	0	1	1	1	1	1	1	1	1	1	1	4	5	OO-22	1	1	1	1	2	1	1	3	1	1	1	1	1	0	1	1	1	1	1	1	1	1
heart	ENSMUSG00000003545	Fosb	protein_coding	7	19036621	19043976	-	6243	2	15	3	0	0	1	3	1	2	6	2	OO-23	4	2	1	1	1	0	2	4	OO-22	1	1	8	0	4	2	2	1	4	1	2	1	1	0	2	4	3	4	1	0
kidney	ENSMUSG00000003545	Fosb	protein_coding	7	19036621	19043976	-	6243	1	0	0	0	0	2	1	0	0	OO-14	0	1	0	0	1	0	0	0	1	0	1	0	0	0	0	0	0	0	0	0	0	0	0	0	0	1	1	0	1	0	0
heart	ENSMUSG00000003882	Il7r	protein_coding	15	9505874	9530262	-	4663	1	OO-36	2	1	3	11	2	1	5	1	13	5	4	2	6	1	6	1	8	11	17	4	6	2	2	4	9	9	7	12	7	3	1	4	1	3	3	5	3	2	4
kidney	ENSMUSG00000003882	Il7r	protein_coding	15	9505874	9530262	-	4663	1	0	OO-10	1	1	1	0	0	1	1	1	1	0	1	1	1	1	3	1	1	1	1	1	1	1	1	1	1	1	1	1	0	0	1	1	2	1	2	1	0	0
brain	ENSMUSG00000004038	Gstm3	protein_coding	3	107871012	107876599	-	1311	7	0	0	0	0	0	0	0	0	0	OO-9	0	0	0	0	OO-12	OO-9	OO-10	0	0	0	0	OO-11	0	0	0	0	0	0	0	0	0	0	OO-9	0	0	0	OO-8	0	0	0
heart	ENSMUSG00000004038	Gstm3	protein_coding	3	107871012	107876599	-	1311	7	0	0	0	0	0	1	0	0	0	OO-18	0	0	0	0	OO-14	OO-16	OO-18	0	0	0	0	OO-14	0	0	0	0	0	0	0	0	0	0	OO-14	0	0	0	OO-19	0	0	0
kidney	ENSMUSG00000004038	Gstm3	protein_coding	3	107871012	107876599	-	1311	7	0	0	0	0	0	0	0	0	0	OO-16	0	0	0	0	OO-23	OO-16	OO-12	0	0	0	1	OO-23	1	0	0	0	0	0	0	0	0	0	OO-15	1	0	1	OO-11	1	0	0
liver	ENSMUSG00000004038	Gstm3	protein_coding	3	107871012	107876599	-	1311	1	175	97	110	156	53	18	199	18	245	150	95	58	95	141	256	51	76	334	52	71	236	264	131	154	197	144	34	66	126	97	OO-794	134	83	117	100	150	140	99	16	41
mammary	ENSMUSG00000004038	Gstm3	protein_coding	3	107871012	107876599	-	1311	4	0	0	0	0	0	0	0	0	0	OO-8	0	0	0	0	OO-7	1	3	0	0	0	0	4	0	0	0	0	0	0	0	0	0	0	OO-6	0	0	0	OO-8	0	0	0
heart	ENSMUSG00000004266	Ptpn6	protein_coding	6	124697670	124715588	-	2802	1	OO-118	10	9	20	33	11	8	15	9	25	21	13	14	15	8	18	8	13	34	40	15	29	16	7	14	16	33	20	45	21	13	8	24	11	10	11	14	12	15	17
kidney	ENSMUSG00000004266	Ptpn6	protein_coding	6	124697670	124715588	-	2802	1	45	OO-78	56	56	38	35	43	29	38	44	30	38	43	42	29	44	59	36	48	39	45	41	48	42	46	40	45	44	43	43	43	48	37	37	39	45	45	45	44	41
heart	ENSMUSG00000004328	Hif3a	protein_coding	7	16765432	16796352	-	6710	1	1	1	2	1	OO-5	1	1	2	2	2	1	1	2	3	4	2	1	3	1	1	2	1	1	2	2	4	1	1	2	1	1	1	1	1	2	1	2	1	1	0
kidney	ENSMUSG00000004328	Hif3a	protein_coding	7	16765432	16796352	-	6710	1	1	2	2	1	4	1	0	1	1	1	0	0	0	2	OO-5	0	1	4	1	0	1	0	1	2	1	4	1	1	1	1	1	1	1	1	1	1	2	1	1	1
mammary	ENSMUSG00000004328	Hif3a	protein_coding	7	16765432	16796352	-	6710	2	1	2	2	2	5	1	1	OO-6	1	1	0	0	1	2	4	3	1	5	1	1	1	1	1	1	1	OO-5	1	1	1	1	0	1	0	1	1	1	1	1	1	1
heart	ENSMUSG00000004552	Ctse	protein_coding	1	131566044	131603243	+	3170	1	OO-46	4	2	3	21	3	2	7	1	10	7	4	4	6	2	6	3	4	14	16	4	8	3	2	5	6	11	6	14	6	3	2	7	3	3	3	4	4	3	5
kidney	ENSMUSG00000004552	Ctse	protein_coding	1	131566044	131603243	+	3170	1	2	OO-22	8	5	3	3	4	2	3	3	3	3	3	3	3	3	7	2	4	4	2	5	4	3	5	3	5	3	4	2	4	3	2	4	8	3	3	3	2	3
kidney	ENSMUSG00000004612	Nkg7	protein_coding	7	43086497	43087670	+	914	1	2	17	16	OO-22	5	1	3	3	4	2	3	3	2	4	2	4	6	2	3	4	2	6	13	1	6	7	3	1	4	1	0	2	6	2	6	3	2	1	2	1
liver	ENSMUSG00000004612	Nkg7	protein_coding	7	43086497	43087670	+	914	1	1	4	OO-21	12	1	1	1	3	1	2	1	1	2	0	1	5	2	1	2	3	1	2	7	0	1	3	3	2	2	1	1	1	5	2	4	1	1	1	1	1
heart	ENSMUSG00000004626	Stxbp2	protein_coding	8	3680955	3693644	+	4159	1	OO-44	7	7	7	15	7	6	14	7	13	16	8	6	9	4	11	5	8	20	18	6	16	9	5	8	8	16	9	25	11	11	6	16	8	7	8	9	9	7	7
liver	ENSMUSG00000004626	Stxbp2	protein_coding	8	3680955	3693644	+	4159	1	34	35	44	45	39	OO-69	33	36	35	36	33	38	39	34	35	41	40	32	39	36	40	32	37	35	37	36	35	40	40	39	33	39	37	39	43	37	33	35	33	38
heart	ENSMUSG00000004707	Ly9	protein_coding	1	171416192	171434978	-	3307	1	OO-15	2	1	3	7	1	2	2	1	3	4	1	2	2	1	2	2	2	6	6	3	5	3	1	3	3	4	3	7	2	2	1	6	1	1	1	2	2	1	1
kidney	ENSMUSG00000004707	Ly9	protein_coding	1	171416192	171434978	-	3307	1	0	OO-11	3	3	1	0	1	1	1	1	0	1	1	0	1	0	4	1	0	0	0	1	2	0	1	1	1	0	1	0	0	1	1	0	2	0	0	0	1	0
kidney	ENSMUSG00000004730	Adgre1	protein_coding	17	57665691	57790523	+	3238	3	2	OO-16	OO-13	OO-21	3	3	5	3	3	2	2	4	3	3	4	3	6	3	2	3	3	4	6	3	3	3	4	2	4	3	2	6	4	3	6	3	2	2	3	4
mammary	ENSMUSG00000004730	Adgre1	protein_coding	17	57665691	57790523	+	3238	2	13	23	17	OO-95	OO-157	18	56	34	10	48	10	26	65	44	23	13	15	16	11	36	15	9	12	17	26	20	13	26	15	18	18	15	48	18	16	18	13	9	18	22
heart	ENSMUSG00000004864	Mapk13	protein_coding	17	28988271	28999207	+	3150	3	OO-25	0	1	1	1	0	0	1	0	1	2	1	0	1	0	1	0	1	OO-9	1	1	1	0	1	1	1	OO-8	0	2	0	4	4	2	0	0	1	1	1	0	1
kidney	ENSMUSG00000004864	Mapk13	protein_coding	17	28988271	28999207	+	3150	1	7	7	8	9	7	10	8	9	10	9	13	8	8	8	9	12	8	OO-27	8	9	11	7	11	8	10	12	7	11	7	9	6	7	8	8	6	8	8	8	9	5
heart	ENSMUSG00000005087	Cd44	protein_coding	2	102641486	102731970	-	6776	1	OO-60	15	10	13	17	8	17	23	12	20	16	9	10	16	9	17	7	16	29	26	11	18	11	8	14	14	25	11	34	18	12	10	21	8	10	10	11	10	8	9
kidney	ENSMUSG00000005087	Cd44	protein_coding	2	102641486	102731970	-	6776	1	2	OO-14	6	6	2	2	3	2	2	2	2	2	2	2	3	3	5	3	3	2	2	3	3	2	2	4	4	2	1	2	2	5	2	2	4	2	3	2	2	2
liver	ENSMUSG00000005087	Cd44	protein_coding	2	102641486	102731970	-	6776	1	4	9	OO-22	13	3	2	6	8	2	4	1	3	3	4	4	4	2	2	6	4	2	1	3	4	3	6	7	3	2	2	2	5	3	2	8	2	2	2	3	1
heart	ENSMUSG00000005233	Spc25	protein_coding	2	69024239	69036501	-	3188	1	1	1	1	2	OO-6	1	4	1	0	1	0	0	1	1	1	1	2	0	1	1	0	2	1	1	1	1	1	1	1	1	1	1	1	1	1	1	0	0	1	1
mammary	ENSMUSG00000005233	Spc25	protein_coding	2	69024239	69036501	-	3188	1	7	8	8	4	3	4	6	3	3	4	2	2	3	OO-25	5	3	5	2	4	3	2	4	5	2	5	4	3	10	5	6	2	12	1	4	5	2	3	1	9	5
heart	ENSMUSG00000005470	Asf1b	protein_coding	8	84682136	84696826	+	2338	1	4	3	5	7	OO-12	3	6	4	4	4	5	5	5	5	4	4	4	3	5	3	5	5	4	3	4	4	5	4	4	5	4	4	4	3	5	4	5	3	4	4
kidney	ENSMUSG00000005470	Asf1b	protein_coding	8	84682136	84696826	+	2338	1	1	OO-6	3	2	2	0	2	1	1	1	1	1	2	2	1	1	2	1	2	1	1	1	1	1	2	2	1	2	1	1	1	3	1	1	4	1	2	1	1	1
heart	ENSMUSG00000005540	Fcer2a	protein_coding	8	3731737	3744175	-	3092	1	OO-51	2	0	1	3	2	0	0	1	5	5	3	2	1	0	4	1	1	7	8	6	13	1	0	3	2	5	7	9	4	3	0	5	2	1	2	1	2	2	3
kidney	ENSMUSG00000005540	Fcer2a	protein_coding	8	3731737	3744175	-	3092	1	1	OO-8	3	0	0	0	0	0	2	0	0	0	0	0	0	0	4	0	1	0	1	2	3	0	0	0	1	1	0	0	1	0	0	1	1	1	0	0	0	0
heart	ENSMUSG00000005681	Apoa2	protein_coding	1	171052623	171053948	+	537	3	3	3	0	1	1	1	1	1	1	1	0	0	0	OO-60	0	OO-54	0	2	1	1	0	0	2	1	OO-24	1	0	1	0	0	2	0	4	2	0	2	0	2	1	0
kidney	ENSMUSG00000005681	Apoa2	protein_coding	1	171052623	171053948	+	537	1	9	9	5	14	19	14	7	6	19	13	19	9	10	2	4	5	16	5	16	15	OO-210	32	10	8	16	7	21	34	13	10	24	10	9	5	9	7	26	27	16	8
heart	ENSMUSG00000005763	Cd247	protein_coding	1	165616250	165704846	+	5329	2	OO-14	1	1	2	OO-18	1	1	2	1	3	2	1	1	1	0	2	1	2	5	6	1	3	1	0	1	3	3	2	6	3	1	0	2	1	1	1	1	1	1	1
kidney	ENSMUSG00000005763	Cd247	protein_coding	1	165616250	165704846	+	5329	1	0	OO-5	2	2	1	0	0	0	0	0	0	0	0	0	0	1	2	0	0	1	0	1	2	0	1	1	0	0	1	0	0	0	1	0	1	0	0	0	0	0
kidney	ENSMUSG00000005779	Psmb4	protein_coding	3	94791404	94794272	-	1951	1	237	218	231	224	228	182	228	OO-375	206	208	289	239	239	223	191	253	232	235	248	252	225	228	236	230	219	238	221	237	224	232	238	222	234	202	234	235	235	238	196	200
liver	ENSMUSG00000005779	Psmb4	protein_coding	3	94791404	94794272	-	1951	1	226	191	227	237	194	OO-368	218	208	213	211	217	206	213	221	201	257	227	227	244	223	221	199	225	212	221	206	231	243	233	223	207	220	210	237	193	220	214	180	198	195
brain	ENSMUSG00000006056	Calcoco2	protein_coding	11	95990152	96002790	-	1621	10	0	0	0	0	OO-22	OO-23	0	0	0	0	OO-34	OO-27	0	0	0	1	0	0	OO-28	0	0	0	0	0	0	0	OO-18	0	0	1	OO-26	0	0	OO-18	0	0	0	0	0	OO-32
heart	ENSMUSG00000006056	Calcoco2	protein_coding	11	95990152	96002790	-	1621	7	0	0	0	0	OO-8	OO-7	0	0	0	0	OO-7	4	0	0	0	0	0	0	OO-6	0	0	0	0	0	0	0	OO-7	0	0	0	OO-6	0	0	3	0	0	0	0	0	OO-6
kidney	ENSMUSG00000006056	Calcoco2	protein_coding	11	95990152	96002790	-	1621	10	0	0	0	0	OO-34	OO-44	0	0	0	0	OO-33	OO-40	0	0	0	0	0	0	OO-41	0	0	0	0	0	0	0	OO-44	0	0	0	OO-53	0	0	OO-20	0	0	0	0	0	OO-40
liver	ENSMUSG00000006056	Calcoco2	protein_coding	11	95990152	96002790	-	1621	1	0	0	0	0	2	OO-9	0	0	0	0	3	2	0	0	0	0	0	0	4	0	0	0	0	0	0	0	3	0	0	0	4	0	0	2	0	0	0	0	0	4
mammary	ENSMUSG00000006056	Calcoco2	protein_coding	11	95990152	96002790	-	1621	10	0	0	0	0	OO-9	OO-59	0	0	0	0	OO-32	OO-21	0	0	0	0	0	0	OO-40	0	0	0	0	0	0	0	OO-47	0	0	0	OO-11	0	0	OO-33	0	0	0	0	0	OO-51
brain	ENSMUSG00000006204	Cdcp3	protein_coding	7	130776131	130908180	+	9202	1	0	0	1	0	0	0	1	0	0	0	0	OO-6	1	1	0	1	0	1	0	0	0	0	1	0	0	1	0	0	0	0	0	0	0	1	1	0	0	0	1	0
mammary	ENSMUSG00000006204	Cdcp3	protein_coding	7	130776131	130908180	+	9202	3	0	0	0	1	1	0	1	OO-22	0	0	0	0	1	0	0	OO-12	0	0	0	1	0	1	0	0	3	0	0	0	0	0	0	0	0	1	0	1	0	0	OO-44	0
heart	ENSMUSG00000006398	Cdc20	protein_coding	4	118290098	118294549	-	1868	1	11	2	5	4	OO-20	3	10	4	1	4	3	3	3	4	2	5	5	2	4	5	3	5	6	2	3	3	5	3	5	4	3	2	5	5	3	3	3	3	3	4
liver	ENSMUSG00000006398	Cdc20	protein_coding	4	118290098	118294549	-	1868	1	1	2	1	1	0	4	OO-10	0	0	1	1	3	1	5	0	1	1	1	1	1	0	1	2	0	0	0	1	0	1	1	2	0	1	3	2	2	0	1	1	1
kidney	ENSMUSG00000006542	Prkag3	protein_coding	1	74778081	74788114	-	3682	1	3	7	5	4	OO-34	3	3	2	2	4	2	6	5	10	8	4	3	13	2	3	3	3	3	10	1	16	3	4	5	5	4	3	4	1	2	3	4	6	2	2
mammary	ENSMUSG00000006542	Prkag3	protein_coding	1	74778081	74788114	-	3682	4	0	0	1	7	2	3	OO-28	0	0	OO-34	25	OO-30	4	0	1	14	1	3	1	1	1	3	6	1	0	1	16	OO-34	0	2	2	0	1	5	6	10	2	3	1	0
brain	ENSMUSG00000006777	Krt23	protein_coding	11	99368800	99383963	-	1565	1	0	0	0	0	1	0	OO-5	1	0	0	0	2	0	1	0	0	1	1	0	0	0	0	1	0	0	1	0	0	1	0	0	0	0	1	0	1	0	0	1	1
heart	ENSMUSG00000006777	Krt23	protein_coding	11	99368800	99383963	-	1565	1	OO-10	0	0	0	0	0	0	0	0	1	0	0	0	0	0	1	0	0	1	1	0	0	0	0	0	0	1	0	1	0	0	0	1	0	0	0	0	0	0	0
kidney	ENSMUSG00000007892	Rplp1	protein_coding	9	61820566	61821824	-	499	1	1682	1525	1654	1480	1399	1732	1591	2364	1696	1515	OO-2580	1614	1499	1520	1707	1674	1349	1525	1649	1655	1565	1977	1631	1354	1516	1570	1601	1474	1413	1562	1607	1456	1577	1763	1593	1501	1751	1663	1769	1810
liver	ENSMUSG00000007892	Rplp1	protein_coding	9	61820566	61821824	-	499	1	1335	1127	1073	1105	1165	OO-2536	1384	1085	1172	1170	1315	1053	1200	1167	1221	1221	1185	1314	1141	1086	1140	1122	1239	1107	1241	1284	1241	1250	1187	1210	1216	1161	1242	1145	1224	1143	1072	1150	1155	1138
kidney	ENSMUSG00000008036	Ap2s1	protein_coding	7	16472335	16483219	+	1472	1	142	116	134	130	116	142	139	OO-211	127	120	193	144	133	129	129	150	128	131	147	157	140	153	135	124	138	132	126	123	125	129	132	144	136	141	128	142	136	151	146	132
liver	ENSMUSG00000008036	Ap2s1	protein_coding	7	16472335	16483219	+	1472	1	130	108	113	122	111	OO-605	111	114	102	116	124	121	119	101	102	134	122	111	112	103	115	112	112	98	110	125	110	107	105	123	104	121	118	113	114	115	109	114	114	102
heart	ENSMUSG00000008193	Spib	protein_coding	7	44175417	44181495	-	2868	1	OO-47	3	1	1	7	2	1	3	1	4	9	3	4	3	1	4	2	2	5	22	2	12	2	1	3	1	7	5	8	7	6	1	9	2	1	2	2	4	2	4
kidney	ENSMUSG00000008193	Spib	protein_coding	7	44175417	44181495	-	2868	3	1	OO-26	OO-7	1	2	1	0	1	1	0	0	1	0	1	1	2	OO-9	0	1	1	1	3	2	0	1	1	1	1	1	0	0	1	1	0	3	0	1	0	0	0
heart	ENSMUSG00000008384	Sertad1	protein_coding	7	27186335	27189741	+	1344	1	36	45	24	32	50	37	24	30	32	28	43	24	27	27	34	30	31	44	36	OO-119	31	34	37	31	23	36	31	31	43	47	24	31	32	33	31	32	24	33	30	19
liver	ENSMUSG00000008384	Sertad1	protein_coding	7	27186335	27189741	+	1344	1	9	16	27	14	11	OO-55	13	10	5	14	18	18	15	12	12	16	14	18	8	14	12	14	19	13	17	13	9	9	8	21	8	14	13	20	18	18	9	20	15	7
heart	ENSMUSG00000008496	Pou2f2	protein_coding	7	24786769	24879151	-	8243	1	OO-11	1	1	2	2	1	1	1	1	2	3	1	1	1	1	2	1	1	4	4	1	3	2	0	1	1	4	1	3	2	1	1	2	1	1	1	1	1	1	1
kidney	ENSMUSG00000008496	Pou2f2	protein_coding	7	24786769	24879151	-	8243	1	1	OO-6	2	3	1	0	1	1	0	0	0	0	0	0	1	1	2	0	1	1	0	1	1	0	1	1	1	0	1	0	0	2	1	1	1	0	1	0	1	0
kidney	ENSMUSG00000009092	Derl3	protein_coding	10	75729247	75731775	+	1993	1	1	OO-22	7	2	1	1	7	2	2	1	1	1	2	3	4	1	4	1	2	1	1	3	2	3	2	4	2	2	3	1	2	2	3	1	6	1	4	2	2	1
liver	ENSMUSG00000009092	Derl3	protein_coding	10	75729247	75731775	+	1993	1	2	0	1	1	2	1	3	0	0	1	0	0	1	1	1	0	0	0	0	0	0	1	1	0	0	0	1	0	3	1	1	0	2	0	2	1	0	0	3	1
mammary	ENSMUSG00000009092	Derl3	protein_coding	10	75729247	75731775	+	1993	1	4	11	OO-22	5	1	3	4	3	5	3	2	3	5	3	5	8	7	1	7	1	4	3	2	2	7	7	3	2	5	3	2	4	2	2	10	2	4	2	4	4
brain	ENSMUSG00000009185	Ccl8	protein_coding	11	82006011	82007625	+	511	1	0	1	1	OO-6	0	0	0	0	0	1	0	1	1	0	1	0	1	0	0	1	0	2	0	0	0	2	0	1	1	0	1	0	0	0	0	1	0	0	0	0
kidney	ENSMUSG00000009185	Ccl8	protein_coding	11	82006011	82007625	+	511	3	0	OO-181	OO-47	22	1	1	0	6	3	0	2	0	2	1	5	3	26	0	8	2	1	25	7	0	7	6	7	1	1	0	0	12	3	0	OO-48	1	11	0	0	1
mammary	ENSMUSG00000009185	Ccl8	protein_coding	11	82006011	82007625	+	511	2	66	104	59	386	OO-1339	73	259	203	27	178	31	16	OO-1123	126	162	50	78	30	38	275	26	108	55	34	94	56	49	71	143	53	32	70	122	225	72	75	88	12	95	96
heart	ENSMUSG00000009292	Trpm2	protein_coding	10	77743556	77806397	-	12459	1	3	0	0	2	2	0	1	1	0	1	1	1	1	2	0	2	0	1	4	1	2	2	1	1	1	1	1	2	OO-8	1	1	0	1	1	0	0	2	0	0	0
liver	ENSMUSG00000009292	Trpm2	protein_coding	10	77743556	77806397	-	12459	1	2	2	8	OO-10	2	1	3	3	0	1	1	1	2	3	2	3	2	1	3	1	1	1	2	3	2	3	2	2	2	1	2	1	1	1	3	1	2	1	1	1
heart	ENSMUSG00000009585	Apobec3	protein_coding	15	79775860	79800107	+	9454	1	OO-17	3	3	2	5	3	3	4	4	4	4	3	3	3	3	4	3	2	6	4	3	5	4	4	4	3	6	4	6	4	2	3	5	4	3	4	4	3	3	2
mammary	ENSMUSG00000009585	Apobec3	protein_coding	15	79775860	79800107	+	9454	1	OO-99	35	22	30	12	28	13	25	19	12	16	12	13	13	60	29	30	17	22	18	55	26	27	48	59	29	87	14	13	29	6	21	16	24	26	17	44	14	20	22
heart	ENSMUSG00000009687	Fxyd5	protein_coding	7	30732147	30741906	-	4192	1	OO-97	21	17	27	31	16	18	30	15	37	28	17	16	28	13	32	16	24	45	44	23	29	20	18	25	20	37	21	53	29	21	18	35	18	16	22	23	25	22	23
liver	ENSMUSG00000009687	Fxyd5	protein_coding	7	30732147	30741906	-	4192	1	3	3	OO-9	8	2	1	3	4	2	3	2	2	3	3	2	3	2	2	3	2	2	2	4	3	3	3	3	2	2	2	2	3	4	2	5	4	2	3	4	2
heart	ENSMUSG00000010142	Tnfrsf13b	protein_coding	11	61017581	61040198	+	2836	1	OO-28	1	1	3	8	2	2	2	2	4	7	3	2	4	2	5	2	2	8	9	3	11	3	1	3	3	6	5	9	4	4	1	5	2	2	3	2	3	2	5
kidney	ENSMUSG00000010142	Tnfrsf13b	protein_coding	11	61017581	61040198	+	2836	1	1	OO-13	5	3	2	1	1	1	1	1	1	1	2	1	1	2	5	0	2	1	1	1	2	1	2	1	2	1	1	0	1	1	1	1	4	1	1	0	1	0
heart	ENSMUSG00000010797	Wnt2	protein_coding	6	17988939	18030584	-	2255	1	OO-32	5	3	1	4	3	5	14	4	10	10	4	2	6	2	9	3	7	14	13	4	7	6	2	5	7	15	4	20	7	7	6	12	3	3	5	5	5	5	4
mammary	ENSMUSG00000010797	Wnt2	protein_coding	6	17988939	18030584	-	2255	2	6	5	4	8	OO-109	7	25	9	5	13	4	4	OO-40	20	5	4	5	7	7	14	6	4	3	6	12	7	4	9	4	6	7	9	18	8	6	9	5	5	13	5
liver	ENSMUSG00000011148	Adssl1	protein_coding	12	112586479	112607773	+	2090	1	63	73	72	56	67	68	63	55	73	71	94	142	99	49	57	57	65	61	65	51	79	63	74	67	59	OO-162	88	71	63	68	84	75	64	48	81	74	94	83	53	71
mammary	ENSMUSG00000011148	Adssl1	protein_coding	12	112586479	112607773	+	2090	3	7	17	9	9	27	20	OO-155	9	15	OO-232	61	63	72	10	13	91	12	11	9	8	15	11	22	21	15	12	62	OO-212	14	11	21	14	12	28	25	54	30	22	11	11
heart	ENSMUSG00000012705	Retn	protein_coding	8	3705770	3710110	+	1579	1	76	7	3	5	15	5	5	13	2	40	53	5	3	5	1	16	3	5	22	OO-85	5	17	7	12	8	14	52	9	24	18	9	8	25	5	6	7	13	21	5	16
kidney	ENSMUSG00000012705	Retn	protein_coding	8	3705770	3710110	+	1579	1	14	4	10	10	15	16	4	19	6	17	26	2	11	1	8	8	11	13	24	4	OO-59	8	11	15	18	10	40	8	16	8	10	10	6	5	15	12	16	17	2	12
kidney	ENSMUSG00000013418	B4galnt2	protein_coding	11	95756769	95805717	-	1722	1	0	3	1	2	11	0	1	0	1	3	1	0	OO-20	7	0	7	3	0	0	0	0	1	1	3	0	7	0	0	2	1	0	6	1	2	5	4	0	0	5	0
mammary	ENSMUSG00000013418	B4galnt2	protein_coding	11	95756769	95805717	-	1722	2	0	3	0	4	OO-28	0	0	0	12	15	0	4	OO-29	3	5	5	4	0	0	0	0	4	2	8	0	6	0	0	0	0	0	4	7	0	2	4	0	0	0	0
heart	ENSMUSG00000014030	Pax5	protein_coding	4	44524757	44710487	-	8853	1	OO-23	1	0	1	2	1	0	1	0	2	3	1	1	1	0	2	1	1	3	7	1	5	1	0	1	1	2	3	3	2	1	0	2	1	0	1	1	2	1	2
kidney	ENSMUSG00000014030	Pax5	protein_coding	4	44524757	44710487	-	8853	1	0	OO-5	2	0	0	0	0	0	0	0	0	0	0	0	0	0	2	0	0	0	0	1	1	0	0	0	0	0	0	0	0	0	0	0	1	0	0	0	0	0
kidney	ENSMUSG00000014294	Ndufa2	protein_coding	18	36875385	36877610	-	572	2	595	466	553	527	508	599	536	OO-953	609	529	OO-909	527	568	513	562	573	492	522	574	675	575	712	562	535	489	554	503	546	553	551	572	575	527	629	549	575	523	634	602	572
liver	ENSMUSG00000014294	Ndufa2	protein_coding	18	36875385	36877610	-	572	1	382	361	377	366	370	OO-1470	386	352	424	410	451	405	375	407	376	408	396	403	325	403	424	380	391	373	354	431	341	399	372	412	371	398	387	384	366	385	393	422	332	319
heart	ENSMUSG00000014453	Blk	protein_coding	14	63610285	63654486	-	2698	1	OO-39	2	1	1	6	3	1	2	1	4	8	3	2	2	0	4	1	2	6	15	2	10	2	1	3	1	5	5	8	5	3	1	7	2	1	2	2	4	1	4
kidney	ENSMUSG00000014453	Blk	protein_coding	14	63610285	63654486	-	2698	1	1	OO-10	3	1	1	1	2	1	1	0	0	0	1	0	1	1	5	0	1	1	0	1	1	0	1	1	1	1	0	0	1	0	1	1	2	1	1	1	0	0
kidney	ENSMUSG00000015002	Efr3a	protein_coding	15	65658883	65745665	+	11399	1	30	37	38	34	33	34	35	19	OO-65	35	23	40	34	35	33	32	42	37	33	36	32	48	33	41	36	35	36	35	39	36	29	37	36	34	32	35	30	35	35	37
mammary	ENSMUSG00000015002	Efr3a	protein_coding	15	65658883	65745665	+	11399	1	33	37	41	51	35	38	39	38	81	38	44	48	35	32	40	29	41	39	31	48	43	OO-101	35	47	47	31	30	38	30	32	37	36	36	41	33	39	45	51	48	46
heart	ENSMUSG00000015314	Slamf6	protein_coding	1	171745082	171780737	+	10832	1	OO-10	0	0	1	4	1	0	1	0	3	2	1	1	1	0	1	0	1	3	4	1	3	1	0	1	1	2	2	3	1	1	0	1	1	1	1	1	1	1	1
kidney	ENSMUSG00000015314	Slamf6	protein_coding	1	171745082	171780737	+	10832	1	0	OO-6	1	1	0	0	0	0	1	0	0	0	0	0	0	0	2	0	1	0	0	1	1	0	0	0	0	0	0	0	0	0	0	0	2	0	0	0	0	0
heart	ENSMUSG00000015340	Cybb	protein_coding	X	9301491	9354010	-	5808	1	OO-73	15	11	27	23	13	18	20	13	27	29	13	17	14	10	19	11	16	38	33	15	24	23	12	13	18	23	21	40	21	18	15	24	13	14	17	16	15	17	14
kidney	ENSMUSG00000015340	Cybb	protein_coding	X	9301491	9354010	-	5808	2	6	OO-28	16	OO-18	7	5	6	3	6	5	4	5	7	4	7	6	12	4	5	4	4	7	10	5	6	6	8	5	5	5	4	13	4	6	7	6	5	4	6	4
liver	ENSMUSG00000015340	Cybb	protein_coding	X	9301491	9354010	-	5808	1	11	15	OO-43	31	6	2	8	15	2	5	2	5	6	8	5	8	4	3	11	9	3	4	6	6	5	8	11	5	4	4	5	9	5	6	18	8	4	4	7	3
heart	ENSMUSG00000015355	Cd48	protein_coding	1	171509577	171532826	+	1189	1	OO-66	14	11	25	22	9	12	15	9	22	19	12	12	16	9	17	12	14	25	36	11	24	18	7	10	17	24	16	28	20	11	6	20	12	11	9	12	10	11	11
kidney	ENSMUSG00000015355	Cd48	protein_coding	1	171509577	171532826	+	1189	2	3	OO-27	13	OO-19	3	3	6	4	5	3	2	5	6	3	3	7	12	3	4	4	4	4	10	3	5	7	6	4	5	3	2	6	5	3	8	4	5	3	3	3
heart	ENSMUSG00000015437	Gzmb	protein_coding	14	56496295	56499717	-	1436	2	7	1	10	OO-14	1	0	2	3	1	1	1	1	1	1	1	1	0	0	5	2	2	4	OO-11	1	2	1	4	0	6	1	1	0	2	0	2	1	1	0	0	2
kidney	ENSMUSG00000015437	Gzmb	protein_coding	14	56496295	56499717	-	1436	3	1	2	OO-13	OO-20	0	1	2	1	1	0	0	1	0	1	0	1	1	1	1	1	0	1	OO-15	1	2	0	2	0	3	0	0	2	1	1	1	1	1	0	0	0
liver	ENSMUSG00000015437	Gzmb	protein_coding	14	56496295	56499717	-	1436	1	1	3	OO-13	5	1	0	1	2	1	0	0	1	1	0	1	2	0	2	1	2	0	0	9	1	0	0	3	1	3	1	1	1	3	1	2	2	1	1	0	0
mammary	ENSMUSG00000015437	Gzmb	protein_coding	14	56496295	56499717	-	1436	1	5	5	13	OO-58	2	3	2	10	2	3	4	2	3	2	4	6	4	4	3	3	5	3	15	6	8	2	5	2	5	3	1	5	5	1	3	5	4	3	2	4
heart	ENSMUSG00000015854	Cd5l	protein_coding	3	87265188	87278380	+	2036	3	4	1	1	1	1	0	0	1	0	1	OO-8	1	0	1	1	1	0	0	1	1	0	2	OO-6	0	1	0	1	0	1	1	1	3	1	1	0	0	1	OO-14	1	0
liver	ENSMUSG00000015854	Cd5l	protein_coding	3	87265188	87278380	+	2036	1	159	171	OO-531	298	78	65	114	150	40	80	20	46	71	89	55	82	48	52	135	84	49	43	95	87	78	109	166	78	45	72	73	111	74	79	238	79	54	61	77	42
mammary	ENSMUSG00000015854	Cd5l	protein_coding	3	87265188	87278380	+	2036	1	1	3	0	1	OO-19	3	6	5	1	8	1	0	6	4	4	1	2	0	0	5	0	0	0	2	1	0	1	2	1	1	1	2	1	3	2	1	1	1	2	1
heart	ENSMUSG00000015950	Ncf1	protein_coding	5	134248907	134258479	-	3663	1	OO-40	11	8	10	17	7	11	13	7	14	10	8	8	14	9	11	7	9	19	19	9	16	9	7	9	9	16	10	24	12	8	8	17	8	7	7	9	6	8	7
kidney	ENSMUSG00000015950	Ncf1	protein_coding	5	134248907	134258479	-	3663	1	3	OO-17	9	8	4	2	3	1	2	3	1	3	3	3	2	3	8	3	3	2	2	3	5	2	4	2	3	2	2	2	1	4	2	2	4	2	3	2	2	1
kidney	ENSMUSG00000015981	Stk32c	protein_coding	7	138683554	138793223	-	2302	2	5	5	7	6	11	3	6	OO-32	2	7	4	4	10	5	3	10	5	5	5	4	4	3	5	5	5	6	5	4	7	3	3	5	4	OO-17	5	4	4	3	5	4
mammary	ENSMUSG00000015981	Stk32c	protein_coding	7	138683554	138793223	-	2302	1	7	10	7	OO-26	3	9	3	6	5	5	5	3	3	2	5	7	10	3	10	3	3	7	6	3	9	10	6	4	5	9	3	6	9	9	7	5	5	6	4	5
kidney	ENSMUSG00000016252	Atp5e	protein_coding	2	174302865	174305898	-	1756	1	368	287	333	307	287	338	336	OO-582	302	344	502	368	352	308	321	361	296	314	379	366	349	396	378	306	311	361	362	324	318	337	359	345	345	318	365	340	357	370	341	354
liver	ENSMUSG00000016252	Atp5e	protein_coding	2	174302865	174305898	-	1756	1	214	200	186	185	229	OO-1441	220	217	223	219	233	235	220	230	209	228	223	236	217	216	225	235	229	221	213	252	233	234	236	221	219	219	216	211	215	207	206	220	217	234
heart	ENSMUSG00000016496	Cd274	protein_coding	19	29344855	29365495	+	3622	2	19	11	25	OO-40	11	13	8	7	16	9	14	7	13	5	5	12	9	6	14	11	10	12	OO-38	7	11	13	12	11	13	7	9	8	10	9	10	9	8	10	12	12
kidney	ENSMUSG00000016496	Cd274	protein_coding	19	29344855	29365495	+	3622	2	5	15	OO-19	OO-32	6	5	8	3	6	6	5	6	7	5	6	7	10	5	6	6	6	7	12	5	7	9	7	6	7	4	5	10	5	5	7	5	5	5	5	5
liver	ENSMUSG00000016496	Cd274	protein_coding	19	29344855	29365495	+	3622	2	6	3	OO-17	OO-13	1	1	3	2	3	3	3	2	3	2	1	2	3	1	3	3	3	4	8	1	2	3	2	4	3	1	4	3	2	2	3	4	1	2	6	3
heart	ENSMUSG00000017002	Slpi	protein_coding	2	164195990	164231015	-	1180	2	OO-178	10	3	4	17	13	2	6	4	12	OO-106	6	4	6	5	6	1	3	47	12	5	24	7	5	7	11	28	6	23	14	9	8	23	11	3	4	7	24	4	11
kidney	ENSMUSG00000017002	Slpi	protein_coding	2	164195990	164231015	-	1180	3	7	OO-169	OO-59	9	5	4	1	9	7	3	5	7	7	2	6	5	27	3	11	3	6	11	8	3	6	5	10	7	4	4	6	16	7	4	OO-59	4	11	3	4	6
mammary	ENSMUSG00000017002	Slpi	protein_coding	2	164195990	164231015	-	1180	2	13	OO-109	OO-224	24	25	16	25	29	22	9	7	19	27	13	20	53	63	10	23	4	10	18	11	13	27	23	20	20	32	12	4	26	12	11	74	9	13	15	13	13
kidney	ENSMUSG00000017404	Rpl19	protein_coding	11	97917536	97921318	+	1022	2	543	540	586	537	544	580	545	OO-879	615	500	OO-863	533	563	605	581	654	526	524	566	632	567	656	577	485	556	583	546	506	551	572	517	545	585	597	590	560	593	573	567	555
liver	ENSMUSG00000017404	Rpl19	protein_coding	11	97917536	97921318	+	1022	1	421	403	408	415	426	OO-960	464	411	396	373	424	377	439	423	443	435	429	413	417	432	393	424	436	408	437	396	414	409	451	437	420	395	439	391	447	393	381	396	395	390
heart	ENSMUSG00000017697	Ada	protein_coding	2	163568504	163592159	-	2002	1	5	4	3	5	OO-14	3	5	3	4	4	1	2	3	5	3	3	5	3	5	3	2	4	3	2	2	4	5	2	4	3	3	3	4	2	3	3	2	2	2	3
mammary	ENSMUSG00000017697	Ada	protein_coding	2	163568504	163592159	-	2002	1	14	20	19	23	OO-76	17	26	21	13	13	6	10	46	35	16	10	21	8	15	11	10	14	15	10	18	20	13	21	15	9	8	19	26	16	13	8	12	7	12	14
heart	ENSMUSG00000017716	Birc5	protein_coding	11	117740077	117746558	+	3402	1	2	1	1	1	OO-10	1	4	1	1	1	1	1	1	2	0	2	1	0	1	1	0	2	2	0	1	1	1	1	1	2	1	1	2	2	1	1	0	1	1	1
kidney	ENSMUSG00000017716	Birc5	protein_coding	11	117740077	117746558	+	3402	1	1	OO-6	2	1	2	1	2	1	1	2	1	0	1	2	0	1	2	1	1	1	1	1	2	1	1	1	1	2	1	1	1	3	1	1	2	1	1	1	1	1
liver	ENSMUSG00000017754	Pltp	protein_coding	2	164681438	164699553	-	2562	1	30	35	62	41	18	10	28	28	13	25	11	23	28	28	18	21	17	15	31	19	24	25	27	21	25	OO-99	32	46	16	14	29	21	18	16	38	24	19	18	23	21
mammary	ENSMUSG00000017754	Pltp	protein_coding	2	164681438	164699553	-	2562	1	92	162	111	303	OO-604	114	200	120	98	164	59	144	376	152	128	91	101	101	98	158	126	133	73	150	164	109	124	178	142	127	201	135	221	106	93	133	119	68	154	117
kidney	ENSMUSG00000018008	Cyth4	protein_coding	15	78481247	78506219	+	7552	2	4	OO-12	9	OO-22	5	4	5	4	4	4	5	4	5	4	3	7	7	6	9	3	4	5	6	4	5	5	8	5	4	5	5	5	4	5	5	4	4	4	5	3
liver	ENSMUSG00000018008	Cyth4	protein_coding	15	78481247	78506219	+	7552	1	4	4	10	OO-13	2	2	3	5	2	3	2	2	3	2	2	5	2	2	6	3	2	3	4	3	2	3	5	3	2	3	3	3	3	4	6	2	1	2	4	2
heart	ENSMUSG00000018168	Ikzf3	protein_coding	11	98355728	98436626	-	8754	2	OO-15	1	1	1	OO-10	1	0	1	0	2	3	1	2	2	0	2	1	1	4	6	2	4	1	1	1	2	2	2	5	2	1	0	2	1	1	1	1	2	1	1
kidney	ENSMUSG00000018168	Ikzf3	protein_coding	11	98355728	98436626	-	8754	1	0	OO-9	3	2	1	0	0	0	1	0	0	0	0	0	0	0	3	0	0	0	0	1	1	0	1	1	1	0	1	0	0	1	0	0	1	0	1	0	0	0
heart	ENSMUSG00000018654	Ikzf1	protein_coding	11	11635003	11722112	+	5777	2	OO-38	3	3	7	OO-37	3	4	6	2	10	9	4	4	5	2	7	2	6	16	15	5	11	5	2	4	7	10	7	17	7	4	3	8	3	3	4	5	5	4	5
kidney	ENSMUSG00000018654	Ikzf1	protein_coding	11	11635003	11722112	+	5777	1	1	OO-16	7	6	2	1	2	1	3	2	2	1	1	2	2	2	7	1	1	2	2	3	4	1	1	2	3	2	3	2	1	4	2	2	4	2	2	1	2	2
liver	ENSMUSG00000018654	Ikzf1	protein_coding	11	11635003	11722112	+	5777	1	1	2	OO-7	5	1	0	2	2	1	1	1	1	1	1	1	2	1	0	2	1	1	1	2	1	1	2	1	1	1	1	1	1	1	1	3	1	1	1	2	1
kidney	ENSMUSG00000018819	Lsp1	protein_coding	7	142014546	142048604	+	5174	1	6	OO-17	10	11	6	4	5	4	5	5	5	5	6	5	5	6	10	3	5	5	5	6	8	5	5	7	7	4	5	5	5	6	5	5	8	4	4	4	4	4
liver	ENSMUSG00000018819	Lsp1	protein_coding	7	142014546	142048604	+	5174	2	2	1	OO-6	OO-5	2	1	1	2	1	1	1	1	2	2	1	2	1	1	2	1	1	1	3	1	1	2	2	1	1	1	2	1	1	2	3	2	1	1	1	1
brain	ENSMUSG00000018893	Mb	protein_coding	15	76899687	76934870	-	1492	1	1	1	1	1	1	1	1	1	1	1	1	1	1	1	0	2	1	1	1	1	2	1	1	0	0	1	1	1	1	2	0	1	2	2	1	1	2	2	1	2
mammary	ENSMUSG00000018893	Mb	protein_coding	15	76899687	76934870	-	1492	1	0	5	1	1	15	3	63	2	3	OO-251	8	48	9	0	15	28	1	1	3	0	1	2	18	24	1	2	8	23	1	1	3	2	8	17	14	94	30	17	3	1
liver	ENSMUSG00000018927	Ccl6	protein_coding	11	83478708	83483913	-	1795	1	17	12	OO-35	11	8	3	9	6	2	10	3	4	4	9	6	7	2	5	11	4	4	4	10	5	6	5	12	5	2	4	7	10	5	6	12	5	6	9	4	4
mammary	ENSMUSG00000018927	Ccl6	protein_coding	11	83478708	83483913	-	1795	1	69	118	151	314	OO-965	102	315	402	89	246	55	93	642	278	219	133	91	99	109	289	124	57	32	92	188	194	128	103	68	129	108	176	276	274	130	118	83	67	102	92
kidney	ENSMUSG00000018930	Ccl4	protein_coding	11	83553410	83555509	+	660	1	4	6	6	OO-10	2	1	2	2	5	2	1	1	2	2	1	2	3	1	1	0	1	2	7	1	2	2	3	1	2	0	1	5	2	1	3	1	5	1	0	2
mammary	ENSMUSG00000018930	Ccl4	protein_coding	11	83553410	83555509	+	660	1	6	5	5	OO-38	4	5	2	2	2	2	4	2	2	1	3	1	9	2	4	1	2	2	6	1	5	5	2	3	5	2	0	3	7	4	2	1	3	1	2	5
kidney	ENSMUSG00000019210	Atp6v1e1	protein_coding	6	120771266	120799754	-	4110	1	228	200	206	225	219	218	221	OO-302	226	198	263	218	246	208	219	243	232	228	233	226	222	240	202	217	221	217	225	230	213	234	230	228	214	240	229	220	213	227	227	207
liver	ENSMUSG00000019210	Atp6v1e1	protein_coding	6	120771266	120799754	-	4110	1	68	63	68	71	77	OO-139	72	68	74	62	69	72	76	58	69	63	73	67	78	63	78	69	60	66	67	64	65	65	67	78	66	69	61	83	71	66	71	72	62	72
liver	ENSMUSG00000019539	Rcn3	protein_coding	7	44732337	44741638	-	1717	1	15	14	14	14	11	OO-32	13	14	10	12	8	14	14	13	13	18	10	11	12	15	9	13	10	12	11	11	13	11	13	15	13	17	10	13	16	15	14	14	10	12
mammary	ENSMUSG00000019539	Rcn3	protein_coding	7	44732337	44741638	-	1717	1	83	80	76	146	OO-579	78	182	149	89	106	58	79	309	167	114	64	77	77	74	104	86	68	59	78	147	83	57	104	103	83	81	97	170	126	65	83	77	57	134	67
heart	ENSMUSG00000019942	Cdk1	protein_coding	10	69170976	69188768	-	4934	1	2	2	2	1	6	1	OO-7	2	1	1	1	0	2	2	1	2	2	1	1	2	1	2	2	1	2	1	2	2	2	1	1	2	2	3	1	1	1	1	2	1
liver	ENSMUSG00000019942	Cdk1	protein_coding	10	69170976	69188768	-	4934	1	1	0	1	1	0	1	OO-5	0	0	1	1	1	1	4	0	0	0	1	0	1	0	1	1	0	0	0	1	0	0	1	1	0	0	1	1	1	0	1	0	0
mammary	ENSMUSG00000019942	Cdk1	protein_coding	10	69170976	69188768	-	4934	1	13	15	15	12	5	12	10	6	7	5	5	3	3	OO-49	7	5	11	3	7	4	2	7	9	3	9	7	5	16	6	10	3	22	5	10	10	4	5	3	17	7
brain	ENSMUSG00000020096	Tbata	protein_coding	10	61007733	61024615	+	2426	1	17	7	17	5	18	11	27	9	12	4	9	8	12	14	5	11	13	13	10	15	13	33	9	OO-46	17	9	9	4	18	9	10	8	7	12	12	7	22	6	9	10
heart	ENSMUSG00000020096	Tbata	protein_coding	10	61007733	61024615	+	2426	1	1	0	0	0	OO-30	0	0	0	0	0	0	0	0	0	0	0	0	0	0	0	0	0	0	0	0	0	0	0	0	0	0	0	0	0	0	0	0	0	0	0
heart	ENSMUSG00000020101	Vsir	protein_coding	10	60182630	60208463	+	5014	1	OO-78	25	26	30	32	29	40	34	30	35	32	26	28	26	18	39	29	25	44	38	25	33	28	24	27	24	40	33	50	32	27	29	44	31	33	31	23	23	28	31
kidney	ENSMUSG00000020101	Vsir	protein_coding	10	60182630	60208463	+	5014	1	6	OO-14	13	10	6	7	8	5	7	5	5	5	7	5	6	6	9	5	7	6	5	6	6	6	6	6	6	5	5	5	4	8	6	7	7	6	5	4	7	6
heart	ENSMUSG00000020120	Plek	protein_coding	11	16921206	17002381	-	4486	1	OO-123	11	11	13	21	11	13	28	9	27	30	8	12	20	8	23	8	14	58	34	12	21	13	6	18	14	32	16	41	19	26	14	20	8	10	12	17	13	16	17
kidney	ENSMUSG00000020120	Plek	protein_coding	11	16921206	17002381	-	4486	4	2	OO-17	OO-9	7	3	1	3	2	3	2	3	3	4	3	2	3	OO-8	2	3	2	2	3	6	2	3	3	4	3	3	2	2	OO-9	2	3	4	3	2	2	3	3
liver	ENSMUSG00000020120	Plek	protein_coding	11	16921206	17002381	-	4486	1	3	3	OO-9	7	2	0	2	3	1	2	1	2	2	3	1	2	1	1	3	3	1	2	3	1	2	3	4	2	2	1	2	4	2	2	5	2	1	2	3	1
heart	ENSMUSG00000020143	Dock2	protein_coding	11	34176815	34674719	-	11425	1	OO-24	4	3	6	10	3	3	5	2	7	6	3	3	4	2	5	2	4	10	11	3	8	4	2	3	5	7	5	11	5	3	2	6	3	3	3	4	3	3	3
kidney	ENSMUSG00000020143	Dock2	protein_coding	11	34176815	34674719	-	11425	1	1	OO-11	4	5	2	1	1	1	1	1	0	1	1	1	1	1	4	1	1	1	1	2	2	1	1	2	1	1	1	1	1	1	1	1	2	1	1	0	1	1
liver	ENSMUSG00000020176	Grb10	protein_coding	11	11880508	11988683	-	9089	3	3	2	2	2	1	1	2	2	1	2	2	OO-17	OO-5	2	2	1	2	1	2	2	1	2	2	2	2	2	2	2	2	1	2	2	2	2	2	3	1	3	2	1
mammary	ENSMUSG00000020176	Grb10	protein_coding	11	11880508	11988683	-	9089	1	31	37	41	55	OO-143	26	43	60	47	36	39	44	59	55	40	35	28	41	27	57	46	25	28	28	28	40	29	33	23	38	23	40	51	28	29	34	25	31	47	35
kidney	ENSMUSG00000020219	Timm13	protein_coding	10	80735284	80736619	-	1371	1	163	128	174	150	129	135	156	OO-273	133	160	213	168	155	138	125	174	150	165	182	170	154	158	151	143	144	171	166	153	164	159	165	182	164	158	155	160	162	186	153	127
liver	ENSMUSG00000020219	Timm13	protein_coding	10	80735284	80736619	-	1371	1	117	85	105	107	96	OO-242	118	95	98	114	106	115	101	112	97	117	118	117	102	94	109	102	112	99	97	109	99	101	107	122	108	119	99	100	101	117	87	107	102	97
heart	ENSMUSG00000020256	Aldh1l2	protein_coding	10	83323314	83370004	-	7503	1	2	3	4	3	2	2	4	3	4	OO-12	2	5	1	2	3	3	3	3	5	3	2	5	3	2	3	4	3	5	3	4	4	2	3	3	2	2	3	1	3	2
kidney	ENSMUSG00000020256	Aldh1l2	protein_coding	10	83323314	83370004	-	7503	1	1	1	2	2	3	1	2	0	2	1	1	2	4	OO-6	2	1	2	1	1	2	1	1	1	2	3	2	1	2	4	1	1	1	2	3	2	1	1	1	2	1
mammary	ENSMUSG00000020256	Aldh1l2	protein_coding	10	83323314	83370004	-	7503	1	0	1	0	1	OO-7	0	1	1	1	0	1	0	2	1	0	1	1	1	0	1	1	0	0	1	1	1	1	1	0	0	0	1	1	0	0	1	0	0	1	0
heart	ENSMUSG00000020396	Nefh	protein_coding	11	4888754	4898064	-	3994	3	1	0	0	0	1	0	0	0	0	OO-44	0	0	0	0	OO-32	0	0	0	0	0	0	0	0	0	OO-25	0	0	0	0	0	0	0	0	0	0	0	0	0	0	0
kidney	ENSMUSG00000020396	Nefh	protein_coding	11	4888754	4898064	-	3994	3	0	0	0	0	0	0	0	0	0	OO-308	0	0	0	0	OO-357	0	0	0	0	0	0	0	0	0	OO-209	0	0	0	0	0	0	0	0	0	0	0	0	0	0	0
liver	ENSMUSG00000020396	Nefh	protein_coding	11	4888754	4898064	-	3994	3	0	0	0	0	0	0	0	0	0	OO-290	0	0	0	0	OO-248	0	0	0	0	0	0	0	0	0	OO-184	0	0	0	0	0	0	0	0	0	0	0	0	0	0	0
mammary	ENSMUSG00000020396	Nefh	protein_coding	11	4888754	4898064	-	3994	3	3	3	2	0	0	5	3	0	1	OO-103	1	1	0	0	OO-129	3	3	0	3	0	0	4	4	2	OO-107	2	1	2	6	5	1	1	0	4	4	2	4	1	2	2
kidney	ENSMUSG00000020423	Btg2	protein_coding	1	134002908	134006858	-	2743	1	44	75	52	49	67	39	39	35	OO-171	40	50	46	47	51	40	44	54	49	45	47	41	39	74	44	50	42	42	39	44	37	43	43	36	32	63	66	49	50	38	27
liver	ENSMUSG00000020423	Btg2	protein_coding	1	134002908	134006858	-	2743	2	4	6	13	8	13	8	11	9	OO-212	7	OO-30	10	11	11	6	8	7	5	9	7	5	8	9	9	4	4	7	5	7	5	4	7	7	8	9	9	4	5	9	7
heart	ENSMUSG00000020437	Myo1g	protein_coding	11	6456548	6470958	-	6957	1	OO-30	3	4	7	10	4	3	5	2	7	7	4	3	4	2	5	2	4	12	12	4	10	5	2	4	5	8	6	13	7	4	3	7	3	4	3	3	4	3	4
kidney	ENSMUSG00000020437	Myo1g	protein_coding	11	6456548	6470958	-	6957	3	1	OO-16	OO-7	OO-7	2	1	1	1	1	2	1	2	1	2	1	2	5	1	1	1	2	2	4	1	1	3	2	1	2	1	1	3	2	1	4	1	2	1	1	1
liver	ENSMUSG00000020437	Myo1g	protein_coding	11	6456548	6470958	-	6957	1	1	2	OO-5	4	1	1	1	1	0	1	1	1	1	1	1	1	1	0	1	1	1	1	2	1	1	4	1	1	1	1	1	1	1	1	2	1	1	1	1	0
brain	ENSMUSG00000020581	Agr2	protein_coding	12	36042906	36054086	+	1291	1	0	0	0	0	0	0	OO-7	0	1	0	0	3	0	1	0	1	0	0	0	0	0	0	0	0	0	0	1	0	0	1	0	0	0	2	2	0	0	0	1	0
heart	ENSMUSG00000020581	Agr2	protein_coding	12	36042906	36054086	+	1291	1	OO-23	0	0	0	0	0	0	0	0	0	0	1	0	0	0	0	0	0	0	0	0	0	0	1	0	0	0	0	0	0	0	0	0	0	0	0	0	0	0	0
heart	ENSMUSG00000020592	Sdc1	protein_coding	12	8821323	8843062	+	3809	1	OO-50	10	8	9	13	8	12	15	12	18	15	13	9	13	9	14	10	10	26	15	12	18	12	9	13	9	20	12	22	14	13	8	25	11	8	11	11	10	9	9
mammary	ENSMUSG00000020592	Sdc1	protein_coding	12	8821323	8843062	+	3809	1	27	28	23	24	57	34	108	52	27	23	17	14	68	OO-139	31	22	25	18	17	13	21	34	16	32	56	18	19	44	22	28	23	41	38	34	11	14	20	16	89	29
kidney	ENSMUSG00000020620	Abca8b	protein_coding	11	109823016	109886671	-	7423	4	6	7	6	5	7	3	3	2	2	6	2	7	4	5	4	4	5	5	4	3	3	2	4	6	5	6	6	4	5	3	6	5	4	OO-19	3	4	4	4	5	5
mammary	ENSMUSG00000020620	Abca8b	protein_coding	11	109823016	109886671	-	7423	4	10	10	10	17	17	7	8	6	13	13	9	22	11	10	6	7	6	11	12	10	15	4	7	6	9	11	8	9	4	8	8	13	12	OO-70	7	14	9	10	12	8
heart	ENSMUSG00000020649	Rrm2	protein_coding	12	24758240	24764145	+	2771	1	7	4	5	6	OO-31	4	11	5	3	5	4	3	4	6	2	4	6	3	5	4	4	7	5	2	3	5	5	4	5	4	4	3	6	6	4	4	2	3	4	4
liver	ENSMUSG00000020649	Rrm2	protein_coding	12	24758240	24764145	+	2771	2	3	2	3	4	3	2	OO-15	1	3	2	3	3	3	OO-13	2	3	3	2	3	2	6	3	4	3	5	1	3	2	2	2	4	2	2	3	3	3	2	3	4	4
liver	ENSMUSG00000020681	Ace	protein_coding	11	105858771	105880790	+	5287	1	1	2	2	3	3	1	1	2	2	1	3	OO-11	3	1	3	2	1	2	2	1	2	2	1	2	1	4	2	1	2	3	3	1	2	2	2	2	3	3	2	1
mammary	ENSMUSG00000020681	Ace	protein_coding	11	105858771	105880790	+	5287	2	23	44	22	44	OO-401	28	60	27	31	51	16	24	OO-147	33	40	25	29	28	28	30	31	24	18	37	38	36	32	41	21	24	29	27	57	25	19	25	34	19	27	19
heart	ENSMUSG00000020808	Pimreg	protein_coding	11	71932858	71938196	+	2529	1	1	1	1	1	3	1	OO-6	0	0	1	1	0	0	1	0	2	2	0	1	0	0	1	2	0	0	0	2	0	1	1	1	1	1	2	1	0	0	1	1	1
mammary	ENSMUSG00000020808	Pimreg	protein_coding	11	71932858	71938196	+	2529	1	8	11	4	3	2	7	4	3	4	2	3	3	1	OO-25	2	3	4	2	4	1	1	5	3	1	2	5	4	13	2	4	2	11	3	4	5	2	2	1	12	4
brain	ENSMUSG00000020830	Vmo1	protein_coding	11	70404342	70405442	-	672	2	2	1	4	1	4	0	OO-40	2	1	0	0	OO-40	2	7	0	3	1	3	4	1	0	1	3	3	1	4	0	1	3	0	0	1	2	12	4	2	2	0	7	7
liver	ENSMUSG00000020830	Vmo1	protein_coding	11	70404342	70405442	-	672	1	38	22	24	19	20	OO-104	26	14	23	30	28	18	24	14	17	30	28	16	27	19	26	35	29	20	33	12	30	29	25	26	33	34	18	28	29	22	20	22	27	32
heart	ENSMUSG00000020897	Aurkb	protein_coding	11	68936473	68942490	+	2946	1	1	0	1	1	OO-9	1	3	1	0	0	1	0	0	2	0	1	1	1	1	1	0	1	2	0	0	0	1	1	1	1	1	0	1	1	1	0	1	1	1	1
kidney	ENSMUSG00000020897	Aurkb	protein_coding	11	68936473	68942490	+	2946	1	1	OO-5	3	2	1	0	1	0	0	1	0	1	1	2	0	0	2	1	1	1	1	1	2	0	1	1	0	1	1	1	1	2	1	1	2	0	1	1	1	1
heart	ENSMUSG00000020901	Pik3r5	protein_coding	11	68322947	68388675	+	5550	1	OO-26	4	3	5	11	2	3	6	2	6	4	3	3	4	2	5	1	4	9	11	4	6	3	2	3	6	8	4	9	7	3	2	6	3	3	2	4	3	2	4
kidney	ENSMUSG00000020901	Pik3r5	protein_coding	11	68322947	68388675	+	5550	2	1	OO-9	4	OO-5	1	1	1	1	1	1	0	1	1	1	1	1	3	1	1	1	1	1	2	1	1	2	2	1	1	1	1	2	1	1	2	1	1	1	1	0
heart	ENSMUSG00000020911	Krt19	protein_coding	11	100031636	100039491	-	1855	1	OO-238	17	11	10	27	16	28	53	26	52	71	21	10	31	11	53	8	34	94	71	14	58	32	14	23	26	82	23	100	47	46	22	85	17	13	31	20	43	31	20
liver	ENSMUSG00000020911	Krt19	protein_coding	11	100031636	100039491	-	1855	1	3	3	2	3	3	4	4	2	3	2	4	3	3	4	3	3	6	5	2	3	3	3	4	4	2	1	2	1	4	3	3	2	3	4	3	5	3	2	3	2
heart	ENSMUSG00000020914	Top2a	protein_coding	11	98883769	98915015	-	9013	2	5	2	3	3	OO-31	3	OO-13	2	1	2	2	1	2	3	1	3	3	1	2	3	1	4	3	0	2	1	2	1	2	2	2	1	2	4	2	2	1	1	2	2
kidney	ENSMUSG00000020914	Top2a	protein_coding	11	98883769	98915015	-	9013	1	1	OO-13	5	4	2	1	3	1	1	1	1	1	1	3	1	1	5	1	1	1	0	2	3	1	1	1	1	2	1	1	1	5	1	2	3	1	1	1	1	1
liver	ENSMUSG00000020914	Top2a	protein_coding	11	98883769	98915015	-	9013	2	1	0	2	1	0	4	OO-5	0	0	1	0	1	0	OO-6	0	0	0	1	0	0	0	0	1	0	0	0	0	0	0	0	1	0	0	1	1	1	0	0	0	0
kidney	ENSMUSG00000021102	Glrx5	protein_coding	12	104998947	105009165	+	3682	1	56	45	55	49	44	72	50	84	52	54	OO-99	61	56	45	53	58	53	59	61	51	50	66	54	43	51	55	56	52	53	55	59	67	52	62	58	58	51	62	56	72
liver	ENSMUSG00000021102	Glrx5	protein_coding	12	104998947	105009165	+	3682	1	45	48	37	48	46	OO-98	53	44	49	55	60	78	54	50	45	50	60	50	46	49	57	51	48	45	42	76	55	40	46	61	57	52	41	50	46	48	48	61	50	57
heart	ENSMUSG00000021214	Akr1c18	protein_coding	13	4182614	4200627	-	1207	1	OO-6	0	0	0	0	0	0	0	0	0	0	0	0	0	0	0	0	0	0	0	0	0	0	0	0	0	0	0	0	0	0	0	0	0	0	0	0	0	0	0
liver	ENSMUSG00000021214	Akr1c18	protein_coding	13	4182614	4200627	-	1207	10	0	OO-278	0	1	0	1	OO-8	OO-235	0	1	0	0	1	1	1	0	0	1	0	0	1	1	OO-304	1	1	1	0	0	0	OO-300	0	1	0	OO-312	0	0	2	0	OO-321	OO-297
kidney	ENSMUSG00000021250	Fos	protein_coding	12	85520664	85524047	+	2352	1	2	10	4	3	21	12	2	1	OO-160	4	9	3	6	3	2	3	5	4	4	10	2	4	19	10	6	3	3	3	2	3	3	3	2	3	24	21	6	8	3	1
liver	ENSMUSG00000021250	Fos	protein_coding	12	85520664	85524047	+	2352	2	1	2	2	1	3	0	3	1	OO-263	3	OO-14	2	1	1	2	2	1	2	3	2	0	1	4	2	1	2	6	1	0	1	1	2	1	2	3	3	1	2	2	2
heart	ENSMUSG00000021356	Irf4	protein_coding	13	30933209	30950959	+	4903	1	OO-14	2	1	3	5	2	3	4	2	4	4	2	1	3	1	4	1	2	6	7	2	4	2	1	3	3	4	3	7	2	3	2	4	2	2	2	2	2	3	3
kidney	ENSMUSG00000021356	Irf4	protein_coding	13	30933209	30950959	+	4903	2	1	OO-19	4	2	1	2	1	2	2	1	1	1	2	1	1	1	4	1	2	1	2	2	3	1	2	1	2	1	1	1	1	2	1	1	OO-6	1	2	1	1	1
mammary	ENSMUSG00000021356	Irf4	protein_coding	13	30933209	30950959	+	4903	2	49	44	69	27	68	63	84	OO-585	29	27	35	20	62	OO-387	186	47	50	32	54	80	16	41	42	47	54	39	30	31	31	48	25	37	19	63	60	50	49	49	31	35
heart	ENSMUSG00000021423	Ly86	protein_coding	13	37529184	37603012	+	3632	1	OO-19	3	3	7	4	3	3	4	2	5	7	2	3	4	2	4	3	3	9	7	3	6	6	2	3	5	6	3	8	4	3	2	7	3	2	3	2	2	3	4
kidney	ENSMUSG00000021423	Ly86	protein_coding	13	37529184	37603012	+	3632	1	2	OO-7	4	4	1	1	1	2	1	1	2	1	2	1	2	1	3	1	2	1	1	1	2	1	1	2	2	1	2	1	1	2	1	1	2	1	1	1	2	1
brain	ENSMUSG00000021629	Slc30a5	protein_coding	13	100939156	100969935	-	7294	5	32	32	36	35	32	34	OO-49	37	OO-50	33	34	34	OO-51	34	35	38	37	36	OO-51	35	35	OO-51	33	36	38	35	36	33	38	35	32	36	37	36	34	36	36	37	36	34
kidney	ENSMUSG00000021629	Slc30a5	protein_coding	13	100939156	100969935	-	7294	3	47	54	48	52	51	47	OO-87	46	74	50	38	49	OO-86	50	52	52	52	52	OO-89	51	50	64	48	54	55	54	53	48	52	53	50	51	52	46	48	46	52	49	42	44
kidney	ENSMUSG00000021720	Rnf180	protein_coding	13	105266509	105431323	-	5579	1	1	1	1	1	1	0	OO-10	0	1	1	0	1	1	1	1	1	1	0	0	1	0	1	0	0	1	1	1	0	1	1	0	1	0	1	1	1	0	1	0	1
mammary	ENSMUSG00000021720	Rnf180	protein_coding	13	105266509	105431323	-	5579	1	1	1	1	4	4	1	OO-11	2	1	1	1	2	2	1	1	1	1	1	1	1	2	1	1	1	2	2	1	2	1	1	1	1	1	2	1	2	1	1	1	1
heart	ENSMUSG00000021791	Dydc2	protein_coding	14	40771074	40791165	-	818	1	OO-5	0	0	0	0	0	0	0	0	0	0	0	0	0	0	0	0	0	1	0	0	1	0	0	0	0	0	0	0	0	0	0	0	0	0	0	0	0	0	0
kidney	ENSMUSG00000021791	Dydc2	protein_coding	14	40771074	40791165	-	818	1	0	0	0	0	0	1	0	0	0	1	0	4	1	OO-6	1	0	0	0	0	0	0	1	1	0	0	0	0	3	1	0	0	0	0	0	0	0	0	1	0	0
heart	ENSMUSG00000021795	Sftpd	protein_coding	14	40894171	40907106	-	2417	1	OO-36	0	0	0	0	0	0	0	0	2	0	1	0	1	0	0	0	0	0	0	0	2	0	3	0	0	0	0	0	0	0	0	0	0	0	0	0	0	0	0
mammary	ENSMUSG00000021795	Sftpd	protein_coding	14	40894171	40907106	-	2417	1	2	1	0	0	2	1	0	1	2	2	0	0	1	6	0	3	0	0	2	0	2	0	0	2	0	0	0	1	0	0	0	5	0	0	0	0	1	0	OO-11	1
heart	ENSMUSG00000021880	Rnase6	protein_coding	14	51361365	51368168	+	2667	1	OO-11	1	0	2	2	0	0	1	0	2	2	1	1	1	0	1	0	1	3	2	1	3	1	0	1	1	2	0	3	1	1	0	2	0	1	1	1	1	1	1
kidney	ENSMUSG00000021880	Rnase6	protein_coding	14	51361365	51368168	+	2667	1	1	OO-6	2	2	1	1	1	0	1	0	1	1	1	1	1	1	2	0	1	1	0	0	2	0	1	2	1	0	0	0	0	1	1	1	2	0	1	0	0	0
heart	ENSMUSG00000021922	Itih4	protein_coding	14	30608433	30624310	+	3690	2	OO-17	3	2	4	3	3	3	5	4	6	4	1	1	5	2	8	3	2	7	8	3	4	2	4	7	4	OO-18	5	3	5	6	4	6	2	3	3	4	3	2	3
kidney	ENSMUSG00000021922	Itih4	protein_coding	14	30608433	30624310	+	3690	1	0	0	0	1	0	0	0	0	0	0	0	0	0	0	0	0	0	0	0	0	OO-5	1	0	0	0	0	0	0	0	0	0	0	0	0	0	0	0	0	0	0
heart	ENSMUSG00000021998	Lcp1	protein_coding	14	75368541	75467236	+	9504	1	OO-73	12	12	25	26	11	15	18	12	24	17	12	13	17	8	19	12	13	35	28	14	24	19	11	16	15	30	23	44	17	14	13	23	12	12	13	13	10	15	15
kidney	ENSMUSG00000021998	Lcp1	protein_coding	14	75368541	75467236	+	9504	1	15	OO-31	22	24	12	15	12	9	18	10	12	15	12	13	14	16	22	10	14	12	13	15	18	13	13	13	17	13	12	12	11	21	12	14	14	15	10	14	18	13
heart	ENSMUSG00000022033	Pbk	protein_coding	14	66043286	66055271	+	1791	2	2	1	1	2	OO-12	2	OO-10	3	1	1	1	1	1	2	1	3	1	0	1	1	1	2	2	0	1	0	2	1	1	1	2	1	1	4	1	1	0	1	1	1
kidney	ENSMUSG00000022033	Pbk	protein_coding	14	66043286	66055271	+	1791	1	2	3	1	1	4	1	5	2	1	3	1	1	1	7	0	2	3	2	2	2	1	1	2	1	2	1	1	4	1	1	2	OO-11	1	3	3	1	1	1	2	1
liver	ENSMUSG00000022033	Pbk	protein_coding	14	66043286	66055271	+	1791	2	1	0	1	0	0	0	OO-8	0	0	0	0	1	0	OO-7	0	1	1	1	0	0	0	0	0	0	0	0	0	0	0	0	1	0	0	0	0	0	0	0	0	0
mammary	ENSMUSG00000022033	Pbk	protein_coding	14	66043286	66055271	+	1791	3	14	12	9	4	3	6	12	9	4	3	3	2	2	OO-77	4	2	7	4	4	3	1	4	5	2	6	3	3	OO-35	4	6	2	OO-32	2	7	6	3	4	2	20	6
brain	ENSMUSG00000022039	Adam2	protein_coding	14	66264778	66315182	-	2691	3	0	0	0	0	0	0	0	0	OO-70	0	0	0	0	0	OO-64	0	0	0	0	0	0	0	0	OO-67	0	0	0	0	0	0	0	0	0	0	0	0	0	0	0	0
heart	ENSMUSG00000022039	Adam2	protein_coding	14	66264778	66315182	-	2691	3	0	0	0	0	0	0	0	0	OO-28	0	0	0	0	0	OO-23	0	0	0	0	0	0	0	0	OO-23	0	0	0	0	0	0	0	0	0	0	0	0	0	0	0	0
kidney	ENSMUSG00000022039	Adam2	protein_coding	14	66264778	66315182	-	2691	3	0	0	0	0	0	0	0	0	OO-29	0	0	0	0	0	OO-30	0	0	0	0	0	0	0	0	OO-43	0	0	0	0	0	0	0	0	0	0	0	0	0	0	0	0
liver	ENSMUSG00000022039	Adam2	protein_coding	14	66264778	66315182	-	2691	3	0	0	0	0	0	0	0	0	OO-7	0	0	0	0	0	OO-11	0	0	0	0	0	0	0	0	OO-11	0	0	0	0	0	0	0	0	0	0	0	0	0	0	0	0
mammary	ENSMUSG00000022039	Adam2	protein_coding	14	66264778	66315182	-	2691	4	0	1	2	4	0	1	0	1	OO-47	1	0	0	1	0	OO-49	3	1	0	0	1	1	0	0	OO-33	1	1	1	0	1	1	0	2	OO-13	0	1	0	0	1	2	1
kidney	ENSMUSG00000022048	Dpysl2	protein_coding	14	67040313	67106137	-	4520	1	16	19	14	12	7	18	13	16	19	15	19	13	14	14	20	13	16	15	16	17	15	16	19	OO-42	17	12	14	16	9	12	19	12	16	18	15	14	15	14	10	19
liver	ENSMUSG00000022048	Dpysl2	protein_coding	14	67040313	67106137	-	4520	1	6	4	5	2	3	OO-13	4	5	3	5	5	3	3	6	5	3	4	4	5	5	3	4	5	8	4	4	4	4	3	5	4	4	3	6	3	4	4	3	3	6
heart	ENSMUSG00000022057	Adamdec1	protein_coding	14	68800829	68819544	-	2442	1	OO-12	0	0	3	3	0	1	3	0	1	1	1	0	1	0	2	0	2	0	3	0	1	0	1	0	1	0	0	5	1	0	1	0	1	1	1	0	0	1	0
liver	ENSMUSG00000022057	Adamdec1	protein_coding	14	68800829	68819544	-	2442	1	3	5	12	OO-16	3	2	7	11	3	3	1	3	3	5	2	5	3	2	2	6	2	3	2	4	3	5	5	4	4	4	1	3	2	5	14	7	3	3	4	2
heart	ENSMUSG00000022148	Fyb	protein_coding	15	6552334	6692785	+	5384	2	OO-31	5	4	6	OO-23	4	5	8	3	11	7	4	4	6	2	7	3	8	15	13	6	8	5	3	6	8	11	6	17	7	5	3	7	3	5	5	6	4	4	5
kidney	ENSMUSG00000022148	Fyb	protein_coding	15	6552334	6692785	+	5384	2	2	OO-13	8	OO-10	3	1	3	1	2	3	1	1	2	2	3	3	6	2	2	2	2	2	5	1	3	3	3	2	3	2	1	4	2	2	4	1	2	1	1	1
liver	ENSMUSG00000022148	Fyb	protein_coding	15	6552334	6692785	+	5384	1	3	4	OO-14	11	2	2	3	4	1	2	1	1	2	3	2	3	2	1	4	3	1	2	3	2	2	3	4	3	2	2	1	3	2	2	6	2	1	1	3	1
heart	ENSMUSG00000022346	Myc	protein_coding	15	61857240	61862199	+	2717	1	17	6	3	5	17	4	5	7	6	6	7	3	4	5	7	6	3	10	8	OO-21	4	6	5	3	6	5	10	5	10	6	4	3	7	6	3	6	7	5	4	5
liver	ENSMUSG00000022346	Myc	protein_coding	15	61857240	61862199	+	2717	2	7	4	4	4	3	5	8	8	7	3	7	4	OO-38	6	5	3	6	2	8	4	6	8	3	6	2	8	4	4	3	3	2	4	3	9	8	6	4	3	11	2
heart	ENSMUSG00000022372	Sla	protein_coding	15	66652668	66703495	-	9186	2	OO-16	2	2	4	OO-18	2	2	4	2	5	4	1	2	4	2	2	1	4	8	7	2	4	3	1	3	4	5	3	7	4	4	1	4	2	2	2	3	2	2	2
kidney	ENSMUSG00000022372	Sla	protein_coding	15	66652668	66703495	-	9186	1	1	OO-8	5	4	3	1	1	2	1	1	1	1	2	2	3	2	3	2	1	1	1	1	2	1	1	2	2	1	1	1	1	2	1	2	3	1	2	1	1	1
kidney	ENSMUSG00000022442	Ttll1	protein_coding	15	83367970	83395094	-	2911	1	11	7	9	7	8	10	OO-33	7	7	10	12	11	8	9	7	11	11	11	9	10	9	11	10	10	7	8	9	8	11	10	10	10	11	10	10	10	8	10	11	12
mammary	ENSMUSG00000022442	Ttll1	protein_coding	15	83367970	83395094	-	2911	1	9	9	9	11	10	6	OO-35	9	6	10	10	14	9	7	9	8	8	12	6	9	10	10	7	11	12	6	8	10	9	8	11	9	9	9	7	7	12	10	9	8
heart	ENSMUSG00000022468	Endou	protein_coding	15	97608896	97629220	-	2745	1	5	5	4	4	OO-42	4	6	3	6	3	3	3	6	4	2	4	5	3	3	3	4	4	4	5	3	2	5	4	3	3	5	4	4	3	4	5	3	3	5	5
mammary	ENSMUSG00000022468	Endou	protein_coding	15	97608896	97629220	-	2745	1	8	20	35	32	7	5	5	OO-55	4	2	3	5	9	10	17	11	14	9	6	19	3	8	8	3	11	11	4	3	5	10	2	6	14	11	13	4	4	3	3	4
heart	ENSMUSG00000022488	Nckap1l	protein_coding	15	103362221	103407228	+	5935	1	OO-53	8	9	16	25	8	11	14	9	16	17	9	10	13	8	13	9	11	26	24	12	18	12	8	11	12	22	15	27	13	12	9	19	9	10	9	9	9	10	11
kidney	ENSMUSG00000022488	Nckap1l	protein_coding	15	103362221	103407228	+	5935	3	4	OO-22	OO-12	OO-12	3	4	4	2	4	4	3	3	4	4	4	5	10	3	5	3	2	5	6	3	5	5	6	3	5	3	3	6	4	4	6	4	3	3	3	3
liver	ENSMUSG00000022488	Nckap1l	protein_coding	15	103362221	103407228	+	5935	1	5	6	OO-16	13	3	2	4	6	2	3	1	2	3	4	3	5	2	2	5	4	2	2	4	3	3	3	6	4	2	2	4	4	3	3	7	3	2	2	4	2
heart	ENSMUSG00000022491	Glycam1	protein_coding	15	103471186	103473483	-	2133	1	0	0	0	0	0	0	0	0	0	0	1	0	0	0	0	0	0	0	0	4	0	OO-23	0	0	0	0	0	0	0	0	0	0	0	1	0	0	0	0	0	0
kidney	ENSMUSG00000022491	Glycam1	protein_coding	15	103471186	103473483	-	2133	2	0	1	2	0	0	0	0	0	5	0	0	0	0	0	1	0	1	0	3	0	0	OO-6	OO-11	0	0	0	1	0	0	0	0	1	0	0	0	0	1	0	0	0
heart	ENSMUSG00000022504	Ciita	protein_coding	16	10297923	10344290	+	9535	1	OO-23	2	2	10	4	2	2	3	2	3	3	2	2	2	2	3	2	2	7	6	3	9	4	1	2	3	5	4	6	3	2	1	5	2	2	2	2	2	2	3
kidney	ENSMUSG00000022504	Ciita	protein_coding	16	10297923	10344290	+	9535	2	3	OO-24	13	OO-17	3	2	4	2	3	4	1	3	3	3	4	3	11	2	4	3	4	5	8	3	5	6	5	3	4	3	2	4	4	4	6	3	5	1	2	2
liver	ENSMUSG00000022504	Ciita	protein_coding	16	10297923	10344290	+	9535	2	2	3	OO-9	OO-11	1	0	2	3	1	1	1	1	1	1	1	2	1	0	2	1	1	1	2	1	1	3	2	1	1	1	1	1	1	1	2	1	1	0	1	1
brain	ENSMUSG00000022595	Lypd2	protein_coding	15	74604096	74606178	-	679	1	5	4	9	5	5	1	OO-21	2	3	3	6	7	3	4	2	3	2	2	6	2	3	4	3	4	5	2	5	2	5	9	4	4	5	5	9	12	5	5	5	4
heart	ENSMUSG00000022595	Lypd2	protein_coding	15	74604096	74606178	-	679	4	OO-207	0	0	0	0	0	0	0	0	OO-13	1	3	0	0	0	0	0	0	1	1	0	OO-5	0	OO-6	0	0	0	0	1	1	1	1	0	0	0	1	0	0	0	0
heart	ENSMUSG00000022651	Retnlg	protein_coding	16	48692984	48694859	+	593	3	OO-147	10	6	9	27	9	13	15	4	36	20	6	8	23	4	14	0	9	OO-123	18	32	10	7	9	13	9	OO-149	12	69	4	4	4	8	6	8	4	17	4	21	24
mammary	ENSMUSG00000022651	Retnlg	protein_coding	16	48692984	48694859	+	593	1	3	2	8	2	OO-21	5	3	3	3	10	1	1	14	1	2	1	1	2	5	2	7	2	2	1	6	3	5	1	4	2	0	7	3	1	2	9	4	1	2	1
kidney	ENSMUSG00000022652	Morc1	protein_coding	16	48251600	48451263	+	6479	5	0	0	0	0	0	OO-7	0	0	0	0	0	0	0	0	0	0	0	0	OO-7	0	0	0	0	0	0	0	0	0	0	0	OO-7	0	0	OO-6	0	0	0	0	0	OO-8
liver	ENSMUSG00000022652	Morc1	protein_coding	16	48251600	48451263	+	6479	2	0	0	0	0	0	4	0	0	0	0	0	0	0	0	0	0	0	0	OO-5	0	0	0	0	0	0	0	0	0	0	0	4	0	0	5	0	0	0	0	0	OO-6
heart	ENSMUSG00000022686	B3gnt5	protein_coding	16	19578958	19591213	+	5197	1	OO-24	1	1	1	4	1	2	1	1	2	4	2	2	1	1	3	1	2	4	5	2	6	1	1	2	2	3	3	6	2	1	1	3	1	1	2	1	1	2	2
kidney	ENSMUSG00000022686	B3gnt5	protein_coding	16	19578958	19591213	+	5197	1	1	OO-6	1	1	1	0	1	1	1	1	0	1	1	1	1	1	3	0	1	1	1	1	1	1	1	1	1	1	1	0	1	0	1	0	1	1	0	1	1	1
heart	ENSMUSG00000022831	Hcls1	protein_coding	16	36755345	36783574	+	2525	1	OO-78	19	22	41	41	17	24	28	20	31	24	20	21	29	16	29	24	22	40	39	25	36	27	14	21	19	37	26	49	29	17	26	33	19	23	17	18	22	23	26
kidney	ENSMUSG00000022831	Hcls1	protein_coding	16	36755345	36783574	+	2525	1	10	OO-42	25	28	11	6	9	14	10	9	9	10	10	13	10	12	22	10	11	8	10	11	14	8	11	14	11	11	10	10	9	15	10	11	15	9	11	9	8	7
heart	ENSMUSG00000022949	Clic6	protein_coding	16	92282624	92338131	+	3914	1	OO-23	3	1	0	1	2	1	1	1	2	2	2	1	2	1	1	1	1	2	1	0	2	2	1	1	1	2	1	3	2	3	0	2	1	1	1	1	0	0	1
kidney	ENSMUSG00000022949	Clic6	protein_coding	16	92282624	92338131	+	3914	1	4	0	0	0	0	4	0	0	0	0	1	1	0	1	1	0	0	0	1	0	0	1	1	0	0	0	0	2	0	0	0	0	0	2	0	0	0	0	1	OO-6
brain	ENSMUSG00000023043	Krt18	protein_coding	15	101936615	101940462	+	1437	1	7	3	6	5	5	3	OO-24	3	4	3	9	14	10	2	6	4	5	5	5	5	6	7	7	5	7	9	4	7	7	5	2	4	6	5	8	7	6	9	7	6
liver	ENSMUSG00000023043	Krt18	protein_coding	15	101936615	101940462	+	1437	1	471	374	321	391	409	OO-1041	495	334	550	509	595	542	412	384	301	411	392	413	507	370	348	459	427	370	421	407	457	462	388	377	343	489	336	364	391	487	405	408	405	383
kidney	ENSMUSG00000023067	Cdkn1a	protein_coding	17	29309950	29318675	+	3553	2	11	27	19	9	12	9	12	15	8	17	9	17	10	OO-66	47	17	9	OO-55	10	17	8	10	11	12	14	35	9	7	9	7	10	19	15	12	13	11	19	24	13	6
mammary	ENSMUSG00000023067	Cdkn1a	protein_coding	17	29309950	29318675	+	3553	1	34	130	86	37	42	35	49	61	26	68	66	113	37	160	161	38	26	OO-270	36	67	29	55	45	68	54	102	27	36	44	29	55	64	59	38	46	44	101	115	56	37
kidney	ENSMUSG00000023078	Cxcl13	protein_coding	5	96104810	96108927	+	1150	2	2	OO-65	13	2	2	2	1	4	3	1	2	1	2	1	2	1	OO-17	1	5	1	2	9	6	1	4	2	6	1	2	0	1	3	2	1	13	1	3	1	0	1
liver	ENSMUSG00000023078	Cxcl13	protein_coding	5	96104810	96108927	+	1150	1	13	4	OO-38	12	1	0	5	12	0	1	1	1	1	2	2	6	2	1	5	14	1	2	3	1	3	0	5	1	2	3	4	15	1	5	13	4	2	6	2	1
heart	ENSMUSG00000023132	Gzma	protein_coding	13	113230359	113237505	-	1006	3	OO-77	2	7	14	8	9	5	14	1	9	9	3	2	3	1	8	1	7	OO-55	4	10	11	9	4	4	4	27	5	OO-40	11	3	3	7	2	8	4	6	2	5	13
kidney	ENSMUSG00000023132	Gzma	protein_coding	13	113230359	113237505	-	1006	1	1	1	3	OO-9	0	1	1	3	2	1	2	1	1	0	0	1	1	0	3	1	1	1	5	1	0	2	2	0	3	1	0	1	2	1	1	2	0	0	1	2
mammary	ENSMUSG00000023132	Gzma	protein_coding	13	113230359	113237505	-	1006	1	21	6	18	OO-60	7	9	10	11	6	10	16	4	10	1	7	14	6	12	21	2	5	8	17	15	10	4	21	8	20	21	8	12	10	9	5	5	7	6	9	21
heart	ENSMUSG00000023274	Cd4	protein_coding	6	124841655	124865184	-	4032	2	OO-31	5	2	5	OO-70	3	1	3	1	9	4	2	3	6	1	6	3	4	11	14	3	6	3	1	2	7	8	5	9	8	3	1	6	2	3	6	5	4	2	3
kidney	ENSMUSG00000023274	Cd4	protein_coding	6	124841655	124865184	-	4032	1	2	OO-13	5	6	1	1	1	1	2	1	1	2	1	1	1	2	7	1	1	1	1	3	2	1	1	1	2	2	1	1	2	2	1	1	3	1	1	1	1	1
liver	ENSMUSG00000023274	Cd4	protein_coding	6	124841655	124865184	-	4032	1	1	1	OO-6	2	0	1	0	2	0	1	0	0	1	1	0	1	1	0	1	1	0	0	1	0	0	1	0	1	1	1	1	0	0	0	2	2	0	1	1	1
heart	ENSMUSG00000023393	Slc17a9	protein_coding	2	180367056	180384073	+	3200	1	OO-18	2	2	2	3	3	2	5	3	6	6	2	1	3	1	4	1	3	8	8	2	6	3	2	3	3	6	3	8	6	3	1	5	2	3	3	3	3	2	2
kidney	ENSMUSG00000023393	Slc17a9	protein_coding	2	180367056	180384073	+	3200	1	1	OO-8	2	3	1	1	1	1	2	1	1	1	2	1	1	1	3	1	2	1	1	2	3	1	2	2	1	2	2	1	2	1	2	1	3	2	2	2	2	1
heart	ENSMUSG00000023505	Cdca3	protein_coding	6	124806510	124810664	+	2866	1	2	1	1	2	OO-13	1	4	1	1	1	2	1	1	2	1	1	2	1	2	2	1	2	3	1	1	1	1	1	1	1	2	1	1	2	1	1	1	0	1	1
liver	ENSMUSG00000023505	Cdca3	protein_coding	6	124806510	124810664	+	2866	1	1	3	3	3	2	2	OO-9	2	2	3	3	4	1	6	2	2	3	2	1	3	3	3	3	2	2	2	1	2	3	3	3	3	3	2	3	4	2	3	3	2
heart	ENSMUSG00000024013	Fgd2	protein_coding	17	29579888	29598527	+	4507	1	OO-24	3	5	7	6	3	2	5	3	4	7	3	4	4	2	5	3	3	10	15	3	9	5	2	4	4	10	5	10	6	5	4	8	3	3	2	3	4	3	3
kidney	ENSMUSG00000024013	Fgd2	protein_coding	17	29579888	29598527	+	4507	1	3	OO-12	7	9	4	2	4	2	3	3	2	3	3	3	2	3	6	3	4	2	4	3	5	3	4	4	4	3	3	2	2	3	3	4	5	3	3	2	2	2
brain	ENSMUSG00000024026	Glo1	protein_coding	17	30803910	30845783	-	12101	2	31	31	25	32	31	33	29	32	30	OO-46	31	31	31	33	28	32	31	33	31	31	34	34	33	35	OO-49	31	27	34	33	34	31	22	30	32	34	30	35	29	32	32
kidney	ENSMUSG00000024026	Glo1	protein_coding	17	30803910	30845783	-	12101	1	33	31	21	29	27	32	32	34	32	44	36	34	30	31	29	38	31	31	35	33	30	33	31	32	OO-46	30	29	30	29	31	31	22	32	32	31	34	32	37	35	33
liver	ENSMUSG00000024042	Sik1	protein_coding	17	32063224	32074778	-	5133	1	68	31	51	16	22	OO-235	52	69	31	89	79	31	32	97	55	44	26	51	46	60	24	71	41	49	37	47	43	29	16	40	45	29	55	58	31	94	39	72	61	59
mammary	ENSMUSG00000024042	Sik1	protein_coding	17	32063224	32074778	-	5133	2	25	154	48	35	45	40	49	OO-316	36	25	29	25	55	57	72	55	49	69	33	125	23	45	24	119	46	56	54	35	22	33	17	37	25	42	54	67	35	31	44	33
brain	ENSMUSG00000024121	Atp6v0c	protein_coding	17	24382840	24388651	-	3384	6	OO-201	115	OO-193	112	116	115	118	113	106	118	106	114	123	115	116	106	121	109	OO-195	108	108	109	112	109	119	117	OO-200	106	110	118	OO-203	OO-213	109	115	117	108	111	111	122	119
kidney	ENSMUSG00000024121	Atp6v0c	protein_coding	17	24382840	24388651	-	3384	3	118	76	OO-134	79	99	77	77	88	81	81	97	69	81	95	79	78	85	85	121	87	80	81	84	83	79	80	120	80	76	81	OO-127	OO-143	79	81	87	77	78	81	85	76
heart	ENSMUSG00000024174	Pot1b	protein_coding	17	55958951	56019578	-	5268	1	OO-17	3	7	2	6	3	5	4	4	5	5	3	4	4	4	5	3	4	11	5	7	4	4	4	7	5	9	4	6	5	8	6	5	3	4	4	6	4	7	3
kidney	ENSMUSG00000024174	Pot1b	protein_coding	17	55958951	56019578	-	5268	1	14	8	14	7	6	5	7	3	5	7	4	6	7	5	5	5	7	6	14	5	14	5	7	7	OO-19	7	15	6	6	6	16	12	7	5	7	6	15	5	8	6
liver	ENSMUSG00000024174	Pot1b	protein_coding	17	55958951	56019578	-	5268	2	6	3	OO-10	3	1	3	2	2	2	3	2	3	3	3	2	3	3	2	OO-9	3	6	3	3	3	6	3	5	2	3	3	7	6	3	2	3	3	5	3	5	3
heart	ENSMUSG00000024222	Fkbp5	protein_coding	17	28618068	28736498	-	9468	1	11	11	17	7	OO-54	7	12	17	8	20	7	16	12	33	35	9	5	24	11	11	12	9	9	15	11	36	11	9	13	7	12	9	15	8	6	6	15	7	11	8
kidney	ENSMUSG00000024222	Fkbp5	protein_coding	17	28618068	28736498	-	9468	4	12	37	42	18	OO-112	12	16	26	16	35	11	18	26	OO-91	OO-94	16	11	80	13	14	20	12	11	37	26	OO-92	15	14	20	15	15	17	19	15	11	10	32	16	16	17
liver	ENSMUSG00000024222	Fkbp5	protein_coding	17	28618068	28736498	-	9468	1	26	12	20	19	58	6	17	21	13	17	12	22	18	38	OO-70	13	10	43	16	20	17	23	17	23	11	41	9	21	19	14	14	12	17	29	15	22	15	16	21	11
mammary	ENSMUSG00000024222	Fkbp5	protein_coding	17	28618068	28736498	-	9468	2	17	46	34	15	75	19	19	30	11	26	9	17	25	72	OO-89	15	19	OO-84	18	8	16	14	20	28	25	81	13	16	16	23	11	14	14	21	21	10	35	13	14	16
heart	ENSMUSG00000024300	Myo1f	protein_coding	17	33774681	33826736	+	4970	1	OO-40	5	6	13	9	5	7	9	4	12	8	6	7	8	4	9	5	5	19	9	8	11	10	5	7	7	16	9	21	8	7	6	11	6	4	5	7	4	6	7
kidney	ENSMUSG00000024300	Myo1f	protein_coding	17	33774681	33826736	+	4970	2	3	OO-10	7	OO-9	2	1	3	1	2	2	1	2	2	2	2	2	4	2	3	2	2	2	4	2	2	3	3	2	3	1	2	4	2	2	3	2	2	1	2	1
liver	ENSMUSG00000024300	Myo1f	protein_coding	17	33774681	33826736	+	4970	1	3	3	OO-12	7	1	1	2	3	1	2	1	1	2	2	1	2	1	1	3	2	1	1	3	1	2	2	3	1	1	1	2	2	2	1	5	2	1	1	2	1
heart	ENSMUSG00000024334	H2-Oa	protein_coding	17	34311314	34314207	+	1407	1	OO-24	1	0	4	6	3	0	1	1	2	3	1	1	1	0	3	1	1	5	6	2	8	1	0	1	1	3	2	3	2	1	0	1	2	1	2	1	1	1	2
kidney	ENSMUSG00000024334	H2-Oa	protein_coding	17	34311314	34314207	+	1407	1	1	OO-11	5	4	4	1	1	1	2	1	2	2	3	2	1	2	6	1	3	2	2	4	3	1	1	2	3	1	2	1	1	1	1	1	2	1	1	0	1	1
heart	ENSMUSG00000024338	Psmb8	protein_coding	17	34416695	34420179	+	3381	1	46	21	37	OO-78	34	15	16	26	17	23	22	15	16	19	12	18	20	14	33	31	17	31	51	11	19	31	26	19	31	18	16	19	31	15	19	16	20	14	15	19
kidney	ENSMUSG00000024338	Psmb8	protein_coding	17	34416695	34420179	+	3381	3	12	OO-49	OO-41	OO-35	9	8	11	19	11	10	14	9	11	10	9	13	22	8	11	14	12	13	25	11	14	19	13	10	11	9	7	16	14	9	18	9	11	8	7	9
liver	ENSMUSG00000024338	Psmb8	protein_coding	17	34416695	34420179	+	3381	2	35	27	OO-116	OO-89	31	47	34	25	35	27	35	21	35	30	21	31	34	31	43	31	29	31	49	20	29	40	40	36	20	33	39	43	38	31	50	44	27	20	32	21
kidney	ENSMUSG00000024353	Mzb1	protein_coding	18	35780320	35782420	-	1215	1	1	OO-57	17	3	2	2	3	2	2	2	1	5	2	6	6	2	12	4	3	4	2	2	4	3	4	6	5	3	1	3	3	5	3	1	11	1	7	2	1	1
mammary	ENSMUSG00000024353	Mzb1	protein_coding	18	35780320	35782420	-	1215	1	5	14	OO-32	3	0	1	6	1	1	4	1	3	1	0	4	4	14	1	2	1	1	8	4	3	8	5	3	3	6	2	1	3	2	2	12	1	4	2	3	2
heart	ENSMUSG00000024381	Bin1	protein_coding	18	32510283	32568343	+	4117	1	OO-50	11	10	13	15	12	16	16	13	15	19	12	12	14	11	16	11	10	21	22	13	21	14	11	15	11	22	16	26	18	15	11	24	13	10	11	12	11	15	13
liver	ENSMUSG00000024381	Bin1	protein_coding	18	32510283	32568343	+	4117	1	18	12	13	15	13	OO-72	13	12	15	16	15	14	14	15	16	14	15	16	15	15	16	17	14	13	15	12	15	15	14	16	14	17	13	15	14	15	17	16	15	15
heart	ENSMUSG00000024399	Ltb	protein_coding	17	35413415	35415278	+	1516	1	OO-120	6	4	11	22	7	5	13	2	22	18	9	7	9	2	13	5	8	26	41	10	35	8	4	9	11	27	12	32	20	8	2	19	6	4	3	11	8	7	10
kidney	ENSMUSG00000024399	Ltb	protein_coding	17	35413415	35415278	+	1516	2	4	OO-46	16	10	1	2	2	6	4	4	4	2	3	3	3	5	OO-23	2	5	4	4	8	10	2	3	5	6	4	5	2	1	5	5	2	10	2	4	1	1	2
heart	ENSMUSG00000024516	Sec11c	protein_coding	18	65933586	65950755	+	6808	1	OO-29	13	12	12	19	14	15	14	14	16	18	14	13	15	14	14	12	13	17	18	11	18	15	12	14	14	16	14	22	15	14	12	17	13	14	14	12	12	14	12
kidney	ENSMUSG00000024516	Sec11c	protein_coding	18	65933586	65950755	+	6808	1	19	OO-35	22	18	16	17	20	23	20	18	21	21	19	15	17	20	22	20	20	18	19	20	24	18	21	21	18	18	20	18	25	19	21	16	24	22	19	21	18	17
heart	ENSMUSG00000024526	Cidea	protein_coding	18	67476674	67500855	+	1115	1	115	63	99	133	111	113	118	56	87	157	209	79	91	115	91	116	68	77	69	97	97	95	71	130	97	89	73	93	OO-293	71	133	88	60	106	109	69	143	93	80	120
mammary	ENSMUSG00000024526	Cidea	protein_coding	18	67476674	67500855	+	1115	1	93	61	52	49	61	221	710	40	252	276	514	204	84	265	204	127	26	443	106	194	234	165	161	420	68	61	235	269	315	12	OO-1350	202	92	269	382	139	335	553	85	163
heart	ENSMUSG00000024590	Lmnb1	protein_coding	18	56840885	56886496	+	2962	1	25	10	11	14	OO-45	13	23	13	11	13	14	10	10	12	7	13	15	10	17	17	11	14	17	9	10	12	16	11	17	14	12	13	15	12	12	11	9	12	11	11
kidney	ENSMUSG00000024590	Lmnb1	protein_coding	18	56840885	56886496	+	2962	1	11	OO-25	15	20	12	11	12	9	12	12	11	9	11	10	9	12	18	11	12	13	11	12	20	9	15	12	11	11	11	12	11	12	12	12	15	11	7	13	10	9
brain	ENSMUSG00000024610	Cd74	protein_coding	18	60936920	60945718	+	1679	1	18	22	31	OO-63	9	8	17	9	9	10	16	8	11	5	16	13	8	16	14	7	8	19	16	13	11	16	11	16	10	15	7	6	14	9	16	12	15	9	13	9
liver	ENSMUSG00000024610	Cd74	protein_coding	18	60936920	60945718	+	1679	2	184	234	OO-649	OO-600	89	55	125	247	50	78	39	78	103	61	102	166	103	60	203	133	57	81	135	73	86	171	181	97	76	57	60	94	109	108	269	107	49	40	103	50
liver	ENSMUSG00000024621	Csf1r	protein_coding	18	61233670	61264206	+	5774	1	28	27	OO-77	65	14	8	21	33	7	11	5	9	14	19	12	22	12	10	26	18	8	9	16	16	12	15	27	16	10	11	12	22	13	15	52	16	9	12	19	8
mammary	ENSMUSG00000024621	Csf1r	protein_coding	18	61233670	61264206	+	5774	1	61	73	72	157	OO-279	52	117	65	36	98	27	66	152	67	59	47	72	41	61	70	47	52	37	65	102	66	50	82	52	70	64	61	102	71	43	56	69	35	54	52
heart	ENSMUSG00000024660	Incenp	protein_coding	19	9849660	9876915	-	4329	1	9	4	6	3	OO-17	5	9	5	5	5	5	6	6	6	3	6	6	3	7	6	5	7	6	4	5	4	6	5	7	6	5	4	7	8	5	6	3	3	6	5
liver	ENSMUSG00000024660	Incenp	protein_coding	19	9849660	9876915	-	4329	1	2	2	3	3	1	OO-6	3	1	1	2	2	2	2	3	1	1	2	1	1	1	1	1	2	1	1	1	1	2	1	1	1	1	1	2	2	1	1	1	2	2
heart	ENSMUSG00000024669	Cd5	protein_coding	19	10694480	10716366	-	4928	2	OO-13	1	1	2	OO-13	1	0	1	0	3	2	1	0	1	0	2	0	1	3	4	1	2	1	0	1	2	3	2	3	2	1	0	2	0	1	1	1	1	1	1
kidney	ENSMUSG00000024669	Cd5	protein_coding	19	10694480	10716366	-	4928	1	0	OO-5	1	3	0	0	0	1	0	0	1	0	0	0	0	1	2	0	1	0	1	1	1	0	0	1	0	0	0	0	0	0	1	0	1	1	0	0	0	0
heart	ENSMUSG00000024673	Ms4a1	protein_coding	19	11227039	11243605	-	6187	2	OO-38	2	1	1	4	3	1	2	0	4	9	3	2	3	0	4	1	2	6	OO-19	2	10	2	0	3	2	4	4	8	4	2	1	8	2	1	1	2	4	1	4
kidney	ENSMUSG00000024673	Ms4a1	protein_coding	19	11227039	11243605	-	6187	2	0	OO-20	4	0	0	0	0	0	2	0	0	0	0	0	0	1	OO-7	0	0	1	0	2	1	0	0	0	1	1	0	0	0	0	0	0	2	0	1	0	0	0
heart	ENSMUSG00000024677	Ms4a6b	protein_coding	19	11493876	11508620	+	4485	1	OO-69	8	9	18	20	6	10	14	5	24	12	9	11	16	9	16	7	18	27	30	11	15	10	8	12	17	18	17	32	16	9	5	14	6	10	10	15	8	9	11
kidney	ENSMUSG00000024677	Ms4a6b	protein_coding	19	11493876	11508620	+	4485	2	2	OO-26	13	OO-16	5	2	3	2	3	3	2	2	4	3	2	5	14	3	3	3	2	3	6	2	5	4	4	3	4	2	1	4	3	1	8	3	3	1	1	2
liver	ENSMUSG00000024677	Ms4a6b	protein_coding	19	11493876	11508620	+	4485	2	2	1	OO-8	OO-5	1	0	1	2	1	1	1	0	1	1	0	1	1	0	1	2	1	1	2	1	1	1	2	1	1	1	1	1	1	1	3	1	0	1	1	1
kidney	ENSMUSG00000024679	Ms4a6d	protein_coding	19	11563968	11582213	-	1735	3	1	OO-10	OO-9	OO-9	2	1	1	1	1	1	1	0	1	1	1	1	3	4	1	1	1	1	1	1	1	2	1	1	1	0	1	4	1	1	3	1	1	1	0	0
liver	ENSMUSG00000024679	Ms4a6d	protein_coding	19	11563968	11582213	-	1735	1	3	7	OO-22	11	4	1	3	5	1	4	1	1	2	2	3	3	2	2	3	4	1	2	3	3	2	4	3	2	1	1	1	6	3	3	9	3	1	3	3	2
mammary	ENSMUSG00000024679	Ms4a6d	protein_coding	19	11563968	11582213	-	1735	1	17	24	21	32	OO-102	14	26	41	7	36	6	14	61	33	31	12	17	11	13	26	13	11	11	11	22	24	16	14	12	9	14	18	25	29	18	10	12	8	17	17
heart	ENSMUSG00000024696	Lpxn	protein_coding	19	12773557	12811171	+	1790	1	OO-17	1	2	7	8	3	5	3	1	7	5	3	2	3	2	3	3	4	8	7	3	8	4	3	2	3	7	5	11	4	4	3	4	2	4	4	1	2	3	3
kidney	ENSMUSG00000024696	Lpxn	protein_coding	19	12773557	12811171	+	1790	1	5	OO-25	11	11	5	2	5	4	4	6	4	3	4	5	4	6	9	3	4	4	4	4	7	4	5	7	4	4	5	4	4	5	5	4	11	3	5	3	3	2
liver	ENSMUSG00000024730	Ms4a8a	protein_coding	19	11044835	11058466	-	1795	1	3	2	OO-9	6	2	0	3	1	0	0	0	0	3	2	2	1	1	0	2	1	1	1	0	2	1	3	1	2	1	1	1	1	1	1	3	1	1	2	0	1
mammary	ENSMUSG00000024730	Ms4a8a	protein_coding	19	11044835	11058466	-	1795	1	7	6	4	36	OO-41	3	13	14	6	10	2	4	24	12	10	6	3	3	5	10	4	3	2	3	6	14	5	5	4	5	3	8	17	8	7	8	4	2	3	3
heart	ENSMUSG00000024910	Ctsw	protein_coding	19	5515071	5518516	-	1887	1	OO-29	3	4	13	5	4	2	6	2	3	5	3	2	3	2	5	2	3	14	7	7	10	5	1	3	7	9	3	15	6	3	1	9	2	2	2	5	2	2	3
liver	ENSMUSG00000024910	Ctsw	protein_coding	19	5515071	5518516	-	1887	1	1	2	5	OO-7	1	1	1	1	0	1	1	0	1	0	0	3	1	1	2	1	0	1	4	1	1	1	1	1	1	1	1	0	2	1	1	1	1	0	1	0
heart	ENSMUSG00000024965	Fermt3	protein_coding	19	6976326	6996837	-	5784	1	OO-44	6	6	11	20	6	5	14	6	13	12	6	6	10	6	13	5	7	22	19	7	14	8	5	8	8	18	9	17	12	9	7	15	5	7	6	8	7	6	8
kidney	ENSMUSG00000024965	Fermt3	protein_coding	19	6976326	6996837	-	5784	2	3	OO-15	9	OO-10	3	3	3	3	3	3	3	3	3	4	3	4	8	3	4	4	3	4	5	3	4	5	4	3	3	3	3	4	4	3	6	3	4	3	3	2
liver	ENSMUSG00000024965	Fermt3	protein_coding	19	6976326	6996837	-	5784	1	4	4	OO-11	7	2	3	3	3	1	3	2	2	2	3	3	4	3	2	3	3	2	2	3	3	2	4	3	2	2	3	3	4	3	2	6	3	2	2	2	2
heart	ENSMUSG00000024989	Cep55	protein_coding	19	38043459	38062869	+	2905	1	2	1	1	1	5	1	OO-6	1	0	1	1	0	1	1	0	1	2	0	1	1	0	1	1	0	1	1	1	0	1	1	1	0	1	1	1	0	1	0	1	0
kidney	ENSMUSG00000024989	Cep55	protein_coding	19	38043459	38062869	+	2905	1	1	OO-5	3	1	1	0	1	0	1	0	0	1	0	2	0	1	2	1	1	1	0	0	1	1	1	1	0	1	0	0	1	2	0	0	1	0	0	0	0	0
heart	ENSMUSG00000024990	Rbp4	protein_coding	19	38105077	38113729	-	1343	1	43	6	3	6	16	3	10	11	8	30	50	7	4	9	3	22	3	8	17	35	6	18	6	12	11	13	19	5	OO-82	11	19	6	16	6	5	5	19	10	4	8
kidney	ENSMUSG00000024990	Rbp4	protein_coding	19	38105077	38113729	-	1343	1	6	3	11	7	13	12	13	8	3	7	12	5	6	5	12	9	5	9	11	6	OO-41	15	19	7	8	7	13	3	8	5	5	6	5	9	11	7	5	7	3	8
heart	ENSMUSG00000025017	Pik3ap1	protein_coding	19	41260816	41373535	-	5572	1	OO-20	3	3	7	5	3	4	5	3	4	5	3	4	3	2	4	3	3	8	7	3	7	5	2	4	3	6	5	8	5	4	3	7	4	3	4	3	3	3	4
kidney	ENSMUSG00000025017	Pik3ap1	protein_coding	19	41260816	41373535	-	5572	3	2	OO-10	OO-8	OO-7	1	1	2	1	1	1	1	1	2	1	1	1	5	1	1	1	1	2	3	1	1	1	2	1	2	1	1	3	2	1	2	1	1	1	1	1
heart	ENSMUSG00000025044	Msr1	protein_coding	8	40034726	40095661	-	6344	1	OO-22	3	6	5	6	3	6	7	4	10	10	4	3	7	3	7	4	5	13	9	4	8	6	5	6	7	8	5	15	5	6	4	8	3	3	4	5	5	5	4
mammary	ENSMUSG00000025044	Msr1	protein_coding	8	40034726	40095661	-	6344	1	7	4	5	7	OO-21	3	8	8	3	6	5	6	18	6	5	4	6	2	3	5	4	5	2	3	13	4	4	5	5	3	6	4	4	6	3	3	6	4	7	5
brain	ENSMUSG00000025150	Cbr2	protein_coding	11	120620315	120622940	-	1327	2	6	4	6	3	8	3	OO-144	6	3	2	5	OO-41	9	4	3	5	3	8	8	4	1	6	6	8	5	9	4	6	7	4	4	5	5	8	7	4	4	9	11	2
heart	ENSMUSG00000025150	Cbr2	protein_coding	11	120620315	120622940	-	1327	1	OO-1221	54	50	35	88	40	67	111	69	86	67	85	54	84	50	73	66	56	101	94	27	144	68	101	68	63	108	82	123	101	75	51	120	34	24	57	48	37	68	28
mammary	ENSMUSG00000025150	Cbr2	protein_coding	11	120620315	120622940	-	1327	2	92	76	76	97	OO-470	70	123	325	92	83	55	124	OO-506	250	100	106	67	91	138	219	91	50	41	70	120	119	88	118	59	82	102	138	246	98	23	135	58	57	125	49
liver	ENSMUSG00000025185	Loxl4	protein_coding	19	42582421	42601252	-	4213	1	OO-112	6	2	1	1	5	1	3	7	2	5	1	1	24	8	6	4	1	13	11	3	16	27	1	8	1	11	4	3	2	19	2	16	5	2	12	3	9	54	3
mammary	ENSMUSG00000025185	Loxl4	protein_coding	19	42582421	42601252	-	4213	2	1	1	1	5	OO-13	1	2	2	2	3	2	2	OO-9	2	2	1	1	2	2	2	2	2	1	3	2	1	1	3	1	2	2	2	2	2	2	2	1	1	2	1
heart	ENSMUSG00000025330	Padi4	protein_coding	4	140473176	140501547	-	4835	1	OO-13	1	0	1	2	1	1	2	1	2	5	1	1	1	1	1	0	1	3	3	0	2	1	1	1	1	2	1	5	2	1	1	3	1	0	1	1	2	1	1
mammary	ENSMUSG00000025330	Padi4	protein_coding	4	140473176	140501547	-	4835	1	1	1	1	1	2	1	3	3	1	1	2	0	3	1	0	3	1	1	1	1	1	1	0	1	3	1	1	1	1	1	0	1	1	1	1	1	0	0	2	1
heart	ENSMUSG00000025357	Dgka	protein_coding	10	128556003	128580724	-	4762	1	OO-87	28	29	21	51	30	26	29	30	39	35	27	27	29	22	37	25	31	47	43	28	36	32	26	29	36	37	33	49	33	32	25	34	29	26	32	28	29	29	30
liver	ENSMUSG00000025357	Dgka	protein_coding	10	128556003	128580724	-	4762	1	17	15	12	15	13	OO-29	14	13	14	16	16	23	16	15	11	15	16	13	14	13	16	17	14	12	14	20	12	14	15	14	14	15	14	13	15	18	14	16	16	17
heart	ENSMUSG00000025473	Adam8	protein_coding	7	139558845	139572461	-	4638	1	OO-28	1	1	2	3	1	1	2	1	4	1	2	1	3	1	1	1	2	3	3	1	3	1	2	1	1	5	1	5	2	1	1	1	1	1	1	2	1	1	1
kidney	ENSMUSG00000025473	Adam8	protein_coding	7	139558845	139572461	-	4638	1	1	2	4	OO-5	1	1	1	1	1	1	0	1	0	0	1	1	2	1	1	1	1	0	2	1	1	1	1	1	1	1	1	1	1	1	2	0	1	0	0	1
heart	ENSMUSG00000025498	Irf7	protein_coding	7	140842619	140846334	-	3776	1	18	10	OO-32	27	10	7	10	10	9	7	8	5	9	6	6	8	9	8	9	8	6	11	26	7	11	6	10	7	9	8	6	14	11	8	15	9	7	6	7	8
kidney	ENSMUSG00000025498	Irf7	protein_coding	7	140842619	140846334	-	3776	1	12	16	OO-55	30	12	6	15	14	11	11	8	6	14	9	10	13	14	10	10	11	9	10	20	11	13	10	10	10	9	12	10	18	14	12	19	9	8	7	7	8
liver	ENSMUSG00000025498	Irf7	protein_coding	7	140842619	140846334	-	3776	1	16	17	OO-96	36	8	7	7	16	12	6	10	4	7	7	13	10	14	10	16	11	6	17	21	7	10	5	11	10	4	20	11	21	15	11	44	14	6	5	9	9
brain	ENSMUSG00000025557	Slc15a1	protein_coding	14	121697033	121742664	-	4885	7	0	0	0	0	3	0	0	0	0	0	0	0	0	0	0	OO-12	0	0	0	0	OO-15	0	0	0	OO-18	0	0	0	1	OO-5	0	0	OO-13	0	0	0	OO-28	0	0	0
heart	ENSMUSG00000025557	Slc15a1	protein_coding	14	121697033	121742664	-	4885	5	0	0	0	0	2	0	0	0	0	0	0	0	0	0	0	0	0	0	0	0	OO-10	0	0	0	OO-10	0	0	0	1	3	0	0	OO-13	0	0	0	OO-12	0	0	0
kidney	ENSMUSG00000025557	Slc15a1	protein_coding	14	121697033	121742664	-	4885	6	1	1	1	2	5	1	2	0	1	1	1	2	1	1	1	1	1	1	1	1	OO-25	2	1	2	OO-36	1	1	1	1	OO-8	1	1	OO-42	1	1	1	OO-37	1	2	1
liver	ENSMUSG00000025557	Slc15a1	protein_coding	14	121697033	121742664	-	4885	2	0	0	0	0	0	0	0	0	0	0	0	3	0	0	0	0	0	0	0	0	4	0	0	0	4	1	0	0	0	1	0	0	OO-7	0	0	0	5	0	0	0
mammary	ENSMUSG00000025557	Slc15a1	protein_coding	14	121697033	121742664	-	4885	6	0	0	0	0	1	0	0	0	0	0	0	0	0	0	0	0	0	0	1	0	OO-30	0	0	0	OO-30	0	1	0	1	OO-12	0	0	OO-28	0	0	0	OO-22	0	0	0
heart	ENSMUSG00000025877	Hk3	protein_coding	13	55153798	55169198	-	3682	1	OO-18	2	2	4	4	2	2	4	2	9	4	2	3	3	2	4	2	2	9	5	2	6	5	2	3	3	9	5	10	3	4	2	7	3	2	3	3	2	4	3
liver	ENSMUSG00000025877	Hk3	protein_coding	13	55153798	55169198	-	3682	1	4	6	10	OO-15	2	1	4	4	1	3	1	1	2	2	1	4	2	1	5	2	1	2	5	3	3	3	5	4	3	1	3	3	3	1	7	2	1	1	3	1
mammary	ENSMUSG00000025877	Hk3	protein_coding	13	55153798	55169198	-	3682	1	13	9	6	OO-39	27	8	9	12	6	12	4	9	20	8	6	7	11	4	11	11	8	5	7	4	9	10	10	8	5	8	6	6	13	10	6	10	5	5	11	7
kidney	ENSMUSG00000025912	Mybl1	protein_coding	1	9737640	9770434	-	5402	1	2	OO-8	4	3	3	2	2	1	3	3	2	2	3	2	3	2	4	3	4	2	2	3	3	2	3	3	3	3	2	3	3	5	4	2	3	2	2	4	3	3
mammary	ENSMUSG00000025912	Mybl1	protein_coding	1	9737640	9770434	-	5402	3	4	OO-17	OO-19	2	1	4	5	3	2	3	2	1	2	8	4	4	OO-17	2	3	2	1	4	6	2	9	4	4	3	3	4	1	7	2	3	12	1	4	3	4	3
heart	ENSMUSG00000026012	Cd28	protein_coding	1	60755959	60812518	+	6122	1	18	10	12	10	OO-29	12	7	10	12	17	10	12	12	13	13	13	9	12	11	13	12	11	10	9	13	15	9	13	13	9	9	10	11	11	13	12	10	13	9	14
kidney	ENSMUSG00000026012	Cd28	protein_coding	1	60755959	60812518	+	6122	1	0	OO-9	2	2	0	0	0	0	1	0	1	0	1	0	1	1	3	0	1	1	0	1	1	1	0	1	1	0	1	0	0	0	1	0	2	0	1	0	1	0
liver	ENSMUSG00000026042	Col5a2	protein_coding	1	45413481	45542442	-	9591	5	1	8	2	2	0	3	2	OO-60	1	1	1	2	1	3	1	1	2	OO-11	2	1	1	1	4	2	1	1	3	1	1	1	2	OO-37	3	2	8	OO-14	1	3	2	1
mammary	ENSMUSG00000026042	Col5a2	protein_coding	1	45413481	45542442	-	9591	1	96	71	101	165	OO-592	60	127	101	98	114	200	173	180	210	130	56	72	103	67	212	160	109	58	72	107	90	58	128	96	57	103	138	121	76	54	114	119	102	174	115
heart	ENSMUSG00000026051	Ecrg4	protein_coding	1	43769762	43781738	+	902	1	OO-62	9	4	8	16	7	12	18	10	21	13	7	8	16	10	14	8	15	27	19	8	18	14	4	7	9	30	4	33	13	15	7	31	13	12	8	8	8	10	8
kidney	ENSMUSG00000026051	Ecrg4	protein_coding	1	43769762	43781738	+	902	1	4	4	2	3	1	4	2	8	3	3	OO-11	2	3	4	3	3	3	10	4	3	3	4	4	3	3	7	6	2	3	2	3	5	3	3	3	4	4	5	3	4
heart	ENSMUSG00000026094	Stk17b	protein_coding	1	53794665	53824383	-	5185	1	OO-51	19	17	19	32	19	17	22	14	26	21	15	19	21	13	18	19	22	25	37	16	21	14	15	17	18	22	18	29	18	18	12	19	14	19	14	16	16	17	16
kidney	ENSMUSG00000026094	Stk17b	protein_coding	1	53794665	53824383	-	5185	1	10	OO-28	14	17	14	11	10	9	10	10	11	9	15	11	10	12	19	9	9	12	9	10	13	9	12	11	11	10	10	9	7	11	10	8	14	10	8	12	10	7
heart	ENSMUSG00000026104	Stat1	protein_coding	1	52158599	52201024	+	7105	1	18	12	15	OO-37	12	12	11	13	9	11	12	8	11	9	8	12	10	10	14	14	11	13	20	9	10	14	10	11	14	8	9	11	11	11	12	9	10	8	11	10
kidney	ENSMUSG00000026104	Stat1	protein_coding	1	52158599	52201024	+	7105	1	10	22	19	OO-30	8	8	10	13	6	7	9	9	11	9	6	11	15	11	11	9	9	8	16	10	10	10	8	8	10	7	9	12	11	8	15	9	7	8	8	7
liver	ENSMUSG00000026104	Stat1	protein_coding	1	52158599	52201024	+	7105	2	9	8	OO-28	OO-23	5	6	8	8	6	6	8	7	7	7	5	9	9	7	7	8	7	8	13	6	6	7	6	7	6	6	7	10	7	7	10	8	6	6	9	9
heart	ENSMUSG00000026117	Zap70	protein_coding	1	36800879	36821899	+	2992	2	OO-12	1	1	3	OO-14	1	1	1	1	3	2	2	1	1	0	2	1	2	5	5	2	3	2	1	1	3	3	2	5	2	1	0	2	1	1	1	1	1	1	1
kidney	ENSMUSG00000026117	Zap70	protein_coding	1	36800879	36821899	+	2992	1	0	OO-7	4	4	1	0	1	1	1	0	0	1	1	1	0	1	3	1	1	1	1	2	3	1	1	2	1	0	1	0	0	1	1	0	2	0	1	0	0	0
heart	ENSMUSG00000026177	Slc11a1	protein_coding	1	74414354	74424914	+	3705	1	OO-23	6	5	7	8	4	5	8	6	9	7	5	4	6	4	7	5	5	13	9	6	8	9	5	7	6	11	8	12	7	6	6	10	4	4	5	6	5	6	5
kidney	ENSMUSG00000026177	Slc11a1	protein_coding	1	74414354	74424914	+	3705	1	2	OO-8	7	7	3	1	2	2	3	3	1	1	3	2	2	2	3	3	2	1	3	2	3	2	4	2	3	2	2	2	1	6	2	1	3	2	2	2	2	2
liver	ENSMUSG00000026177	Slc11a1	protein_coding	1	74414354	74424914	+	3705	1	9	9	OO-25	18	4	2	7	9	2	4	2	3	4	5	4	6	4	3	8	6	2	3	6	6	5	6	8	4	3	3	6	6	4	4	11	5	3	4	6	3
mammary	ENSMUSG00000026177	Slc11a1	protein_coding	1	74414354	74424914	+	3705	2	16	17	18	OO-49	OO-49	11	15	17	10	12	9	17	29	12	14	11	18	10	13	13	13	11	9	11	22	18	13	12	12	13	11	12	21	12	13	12	11	10	12	12
heart	ENSMUSG00000026193	Fn1	protein_coding	1	71624679	71692331	-	11685	1	OO-393	45	27	34	177	84	59	95	39	89	170	42	62	105	38	72	26	38	113	134	43	107	36	38	49	37	68	66	266	76	59	37	121	56	30	45	49	87	39	60
mammary	ENSMUSG00000026193	Fn1	protein_coding	1	71624679	71692331	-	11685	1	93	97	33	119	OO-1560	115	359	149	134	218	53	44	471	272	112	47	86	77	102	132	116	68	35	64	187	115	93	178	45	97	102	110	223	157	76	119	90	44	231	69
heart	ENSMUSG00000026288	Inpp5d	protein_coding	1	87548034	87648229	+	7602	1	OO-26	7	8	7	13	5	8	9	6	8	7	5	7	11	7	9	5	7	12	12	7	10	7	6	7	10	11	8	15	9	8	6	12	6	5	6	7	5	6	7
kidney	ENSMUSG00000026288	Inpp5d	protein_coding	1	87548034	87648229	+	7602	1	4	OO-15	11	8	7	3	5	4	4	6	3	4	5	7	7	6	8	5	4	4	5	4	5	7	5	7	6	4	5	4	5	6	6	5	5	3	5	3	3	4
liver	ENSMUSG00000026288	Inpp5d	protein_coding	1	87548034	87648229	+	7602	1	2	2	OO-6	4	2	1	1	2	1	1	1	1	1	2	1	2	2	1	2	2	1	1	2	2	2	2	2	1	2	1	1	1	2	1	3	2	1	1	2	1
brain	ENSMUSG00000026327	Serpinb11	protein_coding	1	107288928	107308205	+	2186	1	0	0	0	0	0	0	OO-6	0	0	0	0	2	0	0	0	0	0	1	0	0	0	0	0	0	0	0	0	0	0	0	0	0	0	0	0	0	0	1	0	0
mammary	ENSMUSG00000026327	Serpinb11	protein_coding	1	107288928	107308205	+	2186	1	0	0	0	0	0	0	2	0	0	0	0	0	0	OO-6	0	0	0	0	0	0	0	0	0	0	0	0	0	0	0	0	0	0	0	0	0	0	0	0	2	0
liver	ENSMUSG00000026335	Pam	protein_coding	1	97722839	98023346	-	11892	1	10	9	13	9	6	OO-28	9	11	6	11	6	9	7	13	9	10	7	6	13	9	7	8	8	9	11	9	12	11	9	9	10	8	9	11	9	9	7	11	8	9
mammary	ENSMUSG00000026335	Pam	protein_coding	1	97722839	98023346	-	11892	1	15	20	19	29	OO-82	19	36	17	20	31	25	28	40	22	20	14	18	23	17	20	29	26	13	32	43	23	21	33	29	14	30	23	27	20	12	16	31	20	18	24
liver	ENSMUSG00000026360	Rgs2	protein_coding	1	143875076	143879899	-	3627	1	4	5	OO-10	9	2	1	3	4	2	3	1	1	2	3	2	4	2	2	5	3	1	2	3	2	3	3	4	3	2	1	2	2	3	3	4	3	2	2	3	2
mammary	ENSMUSG00000026360	Rgs2	protein_coding	1	143875076	143879899	-	3627	2	72	68	35	22	24	78	90	OO-197	60	55	35	38	37	OO-292	129	50	29	24	45	56	54	42	56	37	54	33	39	44	55	31	50	45	36	27	55	64	82	49	41	32
heart	ENSMUSG00000026380	Tfcp2l1	protein_coding	1	118555675	118612898	+	9438	1	OO-7	1	1	0	1	1	1	2	1	2	2	2	1	2	1	2	1	1	4	2	1	2	1	1	1	1	3	1	3	2	1	2	2	1	1	1	1	1	1	1
liver	ENSMUSG00000026380	Tfcp2l1	protein_coding	1	118555675	118612898	+	9438	1	9	8	5	7	4	8	6	6	6	6	9	OO-28	6	9	5	6	8	7	7	8	6	7	10	7	6	10	5	7	7	7	7	8	6	8	8	11	9	8	10	8
heart	ENSMUSG00000026390	Marco	protein_coding	1	120402267	120432753	-	1925	1	0	0	0	0	0	0	0	0	0	0	1	0	0	0	0	0	0	1	0	2	0	0	4	0	0	0	0	0	1	0	0	0	2	0	0	0	0	OO-6	0	0
liver	ENSMUSG00000026390	Marco	protein_coding	1	120402267	120432753	-	1925	3	7	3	OO-116	6	3	5	2	2	1	1	0	1	1	0	1	3	2	2	1	1	1	0	16	1	1	2	3	1	0	1	3	OO-43	6	0	2	0	3	OO-17	1	1
heart	ENSMUSG00000026395	Ptprc	protein_coding	1	137990599	138103446	-	18313	1	OO-58	6	6	11	28	6	6	9	3	16	12	6	6	9	3	10	4	10	21	22	8	14	7	4	8	11	15	10	29	11	6	4	11	5	5	5	8	5	6	8
kidney	ENSMUSG00000026395	Ptprc	protein_coding	1	137990599	138103446	-	18313	3	4	OO-31	13	OO-14	4	3	5	3	3	4	2	3	4	4	3	4	OO-14	3	4	3	3	4	8	4	5	6	6	3	5	3	3	5	4	3	8	3	4	2	3	3
liver	ENSMUSG00000026395	Ptprc	protein_coding	1	137990599	138103446	-	18313	1	3	4	OO-14	8	2	1	3	3	1	2	1	1	2	3	2	3	2	1	3	3	1	1	3	3	2	3	4	1	2	2	2	3	2	2	5	2	1	1	2	1
heart	ENSMUSG00000026417	Pigr	protein_coding	1	130754421	130779986	+	4025	3	OO-122	0	0	0	0	0	0	0	0	OO-7	0	1	0	1	0	3	0	0	0	0	0	4	0	OO-6	2	0	0	0	0	0	0	0	0	0	0	0	0	0	0	0
liver	ENSMUSG00000026417	Pigr	protein_coding	1	130754421	130779986	+	4025	1	2226	2550	2525	2439	2491	OO-7062	2156	2326	2440	2189	2115	2485	2312	1968	2437	2319	2368	2168	2481	2361	2301	1988	2060	2485	2450	3031	2370	2202	2389	2148	2435	2209	2472	2076	2661	2125	2577	2550	2334	2368
liver	ENSMUSG00000026536	Ifi211	protein_coding	1	173723911	173740612	-	1785	1	1	3	OO-6	3	1	0	2	1	0	1	1	1	1	1	1	1	1	0	2	1	0	1	2	1	1	1	2	0	1	0	1	1	1	2	1	1	0	1	1	1
mammary	ENSMUSG00000026536	Ifi211	protein_coding	1	173723911	173740612	-	1785	2	33	26	26	35	OO-95	26	30	37	18	28	17	19	OO-88	29	41	17	19	24	25	52	20	17	22	18	23	29	28	14	16	12	16	24	35	42	14	18	12	15	29	30
heart	ENSMUSG00000026581	Sell	protein_coding	1	163889551	163911750	+	5911	1	OO-73	3	2	3	11	3	2	5	1	15	10	5	4	6	1	8	1	6	19	20	7	14	4	3	5	7	11	12	20	8	4	1	5	3	3	5	5	5	4	7
kidney	ENSMUSG00000026581	Sell	protein_coding	1	163889551	163911750	+	5911	1	1	OO-9	2	1	1	0	0	0	2	1	0	0	1	1	1	1	4	1	1	1	1	1	2	1	1	0	1	1	1	0	0	1	0	1	2	1	1	0	1	1
heart	ENSMUSG00000026616	Cr2	protein_coding	1	194819119	194859024	-	8145	2	OO-14	1	0	0	1	1	0	0	0	2	2	1	1	1	0	1	0	1	3	OO-7	1	4	0	0	1	1	2	1	2	1	1	0	2	0	0	0	1	1	1	1
kidney	ENSMUSG00000026616	Cr2	protein_coding	1	194819119	194859024	-	8145	2	2	OO-7	4	1	1	1	2	0	2	1	1	1	1	1	1	2	OO-5	1	1	1	1	2	2	2	1	1	1	1	1	2	2	1	1	2	2	1	1	1	1	1
heart	ENSMUSG00000026628	Atf3	protein_coding	1	190902493	190950236	-	2154	1	205	260	17	17	115	58	55	15	35	32	260	52	18	36	31	22	7	297	91	OO-681	13	18	41	39	36	136	34	8	154	37	35	11	33	9	49	45	87	128	19	14
kidney	ENSMUSG00000026628	Atf3	protein_coding	1	190902493	190950236	-	2154	1	3	7	6	5	3	2	4	4	9	3	4	3	2	7	2	2	3	4	3	OO-15	1	2	5	3	2	4	4	3	1	2	3	6	2	2	7	4	3	5	2	1
liver	ENSMUSG00000026628	Atf3	protein_coding	1	190902493	190950236	-	2154	2	2	2	5	4	3	2	3	1	OO-60	2	OO-15	5	2	1	1	2	2	4	2	2	1	1	2	2	1	2	2	2	2	2	2	2	2	2	3	3	1	2	3	1
heart	ENSMUSG00000026979	Psd4	protein_coding	2	24257592	24304966	+	11786	1	OO-12	1	1	2	6	1	1	2	1	3	3	1	1	2	1	3	1	2	5	5	2	3	2	1	1	2	3	2	5	3	1	1	3	1	1	1	1	1	1	2
kidney	ENSMUSG00000026979	Psd4	protein_coding	2	24257592	24304966	+	11786	1	1	OO-7	3	3	1	1	1	1	1	1	1	1	1	1	1	1	3	1	1	1	1	1	2	1	1	2	2	1	1	1	1	1	1	1	2	1	1	1	1	1
heart	ENSMUSG00000027009	Itga4	protein_coding	2	79085770	79163467	+	13978	1	OO-36	3	4	7	9	3	3	5	2	6	6	3	4	4	2	6	2	5	13	10	4	6	4	3	4	6	8	5	13	5	4	2	6	2	3	4	4	3	3	3
kidney	ENSMUSG00000027009	Itga4	protein_coding	2	79085770	79163467	+	13978	2	2	OO-17	6	OO-10	3	1	2	1	2	1	1	2	2	1	2	2	7	1	3	2	1	2	4	2	3	3	4	2	3	2	2	3	2	2	5	2	2	1	2	2
liver	ENSMUSG00000027009	Itga4	protein_coding	2	79085770	79163467	+	13978	1	1	1	OO-5	3	1	0	1	1	0	1	0	0	1	1	1	1	1	0	1	1	0	1	1	0	0	1	1	1	1	0	1	1	0	1	1	1	0	1	1	1
kidney	ENSMUSG00000027068	Dhrs9	protein_coding	2	69210789	69234877	+	4281	3	1	1	0	0	1	1	0	OO-7	0	0	0	0	1	0	0	OO-5	0	0	2	1	0	1	0	0	0	0	0	0	0	0	0	0	0	OO-15	0	5	0	0	1	0
mammary	ENSMUSG00000027068	Dhrs9	protein_coding	2	69210789	69234877	+	4281	2	0	1	1	1	OO-25	1	3	3	0	3	0	0	OO-12	1	1	1	1	1	1	2	1	1	1	2	4	1	0	1	1	1	1	0	2	3	2	1	1	1	1	1
heart	ENSMUSG00000027359	Slc27a2	protein_coding	2	126394327	126430163	+	3754	1	4	1	0	0	1	0	0	0	1	2	2	0	0	1	0	3	0	0	0	2	0	0	0	1	1	0	0	0	OO-8	0	1	0	0	0	0	0	1	0	0	0
mammary	ENSMUSG00000027359	Slc27a2	protein_coding	2	126394327	126430163	+	3754	4	0	0	0	0	0	4	OO-12	0	0	0	2	0	0	0	0	1	0	1	0	0	0	0	1	0	0	0	0	0	0	0	3	0	1	4	OO-6	0	0	0	0	1
heart	ENSMUSG00000027368	Dusp2	protein_coding	2	127178079	127180296	+	2003	1	OO-10	2	1	4	8	2	1	1	1	1	2	2	1	2	1	3	1	3	4	6	1	4	1	1	1	1	4	1	5	3	2	2	3	2	1	2	1	2	1	1
kidney	ENSMUSG00000027368	Dusp2	protein_coding	2	127178079	127180296	+	2003	1	1	OO-9	5	4	1	0	2	3	1	2	1	2	1	1	2	2	3	1	1	2	1	2	4	2	2	2	2	0	2	1	1	2	2	1	2	2	2	2	1	1
brain	ENSMUSG00000027483	Bpifa1	protein_coding	2	153984800	153991139	+	1545	4	1	0	0	0	6	1	OO-231	0	0	0	0	OO-52	9	2	0	2	0	6	1	0	0	0	0	1	1	5	1	1	0	0	0	0	1	11	0	0	0	0	OO-19	0
heart	ENSMUSG00000027483	Bpifa1	protein_coding	2	153984800	153991139	+	1545	6	OO-4108	OO-10	0	0	2	0	0	0	0	OO-460	0	OO-9	0	0	0	0	0	0	3	0	0	OO-89	0	OO-180	2	0	1	0	0	1	0	0	1	1	0	1	0	0	0	1
kidney	ENSMUSG00000027514	Zbp1	protein_coding	2	173048405	173060716	-	3529	1	1	6	OO-9	8	2	1	1	2	1	0	1	0	2	1	1	2	2	1	1	1	1	2	4	1	2	2	1	1	1	1	0	3	1	2	2	1	1	0	1	1
liver	ENSMUSG00000027514	Zbp1	protein_coding	2	173048405	173060716	-	3529	1	12	5	OO-38	27	4	8	5	5	6	5	14	4	6	7	4	6	7	3	10	9	3	8	19	3	5	3	6	8	5	9	6	8	7	12	22	15	3	3	8	7
heart	ENSMUSG00000027639	Samhd1	protein_coding	2	156939453	156977185	-	9150	1	OO-73	26	28	28	30	23	22	27	22	32	30	24	27	25	15	28	16	24	33	36	23	33	36	19	25	29	28	25	55	28	22	20	35	26	24	22	21	19	24	20
kidney	ENSMUSG00000027639	Samhd1	protein_coding	2	156939453	156977185	-	9150	1	17	OO-46	33	34	16	16	16	12	16	18	11	17	17	14	14	17	25	17	17	17	15	15	24	17	20	21	17	16	21	15	18	18	18	17	20	16	16	14	14	16
liver	ENSMUSG00000027639	Samhd1	protein_coding	2	156939453	156977185	-	9150	1	13	19	OO-45	27	10	12	10	14	9	12	10	10	11	12	8	15	13	10	13	14	9	12	16	11	11	15	10	11	11	11	11	13	16	13	18	14	7	11	14	11
heart	ENSMUSG00000027715	Ccna2	protein_coding	3	36619014	36626299	-	4083	2	6	1	3	2	OO-19	2	OO-13	3	1	3	2	1	2	3	1	3	2	1	2	2	1	4	4	1	2	1	3	1	2	2	2	2	3	4	2	2	1	1	2	1
liver	ENSMUSG00000027715	Ccna2	protein_coding	3	36619014	36626299	-	4083	1	1	1	2	1	0	1	5	1	0	0	1	1	0	OO-5	1	0	0	1	0	1	0	1	1	1	0	1	1	0	0	1	2	0	1	1	1	1	0	1	0	0
heart	ENSMUSG00000027832	Ptx3	protein_coding	3	66127331	66133226	+	2682	1	6	3	1	2	2	1	2	3	2	2	3	1	2	1	2	3	1	3	4	OO-20	3	3	1	2	3	2	3	1	4	2	2	1	2	2	1	1	2	2	2	2
mammary	ENSMUSG00000027832	Ptx3	protein_coding	3	66127331	66133226	+	2682	2	3	5	5	10	OO-28	4	16	6	4	6	6	5	OO-25	3	7	7	6	4	3	6	7	5	4	3	10	9	6	7	5	11	4	1	14	6	5	5	3	4	5	4
heart	ENSMUSG00000027863	Cd2	protein_coding	3	101183215	101195255	-	1741	1	OO-47	3	3	8	20	5	2	6	1	11	9	3	2	4	2	7	1	5	11	23	4	16	6	1	5	5	8	5	15	10	4	2	10	3	3	3	4	3	2	5
kidney	ENSMUSG00000027863	Cd2	protein_coding	3	101183215	101195255	-	1741	1	1	OO-14	5	6	1	1	1	2	2	1	1	1	1	0	1	2	7	0	1	2	1	2	5	1	1	2	1	1	1	1	0	2	1	1	4	1	1	0	1	1
kidney	ENSMUSG00000027871	Hsd3b1	protein_coding	3	98759510	98767110	-	1855	9	1	3	1	3	5	3	1	OO-78	22	1	OO-311	6	4	2	2	OO-204	3	OO-1175	3	2	4	23	8	2	4	OO-201	2	6	2	5	3	2	2	3	6	OO-134	5	6	5	2
mammary	ENSMUSG00000027871	Hsd3b1	protein_coding	3	98759510	98767110	-	1855	1	0	0	0	0	0	0	0	0	0	OO-12	0	0	0	0	0	0	0	0	0	0	0	0	0	0	0	0	0	0	0	0	0	0	0	0	0	0	0	0	0	0
kidney	ENSMUSG00000027962	Vcam1	protein_coding	3	115903598	115923337	-	8870	1	5	OO-15	13	10	6	4	6	6	4	5	4	5	6	4	7	6	8	5	6	6	4	4	8	4	7	5	6	5	6	5	5	10	5	6	6	4	4	5	6	5
liver	ENSMUSG00000027962	Vcam1	protein_coding	3	115903598	115923337	-	8870	1	3	3	OO-8	5	3	2	3	3	1	2	2	2	3	4	2	2	2	2	2	2	2	2	2	2	2	3	3	2	2	2	2	5	2	2	4	3	1	2	2	2
heart	ENSMUSG00000028037	Ifi44	protein_coding	3	151436559	151455519	-	6129	1	3	6	OO-17	8	1	4	5	5	4	1	4	0	2	2	3	5	4	3	2	2	1	5	7	2	4	1	2	3	2	1	2	6	5	3	7	3	2	2	4	5
liver	ENSMUSG00000028037	Ifi44	protein_coding	3	151436559	151455519	-	6129	1	1	3	OO-19	6	0	0	1	3	1	0	0	0	1	1	1	2	1	1	1	1	0	2	2	0	1	1	1	1	0	1	1	3	2	1	6	2	0	1	1	1
heart	ENSMUSG00000028109	Hormad1	protein_coding	3	95466988	95494982	+	1729	1	0	0	0	0	0	0	0	3	0	5	0	0	0	0	4	3	0	0	0	5	0	2	0	0	0	0	0	7	0	0	2	3	0	0	1	0	OO-12	1	0	0
kidney	ENSMUSG00000028109	Hormad1	protein_coding	3	95466988	95494982	+	1729	1	0	0	0	0	0	0	0	1	0	3	0	0	0	0	0	1	0	0	0	1	0	0	0	0	0	0	0	3	0	0	1	1	0	0	0	0	OO-6	1	0	0
heart	ENSMUSG00000028195	Ccn1	protein_coding	3	145352731	145355736	-	2019	1	125	262	58	96	288	195	159	85	452	94	OO-652	225	145	122	126	106	96	205	74	448	97	120	209	101	192	122	161	118	160	94	203	80	113	89	115	162	353	197	137	147
liver	ENSMUSG00000028195	Ccn1	protein_coding	3	145352731	145355736	-	2019	1	11	23	21	23	20	25	16	15	OO-88	19	54	25	12	13	22	19	38	30	15	28	20	21	29	18	17	18	17	21	25	24	13	33	25	23	25	23	11	32	19	15
heart	ENSMUSG00000028211	Trp53inp1	protein_coding	4	11156431	11174379	+	6475	2	OO-39	13	16	11	OO-51	16	18	15	16	21	16	13	19	20	14	14	14	16	27	17	16	18	14	12	16	18	17	16	24	16	16	14	16	15	13	15	14	13	16	13
kidney	ENSMUSG00000028211	Trp53inp1	protein_coding	4	11156431	11174379	+	6475	1	36	OO-79	37	34	46	31	35	15	35	41	22	33	38	45	39	32	46	50	45	32	31	30	36	37	33	36	35	41	34	26	34	42	29	30	37	36	31	38	40	28
kidney	ENSMUSG00000028234	Rps20	protein_coding	4	3831334	3835665	-	4080	1	99	106	107	101	81	114	102	OO-163	113	88	156	99	102	86	121	115	99	94	105	113	97	127	107	92	101	98	94	97	94	103	98	97	104	111	116	99	101	100	100	103
liver	ENSMUSG00000028234	Rps20	protein_coding	4	3831334	3835665	-	4080	1	90	84	87	89	83	OO-149	101	93	87	79	92	82	86	85	90	91	86	86	91	91	80	84	94	80	87	91	94	88	93	90	79	82	91	78	86	85	80	81	82	80
liver	ENSMUSG00000028238	Atp6v0d2	protein_coding	4	19876841	19922605	-	2716	1	3	2	2	6	1	2	5	2	4	2	4	1	5	0	2	4	2	3	3	3	OO-34	2	1	2	3	6	5	2	6	6	3	2	4	5	8	6	3	1	2	7
mammary	ENSMUSG00000028238	Atp6v0d2	protein_coding	4	19876841	19922605	-	2716	1	1	2	2	3	OO-20	2	8	1	1	3	2	4	10	1	3	1	7	1	2	2	1	2	1	1	5	3	1	2	1	2	2	1	1	3	1	1	2	2	2	2
liver	ENSMUSG00000028268	Gbp3	protein_coding	3	142265787	142278963	+	3265	2	12	16	OO-91	OO-60	4	9	8	15	9	5	6	6	11	6	10	9	8	7	10	12	4	14	18	8	8	12	7	11	5	17	5	12	13	11	26	13	4	5	8	13
mammary	ENSMUSG00000028268	Gbp3	protein_coding	3	142265787	142278963	+	3265	1	52	66	74	OO-147	66	51	46	44	29	66	44	31	55	40	36	41	56	32	39	76	21	53	63	27	45	52	39	46	39	40	29	50	44	88	65	31	33	28	67	55
kidney	ENSMUSG00000028270	Gbp2	protein_coding	3	142326363	142343769	+	2516	2	16	40	OO-50	OO-64	13	13	15	16	15	13	16	10	15	13	14	19	19	11	18	14	14	14	30	14	14	21	21	13	12	10	12	22	16	21	19	12	12	11	13	13
liver	ENSMUSG00000028270	Gbp2	protein_coding	3	142326363	142343769	+	2516	2	9	15	OO-72	OO-39	5	8	8	10	4	7	9	7	8	8	4	11	4	4	10	5	6	6	17	3	8	12	10	8	6	6	8	5	10	10	13	7	6	5	8	9
heart	ENSMUSG00000028294	Cfap206	protein_coding	4	34688559	34730195	-	2484	1	OO-13	2	0	0	1	1	2	1	1	3	2	2	1	2	1	2	0	1	4	0	0	3	0	1	1	1	2	1	2	2	0	1	2	0	1	2	2	2	1	0
kidney	ENSMUSG00000028294	Cfap206	protein_coding	4	34688559	34730195	-	2484	1	1	1	1	1	1	1	OO-6	3	1	2	1	3	1	4	2	0	1	1	1	1	2	1	1	2	1	1	1	2	1	1	2	1	2	1	1	2	0	1	1	1
brain	ENSMUSG00000028435	Aqp3	protein_coding	4	41092722	41098183	-	1829	2	0	0	0	0	0	0	OO-21	0	0	0	0	OO-6	0	0	0	0	0	0	0	0	0	0	0	0	0	0	0	0	0	0	0	0	0	3	1	0	0	0	2	1
heart	ENSMUSG00000028435	Aqp3	protein_coding	4	41092722	41098183	-	1829	1	OO-31	0	0	0	1	0	0	0	0	2	1	0	0	0	0	1	0	0	0	1	0	1	0	2	0	0	1	0	1	1	0	0	0	0	0	0	0	0	0	0
heart	ENSMUSG00000028459	Cd72	protein_coding	4	43446462	43454627	-	3422	1	OO-16	3	2	8	5	2	2	4	3	2	4	2	2	1	1	4	3	3	5	8	2	7	3	1	3	3	7	3	4	3	3	2	3	3	4	2	2	2	2	3
kidney	ENSMUSG00000028459	Cd72	protein_coding	4	43446462	43454627	-	3422	3	5	OO-24	OO-15	OO-20	4	3	3	7	4	3	4	2	4	2	3	7	11	3	5	3	5	5	10	3	6	4	8	4	4	3	4	5	4	5	8	3	3	3	3	2
liver	ENSMUSG00000028459	Cd72	protein_coding	4	43446462	43454627	-	3422	1	2	4	OO-11	5	2	1	2	2	1	1	1	1	0	1	1	1	2	1	1	2	0	1	2	1	2	2	2	1	1	1	1	4	1	1	5	1	0	1	1	1
liver	ENSMUSG00000028464	Tpm2	protein_coding	4	43514711	43523765	-	2909	1	2	33	2	2	46	6	3	18	86	1	2	OO-120	23	2	2	2	27	2	2	11	1	1	2	2	15	56	1	1	2	2	31	3	2	1	1	4	2	4	20	2
mammary	ENSMUSG00000028464	Tpm2	protein_coding	4	43514711	43523765	-	2909	3	46	91	41	67	133	76	OO-871	115	46	OO-1059	314	370	350	63	72	515	67	74	58	57	74	39	127	84	95	100	346	OO-903	49	45	56	75	90	169	137	252	107	82	40	52
heart	ENSMUSG00000028497	Hacd4	protein_coding	4	88314381	88357152	-	6756	1	OO-44	9	5	6	12	9	12	16	9	21	17	10	8	11	6	9	6	9	25	17	10	15	8	7	10	8	21	9	21	12	12	6	14	7	8	7	14	7	10	9
mammary	ENSMUSG00000028497	Hacd4	protein_coding	4	88314381	88357152	-	6756	1	7	14	5	13	OO-53	10	19	11	7	17	4	5	29	11	6	6	8	7	7	12	11	7	4	11	13	8	10	15	5	5	6	11	9	8	5	8	9	3	11	8
heart	ENSMUSG00000028581	Laptm5	protein_coding	4	130640436	130663452	+	3788	1	OO-148	27	25	41	59	22	26	38	20	43	41	24	18	30	18	34	21	25	62	62	24	53	30	18	23	30	57	31	66	40	28	21	44	21	21	23	26	24	26	28
kidney	ENSMUSG00000028581	Laptm5	protein_coding	4	130640436	130663452	+	3788	1	7	OO-37	21	22	7	5	8	5	10	5	6	5	6	6	8	7	16	4	6	6	5	10	11	4	7	8	9	6	6	5	3	10	7	10	10	6	6	4	8	7
liver	ENSMUSG00000028581	Laptm5	protein_coding	4	130640436	130663452	+	3788	1	16	17	OO-44	27	8	9	12	16	4	10	3	6	8	10	7	13	8	6	14	11	5	7	9	10	7	13	14	9	6	7	7	11	10	7	21	8	6	6	11	6
heart	ENSMUSG00000028832	Stmn1	protein_coding	4	134195631	134201154	+	1922	1	31	34	28	37	OO-73	34	36	32	28	36	28	23	32	29	33	35	35	29	29	31	28	28	37	22	28	24	34	31	31	31	28	30	38	38	31	29	30	25	32	34
liver	ENSMUSG00000028832	Stmn1	protein_coding	4	134195631	134201154	+	1922	3	3	4	4	2	3	OO-12	OO-15	2	1	3	1	5	2	OO-11	2	2	1	4	2	2	2	1	3	2	2	3	3	2	2	3	3	2	3	3	4	4	1	2	2	2
heart	ENSMUSG00000028859	Csf3r	protein_coding	4	125918343	125938233	+	3609	1	OO-179	13	9	8	24	12	12	23	4	40	19	15	15	31	6	16	3	12	43	24	19	14	15	9	24	13	58	29	84	13	14	6	17	11	5	9	23	7	17	27
liver	ENSMUSG00000028859	Csf3r	protein_coding	4	125918343	125938233	+	3609	1	4	4	OO-7	5	2	1	3	2	1	2	1	1	2	2	2	2	1	1	2	2	1	1	3	2	2	1	4	2	2	2	2	3	2	2	2	2	1	2	4	2
heart	ENSMUSG00000028874	Fgr	protein_coding	4	132701406	132729221	+	3863	2	OO-26	2	2	4	4	2	2	3	1	5	5	2	4	3	1	3	1	3	11	6	3	3	4	2	3	4	8	5	OO-14	5	2	4	4	1	2	2	3	3	3	3
liver	ENSMUSG00000028874	Fgr	protein_coding	4	132701406	132729221	+	3863	1	3	2	OO-12	6	2	1	2	2	1	1	2	2	2	3	2	2	1	1	2	2	1	1	3	1	2	3	3	2	1	1	2	6	2	2	5	2	1	1	2	1
heart	ENSMUSG00000028927	Padi2	protein_coding	4	140633655	140679897	+	5013	1	OO-8	2	1	3	3	1	2	2	1	2	2	1	1	2	1	3	1	2	4	3	2	2	1	1	1	2	2	1	5	2	2	1	2	1	2	1	2	1	1	1
mammary	ENSMUSG00000028927	Padi2	protein_coding	4	140633655	140679897	+	5013	1	15	26	13	32	17	29	47	15	16	17	26	9	42	7	21	28	22	15	14	10	10	27	26	20	60	31	16	15	14	43	5	13	23	24	20	15	19	12	34	15
brain	ENSMUSG00000029273	Sult1d1	protein_coding	5	87702504	87716886	-	2459	1	1	1	0	1	1	0	OO-6	0	0	1	1	5	0	1	1	0	1	1	0	0	0	0	0	1	0	1	0	0	0	0	0	0	0	3	1	0	0	1	1	1
heart	ENSMUSG00000029273	Sult1d1	protein_coding	5	87702504	87716886	-	2459	1	OO-61	0	0	0	0	0	0	0	0	2	0	1	0	0	0	0	0	0	0	0	0	1	0	4	0	0	0	0	0	0	0	0	0	0	0	0	0	0	0	0
heart	ENSMUSG00000029322	Plac8	protein_coding	5	100701591	100720111	-	1592	1	OO-62	12	11	11	13	7	3	18	6	16	23	7	8	12	4	10	4	7	32	34	4	20	23	4	9	11	15	5	28	9	8	10	25	6	7	6	8	10	7	8
liver	ENSMUSG00000029322	Plac8	protein_coding	5	100701591	100720111	-	1592	2	24	22	OO-68	44	14	8	21	27	15	19	13	16	17	19	19	28	19	13	32	21	12	22	23	15	20	19	25	22	14	24	13	27	21	23	OO-61	21	14	16	20	16
heart	ENSMUSG00000029366	Dck	protein_coding	5	88912855	88931140	+	3781	2	OO-20	5	5	5	OO-26	7	7	6	7	9	8	8	7	8	5	6	5	6	10	10	6	7	6	6	9	8	8	8	12	7	8	6	6	6	5	5	6	4	6	7
kidney	ENSMUSG00000029366	Dck	protein_coding	5	88912855	88931140	+	3781	1	6	OO-16	8	8	6	5	6	5	6	6	5	7	6	6	4	4	10	6	7	7	5	6	7	5	7	6	5	8	6	7	5	9	4	6	6	6	5	7	4	6
heart	ENSMUSG00000029368	Alb	protein_coding	5	90608756	90624461	+	2342	5	OO-6	0	0	0	1	0	0	0	0	1	1	0	0	OO-76	0	OO-87	0	1	1	1	0	3	1	0	OO-39	1	1	1	2	1	2	0	OO-8	0	0	1	1	1	0	0
kidney	ENSMUSG00000029368	Alb	protein_coding	5	90608756	90624461	+	2342	1	1	3	3	4	10	2	6	6	4	5	4	3	7	3	3	3	3	1	2	10	OO-340	23	4	3	4	3	3	3	4	7	3	5	3	2	3	4	5	8	8	3
heart	ENSMUSG00000029380	Cxcl1	protein_coding	5	91039100	91040974	+	1875	1	5	2	3	2	3	3	2	4	10	4	OO-13	3	2	2	1	3	1	1	3	7	2	3	7	2	3	1	3	3	3	3	4	2	3	2	4	5	2	3	3	2
liver	ENSMUSG00000029380	Cxcl1	protein_coding	5	91039100	91040974	+	1875	1	3	4	5	7	5	0	6	2	OO-25	5	4	2	3	2	4	5	3	2	6	3	6	4	4	3	4	4	7	4	4	1	2	5	5	2	11	3	5	2	3	5
heart	ENSMUSG00000029417	Cxcl9	protein_coding	5	92469206	92475938	-	3016	1	1	3	6	OO-11	2	1	2	2	2	1	2	1	3	1	0	1	4	2	3	2	1	1	7	0	1	3	2	1	2	1	1	1	3	2	1	1	1	1	1	1
kidney	ENSMUSG00000029417	Cxcl9	protein_coding	5	92469206	92475938	-	3016	1	0	OO-17	7	9	1	1	1	1	0	0	2	0	1	0	1	1	6	2	2	0	0	1	8	0	2	3	2	0	0	0	0	5	2	1	6	0	2	0	0	0
liver	ENSMUSG00000029417	Cxcl9	protein_coding	5	92469206	92475938	-	3016	2	7	14	OO-64	44	6	5	17	5	10	9	21	9	13	6	5	6	5	15	12	8	11	9	OO-60	8	24	18	11	14	7	7	7	5	14	12	14	7	18	2	3	10
heart	ENSMUSG00000029570	Lfng	protein_coding	5	140593075	140601300	+	2505	1	OO-65	13	11	19	24	9	12	23	10	24	15	12	12	17	15	21	9	17	25	29	18	23	12	16	11	17	34	19	31	24	15	12	25	15	12	11	18	12	13	13
liver	ENSMUSG00000029570	Lfng	protein_coding	5	140593075	140601300	+	2505	1	5	5	OO-12	9	3	4	4	6	1	3	1	2	3	4	4	5	3	2	6	3	3	2	4	3	3	4	6	4	2	2	3	4	4	4	6	3	2	2	4	2
heart	ENSMUSG00000029601	Iqcd	protein_coding	5	120727081	120745179	+	1680	1	OO-5	0	1	0	1	0	0	0	0	1	0	0	0	0	0	0	1	0	1	2	0	1	0	1	0	0	0	0	1	0	1	0	1	1	1	1	0	0	0	0
liver	ENSMUSG00000029601	Iqcd	protein_coding	5	120727081	120745179	+	1680	1	1	1	1	2	2	4	1	2	0	1	1	1	2	3	1	1	2	1	1	1	1	3	3	1	2	1	1	1	2	2	1	1	1	OO-6	1	3	0	1	2	1
liver	ENSMUSG00000029695	Aass	protein_coding	6	23072172	23132985	-	3817	1	485	422	551	497	520	319	417	496	537	464	485	1005	588	481	599	448	440	500	519	487	491	609	429	601	394	OO-1089	480	452	420	482	533	584	386	385	500	576	576	762	563	522
mammary	ENSMUSG00000029695	Aass	protein_coding	6	23072172	23132985	-	3817	1	1	3	1	1	OO-13	1	2	1	1	2	0	0	5	2	1	0	1	1	2	2	1	1	0	1	1	1	2	1	1	0	1	2	1	1	0	1	2	1	2	1
heart	ENSMUSG00000029925	Tbxas1	protein_coding	6	38852338	39061519	+	9094	1	OO-7	1	1	2	2	1	2	3	1	2	2	2	2	2	1	2	1	2	3	2	1	2	2	1	2	2	3	2	4	2	1	1	3	1	1	1	1	1	1	1
mammary	ENSMUSG00000029925	Tbxas1	protein_coding	6	38852338	39061519	+	9094	1	2	2	3	10	OO-15	2	5	4	2	3	2	3	8	4	3	2	2	2	3	3	3	1	2	2	4	4	3	2	2	2	2	2	5	4	2	2	2	1	2	2
brain	ENSMUSG00000030017	Reg3g	protein_coding	6	78443252	78445855	-	2114	1	0	0	0	0	0	0	OO-11	0	0	0	0	1	0	0	0	0	0	0	0	0	0	0	0	0	0	0	0	0	0	0	0	0	0	0	0	0	0	0	0	0
heart	ENSMUSG00000030017	Reg3g	protein_coding	6	78443252	78445855	-	2114	5	OO-233	0	0	0	1	0	0	0	0	OO-31	0	OO-5	0	0	0	0	0	0	0	0	0	OO-13	0	OO-29	0	0	0	0	0	0	0	0	0	0	0	0	0	0	0	0
heart	ENSMUSG00000030047	Arhgap25	protein_coding	6	87435527	87510217	-	4434	1	OO-20	6	5	5	10	5	5	4	4	6	6	4	4	7	5	5	6	4	9	7	5	7	5	3	4	6	7	6	10	5	5	5	7	6	5	5	5	5	5	4
kidney	ENSMUSG00000030047	Arhgap25	protein_coding	6	87435527	87510217	-	4434	1	2	OO-10	5	4	3	2	3	2	2	2	1	2	2	2	3	2	5	1	2	2	2	2	3	2	3	2	2	2	3	2	1	3	2	2	3	2	2	2	2	1
kidney	ENSMUSG00000030124	Lag3	protein_coding	6	124881324	124888668	-	2109	1	1	OO-10	4	3	2	2	1	1	1	2	3	2	1	1	1	1	3	2	2	3	1	1	2	1	2	1	2	1	1	1	1	1	1	1	3	1	1	2	1	1
liver	ENSMUSG00000030124	Lag3	protein_coding	6	124881324	124888668	-	2109	1	4	1	6	2	1	5	1	2	3	2	4	3	2	2	2	2	1	2	2	3	1	6	3	2	2	OO-13	1	1	1	2	2	3	1	1	3	2	2	5	3	1
heart	ENSMUSG00000030144	Clec4d	protein_coding	6	123239070	123251882	+	1599	1	OO-45	4	7	2	7	4	6	15	1	18	9	5	1	8	2	8	0	7	18	15	8	4	7	8	8	7	13	7	29	3	7	5	9	4	3	1	6	3	6	5
mammary	ENSMUSG00000030144	Clec4d	protein_coding	6	123239070	123251882	+	1599	1	2	1	4	1	OO-37	1	4	4	1	4	1	2	7	1	2	2	3	1	2	1	2	1	2	1	8	1	2	2	3	2	1	3	4	1	1	0	0	1	2	1
liver	ENSMUSG00000030187	Klra2	protein_coding	6	131196186	131224325	-	1898	2	1	4	OO-15	OO-7	1	0	2	3	1	1	0	1	1	2	1	1	0	1	2	2	1	1	1	1	1	2	1	1	1	1	1	2	2	1	4	1	0	0	1	0
mammary	ENSMUSG00000030187	Klra2	protein_coding	6	131196186	131224325	-	1898	1	1	2	3	OO-6	2	1	1	2	0	1	1	1	2	2	2	1	2	1	1	2	2	2	2	1	2	2	1	1	1	1	1	4	1	1	2	1	1	2	1	1
heart	ENSMUSG00000030263	Lrmp	protein_coding	6	145061379	145120654	+	4070	2	OO-41	8	11	11	OO-40	10	8	11	7	13	11	8	9	8	5	10	9	9	15	18	11	16	9	6	10	8	15	12	14	13	9	9	14	11	11	9	10	11	10	8
kidney	ENSMUSG00000030263	Lrmp	protein_coding	6	145061379	145120654	+	4070	1	3	OO-22	11	8	6	2	5	4	5	3	2	5	5	4	4	5	9	10	5	4	5	4	7	6	4	6	4	4	6	3	4	5	6	4	6	4	5	3	2	2
heart	ENSMUSG00000030278	Cidec	protein_coding	6	113401595	113412717	-	1856	1	OO-124	12	3	9	28	11	11	20	9	60	68	6	4	7	1	39	4	5	33	118	5	26	6	21	9	16	34	8	75	18	21	5	29	9	7	8	25	23	7	26
liver	ENSMUSG00000030278	Cidec	protein_coding	6	113401595	113412717	-	1856	1	3	0	2	1	1	2	2	1	1	1	3	OO-10	3	0	0	1	1	0	1	1	1	1	1	1	1	2	1	1	1	1	2	1	1	3	1	2	1	2	3	1
heart	ENSMUSG00000030325	Klrb1c	protein_coding	6	128755448	128766178	-	2961	2	OO-9	0	0	3	1	1	0	1	0	2	2	1	0	0	0	1	0	1	OO-5	0	1	2	1	1	1	1	3	1	4	0	1	0	0	1	1	0	2	0	1	1
mammary	ENSMUSG00000030325	Klrb1c	protein_coding	6	128755448	128766178	-	2961	1	4	2	1	OO-9	2	3	2	2	2	2	4	1	2	1	3	3	2	2	2	0	1	2	3	1	3	3	3	2	4	3	2	2	2	2	1	1	2	1	2	3
heart	ENSMUSG00000030336	Cd27	protein_coding	6	125209585	125213957	-	2328	2	OO-20	1	1	4	OO-30	1	1	2	1	5	3	1	1	3	0	3	1	3	6	7	2	4	2	1	2	5	5	3	8	4	3	1	4	1	2	1	1	2	1	2
kidney	ENSMUSG00000030336	Cd27	protein_coding	6	125209585	125213957	-	2328	1	1	OO-8	2	3	0	0	1	0	1	0	0	0	1	1	1	1	4	0	1	1	1	1	2	0	1	1	1	1	1	0	0	1	1	1	2	1	1	0	0	0
heart	ENSMUSG00000030468	Siglecg	protein_coding	7	43057628	43067782	+	4806	1	OO-29	1	1	1	3	2	1	2	1	3	5	2	2	3	0	2	1	1	5	9	3	5	1	1	2	1	4	3	7	3	3	0	4	1	0	1	1	2	2	2
kidney	ENSMUSG00000030468	Siglecg	protein_coding	7	43057628	43067782	+	4806	1	1	OO-6	2	0	1	0	0	1	1	0	0	1	1	0	0	0	3	0	1	0	1	1	1	0	0	0	0	1	0	0	0	0	0	0	1	0	0	0	0	0
heart	ENSMUSG00000030474	Siglece	protein_coding	7	43300494	43309585	-	1849	2	OO-19	3	3	7	6	3	3	5	3	7	4	3	3	5	2	4	2	4	6	5	6	3	4	2	5	3	11	7	OO-15	4	3	3	4	2	3	3	5	1	5	5
kidney	ENSMUSG00000030474	Siglece	protein_coding	7	43300494	43309585	-	1849	1	2	3	5	OO-6	2	1	2	1	2	1	1	1	1	1	3	2	2	1	1	1	1	2	1	1	2	2	2	1	2	1	1	3	1	1	2	1	1	1	2	2
liver	ENSMUSG00000030474	Siglece	protein_coding	7	43300494	43309585	-	1849	2	8	8	OO-30	OO-22	4	2	7	7	2	5	1	3	4	6	3	5	1	2	7	3	2	3	5	4	4	5	7	4	3	3	3	12	4	3	12	5	2	2	5	3
mammary	ENSMUSG00000030474	Siglece	protein_coding	7	43300494	43309585	-	1849	2	1	2	2	OO-9	OO-8	1	3	3	1	2	1	3	5	3	3	2	2	2	2	2	2	1	1	2	3	2	2	2	3	2	2	3	3	2	2	2	2	2	1	3
heart	ENSMUSG00000030577	Cd22	protein_coding	7	30564827	30579759	-	5042	1	OO-47	2	1	2	4	3	1	2	1	6	9	2	2	3	0	4	1	2	9	17	3	14	2	1	3	2	5	6	10	4	2	1	9	2	1	2	2	4	2	4
kidney	ENSMUSG00000030577	Cd22	protein_coding	7	30564827	30579759	-	5042	3	1	OO-26	OO-6	1	1	0	0	0	2	1	0	0	1	0	1	1	OO-9	0	1	0	0	3	2	0	1	0	1	1	0	0	0	1	1	0	4	0	1	0	0	0
heart	ENSMUSG00000030579	Tyrobp	protein_coding	7	30113185	30117007	+	667	1	OO-394	75	81	133	98	53	77	134	75	139	118	75	65	103	72	101	58	70	177	132	68	117	114	51	96	89	194	99	227	95	85	89	140	65	66	74	80	76	103	74
mammary	ENSMUSG00000030579	Tyrobp	protein_coding	7	30113185	30117007	+	667	1	268	214	201	339	OO-561	188	228	201	149	209	111	160	340	221	221	164	219	101	221	185	111	174	193	138	224	235	186	171	212	185	142	198	226	257	173	157	145	123	212	186
heart	ENSMUSG00000030651	Art2b	protein_coding	7	101226177	101234807	-	2828	1	OO-10	1	1	2	1	1	0	2	0	2	1	0	1	1	0	2	1	2	4	2	0	2	0	0	1	1	3	0	5	2	1	0	2	0	1	0	1	0	0	1
kidney	ENSMUSG00000030651	Art2b	protein_coding	7	101226177	101234807	-	2828	1	0	OO-9	2	2	1	0	0	1	1	0	0	0	0	0	0	1	3	0	0	0	0	0	0	0	0	1	0	0	0	0	0	0	1	0	2	0	0	0	0	0
brain	ENSMUSG00000030666	Calcb	protein_coding	7	114317878	114322600	+	1264	1	1	1	2	1	1	2	1	1	1	0	1	2	1	1	2	0	1	2	2	0	1	1	2	1	2	1	1	OO-7	1	2	0	2	1	0	1	1	1	1	1	1
mammary	ENSMUSG00000030666	Calcb	protein_coding	7	114317878	114322600	+	1264	1	0	1	0	0	0	1	0	OO-11	0	1	0	0	0	1	0	0	0	1	0	0	0	0	0	0	0	0	0	0	0	0	0	0	0	0	0	0	0	0	0	2
heart	ENSMUSG00000030707	Coro1a	protein_coding	7	126298945	126306959	-	2783	1	OO-241	19	23	55	96	23	19	39	16	50	51	26	22	36	13	39	21	25	92	97	31	70	39	12	28	39	79	43	94	49	22	17	58	21	19	22	30	24	29	33
kidney	ENSMUSG00000030707	Coro1a	protein_coding	7	126298945	126306959	-	2783	3	11	OO-84	OO-50	OO-52	14	7	13	16	12	10	11	9	12	10	9	16	44	7	15	11	13	18	33	9	15	21	16	11	16	8	7	20	14	11	25	10	13	8	8	8
heart	ENSMUSG00000030724	Cd19	protein_coding	7	126007622	126014044	-	3075	1	OO-119	3	2	2	8	6	2	5	2	11	18	8	6	7	1	10	3	4	16	36	7	28	4	1	8	4	14	11	19	13	7	2	16	4	3	5	4	8	4	7
kidney	ENSMUSG00000030724	Cd19	protein_coding	7	126007622	126014044	-	3075	3	2	OO-49	OO-14	1	2	1	1	1	2	1	0	1	2	0	1	2	OO-20	0	2	1	1	4	4	0	2	1	2	2	1	1	1	1	1	1	8	1	2	1	1	1
heart	ENSMUSG00000030730	Atp2a1	protein_coding	7	126045030	126062280	-	3477	1	5	3	2	3	1	3	2	9	1	4	3	6	1	4	0	7	1	2	4	OO-19	1	4	1	1	1	2	3	2	2	4	5	1	4	2	2	4	1	2	3	1
mammary	ENSMUSG00000030730	Atp2a1	protein_coding	7	126045030	126062280	-	3477	3	4	0	1	39	324	153	OO-2530	4	1	OO-3741	1271	1205	1122	1	119	1854	1	84	3	1	99	1	312	66	0	48	1270	OO-3303	1	48	146	0	50	394	339	817	287	215	20	23
heart	ENSMUSG00000030742	Lat	protein_coding	7	125962996	125968713	-	2767	1	33	2	3	6	OO-57	3	2	6	1	11	7	4	2	4	1	8	2	6	14	22	6	10	4	2	4	8	13	4	15	8	3	1	9	2	4	3	6	4	3	3
kidney	ENSMUSG00000030742	Lat	protein_coding	7	125962996	125968713	-	2767	1	1	OO-18	7	10	3	1	2	5	1	2	2	2	2	2	2	4	8	2	3	3	2	3	6	2	2	4	3	2	4	2	2	2	2	1	5	2	3	2	1	1
heart	ENSMUSG00000030745	Il21r	protein_coding	7	125202601	125232444	+	3324	1	OO-26	2	1	5	15	2	2	3	1	6	4	3	2	3	1	4	1	3	7	8	3	9	3	2	3	5	6	4	7	6	3	1	5	2	2	2	2	2	3	2
kidney	ENSMUSG00000030745	Il21r	protein_coding	7	125202601	125232444	+	3324	3	1	OO-15	6	OO-6	1	1	1	1	1	1	1	1	1	1	1	2	OO-6	1	1	1	1	2	4	1	1	2	2	1	1	1	0	1	1	1	3	1	1	1	1	1
heart	ENSMUSG00000030789	Itgax	protein_coding	7	127728719	127749829	+	4803	1	OO-5	1	1	4	1	1	0	1	0	1	1	1	1	1	0	1	1	1	2	1	1	2	2	0	1	1	3	1	4	1	1	1	1	0	1	0	1	0	1	1
kidney	ENSMUSG00000030789	Itgax	protein_coding	7	127728719	127749829	+	4803	1	1	OO-8	3	4	1	1	1	1	1	0	1	1	1	1	1	1	4	0	1	1	1	2	3	1	2	2	2	1	1	0	0	2	1	2	2	1	2	1	1	1
heart	ENSMUSG00000030798	Cd37	protein_coding	7	44883056	44888539	-	3522	1	OO-100	5	3	8	16	7	3	7	5	12	21	7	8	7	2	11	4	5	22	33	10	27	7	4	10	9	17	12	30	13	7	4	18	5	4	7	6	8	7	8
kidney	ENSMUSG00000030798	Cd37	protein_coding	7	44883056	44888539	-	3522	2	2	OO-26	8	5	3	0	2	2	2	2	1	2	2	1	1	3	OO-13	1	3	1	3	5	5	2	3	3	3	2	4	1	1	3	2	2	5	2	2	1	1	2
heart	ENSMUSG00000030830	Itgal	protein_coding	7	126895432	126932900	+	6569	1	OO-46	6	7	11	26	5	5	11	2	11	9	6	5	8	3	9	4	8	19	17	7	12	7	3	7	11	16	8	25	11	7	4	11	3	5	4	7	4	5	6
kidney	ENSMUSG00000030830	Itgal	protein_coding	7	126895432	126932900	+	6569	3	1	OO-22	OO-12	OO-12	2	2	2	1	2	2	1	2	2	2	3	2	7	1	2	2	2	3	5	1	2	5	3	2	3	1	1	6	3	2	5	2	2	1	2	1
liver	ENSMUSG00000030830	Itgal	protein_coding	7	126895432	126932900	+	6569	2	10	7	OO-34	OO-20	3	3	5	9	2	3	1	2	4	4	3	6	3	2	9	5	3	3	6	4	4	4	8	4	3	3	4	5	4	4	13	4	3	3	6	2
heart	ENSMUSG00000031004	Mki67	protein_coding	7	135291513	135318090	-	10061	2	7	3	5	4	OO-32	3	OO-18	4	1	3	3	1	3	7	2	4	5	2	4	4	1	5	5	1	2	2	4	2	3	2	3	3	4	6	2	2	1	2	3	4
kidney	ENSMUSG00000031004	Mki67	protein_coding	7	135291513	135318090	-	10061	1	1	OO-23	8	5	2	1	4	1	1	1	1	1	1	3	1	1	7	1	2	1	1	3	4	1	1	1	1	3	1	1	1	5	1	2	4	1	1	1	1	1
liver	ENSMUSG00000031004	Mki67	protein_coding	7	135291513	135318090	-	10061	2	2	1	2	2	0	3	OO-8	0	0	0	1	1	0	OO-7	0	0	0	2	1	1	0	0	2	1	1	0	1	0	1	0	1	0	0	1	1	2	0	0	1	1
brain	ENSMUSG00000031023	Akip1	protein_coding	7	109302897	109311396	+	1305	2	11	7	11	11	9	10	19	10	11	17	10	8	10	10	7	9	11	11	10	15	11	20	OO-23	20	8	9	6	OO-21	8	10	9	7	8	11	9	11	9	11	8	10
heart	ENSMUSG00000031023	Akip1	protein_coding	7	109302897	109311396	+	1305	3	30	25	22	25	30	32	52	22	28	OO-60	25	21	30	25	28	28	27	25	27	49	35	53	58	59	25	23	21	OO-66	22	24	23	30	24	30	26	29	29	26	27	30
liver	ENSMUSG00000031023	Akip1	protein_coding	7	109302897	109311396	+	1305	2	24	28	35	34	33	19	63	30	34	59	32	36	37	29	33	40	35	31	36	OO-65	41	OO-67	62	50	32	30	33	63	32	40	34	31	29	35	29	31	35	33	33	35
heart	ENSMUSG00000031093	Dock11	protein_coding	X	35152485	35340215	+	9240	1	OO-20	5	4	5	10	4	6	7	4	9	7	5	5	6	5	7	6	6	11	9	5	6	5	4	6	6	8	5	12	7	6	5	9	5	4	5	5	5	5	6
kidney	ENSMUSG00000031093	Dock11	protein_coding	X	35152485	35340215	+	9240	1	3	OO-6	4	3	2	3	2	1	2	2	1	2	2	1	2	2	4	1	2	2	2	2	2	2	3	2	3	2	2	2	2	2	2	2	2	2	2	2	2	2
heart	ENSMUSG00000031101	Sash3	protein_coding	X	47235313	47250442	+	2677	2	OO-57	6	5	11	OO-40	6	5	9	3	12	9	6	5	8	4	9	4	6	18	24	7	15	7	2	7	9	16	9	23	11	5	4	12	5	5	6	6	5	5	6
kidney	ENSMUSG00000031101	Sash3	protein_coding	X	47235313	47250442	+	2677	2	3	OO-29	10	10	3	2	3	3	2	2	2	2	2	2	2	4	OO-12	2	3	2	2	4	7	1	4	3	3	3	3	1	2	3	2	2	4	2	3	1	3	2
heart	ENSMUSG00000031103	Elf4	protein_coding	X	47499923	47552009	-	6148	1	OO-34	14	13	9	18	11	12	13	10	14	14	10	10	12	8	14	10	12	18	22	10	13	11	10	12	12	17	12	20	15	10	11	18	11	13	9	11	12	11	10
kidney	ENSMUSG00000031103	Elf4	protein_coding	X	47499923	47552009	-	6148	1	5	OO-10	8	8	5	4	4	2	5	5	3	4	5	4	6	5	7	5	5	5	5	4	6	5	6	6	6	4	5	4	4	5	4	5	6	4	5	4	4	4
liver	ENSMUSG00000031103	Elf4	protein_coding	X	47499923	47552009	-	6148	1	2	2	OO-5	4	1	1	1	2	1	1	1	1	1	2	1	2	1	1	1	1	1	1	2	1	1	2	1	1	1	1	1	1	1	1	2	1	1	1	1	1
heart	ENSMUSG00000031165	Was	protein_coding	X	7947692	7956737	-	2381	1	OO-37	6	5	8	18	4	5	8	5	11	9	5	7	7	4	7	5	7	16	14	6	11	8	5	6	9	14	9	18	11	6	4	11	6	4	6	7	6	5	7
kidney	ENSMUSG00000031165	Was	protein_coding	X	7947692	7956737	-	2381	2	2	OO-14	7	OO-8	3	2	3	1	3	2	2	2	3	3	2	3	7	3	3	2	2	3	4	3	3	4	3	3	4	2	1	3	2	2	5	1	3	1	2	2
liver	ENSMUSG00000031165	Was	protein_coding	X	7947692	7956737	-	2381	1	4	2	OO-10	7	2	1	2	3	1	2	1	1	1	2	1	2	2	1	2	2	1	1	3	1	1	2	3	2	1	1	2	2	2	2	4	2	1	2	2	1
heart	ENSMUSG00000031264	Btk	protein_coding	X	133443085	133484319	-	3149	1	OO-21	3	2	3	5	2	3	4	2	6	6	3	2	4	2	4	1	2	7	9	3	7	3	2	4	2	6	4	9	4	4	3	6	2	2	2	3	3	3	3
kidney	ENSMUSG00000031264	Btk	protein_coding	X	133443085	133484319	-	3149	1	1	OO-11	4	2	2	0	1	1	1	1	1	1	1	1	1	1	4	1	1	1	1	1	2	1	1	1	2	1	1	0	1	1	1	1	3	1	1	1	1	0
heart	ENSMUSG00000031304	Il2rg	protein_coding	X	100307984	100311861	-	2387	1	OO-32	8	13	11	20	9	12	9	6	10	10	7	8	11	6	12	10	7	14	16	8	15	10	7	9	10	12	9	17	12	8	8	11	10	9	10	9	11	11	10
kidney	ENSMUSG00000031304	Il2rg	protein_coding	X	100307984	100311861	-	2387	1	4	OO-14	8	9	3	3	3	6	3	3	4	2	4	3	3	4	8	3	4	3	4	5	5	4	5	4	4	4	4	4	3	7	4	4	6	4	3	2	3	2
liver	ENSMUSG00000031304	Il2rg	protein_coding	X	100307984	100311861	-	2387	1	2	2	OO-6	4	0	0	1	1	1	1	1	0	1	1	1	1	1	1	1	1	1	0	2	1	1	1	1	1	1	1	1	2	1	1	2	1	1	0	1	1
heart	ENSMUSG00000031389	Arhgap4	protein_coding	X	72935048	72965476	-	8105	1	OO-32	2	3	4	14	3	2	4	2	7	6	3	3	4	1	5	2	4	11	13	5	8	4	2	4	4	8	5	11	6	3	2	7	3	2	3	3	3	3	4
kidney	ENSMUSG00000031389	Arhgap4	protein_coding	X	72935048	72965476	-	8105	1	5	OO-14	7	8	5	3	4	2	3	5	2	3	4	4	2	5	7	4	4	3	5	3	6	4	6	5	4	5	5	3	4	4	4	3	5	4	5	3	3	3
liver	ENSMUSG00000031389	Arhgap4	protein_coding	X	72935048	72965476	-	8105	1	3	3	OO-6	5	1	2	2	2	1	2	1	1	2	1	1	2	2	1	2	2	2	1	3	2	3	2	3	2	2	1	1	2	2	2	3	2	2	2	2	1
heart	ENSMUSG00000031444	F10	protein_coding	8	13087308	13105900	+	2731	1	OO-8	0	1	0	1	0	1	1	1	1	4	0	0	2	1	2	0	1	3	3	0	1	2	0	1	1	1	1	3	1	1	2	2	0	0	0	1	1	1	0
liver	ENSMUSG00000031444	F10	protein_coding	8	13087308	13105900	+	2731	1	800	751	754	785	877	OO-1358	831	822	813	780	691	676	786	725	767	798	796	781	753	765	754	769	791	804	738	615	781	789	805	832	669	842	800	734	870	814	718	728	770	736
mammary	ENSMUSG00000031444	F10	protein_coding	8	13087308	13105900	+	2731	2	0	0	1	2	OO-10	0	OO-5	0	1	1	0	1	4	0	1	0	2	1	1	0	0	0	0	1	4	3	1	1	1	1	0	1	1	0	0	1	0	1	0	0
liver	ENSMUSG00000031595	Pdgfrl	protein_coding	8	41379249	41443822	+	3126	1	1	1	6	0	0	5	1	3	0	2	0	2	1	2	3	0	0	2	0	1	0	1	0	1	0	OO-8	1	0	0	1	1	1	1	0	1	0	2	2	1	1
mammary	ENSMUSG00000031595	Pdgfrl	protein_coding	8	41379249	41443822	+	3126	1	5	8	5	8	OO-18	6	6	5	7	4	3	4	4	6	7	4	7	6	5	6	6	6	3	4	5	4	6	4	4	5	4	5	6	3	3	4	4	3	4	6
heart	ENSMUSG00000031659	Adcy7	protein_coding	8	88999031	89056589	+	6733	1	OO-71	16	16	20	26	16	22	22	20	29	18	14	17	19	15	26	16	20	37	34	19	24	18	18	18	19	30	24	35	26	23	14	27	18	16	21	14	15	15	17
kidney	ENSMUSG00000031659	Adcy7	protein_coding	8	88999031	89056589	+	6733	2	4	OO-22	12	OO-14	6	2	4	2	3	4	1	4	4	4	3	4	10	4	4	4	5	3	7	4	5	6	5	3	5	3	3	5	4	3	6	3	4	2	2	3
heart	ENSMUSG00000031710	Ucp1	protein_coding	8	84016981	84025081	+	1636	1	102	4	0	17	44	14	8	0	23	129	256	2	0	0	0	98	0	2	17	116	0	44	0	32	10	24	6	0	OO-383	0	79	0	2	1	0	2	68	0	0	16
mammary	ENSMUSG00000031710	Ucp1	protein_coding	8	84016981	84025081	+	1636	4	3	3	7	1	4	261	OO-849	21	8	44	367	119	5	10	22	214	1	327	9	38	45	29	174	85	1	9	29	16	96	1	OO-921	36	66	539	OO-1063	9	9	75	1	31
heart	ENSMUSG00000031838	Ifi30	protein_coding	8	71215419	71219307	-	980	1	OO-130	36	28	43	50	35	41	43	33	49	46	30	30	38	39	49	40	38	56	81	41	79	39	36	29	38	70	46	53	48	36	31	54	35	36	39	29	32	42	31
liver	ENSMUSG00000031838	Ifi30	protein_coding	8	71215419	71219307	-	980	1	61	49	OO-133	91	46	18	57	55	43	36	42	42	49	46	27	30	35	27	62	42	36	26	54	36	45	45	52	30	36	47	53	50	37	33	72	35	38	49	35	52
kidney	ENSMUSG00000031860	Pbx4	protein_coding	8	70285141	70324942	+	2217	2	1	1	1	2	2	1	2	1	2	1	1	2	1	2	2	3	1	2	3	2	3	2	2	1	2	OO-9	2	2	1	1	1	2	2	1	1	1	1	1	1	1
mammary	ENSMUSG00000031860	Pbx4	protein_coding	8	70285141	70324942	+	2217	3	2	3	1	2	2	2	1	1	2	1	1	1	2	3	2	2	2	1	2	1	1	1	3	1	1	OO-51	1	1	1	2	0	2	1	1	2	3	1	1	2	2
heart	ENSMUSG00000032011	Thy1	protein_coding	9	43954681	43959871	+	2995	1	81	27	25	33	OO-145	32	42	34	21	32	34	23	33	30	22	35	29	22	42	47	19	44	27	21	21	32	43	26	51	47	26	20	53	40	26	28	19	23	22	29
kidney	ENSMUSG00000032011	Thy1	protein_coding	9	43954681	43959871	+	2995	1	2	OO-15	7	11	4	3	3	3	3	2	3	2	3	2	3	4	8	2	2	4	3	3	9	2	5	5	4	2	4	2	2	2	4	3	5	3	3	2	2	3
brain	ENSMUSG00000032034	Kcnj5	protein_coding	9	32226003	32255646	-	4685	1	3	2	3	4	2	3	OO-12	3	2	2	2	5	3	2	3	4	2	3	3	2	3	2	4	3	3	4	2	4	2	3	3	3	4	3	5	3	3	2	2	2
kidney	ENSMUSG00000032034	Kcnj5	protein_coding	9	32226003	32255646	-	4685	1	3	24	28	9	6	7	4	4	31	5	6	6	4	4	29	7	OO-35	5	5	26	8	28	6	6	5	9	6	4	9	31	4	11	7	8	5	4	4	4	3	4
heart	ENSMUSG00000032053	Pou2af1	protein_coding	9	51125008	51151380	+	2549	1	OO-62	2	1	1	6	3	0	2	1	7	13	3	3	6	1	5	2	3	8	23	4	13	2	1	3	2	9	6	8	5	2	1	6	3	1	2	3	5	3	4
kidney	ENSMUSG00000032053	Pou2af1	protein_coding	9	51125008	51151380	+	2549	4	1	OO-62	OO-19	1	1	0	0	2	2	1	1	0	2	0	2	2	OO-15	1	2	1	1	5	3	1	2	3	2	1	1	1	1	3	1	1	OO-12	0	4	0	1	0
heart	ENSMUSG00000032083	Apoa1	protein_coding	9	46139878	46141764	+	1236	3	2	0	0	0	1	1	0	0	0	0	0	1	0	OO-11	0	OO-21	0	0	1	0	0	1	0	0	OO-10	0	0	0	1	0	0	0	1	0	0	0	1	0	0	0
kidney	ENSMUSG00000032083	Apoa1	protein_coding	9	46139878	46141764	+	1236	1	3	2	2	2	1	2	3	2	3	3	2	4	2	2	1	3	2	1	2	2	OO-49	5	2	3	3	2	2	2	2	1	4	2	2	2	1	3	3	3	2	2
liver	ENSMUSG00000032083	Apoa1	protein_coding	9	46139878	46141764	+	1236	1	6263	5990	5438	5559	8349	OO-12327	5838	7257	5865	5407	5101	2224	7005	5845	5739	8073	5011	5402	5425	6304	5922	4726	6735	5378	8045	4639	5830	5866	6957	5868	5132	5067	6654	7705	5826	5580	5229	4424	5943	6169
heart	ENSMUSG00000032089	Il10ra	protein_coding	9	45165135	45180447	-	3498	1	OO-35	8	7	15	13	8	9	11	6	12	14	6	7	9	5	7	7	7	16	18	6	14	9	4	7	10	12	7	17	12	7	5	13	8	8	7	6	7	8	7
kidney	ENSMUSG00000032089	Il10ra	protein_coding	9	45165135	45180447	-	3498	3	4	OO-16	OO-12	OO-13	4	3	5	3	4	4	2	4	3	4	4	5	9	3	3	3	4	3	7	4	6	5	5	3	4	3	3	6	4	4	8	4	4	3	3	3
liver	ENSMUSG00000032089	Il10ra	protein_coding	9	45165135	45180447	-	3498	1	4	6	OO-15	11	3	2	4	7	1	4	2	3	3	2	3	4	3	3	4	4	3	3	5	4	2	4	4	3	2	3	3	5	4	4	9	4	2	3	4	2
heart	ENSMUSG00000032093	Cd3e	protein_coding	9	44910038	44920911	-	4080	2	OO-16	2	2	5	OO-25	1	0	2	1	6	3	2	1	2	1	3	1	3	5	9	2	4	2	1	2	5	4	2	8	4	1	0	4	1	1	2	2	2	1	2
kidney	ENSMUSG00000032093	Cd3e	protein_coding	9	44910038	44920911	-	4080	2	0	OO-10	5	OO-6	1	0	1	0	0	1	0	1	1	1	0	1	4	0	1	1	1	1	2	1	2	2	1	1	1	1	0	1	1	1	3	1	1	0	0	0
heart	ENSMUSG00000032094	Cd3d	protein_coding	9	44893084	44897719	+	1815	2	OO-39	1	3	8	OO-45	3	2	5	1	11	6	4	2	3	1	5	2	6	12	17	5	10	5	1	4	10	11	5	17	7	3	0	8	2	2	3	4	4	2	5
kidney	ENSMUSG00000032094	Cd3d	protein_coding	9	44893084	44897719	+	1815	4	0	OO-14	OO-7	OO-6	1	1	1	1	1	1	1	1	1	1	0	2	OO-6	1	1	1	1	2	4	1	1	2	2	1	1	1	0	1	1	1	3	1	1	1	1	1
heart	ENSMUSG00000032118	Fez1	protein_coding	9	36733160	36790220	+	4104	2	3	2	2	2	3	3	2	2	3	2	OO-10	2	3	2	2	3	4	1	3	3	3	4	3	3	2	2	3	3	3	3	2	3	4	OO-7	4	3	3	2	3	2
mammary	ENSMUSG00000032118	Fez1	protein_coding	9	36733160	36790220	+	4104	2	4	5	3	6	OO-21	4	5	5	7	6	7	2	16	5	5	2	4	4	8	6	8	3	3	3	4	3	6	5	2	4	4	6	11	OO-20	4	7	3	3	6	2
brain	ENSMUSG00000032243	Itga11	protein_coding	9	62585108	62691264	+	5131	1	3	4	2	3	2	1	3	2	2	2	2	6	2	3	3	2	3	2	2	4	2	2	6	2	2	6	2	3	4	5	2	2	3	2	2	5	2	6	2	2
kidney	ENSMUSG00000032243	Itga11	protein_coding	9	62585108	62691264	+	5131	2	1	3	1	1	1	0	1	0	0	0	0	3	1	1	1	0	0	0	0	0	0	0	4	0	0	5	0	0	4	3	0	1	0	0	0	3	0	3	1	0
mammary	ENSMUSG00000032243	Itga11	protein_coding	9	62585108	62691264	+	5131	1	5	28	8	18	OO-80	7	18	8	8	15	5	20	19	9	9	5	7	11	10	14	14	3	10	8	8	23	10	9	10	27	10	11	21	5	10	30	7	13	8	5
heart	ENSMUSG00000032291	Crabp1	protein_coding	9	54672032	54680394	+	802	2	3	0	0	0	0	2	0	1	0	0	4	0	1	0	0	0	0	0	0	OO-7	1	0	0	1	0	0	OO-6	0	0	0	0	1	1	2	1	0	0	0	0	3
mammary	ENSMUSG00000032291	Crabp1	protein_coding	9	54672032	54680394	+	802	1	29	6	2	4	13	9	3	58	1	23	2	4	29	OO-76	0	8	5	25	14	18	11	3	5	9	15	9	16	29	7	6	2	16	8	8	3	7	4	4	39	19
heart	ENSMUSG00000032322	Pstpip1	protein_coding	9	55997246	56036172	+	3830	1	OO-28	5	3	7	14	6	6	6	6	11	5	3	4	5	3	6	6	5	12	11	5	14	7	3	4	6	13	7	12	7	5	2	8	3	5	6	5	5	7	5
kidney	ENSMUSG00000032322	Pstpip1	protein_coding	9	55997246	56036172	+	3830	2	1	OO-8	5	OO-6	2	2	2	2	2	2	1	1	2	2	1	2	4	1	2	2	2	2	4	1	2	3	2	2	2	1	1	2	3	1	4	1	1	1	1	1
liver	ENSMUSG00000032440	Tgfbr2	protein_coding	9	115913361	116004333	-	8187	2	9	15	9	9	7	6	8	8	7	12	9	OO-24	13	14	6	9	9	6	13	9	12	10	11	8	8	OO-28	11	10	7	6	11	5	9	10	10	9	14	11	9	10
mammary	ENSMUSG00000032440	Tgfbr2	protein_coding	9	115913361	116004333	-	8187	2	87	79	57	60	OO-344	83	135	66	50	104	88	64	OO-210	58	71	70	100	61	81	81	70	88	81	105	127	83	64	90	68	93	106	59	78	117	81	89	98	67	65	78
heart	ENSMUSG00000032484	Ngp	protein_coding	9	110248815	110252080	+	1222	4	OO-11	0	0	0	OO-33	1	1	5	0	1	2	1	3	4	0	1	0	1	OO-10	0	0	0	0	2	0	0	OO-15	0	2	1	2	1	4	1	0	0	1	2	0	2
mammary	ENSMUSG00000032484	Ngp	protein_coding	9	110248815	110252080	+	1222	1	0	2	OO-8	0	3	1	0	0	1	0	0	0	0	0	0	0	0	0	1	0	0	0	0	0	0	0	0	1	0	0	0	0	0	0	0	0	0	0	0	0
kidney	ENSMUSG00000033491	Prss35	protein_coding	9	86625702	86640325	+	3444	1	1	1	2	1	1	3	2	1	2	1	4	5	3	1	1	4	3	OO-14	3	2	7	1	2	2	2	2	2	2	3	3	1	2	2	1	2	4	1	3	2	2
mammary	ENSMUSG00000033491	Prss35	protein_coding	9	86625702	86640325	+	3444	1	1	0	0	0	8	0	1	0	1	2	3	1	0	0	0	0	0	2	2	2	5	1	2	2	0	1	6	1	0	0	OO-14	0	0	0	0	1	2	2	0	1
heart	ENSMUSG00000033777	Tlr13	protein_coding	X	105186810	105204099	+	4304	1	OO-17	2	3	4	7	2	5	5	3	6	4	2	4	6	3	5	3	4	9	5	4	4	4	2	6	4	6	6	11	3	3	3	6	3	2	3	4	3	4	5
liver	ENSMUSG00000033777	Tlr13	protein_coding	X	105186810	105204099	+	4304	1	2	2	OO-7	4	2	0	1	2	0	1	0	1	2	1	1	1	1	1	2	1	1	1	1	1	1	2	2	1	1	1	1	1	1	1	3	2	1	1	1	1
mammary	ENSMUSG00000033777	Tlr13	protein_coding	X	105186810	105204099	+	4304	1	3	4	3	6	OO-25	3	6	5	2	6	2	2	12	5	5	2	5	2	3	3	2	3	3	4	9	4	2	4	5	3	3	3	3	5	3	2	5	2	4	5
kidney	ENSMUSG00000033831	Fgb	protein_coding	3	82947448	82957170	-	3810	1	0	1	1	1	0	1	1	0	1	1	2	2	0	1	1	0	1	0	1	1	OO-12	1	1	1	1	1	1	1	1	1	2	1	1	1	0	2	1	3	2	1
mammary	ENSMUSG00000033831	Fgb	protein_coding	3	82947448	82957170	-	3810	5	OO-10	OO-8	0	0	OO-14	0	0	0	1	0	0	0	OO-9	0	0	3	OO-5	0	2	0	1	0	0	0	0	0	3	0	0	0	0	0	3	0	0	0	0	0	2	1
liver	ENSMUSG00000033857	Engase	protein_coding	11	118367655	118380035	+	5184	1	7	4	6	7	5	OO-11	5	4	5	5	4	4	6	4	3	5	6	3	5	3	5	5	6	4	5	3	6	5	5	4	5	5	5	5	5	5	4	5	6	4
mammary	ENSMUSG00000033857	Engase	protein_coding	11	118367655	118380035	+	5184	1	15	19	20	32	OO-54	19	16	19	20	14	17	20	28	15	18	22	22	21	24	18	19	17	19	15	19	22	20	16	15	23	17	26	26	17	15	20	14	16	20	16
heart	ENSMUSG00000033898	Cfhr2	protein_coding	1	139731905	139786428	-	2326	2	1	1	0	0	0	0	0	0	0	0	0	0	0	2	0	0	0	0	0	1	OO-10	0	0	0	1	1	0	0	1	0	0	0	0	0	0	0	OO-12	0	0	0
kidney	ENSMUSG00000033898	Cfhr2	protein_coding	1	139731905	139786428	-	2326	1	0	1	1	0	0	0	0	0	0	0	0	1	0	0	0	0	0	1	0	0	OO-8	0	0	0	1	1	0	1	0	0	0	0	0	0	0	0	4	1	0	1
kidney	ENSMUSG00000033916	Chmp2a	protein_coding	7	12765937	12768571	-	1162	1	283	269	293	290	275	301	277	OO-461	291	271	391	316	312	293	291	343	299	293	311	331	317	319	297	287	278	303	310	302	293	315	318	298	312	292	323	317	316	288	266	275
liver	ENSMUSG00000033916	Chmp2a	protein_coding	7	12765937	12768571	-	1162	1	227	217	236	251	219	OO-468	224	238	218	217	231	232	259	191	202	254	223	220	239	245	236	224	229	233	217	210	225	235	237	261	207	232	225	231	251	225	240	224	205	246
heart	ENSMUSG00000034116	Vav1	protein_coding	17	57586100	57634950	+	3688	2	OO-34	4	4	7	OO-22	3	4	6	4	8	7	4	4	5	2	6	3	5	13	13	4	10	6	2	5	7	12	7	13	7	5	4	9	5	4	4	6	4	4	5
kidney	ENSMUSG00000034116	Vav1	protein_coding	17	57586100	57634950	+	3688	1	3	OO-16	7	6	2	1	2	1	2	1	1	1	2	2	2	2	6	2	2	2	1	3	5	1	3	3	4	2	2	1	1	3	2	2	4	2	2	1	2	1
heart	ENSMUSG00000034317	Trim59	protein_coding	3	68942621	68952048	-	3352	2	OO-42	4	2	3	OO-23	2	7	5	2	8	4	2	4	3	2	6	2	3	8	10	3	8	3	2	4	4	6	2	9	5	3	3	6	2	3	3	3	3	6	3
kidney	ENSMUSG00000034317	Trim59	protein_coding	3	68942621	68952048	-	3352	1	3	OO-13	4	4	3	2	2	2	2	2	1	2	3	4	2	2	5	2	2	3	1	2	5	2	2	3	3	2	2	2	2	4	2	2	6	2	1	2	2	1
brain	ENSMUSG00000034450	Gulo	protein_coding	14	66224235	66246656	-	2263	1	0	0	0	1	0	OO-32	0	1	0	0	0	0	0	0	0	1	0	0	0	0	0	0	0	0	0	0	0	0	0	1	0	0	1	1	0	1	0	1	0	0
heart	ENSMUSG00000034450	Gulo	protein_coding	14	66224235	66246656	-	2263	1	0	0	0	0	0	OO-44	0	0	0	0	0	0	0	1	0	1	0	0	0	0	0	0	0	0	1	0	0	0	0	0	0	0	0	0	0	0	0	0	0	0
kidney	ENSMUSG00000034450	Gulo	protein_coding	14	66224235	66246656	-	2263	2	0	1	0	0	1	OO-90	0	0	0	0	1	0	2	1	0	1	0	1	1	0	OO-6	1	0	2	2	0	1	1	1	1	1	0	1	1	1	0	0	0	0	1
mammary	ENSMUSG00000034450	Gulo	protein_coding	14	66224235	66246656	-	2263	1	1	1	0	0	1	OO-285	1	0	1	0	0	0	1	0	1	1	0	0	1	0	0	0	1	1	1	0	1	1	1	1	0	1	0	0	1	1	0	1	1	0
heart	ENSMUSG00000034634	Ly6d	protein_coding	15	74633905	74635469	-	744	1	OO-12	2	0	0	4	1	1	0	0	3	3	1	1	2	1	0	0	0	2	9	1	4	1	0	1	0	2	3	4	0	2	0	4	0	0	0	2	1	2	1
liver	ENSMUSG00000034634	Ly6d	protein_coding	15	74633905	74635469	-	744	1	2	4	2	7	1	3	16	1	7	OO-63	9	18	10	3	1	12	8	5	3	2	6	4	2	5	4	5	6	10	4	11	11	8	9	5	8	16	12	9	4	7
heart	ENSMUSG00000034855	Cxcl10	protein_coding	5	92494497	92496748	-	2252	2	1	0	3	OO-6	1	1	1	1	1	0	1	0	0	0	0	1	1	0	1	1	0	1	OO-5	0	0	0	1	0	1	0	1	0	2	0	0	0	1	0	0	1
kidney	ENSMUSG00000034855	Cxcl10	protein_coding	5	92494497	92496748	-	2252	2	2	10	OO-29	OO-39	3	4	4	6	6	3	3	3	7	2	5	6	7	3	4	3	3	3	20	4	8	8	9	2	3	3	4	17	4	4	6	3	3	3	2	5
liver	ENSMUSG00000034855	Cxcl10	protein_coding	5	92494497	92496748	-	2252	1	2	5	OO-25	13	1	1	3	2	8	6	7	3	2	3	2	2	3	2	2	2	4	3	12	1	5	4	2	3	4	2	1	8	4	2	5	5	3	1	3	5
mammary	ENSMUSG00000034855	Cxcl10	protein_coding	5	92494497	92496748	-	2252	1	5	5	8	OO-30	2	6	3	3	1	2	3	2	2	1	4	3	8	1	3	2	1	4	5	1	4	7	11	2	5	7	2	14	3	4	5	1	3	1	2	5
heart	ENSMUSG00000035004	Igsf6	protein_coding	7	120663290	120673795	-	2175	2	OO-32	4	5	9	8	4	5	9	4	10	8	5	6	7	4	8	5	5	14	8	6	7	6	3	5	6	11	8	OO-21	7	7	5	8	4	5	5	6	4	6	6
kidney	ENSMUSG00000035004	Igsf6	protein_coding	7	120663290	120673795	-	2175	1	1	OO-7	4	4	2	1	2	1	1	1	1	2	1	2	2	1	3	1	1	1	1	1	2	1	2	1	3	2	2	1	1	4	2	1	3	1	1	1	1	1
brain	ENSMUSG00000035042	Ccl5	protein_coding	11	83416604	83421344	-	960	1	0	1	5	OO-6	0	0	0	0	0	0	0	0	0	0	0	1	0	0	0	0	0	0	1	0	1	1	0	1	2	1	1	0	0	0	1	0	1	0	1	0
kidney	ENSMUSG00000035042	Ccl5	protein_coding	11	83416604	83421344	-	960	3	1	OO-25	OO-28	OO-52	2	2	4	3	2	2	4	5	4	2	2	5	8	2	3	3	7	5	15	2	5	11	3	2	7	1	1	5	6	3	6	2	2	1	1	3
liver	ENSMUSG00000035042	Ccl5	protein_coding	11	83416604	83421344	-	960	2	2	4	OO-60	OO-26	3	1	2	5	1	1	1	1	3	1	1	4	2	3	3	2	1	1	11	2	1	5	2	2	4	1	1	2	5	2	4	4	1	1	2	1
heart	ENSMUSG00000035186	Ubd	protein_coding	17	37504783	37506986	+	931	2	0	0	0	5	OO-8	0	0	0	0	1	0	0	0	0	0	1	0	0	0	1	0	OO-6	0	0	0	1	1	0	1	0	0	0	0	0	0	0	0	0	0	0
kidney	ENSMUSG00000035186	Ubd	protein_coding	17	37504783	37506986	+	931	2	0	OO-18	5	3	1	0	0	2	1	0	1	0	2	0	1	0	4	1	1	1	0	3	3	1	1	1	3	1	0	0	0	0	0	1	OO-7	0	1	0	0	1
liver	ENSMUSG00000035186	Ubd	protein_coding	17	37504783	37506986	+	931	1	0	1	1	OO-7	0	0	0	0	0	1	0	0	0	0	0	0	0	0	0	0	0	1	1	0	0	1	0	0	0	0	0	0	0	0	1	0	0	0	0	0
liver	ENSMUSG00000035202	Lars2	protein_coding	9	123195992	123291729	+	11089	1	88	100	59	90	35	OO-542	88	66	20	87	103	83	88	62	88	110	26	49	85	81	77	65	83	107	103	68	100	81	76	79	87	80	94	65	96	75	91	75	115	40
mammary	ENSMUSG00000035202	Lars2	protein_coding	9	123195992	123291729	+	11089	1	20	26	22	20	18	28	19	19	19	24	32	26	20	22	29	27	26	22	21	30	22	21	53	31	21	24	42	21	15	18	26	22	OO-96	16	22	41	19	18	29	25
kidney	ENSMUSG00000035208	Slfn8	protein_coding	11	82892984	82911636	-	4091	1	1	4	OO-8	5	2	1	2	1	2	2	1	1	3	1	2	2	2	1	2	1	1	2	0	2	2	2	1	2	2	2	1	2	0	2	3	2	1	1	1	2
liver	ENSMUSG00000035208	Slfn8	protein_coding	11	82892984	82911636	-	4091	1	1	1	OO-11	5	1	0	1	2	1	1	1	1	1	1	1	2	1	0	2	2	0	2	0	1	1	1	1	1	1	1	1	1	0	1	4	2	0	1	2	1
kidney	ENSMUSG00000035226	Rims4	protein_coding	2	163701671	163760603	-	4962	1	0	0	0	0	0	0	0	0	0	0	1	0	0	0	0	1	0	OO-9	0	0	0	0	0	0	0	1	0	0	0	0	0	0	0	0	0	0	0	0	0	0
liver	ENSMUSG00000035226	Rims4	protein_coding	2	163701671	163760603	-	4962	2	0	0	1	0	0	1	0	0	3	0	5	0	0	0	7	0	0	0	4	0	0	OO-11	0	0	0	0	8	9	0	0	0	OO-11	3	3	0	0	0	4	0	5
kidney	ENSMUSG00000035273	Hpse	protein_coding	5	100827350	100867582	-	3516	1	1	OO-6	4	3	2	3	2	1	1	2	1	2	2	2	2	2	4	1	2	2	2	1	2	1	2	2	2	1	2	1	1	2	2	2	2	2	1	1	1	1
mammary	ENSMUSG00000035273	Hpse	protein_coding	5	100827350	100867582	-	3516	1	34	29	32	34	OO-80	29	26	24	13	36	14	15	43	21	25	20	40	13	27	25	14	28	22	15	28	22	23	20	15	31	14	20	20	40	30	27	16	14	21	22
heart	ENSMUSG00000035373	Ccl7	protein_coding	11	81936538	81938351	+	801	1	25	10	8	18	7	6	14	9	12	14	26	4	8	5	5	21	6	11	27	OO-56	5	13	16	10	9	10	28	17	20	15	7	14	14	11	10	9	7	11	9	14
mammary	ENSMUSG00000035373	Ccl7	protein_coding	11	81936538	81938351	+	801	2	13	12	11	48	OO-68	21	19	40	14	15	12	10	OO-95	14	15	21	14	5	16	22	22	13	16	14	34	23	11	6	15	22	13	12	22	22	16	16	8	7	14	12
kidney	ENSMUSG00000035385	Ccl2	protein_coding	11	81926397	81928279	+	1138	3	2	8	OO-15	OO-12	3	2	3	4	4	3	2	1	4	1	3	3	3	1	4	2	2	2	OO-33	1	5	2	9	1	3	2	1	10	3	1	2	3	2	2	1	2
liver	ENSMUSG00000035385	Ccl2	protein_coding	11	81926397	81928279	+	1138	1	2	2	6	3	1	1	1	1	1	3	2	1	1	2	0	1	1	1	1	2	1	1	5	1	1	2	3	0	1	1	1	OO-52	2	1	4	1	1	1	1	1
kidney	ENSMUSG00000035692	Isg15	protein_coding	4	156283912	156285253	-	703	1	15	21	OO-71	42	21	11	27	35	17	18	16	11	24	15	17	23	19	15	19	19	14	14	24	22	25	24	19	18	18	14	18	38	21	20	19	12	13	12	15	16
liver	ENSMUSG00000035692	Isg15	protein_coding	4	156283912	156285253	-	703	1	76	32	OO-168	82	20	26	48	39	60	32	56	16	24	48	47	27	51	43	61	46	32	74	73	25	36	19	35	48	25	46	44	56	48	38	70	63	30	26	39	44
heart	ENSMUSG00000035697	Arhgap45	protein_coding	10	79852487	79867306	+	4478	1	OO-232	21	17	33	96	24	19	36	16	59	46	28	19	35	15	43	13	29	87	88	36	62	25	15	28	41	68	41	91	46	29	14	54	23	21	23	33	25	24	29
kidney	ENSMUSG00000035697	Arhgap45	protein_coding	10	79852487	79867306	+	4478	1	14	OO-89	36	36	17	8	13	7	10	16	6	11	13	13	10	16	34	10	14	12	17	15	24	15	18	20	14	16	19	10	12	13	13	11	26	11	20	8	8	9
heart	ENSMUSG00000035711	Dok3	protein_coding	13	55671044	55677109	-	2459	1	OO-62	8	10	9	12	9	7	13	6	15	14	9	7	12	8	11	6	9	18	25	10	20	11	7	8	11	17	11	21	15	10	10	16	11	6	7	10	9	7	9
liver	ENSMUSG00000035711	Dok3	protein_coding	13	55671044	55677109	-	2459	1	5	6	14	7	3	9	4	7	2	4	3	4	5	6	5	4	5	5	3	5	3	4	4	5	3	9	5	3	3	7	3	6	4	OO-32	8	2	3	4	4	3
heart	ENSMUSG00000036006	Ripor2	protein_coding	13	24685508	24917799	+	11825	1	OO-31	5	3	4	8	7	4	5	5	7	7	6	4	7	3	7	3	4	11	10	9	8	5	5	7	9	8	9	13	6	5	3	7	4	4	5	6	5	4	4
kidney	ENSMUSG00000036006	Ripor2	protein_coding	13	24685508	24917799	+	11825	1	2	OO-6	3	3	3	1	2	2	2	2	1	2	2	2	1	2	4	3	2	2	2	2	3	2	2	3	2	2	2	2	2	2	2	3	2	2	2	2	2	2
brain	ENSMUSG00000036086	Zranb3	protein_coding	1	127881921	128030784	-	9079	1	6	5	4	5	5	5	5	5	5	5	5	5	5	5	5	6	6	5	5	6	6	5	9	5	5	5	6	5	4	11	6	4	7	4	4	OO-11	5	6	9	6
kidney	ENSMUSG00000036086	Zranb3	protein_coding	1	127881921	128030784	-	9079	3	3	3	2	3	2	2	2	1	2	3	1	1	3	2	2	2	3	2	3	2	2	2	6	2	3	2	2	2	2	OO-9	2	2	OO-7	3	2	OO-9	2	2	5	3
mammary	ENSMUSG00000036086	Zranb3	protein_coding	1	127881921	128030784	-	9079	1	8	5	4	2	2	4	3	3	2	3	3	2	2	4	4	3	5	3	7	3	3	3	13	2	3	3	4	3	2	OO-21	2	4	5	4	4	12	2	2	12	4
brain	ENSMUSG00000036315	Polr1h	protein_coding	17	37265248	37269425	-	819	4	63	58	65	59	62	67	62	59	60	59	62	62	51	57	58	73	56	OO-97	62	69	55	75	57	62	59	53	63	60	63	OO-111	62	65	83	63	65	OO-99	63	OO-98	61	57
kidney	ENSMUSG00000036315	Polr1h	protein_coding	17	37265248	37269425	-	819	1	82	88	90	79	75	60	91	126	57	79	83	74	82	77	64	OO-153	84	136	81	86	74	66	85	82	89	78	84	82	88	130	87	82	90	70	77	135	78	137	61	59
liver	ENSMUSG00000036315	Polr1h	protein_coding	17	37265248	37269425	-	819	2	42	37	53	36	27	23	43	42	38	42	46	42	43	36	34	OO-87	47	74	39	44	39	45	44	43	42	37	40	35	42	64	38	46	44	39	39	OO-75	33	74	43	33
heart	ENSMUSG00000036353	P2ry12	protein_coding	3	59123693	59170252	-	2546	2	OO-70	9	9	6	26	9	12	29	8	23	12	13	16	14	10	11	5	15	OO-61	26	7	14	10	8	11	11	27	7	34	14	30	7	20	8	4	12	6	12	13	9
mammary	ENSMUSG00000036353	P2ry12	protein_coding	3	59123693	59170252	-	2546	1	11	4	4	7	OO-21	4	8	3	2	7	3	4	15	5	3	3	6	2	5	3	4	6	4	6	10	4	4	6	6	3	4	3	3	7	4	6	5	3	5	6
liver	ENSMUSG00000036390	Gadd45a	protein_coding	6	67012080	67014390	-	1764	1	12	8	6	17	16	3	10	4	OO-84	7	36	10	19	4	3	13	14	8	15	6	21	18	18	7	10	9	12	20	17	7	12	6	11	10	6	20	6	7	17	13
mammary	ENSMUSG00000036390	Gadd45a	protein_coding	6	67012080	67014390	-	1764	1	35	32	22	40	28	29	30	20	42	52	40	27	77	24	21	48	34	22	42	36	OO-117	55	38	23	38	23	55	40	66	33	33	29	40	40	22	64	31	21	43	29
brain	ENSMUSG00000036398	Ppp1r11	protein_coding	17	37259248	37262633	-	1975	3	132	113	125	112	111	125	114	118	115	115	114	113	109	120	110	136	114	160	123	117	102	121	111	113	120	106	108	115	118	OO-207	112	139	145	111	114	OO-187	113	OO-194	124	120
mammary	ENSMUSG00000036398	Ppp1r11	protein_coding	17	37259248	37262633	-	1975	1	97	85	85	55	61	78	81	76	66	80	64	56	78	71	79	161	82	116	92	60	61	82	82	74	85	72	67	71	100	OO-198	69	83	69	79	73	154	78	129	75	77
kidney	ENSMUSG00000036412	Arsi	protein_coding	18	61044852	61051633	+	2975	2	9	3	2	1	2	2	6	OO-18	1	3	1	1	5	7	3	11	2	1	2	4	1	4	5	2	3	2	2	3	2	1	3	6	3	OO-17	1	7	1	1	15	2
mammary	ENSMUSG00000036412	Arsi	protein_coding	18	61044852	61051633	+	2975	2	7	7	11	16	OO-149	8	25	21	10	17	7	9	OO-66	14	13	7	9	9	13	26	10	7	5	7	16	11	10	9	8	7	15	9	31	15	7	9	6	6	8	8
heart	ENSMUSG00000036526	Card11	protein_coding	5	140858745	140986337	-	4866	1	OO-13	1	1	2	6	1	0	2	1	3	3	1	1	1	0	2	1	1	4	7	2	4	1	1	1	2	3	2	5	3	1	0	2	1	1	1	1	2	1	2
kidney	ENSMUSG00000036526	Card11	protein_coding	5	140858745	140986337	-	4866	1	0	OO-6	2	2	1	0	0	0	1	0	0	0	1	0	0	1	3	0	0	0	0	1	1	0	1	0	0	1	0	0	0	1	0	1	1	0	0	0	0	0
heart	ENSMUSG00000036596	Cpz	protein_coding	5	35659562	35683042	-	2245	1	OO-13	2	1	1	2	1	3	2	2	2	2	2	1	2	2	3	1	2	5	5	1	3	2	0	2	1	5	2	5	5	4	2	6	2	1	3	2	1	2	1
mammary	ENSMUSG00000036596	Cpz	protein_coding	5	35659562	35683042	-	2245	2	1	1	0	3	OO-92	1	4	1	1	1	0	1	OO-17	1	3	0	3	1	1	1	1	1	0	1	1	1	2	1	1	0	1	1	1	0	1	1	1	1	1	1
kidney	ENSMUSG00000036896	C1qc	protein_coding	4	136617115	136620376	-	1931	1	17	43	OO-50	45	15	10	16	21	13	14	13	8	14	12	17	13	24	8	14	11	13	15	16	11	19	18	18	10	9	12	7	17	11	11	17	6	15	10	11	9
liver	ENSMUSG00000036896	C1qc	protein_coding	4	136617115	136620376	-	1931	1	75	62	OO-165	110	33	18	58	69	18	41	10	26	32	50	30	44	35	22	55	44	19	27	34	36	32	45	66	36	29	31	32	50	35	30	89	35	22	35	45	21
kidney	ENSMUSG00000036905	C1qb	protein_coding	4	136607440	136613498	-	1088	3	32	OO-110	OO-133	OO-106	31	21	32	50	24	21	19	15	29	27	34	39	45	29	24	24	23	28	40	15	35	39	34	18	26	20	14	55	32	24	52	16	25	20	24	23
liver	ENSMUSG00000036905	C1qb	protein_coding	4	136607440	136613498	-	1088	1	124	135	OO-322	236	65	29	96	126	23	64	14	49	65	85	52	93	50	42	90	72	29	38	71	58	53	85	111	57	49	47	54	91	60	48	201	60	34	58	76	33
mammary	ENSMUSG00000036905	C1qb	protein_coding	4	136607440	136613498	-	1088	1	192	222	226	608	OO-1120	161	346	456	147	358	100	164	865	452	279	192	161	150	178	419	169	135	146	163	304	250	188	227	236	188	185	255	443	346	159	200	195	101	249	214
heart	ENSMUSG00000036908	Unc93b1	protein_coding	19	3985186	3999339	+	3031	1	OO-99	29	29	48	39	28	33	40	34	37	40	27	31	36	24	38	30	26	53	51	30	47	38	22	30	32	54	39	63	43	37	29	58	29	28	32	24	23	33	32
kidney	ENSMUSG00000036908	Unc93b1	protein_coding	19	3985186	3999339	+	3031	1	30	OO-72	51	55	32	25	32	23	27	32	26	30	29	27	23	30	48	27	32	26	32	25	35	26	37	33	30	33	32	27	26	38	35	24	31	26	31	25	24	21
liver	ENSMUSG00000036908	Unc93b1	protein_coding	19	3985186	3999339	+	3031	1	41	40	OO-78	68	26	36	32	33	31	33	37	31	38	32	32	40	36	26	39	33	31	29	38	27	31	44	37	36	22	30	29	36	38	34	44	34	34	31	32	27
kidney	ENSMUSG00000037161	Mgarp	protein_coding	3	51295833	51304159	-	2067	2	2	2	2	2	0	0	1	5	0	1	OO-9	1	1	1	1	9	1	OO-41	1	0	2	1	1	1	2	8	0	2	1	1	2	3	1	1	2	6	0	2	1	0
mammary	ENSMUSG00000037161	Mgarp	protein_coding	3	51295833	51304159	-	2067	1	0	1	1	0	OO-10	1	1	0	0	1	0	0	0	0	1	1	1	0	1	0	0	1	1	0	1	0	0	1	0	1	1	0	0	1	2	0	0	1	1	0
heart	ENSMUSG00000037318	Traf3ip3	protein_coding	1	192857761	192884011	-	5756	1	OO-30	2	1	3	12	2	1	3	1	6	4	2	2	3	1	4	1	3	9	14	3	7	3	1	3	5	5	4	9	5	2	1	4	1	2	2	4	3	2	3
kidney	ENSMUSG00000037318	Traf3ip3	protein_coding	1	192857761	192884011	-	5756	1	1	OO-14	4	5	1	1	1	1	1	1	0	1	1	1	1	2	5	1	1	1	1	1	3	1	1	2	1	1	1	1	1	1	1	1	3	1	2	1	0	1
heart	ENSMUSG00000037321	Tap1	protein_coding	17	34406527	34416199	+	5476	2	27	9	20	OO-32	15	8	8	12	10	8	11	5	7	7	4	10	9	6	16	13	8	16	OO-34	5	10	16	11	9	14	9	7	8	15	9	10	9	8	7	7	9
kidney	ENSMUSG00000037321	Tap1	protein_coding	17	34406527	34416199	+	5476	2	8	OO-26	26	OO-42	8	5	8	8	7	7	7	5	8	6	7	10	16	6	10	9	9	8	18	6	12	14	9	8	9	7	6	11	10	7	10	9	7	7	6	7
liver	ENSMUSG00000037321	Tap1	protein_coding	17	34406527	34416199	+	5476	2	18	11	OO-59	OO-57	14	23	15	10	17	11	14	8	14	10	9	18	17	14	21	14	12	12	24	8	15	9	16	11	12	13	17	17	13	17	18	19	9	11	18	13
heart	ENSMUSG00000037337	Map4k1	protein_coding	7	28681475	28702701	+	3077	1	OO-26	2	2	4	12	3	2	3	1	4	6	2	1	3	1	3	2	2	8	12	4	8	3	1	3	5	5	4	7	5	3	2	6	2	3	3	2	2	2	3
kidney	ENSMUSG00000037337	Map4k1	protein_coding	7	28681475	28702701	+	3077	1	1	OO-19	6	5	2	1	1	1	1	1	1	2	1	1	1	2	6	1	2	1	2	2	3	1	1	4	2	1	1	1	1	2	1	1	3	1	2	1	1	1
heart	ENSMUSG00000037568	Vash2	protein_coding	1	190679843	190711493	-	4314	2	2	2	0	1	1	1	2	1	2	3	2	4	1	2	2	1	1	3	OO-9	4	2	OO-8	2	1	1	3	1	1	2	2	2	1	1	1	1	1	4	1	1	1
mammary	ENSMUSG00000037568	Vash2	protein_coding	1	190679843	190711493	-	4314	1	2	2	1	1	8	2	6	1	2	7	3	1	3	2	2	2	2	1	2	1	2	2	2	1	2	2	3	OO-11	1	1	2	1	1	2	1	1	2	1	3	2
heart	ENSMUSG00000037681	Esyt3	protein_coding	9	99192016	99240571	-	7138	1	OO-9	1	0	0	1	1	1	3	1	2	4	1	0	2	0	2	0	2	4	4	1	2	2	1	1	1	3	1	4	2	1	1	4	0	0	1	1	2	1	1
mammary	ENSMUSG00000037681	Esyt3	protein_coding	9	99192016	99240571	-	7138	1	5	9	4	8	3	2	4	OO-22	3	3	5	1	6	3	2	11	5	6	4	5	9	4	4	5	6	6	5	3	2	8	0	7	6	2	3	3	3	3	4	3
heart	ENSMUSG00000037725	Ckap2	protein_coding	8	22658176	22675835	-	3215	1	2	1	1	1	5	2	OO-6	1	1	1	1	0	1	2	0	2	2	0	1	1	0	1	2	1	0	1	1	1	1	1	1	1	1	2	0	0	0	1	1	1
mammary	ENSMUSG00000037725	Ckap2	protein_coding	8	22658176	22675835	-	3215	1	7	13	6	4	2	8	6	3	3	2	2	2	1	OO-26	4	4	6	2	4	2	1	4	5	1	4	3	4	10	4	6	2	10	2	5	5	2	2	2	8	4
heart	ENSMUSG00000037731	Themis2	protein_coding	4	132509154	132523698	-	3079	1	OO-34	5	6	9	9	5	5	8	7	9	8	7	7	9	3	9	4	5	14	19	7	10	9	4	7	7	12	9	15	9	7	6	11	6	4	7	6	4	7	7
kidney	ENSMUSG00000037731	Themis2	protein_coding	4	132509154	132523698	-	3079	2	2	OO-11	6	OO-8	2	1	2	2	1	1	1	1	2	2	2	2	5	1	3	1	1	1	4	2	2	3	3	2	2	2	1	3	2	1	4	1	2	1	2	1
liver	ENSMUSG00000037731	Themis2	protein_coding	4	132509154	132523698	-	3079	1	5	5	OO-17	13	2	2	3	5	1	2	1	1	3	3	3	4	2	2	4	4	1	2	4	3	3	4	4	3	2	2	2	3	4	3	6	3	2	2	3	2
heart	ENSMUSG00000037922	Bank1	protein_coding	3	135759124	136031807	-	7486	2	OO-19	2	1	1	2	2	1	2	1	3	4	2	1	2	1	2	1	2	4	OO-7	2	6	2	1	2	2	2	3	5	2	2	1	4	2	1	1	1	2	2	2
kidney	ENSMUSG00000037922	Bank1	protein_coding	3	135759124	136031807	-	7486	1	1	OO-6	1	0	0	0	0	0	0	0	0	0	0	0	0	0	3	0	0	0	0	1	1	0	0	0	1	0	0	0	0	0	0	0	1	0	0	0	0	0
heart	ENSMUSG00000037944	Ccr7	protein_coding	11	99035022	99045903	-	1978	1	OO-68	3	0	2	11	6	1	8	1	18	11	5	5	6	1	10	1	9	19	37	6	15	2	3	6	9	14	11	19	14	4	0	5	2	3	6	6	9	4	6
kidney	ENSMUSG00000037944	Ccr7	protein_coding	11	99035022	99045903	-	1978	1	1	OO-5	1	1	1	1	1	1	1	1	1	1	1	0	0	1	4	0	1	2	1	1	1	1	1	1	1	1	0	1	0	0	0	1	1	1	1	1	1	0
heart	ENSMUSG00000038147	Cd84	protein_coding	1	171667265	171718285	+	6267	1	OO-33	4	4	5	11	3	5	7	3	9	8	4	5	5	3	5	2	5	16	11	4	8	5	2	5	6	12	5	12	6	6	3	8	2	3	3	4	4	4	4
kidney	ENSMUSG00000038147	Cd84	protein_coding	1	171667265	171718285	+	6267	1	0	OO-7	3	2	1	0	1	0	1	1	1	0	1	0	1	1	3	0	1	1	1	1	1	1	0	1	1	1	1	0	0	1	1	0	2	0	1	0	0	0
heart	ENSMUSG00000038241	Cep250	protein_coding	2	155798378	155840820	+	10373	1	17	8	9	9	OO-34	13	10	10	10	11	9	9	13	10	6	15	7	12	12	12	9	11	10	9	9	9	18	11	14	9	15	8	10	10	14	8	8	7	8	10
liver	ENSMUSG00000038241	Cep250	protein_coding	2	155798378	155840820	+	10373	1	8	6	8	11	9	OO-31	7	6	4	6	5	4	9	7	7	9	7	8	8	6	6	5	6	5	5	6	9	6	5	5	8	6	6	5	10	4	4	5	5	10
kidney	ENSMUSG00000038274	Fau	protein_coding	19	6107874	6109516	+	961	2	552	550	637	596	597	523	553	OO-995	553	514	OO-920	560	544	515	537	652	560	536	569	617	600	642	600	510	535	598	506	522	602	576	581	567	582	549	621	524	593	590	522	512
liver	ENSMUSG00000038274	Fau	protein_coding	19	6107874	6109516	+	961	1	502	440	441	455	473	OO-1188	480	425	458	387	567	431	461	397	492	495	480	504	421	435	438	426	487	434	432	481	487	414	474	476	485	448	475	379	485	441	432	454	440	394
heart	ENSMUSG00000038352	Arl5c	protein_coding	11	97880404	97887007	-	2073	1	32	7	6	7	OO-43	8	6	11	7	13	15	10	5	8	6	11	8	7	16	21	7	20	13	5	11	7	13	8	15	14	10	8	12	8	8	11	6	7	7	7
kidney	ENSMUSG00000038352	Arl5c	protein_coding	11	97880404	97887007	-	2073	1	2	OO-6	4	5	2	1	2	2	2	1	1	2	2	2	2	3	4	2	2	3	2	2	2	1	2	2	2	2	2	2	2	5	2	3	4	3	1	2	1	1
heart	ENSMUSG00000038357	Camp	protein_coding	9	109676447	109678685	-	758	2	6	0	0	0	OO-14	1	0	4	0	1	1	1	1	3	0	0	0	1	6	0	1	0	0	1	0	0	OO-7	0	0	1	1	0	1	1	1	1	1	0	0	2
mammary	ENSMUSG00000038357	Camp	protein_coding	9	109676447	109678685	-	758	1	0	1	OO-9	0	2	1	0	0	1	0	0	0	0	0	0	0	0	0	1	0	0	0	0	0	0	0	0	1	0	0	0	0	0	0	0	0	1	1	0	0
heart	ENSMUSG00000038418	Egr1	protein_coding	18	34992876	34998009	+	4484	2	44	29	12	13	53	57	21	24	OO-221	20	OO-219	53	27	16	13	24	14	18	55	107	9	21	88	19	30	17	29	22	28	29	32	12	23	18	23	66	32	38	37	13
kidney	ENSMUSG00000038418	Egr1	protein_coding	18	34992876	34998009	+	4484	2	3	14	4	4	21	18	3	5	OO-174	9	35	5	5	6	5	9	6	5	7	19	4	5	48	11	6	5	8	5	4	3	4	5	3	5	15	OO-58	8	15	12	6
liver	ENSMUSG00000038418	Egr1	protein_coding	18	34992876	34998009	+	4484	2	9	7	3	7	63	18	18	8	OO-303	5	80	3	20	9	12	36	3	6	58	12	6	3	30	8	20	4	OO-111	7	9	4	4	2	6	7	8	24	24	7	8	45
heart	ENSMUSG00000038421	Fcrla	protein_coding	1	170745145	170755152	-	1745	1	OO-51	1	1	1	5	3	1	2	1	4	7	3	3	3	0	2	1	1	6	13	3	10	1	1	2	2	7	5	9	6	3	1	6	1	1	2	2	2	1	3
kidney	ENSMUSG00000038421	Fcrla	protein_coding	1	170745145	170755152	-	1745	2	1	OO-14	4	1	1	0	0	0	2	0	0	1	1	0	1	1	OO-5	0	1	1	0	2	2	0	0	1	0	1	1	0	0	0	0	0	2	1	1	0	0	0
heart	ENSMUSG00000038508	Gdf15	protein_coding	8	71082043	71085106	-	1852	1	2	6	4	2	7	4	6	4	4	4	2	1	3	14	OO-15	3	5	1	3	3	5	2	3	8	5	3	5	3	3	3	3	4	3	5	3	3	7	3	6	6
liver	ENSMUSG00000038508	Gdf15	protein_coding	8	71082043	71085106	-	1852	1	5	11	5	3	5	2	7	3	OO-44	10	4	4	2	10	12	9	4	14	4	3	5	4	3	4	4	14	3	5	3	2	4	7	6	1	3	5	14	2	3	2
heart	ENSMUSG00000038550	Ciart	protein_coding	3	95785815	95789543	-	2261	2	2	4	4	9	OO-25	9	3	3	4	2	4	3	17	4	3	3	4	3	2	1	7	2	3	15	2	3	4	6	3	12	3	5	2	11	6	3	3	4	4	2
kidney	ENSMUSG00000038550	Ciart	protein_coding	3	95785815	95789543	-	2261	3	2	5	3	OO-39	OO-81	7	3	3	3	2	1	2	12	5	4	3	3	4	2	3	4	1	2	OO-31	1	8	6	3	4	20	3	3	2	9	7	2	3	3	1	1
liver	ENSMUSG00000038550	Ciart	protein_coding	3	95785815	95789543	-	2261	1	1	1	1	6	OO-18	0	2	1	0	0	1	4	2	1	1	1	1	3	1	1	2	1	1	3	1	5	0	0	1	4	1	1	1	3	1	1	1	3	1	1
mammary	ENSMUSG00000038550	Ciart	protein_coding	3	95785815	95789543	-	2261	1	6	5	5	9	5	6	2	4	4	2	3	3	3	2	6	6	7	5	3	3	5	5	4	3	2	5	6	2	3	11	1	4	4	6	9	3	3	3	2	3
heart	ENSMUSG00000038608	Dock10	protein_coding	1	80478790	80736165	-	18267	1	OO-9	3	2	2	5	3	2	2	2	3	3	2	2	2	2	2	2	2	4	5	2	4	2	2	2	2	3	3	5	3	2	2	3	2	2	2	2	2	2	2
kidney	ENSMUSG00000038608	Dock10	protein_coding	1	80478790	80736165	-	18267	1	3	OO-8	5	5	3	3	4	1	2	3	1	3	3	2	2	2	5	3	3	2	2	2	3	3	3	3	4	3	3	3	3	3	3	3	3	3	3	2	3	3
kidney	ENSMUSG00000038642	Ctss	protein_coding	3	95434097	95463711	+	1358	2	23	OO-117	OO-101	70	20	8	19	31	18	22	13	13	20	17	25	27	53	19	19	19	11	27	41	18	17	23	23	13	17	13	9	32	23	18	37	16	19	11	15	9
liver	ENSMUSG00000038642	Ctss	protein_coding	3	95434097	95463711	+	1358	1	72	87	OO-287	179	36	8	51	99	17	45	9	20	33	42	38	56	36	32	70	65	14	29	46	41	26	43	66	41	25	27	32	60	48	30	137	41	25	32	41	17
brain	ENSMUSG00000038838	Vars2	protein_coding	17	35966526	35978484	-	5460	1	24	21	25	22	25	24	23	22	22	20	22	24	21	24	21	24	21	24	25	23	23	23	23	19	23	22	23	OO-46	21	27	22	26	23	26	23	22	23	26	19	22
liver	ENSMUSG00000038838	Vars2	protein_coding	17	35966526	35978484	-	5460	1	18	12	21	17	15	OO-36	16	18	15	15	13	20	16	17	13	20	20	16	17	16	18	15	16	15	18	18	16	20	17	19	17	19	20	17	15	16	16	19	18	18
heart	ENSMUSG00000038943	Prc1	protein_coding	7	79944198	79966007	+	8225	2	2	1	2	1	OO-6	1	OO-8	1	0	1	1	1	1	2	1	2	2	0	1	1	0	1	2	0	1	0	1	1	1	1	1	1	1	2	1	1	0	1	1	1
mammary	ENSMUSG00000038943	Prc1	protein_coding	7	79944198	79966007	+	8225	1	8	13	9	5	2	6	6	3	3	3	2	2	1	OO-29	4	2	7	2	4	1	1	5	5	2	5	5	3	10	2	7	2	11	1	5	5	2	3	1	9	4
heart	ENSMUSG00000039158	Akna	protein_coding	4	63285362	63321591	-	5765	1	OO-53	10	11	13	21	12	10	14	10	19	13	13	10	16	7	16	11	13	22	26	14	18	14	11	12	16	21	18	27	20	12	9	22	10	13	11	12	13	12	12
kidney	ENSMUSG00000039158	Akna	protein_coding	4	63285362	63321591	-	5765	1	8	OO-30	17	18	11	5	9	4	7	10	4	8	9	8	6	7	17	7	9	7	7	5	11	10	9	11	8	8	10	8	9	8	8	7	9	8	8	7	6	7
liver	ENSMUSG00000039158	Akna	protein_coding	4	63285362	63321591	-	5765	2	3	3	OO-9	OO-7	2	2	2	3	1	2	1	1	2	3	2	3	3	2	3	2	1	2	3	2	2	3	2	2	2	2	3	2	3	2	4	2	1	2	2	2
heart	ENSMUSG00000039193	Nlrc4	protein_coding	17	74732433	74766137	-	4807	1	OO-7	1	1	1	1	1	1	1	1	2	2	2	1	1	0	1	0	1	3	2	1	2	1	1	1	1	2	2	4	2	1	1	1	1	1	1	1	1	1	1
kidney	ENSMUSG00000039193	Nlrc4	protein_coding	17	74732433	74766137	-	4807	3	1	3	1	1	2	3	3	2	OO-13	OO-12	3	3	2	1	1	1	1	1	3	1	1	1	1	3	1	4	1	OO-13	2	1	2	1	1	5	1	2	1	2	2	3
liver	ENSMUSG00000039206	Daglb	protein_coding	5	143450339	143491697	+	9567	1	9	7	9	10	8	OO-15	7	8	8	8	8	7	9	7	7	9	9	6	9	6	8	8	7	7	8	7	7	9	8	8	8	8	7	8	9	8	8	8	8	7
mammary	ENSMUSG00000039206	Daglb	protein_coding	5	143450339	143491697	+	9567	1	9	10	10	13	OO-29	8	15	7	7	12	6	10	14	9	9	8	11	6	8	8	9	9	7	9	14	10	8	10	10	12	9	9	12	9	10	8	10	7	9	8
heart	ENSMUSG00000039257	Vstm2b	protein_coding	7	40547752	40580018	+	2747	2	2	0	0	1	1	1	1	1	0	1	1	0	1	OO-7	1	0	0	0	1	1	0	1	0	1	0	1	2	0	1	1	2	1	OO-14	0	0	1	0	1	0	0
mammary	ENSMUSG00000039257	Vstm2b	protein_coding	7	40547752	40580018	+	2747	2	2	2	1	3	5	2	2	3	2	1	2	1	2	5	2	1	3	3	2	3	2	1	1	1	1	2	1	0	1	2	2	2	OO-17	3	2	4	0	1	2	1
heart	ENSMUSG00000039264	Gimap3	protein_coding	6	48741398	48747785	-	2577	1	OO-173	11	11	30	26	14	8	19	4	36	28	11	12	13	4	28	5	20	54	75	20	39	14	4	15	25	38	21	61	32	11	4	31	11	13	15	13	15	11	14
liver	ENSMUSG00000039264	Gimap3	protein_coding	6	48741398	48747785	-	2577	1	3	4	13	OO-20	3	2	2	4	1	1	2	1	3	1	1	6	2	2	4	5	2	2	7	2	3	4	2	3	2	2	2	2	4	4	6	5	1	3	3	2
heart	ENSMUSG00000039450	Dcxr	protein_coding	11	120616225	120618069	-	1144	1	OO-74	29	20	33	39	35	20	30	35	31	36	29	31	20	22	34	29	26	34	30	32	32	35	28	27	25	33	32	25	33	26	27	28	29	31	29	27	24	32	24
liver	ENSMUSG00000039450	Dcxr	protein_coding	11	120616225	120618069	-	1144	1	325	318	253	327	294	OO-808	303	234	370	290	415	471	293	260	333	324	310	361	299	287	356	378	294	309	281	338	358	318	291	363	389	337	275	259	325	349	357	342	293	306
kidney	ENSMUSG00000039519	Cyp7b1	protein_coding	3	18126114	18297502	-	2166	3	44	4	11	7	13	OO-85	3	OO-202	64	18	5	3	14	4	5	11	5	8	63	10	5	6	3	22	15	10	15	6	5	6	5	19	5	OO-91	4	7	3	7	64	4
mammary	ENSMUSG00000039519	Cyp7b1	protein_coding	3	18126114	18297502	-	2166	2	2	3	5	4	OO-17	2	7	9	4	5	3	2	OO-16	2	5	4	4	4	4	8	2	3	1	5	6	4	2	3	5	3	2	5	3	5	2	3	4	2	4	2
heart	ENSMUSG00000039699	Batf2	protein_coding	19	6191013	6222501	+	2522	2	2	1	4	OO-5	2	1	1	3	2	2	2	2	2	2	1	1	2	1	2	1	1	1	OO-7	1	2	3	2	2	2	3	2	2	2	2	2	2	1	2	2	1
mammary	ENSMUSG00000039699	Batf2	protein_coding	19	6191013	6222501	+	2522	1	3	4	3	OO-14	5	4	3	5	3	2	2	3	4	3	2	2	3	3	3	4	3	3	3	2	3	4	2	3	2	3	2	3	5	3	2	3	2	2	5	4
kidney	ENSMUSG00000039899	Fgl2	protein_coding	5	21577640	21583372	+	3788	1	9	23	17	OO-29	11	7	7	6	7	7	5	6	9	6	8	8	12	7	9	6	7	6	12	7	8	16	12	5	10	5	8	7	10	6	9	6	5	5	7	10
liver	ENSMUSG00000039899	Fgl2	protein_coding	5	21577640	21583372	+	3788	1	3	5	10	OO-14	3	1	3	4	1	1	2	2	3	2	2	5	2	2	4	3	2	2	5	1	2	4	4	2	2	2	2	2	3	3	6	3	1	2	3	2
mammary	ENSMUSG00000039899	Fgl2	protein_coding	5	21577640	21583372	+	3788	1	35	31	39	109	OO-137	44	69	52	25	71	29	21	87	42	49	27	28	31	45	51	34	22	30	46	70	54	30	53	45	30	34	27	42	47	30	32	46	18	37	43
heart	ENSMUSG00000039936	Pik3cd	protein_coding	4	149733625	149787028	-	6259	1	OO-49	6	7	10	17	10	7	9	6	13	11	7	9	10	5	11	6	8	21	20	11	15	8	7	8	10	18	12	23	13	7	6	12	9	9	8	9	6	7	7
kidney	ENSMUSG00000039936	Pik3cd	protein_coding	4	149733625	149787028	-	6259	1	4	OO-17	10	9	5	3	3	1	3	3	2	3	3	2	2	4	9	2	4	3	4	3	6	2	5	4	4	4	4	3	2	3	4	3	4	3	4	2	2	3
heart	ENSMUSG00000040026	Saa3	protein_coding	7	46361422	46365124	-	2606	2	4	0	1	1	1	0	1	1	1	1	OO-8	0	0	1	0	1	0	1	1	2	0	3	OO-7	0	1	1	3	0	2	0	1	3	1	0	0	0	2	1	0	1
mammary	ENSMUSG00000040026	Saa3	protein_coding	7	46361422	46365124	-	2606	1	1	0	0	2	OO-10	0	4	1	1	1	0	0	5	1	0	0	0	0	1	1	0	1	0	0	1	1	0	0	3	1	0	2	0	1	0	0	1	0	0	0
brain	ENSMUSG00000040046	Tph1	protein_coding	7	46294065	46321961	-	6172	4	1	1	1	1	0	0	0	1	1	0	2	1	1	1	2	OO-8	0	1	1	2	0	1	0	0	0	1	1	2	OO-10	1	1	0	OO-7	1	1	1	1	1	1	OO-6
mammary	ENSMUSG00000040046	Tph1	protein_coding	7	46294065	46321961	-	6172	2	0	0	0	1	1	0	1	OO-21	0	1	0	0	5	2	0	0	0	0	1	1	0	0	0	1	OO-14	1	0	1	1	0	0	2	1	0	1	1	0	0	0	0
heart	ENSMUSG00000040084	Bub1b	protein_coding	2	118428692	118472072	+	4275	1	2	1	2	1	OO-16	1	4	1	0	1	1	1	1	2	1	1	2	0	1	1	0	2	2	1	1	0	1	1	1	0	1	1	1	2	1	1	0	1	1	1
kidney	ENSMUSG00000040084	Bub1b	protein_coding	2	118428692	118472072	+	4275	1	1	OO-6	2	1	1	1	1	0	0	1	1	0	0	1	4	0	2	0	1	1	0	1	1	0	0	1	0	1	0	0	1	3	0	1	1	0	1	0	1	0
kidney	ENSMUSG00000040118	Cacna2d1	protein_coding	5	16139689	16576049	+	12416	1	5	4	4	4	5	3	4	3	3	4	3	3	4	3	4	4	5	OO-13	4	3	4	3	4	4	4	4	5	5	4	5	4	4	4	3	3	5	4	3	4	3
mammary	ENSMUSG00000040118	Cacna2d1	protein_coding	5	16139689	16576049	+	12416	3	4	5	4	4	10	3	OO-28	7	3	OO-28	9	6	11	3	5	11	4	4	4	5	3	3	3	5	6	4	9	OO-25	2	3	5	3	4	5	3	5	5	3	4	4
heart	ENSMUSG00000040121	Rep15	protein_coding	6	146934082	146935743	+	1662	1	4	1	2	1	1	1	1	2	1	1	2	1	1	1	1	2	0	1	OO-6	2	1	1	1	1	1	2	4	1	1	0	2	0	2	4	1	2	1	2	2	1
kidney	ENSMUSG00000040121	Rep15	protein_coding	6	146934082	146935743	+	1662	1	5	1	1	1	1	2	2	1	1	2	2	1	1	1	2	3	2	1	OO-6	2	3	2	2	1	2	1	3	2	2	1	1	2	2	4	2	2	2	2	2	1
heart	ENSMUSG00000040204	Pclaf	protein_coding	9	65797519	65810548	+	4813	1	1	0	1	1	OO-11	1	2	0	0	0	0	0	0	1	0	0	0	0	0	0	0	1	1	0	0	0	1	0	1	1	0	0	0	1	0	0	0	0	0	0
kidney	ENSMUSG00000040204	Pclaf	protein_coding	9	65797519	65810548	+	4813	1	0	OO-6	2	1	0	0	1	0	1	0	0	0	0	1	0	0	2	0	1	0	0	0	1	0	0	0	0	0	0	0	0	1	0	0	1	0	0	0	0	0
heart	ENSMUSG00000040253	Gbp7	protein_coding	3	142236103	142252811	+	5614	1	31	15	OO-37	28	18	13	12	13	14	17	19	9	15	8	5	16	11	8	20	14	10	15	34	9	18	21	14	14	15	13	14	10	15	10	13	10	12	7	14	12
liver	ENSMUSG00000040253	Gbp7	protein_coding	3	142236103	142252811	+	5614	1	20	6	OO-51	38	10	5	4	5	9	12	11	3	9	7	2	11	3	3	12	12	10	4	9	7	14	12	10	10	2	11	10	3	5	6	9	7	12	1	14	10
kidney	ENSMUSG00000040264	Gbp2b	protein_coding	3	142300608	142324940	+	2823	1	1	11	19	OO-34	2	0	3	4	2	3	0	5	3	2	5	0	8	5	0	5	2	2	7	3	4	5	1	0	4	2	0	11	4	0	6	4	2	2	0	0
liver	ENSMUSG00000040264	Gbp2b	protein_coding	3	142300608	142324940	+	2823	2	4	16	OO-53	OO-39	3	4	12	13	1	2	3	5	5	5	3	8	5	3	8	9	3	4	11	3	5	12	12	5	4	4	3	5	6	8	12	5	2	2	4	3
mammary	ENSMUSG00000040264	Gbp2b	protein_coding	3	142300608	142324940	+	2823	1	16	21	39	OO-179	29	11	39	19	13	22	8	42	22	19	36	11	38	29	9	32	18	28	25	13	29	33	23	12	35	25	9	27	25	20	28	24	26	17	13	18
heart	ENSMUSG00000040522	Tlr8	protein_coding	X	166025692	166047282	-	3586	1	OO-12	4	4	4	6	2	5	7	2	9	3	4	5	5	3	4	4	5	9	4	4	5	4	3	5	5	8	5	12	3	5	2	7	4	2	4	3	1	4	4
liver	ENSMUSG00000040522	Tlr8	protein_coding	X	166025692	166047282	-	3586	1	3	5	OO-10	6	1	0	2	3	1	1	0	1	1	2	1	1	1	1	2	2	0	0	1	1	1	2	3	1	1	1	1	1	1	2	4	1	0	1	2	1
mammary	ENSMUSG00000040522	Tlr8	protein_coding	X	166025692	166047282	-	3586	1	3	5	5	14	OO-28	3	9	7	2	10	2	4	11	8	5	2	3	4	3	7	4	3	1	4	7	5	4	5	2	4	4	5	6	7	3	4	4	3	5	3
heart	ENSMUSG00000040564	Apoc1	protein_coding	7	19423406	19426585	-	744	1	41	6	4	4	18	3	6	11	5	25	29	3	6	22	1	40	1	6	15	37	3	17	7	7	11	9	19	4	OO-81	7	15	4	19	3	2	5	24	4	4	3
kidney	ENSMUSG00000040564	Apoc1	protein_coding	7	19423406	19426585	-	744	3	23	5	8	18	26	14	15	6	7	5	22	OO-141	14	5	13	16	4	48	10	6	OO-228	62	17	11	99	9	12	51	6	7	50	2	30	12	10	5	OO-124	15	5	14
heart	ENSMUSG00000040592	Cd79b	protein_coding	11	106202167	106205588	-	1431	2	OO-181	8	3	6	18	12	3	7	3	15	37	11	7	8	2	12	6	5	27	OO-67	12	48	8	4	11	8	23	18	34	17	15	4	28	7	3	10	7	13	8	16
kidney	ENSMUSG00000040592	Cd79b	protein_coding	11	106202167	106205588	-	1431	3	5	OO-57	OO-16	5	5	4	3	4	7	4	5	2	5	2	4	4	OO-18	2	4	4	4	9	6	2	4	4	5	4	2	3	4	3	4	5	13	3	5	2	3	2
kidney	ENSMUSG00000040627	Aicda	protein_coding	6	122530760	122541139	+	2653	1	0	OO-5	1	0	0	0	0	0	0	0	0	0	0	0	0	0	2	0	0	0	0	0	0	0	0	0	0	0	0	0	0	0	0	0	1	0	0	0	0	0
mammary	ENSMUSG00000040627	Aicda	protein_coding	6	122530760	122541139	+	2653	1	0	16	OO-19	0	0	0	2	0	2	1	0	1	0	0	3	2	12	0	1	0	0	4	4	0	8	1	1	0	3	1	0	5	0	0	8	0	3	1	0	1
kidney	ENSMUSG00000040694	Apobec2	protein_coding	17	48726259	48739646	-	1597	1	OO-7	0	0	0	1	1	0	0	0	1	2	0	1	0	0	0	0	0	2	0	0	2	0	1	1	1	3	3	0	0	1	2	1	1	1	0	0	0	3	1
mammary	ENSMUSG00000040694	Apobec2	protein_coding	17	48726259	48739646	-	1597	3	0	0	0	1	16	9	OO-110	2	0	OO-158	46	55	73	0	6	63	0	3	0	0	3	0	13	5	0	2	60	OO-149	0	2	4	0	4	23	17	36	8	9	1	1
heart	ENSMUSG00000040747	Cd53	protein_coding	3	106667237	106697465	-	1742	1	OO-170	21	23	41	39	17	24	35	17	52	38	21	24	36	22	33	18	31	56	73	23	46	30	16	29	36	53	30	84	40	24	18	47	19	19	23	28	25	23	24
kidney	ENSMUSG00000040747	Cd53	protein_coding	3	106667237	106697465	-	1742	1	9	OO-68	27	26	8	6	8	9	10	6	7	6	9	9	7	11	26	6	11	8	8	12	16	6	6	14	13	6	8	7	5	14	8	5	16	8	6	5	6	7
liver	ENSMUSG00000040747	Cd53	protein_coding	3	106667237	106697465	-	1742	1	14	17	OO-42	31	7	0	12	14	4	6	3	6	8	12	7	10	6	5	12	13	4	6	11	7	7	9	12	7	6	7	6	8	7	8	21	10	4	6	10	5
heart	ENSMUSG00000040751	Lat2	protein_coding	5	134628876	134643879	-	2621	1	OO-23	6	6	8	8	6	4	8	5	7	9	6	7	7	4	7	5	5	11	13	5	15	8	5	6	7	7	8	11	10	6	6	9	8	10	8	7	7	4	5
kidney	ENSMUSG00000040751	Lat2	protein_coding	5	134628876	134643879	-	2621	1	4	OO-23	11	9	6	4	5	5	3	7	5	6	5	6	4	5	11	4	5	4	6	4	8	6	8	6	3	6	6	7	4	5	7	3	11	5	6	6	3	4
liver	ENSMUSG00000040751	Lat2	protein_coding	5	134628876	134643879	-	2621	1	1	1	2	2	1	OO-5	1	0	0	1	2	1	1	1	1	1	1	0	0	1	1	1	2	1	1	1	0	1	1	2	1	1	2	1	2	2	1	1	1	2
kidney	ENSMUSG00000040824	Snrpd2	protein_coding	7	18883647	18887467	+	2618	1	51	45	50	53	43	47	48	OO-85	44	46	69	44	53	47	46	59	53	49	51	57	49	50	53	47	46	51	49	47	53	51	50	51	55	51	46	50	51	53	46	44
liver	ENSMUSG00000040824	Snrpd2	protein_coding	7	18883647	18887467	+	2618	1	34	30	32	28	30	OO-55	35	28	30	31	32	34	34	29	30	36	32	32	31	31	32	33	34	29	30	33	28	32	32	35	28	32	33	33	31	33	28	31	30	32
kidney	ENSMUSG00000040856	Dlk1	protein_coding	12	109418749	109426544	+	5657	1	0	0	0	0	0	0	0	0	0	0	0	0	0	0	0	0	0	OO-5	0	0	0	0	0	0	0	0	0	0	0	0	0	0	0	0	0	0	0	0	0	0
mammary	ENSMUSG00000040856	Dlk1	protein_coding	12	109418749	109426544	+	5657	1	0	0	0	0	OO-9	0	0	0	0	0	0	0	0	0	0	0	0	0	0	0	0	0	0	0	0	0	0	0	0	0	0	0	0	0	0	0	0	0	0	0
heart	ENSMUSG00000040899	Ccr6	protein_coding	17	8454875	8475973	+	2320	1	OO-8	0	0	0	1	0	0	1	0	1	1	0	0	0	0	1	0	0	1	4	1	4	0	0	0	0	1	2	3	1	1	0	2	0	0	1	0	1	0	1
kidney	ENSMUSG00000040899	Ccr6	protein_coding	17	8454875	8475973	+	2320	1	0	OO-7	1	0	0	1	0	0	0	0	0	0	0	0	0	0	4	0	0	0	0	1	0	0	0	0	1	2	0	0	0	0	0	1	1	0	1	0	1	0
heart	ENSMUSG00000040907	Atp1a3	protein_coding	7	24677592	24705320	-	5958	1	OO-8	1	1	1	2	1	1	1	1	2	2	2	1	2	0	1	0	1	4	3	1	2	2	1	1	1	3	1	4	2	1	1	2	1	1	1	1	1	1	1
mammary	ENSMUSG00000040907	Atp1a3	protein_coding	7	24677592	24705320	-	5958	1	3	2	1	2	13	2	26	2	9	25	16	13	8	15	13	2	1	12	6	9	6	12	2	52	4	10	27	18	10	1	OO-94	15	1	2	1	6	11	30	3	6
kidney	ENSMUSG00000041481	Serpina3g	protein_coding	12	104202504	104208198	+	2105	1	0	OO-6	4	1	0	1	0	1	0	0	0	0	0	0	1	0	2	0	0	0	0	1	2	0	0	1	1	1	0	0	0	1	0	0	2	0	1	0	0	0
liver	ENSMUSG00000041481	Serpina3g	protein_coding	12	104202504	104208198	+	2105	1	1	1	OO-19	5	0	0	1	1	0	0	0	0	1	1	0	1	0	0	0	0	0	0	3	0	0	2	1	0	0	0	0	2	1	1	4	0	0	0	0	1
heart	ENSMUSG00000041538	H2-Ob	protein_coding	17	34457877	34473388	+	5380	1	OO-70	1	1	2	6	1	0	2	1	6	8	2	4	2	1	2	2	1	10	12	3	14	2	1	4	4	9	4	10	4	3	1	6	2	1	3	2	3	2	4
kidney	ENSMUSG00000041538	H2-Ob	protein_coding	17	34457877	34473388	+	5380	3	3	OO-19	OO-9	2	2	1	1	1	2	2	1	1	3	1	1	1	OO-14	0	2	1	1	3	4	2	3	2	3	1	2	1	1	2	2	1	5	1	2	1	1	1
heart	ENSMUSG00000041642	Kif21b	protein_coding	1	136059127	136105736	+	12184	1	OO-34	2	1	3	17	4	2	4	2	7	6	4	3	4	1	5	1	4	11	11	4	8	3	2	3	6	8	6	11	6	3	1	5	2	2	4	3	3	3	3
kidney	ENSMUSG00000041642	Kif21b	protein_coding	1	136059127	136105736	+	12184	1	1	OO-9	3	4	2	1	1	1	3	1	1	2	1	1	1	2	4	1	2	2	1	2	3	2	2	2	2	2	3	2	1	2	1	2	3	2	1	1	1	1
brain	ENSMUSG00000042029	Ncapg2	protein_coding	12	116369022	116425231	+	9939	1	4	4	4	5	5	5	OO-9	5	5	5	5	6	4	5	5	4	5	5	5	5	5	5	6	5	5	4	4	5	4	5	5	5	4	5	5	5	5	5	5	5
heart	ENSMUSG00000042029	Ncapg2	protein_coding	12	116369022	116425231	+	9939	1	5	3	3	2	OO-7	3	5	2	4	4	3	3	3	3	3	3	3	3	3	3	3	3	3	3	3	2	3	3	3	3	2	2	3	3	3	2	2	2	2	3
kidney	ENSMUSG00000042035	Igsf3	protein_coding	3	101284399	101370375	+	8479	1	4	3	4	4	4	7	4	2	7	4	5	3	3	4	6	4	4	4	4	5	3	5	4	3	4	4	4	4	4	5	3	4	4	OO-9	3	4	3	5	6	6
mammary	ENSMUSG00000042035	Igsf3	protein_coding	3	101284399	101370375	+	8479	1	4	4	2	2	OO-13	4	5	5	3	4	2	1	7	4	2	4	3	2	4	2	2	3	2	5	7	3	3	5	3	3	3	5	2	3	1	2	3	2	4	4
heart	ENSMUSG00000042306	S100a14	protein_coding	3	90434163	90436144	+	1727	1	OO-7	0	0	0	2	0	0	1	0	1	0	0	0	0	0	0	0	0	0	0	0	0	0	0	0	0	0	0	0	0	0	0	0	0	0	0	0	1	0	0
mammary	ENSMUSG00000042306	S100a14	protein_coding	3	90434163	90436144	+	1727	1	4	14	2	3	3	23	35	6	7	6	4	3	11	39	2	5	3	5	3	2	5	12	4	7	13	2	9	14	7	8	3	29	7	6	2	4	2	1	OO-54	7
heart	ENSMUSG00000042333	Tnfrsf14	protein_coding	4	155006390	155013009	-	1438	1	OO-56	13	12	13	22	15	11	19	11	22	21	12	14	14	8	22	9	15	25	24	13	15	16	10	13	19	23	17	25	22	14	10	24	13	14	15	15	12	13	9
kidney	ENSMUSG00000042333	Tnfrsf14	protein_coding	4	155006390	155013009	-	1438	1	8	OO-36	20	29	15	5	12	7	9	11	6	9	12	11	10	9	23	12	8	6	11	8	17	14	13	16	14	9	13	11	10	13	12	10	16	12	12	10	6	8
heart	ENSMUSG00000042351	Grap2	protein_coding	15	80456795	80532966	+	6243	1	OO-42	4	3	4	22	4	3	10	2	11	9	4	4	7	2	9	1	6	19	18	4	7	4	2	5	8	12	5	15	8	8	2	9	2	4	5	5	4	4	7
kidney	ENSMUSG00000042351	Grap2	protein_coding	15	80456795	80532966	+	6243	1	1	OO-7	3	5	2	1	1	1	1	1	1	1	1	1	0	1	4	1	1	1	1	1	2	1	2	2	1	1	1	1	0	1	1	1	2	1	1	1	1	1
kidney	ENSMUSG00000042385	Gzmk	protein_coding	13	113308142	113362442	-	1389	1	0	4	OO-6	5	0	0	0	0	0	0	1	1	0	0	0	1	1	0	1	0	0	0	2	0	0	1	1	0	0	0	0	0	1	0	0	0	0	0	0	0
mammary	ENSMUSG00000042385	Gzmk	protein_coding	13	113308142	113362442	-	1389	1	1	5	8	OO-15	0	3	0	1	0	0	1	0	0	0	1	0	2	1	2	0	0	1	3	1	2	1	1	0	2	7	0	4	1	2	1	1	2	0	1	3
heart	ENSMUSG00000042474	Fcmr	protein_coding	1	130793406	130808528	+	1736	1	OO-56	2	1	0	5	3	1	0	1	5	8	3	2	2	0	4	0	2	8	9	4	10	2	0	4	2	5	8	9	2	2	0	5	1	1	2	2	2	3	5
kidney	ENSMUSG00000042474	Fcmr	protein_coding	1	130793406	130808528	+	1736	1	1	OO-7	2	1	0	1	1	1	2	0	3	2	0	1	1	1	5	0	2	1	1	2	3	1	1	1	2	1	0	1	2	0	1	1	1	0	1	0	1	1
heart	ENSMUSG00000042784	Muc1	protein_coding	3	89136364	89140688	+	2346	1	OO-39	1	1	1	1	0	1	2	1	1	1	1	1	1	0	1	0	2	1	2	1	3	0	3	2	1	1	1	2	1	1	1	0	1	1	1	0	1	1	1
liver	ENSMUSG00000042784	Muc1	protein_coding	3	89136364	89140688	+	2346	1	1	1	1	1	1	1	1	1	1	1	1	1	1	1	0	1	4	0	1	1	0	0	0	0	0	0	1	1	0	1	0	1	1	1	1	1	0	1	1	1
kidney	ENSMUSG00000042834	Nrep	protein_coding	18	33570072	33597082	-	3908	1	25	18	16	21	16	18	25	23	15	15	28	13	35	16	10	33	26	OO-82	17	19	16	19	24	12	35	13	20	17	26	17	15	17	23	36	21	23	10	15	14	13
mammary	ENSMUSG00000042834	Nrep	protein_coding	18	33570072	33597082	-	3908	1	43	56	39	52	OO-177	29	57	47	57	50	79	46	52	52	36	38	42	62	41	54	47	50	34	18	44	58	45	62	54	26	21	47	59	30	22	38	36	17	33	29
heart	ENSMUSG00000043008	Klhl6	protein_coding	16	19765246	19801787	-	2609	1	OO-67	18	14	13	35	22	21	19	21	31	29	18	19	17	11	23	18	18	36	25	21	32	20	16	22	19	27	25	41	21	23	15	22	19	16	22	18	18	25	16
kidney	ENSMUSG00000043008	Klhl6	protein_coding	16	19765246	19801787	-	2609	1	14	OO-30	17	14	17	10	12	8	11	13	8	10	15	9	14	13	19	14	12	9	13	11	15	11	13	13	10	13	16	10	12	12	10	12	11	15	8	12	13	12
heart	ENSMUSG00000043263	Ifi209	protein_coding	1	173458483	173475494	+	3547	1	OO-24	2	3	5	6	1	3	4	1	6	3	1	1	2	2	4	2	3	7	9	2	5	3	1	3	4	4	3	6	4	3	2	4	1	2	2	3	1	1	2
kidney	ENSMUSG00000043263	Ifi209	protein_coding	1	173458483	173475494	+	3547	1	1	OO-6	3	4	1	0	1	1	1	1	0	0	1	1	0	1	4	0	1	1	1	1	2	1	1	2	1	1	1	0	0	1	1	1	3	1	0	0	0	0
liver	ENSMUSG00000043263	Ifi209	protein_coding	1	173458483	173475494	+	3547	1	1	1	OO-6	3	1	0	1	1	0	1	0	0	1	1	0	1	1	0	1	1	0	0	1	1	1	1	1	1	0	1	1	1	1	1	2	1	0	0	1	0
kidney	ENSMUSG00000043832	Clec4a3	protein_coding	6	122929474	122946833	+	1327	3	5	OO-25	OO-26	OO-22	5	2	7	5	3	3	2	3	7	5	5	4	13	4	3	3	3	3	5	3	3	7	6	3	3	5	2	10	4	4	8	5	3	3	2	2
mammary	ENSMUSG00000043832	Clec4a3	protein_coding	6	122929474	122946833	+	1327	1	26	69	70	OO-181	111	23	65	36	19	39	16	38	101	73	63	24	52	28	26	42	25	27	20	17	36	69	26	30	24	38	22	32	43	30	31	48	34	26	31	28
heart	ENSMUSG00000043931	Gimap7	protein_coding	6	48695555	48700673	+	2325	1	OO-14	2	2	8	3	1	0	2	0	3	2	1	1	1	1	3	1	1	5	7	2	8	2	1	2	4	4	1	6	2	2	1	4	1	2	2	3	1	1	1
kidney	ENSMUSG00000043931	Gimap7	protein_coding	6	48695555	48700673	+	2325	2	0	OO-17	6	OO-7	1	0	1	1	1	1	0	0	1	1	1	2	4	0	1	1	1	2	3	1	2	3	2	0	2	1	0	1	1	1	3	1	2	0	1	1
heart	ENSMUSG00000044071	Tafa2	protein_coding	10	123099901	123576959	+	4690	3	0	0	0	0	0	0	0	5	0	0	0	0	0	0	OO-5	0	0	4	0	0	0	0	0	2	0	0	0	1	0	0	1	0	0	0	OO-6	0	0	0	0	0
liver	ENSMUSG00000044071	Tafa2	protein_coding	10	123099901	123576959	+	4690	6	4	0	0	0	0	0	0	0	OO-8	0	0	0	0	0	OO-8	0	0	0	OO-9	0	0	OO-15	0	0	0	0	OO-7	OO-7	0	0	0	0	0	0	0	0	0	0	0	0
heart	ENSMUSG00000044199	S1pr4	protein_coding	10	81333581	81335966	-	2386	1	OO-23	1	2	3	6	2	3	3	1	7	3	3	3	3	1	4	1	2	9	10	4	6	3	2	3	6	6	5	8	6	3	1	4	2	2	2	3	3	2	4
kidney	ENSMUSG00000044199	S1pr4	protein_coding	10	81333581	81335966	-	2386	1	2	OO-6	3	4	1	1	2	2	2	2	1	1	2	1	1	2	3	1	1	2	1	1	3	1	1	2	2	2	2	1	2	1	2	1	2	2	2	1	1	2
liver	ENSMUSG00000044337	Ackr3	protein_coding	1	90131702	90144473	+	3348	1	1	2	1	1	1	0	1	1	1	2	2	OO-15	1	1	1	2	1	2	1	1	1	1	1	1	1	3	1	1	1	1	1	1	1	1	1	2	2	3	1	1
mammary	ENSMUSG00000044337	Ackr3	protein_coding	1	90131702	90144473	+	3348	1	17	39	34	78	OO-256	32	65	60	30	42	38	51	136	51	51	30	31	48	41	99	52	30	20	28	39	45	34	37	17	48	53	40	84	69	55	63	32	31	32	23
heart	ENSMUSG00000044533	Rps2	protein_coding	17	24937090	24940899	+	1830	5	339	320	263	346	299	326	322	361	333	321	328	325	308	337	342	OO-600	333	OO-614	294	341	322	335	359	337	315	346	299	344	346	OO-688	291	294	360	331	343	OO-653	349	OO-670	337	332
liver	ENSMUSG00000044533	Rps2	protein_coding	17	24937090	24940899	+	1830	5	280	280	230	266	230	232	287	274	286	258	309	259	259	275	301	OO-471	282	OO-520	283	273	276	278	317	253	278	259	266	262	301	OO-490	258	259	281	242	264	OO-478	269	OO-476	253	244
liver	ENSMUSG00000044748	Defb1	protein_coding	8	22266615	22285201	+	872	1	0	1	5	1	1	0	5	5	5	2	2	2	7	1	6	1	1	0	2	1	3	0	0	1	8	OO-34	1	1	1	4	3	1	1	5	0	3	1	7	0	3
mammary	ENSMUSG00000044748	Defb1	protein_coding	8	22266615	22285201	+	872	2	1	12	1	0	2	20	17	OO-180	0	2	0	0	12	17	0	0	0	2	0	1	1	2	1	8	5	1	1	1	5	0	0	1	2	13	1	0	0	0	OO-62	9
kidney	ENSMUSG00000044786	Zfp36	protein_coding	7	28076209	28079678	-	3470	1	27	56	35	38	119	42	26	37	OO-147	32	45	59	47	44	46	32	31	37	32	38	32	27	47	50	38	29	28	31	28	28	24	34	24	28	48	48	57	39	28	29
liver	ENSMUSG00000044786	Zfp36	protein_coding	7	28076209	28079678	-	3470	2	41	80	64	72	OO-215	40	54	71	OO-388	42	112	45	70	85	124	47	58	90	68	37	52	57	61	87	39	96	55	61	43	53	53	42	41	47	67	68	95	41	34	49
heart	ENSMUSG00000044811	Cd300c2	protein_coding	11	114887547	114892706	-	1275	1	23	5	4	13	14	5	17	9	5	10	11	7	7	7	5	10	4	8	13	11	5	8	8	6	8	7	10	8	OO-36	7	7	5	8	10	6	6	9	3	11	7
mammary	ENSMUSG00000044811	Cd300c2	protein_coding	11	114887547	114892706	-	1275	1	14	18	16	38	OO-67	16	36	21	10	13	16	18	33	16	16	17	17	8	20	14	12	9	14	13	16	20	17	11	39	12	8	16	17	31	19	13	21	9	21	14
heart	ENSMUSG00000045165	AI467606	protein_coding	7	126690531	126692165	+	1932	1	OO-73	10	5	12	27	9	9	16	5	22	21	10	8	15	7	15	6	11	25	30	9	24	11	7	11	13	23	12	34	19	10	7	20	7	8	10	10	11	10	9
kidney	ENSMUSG00000045165	AI467606	protein_coding	7	126690531	126692165	+	1932	1	8	OO-22	11	11	6	3	8	4	5	7	6	5	6	7	3	9	11	8	7	6	7	6	11	6	6	6	8	7	5	7	6	7	7	4	6	6	7	6	5	5
brain	ENSMUSG00000045394	Epcam	protein_coding	17	87943407	87958557	+	2195	1	2	1	2	1	1	0	OO-10	1	2	1	1	4	1	1	2	0	0	1	1	1	2	2	1	1	2	1	2	3	1	1	1	1	1	2	2	1	3	4	2	2
heart	ENSMUSG00000045394	Epcam	protein_coding	17	87943407	87958557	+	2195	1	OO-20	2	0	0	4	0	0	0	0	3	0	1	0	3	0	0	0	0	0	1	1	1	0	1	1	0	0	0	4	0	0	0	0	0	0	0	1	0	0	2
heart	ENSMUSG00000045730	Adrb2	protein_coding	18	62310887	62313030	-	2144	1	OO-40	7	9	7	14	9	8	11	7	13	14	9	13	12	8	9	9	9	17	15	9	15	12	7	8	10	15	13	21	11	11	8	13	8	6	8	8	8	9	9
liver	ENSMUSG00000045730	Adrb2	protein_coding	18	62310887	62313030	-	2144	1	5	5	5	5	3	4	5	5	3	3	4	5	3	6	6	2	2	7	3	4	4	3	4	6	3	OO-15	3	3	3	2	5	3	1	3	3	3	8	4	3	3
liver	ENSMUSG00000045790	Ccdc149	protein_coding	5	52531993	52628863	-	3328	1	1	0	1	1	3	1	6	2	2	1	2	1	4	5	1	1	1	2	1	1	2	1	2	1	2	1	2	2	4	1	1	2	2	2	1	1	1	1	2	1
mammary	ENSMUSG00000045790	Ccdc149	protein_coding	5	52531993	52628863	-	3328	1	6	8	8	13	OO-22	7	8	11	9	7	6	5	17	7	6	7	6	6	9	10	8	7	4	7	10	10	8	7	8	9	5	9	11	8	5	5	7	4	7	7
heart	ENSMUSG00000045826	Ptprcap	protein_coding	19	4203603	4206750	+	1611	2	OO-34	2	3	8	OO-28	3	2	3	1	8	6	3	2	3	1	6	2	4	14	15	3	11	5	1	3	6	10	5	13	7	3	1	6	3	3	3	4	4	2	4
kidney	ENSMUSG00000045826	Ptprcap	protein_coding	19	4203603	4206750	+	1611	3	1	OO-20	OO-11	OO-9	2	1	1	3	2	2	3	1	1	2	1	2	8	1	2	3	2	3	5	1	2	3	2	1	2	1	1	2	2	1	5	2	2	2	1	1
liver	ENSMUSG00000045826	Ptprcap	protein_coding	19	4203603	4206750	+	1611	1	1	1	OO-6	3	0	3	1	1	0	0	1	1	1	1	1	2	1	0	1	1	0	1	2	0	1	3	1	2	1	1	1	0	1	1	1	1	0	1	0	0
kidney	ENSMUSG00000046031	Calhm6	protein_coding	10	34002063	34003980	-	1094	1	1	3	3	OO-7	0	0	1	1	1	1	0	0	0	0	1	1	2	1	1	0	0	0	1	0	0	1	1	1	0	0	1	1	0	0	1	1	0	1	2	0
liver	ENSMUSG00000046031	Calhm6	protein_coding	10	34002063	34003980	-	1094	1	3	1	OO-11	9	2	2	1	2	1	2	2	1	2	1	2	3	1	1	3	2	1	2	3	1	1	1	4	1	2	1	2	3	2	2	4	2	2	1	4	1
heart	ENSMUSG00000046245	Pilra	protein_coding	5	137820214	137834530	-	3090	1	OO-9	0	1	2	2	1	1	2	2	3	2	1	1	1	0	2	1	1	5	2	1	2	2	1	2	2	4	4	4	2	2	2	2	1	1	2	2	0	1	1
mammary	ENSMUSG00000046245	Pilra	protein_coding	5	137820214	137834530	-	3090	1	3	1	2	2	OO-7	1	2	1	1	1	1	1	2	1	2	1	3	1	2	1	1	3	1	1	3	2	2	1	1	1	2	2	2	1	2	1	1	2	1	1
heart	ENSMUSG00000046323	Dppa3	protein_coding	6	122603369	122607231	+	892	2	1	0	0	0	0	0	4	0	0	OO-5	0	0	0	0	0	5	0	3	0	0	0	0	0	3	2	2	0	0	OO-5	0	0	0	0	0	0	0	0	0	0	0
kidney	ENSMUSG00000046323	Dppa3	protein_coding	6	122603369	122607231	+	892	5	0	0	0	0	0	0	5	0	0	OO-5	0	0	1	0	0	OO-5	0	OO-13	0	0	1	0	0	4	OO-5	OO-7	0	0	3	0	0	0	0	0	0	0	0	0	0	0
liver	ENSMUSG00000046323	Dppa3	protein_coding	6	122603369	122607231	+	892	10	1	0	0	0	0	0	OO-10	0	0	OO-11	0	0	1	0	0	OO-12	0	OO-9	0	0	0	0	0	OO-8	OO-10	OO-15	0	0	OO-10	0	0	0	0	0	0	0	0	0	0	0
mammary	ENSMUSG00000046323	Dppa3	protein_coding	6	122603369	122607231	+	892	10	1	0	1	2	0	0	OO-14	1	0	OO-10	0	0	1	1	1	OO-13	1	OO-14	0	0	0	1	0	OO-8	OO-10	OO-30	0	1	OO-12	1	0	0	2	0	0	1	0	0	1	0
kidney	ENSMUSG00000046330	Rpl37a	protein_coding	1	72750449	72752755	+	1410	2	308	288	332	296	277	264	306	OO-536	304	292	OO-456	312	302	271	305	344	280	312	309	329	301	345	343	282	307	324	288	277	299	290	312	282	309	308	350	301	327	313	287	304
liver	ENSMUSG00000046330	Rpl37a	protein_coding	1	72750449	72752755	+	1410	1	258	224	221	211	262	OO-486	255	238	253	219	266	202	239	260	244	226	240	254	238	219	204	236	249	215	241	208	231	224	285	237	230	225	232	206	238	212	199	216	241	235
heart	ENSMUSG00000046805	Mpeg1	protein_coding	19	12438143	12442647	+	4334	1	OO-91	27	25	58	41	12	28	26	8	29	20	15	17	23	11	31	18	19	52	37	19	31	41	20	19	36	37	19	73	17	20	24	35	16	23	16	24	21	25	23
kidney	ENSMUSG00000046805	Mpeg1	protein_coding	19	12438143	12442647	+	4334	2	11	OO-56	OO-45	42	16	6	12	7	8	12	6	10	12	10	11	15	20	10	11	9	8	12	21	11	15	19	18	9	14	8	7	27	10	13	16	8	9	8	12	11
heart	ENSMUSG00000046879	Irgm1	protein_coding	11	48752795	48762510	-	5810	1	18	19	33	OO-98	15	7	17	23	15	13	11	14	16	15	12	14	12	14	12	19	15	24	40	14	18	25	12	17	18	18	6	14	22	8	12	15	14	11	13	7
kidney	ENSMUSG00000046879	Irgm1	protein_coding	11	48752795	48762510	-	5810	1	10	37	50	OO-78	17	7	24	17	19	9	6	21	19	21	15	16	19	23	8	18	18	26	35	20	20	25	12	22	19	18	7	30	26	7	18	24	13	17	12	6
liver	ENSMUSG00000046879	Irgm1	protein_coding	11	48752795	48762510	-	5810	2	54	48	OO-132	OO-96	22	13	34	29	33	38	36	44	35	43	21	38	43	43	38	36	25	74	70	25	29	39	39	33	39	32	35	39	43	31	52	48	22	29	41	36
heart	ENSMUSG00000047222	Rnase2a	protein_coding	14	51492719	51493569	-	690	2	2	0	0	2	2	0	0	0	1	OO-9	1	0	0	0	1	1	0	1	0	2	0	OO-15	1	0	0	0	1	1	0	0	1	6	2	0	3	1	1	0	1	0
liver	ENSMUSG00000047222	Rnase2a	protein_coding	14	51492719	51493569	-	690	1	1	0	2	2	2	0	0	0	0	1	0	0	0	0	0	0	0	0	2	0	0	4	0	1	2	0	1	1	0	1	0	2	0	1	1	0	0	0	OO-9	0
heart	ENSMUSG00000047517	Dmbt1	protein_coding	7	130633776	130723357	+	7718	1	OO-16	0	0	0	0	0	0	0	0	1	0	0	0	0	0	0	0	0	0	0	0	0	0	1	0	0	0	0	0	0	0	0	0	0	0	0	0	0	0	0
liver	ENSMUSG00000047517	Dmbt1	protein_coding	7	130633776	130723357	+	7718	2	0	0	0	0	0	0	0	0	0	0	0	0	0	0	0	0	OO-43	0	0	0	0	0	0	0	0	0	0	0	0	0	0	0	0	4	0	0	0	0	0	1
heart	ENSMUSG00000047810	Ccdc88b	protein_coding	19	6821991	6835579	-	5032	1	OO-22	2	3	6	13	3	3	4	2	6	5	3	3	4	2	5	2	4	10	8	4	8	4	2	3	5	7	5	9	6	3	3	6	3	2	6	4	4	4	4
kidney	ENSMUSG00000047810	Ccdc88b	protein_coding	19	6821991	6835579	-	5032	1	2	OO-11	6	5	2	2	2	1	2	2	1	2	1	1	2	2	5	1	2	2	2	2	4	2	3	4	3	2	2	2	1	2	2	2	3	2	2	2	1	2
liver	ENSMUSG00000047810	Ccdc88b	protein_coding	19	6821991	6835579	-	5032	1	2	2	OO-6	5	1	3	1	2	0	1	1	1	1	1	1	2	1	1	2	1	1	1	2	1	1	2	2	1	1	1	2	2	1	1	3	2	1	1	1	1
heart	ENSMUSG00000047880	Cxcr5	protein_coding	9	44423084	44473174	-	3332	2	OO-27	1	0	1	2	2	1	1	0	3	5	2	1	1	0	3	1	1	4	OO-10	2	5	1	0	2	1	2	3	4	4	1	1	4	2	1	1	1	2	1	2
kidney	ENSMUSG00000047880	Cxcr5	protein_coding	9	44423084	44473174	-	3332	1	0	OO-5	2	0	0	0	0	0	0	0	0	0	0	0	0	0	3	0	0	0	0	1	1	0	1	0	0	0	0	0	0	1	0	0	1	0	0	0	0	0
liver	ENSMUSG00000048120	Entpd1	protein_coding	19	40600810	40728199	+	5580	1	4	6	OO-12	7	2	2	4	6	1	2	1	2	3	5	3	3	2	2	4	3	2	2	3	2	3	5	5	2	1	2	2	2	2	3	5	3	2	2	3	2
mammary	ENSMUSG00000048120	Entpd1	protein_coding	19	40600810	40728199	+	5580	1	20	28	18	19	OO-47	15	29	22	15	16	10	11	29	17	19	20	19	11	17	15	15	19	13	21	37	19	14	17	15	14	11	18	18	18	11	15	21	11	15	18
heart	ENSMUSG00000048163	Selplg	protein_coding	5	113956597	113970705	-	4272	1	OO-46	6	6	14	20	5	5	13	4	12	12	7	5	9	3	8	4	7	19	17	7	14	9	3	6	10	20	9	26	11	5	4	14	5	5	5	9	6	5	7
kidney	ENSMUSG00000048163	Selplg	protein_coding	5	113956597	113970705	-	4272	3	2	OO-9	OO-7	OO-8	2	1	1	2	2	2	2	2	2	2	2	3	5	1	2	2	2	3	4	2	2	3	2	2	3	1	1	2	2	2	4	1	2	1	1	2
liver	ENSMUSG00000048163	Selplg	protein_coding	5	113956597	113970705	-	4272	2	2	2	OO-7	OO-7	1	1	1	2	1	1	1	1	1	2	1	2	1	1	2	2	1	1	3	1	1	1	2	1	1	1	1	1	2	2	3	1	1	1	1	1
kidney	ENSMUSG00000048521	Cxcr6	protein_coding	9	123635540	123640821	+	1931	1	1	6	4	OO-10	3	1	2	2	1	2	1	1	2	1	1	3	2	1	1	2	2	1	5	1	3	5	2	1	4	1	1	2	2	1	2	1	2	1	1	1
liver	ENSMUSG00000048521	Cxcr6	protein_coding	9	123635540	123640821	+	1931	1	0	1	3	OO-5	0	0	1	1	0	0	0	0	0	0	1	2	0	0	1	1	0	0	1	0	1	1	0	0	1	0	0	1	1	0	2	1	0	1	0	0
brain	ENSMUSG00000048852	Gm12185	protein_coding	11	48795483	48883053	-	5587	1	1	2	OO-9	6	1	0	2	2	2	1	0	1	1	1	2	1	1	2	0	2	2	2	3	2	2	2	1	2	1	2	0	2	2	0	1	3	2	2	1	0
heart	ENSMUSG00000048852	Gm12185	protein_coding	11	48795483	48883053	-	5587	2	10	15	OO-41	OO-70	8	0	5	10	4	4	0	5	7	4	3	4	3	6	0	11	5	11	35	3	9	23	5	7	13	5	0	6	11	0	6	4	8	3	3	0
kidney	ENSMUSG00000048852	Gm12185	protein_coding	11	48795483	48883053	-	5587	3	2	OO-28	OO-33	OO-36	5	0	4	5	5	1	0	3	5	4	7	4	6	3	1	5	3	4	13	3	6	10	3	2	3	4	0	8	5	0	4	3	3	2	2	0
liver	ENSMUSG00000048852	Gm12185	protein_coding	11	48795483	48883053	-	5587	2	1	3	OO-100	OO-45	1	0	2	3	1	0	0	1	2	1	1	1	1	1	0	2	1	2	8	1	1	4	1	1	1	1	0	2	3	0	2	1	1	1	1	0
heart	ENSMUSG00000048865	Arhgap30	protein_coding	1	171216522	171237808	+	8591	1	OO-40	6	7	9	19	5	6	10	3	10	8	6	6	9	5	9	5	8	13	18	6	12	8	4	7	10	15	8	18	11	6	5	12	5	5	5	6	5	5	6
kidney	ENSMUSG00000048865	Arhgap30	protein_coding	1	171216522	171237808	+	8591	1	3	OO-25	10	9	4	2	3	2	2	2	1	2	2	3	2	3	9	2	3	2	2	3	6	3	4	4	4	2	3	2	1	4	3	2	5	2	2	1	1	2
liver	ENSMUSG00000048865	Arhgap30	protein_coding	1	171216522	171237808	+	8591	1	3	3	OO-10	7	2	1	3	3	1	2	0	1	2	3	2	3	2	1	2	2	1	2	2	2	2	3	3	2	1	2	2	3	2	2	5	2	1	2	2	1
kidney	ENSMUSG00000049037	Clec4a1	protein_coding	6	122898807	122911578	+	1558	2	2	OO-16	OO-15	11	1	0	3	1	1	1	1	2	4	2	3	3	8	2	1	2	1	3	1	1	2	4	4	1	1	2	1	6	1	2	3	4	2	2	2	1
liver	ENSMUSG00000049037	Clec4a1	protein_coding	6	122898807	122911578	+	1558	1	3	5	OO-18	7	1	0	3	3	1	2	0	2	3	3	1	2	2	1	3	1	0	1	3	2	1	4	3	1	0	2	1	2	1	2	5	4	3	3	1	1
heart	ENSMUSG00000049103	Ccr2	protein_coding	9	123901987	123913594	+	6760	2	OO-20	3	5	OO-22	5	2	4	4	3	4	5	2	3	2	2	7	2	3	14	5	4	9	5	1	3	3	8	3	14	3	4	2	4	2	3	4	3	1	4	5
kidney	ENSMUSG00000049103	Ccr2	protein_coding	9	123901987	123913594	+	6760	1	2	4	5	OO-12	3	1	3	1	2	2	2	4	2	3	2	3	3	1	3	1	3	2	6	1	3	4	4	2	4	1	1	2	2	2	2	2	1	1	3	2
mammary	ENSMUSG00000049103	Ccr2	protein_coding	9	123901987	123913594	+	6760	1	30	16	22	OO-114	58	19	29	11	17	16	13	8	26	9	18	18	18	11	26	10	11	23	20	10	30	27	23	14	20	16	9	14	15	23	18	15	17	7	17	19
kidney	ENSMUSG00000049130	C5ar1	protein_coding	7	15980668	15993465	-	2570	1	2	3	5	3	1	1	2	2	1	2	1	1	1	2	1	2	2	2	2	1	1	2	2	1	2	1	2	1	1	1	1	OO-6	2	1	2	1	1	2	2	1
mammary	ENSMUSG00000049130	C5ar1	protein_coding	7	15980668	15993465	-	2570	1	5	13	12	33	OO-73	6	23	25	8	15	6	21	47	26	15	7	10	10	9	19	12	5	4	11	20	13	6	11	6	10	12	12	26	13	6	10	10	9	13	6
brain	ENSMUSG00000049382	Krt8	protein_coding	15	101905133	101912917	-	1958	2	2	1	2	2	2	1	OO-12	1	2	2	4	OO-7	4	1	2	1	2	2	2	2	2	2	2	2	2	2	1	3	3	1	1	2	2	2	2	2	2	4	2	1
heart	ENSMUSG00000049382	Krt8	protein_coding	15	101905133	101912917	-	1958	2	OO-52	2	3	2	OO-35	2	8	12	6	6	13	4	1	7	1	15	1	4	7	6	2	16	3	4	4	3	14	6	8	3	8	9	9	1	0	7	3	3	2	1
heart	ENSMUSG00000049625	Tifab	protein_coding	13	56321517	56326614	-	3497	1	OO-16	3	5	8	7	2	5	9	5	6	6	3	4	4	2	5	4	4	13	5	5	6	6	4	4	5	11	5	12	5	5	5	7	4	4	5	4	3	5	4
liver	ENSMUSG00000049625	Tifab	protein_coding	13	56321517	56326614	-	3497	1	6	5	OO-17	12	3	2	5	6	1	4	1	3	4	4	2	4	3	2	6	3	2	3	4	4	3	5	7	4	3	2	3	4	3	3	8	4	2	2	3	1
heart	ENSMUSG00000049866	Arl4c	protein_coding	1	88600847	88629598	-	5492	1	OO-37	12	11	11	14	12	16	10	11	16	12	10	14	12	12	15	13	9	19	18	12	15	13	10	12	15	17	13	24	13	10	9	16	11	12	14	11	10	13	12
liver	ENSMUSG00000049866	Arl4c	protein_coding	1	88600847	88629598	-	5492	1	3	2	OO-6	5	2	2	2	3	1	2	1	2	2	2	1	2	2	1	2	3	1	1	2	1	2	2	3	2	2	2	2	1	2	2	3	2	1	1	2	1
kidney	ENSMUSG00000049897	Stkld1	protein_coding	2	26824059	26843508	+	2191	5	1	1	2	4	1	OO-9	2	1	OO-15	2	1	1	1	1	OO-10	1	3	2	4	1	0	1	1	1	1	1	5	2	1	OO-9	2	OO-11	2	2	1	1	2	1	1	1
liver	ENSMUSG00000049897	Stkld1	protein_coding	2	26824059	26843508	+	2191	6	0	0	0	1	0	OO-6	0	0	OO-10	1	0	1	0	1	OO-10	1	1	0	3	1	1	0	0	0	0	0	OO-9	1	1	OO-9	0	OO-9	1	3	0	0	1	0	0	0
mammary	ENSMUSG00000049897	Stkld1	protein_coding	2	26824059	26843508	+	2191	7	3	2	2	2	1	OO-26	1	2	OO-32	1	3	2	1	1	OO-15	2	2	1	OO-18	2	2	2	2	1	1	3	OO-23	1	1	OO-38	1	OO-14	2	14	4	5	1	2	3	3
kidney	ENSMUSG00000049988	Lrrc25	protein_coding	8	71068805	71074133	+	2039	1	1	4	5	OO-6	1	1	2	2	1	1	1	1	2	1	1	1	2	1	1	1	1	1	2	0	2	1	2	1	1	1	1	3	1	2	1	1	1	0	1	1
mammary	ENSMUSG00000049988	Lrrc25	protein_coding	8	71068805	71074133	+	2039	1	10	9	13	24	OO-40	7	15	21	6	12	5	13	33	16	11	10	13	6	10	16	8	8	8	8	16	11	11	9	9	11	9	10	19	14	8	10	8	6	9	8
heart	ENSMUSG00000050075	Gpr171	protein_coding	3	59003869	59009242	-	2225	2	OO-12	1	1	3	3	1	1	2	0	3	2	1	1	1	0	1	1	1	4	OO-8	1	3	1	0	2	2	2	1	3	2	1	0	1	0	1	0	2	1	1	1
kidney	ENSMUSG00000050075	Gpr171	protein_coding	3	59003869	59009242	-	2225	1	0	OO-7	3	2	1	1	1	1	0	0	0	0	1	1	0	1	4	0	1	1	0	1	2	0	0	1	1	0	0	0	0	1	0	0	1	0	1	0	0	1
heart	ENSMUSG00000050106	Tmc8	protein_coding	11	117672902	117683854	+	3056	1	OO-28	9	11	8	23	10	9	9	7	10	9	7	9	9	5	12	9	9	12	15	9	13	9	8	7	10	15	11	11	10	8	7	11	12	11	8	10	11	10	10
kidney	ENSMUSG00000050106	Tmc8	protein_coding	11	117672902	117683854	+	3056	1	4	OO-12	6	7	5	2	4	1	3	3	2	3	4	3	3	4	7	4	3	4	4	4	5	5	4	6	4	5	3	4	3	4	5	3	5	4	5	4	3	2
kidney	ENSMUSG00000050232	Cxcr3	protein_coding	X	100775141	100777875	-	1731	2	1	OO-11	5	OO-9	2	1	1	2	0	1	1	1	1	1	1	2	5	1	1	2	1	3	4	0	2	5	2	1	2	0	0	1	2	1	2	1	1	0	1	0
liver	ENSMUSG00000050232	Cxcr3	protein_coding	X	100775141	100777875	-	1731	1	0	1	3	OO-6	0	0	0	1	0	0	0	0	1	0	0	2	0	0	1	0	0	0	2	0	0	1	0	0	1	0	0	0	1	1	1	1	0	0	0	0
heart	ENSMUSG00000050350	Gpr18	protein_coding	14	122148665	122153193	-	1498	1	OO-16	1	0	1	2	1	0	1	0	3	3	2	1	2	0	1	1	2	3	6	2	4	0	1	1	1	3	2	4	1	1	0	1	1	1	0	1	2	1	2
kidney	ENSMUSG00000050350	Gpr18	protein_coding	14	122148665	122153193	-	1498	1	0	OO-8	2	3	1	1	1	0	1	0	0	0	0	0	1	1	3	0	1	0	0	1	1	0	1	1	0	0	0	0	0	1	1	1	2	1	1	0	0	0
heart	ENSMUSG00000050357	Carmil2	protein_coding	8	106412906	106424775	+	5487	2	OO-16	1	1	1	OO-25	1	1	1	0	3	3	2	1	2	0	2	1	2	4	8	2	4	1	1	2	2	3	2	5	3	1	0	3	1	1	1	1	2	1	2
kidney	ENSMUSG00000050357	Carmil2	protein_coding	8	106412906	106424775	+	5487	1	1	OO-8	4	3	1	1	1	1	1	2	1	1	1	1	1	2	4	1	1	1	1	2	3	1	1	2	1	1	1	1	1	1	1	1	3	1	1	1	1	1
liver	ENSMUSG00000050359	Sprr1a	protein_coding	3	92391259	92393202	-	806	1	0	0	0	1	0	0	1	0	0	OO-13	0	2	1	0	0	0	0	2	0	0	0	0	0	0	0	1	0	0	0	0	1	0	0	0	0	0	0	0	0	0
mammary	ENSMUSG00000050359	Sprr1a	protein_coding	3	92391259	92393202	-	806	7	0	0	0	0	0	OO-13	OO-42	0	1	0	0	2	0	1	1	1	0	0	0	0	0	1	0	1	0	0	0	0	3	OO-17	OO-16	0	0	1	0	0	0	1	OO-119	0
kidney	ENSMUSG00000050447	Lypd6	protein_coding	2	49956441	50083576	+	3729	2	15	11	9	15	11	10	13	8	16	9	10	13	12	7	12	10	OO-44	15	14	10	10	11	OO-34	14	11	11	13	11	13	16	11	12	29	9	14	12	12	14	9	8
mammary	ENSMUSG00000050447	Lypd6	protein_coding	2	49956441	50083576	+	3729	1	0	1	1	2	3	2	1	1	3	1	2	1	0	1	5	0	1	2	4	1	1	1	1	1	0	1	2	1	0	1	1	1	1	2	1	1	1	1	OO-10	0
kidney	ENSMUSG00000050732	Vamp8	protein_coding	6	72362206	72367686	-	2311	1	183	155	173	184	151	181	165	OO-284	168	161	228	176	185	166	168	220	168	174	178	193	195	197	189	176	188	181	177	174	165	178	176	177	192	182	170	185	171	197	194	162
liver	ENSMUSG00000050732	Vamp8	protein_coding	6	72362206	72367686	-	2311	1	96	102	107	113	101	OO-177	95	105	103	103	107	101	116	95	94	123	112	93	110	112	107	109	104	106	104	100	101	114	99	112	102	115	103	109	108	107	107	115	95	100
kidney	ENSMUSG00000050856	Atp5k	protein_coding	5	108581110	108582314	-	616	1	578	511	542	496	447	599	569	OO-854	592	557	702	628	588	426	579	551	471	541	576	551	558	652	620	545	508	563	578	545	577	551	557	539	539	613	651	570	599	587	626	565
liver	ENSMUSG00000050856	Atp5k	protein_coding	5	108581110	108582314	-	616	1	390	407	361	363	451	OO-865	419	388	427	448	432	484	401	418	352	369	416	425	393	368	414	428	410	425	382	477	408	418	414	407	412	417	416	472	414	389	414	406	446	444
heart	ENSMUSG00000050921	P2ry10	protein_coding	X	106132098	106148580	+	2982	3	OO-21	3	1	3	OO-18	3	1	3	0	5	5	2	2	4	1	4	2	5	6	OO-19	2	6	1	2	2	4	3	4	7	5	2	0	4	1	3	2	2	3	2	2
kidney	ENSMUSG00000050921	P2ry10	protein_coding	X	106132098	106148580	+	2982	1	0	OO-13	3	2	1	1	0	1	1	1	0	1	1	1	0	1	4	1	1	1	0	1	2	1	1	1	1	1	1	1	0	1	1	1	4	1	1	0	0	0
heart	ENSMUSG00000051076	Vtcn1	protein_coding	3	100732775	100804238	+	2622	1	OO-26	1	1	1	2	1	3	4	1	7	2	1	1	2	1	4	0	3	9	4	0	4	2	3	0	2	9	4	10	3	4	2	6	2	2	3	3	3	3	0
mammary	ENSMUSG00000051076	Vtcn1	protein_coding	3	100732775	100804238	+	2622	1	13	24	8	31	23	14	19	14	15	13	21	3	OO-55	9	7	24	17	15	14	24	13	31	17	12	48	15	19	17	8	11	1	15	19	14	11	13	13	14	24	18
heart	ENSMUSG00000051212	Gpr183	protein_coding	14	122189963	122202607	-	2887	1	OO-22	1	2	3	5	3	3	2	4	7	6	3	4	2	1	7	2	2	9	7	6	7	4	2	5	3	7	6	11	5	3	2	6	3	2	5	3	4	4	5
kidney	ENSMUSG00000051212	Gpr183	protein_coding	14	122189963	122202607	-	2887	1	2	OO-6	3	2	1	1	1	1	1	1	1	2	1	1	1	1	2	1	1	1	1	1	2	1	1	2	2	1	1	1	1	1	1	1	1	1	2	1	1	1
heart	ENSMUSG00000051457	Spn	protein_coding	7	126731404	126736986	-	4681	1	OO-46	4	5	12	16	4	2	8	2	12	7	4	3	5	2	9	3	7	18	21	6	12	6	3	4	11	13	7	18	11	4	3	7	2	5	4	6	4	4	5
kidney	ENSMUSG00000051457	Spn	protein_coding	7	126731404	126736986	-	4681	2	3	OO-15	10	OO-12	4	2	2	3	2	2	2	2	2	2	3	3	8	1	3	3	3	4	6	2	3	4	4	3	2	2	2	4	2	3	6	2	2	2	2	2
heart	ENSMUSG00000051506	Wdfy4	protein_coding	14	32681504	32907465	-	10552	1	OO-15	1	1	3	4	2	1	3	1	3	4	2	2	3	1	3	2	2	4	6	2	5	2	1	2	3	4	3	7	3	3	1	4	2	1	1	2	2	2	2
kidney	ENSMUSG00000051506	Wdfy4	protein_coding	14	32681504	32907465	-	10552	1	1	OO-8	3	2	1	1	1	1	1	1	1	1	1	1	1	1	3	1	1	1	1	2	1	1	1	2	1	1	1	1	0	1	1	1	2	1	1	0	0	1
kidney	ENSMUSG00000051748	Wfdc21	protein_coding	11	83637766	83643468	+	434	1	0	0	0	0	0	0	0	0	0	0	0	0	0	0	0	0	0	0	0	0	OO-5	1	0	0	0	0	0	0	0	0	0	0	0	0	0	0	0	0	0	0
mammary	ENSMUSG00000051748	Wfdc21	protein_coding	11	83637766	83643468	+	434	1	1	17	14	41	69	1	17	54	43	75	2	36	OO-253	17	51	15	0	0	1	34	42	55	0	19	49	35	3	32	74	10	0	14	2	2	10	37	47	11	25	0
heart	ENSMUSG00000051998	Lax1	protein_coding	1	133606829	133617846	-	2309	1	OO-25	2	2	3	9	3	2	4	1	5	5	2	2	5	1	5	1	4	9	15	2	9	4	1	2	3	5	2	12	8	3	1	6	1	2	2	3	4	2	2
kidney	ENSMUSG00000051998	Lax1	protein_coding	1	133606829	133617846	-	2309	1	1	OO-61	13	7	2	2	2	3	3	1	1	2	2	2	1	3	14	2	4	2	1	4	6	2	3	4	4	2	3	2	1	2	3	1	12	2	4	2	1	1
liver	ENSMUSG00000051998	Lax1	protein_coding	1	133606829	133617846	-	2309	1	1	1	OO-6	3	1	1	0	1	0	1	0	0	1	0	0	1	1	0	1	1	0	0	1	0	1	0	1	1	0	0	0	1	1	0	1	1	0	0	1	0
heart	ENSMUSG00000052013	Btla	protein_coding	16	45044678	45078033	+	3396	1	OO-61	1	1	1	9	2	1	1	0	5	7	2	2	1	0	4	1	2	8	8	3	8	2	1	2	3	5	7	9	3	3	0	3	2	1	2	2	1	2	3
kidney	ENSMUSG00000052013	Btla	protein_coding	16	45044678	45078033	+	3396	1	1	OO-13	5	1	3	1	1	1	2	1	1	1	2	1	1	2	6	0	1	0	1	2	3	1	1	2	2	1	1	0	0	1	1	1	3	1	2	0	0	1
heart	ENSMUSG00000052142	Rasal3	protein_coding	17	32609633	32622533	-	4897	2	OO-35	2	2	5	OO-23	3	2	3	1	9	6	3	2	3	1	5	1	5	12	12	4	9	2	2	3	7	9	4	16	6	4	1	7	2	2	3	3	2	2	3
kidney	ENSMUSG00000052142	Rasal3	protein_coding	17	32609633	32622533	-	4897	1	1	OO-17	5	7	2	0	2	1	1	2	1	2	2	1	1	3	6	1	2	2	2	2	5	2	2	4	2	2	4	1	1	1	2	1	5	1	2	0	1	1
heart	ENSMUSG00000052160	Pld4	protein_coding	12	112727089	112735424	+	3462	1	OO-51	13	13	24	16	10	14	20	17	18	16	11	10	16	11	14	11	12	29	25	10	21	19	9	11	12	28	13	24	17	13	11	26	10	11	13	13	11	15	11
kidney	ENSMUSG00000052160	Pld4	protein_coding	12	112727089	112735424	+	3462	3	5	OO-19	OO-16	OO-16	4	3	6	4	6	4	3	3	5	5	4	5	9	4	5	4	4	4	7	3	6	5	7	3	5	4	2	6	6	4	7	3	4	3	4	3
heart	ENSMUSG00000052270	Fpr2	protein_coding	17	18108086	18114214	+	1296	1	OO-24	5	3	5	4	2	4	4	4	8	5	3	3	2	2	2	2	2	10	4	2	3	5	2	4	3	11	5	10	4	2	4	1	3	4	2	2	4	2	3
kidney	ENSMUSG00000052270	Fpr2	protein_coding	17	18108086	18114214	+	1296	1	1	5	4	4	1	0	1	1	1	1	1	0	1	0	1	1	2	1	1	1	1	1	2	0	2	1	1	1	0	0	0	OO-7	0	1	2	1	0	0	0	0
liver	ENSMUSG00000052270	Fpr2	protein_coding	17	18108086	18114214	+	1296	2	7	6	OO-26	OO-13	2	2	4	4	1	3	1	2	2	3	1	4	2	3	3	3	1	2	4	3	2	2	4	3	2	2	3	9	2	4	8	4	1	1	3	1
mammary	ENSMUSG00000052270	Fpr2	protein_coding	17	18108086	18114214	+	1296	2	4	3	6	14	OO-17	3	5	9	3	10	1	3	OO-16	4	5	4	4	2	4	3	4	2	3	3	5	3	3	2	3	1	3	5	0	6	4	6	2	3	5	3
kidney	ENSMUSG00000052684	Jun	protein_coding	4	94937271	94940459	-	3189	1	34	50	53	34	74	52	40	45	OO-202	37	82	41	39	59	50	41	47	63	30	67	31	30	49	50	40	41	34	31	33	51	39	45	36	41	63	43	47	58	41	31
liver	ENSMUSG00000052684	Jun	protein_coding	4	94937271	94940459	-	3189	2	5	14	25	8	33	24	7	11	OO-431	12	OO-132	20	8	15	17	13	12	18	10	14	6	8	10	10	9	11	6	5	8	12	7	8	8	12	27	12	19	21	7	5
heart	ENSMUSG00000052760	A630001G21Rik	protein_coding	1	85644804	85706364	-	2709	2	OO-28	0	1	1	7	4	1	1	1	2	5	1	1	4	1	1	1	1	OO-11	3	1	1	1	1	1	1	2	1	6	1	1	1	1	1	1	1	1	1	2	2
mammary	ENSMUSG00000052760	A630001G21Rik	protein_coding	1	85644804	85706364	-	2709	1	OO-142	23	21	3	10	59	9	4	6	7	28	8	4	6	20	14	26	3	78	2	2	22	17	7	16	16	7	8	32	21	3	7	3	23	22	6	11	7	28	38
kidney	ENSMUSG00000052837	Junb	protein_coding	8	85701113	85705347	-	2301	1	29	35	34	35	51	21	30	32	OO-142	32	47	19	30	29	29	36	29	23	30	34	30	22	62	26	32	32	29	29	25	22	24	34	25	24	32	59	40	30	25	23
liver	ENSMUSG00000052837	Junb	protein_coding	8	85701113	85705347	-	2301	1	10	16	25	27	79	20	36	27	OO-229	17	77	8	34	20	29	22	17	19	43	13	22	10	21	20	24	15	27	19	11	20	11	15	17	28	21	28	10	9	25	22
brain	ENSMUSG00000052974	Cyp2f2	protein_coding	7	26819334	26833085	+	2025	3	1	1	1	1	3	0	OO-123	1	1	0	0	OO-40	1	2	0	2	1	3	2	0	1	1	2	1	1	3	1	1	2	1	0	0	2	11	6	1	0	1	6	2
heart	ENSMUSG00000052974	Cyp2f2	protein_coding	7	26819334	26833085	+	2025	5	OO-945	1	0	0	1	0	1	1	1	OO-64	1	OO-21	0	1	0	1	0	0	0	1	0	OO-56	0	OO-44	1	0	3	1	1	2	1	0	0	1	0	0	1	0	0	1
kidney	ENSMUSG00000052974	Cyp2f2	protein_coding	7	26819334	26833085	+	2025	3	1	2	3	2	2	1	0	3	0	1	OO-23	1	2	2	0	OO-18	3	OO-87	3	3	8	3	3	0	3	10	2	3	1	2	2	1	5	3	0	7	4	4	3	0
kidney	ENSMUSG00000053063	Clec12a	protein_coding	6	129319654	129342266	+	5528	1	0	4	2	OO-7	1	1	0	1	0	0	1	1	0	0	1	1	2	1	0	1	1	0	2	0	0	1	0	0	1	1	0	1	1	0	1	1	0	1	1	0
liver	ENSMUSG00000053063	Clec12a	protein_coding	6	129319654	129342266	+	5528	1	2	2	5	OO-6	1	1	1	1	0	1	0	1	1	1	1	2	1	1	2	2	1	1	2	1	1	2	2	1	1	1	1	2	1	1	2	1	1	1	1	1
mammary	ENSMUSG00000053063	Clec12a	protein_coding	6	129319654	129342266	+	5528	1	7	7	6	OO-27	9	7	4	2	4	4	5	4	5	5	7	7	10	5	7	3	4	6	8	3	5	9	4	5	6	8	3	6	4	6	6	6	5	5	6	6
kidney	ENSMUSG00000053560	Ier2	protein_coding	8	85387960	85389483	-	1524	1	35	32	28	30	39	39	26	41	OO-142	34	53	22	35	33	28	38	33	31	44	46	32	33	48	30	33	35	27	32	30	28	27	35	26	30	38	61	36	38	39	23
liver	ENSMUSG00000053560	Ier2	protein_coding	8	85387960	85389483	-	1524	1	53	43	79	42	95	84	75	50	OO-501	54	152	40	83	45	69	69	71	60	85	36	51	65	59	49	62	44	90	48	48	56	39	46	51	69	44	69	38	36	56	54
heart	ENSMUSG00000053783	1700016K19Rik	protein_coding	11	75890738	75894395	+	921	1	OO-12	0	0	0	0	0	0	0	0	1	0	0	0	0	0	0	0	0	0	0	0	1	0	1	0	0	0	0	0	0	0	0	0	0	0	0	0	0	0	0
mammary	ENSMUSG00000053783	1700016K19Rik	protein_coding	11	75890738	75894395	+	921	1	3	1	1	0	0	1	1	0	1	1	1	1	0	1	1	0	1	0	1	0	0	OO-5	2	1	1	1	1	1	1	1	0	0	0	1	1	1	1	1	0	1
brain	ENSMUSG00000054072	Iigp1	protein_coding	18	60509099	60525699	+	5823	2	1	1	OO-5	OO-5	1	1	1	1	1	1	1	1	1	1	1	1	1	1	1	1	1	1	2	1	1	1	1	1	1	1	1	1	1	1	1	1	1	1	1	1
heart	ENSMUSG00000054072	Iigp1	protein_coding	18	60509099	60525699	+	5823	1	20	32	92	OO-247	51	41	23	45	39	16	26	53	45	32	25	28	41	42	54	29	21	30	90	30	32	72	25	24	29	34	39	37	30	68	30	31	26	24	23	20
kidney	ENSMUSG00000054072	Iigp1	protein_coding	18	60509099	60525699	+	5823	4	4	OO-26	OO-42	OO-63	5	3	4	6	4	4	4	2	6	3	4	6	11	6	6	5	4	4	OO-21	3	6	13	6	5	4	3	3	14	6	5	12	3	4	2	2	3
liver	ENSMUSG00000054072	Iigp1	protein_coding	18	60509099	60525699	+	5823	1	228	230	OO-622	394	264	144	248	191	209	158	152	123	227	182	239	173	209	143	251	249	130	214	234	192	176	147	204	190	178	197	187	208	225	310	211	196	108	161	245	185
mammary	ENSMUSG00000054072	Iigp1	protein_coding	18	60509099	60525699	+	5823	1	37	47	58	OO-197	37	26	23	74	20	35	32	16	41	35	21	29	45	32	17	53	19	32	69	22	24	69	24	22	24	28	16	29	28	47	41	16	20	12	50	40
heart	ENSMUSG00000054146	Krt15	protein_coding	11	100022584	100026754	-	1767	1	OO-49	0	0	0	1	0	0	0	0	1	0	0	0	0	0	0	0	0	0	0	0	0	0	3	0	0	0	0	0	0	0	0	0	0	0	0	0	0	0	0
mammary	ENSMUSG00000054146	Krt15	protein_coding	11	100022584	100026754	-	1767	1	1	5	1	2	1	1	11	6	1	0	1	0	1	OO-21	0	2	3	2	1	1	1	1	1	1	3	2	3	2	3	4	1	3	6	2	0	1	1	1	2	1
heart	ENSMUSG00000054161	Fam83e	protein_coding	7	45370636	45378916	+	3843	1	OO-6	0	0	0	0	0	0	0	0	0	0	0	0	0	0	0	0	0	0	0	0	0	0	0	0	0	0	0	0	0	0	0	0	0	0	0	0	0	0	0
mammary	ENSMUSG00000054161	Fam83e	protein_coding	7	45370636	45378916	+	3843	3	1	1	0	1	0	1	2	OO-7	1	1	1	0	4	1	0	3	0	1	1	0	1	1	0	3	2	0	3	1	0	1	2	5	0	1	0	1	1	0	OO-6	1
heart	ENSMUSG00000054203	Ifi205	protein_coding	1	173839564	173859321	-	4177	1	1	0	0	1	1	0	0	1	0	1	1	0	0	1	0	0	0	OO-10	0	1	0	1	0	0	0	2	1	0	0	0	0	0	0	0	0	0	0	0	0	0
mammary	ENSMUSG00000054203	Ifi205	protein_coding	1	173839564	173859321	-	4177	1	7	10	13	20	OO-63	7	13	23	6	17	4	8	37	12	17	8	6	20	6	17	8	7	5	11	12	14	8	8	4	8	7	8	15	12	6	6	9	7	7	6
heart	ENSMUSG00000054342	Kcnn4	protein_coding	7	24069688	24084630	+	5115	1	OO-8	1	1	1	5	1	1	2	1	3	2	1	1	1	0	2	0	1	3	4	1	2	1	1	1	2	3	1	4	2	1	1	3	1	1	1	1	1	1	1
kidney	ENSMUSG00000054342	Kcnn4	protein_coding	7	24069688	24084630	+	5115	1	0	OO-6	2	1	0	0	0	1	0	1	1	0	0	0	0	1	1	0	1	1	1	1	1	1	1	1	1	0	1	0	0	1	0	0	2	0	1	1	0	0
brain	ENSMUSG00000054986	Sec14l3	protein_coding	11	4014841	4027736	+	2784	3	4	4	1	3	7	2	OO-160	3	2	3	3	OO-63	3	3	2	3	2	7	3	3	3	4	4	2	2	6	3	2	4	2	2	2	3	18	11	5	2	5	11	5
heart	ENSMUSG00000054986	Sec14l3	protein_coding	11	4014841	4027736	+	2784	4	OO-159	0	0	0	0	0	0	0	0	OO-8	0	4	0	0	0	0	0	0	0	0	0	OO-10	0	OO-5	0	0	0	0	0	0	0	0	0	0	0	0	0	0	0	0
heart	ENSMUSG00000055301	Adh7	protein_coding	3	137923521	137939143	+	3787	1	OO-26	1	0	0	1	0	1	2	1	2	2	1	0	1	0	3	0	0	6	2	0	3	1	1	1	1	2	0	4	2	2	0	3	0	0	0	1	0	0	1
kidney	ENSMUSG00000055301	Adh7	protein_coding	3	137923521	137939143	+	3787	2	2	1	3	2	2	2	3	3	1	2	OO-14	2	1	3	1	4	3	OO-11	3	3	2	1	2	2	2	4	3	2	2	1	3	1	2	2	2	3	1	2	1	2
brain	ENSMUSG00000055612	Cdca7	protein_coding	2	72306503	72317237	+	3202	5	7	8	4	7	OO-27	OO-21	6	5	8	7	OO-36	8	6	6	8	7	6	4	8	7	6	5	6	4	3	6	5	6	6	7	6	7	7	6	7	8	2	6	OO-21	OO-23
heart	ENSMUSG00000055612	Cdca7	protein_coding	2	72306503	72317237	+	3202	4	7	2	4	5	OO-44	OO-12	4	3	4	4	OO-12	2	3	3	3	3	2	4	6	4	2	5	3	2	3	3	5	4	4	3	5	5	4	4	4	4	2	4	9	OO-11
kidney	ENSMUSG00000055612	Cdca7	protein_coding	2	72306503	72317237	+	3202	5	3	5	3	3	OO-25	OO-17	2	2	1	2	OO-12	1	1	2	1	2	3	2	2	2	1	2	2	2	2	2	2	1	1	1	2	3	2	1	3	3	2	2	OO-11	OO-8
mammary	ENSMUSG00000055612	Cdca7	protein_coding	2	72306503	72317237	+	3202	1	29	24	29	13	26	OO-112	20	48	17	19	43	8	25	43	18	26	31	13	28	10	19	23	23	16	28	26	23	21	23	30	5	34	12	27	25	15	16	10	51	68
heart	ENSMUSG00000055805	Fmnl1	protein_coding	11	103061933	103089727	+	4886	2	OO-76	22	26	24	OO-46	21	25	21	23	26	23	21	23	25	16	26	21	21	33	33	26	27	24	21	24	22	31	31	41	27	23	22	29	26	23	20	25	18	24	23
liver	ENSMUSG00000055805	Fmnl1	protein_coding	11	103061933	103089727	+	4886	2	2	2	OO-7	OO-5	1	1	2	2	0	1	1	1	1	2	1	2	1	1	2	2	1	1	2	1	1	3	2	2	1	1	2	1	2	2	3	1	1	1	1	2
heart	ENSMUSG00000056069	Otulinl	protein_coding	15	27655155	27681601	-	3241	1	OO-28	6	5	8	12	4	7	9	4	11	7	5	7	5	5	7	5	6	13	14	6	11	8	5	7	9	13	5	16	10	6	4	11	5	6	5	6	4	5	5
kidney	ENSMUSG00000056069	Otulinl	protein_coding	15	27655155	27681601	-	3241	1	8	OO-19	14	13	9	6	8	9	6	8	6	8	8	7	8	8	10	6	8	7	9	6	12	7	10	8	8	8	8	8	8	7	7	6	11	7	7	8	4	5
liver	ENSMUSG00000056069	Otulinl	protein_coding	15	27655155	27681601	-	3241	2	2	2	OO-12	OO-8	2	2	3	4	1	2	1	2	2	2	2	3	2	1	3	3	1	1	3	2	2	2	3	2	2	2	2	3	2	2	5	2	1	2	2	1
heart	ENSMUSG00000056071	S100a9	protein_coding	3	90599939	90603018	-	522	4	OO-869	83	49	33	192	71	78	71	22	237	90	48	80	199	19	71	9	53	OO-505	92	120	64	59	49	99	28	OO-566	86	OO-433	54	57	18	52	38	45	38	119	49	96	116
mammary	ENSMUSG00000056071	S100a9	protein_coding	3	90599939	90603018	-	522	1	30	16	OO-67	5	31	12	14	3	10	8	12	3	5	10	4	7	14	3	40	2	7	10	6	8	12	4	33	8	23	2	6	10	1	9	8	6	12	6	19	14
brain	ENSMUSG00000056220	Pla2g4a	protein_coding	1	149705369	149837041	-	6391	4	3	3	3	OO-19	OO-35	4	3	9	4	3	3	3	OO-17	4	2	3	2	3	4	4	4	5	4	4	6	3	2	5	3	4	3	OO-26	4	3	6	8	3	3	14	3
kidney	ENSMUSG00000056220	Pla2g4a	protein_coding	1	149705369	149837041	-	6391	4	11	10	14	OO-38	OO-48	11	14	15	10	10	9	12	OO-36	9	8	14	13	14	10	11	11	10	12	14	17	11	12	11	12	13	11	OO-39	13	9	15	17	8	11	19	9
liver	ENSMUSG00000056220	Pla2g4a	protein_coding	1	149705369	149837041	-	6391	2	1	1	3	OO-5	4	0	1	1	1	1	0	1	2	1	0	1	1	0	1	1	1	0	1	1	1	1	1	1	1	1	0	OO-6	1	1	3	1	0	1	2	0
kidney	ENSMUSG00000056529	Ptafr	protein_coding	4	132291378	132309994	+	3637	1	2	OO-5	3	3	1	1	1	1	1	2	1	1	2	1	1	1	3	1	2	1	1	2	3	2	1	1	2	1	1	1	1	3	2	1	3	1	1	1	1	1
mammary	ENSMUSG00000056529	Ptafr	protein_coding	4	132291378	132309994	+	3637	1	20	26	21	69	OO-103	23	50	43	14	39	10	26	68	31	26	16	25	15	26	42	20	15	13	21	31	35	24	31	15	28	19	26	41	29	20	29	19	16	23	19
brain	ENSMUSG00000056666	Retsat	protein_coding	6	72575458	72585408	+	3537	3	14	14	18	17	17	13	15	13	OO-79	14	14	17	16	13	OO-82	14	12	15	16	14	15	17	16	OO-88	15	15	13	16	13	18	13	14	15	14	18	15	15	18	15	16
heart	ENSMUSG00000056666	Retsat	protein_coding	6	72575458	72585408	+	3537	3	30	54	73	69	55	64	47	49	OO-153	43	51	53	61	51	OO-153	53	50	49	43	45	60	43	57	OO-176	54	47	41	62	54	39	64	59	51	70	68	61	54	49	66	62
kidney	ENSMUSG00000056666	Retsat	protein_coding	6	72575458	72585408	+	3537	2	133	140	172	184	134	226	150	140	OO-468	128	218	218	139	154	OO-439	169	138	158	144	177	182	216	147	259	148	164	146	131	125	178	164	163	154	187	155	182	181	198	189	197
mammary	ENSMUSG00000056666	Retsat	protein_coding	6	72575458	72585408	+	3537	3	70	68	96	126	107	75	167	143	OO-532	114	81	116	132	128	OO-497	82	43	85	69	154	137	54	75	OO-866	132	66	93	151	159	50	287	144	134	64	84	94	183	181	140	121
heart	ENSMUSG00000056888	Glipr1	protein_coding	10	111821353	111838526	-	1543	1	OO-37	5	5	5	9	3	5	9	2	12	6	5	2	6	2	5	2	5	13	9	3	7	6	3	5	8	16	7	18	9	3	1	7	3	3	4	5	4	5	6
kidney	ENSMUSG00000056888	Glipr1	protein_coding	10	111821353	111838526	-	1543	1	6	OO-23	12	12	6	2	5	6	3	5	3	4	4	9	6	7	7	4	7	3	2	3	10	4	6	9	6	4	5	4	3	5	6	3	8	4	5	2	4	3
heart	ENSMUSG00000057191	AB124611	protein_coding	9	21437472	21456629	+	1447	1	OO-63	7	6	7	13	7	5	8	5	17	13	7	6	9	5	8	5	7	21	22	9	14	9	4	8	9	21	11	27	11	7	4	12	6	6	5	8	6	6	7
kidney	ENSMUSG00000057191	AB124611	protein_coding	9	21437472	21456629	+	1447	1	2	OO-13	9	6	5	2	3	1	2	2	2	2	3	2	2	2	6	1	3	3	2	3	5	2	3	4	2	2	3	2	2	4	2	2	6	2	1	2	1	2
liver	ENSMUSG00000057191	AB124611	protein_coding	9	21437472	21456629	+	1447	2	7	10	OO-23	OO-18	4	2	5	7	2	5	1	3	5	5	3	6	3	4	8	5	2	3	5	5	2	5	5	6	5	3	3	5	4	5	10	4	3	3	4	3
heart	ENSMUSG00000057729	Prtn3	protein_coding	10	79710310	79718875	+	1732	2	OO-6	1	1	0	1	1	0	2	1	1	OO-5	1	0	1	1	0	0	0	2	2	0	2	1	1	0	0	2	1	2	1	1	1	2	1	1	0	1	2	1	1
mammary	ENSMUSG00000057729	Prtn3	protein_coding	10	79710310	79718875	+	1732	2	6	11	14	25	19	12	9	OO-148	15	8	4	3	OO-96	9	6	56	10	4	16	34	9	4	7	6	22	7	7	12	10	18	6	11	34	44	15	21	6	5	11	8
liver	ENSMUSG00000057897	Camk2b	protein_coding	11	5919644	6016362	-	9125	3	OO-9	0	0	0	4	0	0	0	0	3	0	0	0	0	2	0	0	0	0	5	0	0	0	0	3	0	OO-6	0	0	0	0	0	0	0	0	0	0	0	OO-8	3
mammary	ENSMUSG00000057897	Camk2b	protein_coding	11	5919644	6016362	-	9125	1	1	1	0	1	1	2	8	0	1	OO-12	5	4	2	0	1	5	1	1	2	1	1	1	2	2	1	1	4	8	1	1	3	0	0	2	3	2	2	1	1	1
heart	ENSMUSG00000057948	Unc13d	protein_coding	11	115952921	115968787	-	4679	1	OO-26	3	3	4	8	3	3	8	3	6	5	3	2	4	1	5	1	3	13	10	3	8	4	2	4	4	9	3	12	7	4	2	7	3	2	4	3	2	2	3
kidney	ENSMUSG00000057948	Unc13d	protein_coding	11	115952921	115968787	-	4679	1	3	OO-9	6	6	3	2	4	2	2	3	2	3	2	3	3	2	6	2	3	4	2	3	4	3	3	5	2	3	3	3	2	3	3	2	4	2	4	2	1	2
heart	ENSMUSG00000058099	Nfam1	protein_coding	15	82877174	82917507	-	7970	1	OO-29	3	4	6	6	4	4	6	4	7	7	5	4	6	3	5	3	4	11	11	6	6	5	4	6	4	13	8	17	7	5	3	9	4	3	3	6	3	5	5
liver	ENSMUSG00000058099	Nfam1	protein_coding	15	82877174	82917507	-	7970	1	4	4	OO-11	8	2	2	2	4	1	2	1	1	2	2	2	3	2	1	3	3	2	1	3	3	2	2	4	2	2	2	3	3	2	2	6	3	2	2	3	2
heart	ENSMUSG00000058207	Serpina3k	protein_coding	12	104304745	104312403	+	2057	3	1	0	0	0	0	0	0	0	0	0	0	0	0	OO-16	0	OO-22	0	0	0	1	0	0	0	0	OO-14	0	0	0	0	0	0	0	2	0	0	0	0	0	0	0
kidney	ENSMUSG00000058207	Serpina3k	protein_coding	12	104304745	104312403	+	2057	2	0	0	0	0	0	0	0	0	0	0	0	0	0	0	0	0	0	0	0	1	OO-22	OO-6	0	0	1	0	0	0	0	0	0	0	0	0	0	0	0	0	0	0
heart	ENSMUSG00000058715	Fcer1g	protein_coding	1	171057141	171061934	-	874	1	OO-135	33	32	56	46	27	35	51	31	44	52	35	31	38	29	40	27	34	80	58	36	50	45	22	34	34	60	38	87	52	37	33	52	33	34	29	32	31	40	32
liver	ENSMUSG00000058715	Fcer1g	protein_coding	1	171057141	171061934	-	874	1	39	30	OO-79	59	18	7	28	38	9	22	12	17	20	26	21	21	19	15	26	29	14	15	23	24	17	21	30	19	21	18	18	24	23	19	47	27	17	18	21	21
mammary	ENSMUSG00000058715	Fcer1g	protein_coding	1	171057141	171061934	-	874	1	88	83	85	193	OO-297	85	108	126	56	96	53	82	208	114	84	74	85	51	102	100	72	61	64	56	110	101	68	74	90	88	68	91	135	118	75	72	64	52	97	81
kidney	ENSMUSG00000058833	Rex1bd	protein_coding	8	70956942	70959402	-	1822	1	60	56	64	57	50	60	60	OO-107	56	62	80	62	60	50	56	72	64	60	66	69	58	61	64	57	58	67	53	59	64	66	70	65	63	60	60	64	61	67	56	48
liver	ENSMUSG00000058833	Rex1bd	protein_coding	8	70956942	70959402	-	1822	1	56	55	46	53	59	OO-115	59	53	52	55	56	59	50	49	49	62	57	57	49	55	56	51	57	53	51	54	55	60	53	58	53	56	56	59	52	56	50	56	46	53
heart	ENSMUSG00000059089	Fcgr4	protein_coding	1	170846489	170857330	+	1256	1	5	1	2	4	1	0	0	1	0	2	1	0	0	1	0	0	1	0	3	1	1	1	OO-8	0	1	1	1	1	2	0	0	0	2	0	1	1	1	0	1	1
kidney	ENSMUSG00000059089	Fcgr4	protein_coding	1	170846489	170857330	+	1256	3	1	OO-12	OO-10	OO-11	1	1	0	2	1	0	1	0	1	0	1	1	3	1	1	0	0	1	2	0	3	1	2	1	1	1	1	1	2	2	2	1	0	0	1	1
liver	ENSMUSG00000059089	Fcgr4	protein_coding	1	170846489	170857330	+	1256	1	6	12	OO-38	17	2	1	3	6	2	2	1	1	3	3	3	4	3	2	7	4	1	3	5	2	3	9	4	2	3	2	2	3	3	3	10	2	1	1	2	2
mammary	ENSMUSG00000059089	Fcgr4	protein_coding	1	170846489	170857330	+	1256	2	2	1	2	OO-20	OO-9	1	1	2	1	3	1	1	4	1	1	0	1	0	2	1	0	1	1	1	2	1	0	1	1	0	1	1	3	1	1	0	1	0	1	1
heart	ENSMUSG00000059108	Ifitm6	protein_coding	7	140595612	140597837	-	905	1	OO-23	3	3	3	3	2	1	2	2	4	4	3	2	1	1	3	1	4	12	6	3	3	3	1	3	2	13	3	4	5	1	4	3	2	1	3	3	2	4	1
liver	ENSMUSG00000059108	Ifitm6	protein_coding	7	140595612	140597837	-	905	1	3	1	OO-11	2	1	0	1	3	0	1	1	0	1	1	0	1	1	0	2	2	1	1	2	1	2	2	3	2	0	2	2	3	1	1	2	1	1	1	3	1
kidney	ENSMUSG00000059481	Plg	protein_coding	17	12597495	12638272	+	3711	1	0	0	0	0	0	0	0	0	0	0	0	0	0	0	0	1	0	0	1	0	OO-10	1	0	0	0	0	0	0	0	1	0	1	0	0	0	1	0	1	0	0
mammary	ENSMUSG00000059481	Plg	protein_coding	17	12597495	12638272	+	3711	8	5	0	3	0	0	0	0	0	0	0	0	0	0	0	0	OO-8	0	OO-9	OO-7	0	0	0	0	0	0	0	OO-9	0	0	OO-6	3	OO-11	0	0	0	OO-15	0	OO-21	0	0
kidney	ENSMUSG00000059498	Fcgr3	protein_coding	1	170878743	170892504	-	1736	1	3	11	OO-12	9	4	3	5	4	5	3	3	4	4	4	5	3	2	3	5	5	3	4	4	3	4	6	5	3	5	4	2	6	4	5	4	3	3	3	3	3
liver	ENSMUSG00000059498	Fcgr3	protein_coding	1	170878743	170892504	-	1736	1	9	11	OO-31	20	6	2	10	12	4	7	2	6	7	11	6	9	5	4	11	8	2	5	7	8	4	8	10	5	5	5	5	6	5	8	16	3	3	5	6	4
mammary	ENSMUSG00000059498	Fcgr3	protein_coding	1	170878743	170892504	-	1736	1	24	29	27	81	OO-207	28	84	52	21	55	16	30	114	58	38	18	19	13	28	47	18	15	13	27	39	38	27	31	33	23	31	28	65	38	23	27	26	14	31	24
heart	ENSMUSG00000059994	Fcrl1	protein_coding	3	87283694	87310241	+	3560	1	OO-23	1	0	1	3	1	0	0	0	2	3	1	1	1	0	1	0	1	4	4	1	5	1	0	2	1	3	3	4	2	1	0	2	1	1	0	1	1	1	2
kidney	ENSMUSG00000059994	Fcrl1	protein_coding	3	87283694	87310241	+	3560	1	0	OO-9	2	1	1	0	0	0	1	0	0	0	0	0	0	0	4	0	1	0	0	1	1	0	0	0	1	1	0	0	0	0	0	0	1	0	1	0	0	0
heart	ENSMUSG00000060063	Alox5ap	protein_coding	5	149201577	149224963	+	1420	1	OO-106	25	19	33	39	20	20	43	14	36	42	23	22	35	18	27	14	25	60	39	28	32	33	21	25	26	56	26	73	33	32	20	48	19	14	21	26	17	32	22
mammary	ENSMUSG00000060063	Alox5ap	protein_coding	5	149201577	149224963	+	1420	1	36	44	30	70	OO-171	34	51	62	21	45	18	30	114	65	38	25	39	28	30	44	32	21	26	23	58	43	26	37	39	33	29	35	55	50	27	32	26	16	39	31
heart	ENSMUSG00000060427	Zfp868	protein_coding	8	70063508	70078199	-	2893	1	21	16	14	12	19	17	17	19	18	17	16	16	17	15	17	19	17	15	18	17	18	17	15	16	19	26	18	18	24	13	17	17	18	16	18	14	18	12	19	18
kidney	ENSMUSG00000060427	Zfp868	protein_coding	8	70063508	70078199	-	2893	3	19	19	18	20	20	20	20	17	21	21	19	18	21	20	21	24	22	21	21	23	19	17	22	21	22	OO-42	21	19	20	22	21	20	22	19	24	22	18	19	17	16
mammary	ENSMUSG00000060427	Zfp868	protein_coding	8	70063508	70078199	-	2893	2	30	32	27	21	20	30	24	21	19	21	24	16	22	20	27	26	32	18	25	17	22	33	32	22	30	OO-93	23	21	26	34	14	19	15	35	29	24	24	21	31	28
brain	ENSMUSG00000060586	H2-Eb1	protein_coding	17	34524841	34535648	+	1944	1	2	10	7	OO-26	5	3	5	5	6	3	4	5	2	4	6	4	5	4	3	4	5	6	7	3	6	6	0	9	5	4	2	2	4	2	9	3	8	3	2	2
heart	ENSMUSG00000060586	H2-Eb1	protein_coding	17	34524841	34535648	+	1944	1	24	61	19	OO-428	95	30	33	99	56	44	43	31	19	39	57	50	53	34	73	118	45	111	115	7	43	82	12	60	128	50	21	14	102	20	69	29	62	20	26	32
kidney	ENSMUSG00000060586	H2-Eb1	protein_coding	17	34524841	34535648	+	1944	1	8	OO-351	122	236	70	64	66	107	81	49	37	67	35	55	98	53	124	23	43	63	65	68	115	24	84	85	11	65	70	35	18	49	70	56	119	33	76	20	29	28
liver	ENSMUSG00000060586	H2-Eb1	protein_coding	17	34524841	34535648	+	1944	1	3	111	120	OO-300	27	11	43	96	27	23	6	37	19	22	43	38	45	9	39	57	22	22	60	9	30	67	4	41	34	11	12	14	35	24	101	19	16	5	21	12
kidney	ENSMUSG00000061111	Mcrip1	protein_coding	11	120433714	120440553	-	1282	1	117	87	105	107	97	107	102	151	106	93	OO-157	92	104	97	97	119	109	101	108	103	100	115	105	94	109	85	109	110	117	101	108	107	106	117	91	108	93	102	100	93
liver	ENSMUSG00000061111	Mcrip1	protein_coding	11	120433714	120440553	-	1282	1	54	35	42	48	32	OO-96	45	43	37	37	54	36	42	34	37	49	48	36	48	43	43	42	40	41	42	23	47	41	43	53	53	52	42	47	46	45	44	45	45	36
brain	ENSMUSG00000061232	H2-K1	protein_coding	17	34214991	34219263	-	2938	1	23	27	OO-68	51	20	19	21	26	23	14	26	22	26	16	26	24	20	20	20	19	18	30	34	26	24	28	18	15	25	34	15	27	26	32	31	31	27	28	18	20
kidney	ENSMUSG00000061232	H2-K1	protein_coding	17	34214991	34219263	-	2938	1	196	442	OO-625	412	158	99	231	287	167	149	247	159	202	197	200	133	273	102	194	176	192	207	355	189	190	296	195	104	185	189	150	299	271	177	293	188	204	180	98	165
liver	ENSMUSG00000061232	H2-K1	protein_coding	17	34214991	34219263	-	2938	1	768	690	OO-1522	798	532	429	631	644	703	484	695	445	672	589	619	262	709	261	634	404	516	742	1029	520	461	544	637	452	612	513	619	807	761	550	879	517	617	413	434	545
kidney	ENSMUSG00000061315	Naca	protein_coding	10	127871444	127884502	+	6805	1	104	106	100	101	94	106	107	OO-157	105	100	129	110	114	100	107	111	103	105	105	110	113	109	108	100	109	109	96	101	109	104	100	95	114	98	126	103	110	98	95	94
liver	ENSMUSG00000061315	Naca	protein_coding	10	127871444	127884502	+	6805	1	77	84	81	85	84	OO-140	83	85	85	76	89	87	87	74	80	90	87	81	82	87	80	87	83	78	82	82	79	85	89	88	72	81	81	83	84	78	81	82	75	84
heart	ENSMUSG00000061322	Dnai1	protein_coding	4	41569775	41638158	+	2782	1	OO-9	2	2	4	2	2	2	1	1	1	2	2	2	2	2	2	2	2	1	1	3	2	2	1	2	1	1	2	2	1	2	2	1	2	2	2	2	2	3	2
liver	ENSMUSG00000061322	Dnai1	protein_coding	4	41569775	41638158	+	2782	1	0	0	1	0	0	0	3	OO-10	0	2	0	0	6	0	0	4	1	0	0	3	1	0	0	1	3	2	1	1	1	2	1	3	1	1	1	2	0	0	2	0
kidney	ENSMUSG00000061356	Nuggc	protein_coding	14	65835995	65885980	+	2836	1	1	OO-7	2	1	1	1	1	1	1	1	0	0	1	0	1	1	2	0	1	1	1	1	1	0	1	1	1	1	1	0	1	1	1	1	2	1	1	1	0	1
mammary	ENSMUSG00000061356	Nuggc	protein_coding	14	65835995	65885980	+	2836	3	0	OO-15	OO-18	1	0	0	2	0	1	1	0	1	0	0	1	3	12	0	2	0	0	2	5	0	7	2	1	0	2	2	0	4	0	1	OO-14	0	2	1	0	1
heart	ENSMUSG00000061540	Orm2	protein_coding	4	63280686	63284115	+	775	4	1	0	0	0	0	0	4	0	4	0	0	0	0	0	OO-7	1	0	0	0	0	0	2	0	OO-6	0	0	4	0	OO-7	0	OO-7	0	0	1	0	0	0	0	0	0
liver	ENSMUSG00000061540	Orm2	protein_coding	4	63280686	63284115	+	775	2	17	16	44	OO-103	10	9	22	11	20	51	18	18	39	30	10	27	33	19	19	15	23	13	32	14	17	69	16	8	8	7	11	9	26	15	OO-100	13	20	9	18	12
heart	ENSMUSG00000061780	Cfd	protein_coding	10	79726687	79728489	+	922	1	960	57	19	50	185	91	58	173	54	433	416	16	36	68	5	328	19	41	264	OO-1139	38	93	67	157	63	77	287	93	541	130	100	45	291	64	41	48	139	205	41	248
liver	ENSMUSG00000061780	Cfd	protein_coding	10	79726687	79728489	+	922	1	OO-18	0	0	0	0	0	0	0	0	0	0	0	0	0	0	0	1	0	1	0	0	0	0	0	1	0	0	0	0	0	0	0	0	0	0	0	0	0	0	0
heart	ENSMUSG00000061808	Ttr	protein_coding	18	20798337	20807378	+	1186	2	2	1	1	1	1	1	1	1	2	2	1	2	2	OO-12	1	OO-18	1	1	1	1	2	2	2	1	6	2	1	1	1	1	0	0	1	1	1	2	2	2	1	1
kidney	ENSMUSG00000061808	Ttr	protein_coding	18	20798337	20807378	+	1186	2	3	7	2	1	3	6	2	OO-28	6	4	2	2	4	2	2	3	11	2	5	6	OO-50	5	2	6	3	3	4	4	10	5	3	4	4	5	2	4	2	4	11	5
heart	ENSMUSG00000062524	Ncr1	protein_coding	7	4340723	4348163	+	1540	3	OO-28	1	2	8	1	2	2	3	2	4	2	2	2	2	2	4	1	3	OO-16	1	4	5	2	1	2	1	9	2	OO-20	3	3	1	2	2	2	2	2	1	2	2
mammary	ENSMUSG00000062524	Ncr1	protein_coding	7	4340723	4348163	+	1540	1	15	6	8	OO-31	5	7	13	5	6	4	10	5	3	3	8	11	13	6	8	4	5	8	17	6	8	6	9	7	10	9	5	5	10	8	5	2	5	5	8	8
liver	ENSMUSG00000063146	Clip2	protein_coding	5	134518237	134581288	-	5187	2	3	2	4	3	6	7	3	3	2	4	2	3	8	2	2	3	2	2	3	3	2	2	2	2	3	2	3	3	2	8	3	3	3	6	3	OO-10	3	OO-11	3	3
mammary	ENSMUSG00000063146	Clip2	protein_coding	5	134518237	134581288	-	5187	1	23	25	29	31	55	21	27	36	21	21	23	29	53	28	21	26	28	24	20	30	20	23	20	24	34	20	21	20	18	OO-115	19	29	30	43	22	52	20	63	28	22
heart	ENSMUSG00000063193	Cd300lb	protein_coding	11	114813607	114825212	-	2917	1	OO-22	3	3	5	5	2	3	4	2	3	5	2	2	4	2	4	2	2	9	7	3	4	2	2	4	2	7	4	15	4	3	1	3	3	2	2	5	2	6	3
mammary	ENSMUSG00000063193	Cd300lb	protein_coding	11	114813607	114825212	-	2917	2	3	6	6	OO-27	OO-27	5	9	7	4	4	4	9	14	7	7	4	5	3	4	8	4	3	2	3	7	6	6	4	3	4	4	4	8	4	6	3	5	4	9	4
heart	ENSMUSG00000063415	Cyp26b1	protein_coding	6	84548396	84570890	-	5352	1	5	16	6	6	13	9	OO-50	9	14	10	4	12	5	5	22	9	7	15	19	7	6	7	7	16	3	4	10	9	3	11	10	9	8	12	14	19	9	9	8	13
liver	ENSMUSG00000063415	Cyp26b1	protein_coding	6	84548396	84570890	-	5352	1	1	7	6	4	6	2	OO-26	13	3	8	1	3	1	6	19	4	3	8	16	4	1	0	1	11	0	3	3	2	0	4	4	3	1	3	4	6	4	7	4	12
kidney	ENSMUSG00000063457	Rps15	protein_coding	10	80128287	80129948	+	630	1	999	892	1084	987	853	974	974	OO-1651	983	893	1417	953	899	830	1052	1150	894	987	1002	1080	988	1135	1028	884	941	1001	943	861	932	1018	933	898	981	1003	1084	959	1004	1072	989	976
liver	ENSMUSG00000063457	Rps15	protein_coding	10	80128287	80129948	+	630	1	685	653	592	666	680	OO-2605	766	687	665	620	695	618	639	621	674	705	696	708	647	646	589	655	686	610	663	652	751	678	715	739	636	630	678	622	657	663	542	651	632	653
heart	ENSMUSG00000063727	Tnfrsf11b	protein_coding	15	54114015	54141880	-	2818	2	5	0	1	1	1	1	1	2	1	3	OO-8	1	1	1	1	1	1	1	3	OO-7	1	2	0	1	1	0	1	1	3	2	2	1	2	1	1	1	1	4	2	0
mammary	ENSMUSG00000063727	Tnfrsf11b	protein_coding	15	54114015	54141880	-	2818	1	4	2	2	1	OO-14	2	4	1	2	3	1	1	7	2	3	1	2	1	1	2	1	2	1	2	2	2	2	2	1	3	1	3	2	2	1	3	2	1	2	2
heart	ENSMUSG00000064109	Hcst	protein_coding	7	30117137	30119227	-	722	1	OO-31	1	5	7	9	3	3	8	2	8	8	3	1	3	2	5	3	3	16	15	5	12	5	2	6	8	8	6	17	7	3	1	9	3	3	3	3	3	4	4
kidney	ENSMUSG00000064109	Hcst	protein_coding	7	30117137	30119227	-	722	1	3	OO-10	5	7	3	1	2	5	4	3	3	1	3	3	2	1	6	2	3	3	3	2	3	2	2	3	3	3	3	3	3	3	4	3	4	2	3	2	2	2
heart	ENSMUSG00000064246	Chil1	protein_coding	1	134109914	134117774	+	2804	2	OO-20	2	1	1	3	1	1	4	1	5	9	1	2	3	1	3	1	1	10	6	3	5	4	1	2	2	OO-16	2	10	2	2	3	2	2	2	3	2	2	2	3
mammary	ENSMUSG00000064246	Chil1	protein_coding	1	134109914	134117774	+	2804	2	162	56	43	34	33	55	10	OO-400	69	67	36	1	134	10	17	138	43	37	OO-430	88	34	30	24	34	25	13	205	22	80	76	12	179	22	45	31	131	58	45	64	71
heart	ENSMUSG00000064267	Hvcn1	protein_coding	5	122344867	122380360	+	3563	1	OO-35	3	3	3	6	3	3	3	3	7	6	3	3	4	2	7	4	4	8	9	6	13	3	3	3	3	6	7	10	6	4	3	10	3	3	3	3	3	4	4
kidney	ENSMUSG00000064267	Hvcn1	protein_coding	5	122344867	122380360	+	3563	1	4	OO-17	9	6	4	3	3	4	6	4	3	3	3	5	6	5	9	4	4	4	4	4	5	3	4	5	5	4	3	4	3	6	4	4	7	4	4	4	3	4
brain	ENSMUSG00000067149	Jchain	protein_coding	5	88667668	88675750	-	2517	3	0	OO-10	5	1	1	1	1	2	1	3	1	1	1	1	5	2	1	1	1	1	1	1	4	1	1	OO-8	1	2	1	1	0	1	2	1	2	1	5	1	0	0
kidney	ENSMUSG00000067149	Jchain	protein_coding	5	88667668	88675750	-	2517	2	10	OO-910	230	52	26	21	8	60	54	36	38	11	46	11	52	53	192	10	67	21	22	83	53	15	64	55	74	11	31	21	4	51	33	19	OO-315	16	74	8	21	21
liver	ENSMUSG00000067149	Jchain	protein_coding	5	88667668	88675750	-	2517	1	3	9	OO-19	15	9	1	8	2	3	3	2	2	5	2	5	3	2	4	2	3	3	5	2	5	2	6	1	1	5	2	2	5	3	1	11	2	3	2	3	1
mammary	ENSMUSG00000067149	Jchain	protein_coding	5	88667668	88675750	-	2517	1	37	207	OO-558	121	22	12	84	8	23	87	13	58	12	6	83	77	97	14	54	12	43	43	27	65	215	90	22	73	196	11	41	41	13	19	199	18	135	32	22	23
heart	ENSMUSG00000067235	H2-Q10	protein_coding	17	35780986	35785460	+	4348	1	OO-30	3	4	4	3	2	4	4	3	9	12	3	4	6	2	5	3	3	4	5	3	8	6	4	4	5	7	4	14	4	2	2	8	3	2	3	7	4	3	5
kidney	ENSMUSG00000067235	H2-Q10	protein_coding	17	35780986	35785460	+	4348	1	3	4	4	4	3	4	4	3	3	5	9	3	3	2	4	3	3	3	4	2	OO-23	5	8	4	4	4	10	5	2	2	2	3	2	4	4	4	3	5	2	3
heart	ENSMUSG00000067616	Klk11	protein_coding	7	43424028	43428687	+	1467	1	OO-6	0	0	0	1	0	0	0	0	0	0	1	1	1	0	0	0	1	0	0	0	1	0	1	0	0	1	1	1	1	0	0	0	0	0	1	1	0	0	0
mammary	ENSMUSG00000067616	Klk11	protein_coding	7	43424028	43428687	+	1467	1	7	23	11	9	6	6	2	6	6	1	4	1	4	3	1	OO-48	23	26	8	22	3	8	6	1	2	9	16	1	0	3	0	6	12	2	8	9	1	4	2	11
heart	ENSMUSG00000067786	Nnat	protein_coding	2	157401998	157404424	+	1829	1	3	1	0	4	2	1	3	3	0	1	1	1	1	1	1	1	0	0	0	3	1	1	1	0	1	1	2	1	2	2	2	0	OO-14	1	3	1	0	0	1	1
kidney	ENSMUSG00000067786	Nnat	protein_coding	2	157401998	157404424	+	1829	1	0	1	1	OO-10	1	1	1	0	0	1	0	0	0	0	1	0	2	2	0	0	1	0	0	1	1	0	0	1	1	2	1	0	1	1	3	0	0	0	0	0
brain	ENSMUSG00000068008	Bpifb3	protein_coding	2	153760150	153774916	+	1873	6	1	1	1	0	1	0	OO-56	0	0	0	0	OO-17	1	1	0	0	0	0	0	0	0	1	1	0	1	2	0	1	2	0	0	1	0	OO-6	OO-8	0	0	0	2	OO-10
mammary	ENSMUSG00000068008	Bpifb3	protein_coding	2	153760150	153774916	+	1873	1	5	2	2	0	0	2	0	0	0	0	1	0	0	0	1	1	0	1	2	0	0	2	0	0	OO-11	0	1	1	1	1	2	1	0	2	1	1	4	1	1	3
brain	ENSMUSG00000068009	Bpifb6	protein_coding	2	153742308	153754715	+	1669	2	1	0	1	0	1	0	4	0	0	0	0	OO-34	0	3	0	2	1	0	2	1	0	0	4	1	1	2	0	0	1	0	0	0	2	4	2	0	0	1	5	2
mammary	ENSMUSG00000068009	Bpifb6	protein_coding	2	153742308	153754715	+	1669	1	3	1	2	2	1	1	1	0	0	0	3	6	0	1	3	0	1	3	1	1	3	OO-12	0	0	3	1	1	1	1	0	2	2	4	1	0	1	1	1	2	1
heart	ENSMUSG00000068105	Tnfrsf13c	protein_coding	15	82105944	82108503	-	2048	2	OO-15	1	0	1	2	1	0	0	0	2	3	1	1	1	0	1	0	1	3	OO-8	1	6	1	0	1	1	2	1	2	2	1	0	2	0	0	1	1	1	0	1
kidney	ENSMUSG00000068105	Tnfrsf13c	protein_coding	15	82105944	82108503	-	2048	1	0	OO-8	3	0	0	0	0	1	1	0	0	0	0	0	0	0	3	0	0	0	0	1	1	0	0	0	0	0	0	0	0	0	0	0	2	0	1	0	0	0
heart	ENSMUSG00000068227	Il2rb	protein_coding	15	78363456	78379471	-	4287	1	OO-22	3	4	11	5	2	2	5	2	5	3	2	3	3	2	4	1	4	9	8	3	8	3	1	3	6	7	3	9	5	3	1	7	2	2	2	6	2	1	2
kidney	ENSMUSG00000068227	Il2rb	protein_coding	15	78363456	78379471	-	4287	2	1	OO-10	6	OO-8	2	0	2	1	1	1	1	1	1	1	1	2	5	2	1	2	1	1	4	2	2	3	2	1	2	1	0	2	1	2	3	1	2	1	1	1
liver	ENSMUSG00000068227	Il2rb	protein_coding	15	78363456	78379471	-	4287	2	1	2	OO-6	OO-7	1	0	1	2	0	1	1	0	1	1	1	3	0	0	2	2	0	1	3	1	1	2	1	1	1	1	1	1	2	2	3	1	1	1	1	0
heart	ENSMUSG00000068606	Gm4841	protein_coding	18	60401377	60406344	-	2839	1	2	2	12	OO-133	3	4	2	1	5	0	1	0	1	1	3	2	2	3	7	0	2	7	12	1	1	11	2	0	1	1	2	1	2	3	1	1	1	0	2	0
liver	ENSMUSG00000068606	Gm4841	protein_coding	18	60401377	60406344	-	2839	2	2	1	OO-40	OO-10	2	0	3	1	1	0	1	0	1	0	2	0	0	0	3	1	0	4	2	1	0	1	2	1	1	0	1	0	1	3	1	0	0	0	1	0
heart	ENSMUSG00000068697	Myoz1	protein_coding	14	20699175	20706608	-	1892	1	1	4	0	0	1	0	2	1	1	2	4	1	1	1	1	1	1	2	2	OO-13	2	1	1	1	0	1	1	1	1	1	1	1	1	2	1	1	1	1	1	1
mammary	ENSMUSG00000068697	Myoz1	protein_coding	14	20699175	20706608	-	1892	2	1	0	0	9	37	33	429	1	0	OO-626	231	235	209	0	20	390	0	15	1	0	21	0	63	6	0	9	242	OO-614	0	12	23	0	10	88	64	133	37	29	4	5
brain	ENSMUSG00000069041	Slc25a31	protein_coding	3	40663285	40680527	+	2128	2	2	1	0	0	0	1	1	1	1	4	1	0	0	0	0	1	0	0	1	0	1	1	2	2	1	0	2	OO-8	1	1	1	1	0	1	0	1	OO-5	0	0	1
heart	ENSMUSG00000069041	Slc25a31	protein_coding	3	40663285	40680527	+	2128	1	4	2	1	1	2	3	2	3	1	6	1	2	3	1	1	4	1	1	4	2	3	1	3	3	2	1	5	OO-12	3	2	4	1	1	5	1	2	9	1	2	4
liver	ENSMUSG00000069041	Slc25a31	protein_coding	3	40663285	40680527	+	2128	2	1	1	0	0	0	0	0	1	0	2	1	0	0	0	0	1	0	0	2	1	0	1	1	1	1	0	3	OO-9	0	0	4	0	0	1	0	0	OO-6	1	0	0
mammary	ENSMUSG00000069041	Slc25a31	protein_coding	3	40663285	40680527	+	2128	2	1	0	0	1	1	0	4	1	1	4	0	0	1	0	0	0	0	0	0	1	1	0	1	1	1	0	1	OO-9	2	1	1	0	0	0	0	1	OO-5	0	0	1
brain	ENSMUSG00000069874	Irgm2	protein_coding	11	58090444	58113597	+	3690	2	3	4	OO-10	OO-10	3	2	4	3	4	3	4	2	2	2	3	4	3	4	3	3	2	3	5	4	3	2	3	3	3	4	2	3	3	3	3	3	3	3	3	2
heart	ENSMUSG00000069874	Irgm2	protein_coding	11	58090444	58113597	+	3690	2	33	30	66	OO-188	19	19	21	29	24	21	29	20	22	17	16	27	26	25	37	20	18	26	OO-83	15	26	43	22	22	26	19	22	28	31	28	25	22	18	18	20	20
kidney	ENSMUSG00000069874	Irgm2	protein_coding	11	58090444	58113597	+	3690	2	20	39	OO-65	OO-90	11	19	21	11	16	13	19	13	19	11	16	19	25	14	24	13	15	17	36	13	21	21	16	18	17	13	16	28	19	20	19	19	10	13	22	19
liver	ENSMUSG00000069874	Irgm2	protein_coding	11	58090444	58113597	+	3690	2	77	44	OO-272	OO-246	30	22	47	36	51	33	57	27	42	23	28	54	63	25	79	47	32	81	106	31	46	36	42	59	31	67	42	72	38	73	88	68	20	37	76	58
heart	ENSMUSG00000070000	Fcho1	protein_coding	8	72161031	72178360	-	4467	2	OO-14	1	1	3	OO-16	2	1	3	1	2	3	2	1	2	1	2	1	1	4	7	1	5	2	1	1	2	5	2	5	4	2	1	4	1	1	1	2	2	1	1
kidney	ENSMUSG00000070000	Fcho1	protein_coding	8	72161031	72178360	-	4467	1	1	OO-10	5	5	3	2	2	2	2	2	1	1	3	1	1	3	5	2	2	2	2	2	3	2	3	3	2	2	2	2	2	3	3	1	3	2	3	2	1	1
kidney	ENSMUSG00000070427	Il18bp	protein_coding	7	101664092	101667362	-	3026	2	13	15	12	17	8	10	18	OO-44	7	14	8	10	12	20	9	18	12	13	11	18	9	11	11	11	13	12	15	12	12	8	12	10	12	6	12	13	12	11	12	12
liver	ENSMUSG00000070427	Il18bp	protein_coding	7	101664092	101667362	-	3026	1	13	12	OO-38	28	7	5	17	14	7	11	6	9	10	13	9	11	10	6	14	13	7	10	14	10	8	11	19	13	9	9	9	11	10	9	21	11	8	7	10	7
brain	ENSMUSG00000070473	Cldn3	protein_coding	5	135015068	135016326	+	1259	1	2	1	1	1	2	1	OO-7	0	3	1	1	4	1	1	3	1	2	1	2	1	1	2	2	1	0	2	1	1	1	2	2	1	1	1	2	2	1	2	3	1
heart	ENSMUSG00000070473	Cldn3	protein_coding	5	135015068	135016326	+	1259	1	OO-37	1	1	0	2	0	0	0	1	2	2	3	1	3	1	1	1	1	1	4	1	4	3	1	1	0	1	1	3	2	0	1	1	0	1	1	1	1	0	1
liver	ENSMUSG00000070645	Ren1	protein_coding	1	133278248	133288063	+	1657	4	44	42	77	22	22	37	34	19	16	98	22	OO-412	206	49	69	27	28	90	20	21	15	41	44	95	4	OO-558	18	10	12	71	23	57	19	31	16	56	76	OO-295	22	14
mammary	ENSMUSG00000070645	Ren1	protein_coding	1	133278248	133288063	+	1657	1	1	1	0	1	3	1	8	0	1	3	1	1	1	1	1	2	0	1	6	0	2	2	0	3	1	0	1	4	0	1	4	2	4	0	1	3	1	2	OO-12	2
heart	ENSMUSG00000071715	Ncf4	protein_coding	15	78129001	78146780	+	2020	1	OO-49	6	7	10	8	6	6	10	3	10	8	8	5	7	5	10	4	7	18	19	8	12	9	4	6	6	19	8	18	9	8	8	12	6	5	4	6	6	6	7
kidney	ENSMUSG00000071715	Ncf4	protein_coding	15	78129001	78146780	+	2020	2	2	OO-16	OO-10	9	4	2	3	2	2	2	2	2	3	2	2	2	7	2	2	2	2	2	6	2	2	2	4	2	3	2	2	6	3	2	7	1	3	1	1	1
liver	ENSMUSG00000071715	Ncf4	protein_coding	15	78129001	78146780	+	2020	1	3	4	OO-15	9	2	1	3	3	1	2	0	2	2	3	2	3	2	1	4	3	2	2	3	2	3	3	4	2	1	2	2	5	1	1	7	3	2	2	3	1
heart	ENSMUSG00000072620	Slfn2	protein_coding	11	82955938	82961504	+	1664	1	OO-82	11	18	28	19	7	11	17	5	27	20	8	10	13	7	14	7	17	36	31	13	24	14	7	16	21	32	14	33	20	13	11	21	9	14	8	14	5	8	15
kidney	ENSMUSG00000072620	Slfn2	protein_coding	11	82955938	82961504	+	1664	2	3	OO-32	OO-27	21	5	4	6	6	8	3	5	3	6	3	7	9	15	3	5	4	4	6	6	6	6	5	8	4	2	6	3	12	3	5	12	6	4	3	3	2
liver	ENSMUSG00000072620	Slfn2	protein_coding	11	82955938	82961504	+	1664	2	5	6	OO-17	OO-13	3	6	4	4	2	3	1	7	3	3	4	5	4	3	4	4	2	3	7	2	3	5	4	3	2	3	2	8	4	3	7	4	2	4	2	2
heart	ENSMUSG00000073008	Gpr174	protein_coding	X	106299484	106339778	+	5402	1	OO-9	1	1	2	4	0	0	1	0	2	2	1	1	1	0	1	1	1	3	4	1	3	1	0	1	2	1	2	3	2	1	0	2	1	1	0	1	1	1	1
kidney	ENSMUSG00000073008	Gpr174	protein_coding	X	106299484	106339778	+	5402	1	0	OO-6	2	2	0	0	0	0	0	0	0	0	0	0	0	0	2	0	0	0	0	1	1	0	0	1	0	0	0	0	0	0	0	0	1	0	0	0	0	0
brain	ENSMUSG00000073421	H2-Ab1	protein_coding	17	34476663	34488393	+	2568	1	4	6	8	OO-15	5	3	4	2	4	3	4	2	3	1	4	3	3	3	4	3	3	4	6	4	5	6	4	6	3	5	2	3	3	4	4	3	4	3	5	3
kidney	ENSMUSG00000073421	H2-Ab1	protein_coding	17	34476663	34488393	+	2568	1	70	OO-211	194	139	59	45	70	72	57	56	75	52	73	50	65	49	97	22	44	52	55	89	90	49	86	107	76	42	75	46	19	77	75	100	82	46	54	29	50	57
kidney	ENSMUSG00000073555	Gm4951	protein_coding	18	60345152	60380892	+	2645	2	2	7	OO-10	OO-10	2	1	2	2	1	2	1	1	3	2	2	2	4	3	2	1	2	1	5	1	3	3	2	2	2	1	1	5	2	1	2	2	2	1	1	2
mammary	ENSMUSG00000073555	Gm4951	protein_coding	18	60345152	60380892	+	2645	1	20	11	15	OO-57	17	9	7	25	8	15	6	7	17	20	13	10	11	7	6	31	11	12	11	7	7	22	7	11	10	6	9	11	13	11	9	7	5	3	31	17
heart	ENSMUSG00000074141	Il4i1	protein_coding	7	44465811	44490228	+	4080	1	OO-8	1	0	1	2	1	0	1	0	1	1	1	1	0	0	1	1	0	2	3	1	5	1	0	1	1	1	2	2	2	1	1	1	1	0	1	1	2	1	2
kidney	ENSMUSG00000074141	Il4i1	protein_coding	7	44465811	44490228	+	4080	1	1	OO-8	3	1	1	1	0	1	1	0	0	0	1	0	1	1	4	1	2	1	1	1	2	0	1	1	1	1	1	1	1	1	1	1	2	1	1	1	1	1
kidney	ENSMUSG00000074151	Nlrc5	protein_coding	8	95160984	95253900	+	8493	3	3	OO-20	OO-21	OO-27	4	2	3	3	2	3	1	2	3	2	3	3	9	3	4	3	3	3	11	2	4	8	4	2	4	3	2	5	5	2	8	3	3	1	1	2
liver	ENSMUSG00000074151	Nlrc5	protein_coding	8	95160984	95253900	+	8493	1	14	17	41	OO-47	16	10	13	14	16	10	11	12	15	13	11	9	17	9	19	15	10	11	23	12	11	12	12	12	10	20	15	15	14	15	25	18	12	17	15	9
heart	ENSMUSG00000075330	A930003A15Rik	protein_coding	16	19695317	19703024	-	1126	1	2	1	0	0	OO-6	0	0	1	0	0	0	0	0	0	0	0	0	0	1	1	0	1	0	0	0	0	1	1	1	1	0	1	1	0	0	1	0	1	0	0
mammary	ENSMUSG00000075330	A930003A15Rik	protein_coding	16	19695317	19703024	-	1126	1	0	0	0	0	0	0	4	0	0	OO-8	1	0	1	0	0	1	0	0	0	0	0	0	1	0	0	1	0	2	0	0	0	0	0	1	0	1	0	1	0	0
liver	ENSMUSG00000075602	Ly6a	protein_coding	15	74866726	74869880	-	1205	2	6	9	13	OO-27	5	2	4	3	7	1	8	3	4	4	4	2	5	3	6	2	3	3	12	2	4	3	3	2	1	5	6	1	13	4	OO-23	3	5	1	2	8
mammary	ENSMUSG00000075602	Ly6a	protein_coding	15	74866726	74869880	-	1205	1	364	339	232	572	OO-1741	346	396	447	364	464	188	202	1131	606	341	260	405	225	323	649	439	253	287	201	319	349	310	291	208	279	344	386	727	508	254	308	181	175	492	361
kidney	ENSMUSG00000075702	Selenom	protein_coding	11	3464684	3467351	+	1481	1	84	77	71	72	66	59	79	OO-118	62	70	102	73	73	72	56	81	72	60	72	84	75	66	79	75	79	64	71	76	73	72	74	77	74	75	60	70	74	65	64	57
liver	ENSMUSG00000075702	Selenom	protein_coding	11	3464684	3467351	+	1481	1	4	6	5	3	3	OO-18	5	3	3	5	3	5	4	4	4	3	3	3	5	5	3	4	5	3	5	4	5	4	4	3	5	4	5	5	5	5	3	5	5	3
mammary	ENSMUSG00000075702	Selenom	protein_coding	11	3464684	3467351	+	1481	1	57	48	46	72	OO-206	42	71	79	66	56	39	49	140	67	46	37	43	47	67	62	74	40	35	46	71	43	46	56	58	44	48	57	89	51	37	56	48	42	60	51
brain	ENSMUSG00000078590	Gm10959	protein_coding	3	122706719	122713009	-	72	1	0	OO-6	0	0	0	0	0	0	0	0	0	0	4	0	0	3	0	0	0	0	0	0	0	0	3	0	0	3	0	0	0	0	0	0	0	0	0	0	0	0
liver	ENSMUSG00000078590	Gm10959	protein_coding	3	122706719	122713009	-	72	1	0	0	3	0	0	0	3	0	3	0	0	0	2	0	0	0	OO-5	0	0	5	0	0	0	0	0	0	3	0	0	0	0	2	0	0	3	0	0	0	3	0
heart	ENSMUSG00000078763	Slfn1	protein_coding	11	83007675	83013496	+	1864	1	OO-19	3	5	3	3	0	1	3	1	10	2	1	1	4	1	3	1	5	4	4	3	4	2	1	3	4	3	2	10	5	1	1	3	0	1	3	4	2	1	1
kidney	ENSMUSG00000078763	Slfn1	protein_coding	11	83007675	83013496	+	1864	2	0	OO-8	OO-6	3	1	0	1	0	0	1	0	0	0	0	1	1	2	0	1	0	0	1	1	1	1	1	0	0	1	1	0	0	1	0	2	1	0	0	0	0
heart	ENSMUSG00000078771	Evi2a	protein_coding	11	79417386	79421414	-	2297	1	OO-23	5	3	10	6	4	3	5	6	6	8	3	6	4	2	6	5	4	12	8	5	8	7	2	6	3	6	6	13	4	4	4	7	5	5	5	3	3	6	7
kidney	ENSMUSG00000078771	Evi2a	protein_coding	11	79417386	79421414	-	2297	1	2	OO-11	5	4	1	1	2	1	2	2	1	1	2	1	1	2	3	1	2	1	2	2	3	1	2	3	2	2	3	1	1	2	2	2	3	2	1	1	1	2
heart	ENSMUSG00000078780	Gm5150	protein_coding	3	16001034	16060601	-	1213	1	OO-22	1	1	5	3	2	3	3	1	6	2	2	2	2	0	3	0	2	6	6	2	6	2	2	3	1	8	4	9	3	1	0	3	1	2	1	1	1	3	2
mammary	ENSMUSG00000078780	Gm5150	protein_coding	3	16001034	16060601	-	1213	1	2	2	2	OO-20	3	1	4	3	1	2	2	1	1	1	1	1	1	1	2	1	1	2	1	1	3	3	1	2	1	1	2	1	2	0	5	1	1	1	1	1
brain	ENSMUSG00000078853	Igtp	protein_coding	11	58090382	58098401	+	2022	1	5	8	19	OO-22	4	5	5	6	6	5	7	4	5	4	5	8	6	7	6	6	5	8	12	6	6	9	4	6	5	8	4	5	9	4	7	7	6	7	5	5
heart	ENSMUSG00000078853	Igtp	protein_coding	11	58090382	58098401	+	2022	3	61	55	OO-115	OO-569	39	20	34	40	44	41	36	38	35	34	26	36	42	51	60	40	33	58	OO-175	26	36	91	34	34	36	38	34	47	54	30	41	33	33	34	27	25
kidney	ENSMUSG00000078853	Igtp	protein_coding	11	58090382	58098401	+	2022	3	32	OO-88	OO-116	OO-192	21	21	28	26	24	24	36	22	28	25	24	34	42	27	29	24	22	32	77	22	30	44	27	31	25	20	22	58	33	25	45	32	17	25	22	19
liver	ENSMUSG00000078853	Igtp	protein_coding	11	58090382	58098401	+	2022	2	115	90	OO-616	OO-464	43	82	92	67	86	83	116	73	69	83	51	74	103	68	87	72	50	162	225	48	61	70	64	80	48	104	65	119	80	85	122	133	37	69	86	70
heart	ENSMUSG00000078866	Zfp970	protein_coding	2	177156526	177169922	+	2172	1	0	1	0	0	1	1	OO-226	55	34	1	2	80	0	90	48	0	0	0	1	0	0	40	46	2	0	0	0	38	1	0	0	1	44	1	0	0	1	0	106	1
kidney	ENSMUSG00000078866	Zfp970	protein_coding	2	177156526	177169922	+	2172	1	0	0	0	0	0	0	OO-34	4	11	0	0	9	0	13	15	0	0	0	0	0	0	11	9	0	0	0	0	13	0	0	0	0	17	0	1	0	0	0	10	1
liver	ENSMUSG00000078866	Zfp970	protein_coding	2	177156526	177169922	+	2172	2	0	0	0	0	0	0	OO-97	30	15	0	0	23	0	40	OO-61	0	0	0	0	0	0	31	13	1	0	0	0	12	0	0	0	0	22	0	0	0	0	0	15	0
kidney	ENSMUSG00000078920	Ifi47	protein_coding	11	48967414	48987801	+	2473	3	5	OO-28	OO-30	OO-30	5	4	5	10	4	5	6	3	7	4	5	8	12	5	6	5	4	7	16	4	8	9	8	5	6	6	4	12	8	6	11	5	5	3	3	4
liver	ENSMUSG00000078920	Ifi47	protein_coding	11	48967414	48987801	+	2473	1	39	28	OO-114	72	19	16	21	24	27	31	42	29	31	19	12	29	28	15	39	34	21	37	58	18	23	32	34	35	27	29	24	33	26	32	50	35	12	18	36	27
heart	ENSMUSG00000079017	Ifi27l2a	protein_coding	12	103408426	103409939	-	463	11	0	0	0	OO-89	OO-91	0	0	0	0	0	0	0	0	0	0	OO-188	0	OO-84	0	OO-384	0	0	0	0	0	0	0	0	0	OO-120	OO-125	0	0	0	OO-121	OO-64	0	OO-106	0	0
kidney	ENSMUSG00000079017	Ifi27l2a	protein_coding	12	103408426	103409939	-	463	10	0	0	0	OO-78	OO-51	0	0	0	0	0	0	0	0	0	0	OO-70	0	OO-57	0	31	0	0	0	0	0	0	0	0	0	48	OO-57	0	0	0	OO-85	OO-51	1	OO-62	0	0
liver	ENSMUSG00000079017	Ifi27l2a	protein_coding	12	103408426	103409939	-	463	10	0	0	0	OO-11	OO-6	0	0	0	0	0	0	0	0	0	0	OO-10	0	OO-6	0	OO-6	0	0	0	0	0	0	0	0	0	OO-6	OO-8	0	0	0	OO-30	OO-9	0	3	0	0
mammary	ENSMUSG00000079017	Ifi27l2a	protein_coding	12	103408426	103409939	-	463	7	0	0	0	OO-3387	1807	0	0	0	0	0	1	0	0	0	0	OO-2983	0	2342	0	OO-4221	0	0	0	1	0	0	0	0	0	2268	OO-3301	0	0	0	2661	OO-4307	0	OO-3700	0	0
heart	ENSMUSG00000079243	Xirp1	protein_coding	9	119842821	119852664	-	6230	2	207	545	176	142	371	197	325	123	341	152	253	255	181	152	211	200	164	OO-719	365	OO-922	249	177	204	224	211	336	152	229	315	135	205	200	117	213	184	215	328	241	204	184
mammary	ENSMUSG00000079243	Xirp1	protein_coding	9	119842821	119852664	-	6230	3	0	0	0	0	1	0	OO-9	0	0	OO-22	3	3	1	0	0	4	0	0	0	0	0	0	1	1	0	0	2	OO-12	0	0	0	0	0	2	1	2	1	0	0	0
kidney	ENSMUSG00000079286	Gm11084	protein_coding	2	72801892	72817060	-	69	2	0	3	0	0	0	0	0	0	0	0	0	OO-7	0	0	0	0	2	0	0	0	0	0	0	3	0	0	0	0	0	2	0	0	0	0	4	0	0	2	0	0
liver	ENSMUSG00000079286	Gm11084	protein_coding	2	72801892	72817060	-	69	2	0	0	0	0	0	0	0	0	OO-7	0	0	0	0	0	0	3	0	0	0	3	0	0	0	0	0	0	0	0	0	0	3	0	0	0	0	0	0	0	0	0
heart	ENSMUSG00000079363	Gbp4	protein_coding	5	105263633	105287452	-	7494	2	14	10	OO-33	21	13	8	10	8	8	7	12	8	11	5	3	10	8	5	13	9	7	11	OO-41	5	9	14	7	8	13	7	7	6	11	8	11	7	6	5	9	6
kidney	ENSMUSG00000079363	Gbp4	protein_coding	5	105263633	105287452	-	7494	1	4	17	19	OO-34	5	4	6	4	4	5	3	4	6	4	3	5	12	3	5	5	4	4	19	4	7	11	5	7	8	3	4	7	6	4	10	3	5	2	3	3
liver	ENSMUSG00000079363	Gbp4	protein_coding	5	105263633	105287452	-	7494	2	2	2	OO-13	OO-10	1	1	2	3	1	1	2	1	2	1	1	2	2	1	3	3	2	2	6	1	2	3	2	1	2	2	2	3	2	2	3	2	2	2	2	2
kidney	ENSMUSG00000079419	Ms4a6c	protein_coding	19	11446730	11459556	+	2050	3	2	OO-39	OO-23	OO-20	2	2	1	3	1	1	2	2	0	2	1	4	11	4	2	3	1	4	12	1	3	3	2	0	1	2	1	11	3	1	6	3	2	1	3	1
liver	ENSMUSG00000079419	Ms4a6c	protein_coding	19	11446730	11459556	+	2050	1	4	11	OO-34	17	2	0	3	7	0	1	1	1	0	4	1	5	3	2	3	6	1	1	8	2	2	2	4	0	1	3	2	8	4	3	15	5	1	3	5	1
heart	ENSMUSG00000079507	H2-Q1	protein_coding	17	35539381	35544075	+	2860	1	4	2	4	2	OO-13	3	2	5	1	5	4	3	2	2	1	2	2	1	3	5	1	3	4	2	5	3	2	1	9	1	2	2	5	2	2	1	2	3	1	2
liver	ENSMUSG00000079507	H2-Q1	protein_coding	17	35539381	35544075	+	2860	2	3	3	12	5	6	11	5	5	3	11	4	OO-17	5	4	4	3	4	2	4	4	4	2	6	3	11	6	3	3	OO-24	5	3	5	8	12	5	5	4	4	2	4
heart	ENSMUSG00000089901	Gm8113	protein_coding	14	44162847	44170868	+	2721	1	0	2	1	1	0	14	2	0	2	2	OO-25	5	6	8	1	1	2	2	11	2	3	6	6	4	2	2	2	4	13	6	10	2	4	13	1	3	1	3	2	4
mammary	ENSMUSG00000089901	Gm8113	protein_coding	14	44162847	44170868	+	2721	1	0	1	0	1	0	OO-8	0	0	0	0	1	1	1	4	0	0	0	0	0	1	0	0	0	2	0	0	1	0	0	2	1	0	1	2	0	0	0	0	1	2
heart	ENSMUSG00000090164	BC035044	protein_coding	6	128826053	128868087	-	1584	1	OO-56	1	0	4	7	3	3	3	6	9	5	2	3	3	6	5	1	3	14	18	3	8	4	1	6	4	22	3	10	3	3	3	6	7	2	1	2	1	3	6
kidney	ENSMUSG00000090164	BC035044	protein_coding	6	128826053	128868087	-	1584	1	3	OO-14	6	2	2	0	3	2	2	1	2	2	1	1	1	2	5	1	2	2	1	1	3	1	2	2	3	1	1	1	1	2	1	2	4	1	2	1	2	1
brain	ENSMUSG00000090441	Gm17651	protein_coding	3	97580347	97582010	-	36	3	0	0	0	0	OO-6	0	0	0	0	0	0	0	0	0	0	0	0	0	OO-6	0	0	0	0	0	0	0	0	0	0	0	0	0	0	0	0	0	0	OO-6	0	0
heart	ENSMUSG00000090441	Gm17651	protein_coding	3	97580347	97582010	-	36	1	0	0	0	0	0	0	0	0	0	0	0	0	0	0	0	0	0	0	0	0	0	0	0	0	0	0	OO-7	0	0	0	0	0	0	0	0	0	0	0	0	0
kidney	ENSMUSG00000090441	Gm17651	protein_coding	3	97580347	97582010	-	36	1	0	0	0	0	0	0	0	OO-6	0	0	0	0	0	0	0	0	0	0	0	0	0	0	0	0	0	0	0	0	0	0	0	0	0	0	0	0	0	0	0	0
mammary	ENSMUSG00000090441	Gm17651	protein_coding	3	97580347	97582010	-	36	2	0	0	0	0	5	0	0	4	0	0	0	0	0	OO-7	0	0	0	0	0	0	0	0	0	0	0	0	0	0	0	0	0	0	0	0	0	0	0	0	0	0
heart	ENSMUSG00000090625	Gm20721	protein_coding	2	174172112	174188505	-	1484	2	4	5	4	6	8	2	5	3	4	7	3	3	OO-24	2	3	6	3	4	3	4	5	4	5	3	7	5	4	5	6	3	6	5	2	5	10	3	4	2	2	4
liver	ENSMUSG00000090625	Gm20721	protein_coding	2	174172112	174188505	-	1484	1	1	1	2	1	2	0	2	3	1	3	2	1	1	2	1	2	2	1	4	4	2	OO-11	1	1	1	2	1	2	1	4	1	1	2	3	1	2	1	2	2	7
mammary	ENSMUSG00000090625	Gm20721	protein_coding	2	174172112	174188505	-	1484	1	0	0	0	1	OO-9	0	4	1	1	2	1	1	4	1	1	0	1	1	0	2	1	1	0	4	3	0	0	3	3	0	4	1	0	1	1	1	3	1	1	1
heart	ENSMUSG00000090942	F830016B08Rik	protein_coding	18	60426452	60436088	+	3297	2	1	8	37	OO-199	5	7	5	6	6	3	3	14	11	5	8	7	18	16	6	4	8	3	OO-46	6	12	33	2	4	5	7	4	10	5	8	9	9	7	5	5	7
kidney	ENSMUSG00000090942	F830016B08Rik	protein_coding	18	60426452	60436088	+	3297	1	0	2	5	OO-6	1	0	0	0	0	1	0	0	1	0	0	0	1	1	0	0	0	0	2	0	1	1	0	0	1	0	0	2	1	1	1	0	1	0	0	1
mammary	ENSMUSG00000090942	F830016B08Rik	protein_coding	18	60426452	60436088	+	3297	1	2	2	2	OO-19	1	1	1	2	1	3	2	1	1	4	1	2	3	1	0	4	1	1	2	1	1	3	1	2	0	0	0	1	2	1	2	0	1	1	2	2
kidney	ENSMUSG00000091345	Col6a5	protein_coding	9	105733277	105837842	-	9413	1	7	3	2	1	2	2	2	0	1	5	2	0	5	4	2	1	5	1	4	3	2	3	1	1	2	1	1	1	1	1	1	OO-9	1	1	1	3	0	1	1	5
mammary	ENSMUSG00000091345	Col6a5	protein_coding	9	105733277	105837842	-	9413	1	2	1	1	0	OO-9	1	2	1	1	1	1	0	2	1	1	0	1	1	1	1	1	1	0	1	2	1	1	1	1	3	1	1	1	1	2	1	1	0	1	1
brain	ENSMUSG00000091768	Gm17617	protein_coding	13	55280775	55281361	-	39	1	0	0	0	0	0	OO-6	0	0	0	0	0	0	0	0	0	0	0	0	0	0	0	0	0	0	0	0	0	0	0	0	0	0	0	0	0	0	0	0	0	0
heart	ENSMUSG00000091768	Gm17617	protein_coding	13	55280775	55281361	-	39	1	0	0	0	0	0	0	0	0	0	0	0	0	0	0	0	0	0	0	0	0	0	0	0	OO-7	0	0	0	0	0	0	0	0	0	0	0	0	0	0	0	0
kidney	ENSMUSG00000093674	Rpl41	protein_coding	10	128383983	128385031	-	1168	2	793	674	780	743	682	731	715	OO-1171	757	698	OO-1105	721	728	717	805	834	635	736	758	831	717	906	771	648	729	794	705	683	757	726	726	748	758	769	776	771	749	787	816	752
liver	ENSMUSG00000093674	Rpl41	protein_coding	10	128383983	128385031	-	1168	1	589	486	470	483	567	OO-2038	595	523	558	516	526	488	509	613	567	496	545	577	505	514	490	520	552	507	504	531	535	527	554	538	545	508	537	510	531	529	444	514	532	500
liver	ENSMUSG00000095304	Plac9a	protein_coding	14	25887930	25903524	-	1751	1	6	5	5	5	6	OO-20	6	6	1	5	4	5	3	5	5	6	6	4	4	6	3	5	7	2	4	5	9	4	3	6	3	3	3	7	5	4	4	7	4	6
mammary	ENSMUSG00000095304	Plac9a	protein_coding	14	25887930	25903524	-	1751	2	29	20	19	51	OO-184	33	55	40	27	52	21	29	OO-128	43	23	20	23	31	39	45	39	25	19	18	36	29	34	42	29	28	33	30	62	35	22	36	23	22	29	32
brain	ENSMUSG00000095386	Gm17662	protein_coding	4	104714526	104716334	+	24	2	0	0	0	0	0	0	0	0	0	OO-11	0	0	0	0	0	0	0	0	0	0	0	0	0	0	0	0	0	0	0	0	0	0	0	0	0	0	0	0	0	0
kidney	ENSMUSG00000095386	Gm17662	protein_coding	4	104714526	104716334	+	24	1	0	0	0	0	0	0	0	0	0	0	0	0	0	0	0	0	0	OO-8	0	0	0	0	0	0	0	0	0	0	0	0	0	0	0	0	0	0	0	0	0	0
brain	ENSMUSG00000095576	Fmo6	protein_coding	1	162744120	162765084	-	1957	1	0	0	1	0	0	0	2	0	0	0	0	OO-7	0	1	0	0	0	1	0	0	0	0	1	0	0	1	0	0	1	0	0	0	0	1	0	0	0	0	1	0
heart	ENSMUSG00000095576	Fmo6	protein_coding	1	162744120	162765084	-	1957	1	OO-20	0	0	0	0	0	0	0	0	1	0	0	0	0	0	0	0	0	0	0	0	1	0	0	0	1	0	0	0	0	0	0	0	0	0	0	0	0	0	0
heart	ENSMUSG00000096215	Smim22	protein_coding	16	4825152	4826170	+	561	1	OO-8	0	0	0	0	0	0	1	1	1	0	0	0	0	0	1	0	0	0	0	0	1	0	2	1	0	1	0	1	0	0	0	1	1	0	0	0	1	0	0
liver	ENSMUSG00000096215	Smim22	protein_coding	16	4825152	4826170	+	561	1	1	1	2	0	2	OO-17	1	0	3	1	0	2	1	1	6	1	0	1	3	1	4	2	2	1	3	0	2	6	1	1	2	1	0	2	0	1	4	1	0	2
kidney	ENSMUSG00000096727	Psmb9	protein_coding	17	34400961	34406738	-	3660	2	5	OO-27	18	OO-26	6	4	7	11	5	6	8	5	7	4	5	8	13	4	7	7	7	6	17	5	9	12	6	7	8	6	3	9	8	6	12	6	5	4	4	5
liver	ENSMUSG00000096727	Psmb9	protein_coding	17	34400961	34406738	-	3660	2	23	13	OO-61	OO-65	16	13	18	12	17	16	19	12	14	16	8	22	17	21	28	15	16	17	25	10	14	15	21	21	11	16	25	28	14	20	22	26	14	13	21	12
heart	ENSMUSG00000098112	Bin2	protein_coding	15	100538958	100567434	-	2704	1	OO-73	6	7	8	19	6	5	11	4	16	12	6	7	7	3	13	4	9	29	21	8	14	7	3	7	10	21	9	27	16	7	5	13	4	5	8	10	8	6	8
kidney	ENSMUSG00000098112	Bin2	protein_coding	15	100538958	100567434	-	2704	1	2	OO-18	7	8	3	1	2	2	3	1	1	5	2	2	1	4	8	1	2	2	2	3	5	2	2	4	2	3	3	2	1	5	3	1	4	4	2	1	1	1
heart	ENSMUSG00000105504	Gbp5	protein_coding	3	142199739	142228105	+	6637	1	12	10	21	20	6	8	9	10	8	7	15	8	8	6	3	9	8	6	15	8	7	12	OO-32	5	7	10	10	8	13	6	8	6	12	12	11	9	5	6	9	7
kidney	ENSMUSG00000105504	Gbp5	protein_coding	3	142199739	142228105	+	6637	2	3	12	OO-13	OO-18	2	4	4	3	3	2	3	3	3	3	3	4	6	3	4	3	3	4	9	2	4	5	4	3	4	3	3	6	3	5	5	3	2	3	3	4
liver	ENSMUSG00000105504	Gbp5	protein_coding	3	142199739	142228105	+	6637	2	1	2	OO-11	OO-8	1	1	1	2	1	1	1	1	1	1	1	2	1	1	2	1	1	1	3	1	1	2	1	1	1	1	1	2	1	2	2	1	1	1	1	0
heart	ENSMUSG00000117406	Ntn3	protein_coding	17	24422822	24428373	-	5109	1	OO-5	1	1	0	1	1	1	2	1	1	2	1	1	1	1	1	1	2	4	2	1	2	1	1	1	1	4	1	2	3	2	2	2	1	1	2	1	1	1	1
mammary	ENSMUSG00000117406	Ntn3	protein_coding	17	24422822	24428373	-	5109	1	6	1	3	2	3	1	1	1	4	2	2	2	1	2	2	1	1	4	6	2	5	2	2	2	2	1	7	3	2	1	OO-11	6	2	1	1	3	6	2	2	1
heart	ENSMUSG00000118672	Muc4	protein_coding	16	32555015	32602596	+	12754	1	OO-10	0	0	1	0	0	0	1	1	1	0	0	0	0	0	1	0	1	0	0	1	1	0	1	0	1	0	1	0	1	0	0	0	0	2	0	0	1	0	0
mammary	ENSMUSG00000118672	Muc4	protein_coding	16	32555015	32602596	+	12754	2	2	6	1	2	1	1	1	OO-10	1	1	1	0	1	2	0	OO-10	2	4	4	3	1	1	1	3	0	3	3	2	0	1	0	5	1	1	2	2	1	0	1	2
[truncated: 8 more columns]

## Sheet: Table S9C brain all taxa
lists of brain outlier genes occuring in more than one mouse taxon					full lists and assignments
	in 2 taxa	in 3 taxa	in 4 taxa
brain all	1106	1106	1106
duplicated in others	99	11	2							assignment with respect to "all brain "
percent	8.95118	0.994575	0.180832
										in 2 taxa	in 3 taxa	in 4 taxa
	sublist	sublist	sublist		all brain	DOM	MUS	SPR	SPI
	Fmo6	Bpifb3	Gh		Clasp1	Pla2g4a	Golm2	Arhgap21	Clasp1	0	0	0
	Serpinb11	Tnnc2	Mb		Cd55	Obp1a	Tmem144	Arhgdib	Cd55	0	0	0
	Rd3	Mup4			Smap1	Gm10959	Gm21954	Atp2a1	Smap1	0	0	0
	Bpifb3	Tnnt3			Astn1	Amelx	Gm17651	BC048679	Astn1	0	0	0
	Arhgap21	Gh			Mff	Lhx9	Fer1l4	Bpifa6	Mff	0	0	0
	Tnnc2	Bpifb4			Cavin2	Mpz	Gm14295	Bpifb3	Cavin2	0	0	0
	Obp2a	Vmo1			Arfgef1	Serpinb11	Gm14226	Bpifb4	Arfgef1	0	0	0
	Lcn11	Mb			Fam126b	Gm21954	Gusb	Cep290	Fam126b	0	0	0
	Gcnt7	Scgb1c1			Stau2	Gcnt7	Mcm8	Cfap57	Stau2	0	0	0
	Stom	Gm17662			Ankrd44	Stom	Bfsp1	Cga	Ankrd44	0	0	0
	Cnga2	Prl			Niban1	Aox2	Prss56	D2hgdh	Niban1	0	0	0
	Stoml3				Cops8	Ambn	Sgk1	Fmnl3	Cops8	0	0	0
	Kcnmb3				Trip12	Bpifb3	Spint5	Fshb	Trip12	0	0	0
	Mup4				Mcm6	Gab3	Obp1a	Gbp4	Mcm6	0	0	0
	Aqp3				Ephx1	Bpifa6	Obp2a	Gbp5	Ephx1	0	0	0
	Vcp				Gsta3	Cnga2	Gpc4	Gbp9	Gsta3	0	0	0
	Aldob				Fmo2	Aqp3	Atp10a	Gh	Fmo2	0	0	0
	Cd36				Irf6	Cd36	Tnfrsf26	Gm17617	Irf6	0	0	0
	Cldn3				Mfsd6	Bpifa1	Lcn11	Gm17662	Mfsd6	0	0	0
	Kif19b				Cep170	Zranb3	Zbtb18	Gm34066	Cep170	0	0	0
	Ano2				Psen2	Rd3	Samhd1	Gpat2	Psen2	0	0	0
	Arhgdib				Ccdc181	Coq5	Atmin	H2-Aa	Ccdc181	0	0	0
	B4galnt3				Dcaf6	Cldn3	Yjefn3	H2-Eb1	Dcaf6	0	0	0
	Pon1				Cul3	Farp2	Ifi203	Hck	Cul3	0	0	0
	Atp2a1				Bmpr2	Mup4	Ccer2	Igtp	Bmpr2	0	0	0
	Cnga4				Tmem183a	Retsat	Got1l1	Iigp1	Tmem183a	0	0	0
	Omp				Prrc2c	Cga	Dbp	Irgm2	Prrc2c	0	0	0
	Kirrel2				Rbbp5	Cyp4b1	Akt1s1	Lrrc45	Rbbp5	0	0	0
	Cdcp3				Fam168b	Jchain	Sap30	Mb	Fam168b	0	0	0
	Acsm4				Smg7	Rnpepl1	Mroh3	Mndal	Smg7	0	0	0
	Tnni2				Bivm	Fmo6	Mael	Mpz	Bivm	0	0	0
	Tnnt3				Prox1	Gm17662	Hif3a	Naa16	Prox1	0	0	0
	Muc2				Chil1	Kif19b	Rpgrip1l	Pnldc1	Chil1	0	0	0
	Atmin				Kifap3	Sult1d1	Gm10944	Pomc	Kifap3	0	0	0
	Ces1d				Adgrb3	Chil6	Gimap6	Pou4f1	Adgrb3	0	0	0
	Cngb1				Raph1	Aldob	Tnnt3	Prl	Raph1	0	0	0
	Olfr1507				Bend6	Kcnmb3	A2m	Rnase2a	Bend6	0	0	0
	Kcnj5				Ndufs1	Map11	Cdh15	Rpl3l	Ndufs1	0	0	0
	BC049352				Bzw1	Slc25a31	Mup4	Scgb1c1	Bzw1	0	0	0
	Camp				Klf7	Ano2	Camp	Scgb2a2	Klf7	0	0	0
	Krt23				Adipor1	Reg3g	Sln	Slc14a1	Adipor1	0	0	0
	Cbr2				Fam20b	Bpifb4	Tnnc2	Slc25a31	Fam20b	0	0	0
	Gh				Sphkap	Bpifb6	Blvra	Tnnc2	Sphkap	0	0	0
	Gm11992				Lmbrd1	Stoml3	Vcp	Tnni2	Lmbrd1	0	0	0
	Ttll6				Esrrg	Gm17651	Lrrc66	Tnnt3	Esrrg	0	0	0
	Ncapg2				Dpp10	Cdca7	Fam209	Usp24	Dpp10	0	0	0
	Agr2				Fmo6	Gm12394	Cox8b	Vmo1	Fmo6	1	0	0
	Adcy3				Srgap2	Gstm3	Ccdc77	Wnt5a	Srgap2	0	0	0
	Lypd2				Txndc9	Ascl3	Anxa6		Txndc9	0	0	0
	Krt8				Rb1cc1	Muc2	C3		Rb1cc1	0	0	0
	Krt18				Rgs5	Cyp2f2	Ccl11		Rgs5	0	0	0
	Gramd1c				Uap1	Akip1	Ccl8		Uap1	0	0	0
	Fetub				Eif5b	Calcb	Cenph		Eif5b	0	0	0
	Rtp1				Fam78b	Creb3l2	Csrnp1		Fam78b	0	0	0
	Rtp2				Arpc2	Adam2	Cst6		Arpc2	0	0	0
	Epcam				Ncstn	Ces1d	Dusp1		Ncstn	0	0	0
	Cldn9				Uhmk1	Gfy	Gh		Uhmk1	0	0	0
	C3				Mgat4a	Pon1	Gm21836		Mgat4a	0	0	0
	Mslnl				Camsap2	Acsm4	Mb		Camsap2	0	0	0
	Srd5a2				Plekhm3	Nat8f2	Ngp		Plekhm3	0	0	0
	Glo1				St18	Gulo	Npas4		St18	0	0	0
	Umodl1				Hdlbp	Cnga4	Obscn		Hdlbp	0	0	0
	Pcdhb1				Serpinb11	Scnn1g	Pdia5		Serpinb11	1	0	0
	Aox2				Xrcc5	Scgb1c1	Plin4		Xrcc5	0	0	0
	Bpifb6				Brinp3	Olfr1507	Pola2		Brinp3	0	0	0
	Bpifb4				Ppip5k2	Cdcp3	Pomt2		Ppip5k2	0	0	0
	Bpifa1				Copa	Cngb1	Ppil1		Copa	0	0	0
	Gm10959				Myl1	Omp	Prl		Myl1	0	0	0
	Chil6				Atf6	Kirrel2	Serpinb1a		Atf6	0	0	0
	Sult1d1				Map2	Cyp2g1	Slc22a21		Map2	0	0	0
	Cyp2f2				Apoa2	Tph1	Tedc1		Apoa2	0	0	0
	Gfy				Tnp1	Tbata	Telo2		Tnp1	0	0	0
	Cyp1a2				Coa5	B4galnt3	Tmem158		Coa5	0	0	0
	Sec14l3				Nhlh1	Gm17720	Vars2		Nhlh1	0	0	0
	Vmo1				Casq1	Slc15a1	Zfp811		Casq1	0	0	0
	Mb				Ckmt1	Adcy3			Ckmt1	0	0	0
	Sult1c1				Rsu1	Agr2			Rsu1	0	0	0
	Retsat				Tpr	Ang5			Tpr	0	0	0
	Cyp2g1				Slc27a2	Atp6v0c			Slc27a2	0	0	0
	Scgb1c1				Rpn2	AU021092			Rpn2	0	0	0
	Gpx6				Cobll1	BC049352			Cobll1	0	0	0
	Gm17662				Bpifb5	Calcoco2			Bpifb5	0	0	0
	Mpz				Atrn	Carns1			Atrn	0	0	0
	Bpifa6				Mga	Cbr2			Mga	0	0	0
	Slc25a31				Cbfa2t2	Ccl5			Cbfa2t2	0	0	0
	Cga				Scn1a	Ccl8			Scn1a	0	0	0
	Igtp				Elf5	Cd74			Elf5	0	0	0
	Irgm2				Arhgap40	Cldn9			Arhgap40	0	0	0
	Prl				Bpifa2	Col1a1			Bpifa2	0	0	0
	Gm17617				Rd3	Cyp1a2			Rd3	1	0	0
	Pomc				Arhgap21	Dnaja3			Arhgap21	1	0	0
	H2-Aa				Osbpl6	Epcam			Osbpl6	0	0	0
	H2-Eb1				Sema6d	Fetub			Sema6d	0	0	0
	Iigp1				Trim44	Galm			Trim44	0	0	0
	Obp1a				Scn9a	Gh			Scn9a	0	0	0
	Gm17651				Slc1a2	Glo1			Slc1a2	0	0	0
	Gm21954				Zfp106	Gm10037			Zfp106	0	0	0
	Ccl8				Ckap5	Gm10337			Ckap5	0	0	0
	Vars2				Bpifb3	Gm11992			Bpifb3	1	1	0
					Scn2a	Gm12185			Scn2a	0	0	0
					Ncoa6	Gm17617			Ncoa6	0	0	0
					Prkcq	Gpx6			Prkcq	0	0	0
					Ndrg3	Gramd1c			Ndrg3	0	0	0
					Svs2	H2-Aa			Svs2	0	0	0
					Ywhab	H2-Ab1			Ywhab	0	0	0
					Lrrc4c	H2-D1			Lrrc4c	0	0	0
					Ttc17	H2-Eb1			Ttc17	0	0	0
					Ralgapb	H2-K1			Ralgapb	0	0	0
					Snrnp200	H2-Q4			Snrnp200	0	0	0
					Ppig	Hoxb4			Ppig	0	0	0
					Vps39	Igtp			Vps39	0	0	0
					Tmem87b	Iigp1			Tmem87b	0	0	0
					Ythdf1	Irgm2			Ythdf1	0	0	0
					Cdh26	Itga11			Cdh26	0	0	0
					Cyp27a1	Kcnj5			Cyp27a1	0	0	0
					Etl4	Krt18			Etl4	0	0	0
					Scn3a	Krt23			Scn3a	0	0	0
					Pip4k2a	Krt8			Pip4k2a	0	0	0
					Phf20	Lypd2			Phf20	0	0	0
					Dnajc5	Mb			Dnajc5	0	0	0
					Wfdc2	Mslnl			Wfdc2	0	0	0
					Ubr1	Ncapg2			Ubr1	0	0	0
					Ebf4	Pcdhb1			Ebf4	0	0	0
					Anapc1	Polr1h			Anapc1	0	0	0
					Cacnb2	Pomc			Cacnb2	0	0	0
					Zc3h15	Ppp1r11			Zc3h15	0	0	0
					Dync1i2	Prima1			Dync1i2	0	0	0
					Tlk1	Prl			Tlk1	0	0	0
					Tti1	Rtp1			Tti1	0	0	0
					Abi1	Rtp2			Abi1	0	0	0
					Stk39	Sec14l3			Stk39	0	0	0
					Itch	Slc30a5			Itch	0	0	0
					Tnnc2	Srd5a2			Tnnc2	1	1	0
					Trpm7	Sult1c1			Trpm7	0	0	0
					Fastkd1	Ttll6			Fastkd1	0	0	0
					Zfp804a	Umodl1			Zfp804a	0	0	0
					Stard7	Vars2			Stard7	0	0	0
					Setx	Vmo1			Setx	0	0	0
					Zyg11b				Zyg11b	0	0	0
					Zrsr1				Zrsr1	0	0	0
					Zmym6				Zmym6	0	0	0
					Zmym4				Zmym4	0	0	0
					Zmat4				Zmat4	0	0	0
					Zkscan1				Zkscan1	0	0	0
					Zhx1				Zhx1	0	0	0
					Zfyve9				Zfyve9	0	0	0
					Zfr				Zfr	0	0	0
					Zfp9				Zfp9	0	0	0
					Zfp827				Zfp827	0	0	0
					Zfp74				Zfp74	0	0	0
					Zfp644				Zfp644	0	0	0
					Zfp637				Zfp637	0	0	0
					Zfp612				Zfp612	0	0	0
					Zfp318				Zfp318	0	0	0
					Zfp292				Zfp292	0	0	0
					Zfp280c				Zfp280c	0	0	0
					Zfp260				Zfp260	0	0	0
					Zfp11				Zfp11	0	0	0
					Zfhx4				Zfhx4	0	0	0
					Zfand6				Zfand6	0	0	0
					Zeb1				Zeb1	0	0	0
					Zdhhc9				Zdhhc9	0	0	0
					Zdhhc13				Zdhhc13	0	0	0
					Zcchc18				Zcchc18	0	0	0
					Zc3h14				Zc3h14	0	0	0
					Zbtb7b				Zbtb7b	0	0	0
					Ywhaz				Ywhaz	0	0	0
					Ylpm1				Ylpm1	0	0	0
					Wwp1				Wwp1	0	0	0
					Wnk1				Wnk1	0	0	0
					Wfdc18				Wfdc18	0	0	0
					Wdr48				Wdr48	0	0	0
					Wdr47				Wdr47	0	0	0
					Vps4a				Vps4a	0	0	0
					Vmo1				Vmo1	1	1	0
					Vldlr				Vldlr	0	0	0
					Vcp				Vcp	1	0	0
					Vapa				Vapa	0	0	0
					Vamp2				Vamp2	0	0	0
					Utrn				Utrn	0	0	0
					Utp15				Utp15	0	0	0
					Usp7				Usp7	0	0	0
					Usp4				Usp4	0	0	0
					Usp34				Usp34	0	0	0
					Usp33				Usp33	0	0	0
					Usp32				Usp32	0	0	0
					Usp25				Usp25	0	0	0
					Usp11				Usp11	0	0	0
					Umodl1				Umodl1	1	0	0
					Ulk2				Ulk2	0	0	0
					Uhrf1bp1l				Uhrf1bp1l	0	0	0
					Ugcg				Ugcg	0	0	0
					Ufsp2				Ufsp2	0	0	0
					Ufl1				Ufl1	0	0	0
					Ufd1				Ufd1	0	0	0
					Ucp2				Ucp2	0	0	0
					Ube4a				Ube4a	0	0	0
					Ube3c				Ube3c	0	0	0
					Ube2r2				Ube2r2	0	0	0
					Ube2d1				Ube2d1	0	0	0
					Tut4				Tut4	0	0	0
					Tusc2				Tusc2	0	0	0
					Ttll7				Ttll7	0	0	0
					Ttll6				Ttll6	1	0	0
					Ttll5				Ttll5	0	0	0
					Ttll10				Ttll10	0	0	0
					Ttc7b				Ttc7b	0	0	0
					Ttc7				Ttc7	0	0	0
					Ttc3				Ttc3	0	0	0
					Ttc24				Ttc24	0	0	0
					Ttc21a				Ttc21a	0	0	0
					Tst				Tst	0	0	0
					Tspan31				Tspan31	0	0	0
					Tsku				Tsku	0	0	0
					Tshz2				Tshz2	0	0	0
					Tsg101				Tsg101	0	0	0
					Trim24				Trim24	0	0	0
					Trarg1				Trarg1	0	0	0
					Trappc10				Trappc10	0	0	0
					Tpp1				Tpp1	0	0	0
					Tox4				Tox4	0	0	0
					Top2b				Top2b	0	0	0
					Tom1				Tom1	0	0	0
					Togaram2				Togaram2	0	0	0
					Tnpo3				Tnpo3	0	0	0
					Tnp2				Tnp2	0	0	0
					Tnnt3				Tnnt3	1	1	0
					Tnni2				Tnni2	1	0	0
					Tnks				Tnks	0	0	0
					Tmx2				Tmx2	0	0	0
					Tmprss6				Tmprss6	0	0	0
					Tmod2				Tmod2	0	0	0
					Tmem74bos				Tmem74bos	0	0	0
					Tmem213				Tmem213	0	0	0
					Tmem211				Tmem211	0	0	0
					Tmem184c				Tmem184c	0	0	0
					Tmed10				Tmed10	0	0	0
					Tmc5				Tmc5	0	0	0
					Tlk2				Tlk2	0	0	0
					Tjp1				Tjp1	0	0	0
					Thoc2				Thoc2	0	0	0
					Tgoln1				Tgoln1	0	0	0
					Tcp1				Tcp1	0	0	0
					Tcaf1				Tcaf1	0	0	0
					Tbck				Tbck	0	0	0
					Tbc1d23				Tbc1d23	0	0	0
					Tada2a				Tada2a	0	0	0
					Tac4				Tac4	0	0	0
					Tab3				Tab3	0	0	0
					Tab2				Tab2	0	0	0
					Syt11				Syt11	0	0	0
					Synrg				Synrg	0	0	0
					Synj1				Synj1	0	0	0
					Svopl				Svopl	0	0	0
					Sult1e1				Sult1e1	0	0	0
					Sult1d1				Sult1d1	1	0	0
					Sult1c1				Sult1c1	1	0	0
					Sugt1				Sugt1	0	0	0
					Sucla2				Sucla2	0	0	0
					Stxbp1				Stxbp1	0	0	0
					Stx1b				Stx1b	0	0	0
					Stt3a				Stt3a	0	0	0
					Stoml3				Stoml3	1	0	0
					Stom				Stom	1	0	0
					Stmn2				Stmn2	0	0	0
					Stim1				Stim1	0	0	0
					Stag1				Stag1	0	0	0
					St8sia1				St8sia1	0	0	0
					Ssh2				Ssh2	0	0	0
					Srsf11				Srsf11	0	0	0
					Srpr				Srpr	0	0	0
					Srpk2				Srpk2	0	0	0
					Srp72				Srp72	0	0	0
					Srgap1				Srgap1	0	0	0
					Srd5a2				Srd5a2	1	0	0
					Sptbn1				Sptbn1	0	0	0
					Spire1				Spire1	0	0	0
					Spint2				Spint2	0	0	0
					Spef2				Spef2	0	0	0
					Sparcl1				Sparcl1	0	0	0
					Spag9				Spag9	0	0	0
					Sos2				Sos2	0	0	0
					Snx19				Snx19	0	0	0
					Smr3a				Smr3a	0	0	0
					Smim22				Smim22	0	0	0
					Smim14				Smim14	0	0	0
					Smg1				Smg1	0	0	0
					Smchd1				Smchd1	0	0	0
					Smc6				Smc6	0	0	0
					Smc1a				Smc1a	0	0	0
					Slu7				Slu7	0	0	0
					Sltm				Sltm	0	0	0
					Slco1a5				Slco1a5	0	0	0
					Slc5a1				Slc5a1	0	0	0
					Slc39a9				Slc39a9	0	0	0
					Slc35b4				Slc35b4	0	0	0
					Slc25a35				Slc25a35	0	0	0
					Slc25a23				Slc25a23	0	0	0
					Slc24a2				Slc24a2	0	0	0
					Slc22a20				Slc22a20	0	0	0
					Slc22a2				Slc22a2	0	0	0
					Slc22a18				Slc22a18	0	0	0
					Six2				Six2	0	0	0
					Six1				Six1	0	0	0
					Sin3a				Sin3a	0	0	0
					Simc1				Simc1	0	0	0
					Siae				Siae	0	0	0
					Shtn1				Shtn1	0	0	0
					Shroom2				Shroom2	0	0	0
					Sgpl1				Sgpl1	0	0	0
					Sgip1				Sgip1	0	0	0
					Sfr1				Sfr1	0	0	0
					Sfi1				Sfi1	0	0	0
					Sf3b3				Sf3b3	0	0	0
					Setd5				Setd5	0	0	0
					Setd2				Setd2	0	0	0
					Serpina3k				Serpina3k	0	0	0
					Septin3				Septin3	0	0	0
					Senp2				Senp2	0	0	0
					Sel1l				Sel1l	0	0	0
					Sec31a				Sec31a	0	0	0
					Sec24b				Sec24b	0	0	0
					Sec23a				Sec23a	0	0	0
					Sec14l3				Sec14l3	1	0	0
					Sdhaf2				Sdhaf2	0	0	0
					Sdha				Sdha	0	0	0
					Sdf4				Sdf4	0	0	0
					Scrn1				Scrn1	0	0	0
					Scn8a				Scn8a	0	0	0
					Scgb2b2				Scgb2b2	0	0	0
					Scgb1c1				Scgb1c1	1	1	0
					Scg3				Scg3	0	0	0
					Scfd1				Scfd1	0	0	0
					Scaper				Scaper	0	0	0
					Scaf8				Scaf8	0	0	0
					Scaf11				Scaf11	0	0	0
					Sbno1				Sbno1	0	0	0
					Sbf2				Sbf2	0	0	0
					Sae1				Sae1	0	0	0
					S100z				S100z	0	0	0
					S100a9				S100a9	0	0	0
					S100a5				S100a5	0	0	0
					Rufy3				Rufy3	0	0	0
					Rtp2				Rtp2	1	0	0
					Rtp1				Rtp1	1	0	0
					Rtn3				Rtn3	0	0	0
					Rtl9				Rtl9	0	0	0
					Rpl5				Rpl5	0	0	0
					Rpl4				Rpl4	0	0	0
					Rpl3				Rpl3	0	0	0
					Rnf214				Rnf214	0	0	0
					Rnf20				Rnf20	0	0	0
					Rnf141				Rnf141	0	0	0
					Rnf139				Rnf139	0	0	0
					Rnf130				Rnf130	0	0	0
					Rnf128				Rnf128	0	0	0
					Rlf				Rlf	0	0	0
					Rilpl2				Rilpl2	0	0	0
					Ric8b				Ric8b	0	0	0
					Ric3				Ric3	0	0	0
					Rgs7bp				Rgs7bp	0	0	0
					Rgr				Rgr	0	0	0
					Rfc1				Rfc1	0	0	0
					Retsat				Retsat	1	0	0
					Rcan2				Rcan2	0	0	0
					Rbm5				Rbm5	0	0	0
					Rassf7				Rassf7	0	0	0
					Rassf4				Rassf4	0	0	0
					Rars				Rars	0	0	0
					Rapgef6				Rapgef6	0	0	0
					Rap1gds1				Rap1gds1	0	0	0
					Ranbp9				Ranbp9	0	0	0
					Ranbp2				Ranbp2	0	0	0
					Ralgapa2				Ralgapa2	0	0	0
					Ralgapa1				Ralgapa1	0	0	0
					Rad50				Rad50	0	0	0
					Rad21				Rad21	0	0	0
					Rabep1				Rabep1	0	0	0
					Rab7				Rab7	0	0	0
					Rab3c				Rab3c	0	0	0
					Rab25				Rab25	0	0	0
					Rab10				Rab10	0	0	0
					Ptprd				Ptprd	0	0	0
					Ptprb				Ptprb	0	0	0
					Ptpn3				Ptpn3	0	0	0
					Ptcd3				Ptcd3	0	0	0
					Psmd11				Psmd11	0	0	0
					Psma6				Psma6	0	0	0
					Psma4				Psma4	0	0	0
					Psip1				Psip1	0	0	0
					Psen1				Psen1	0	0	0
					Prune2				Prune2	0	0	0
					Prss33				Prss33	0	0	0
					Prr14l				Prr14l	0	0	0
					Prpf8				Prpf8	0	0	0
					Prpf38a				Prpf38a	0	0	0
					Prmt5				Prmt5	0	0	0
					Prm2				Prm2	0	0	0
					Prm1				Prm1	0	0	0
					Prkacb				Prkacb	0	0	0
					Prkaa1				Prkaa1	0	0	0
					Prepl				Prepl	0	0	0
					Pqlc3				Pqlc3	0	0	0
					Ppt1				Ppt1	0	0	0
					Ppp3cc				Ppp3cc	0	0	0
					Ppp2r5d				Ppp2r5d	0	0	0
					Ppp2r5c				Ppp2r5c	0	0	0
					Ppp2r3a				Ppp2r3a	0	0	0
					Ppp2r2a				Ppp2r2a	0	0	0
					Ppp1r9a				Ppp1r9a	0	0	0
					Ppm1a				Ppm1a	0	0	0
					Ppbp				Ppbp	0	0	0
					Ppargc1a				Ppargc1a	0	0	0
					Pot1a				Pot1a	0	0	0
					Pon3				Pon3	0	0	0
					Pon1				Pon1	1	0	0
					Polr3c				Polr3c	0	0	0
					Polr3a				Polr3a	0	0	0
					Polr2b				Polr2b	0	0	0
					Polr2a				Polr2a	0	0	0
					Poglut1				Poglut1	0	0	0
					Pnpla8				Pnpla8	0	0	0
					Pmpca				Pmpca	0	0	0
					Plxna4				Plxna4	0	0	0
					Pls3				Pls3	0	0	0
					Plrg1				Plrg1	0	0	0
					Plaat1				Plaat1	0	0	0
					Plaa				Plaa	0	0	0
					Pla2r1				Pla2r1	0	0	0
					Pitx1				Pitx1	0	0	0
					Pitrm1				Pitrm1	0	0	0
					Pitpna				Pitpna	0	0	0
					Pik3cb				Pik3cb	0	0	0
					Pi4ka				Pi4ka	0	0	0
					Phyhipl				Phyhipl	0	0	0
					Phkb				Phkb	0	0	0
					Phka2				Phka2	0	0	0
					Pex13				Pex13	0	0	0
					Pds5b				Pds5b	0	0	0
					Pds5a				Pds5a	0	0	0
					Pdpk1				Pdpk1	0	0	0
					Pde4b				Pde4b	0	0	0
					Pcyt1b				Pcyt1b	0	0	0
					Pcdhb1				Pcdhb1	1	0	0
					Pcdh9				Pcdh9	0	0	0
					Pcbp2				Pcbp2	0	0	0
					Parva				Parva	0	0	0
					Parp6				Parp6	0	0	0
					Papss2				Papss2	0	0	0
					Pan3				Pan3	0	0	0
					Pak5				Pak5	0	0	0
					Pak1				Pak1	0	0	0
					Pafah1b2				Pafah1b2	0	0	0
					Pabpc1				Pabpc1	0	0	0
					Ovca2				Ovca2	0	0	0
					Osbp				Osbp	0	0	0
					Ormdl3				Ormdl3	0	0	0
					Opa1				Opa1	0	0	0
					Omp				Omp	1	0	0
					Omg				Omg	0	0	0
					Omd				Omd	0	0	0
					Olfr309				Olfr309	0	0	0
					Olfr1507				Olfr1507	1	0	0
					Ogdh				Ogdh	0	0	0
					Ocrl				Ocrl	0	0	0
					Obp2b				Obp2b	0	0	0
					Obp2a				Obp2a	1	0	0
					Nup133				Nup133	0	0	0
					Nub1				Nub1	0	0	0
					Ntm				Ntm	0	0	0
					Nt5c2				Nt5c2	0	0	0
					Nsf				Nsf	0	0	0
					Nsdhl				Nsdhl	0	0	0
					Nsd2				Nsd2	0	0	0
					Nsd1				Nsd1	0	0	0
					Nrxn3				Nrxn3	0	0	0
					Nrcam				Nrcam	0	0	0
					Nr2c1				Nr2c1	0	0	0
					Nqo1				Nqo1	0	0	0
					Nptn				Nptn	0	0	0
					Npm1				Npm1	0	0	0
					Nploc4				Nploc4	0	0	0
					Npc1				Npc1	0	0	0
					Nop10				Nop10	0	0	0
					Noc2l				Noc2l	0	0	0
					Nlgn3				Nlgn3	0	0	0
					Nkrf				Nkrf	0	0	0
					Nicn1				Nicn1	0	0	0
					Nfx1				Nfx1	0	0	0
					Neo1				Neo1	0	0	0
					Nedd4l				Nedd4l	0	0	0
					Nedd4				Nedd4	0	0	0
					Necap1				Necap1	0	0	0
					Ndc1				Ndc1	0	0	0
					Ncor1				Ncor1	0	0	0
					Ncoa1				Ncoa1	0	0	0
					Ncapg2				Ncapg2	1	0	0
					Ncam2				Ncam2	0	0	0
					Nbr1				Nbr1	0	0	0
					Nbn				Nbn	0	0	0
					Nbea				Nbea	0	0	0
					Napb				Napb	0	0	0
					Nalcn				Nalcn	0	0	0
					Naa35				Naa35	0	0	0
					Naa15				Naa15	0	0	0
					Myoz1				Myoz1	0	0	0
					Myo9a				Myo9a	0	0	0
					Myo6				Myo6	0	0	0
					Myo5a				Myo5a	0	0	0
					Mylpf				Mylpf	0	0	0
					Myl2				Myl2	0	0	0
					Myh11				Myh11	0	0	0
					Mycbp2				Mycbp2	0	0	0
					Mup4				Mup4	1	1	0
					Muc5b				Muc5b	0	0	0
					Muc2				Muc2	1	0	0
					Mtres1				Mtres1	0	0	0
					Mtmr9				Mtmr9	0	0	0
					Mtmr7				Mtmr7	0	0	0
					Mtmr3				Mtmr3	0	0	0
					Mtdh				Mtdh	0	0	0
					Mslnl				Mslnl	1	0	0
					Msantd4				Msantd4	0	0	0
					Mrpl39				Mrpl39	0	0	0
					Mpv17				Mpv17	0	0	0
					Mpi				Mpi	0	0	0
					Mpdz				Mpdz	0	0	0
					Moxd2				Moxd2	0	0	0
					Morc2a				Morc2a	0	0	0
					Mmrn2				Mmrn2	0	0	0
					Mmp13				Mmp13	0	0	0
					Mmel1				Mmel1	0	0	0
					Mmachc				Mmachc	0	0	0
					Mlip				Mlip	0	0	0
					Mkln1				Mkln1	0	0	0
					Mid2				Mid2	0	0	0
					Mgst1				Mgst1	0	0	0
					Metap2				Metap2	0	0	0
					Med14				Med14	0	0	0
					Mecp2				Mecp2	0	0	0
					Mbtps2				Mbtps2	0	0	0
					Mbnl2				Mbnl2	0	0	0
					Mbnl1				Mbnl1	0	0	0
					Mbd5				Mbd5	0	0	0
					Mb21d2				Mb21d2	0	0	0
					Mb				Mb	1	1	1
					Marchf6				Marchf6	0	0	0
					Mapre2				Mapre2	0	0	0
					Mapk9				Mapk9	0	0	0
					Mapk1				Mapk1	0	0	0
					Map9				Map9	0	0	0
					Map7d2				Map7d2	0	0	0
					Map4k5				Map4k5	0	0	0
					Map4k3				Map4k3	0	0	0
					Map4				Map4	0	0	0
					Map3k7				Map3k7	0	0	0
					Map3k13				Map3k13	0	0	0
					Map2k4				Map2k4	0	0	0
					Map1b				Map1b	0	0	0
					Mansc1				Mansc1	0	0	0
					Mamld1				Mamld1	0	0	0
					Macf1				Macf1	0	0	0
					M6pr				M6pr	0	0	0
					Lypd2				Lypd2	1	0	0
					Luzp1				Luzp1	0	0	0
					Luc7l3				Luc7l3	0	0	0
					Ltf				Ltf	0	0	0
					Lss				Lss	0	0	0
					Lrrn1				Lrrn1	0	0	0
					Lrrc49				Lrrc49	0	0	0
					Lrpprc				Lrpprc	0	0	0
					Lrp1b				Lrp1b	0	0	0
					Lrguk				Lrguk	0	0	0
					Llgl2				Llgl2	0	0	0
					Lima1				Lima1	0	0	0
					Lgi1				Lgi1	0	0	0
					Lcp1				Lcp1	0	0	0
					Lcn11				Lcn11	1	0	0
					L1cam				L1cam	0	0	0
					Krt8				Krt8	1	0	0
					Krt23				Krt23	1	0	0
					Krt18				Krt18	1	0	0
					Kras				Kras	0	0	0
					Kpnb1				Kpnb1	0	0	0
					Kpna6				Kpna6	0	0	0
					Kpna3				Kpna3	0	0	0
					Kmt2e				Kmt2e	0	0	0
					Kmt2c				Kmt2c	0	0	0
					Kirrel2				Kirrel2	1	0	0
					Kifbp				Kifbp	0	0	0
					Kif9				Kif9	0	0	0
					Kif2a				Kif2a	0	0	0
					Kif21a				Kif21a	0	0	0
					Kif1b				Kif1b	0	0	0
					Kif19b				Kif19b	1	0	0
					Kidins220				Kidins220	0	0	0
					Kdm5a				Kdm5a	0	0	0
					Kcnq3				Kcnq3	0	0	0
					Kcnmb3				Kcnmb3	1	0	0
					Kcnj5				Kcnj5	1	0	0
					Kcna2				Kcna2	0	0	0
					Kat7				Kat7	0	0	0
					Kap				Kap	0	0	0
					Kansl1				Kansl1	0	0	0
					Jmjd1c				Jmjd1c	0	0	0
					Jakmip2				Jakmip2	0	0	0
					Jak1				Jak1	0	0	0
					Itsn2				Itsn2	0	0	0
					Itpripl2				Itpripl2	0	0	0
					Itgb7				Itgb7	0	0	0
					Itgb1				Itgb1	0	0	0
					Ist1				Ist1	0	0	0
					Ipo5				Ipo5	0	0	0
					Ipo11				Ipo11	0	0	0
					Ints12				Ints12	0	0	0
					Ino80				Ino80	0	0	0
					Inmt				Inmt	0	0	0
					Immt				Immt	0	0	0
					Ilf2				Ilf2	0	0	0
					Ide				Ide	0	0	0
					Ice1				Ice1	0	0	0
					Iars				Iars	0	0	0
					Huwe1				Huwe1	0	0	0
					Htt				Htt	0	0	0
					Hspa9				Hspa9	0	0	0
					Hspa8				Hspa8	0	0	0
					Hspa4l				Hspa4l	0	0	0
					Hsp90ab1				Hsp90ab1	0	0	0
					Hsd17b6				Hsd17b6	0	0	0
					Hs3st6				Hs3st6	0	0	0
					Hpgd				Hpgd	0	0	0
					Hmg20a				Hmg20a	0	0	0
					Hk2				Hk2	0	0	0
					Herc3				Herc3	0	0	0
					Heg1				Heg1	0	0	0
					Hectd1				Hectd1	0	0	0
					Hacd3				Hacd3	0	0	0
					Gtf2h1				Gtf2h1	0	0	0
					Gstm2				Gstm2	0	0	0
					Gsk3b				Gsk3b	0	0	0
					Gramd1c				Gramd1c	1	0	0
					Gramd1b				Gramd1b	0	0	0
					Gpx6				Gpx6	1	0	0
					Gprasp1				Gprasp1	0	0	0
					Gpr137c				Gpr137c	0	0	0
					Gphn				Gphn	0	0	0
					Gpatch8				Gpatch8	0	0	0
					Gpatch11				Gpatch11	0	0	0
					Golgb1				Golgb1	0	0	0
					Gnptab				Gnptab	0	0	0
					Gnpat				Gnpat	0	0	0
					Gnl3l				Gnl3l	0	0	0
					Gng13				Gng13	0	0	0
					Gmeb1				Gmeb1	0	0	0
					Gm42372				Gm42372	0	0	0
					Gm17662				Gm17662	1	1	0
					Gm11992				Gm11992	1	0	0
					Gm10959				Gm10959	1	0	0
					Glyatl3				Glyatl3	0	0	0
					Glrx3				Glrx3	0	0	0
					Glo1				Glo1	1	0	0
					Gldn				Gldn	0	0	0
					Glb1l2				Glb1l2	0	0	0
					Gkn3				Gkn3	0	0	0
					Gk5				Gk5	0	0	0
					Gh				Gh	1	1	1
					Gfy				Gfy	1	0	0
					Gdi2				Gdi2	0	0	0
					Gde1				Gde1	0	0	0
					Gdap2				Gdap2	0	0	0
					Gcnt7				Gcnt7	1	0	0
					Gc				Gc	0	0	0
					Gatad2b				Gatad2b	0	0	0
					Gars				Gars	0	0	0
					Gapvd1				Gapvd1	0	0	0
					Ganab				Ganab	0	0	0
					Gadl1				Gadl1	0	0	0
					Gab2				Gab2	0	0	0
					Fstl5				Fstl5	0	0	0
					Fry				Fry	0	0	0
					Frs2				Frs2	0	0	0
					Frrs1l				Frrs1l	0	0	0
					Frem2				Frem2	0	0	0
					Foxj3				Foxj3	0	0	0
					Fmo5				Fmo5	0	0	0
					Fkbp15				Fkbp15	0	0	0
					Fezf1				Fezf1	0	0	0
					Fetub				Fetub	1	0	0
					Fermt2				Fermt2	0	0	0
					Fech				Fech	0	0	0
					Fdft1				Fdft1	0	0	0
					Fbxo11				Fbxo11	0	0	0
					Far2				Far2	0	0	0
					Fam89a				Fam89a	0	0	0
					Fam24b				Fam24b	0	0	0
					Fam234b				Fam234b	0	0	0
					Fam217a				Fam217a	0	0	0
					Fam193a				Fam193a	0	0	0
					Fam168a				Fam168a	0	0	0
					Faf1				Faf1	0	0	0
					Fabp1				Fabp1	0	0	0
					Ezh1				Ezh1	0	0	0
					Eya3				Eya3	0	0	0
					Ext1				Ext1	0	0	0
					Exoc6b				Exoc6b	0	0	0
					Exoc4				Exoc4	0	0	0
					Exoc3				Exoc3	0	0	0
					Exoc1				Exoc1	0	0	0
					Esf1				Esf1	0	0	0
					Ergic2				Ergic2	0	0	0
					Erc1				Erc1	0	0	0
					Eps15				Eps15	0	0	0
					Epcam				Epcam	1	0	0
					Entpd5				Entpd5	0	0	0
					Enpp5				Enpp5	0	0	0
					Eno3				Eno3	0	0	0
					Emsy				Emsy	0	0	0
					Elp2				Elp2	0	0	0
					Elmod3				Elmod3	0	0	0
					Elmo1				Elmo1	0	0	0
					Eif5				Eif5	0	0	0
					Eif4g2				Eif4g2	0	0	0
					Eif4e				Eif4e	0	0	0
					Eif3l				Eif3l	0	0	0
					Eif3a				Eif3a	0	0	0
					Eif2b3				Eif2b3	0	0	0
					Eif2ak1				Eif2ak1	0	0	0
					Eif2a				Eif2a	0	0	0
					Efr3a				Efr3a	0	0	0
					Eef1g				Eef1g	0	0	0
					Ednrb				Ednrb	0	0	0
					Edil3				Edil3	0	0	0
					Ecpas				Ecpas	0	0	0
					Ebf3				Ebf3	0	0	0
					Ebf2				Ebf2	0	0	0
					Dzip3				Dzip3	0	0	0
					Dyrk4				Dyrk4	0	0	0
					Drosha				Drosha	0	0	0
					Dpys				Dpys	0	0	0
					Dpp6				Dpp6	0	0	0
					Dop1a				Dop1a	0	0	0
					Dock3				Dock3	0	0	0
					Dnm1l				Dnm1l	0	0	0
					Dnajc7				Dnajc7	0	0	0
					Dnajc6				Dnajc6	0	0	0
					Dnajc18				Dnajc18	0	0	0
					Dnajb14				Dnajb14	0	0	0
					Dnajb13				Dnajb13	0	0	0
					Dmxl2				Dmxl2	0	0	0
					Dmtf1				Dmtf1	0	0	0
					Dmrta2				Dmrta2	0	0	0
					Dlg2				Dlg2	0	0	0
					Depdc5				Depdc5	0	0	0
					Dennd4a				Dennd4a	0	0	0
					Ddx25				Ddx25	0	0	0
					Ddx24				Ddx24	0	0	0
					Ddx1				Ddx1	0	0	0
					Ddb1				Ddb1	0	0	0
					Dcun1d4				Dcun1d4	0	0	0
					Dctn4				Dctn4	0	0	0
					Dcpp1				Dcpp1	0	0	0
					Dcdc2a				Dcdc2a	0	0	0
					Daam1				Daam1	0	0	0
					D5Ertd579e				D5Ertd579e	0	0	0
					Cyp2g1				Cyp2g1	1	0	0
					Cyp2f2				Cyp2f2	1	0	0
					Cyp2e1				Cyp2e1	0	0	0
					Cyp1a2				Cyp1a2	1	0	0
					Cyld				Cyld	0	0	0
					Cyb5d2				Cyb5d2	0	0	0
					Cul1				Cul1	0	0	0
					Ctxn3				Ctxn3	0	0	0
					Ctsb				Ctsb	0	0	0
					Ctps2				Ctps2	0	0	0
					Cst10				Cst10	0	0	0
					Csnk1g1				Csnk1g1	0	0	0
					Csde1				Csde1	0	0	0
					Crybg3				Crybg3	0	0	0
					Crot				Crot	0	0	0
					Crisp1				Crisp1	0	0	0
					Crabp2				Crabp2	0	0	0
					Cpm				Cpm	0	0	0
					Cpd				Cpd	0	0	0
					Cops4				Cops4	0	0	0
					Copb2				Copb2	0	0	0
					Col1a2				Col1a2	0	0	0
					Cog3				Cog3	0	0	0
					Cntn4				Cntn4	0	0	0
					Cntn1				Cntn1	0	0	0
					Cnot2				Cnot2	0	0	0
					Cnot1				Cnot1	0	0	0
					Cnnm1				Cnnm1	0	0	0
					Cngb1				Cngb1	1	0	0
					Cnga4				Cnga4	1	0	0
					Cnga2				Cnga2	1	0	0
					Cluap1				Cluap1	0	0	0
					Cltc				Cltc	0	0	0
					Clstn2				Clstn2	0	0	0
					Clip3				Clip3	0	0	0
					Clip1				Clip1	0	0	0
					Clgn				Clgn	0	0	0
					Cldn9				Cldn9	1	0	0
					Cldn3				Cldn3	1	0	0
					Clasp2				Clasp2	0	0	0
					Ckm				Ckm	0	0	0
					Cibar2				Cibar2	0	0	0
					Chmp3				Chmp3	0	0	0
					Chl1				Chl1	0	0	0
					Chil6				Chil6	1	0	0
					Chia1				Chia1	0	0	0
					Chd8				Chd8	0	0	0
					Cfap91				Cfap91	0	0	0
					Cfap69				Cfap69	0	0	0
					Ces1e				Ces1e	0	0	0
					Ces1d				Ces1d	1	0	0
					Ces1a				Ces1a	0	0	0
					Cep126				Cep126	0	0	0
					Cebpz				Cebpz	0	0	0
					Cdkl4				Cdkl4	0	0	0
					Cdk14				Cdk14	0	0	0
					Cdh10				Cdh10	0	0	0
					Cdh1				Cdh1	0	0	0
					Cdcp3				Cdcp3	1	0	0
					Cd99l2				Cd99l2	0	0	0
					Cd36				Cd36	1	0	0
					Ccser2				Ccser2	0	0	0
					Ccdc88a				Ccdc88a	0	0	0
					Ccdc81				Ccdc81	0	0	0
					Ccdc25				Ccdc25	0	0	0
					Ccdc157				Ccdc157	0	0	0
					Cc2d2a				Cc2d2a	0	0	0
					Cc2d1b				Cc2d1b	0	0	0
					Cbr2				Cbr2	1	0	0
					Cbll1				Cbll1	0	0	0
					Cast				Cast	0	0	0
					Casd1				Casd1	0	0	0
					Car6				Car6	0	0	0
					Capzb				Capzb	0	0	0
					Cand1				Cand1	0	0	0
					Camp				Camp	1	0	0
					Cacna1d				Cacna1d	0	0	0
					C330007P06Rik				C330007P06Rik	0	0	0
					C3				C3	1	0	0
					Btbd8				Btbd8	0	0	0
					Brinp1				Brinp1	0	0	0
					Brd7				Brd7	0	0	0
					Braf				Braf	0	0	0
					Bptf				Bptf	0	0	0
					Bpifb6				Bpifb6	1	0	0
					Bpifb4				Bpifb4	1	1	0
					Bpifa1				Bpifa1	1	0	0
					Bod1l				Bod1l	0	0	0
					Bmerb1				Bmerb1	0	0	0
					Bfar				Bfar	0	0	0
					BC049352				BC049352	1	0	0
					B4galnt3				B4galnt3	1	0	0
					B3galnt1				B3galnt1	0	0	0
					B230219D22Rik				B230219D22Rik	0	0	0
					AW209491				AW209491	0	0	0
					Atxn10				Atxn10	0	0	0
					Atp8b3				Atp8b3	0	0	0
					Atp8a2				Atp8a2	0	0	0
					Atp8a1				Atp8a1	0	0	0
					Atp6v1c2				Atp6v1c2	0	0	0
					Atp6v1b1				Atp6v1b1	0	0	0
					Atp6v1a				Atp6v1a	0	0	0
					Atp6v0a4				Atp6v0a4	0	0	0
					Atp2a2				Atp2a2	0	0	0
					Atp2a1				Atp2a1	1	0	0
					Atp13a5				Atp13a5	0	0	0
					Atp11a				Atp11a	0	0	0
					Atmin				Atmin	1	0	0
					Atl2				Atl2	0	0	0
					Atf5				Atf5	0	0	0
					Atad1				Atad1	0	0	0
					Asxl2				Asxl2	0	0	0
					Ash2l				Ash2l	0	0	0
					Ash1l				Ash1l	0	0	0
					Asap2				Asap2	0	0	0
					Asap1				Asap1	0	0	0
					Arsb				Arsb	0	0	0
					Arhgef9				Arhgef9	0	0	0
					Arhgef15				Arhgef15	0	0	0
					Arhgef11				Arhgef11	0	0	0
					Arhgdib				Arhgdib	1	0	0
					Arhgap5				Arhgap5	0	0	0
					Arhgap35				Arhgap35	0	0	0
					Arhgap26				Arhgap26	0	0	0
					Arhgap20				Arhgap20	0	0	0
					Arel1				Arel1	0	0	0
					Arcn1				Arcn1	0	0	0
					Arap2				Arap2	0	0	0
					Aqr				Aqr	0	0	0
					Aqp5				Aqp5	0	0	0
					Aqp3				Aqp3	1	0	0
					Appl1				Appl1	0	0	0
					Appbp2				Appbp2	0	0	0
					Apoa1				Apoa1	0	0	0
					Aplp2				Aplp2	0	0	0
					Apbb2				Apbb2	0	0	0
					Ap3b1				Ap3b1	0	0	0
					Ap2b1				Ap2b1	0	0	0
					Ap1m2				Ap1m2	0	0	0
					Ap1g1				Ap1g1	0	0	0
					Aox2				Aox2	1	0	0
					Anp32b				Anp32b	0	0	0
					Ano4				Ano4	0	0	0
					Ano2				Ano2	1	0	0
					Ankrd28				Ankrd28	0	0	0
					Ankrd17				Ankrd17	0	0	0
					Ankmy2				Ankmy2	0	0	0
					Ankhd1				Ankhd1	0	0	0
					Ank3				Ank3	0	0	0
					Ank2				Ank2	0	0	0
					Ambp				Ambp	0	0	0
					Alox15				Alox15	0	0	0
					Alg9				Alg9	0	0	0
					Aldob				Aldob	1	0	0
					Alb				Alb	0	0	0
					Akr1b7				Akr1b7	0	0	0
					Akap9				Akap9	0	0	0
					Akap6				Akap6	0	0	0
					Ahsg				Ahsg	0	0	0
					Ahi1				Ahi1	0	0	0
					Ahcyl1				Ahcyl1	0	0	0
					Agtpbp1				Agtpbp1	0	0	0
					Agr3				Agr3	0	0	0
					Agr2				Agr2	1	0	0
					Ago3				Ago3	0	0	0
					Aff4				Aff4	0	0	0
					Aff2				Aff2	0	0	0
					Afdn				Afdn	0	0	0
					Adh1				Adh1	0	0	0
					Adcy3				Adcy3	1	0	0
					Adamdec1				Adamdec1	0	0	0
					Adam28				Adam28	0	0	0
					Adam22				Adam22	0	0	0
					Acvr2a				Acvr2a	0	0	0
					Actn3				Actn3	0	0	0
					Acss3				Acss3	0	0	0
					Acsm4				Acsm4	1	0	0
					Acsl1				Acsl1	0	0	0
					Acr				Acr	0	0	0
					Acaca				Acaca	0	0	0
					Abitram				Abitram	0	0	0
					Abhd2				Abhd2	0	0	0
					Abcf2				Abcf2	0	0	0
					Abcd3				Abcd3	0	0	0
					Abcc3				Abcc3	0	0	0
					Aak1				Aak1	0	0	0
					A730046J19Rik				A730046J19Rik	0	0	0
					9930021J03Rik				9930021J03Rik	0	0	0
					9430015G10Rik				9430015G10Rik	0	0	0
					2610507B11Rik				2610507B11Rik	0	0	0
					2310057J18Rik				2310057J18Rik	0	0	0
					1700012B09Rik				1700012B09Rik	0	0	0
					1110032A03Rik				1110032A03Rik	0	0	0
					A2m					0	0	0
					Adam2					0	0	0
					Akip1					0	0	0
					Akt1s1					0	0	0
					Ambn					0	0	0
					Amelx					0	0	0
					Ang5					0	0	0
					Anxa6					0	0	0
					Ascl3					0	0	0
					Atp10a					0	0	0
					Atp6v0c					0	0	0
					AU021092					0	0	0
					BC048679					0	0	0
					Bfsp1					0	0	0
					Blvra					0	0	0
					Calcb					0	0	0
					Calcoco2					0	0	0
					Carns1					0	0	0
					Ccdc77					0	0	0
					Ccer2					0	0	0
					Ccl11					0	0	0
					Ccl5					0	0	0
					Cd74					0	0	0
					Cdca7					0	0	0
					Cdh15					0	0	0
					Cenph					0	0	0
					Cep290					0	0	0
					Cfap57					0	0	0
					Col1a1					0	0	0
					Coq5					0	0	0
					Cox8b					0	0	0
					Creb3l2					0	0	0
					Csrnp1					0	0	0
					Cst6					0	0	0
					Cyp4b1					0	0	0
					D2hgdh					0	0	0
					Dbp					0	0	0
					Dnaja3					0	0	0
					Dusp1					0	0	0
					Fam209					0	0	0
					Farp2					0	0	0
					Fer1l4					0	0	0
					Fmnl3					0	0	0
					Fshb					0	0	0
					Gab3					0	0	0
					Galm					0	0	0
					Gbp4					0	0	0
					Gbp5					0	0	0
					Gbp9					0	0	0
					Gimap6					0	0	0
					Gm10037					0	0	0
					Gm10337					0	0	0
					Gm10944					0	0	0
					Gm12185					0	0	0
					Gm12394					0	0	0
					Gm14226					0	0	0
					Gm14295					0	0	0
					Gm17720					0	0	0
					Gm21836					0	0	0
					Gm34066					0	0	0
					Golm2					0	0	0
					Got1l1					0	0	0
					Gpat2					0	0	0
					Gpc4					0	0	0
					Gstm3					0	0	0
					Gulo					0	0	0
					Gusb					0	0	0
					H2-Ab1					0	0	0
					H2-D1					0	0	0
					H2-K1					0	0	0
					H2-Q4					0	0	0
					Hck					0	0	0
					Hif3a					0	0	0
					Hoxb4					0	0	0
					Ifi203					0	0	0
					Itga11					0	0	0
					Jchain					0	0	0
					Lhx9					0	0	0
					Lrrc45					0	0	0
					Lrrc66					0	0	0
					Mael					0	0	0
					Map11					0	0	0
					Mcm8					0	0	0
					Mndal					0	0	0
					Mroh3					0	0	0
					Naa16					0	0	0
					Nat8f2					0	0	0
					Ngp					0	0	0
					Npas4					0	0	0
					Obscn					0	0	0
					Pdia5					0	0	0
					Pla2g4a					0	0	0
					Plin4					0	0	0
					Pnldc1					0	0	0
					Pola2					0	0	0
					Polr1h					0	0	0
					Pomt2					0	0	0
					Pou4f1					0	0	0
					Ppil1					0	0	0
					Ppp1r11					0	0	0
					Prima1					0	0	0
					Prss56					0	0	0
					Reg3g					0	0	0
					Rnase2a					0	0	0
					Rnpepl1					0	0	0
					Rpgrip1l					0	0	0
					Rpl3l					0	0	0
					Samhd1					0	0	0
					Sap30					0	0	0
					Scgb2a2					0	0	0
					Scnn1g					0	0	0
					Serpinb1a					0	0	0
					Sgk1					0	0	0
					Slc14a1					0	0	0
					Slc15a1					0	0	0
					Slc22a21					0	0	0
					Slc30a5					0	0	0
					Sln					0	0	0
					Spint5					0	0	0
					Tbata					0	0	0
					Tedc1					0	0	0
					Telo2					0	0	0
					Tmem144					0	0	0
					Tmem158					0	0	0
					Tnfrsf26					0	0	0
					Tph1					0	0	0
					Usp24					0	0	0
					Wnt5a					0	0	0
					Yjefn3					0	0	0
					Zbtb18					0	0	0
					Zfp811					0	0	0
					Zranb3					0	0	0
					Bpifa6					1	0	0
					Ccl8					1	0	0
					Cga					1	0	0
					Gm17617					1	0	0
					Gm17651					1	0	0
					Gm21954					1	0	0
					H2-Aa					1	0	0
					H2-Eb1					1	0	0
					Igtp					1	0	0
					Iigp1					1	0	0
					Irgm2					1	0	0
					Mpz					1	0	0
					Obp1a					1	0	0
					Pomc					1	0	0
					Prl					1	1	0
					Slc25a31					1	0	0
					Vars2					1	0	0

## Sheet: Table S9D heart all taxa
lists of heart outlier genes occuring in more than one mouse taxon					full lists and assignments
	in 2 taxa	in 3 taxa	in 4 taxa
heart all	1593	1593	1593
duplicated in others	233	45	10							assignment with respect to "all heart "
percent	14.6265	2.82486	0.627746
										in 2 taxa	in 3 taxa	in 4 taxa
					all heart	DOM	MUS	SPR	SPI
	sublist	sublist	sublist		Efhd1	Ncf2	Dock10	Kif28	Efhd1	0	0	0
	Pigr	Pigr	F5		Pigr	Ap1s3	Coq10b	Stat1	Pigr	1	1	0
	F5	F5	Apoa2		F5	Dock10	R3hdm1	Gpr39	F5	1	1	1
	Apoa2	Apoa2	Fn1		Apoa2	Ccl20	Pigr	Cd55	Apoa2	1	1	1
	Fn1	Fn1	Bpifa1		Fn1	Tfcp2l1	Fam126b	Fcmr	Fn1	1	1	1
	Bpifa1	Bpifa1	Fgg		Apcs	Stat1	Fam117b	Ush2a	Apcs	0	0	0
	Bpifb1	Bpifb1	Gc		Cnppd1	Rdh10	Mettl18	Ctse	Cnppd1	0	0	0
	Wfdc2	Pck1	Alb		Bpifa1	Nemp2	Selp	Traf3ip3	Bpifa1	1	1	1
	Pck1	Fgg	Fabp1		Bpifb1	Ccdc121	F5	Sell	Bpifb1	1	1	0
	P2ry10b	Fga	Apoa1		Itih2	Lbr	Fcgr4	F5	Itih2	0	0	0
	Fgg	Fgb	Serpina3k		Pfkfb3	A630001G21Rik	Fcgr3	Lax1	Pfkfb3	0	0	0
	Fga	Ambp			F2	Stk17b	Apoa2	Adam23	F2	0	0	0
	Fgb	Gc			Adig	Pgap1	Itln1	Ildr2	Adig	0	0	0
	Elovl6	Alb			Ass1	Ankrd44	Fn1	Ddr2	Ass1	0	0	0
	Gm17651	Fabp1			Wfdc2	Efhc1	Serpinb2	Apoa2	Wfdc2	1	0	0
	Ambp	Cyp2f2			Sh2d3c	Brinp2	Tnp1	Bcl2	Sh2d3c	0	0	0
	Aldob	Apoc1			Adam33	Cd55	Slamf9	Serpinb11	Adam33	0	0	0
	Hpd	Slc7a10			Pck1	Dusp10	Prg4	Fn1	Pck1	1	1	0
	Jchain	Cyp2e1			Thbs1	Yod1	Gm14295	Slamf7	Thbs1	0	0	0
	Oasl2	Irf7			Eif2ak4	AA986860	Ifih1	Tnp1	Eif2ak4	0	0	0
	Gc	Ucp1			P2ry10b	Aox3	Hspa14	Arpc2	P2ry10b	1	0	0
	Alb	Itih4			Hmgn5	Pigr	Cdnf	Slamf8	Hmgn5	0	0	0
	Fabp1	Apoa1			Col4a6	Fcmr	Brd3os	Ifi209	Col4a6	0	0	0
	BC035044	Apoc3			Rgn	Rassf5	Bcl2l1	Marco	Rgn	0	0	0
	Snca	Ltf			Gjb1	Ikbke	Bpifa1	Ccdc3	Gjb1	0	0	0
	Cidec	Timd4			Tdo2	Ctse	Bpifb1	Nkain4	Tdo2	0	0	0
	Akr1b7	Sec14l3			Fgg	Inpp5d	Ncoa6	Bpifa1	Fgg	1	1	1
	Pon1	Apoh			Fga	Vash2	Rbm17	Ppig	Fga	1	1	0
	Cxcl17	Alox15			Fgb	Atf3	Fer1l4	Dynlrb1	Fgb	1	1	0
	Bnc1	Serpina3k			Gm10959	Myoc	Frmd5	Ncoa6	Gm10959	0	0	0
	Cyp2f2	Tnfrsf13c			Elovl6	Fam117b	BC005624	Rbm17	Elovl6	1	0	0
	Hpx	Ttr			Cfi	Nek2	Cry2	Rsu1	Cfi	0	0	0
	Spib	F830016B08Rik			Gm17651	Arl4c	Spint5	Epb41l1	Gm17651	1	0	0
	Apoc1	Scgb3a2			Adh1	Fmo6	Mertk	Secisbp2l	Adh1	0	0	0
	Cd79a	Rbp4			Adh4	Fmo3	Kcnb1	Dtwd1	Adh4	0	0	0
	Dmbt1	Scgb1a1			Car3	Mettl11b	Ssrp1	Syt13	Car3	0	0	0
	Saa3	Lpxn			Aadac	Iqca	Mcm8	Wfdc15b	Aadac	0	0	0
	Cebpa	Ciart			Uox	Cd28	Cacnb4	Svs2	Uox	0	0	0
	Slc7a10	Cxcl9			Casz1	Traf3ip3	Tlr13	Stk35	Casz1	0	0	0
	Cyp2e1	Plac8			Ambp	Mlph	Smc1a	Slc13a3	Ambp	1	1	0
	Rassf7	Cyp2b10			Orm1	Sell	Frmd7	Rassf2	Orm1	0	0	0
	Irf7	Siglece			Isg15	Selp	Gpc3	Chgb	Isg15	0	0	0
	Ppil6	Acp5			Ddx58	F5	Gm773	Lrrn4	Ddx58	0	0	0
	Cfd	Irgm1			Ttpa	Neurl3	Tsc22d3	Pck1	Ttpa	0	0	0
	Ucp1	Irgm2			Baat	Lax1	Ofd1	Cytip	Baat	0	0	0
	Hp	Iigp1			Aldob	Arid5a	Nono	P2ry10	Aldob	1	0	0
	Hmgb2				Hpd	Cr2	Nhsl2	Smc1a	Hpd	1	0	0
	Ces1c				Vps37b	Fmod	Gm3880	Stk26	Vps37b	0	0	0
	Retn				Man2b2	Chil1	Extl2	Ids	Man2b2	0	0	0
	Adrb3				Ugt2b36	Cd247	Pex5l	Dnajc19	Ugt2b36	0	0	0
	Gulo				Jchain	Zap70	Fnip2	Dnttip2	Jchain	1	0	0
	Itih4				Oasl2	Ptpn7	Fgg	Fgg	Oasl2	1	0	0
	Pou2af1				Gc	Elf3	Fga	Fgb	Gc	1	1	1
	Camp				Alb	Crocc2	Fgb	Ctss	Alb	1	1	1
	Apoa1				Azgp1	Ccdc190	Golph3l	Ciart	Azgp1	0	0	0
	Apoc3				Slco1b2	Fcrla	Ciart	Fcrl1	Slco1b2	0	0	0
	Ngp				Fabp1	Fcgr4	Vps45	Elovl6	Fabp1	1	1	1
	Ltf				Zfp777	Cfap126	Gpatch4	Gpatch4	Zfp777	0	0	0
	Timd4				Aldh1l1	Apoa2	Hsd3b1	Cd2	Aldh1l1	0	0	0
	Fasn				Smco2	Fcer1g	Dnajc5b	Ddit4l	Smco2	0	0	0
	Wfdc21				Pzp	Kif21b	Gbp2b	Gpr171	Pzp	0	0	0
	Sec14l3				Plekha8	Bcl2	Gbp2	Gbp5	Plekha8	0	0	0
	Apoh				BC035044	Ptprc	Wnt2b	Gbp7	BC035044	1	0	0
	Alox15				Snca	Il18rap	Sprr1a	Gbp3	Snca	1	0	0
	Prkar2b				Cidec	Itln1	Mup20	Gbp2b	Cidec	1	0	0
	Serpina3k				Akr1b7	Cd244a	Ambp	Gbp2	Akr1b7	1	0	0
	Tnfrsf13c				Dennd2a	Fn1	Errfi1	Mcoln2	Dennd2a	0	0	0
	Basp1				Usp18	Serpinb2	Per3	Smcp	Usp18	0	0	0
	Lypd2				A2m	Ly9	Osbpl9	Ambp	A2m	0	0	0
	Rida				Pon1	Cd48	Map3k6	Dnajc8	Pon1	1	0	0
	Gpd1				Cxcl17	Ecrg4	Tent5b	Cd52	Cxcl17	1	0	0
	Adipoq				Bnc1	Cfhr2	Trnp1	E2f2	Bnc1	1	0	0
	Ttr				Cyp2f2	Cxcr2	Zfp683	Pla2g2d	Cyp2f2	1	1	0
	F830016B08Rik				Hpx	Arpc2	Tek	Ybx1	Hpx	1	0	0
	Egr1				Spib	Catip	Ppt1	Ndufs5	Spib	1	0	0
	Scgb3a2				Hnrnpl	Rgs18	Padi4	Ccl19	Hnrnpl	0	0	0
	Cdo1				Apoc1	Slc11a1	Rspo1	Pax5	Apoc1	1	1	0
	Ifit1				Plin1	Ptgs2	Ago3	Aldob	Plin1	0	0	0
	Rbp4				Cd79a	Ifi209	Cd72	Nudt9	Cd79a	1	0	0
	Scgb1a1				Dmbt1	Ifi208	1700109H08Rik	Sparcl1	Dmbt1	1	0	0
	Scd1				Erf	Ifi205	Atp2a2	Abcg3	Erf	0	0	0
	Ms4a1				Saa3	Prg4	Slc10a6	Gbp8	Saa3	1	0	0
	Lpxn				Cebpa	Kmo	Spp1	Gbp4	Cebpa	1	0	0
	Stat1				Slc7a10	Marco	Gbp8	Denr	Slc7a10	1	1	0
	Cd55				Cyp2e1	Cd84	Hpd	Sult1e1	Cyp2e1	1	1	0
	Fcmr				Rassf7	Gm10521	Hmgb1	Adgrd1	Rassf7	1	0	0
	Ctse				Irf7	Slamf6	Srp72	Sbds	Irf7	1	1	0
	Traf3ip3				Slc27a5	Arhgap30	Spink2	Gc	Slc27a5	0	0	0
	Sell				Sult3a2	Cfap65	B3glct	Alb	Sult3a2	0	0	0
	Lax1				Ppil6	Traf5	Bod1l	Bicdl1	Ppil6	1	0	0
	Bcl2				Os9	Srxn1	Jchain	Cxcl9	Os9	0	0	0
	Tnp1				Rdh7	Slc2a6	Oasl2	Lat2	Rdh7	0	0	0
	Arpc2				Mettl7b	Zfp970	Gc	Trim50	Mettl7b	0	0	0
	Ifi209				Arg1	Dclre1c	Alb	Upk3b	Arg1	0	0	0
	Marco				Cfd	Fam107b	Cxcl5	Card11	Cfd	1	0	0
	Ncoa6				Reep6	Tyro3	Cxcl9	Plac8	Reep6	0	0	0
	Rbm17				Ucp1	Cdh26	Upk3b	Lyar	Ucp1	1	1	0
	Cytip				Terf2	Tpx2	Pilrb1	Fabp1	Terf2	0	0	0
	P2ry10				Hp	Cdh4	Tmed2	Cd4	Hp	1	0	0
	Smc1a				Misp3	Ptprj	Plac8	Gimap9	Misp3	0	0	0
	Ciart				Tat	Fnbp4	Rab7	Gimap7	Tat	0	0	0
	Fcrl1				Hmgb2	Hck	C3ar1	Gimap3	Hmgb2	1	0	0
	Gpatch4				Gcdh	1700007K13Rik	Clec4a1	Prr15	Gcdh	0	0	0
	Cd2				Hsd17b2	Slc17a9	Fabp1	Clec9a	Hsd17b2	0	0	0
	Gpr171				Ces1b	Usp6nl	Cd8a	Wnt16	Ces1b	0	0	0
	Gbp5				Ces1c	Spaca9	Sult6b2	Kap	Ces1c	1	0	0
	Gbp7				Retn	Spc25	Lsm3	Gsg1	Retn	1	0	0
	Gbp2b				2310022B05Rik	Spi1	Fgfr1op2	Snca	2310022B05Rik	0	0	0
	Gbp2				Zfp703	Bpifa1	Reg3g	Akr1b8	Zfp703	0	0	0
	Cd52				Adrb3	Bpifb1	Frmd4b	Akr1b7	Adrb3	1	0	0
	E2f2				Bst2	Necab3	Eif4e3	Bpgm	Bst2	0	0	0
	Pax5				Zfp395	Erich2	Fkbp9	Fam180a	Zfp395	0	0	0
	Abcg3				Gulo	Il2ra	Kap	Mthfd2	Gulo	1	0	0
	Gbp8				Itih4	Cep250	Sumf1	Cd19	Itih4	1	1	0
	Gbp4				Itih3	Ckmt1	Calu	Siglecg	Itih3	0	0	0
	Cxcl9				Itih1	Madd	Tmem140	Cyp2b10	Itih1	0	0	0
	Lat2				Ang4	Cdca7	Ccdc77	Siglece	Ang4	0	0	0
	Upk3b				Ajuba	Otud1	Sgce	Coro1a	Ajuba	0	0	0
	Card11				Mat1a	Rgs19	Bnc1	Slc1a5	Mat1a	0	0	0
	Plac8				Gm17428	Sla2	Cyp2b10	Napsa	Gm17428	0	0	0
	Cd4				Ang6	Apbb1ip	Siglece	AI467606	Ang6	0	0	0
	Gimap9				Irf9	Samhd1	Mphosph10	Zfp974	Irf9	0	0	0
	Gimap7				Acox2	Nnat	Cyp2f2	Paf1	Acox2	0	0	0
	Gimap3				Ppp2r1b	Snhg11	Hpx	Lgals7	Ppp2r1b	0	0	0
	Kap				Sik2	Il1f9	Fzd4	Map4k1	Sik2	0	0	0
	Cd19				Pou2af1	Psd4	Apoc1	Prcp	Pou2af1	1	0	0
	Siglecg				Snx33	Slc27a2	Prc1	Itgax	Snx33	0	0	0
	Cyp2b10				Hspa8	Hdc	Slc6a16	Cd37	Hspa8	0	0	0
	Siglece				Cyp1a2	Lamc3	Cd177	Clip3	Cyp1a2	0	0	0
	Coro1a				Ttc36	Ada	Zfp568	Emp3	Ttc36	0	0	0
	Napsa				Camp	Stk4	Dbp	Hamp	Camp	1	0	0
	AI467606				Trf	Itga4	Nucb2	Cebpa	Trf	0	0	0
	Map4k1				Apoa1	Slpi	Dmkn	Slc7a10	Apoa1	1	1	1
	Itgax				Apoc3	Ncaph	Tsg101	Cyp2e1	Apoc3	1	1	0
	Cd37				Apoa5	Dusp2	Ppp2r2d	Il21r	Apoa5	0	0	0
	Il21r				Ngp	Rag2	Ifitm6	Tspan32	Ngp	1	0	0
	Tspan32				Ltf	Rag1	Irf7	Calhm6	Ltf	1	1	0
	B4galnt1				Ccpg1	Wfdc2	Tnfrsf26	B4galnt1	Ccpg1	0	0	0
	Glipr1				Cyp8b1	Prr5l	Gm33543	Mrpl42	Cyp8b1	0	0	0
	Cfdp1				Serpinf2	Arrdc1	Slc29a3	Lilr4b	Serpinf2	0	0	0
	Marchf1				Caskin2	Bub1	Prtn3	Slc35f1	Caskin2	0	0	0
	Irf8				Erbb2	Mmp9	Gadd45b	Glipr1	Erbb2	0	0	0
	Fcer2a				Nt5c3b	Cd40	Mcf2l	Derl3	Nt5c3b	0	0	0
	Ifi30				Timd4	Cd44	F7	Rrp1	Timd4	1	1	0
	Blk				Vtn	Ckap2l	F10	Otud4	Vtn	0	0	0
	Sftpc				Leap2	Il1b	Ufsp2	Ucp1	Leap2	0	0	0
	Rnase6				Slc4a1	Ehf	Irf2	Tfdp1	Slc4a1	0	0	0
	Wdfy4				Fasn	Lcn2	Defb1	Samd1	Fasn	1	0	0
	Csk				Wfdc21	Lrrc26	Cfdp1	Defb7	Wfdc21	1	0	0
	Muc16				Acaca	Eya2	Ces1c	Gm15056	Acaca	0	0	0
	Cxcr5				Sfi1	Avp	Ces1f	Cfdp1	Sfi1	0	0	0
	AB124611				Sec14l3	Gm11060	Mcemp1	Ddx60	Sec14l3	1	1	0
	Acp5				Asgr1	Prex1	Gdf15	Marchf1	Asgr1	0	0	0
	Cnp				Apoh	Ube2l6	Arrdc2	Irf8	Apoh	1	1	0
	Dnajc7				Alox15	Lpcat4	Kcnu1	Ido1	Alox15	1	1	0
	Tnfrsf13b				Scimp	Aurka	Prr30	Fcer2a	Scimp	0	0	0
	Slu7				Arhgef28	Fads2b	Ccdc66	Nlrc5	Arhgef28	0	0	0
	Irgm1				Net1	Cass4	Pbk	Cd209f	Net1	0	0	0
	Gm12185				Akr1c14	Traf1	Rgcc	Cd209g	Akr1c14	0	0	0
	Acap1				Dmgdh	Spo11	Pcdh20	Cdh11	Dmgdh	0	0	0
	Gm2a				Fbp1	Pck1	Fam107a	Lonrf1	Fbp1	0	0	0
	Igtp				Hsd17b3	Cntrl	Adamts8	Ifi30	Hsd17b3	0	0	0
	Irgm2				Lect2	Ccdc187	Rbm15b	Star	Lect2	0	0	0
	Cd79b				Rsad2	Card9	Snupn	Blk	Rsad2	0	0	0
	Hlf				Prkar2b	Scg5	Cwc15	Pinx1	Prkar2b	1	0	0
	Irf4				Pygl	Arhgap11a	Muc16	Nefl	Pygl	0	0	0
	Bin2				Serpina6	Gm20721	Scn4b	Stc1	Serpina6	0	0	0
	Apol11a				Serpina3k	Rasgrp1	Uchl4	Ppp3cc	Serpina3k	1	1	1
	Apol10b				Mfsd2b	Tubb1	Apoa1	Itih4	Mfsd2b	0	0	0
	Il2rb				Apob	Bub1b	Apoc3	Sftpc	Apob	0	0	0
	Itgb7				Tnfrsf13c	Plcb2	Acp5	Rnase6	Tnfrsf13c	1	1	0
	Upk1b				Cyp2d9	Cst9	Hacd3	Wdfy4	Cyp2d9	0	0	0
	B3gnt5				Cyp2d26	Cstdc2	Setd2	Zfp503	Cyp2d26	0	0	0
	Ciita				Pnpla5	Knstrn	Ltf	Gpr137c	Pnpla5	0	0	0
	Tnp2				Tg	Nek6	Ccnb2	Dnase1l3	Tg	0	0	0
	Prm2				Basp1	Spint1	Scn10a	Cd109	Basp1	1	0	0
	H2-Oa				Lypd2	Nusap1	Ccr2	Msantd2	Lypd2	1	0	0
	Tap1				Ly6e	Lypd6b	Cops3	Csk	Ly6e	0	0	0
	Psmb8				Ly6a	Cytip	Krt10	Cyp1a1	Ly6a	0	0	0
	H2-Ob				Rida	Dock11	Dnajc7	Muc16	Rida	1	0	0
	H2-Eb1				Aard	Tlr13	Rars	Cxcr5	Aard	0	0	0
	Ltb				Gpd1	P2ry10	Slu7	AB124611	Gpd1	1	0	0
	Ccr6				Tmprss6	P2ry10b	Ublcp1	Ackr4	Tmprss6	0	0	0
	Nfkbie				Nptxr	Gpr174	Havcr2	Apoa1	Nptxr	0	0	0
	Rasal3				Hgd	Sh2d1a	Timd4	Acp5	Hgd	0	0	0
	Gm4951				Serpind1	Arhgap4	Irgm1	Nckipsd	Serpind1	0	0	0
	Iigp1				Slc25a1	Sytl4	Scgb3a1	Trarg1	Slc25a1	0	0	0
	Bin1				Ahsg	Sash3	Stx8	Cnp	Ahsg	0	0	0
	Pmaip1				Fetub	Xkrx	Pik3r5	Dnajc7	Fetub	0	0	0
	Ctsw				Hrg	Elf4	Slc22a21	Pank3	Hrg	0	0	0
	Cd274				Kng1	Sat1	Ccl8	Tnfrsf13b	Kng1	0	0	0
	Ms4a4c				Adipoq	Btk	Cd7	Aldh3a2	Adipoq	1	0	0
	Ptprcap				Rtp4	S100g	Nmt1	Slu7	Rtp4	0	0	0
	Batf2				Zfp983	Car5b	Slfn9	Timp2	Zfp983	0	0	0
	Dock10				Tincr	Was	Irgm2	Cyfip2	Tincr	0	0	0
	Fam117b				Rfx2	Porcn	Sec14l3	Timd4	Rfx2	0	0	0
	Selp				Apom	Tlr8	Apoh	Irgm1	Apom	0	0	0
	Fcgr4				H2-T24	Cybb	Alox15	Gm12185	H2-T24	0	0	0
	Itln1				Plg	Il2rg	Vezf1	Ifi47	Plg	0	0	0
	Serpinb2				Fance	Slc6a14	Hlf	Tbc1d9b	Fance	0	0	0
	Prg4				Abcc10	Nono	Polm	Gm12216	Abcc10	0	0	0
	Tlr13				Gnmt	1110032F04Rik	Gck	Fasn	Gnmt	0	0	0
	Nono				Angptl4	Ifi44	Cdc42ep4	Wfdc21	Angptl4	0	0	0
	Padi4				Ttr	Trim59	Nlrp1a	Acap1	Ttr	1	1	0
	Cd72				F830016B08Rik	Cgn	Pimreg	Gm2a	F830016B08Rik	1	1	0
	Cxcl5				Egr1	Frrs1	Zfp366	Tlk2	Egr1	1	0	0
	Cd8a				Mzb1	Sox2	Serf1	Igtp	Mzb1	0	0	0
	Reg3g				Scgb3a2	Tnfaip8l2	Rnf144b	Irgm2	Scgb3a2	1	1	0
	Prc1				Cdo1	Ccna2	Cenph	Cd79b	Cdo1	1	0	0
	Cd177				Mbl2	Bcar3	Akr1e1	Hlf	Mbl2	0	0	0
	Ifitm6				Ifit1	Fgg	Uimc1	Ankra2	Ifit1	1	0	0
	Prtn3				Rbp4	Fga	Mocs2	Cd83	Rbp4	1	1	0
	F10				Cyp2c29	Cdc42se1	Zcchc9	Irf4	Cyp2c29	0	0	0
	Ces1f				Cyp2c70	Erich3	Emb	Gkap1	Cyp2c70	0	0	0
	Mcemp1				Scgb1a1	Slc25a31	Mtx3	Lhfpl2	Scgb1a1	1	1	0
	Gdf15				Scd1	Hormad1	Smim15	Ero1b	Scd1	1	0	0
	Arrdc2				Ms4a1	Ciart	Sav1	Tbca	Ms4a1	1	0	0
	Pbk				Lpxn	Dclk2	Polr1f	Ltbp2	Lpxn	1	1	0
	Ccnb2				Gsto1	Cd5l	Actr10	Pqlc3	Gsto1	0	0	0
	Ccr2				Dusp5	Fcrl1	Agr2	Flrt2	Dusp5	0	0	0
	Scgb3a1				Kif28	Lrrc71	Nova1	Serpina3f		0	0	0
	Pik3r5				Stat1	Sh2d2a	Serpina3k	Serpina3k		1	0	0
	Cd7				Gpr39	Lef1	Scfd1	Akap5		0	0	0
	Pimreg				Cd55	Gm17651	Fut8	Wars		1	0	0
	Rnf144b				Fcmr	Npnt	Card6	Tnfrsf13c		1	0	0
	Agr2				Ush2a	Tmem79	Fyb	Dnajc21		0	0	0
	Fyb				Ctse	Cenpe	Cpq	Psca		1	0	0
	Tnfrsf11b				Traf3ip3	Vtcn1	Ywhaz	Rida		1	0	0
	Krt5				Sell	Sema4a	Ano6	Bin2		1	0	0
	Smpd5				Lax1	Cd101	Rad21	Apol11a		1	0	0
	H2-Q1				Adam23	Cd2	Tnfrsf11b	Apol10b		0	0	0
	Fkbp5				Ildr2	Rab25	Krt5	Il2rb		0	0	0
	Gm4841				Ddr2	Bank1	Tef	Itgb7		0	0	0
	Pik3ap1				Bcl2	Adh7	C6	Upk1b		1	0	0
					Serpinb11	Car13	Smpd5	Tigit		0	0	0
					Slamf7	Gm9733	Il10rb	Retnla		0	0	0
					Tnp1	Gm5150	Sdf2l1	Dcbld2		1	0	0
					Arpc2	Gpr171	Slc5a3	B3gnt5		1	0	0
					Slamf8	P2ry12	Tnp2	2510009E07Rik		0	0	0
					Ifi209	Ptpn22	Prm2	Ciita		1	0	0
					Marco	Phtf1	Zfp119a	Tnp2		1	0	0
					Ccdc3	Gbp5	Ebi3	Prm2		0	0	0
					Nkain4	Gbp7	Adgre1	Prm1		0	0	0
					Ppig	Muc1	C2	Cd86		0	0	0
					Dynlrb1	Ect2	Msh5	H2-Oa		0	0	0
					Ncoa6	Clca3b	Aif1	Tap1		1	0	0
					Rbm17	I830077J02Rik	H2-Q1	Psmb8		1	0	0
					Rsu1	Tmem212	Pcare	H2-Ob		0	0	0
					Epb41l1	Pifo	Fpr1	H2-Aa		0	0	0
					Secisbp2l	Ptx3	Fkbp5	H2-Eb1		0	0	0
					Dtwd1	Dennd2d	Sik1	Tnxb		0	0	0
					Syt13	Ccn1	Trim10	C4b		0	0	0
					Wfdc15b	Cd53	Cep120	C3		0	0	0
					Svs2	Kcna3	Ttr	Fahd1		0	0	0
					Stk35	Dnai3	Gm4951	Fbxl17		0	0	0
					Slc13a3	Il6ra	Gm4841	Ltb		0	0	0
					Rassf2	Gstm3	F830016B08Rik	Fndc1		0	0	0
					Chgb	Elapor1	Iigp1	Ccr6		0	0	0
					Lrrn4	S100a14	Tpgs2	Pnldc1		0	0	0
					Cytip	S100a8	Ik	Crisp1		1	0	0
					P2ry10	S100a9	Scgb3a2	Nfkbie		1	0	0
					Smc1a	S100a11	Lipa	Ppp2r5d		1	0	0
					Stk26	Tdpoz4	Ifit1	Rasal3		0	0	0
					Ids	Sgms2	Pik3ap1	Gm4951		0	0	0
					Dnajc19	C77080	Syvn1	Iigp1		0	0	0
					Dnttip2	Lck		Apcdd1		0	0	0
					Ctss	Ldlrad1		Bin1		0	0	0
					Ciart	Bspry		Zmat2		1	1	0
					Fcrl1	Laptm5		Pcdhb15		1	0	0
					Gpatch4	Orm3		Pmaip1		1	0	0
					Cd2	Orm2		Ctsw		1	0	0
					Ddit4l	Akna		Cd274		0	0	0
					Gpr171	Pik3cd		Csf2ra		1	0	0
					Gbp5	Tnc		Pcgf5		1	0	0
					Gbp7	Rasef		Rbp4		1	0	0
					Gbp3	Ttc39a		Lgals12		0	0	0
					Gbp2b	Themis2		Lrrn4cl		1	0	0
					Gbp2	Fgr		Scgb1a1		1	0	0
					Mcoln2	Spata6		Myrf		0	0	0
					Smcp	Sfn		Scd1		0	0	0
					Dnajc8	Kcnab2		Ms4a4c		0	0	0
					Cd52	Rps6ka1		Lpxn		1	0	0
					E2f2	Cd52		Ptprcap		1	0	0
					Pla2g2d	Faah		Batf2		0	0	0
					Ybx1	Ubxn11				0	0	0
					Ndufs5	Tnfrsf14				0	0	0
					Ccl19	Stmn1				0	0	0
					Pax5	Tspan1				1	0	0
					Nudt9	Runx3				0	0	0
					Sparcl1	Ccdc17				0	0	0
					Abcg3	Cnr2				1	0	0
					Gbp8	Fuca1				1	0	0
					Gbp4	E2f2				1	0	0
					Denr	Hacd4				0	0	0
					Sult1e1	Dynlt4				0	0	0
					Adgrd1	Cdc20				0	0	0
					Sbds	Tmem125				0	0	0
					Bicdl1	Cfap57				0	0	0
					Cxcl9	L1td1				1	1	0
					Lat2	Kank4				1	0	0
					Trim50	Cap1				0	0	0
					Upk3b	Padi4				1	0	0
					Card11	Padi1				1	0	0
					Plac8	Padi2				1	1	0
					Lyar	Dnai4				0	0	0
					Cd4	Cdca8				1	0	0
					Gimap9	Dnali1				1	0	0
					Gimap7	Csf3r				1	0	0
					Gimap3	Oscp1				1	0	0
					Prr15	Clspn				0	0	0
					Clec9a	Bach2				0	0	0
					Wnt16	Lyn				0	0	0
					Kap	Ptbp3				1	0	0
					Gsg1	Cfap206				0	0	0
					Akr1b8	Mob3b				0	0	0
					Bpgm	Trp53inp1				0	0	0
					Fam180a	Aqp3				0	0	0
					Mthfd2	Esrp1				0	0	0
					Cd19	1110017D15Rik				1	0	0
					Siglecg	Dnai1				1	0	0
					Cyp2b10	Fam166b				1	1	0
					Siglece	Cd72				1	1	0
					Coro1a	Sit1				1	0	0
					Slc1a5	Arhgef39				0	0	0
					Napsa	Spag8				1	0	0
					AI467606	Glipr2				1	0	0
					Zfp974	Pax5				0	0	0
					Paf1	Ccdc180				0	0	0
					Lgals7	Trim14				0	0	0
					Map4k1	Galnt12				1	0	0
					Prcp	Smc2				0	0	0
					Itgax	Fhad1				1	0	0
					Cd37	Rsph10b				1	0	0
					Clip3	Abcg3				0	0	0
					Emp3	Gbp4				0	0	0
					Hamp	Spata18				0	0	0
					Il21r	Rhof				1	0	0
					Tspan32	Haus3				1	0	0
					Calhm6	Gfi1				0	0	0
					B4galnt1	Hcar2				1	0	0
					Mrpl42	Cpz				0	0	0
					Lilr4b	Alox5ap				0	0	0
					Slc35f1	N4bp2l1				0	0	0
					Glipr1	Tbc1d14				1	0	0
					Derl3	Gnat3				0	0	0
					Rrp1	Stap1				0	0	0
					Otud4	Selplg				0	0	0
					Tfdp1	Sult1d1				0	0	0
					Samd1	Dck				0	0	0
					Defb7	Oasl1				0	0	0
					Gm15056	Gc				0	0	0
					Cfdp1	Alb				1	0	0
					Ddx60	Cxcl5				0	0	0
					Marchf1	Cxcl15				1	0	0
					Irf8	Cxcl1				1	0	0
					Ido1	Slc34a2				0	0	0
					Fcer2a	Cxcl9				1	0	0
					Nlrc5	Cxcl10				0	0	0
					Cd209f	Fam47e				0	0	0
					Cd209g	Drc1				0	0	0
					Cdh11	Tlr1				0	0	0
					Lonrf1	Iqcd				0	0	0
					Ifi30	Fgf5				1	0	0
					Star	Cfap299				0	0	0
					Blk	Rasal1				1	0	0
					Pinx1	Rhoh				0	0	0
					Nefl	Chrna9				0	0	0
					Stc1	Rbm47				0	0	0
					Ppp3cc	Hvcn1				0	0	0
					Sftpc	Lat2				1	0	0
					Rnase6	Cldn4				1	0	0
					Wdfy4	Cldn3				1	0	0
					Zfp503	Orai2				0	0	0
					Gpr137c	Pilra				0	0	0
					Dnase1l3	Cyp3a13				0	0	0
					Cd109	C130050O18Rik				0	0	0
					Msantd2	Lfng				0	0	0
					Csk	Iqce				1	0	0
					Cyp1a1	Card11				0	0	0
					Muc16	Plac8				1	0	0
					Cxcr5	Ncf1				1	0	0
					AB124611	Otop1				1	0	0
					Ackr4	Cldn15				0	0	0
					Acp5	Tacstd2				1	1	0
					Nckipsd	Apobec1				0	0	0
					Trarg1	Dppa3				0	0	0
					Cnp	Fabp1				1	0	0
					Dnajc7	Clec4d				1	0	0
					Pank3	Cd8b1				0	0	0
					Tnfrsf13b	Clec4e				1	0	0
					Aldh3a2	Cd8a				0	0	0
					Slu7	Rmnd5a				1	0	0
					Timp2	Tpk1				0	0	0
					Cyfip2	Clstn3				0	0	0
					Irgm1	Ezh2				1	1	0
					Gm12185	Ptpn6				1	0	0
					Ifi47	Cfap100				0	0	0
					Tbc1d9b	Lrrc23				0	0	0
					Gm12216	Cdca3				0	0	0
					Acap1	Gpr162				1	0	0
					Gm2a	Lrmp				1	0	0
					Tlk2	Cd4				0	0	0
					Igtp	Nup210				1	0	0
					Irgm2	Gimap8				1	1	0
					Cd79b	Gimap9				1	0	0
					Hlf	Retsat				1	0	0
					Ankra2	Gimap7				0	0	0
					Cd83	Gimap1				0	0	0
					Irf4	Gimap5				1	0	0
					Gkap1	Gimap3				0	0	0
					Lhfpl2	Tmem176a				0	0	0
					Ero1b	Dnah6				0	0	0
					Tbca	Npy				0	0	0
					Ltbp2	Reg3g				0	0	0
					Pqlc3	Cd27				0	0	0
					Flrt2	Rep15				0	0	0
					Serpina3f	Scnn1a				0	0	0
					Akap5	Foxm1				0	0	0
					Wars	Wnt2				0	0	0
					Dnajc21	Atp6v1b1				0	0	0
					Psca	A2ml1				0	0	0
					Bin2	Klrb1a				1	0	0
					Apol11a	Klrb1c				1	0	0
					Apol10b	BC035044				1	0	0
					Il2rb	Clec2g				1	0	0
					Itgb7	Klrb1f				1	0	0
					Upk1b	Clec2d				1	0	0
					Tigit	Cd69				0	0	0
					Retnla	Klre1				0	0	0
					Dcbld2	Klrd1				0	0	0
					B3gnt5	Klrk1				1	0	0
					2510009E07Rik	Adcyap1r1				0	0	0
					Ciita	Itprid1				1	0	0
					Tnp2	Klrc1				1	0	0
					Prm2	Klra4				1	0	0
					Prm1	Avl9				0	0	0
					Cd86	Gprc5a				0	0	0
					H2-Oa	Cyp26b1				1	0	0
					Tap1	Tgfa				1	0	0
					Psmb8	Irf5				1	0	0
					H2-Ob	Cidec				1	0	0
					H2-Aa	Arhgap25				0	0	0
					H2-Eb1	Tbxas1				1	0	0
					Tnxb	Rab19				0	0	0
					C4b	Il17ra				0	0	0
					C3	Bid				0	0	0
					Fahd1	Sftpb				0	0	0
					Fbxl17	Samd9l				0	0	0
					Ltb	Gng11				1	0	0
					Fndc1	Pon1				0	0	0
					Ccr6	Mxd1				1	0	0
					Pnldc1	Cxcl17				0	0	0
					Crisp1	Vstm2b				0	0	0
					Nfkbie	Lat				1	0	0
					Ppp2r5d	Trim30b				0	0	0
					Rasal3	Trim30d				1	0	0
					Gm4951	Cd19				1	0	0
					Iigp1	Siglecg				1	1	0
					Apcdd1	Atp2a1				0	0	0
					Bin1	Saxo2				1	0	0
					Zmat2	Cyp2b10				0	0	0
					Pcdhb15	Cd33				0	0	0
					Pmaip1	Siglece				1	0	0
					Ctsw	Il16				1	0	0
					Cd274	Klk11				1	0	0
					Csf2ra	Cyp2f2				0	0	0
					Pcgf5	Cln3				0	0	0
					Lgals12	Apobr				0	0	0
					Lrrn4cl	Coro1a				0	0	0
					Myrf	Spib				0	0	0
					Ms4a4c	Sertad1				1	0	0
					Ptprcap	Napsa				1	0	0
					Batf2	Ccdc81				1	0	0
					Dock10	Kif22				1	0	0
					Coq10b	AI467606				0	0	0
					R3hdm1	Spn				0	0	0
					Fam126b	Fam169b				0	0	0
					Fam117b	Mylpf				1	0	0
					Mettl18	Hif3a				0	0	0
					Selp	Fcgbp				1	0	0
					Fcgr4	Septin1				1	0	0
					Fcgr3	Pglyrp1				0	0	0
					Itln1	Il4i1				1	0	0
					Serpinb2	Itgal				1	0	0
					Slamf9	Plekhg2				0	0	0
					Prg4	Gmfg				1	0	0
					Gm14295	Akip1				0	0	0
					Ifih1	BC051019				0	0	0
					Hspa14	Vasp				0	0	0
					Cdnf	Fosb				0	0	0
					Brd3os	Hapln3				0	0	0
					Bcl2l1	Tmc4				0	0	0
					Fer1l4	Swap70				0	0	0
					Frmd5	Rinl				0	0	0
					BC005624	Prss8				0	0	0
					Cry2	Map4k1				0	0	0
					Spint5	Apoc1				0	0	0
					Mertk	Itgax				0	0	0
					Kcnb1	Ncr1				0	0	0
					Ssrp1	Rasgrp4				0	0	0
					Mcm8	Aqp11				0	0	0
					Cacnb4	Prc1				0	0	0
					Tlr13	Inpp5f				1	0	0
					Frmd7	Cd37				0	0	0
					Gpc3	Kcnn4				0	0	0
					Gm773	Sipa1l3				0	0	0
					Tsc22d3	Lhb				0	0	0
					Ofd1	Cd177				0	0	0
					Nono	Cd79a				1	0	0
					Nhsl2	Tyrobp				0	0	0
					Gm3880	Hcst				0	0	0
					Extl2	Nfkbid				0	0	0
					Pex5l	Aplp1				0	0	0
					Fnip2	Fam83e				0	0	0
					Golph3l	Arhgef1				0	0	0
					Vps45	Atp1a3				0	0	0
					Hsd3b1	Kcne3				0	0	0
					Dnajc5b	Pgm2l1				0	0	0
					Wnt2b	Tmc5				0	0	0
					Sprr1a	Dmbt1				0	0	0
					Mup20	Pou2f2				0	0	0
					Errfi1	Saa3				0	0	0
					Per3	Cd22				0	0	0
					Osbpl9	Acsm1				0	0	0
					Map3k6	Fxyd5				0	0	0
					Tent5b	Dnah3				0	0	0
					Trnp1	E2f8				0	0	0
					Zfp683	Mki67				0	0	0
					Tek	Art2b				0	0	0
					Ppt1	Gramd1a				0	0	0
					Padi4	Igsf6				1	0	0
					Rspo1	Plk1				0	0	0
					Ago3	Slc7a10				0	0	0
					Cd72	Prkcb				1	0	0
					1700109H08Rik	Cyp2e1				0	0	0
					Atp2a2	Ifitm1				0	0	0
					Slc10a6	Ifitm6				0	0	0
					Spp1	Il4ra				0	0	0
					Hmgb1	Il21r				0	0	0
					Srp72	Pkp3				0	0	0
					Spink2	Sigirr				0	0	0
					B3glct	Rassf7				0	0	0
					Bod1l	Irf7				0	0	0
					Cxcl5	Eps8l2				1	0	0
					Pilrb1	Taldo1				0	0	0
					Tmed2	Muc5b				0	0	0
					Rab7	Tspan32				0	0	0
					C3ar1	Slc22a18				0	0	0
					Clec4a1	Adam8				0	0	0
					Cd8a	Sprn				1	0	0
					Sult6b2	Themis				0	0	0
					Lsm3	Srgn				0	0	0
					Fgfr1op2	Rsph4a				0	0	0
					Reg3g	Egr2				1	0	0
					Frmd4b	Tube1				0	0	0
					Eif4e3	Cdk1				0	0	0
					Fkbp9	Ppil6				0	0	0
					Sumf1	Tafa2				0	0	0
					Calu	B4galnt1				0	0	0
					Tmem140	Scml4				0	0	0
					Ccdc77	Cd24a				0	0	0
					Sgce	Crybg1				0	0	0
					Mphosph10	Arhgap9				0	0	0
					Fzd4	Btg1				0	0	0
					Prc1	Galnt4				1	0	0
					Slc6a16	Mthfd1l				0	0	0
					Cd177	Ccdc170				1	0	0
					Zfp568	Glipr1				0	0	0
					Dbp	Fbxo5				0	0	0
					Nucb2	Esyt1				0	0	0
					Dmkn	Dgka				0	0	0
					Tsg101	Ipcef1				0	0	0
					Ppp2r2d	Ulbp1				0	0	0
					Ifitm6	Zc3h12d				1	0	0
					Tnfrsf26	Tespa1				0	0	0
					Gm33543	Vsir				0	0	0
					Slc29a3	Stx11				0	0	0
					Prtn3	Tbata				1	0	0
					Gadd45b	Prf1				0	0	0
					Mcf2l	Hebp2				0	0	0
					F7	Myb				0	0	0
					F10	H60b				1	0	0
					Ufsp2	Gm867				0	0	0
					Irf2	Vpreb3				0	0	0
					Defb1	S100b				0	0	0
					Ces1f	2610028H24Rik				1	0	0
					Mcemp1	Itgb2				1	0	0
					Gdf15	Trpm2				1	0	0
					Arrdc2	Prtn3				1	0	0
					Kcnu1	Cfd				0	0	0
					Prr30	Arid3a				0	0	0
					Ccdc66	Arhgap45				0	0	0
					Pbk	Klf16				1	0	0
					Rgcc	Mob3a				0	0	0
					Pcdh20	Tjp3				0	0	0
					Fam107a	4930404N11Rik				0	0	0
					Adamts8	S1pr4				0	0	0
					Rbm15b	Aldh1l2				0	0	0
					Snupn	Carmil2				0	0	0
					Cwc15	Psmb10				0	0	0
					Scn4b	Frem3				0	0	0
					Uchl4	Cdh3				0	0	0
					Hacd3	Cdh1				0	0	0
					Setd2	Ucp1				0	0	0
					Ccnb2	Dnajb1				1	0	0
					Scn10a	Ccdc110				0	0	0
					Ccr2	F10				1	0	0
					Cops3	Hp				0	0	0
					Krt10	Adgre5				0	0	0
					Rars	Asf1b				0	0	0
					Ublcp1	Rasa3				0	0	0
					Havcr2	Kbtbd11				0	0	0
					Scgb3a1	Hmgb2				1	0	0
					Stx8	Nek5				0	0	0
					Pik3r5	Ckap2				1	0	0
					Slc22a21	Ikbkb				0	0	0
					Ccl8	Dynlrb2				0	0	0
					Cd7	Man2b1				1	0	0
					Nmt1	Marchf1				0	0	0
					Slfn9	Cotl1				0	0	0
					Vezf1	Cibar2				0	0	0
					Polm	Irf8				0	0	0
					Gck	Zfp868				0	0	0
					Cdc42ep4	Gmip				0	0	0
					Nlrp1a	Adcy7				0	0	0
					Pimreg	Snx20				1	0	0
					Zfp366	Gm19935				0	0	0
					Serf1	Arhgef18				0	0	0
					Rnf144b	Lpcat2				1	0	0
					Cenph	Ces1f				0	0	0
					Akr1e1	Fanca				0	0	0
					Uimc1	Spire2				0	0	0
					Mocs2	Stxbp2				0	0	0
					Zcchc9	Retn				0	0	0
					Emb	Mcemp1				0	0	0
					Mtx3	Fcer2a				0	0	0
					Smim15	Ctxn1				0	0	0
					Sav1	Ccl25				0	0	0
					Polr1f	Drc7				0	0	0
					Actr10	Cyp4f18				0	0	0
					Agr2	Adrb3				1	0	0
					Nova1	Rab8a				0	0	0
					Scfd1	Hsh2d				0	0	0
					Fut8	Ccdc113				0	0	0
					Card6	Msr1				0	0	0
					Fyb	Gdf15				1	0	0
					Cpq	Mast3				0	0	0
					Ywhaz	Arrdc2				0	0	0
					Ano6	Tmem221				0	0	0
					Rad21	Niban3				0	0	0
					Tnfrsf11b	Fcho1				1	0	0
					Krt5	Ifi30				1	0	0
					Tef	Klf5				0	0	0
					C6	Kcnrg				0	0	0
					Smpd5	Blk				1	0	0
					Il10rb	Cldn10				0	0	0
					Sdf2l1	Slc15a1				0	0	0
					Slc5a3	Pbk				0	0	0
					Zfp119a	Gulo				0	0	0
					Ebi3	Adam2				0	0	0
					Adgre1	Gpr18				0	0	0
					C2	Gpr183				0	0	0
					Msh5	Prkcd				0	0	0
					Aif1	Adamdec1				0	0	0
					H2-Q1	Adam28				1	0	0
					Pcare	Egr3				0	0	0
					Fpr1	Itih4				0	0	0
					Fkbp5	Sftpc				1	0	0
					Sik1	Sntn				0	0	0
					Trim10	Rnase6				0	0	0
					Cep120	Rnase2a				0	0	0
					Gm4841	Rubcnl				1	0	0
					Tpgs2	Lcp1				0	0	0
					Ik	Myoz1				0	0	0
					Lipa	Fam216b				0	0	0
					Pik3ap1	1700024G13Rik				1	0	0
					Syvn1	Wdfy4				0	0	0
					Ncf2	Anxa8				0	0	0
					Ap1s3	Psmb11				0	0	0
					Ccl20	Cdh24				0	0	0
					Tfcp2l1	Tspan14				0	0	0
					Rdh10	Dydc2				0	0	0
					Nemp2	Sftpa1				0	0	0
					Ccdc121	Sftpd				0	0	0
					Lbr	Gm8113				0	0	0
					A630001G21Rik	Tgm1				0	0	0
					Stk17b	Mcpt2				0	0	0
					Pgap1	Gzmb				0	0	0
					Ankrd44	Gm281				0	0	0
					Efhc1	Oit1				0	0	0
					Brinp2	St14				0	0	0
					Dusp10	Gclc				0	0	0
					Yod1	Plet1				0	0	0
					AA986860	Ets1				0	0	0
					Aox3	Hoatz				0	0	0
					Rassf5	Pou2af1				0	0	0
					Ikbke	AI593442				0	0	0
					Inpp5d	Fez1				0	0	0
					Vash2	Lca5				0	0	0
					Atf3	Crabp1				0	0	0
					Myoc	Zmynd10				0	0	0
					Nek2	Nrgn				0	0	0
					Arl4c	Pstpip1				0	0	0
					Fmo6	Tbx18				0	0	0
					Fmo3	Birc3				0	0	0
					Mettl11b	Scn3b				0	0	0
					Iqca	Gm20661				0	0	0
					Cd28	Cdhr4				0	0	0
					Mlph	Ubash3b				0	0	0
					Neurl3	Csk				0	0	0
					Arid5a	Sorl1				0	0	0
					Cr2	Nectin1				0	0	0
					Fmod	Ccdc33				0	0	0
					Chil1	Thy1				0	0	0
					Cd247	Mst1				0	0	0
					Zap70	Pml				0	0	0
					Ptpn7	Pls1				0	0	0
					Elf3	Cbl				0	0	0
					Crocc2	Olfr39				0	0	0
					Ccdc190	Olfr873				0	0	0
					Fcrla	Ccdc153				0	0	0
					Cfap126	Fbxl12				0	0	0
					Fcer1g	Cxcr5				0	0	0
					Kif21b	Esyt3				0	0	0
					Ptprc	Nme9				0	0	0
					Il18rap	Shisa5				0	0	0
					Cd244a	Cd3g				0	0	0
					Ly9	Cd3d				0	0	0
					Cd48	Cd3e				0	0	0
					Ecrg4	Jaml				0	0	0
					Cfhr2	Il10ra				0	0	0
					Cxcr2	Camp				0	0	0
					Catip	AB124611				0	0	0
					Rgs18	Odad3				0	0	0
					Slc11a1	Apoa1				0	0	0
					Ptgs2	Apoc3				0	0	0
					Ifi208	Ngp				0	0	0
					Ifi205	Acp5				0	0	0
					Kmo	Kif9				0	0	0
					Cd84	Ltf				0	0	0
					Gm10521	Pclaf				0	0	0
					Slamf6	Arpp21				0	0	0
					Arhgap30	Ccnb2				0	0	0
					Cfap65	Vill				0	0	0
					Traf5	Myd88				0	0	0
					Srxn1	Ttc21a				0	0	0
					Slc2a6	Csrnp1				0	0	0
					Zfp970	Xirp1				0	0	0
					Dclre1c	Mns1				0	0	0
					Fam107b	Vipr1				0	0	0
					Tyro3	Cdcp1				0	0	0
					Cdh26	Ccr1				0	0	0
					Tpx2	Ccr2				0	0	0
					Cdh4	Ccr9				0	0	0
					Ptprj	Mmp8				0	0	0
					Fnbp4	Ip6k2				0	0	0
					Hck	Casp4				0	0	0
					1700007K13Rik	Fam183b				0	0	0
					Slc17a9	Arl5c				0	0	0
					Usp6nl	Smim6				0	0	0
					Spaca9	Grb7				0	0	0
					Spc25	Ikzf3				0	0	0
					Spi1	1700016K19Rik				0	0	0
					Necab3	Nlrp3				0	0	0
					Erich2	Top2a				0	0	0
					Il2ra	Unc13d				0	0	0
					Cep250	Ccr7				0	0	0
					Ckmt1	Krt23				0	0	0
					Madd	Krt15				0	0	0
					Cdca7	Krt19				0	0	0
					Otud1	Slc6a4				0	0	0
					Rgs19	Krt14				0	0	0
					Sla2	Krt17				0	0	0
					Apbb1ip	Evpl				0	0	0
					Samhd1	Nsg2				0	0	0
					Nnat	Il9r				0	0	0
					Snhg11	Drc3				0	0	0
					Il1f9	Foxj1				0	0	0
					Psd4	Stk10				0	0	0
					Slc27a2	Odad4				0	0	0
					Hdc	Cnp				0	0	0
					Lamc3	Gabrp				0	0	0
					Ada	Rhbdf2				0	0	0
					Stk4	Dhx58				0	0	0
					Itga4	Dock2				0	0	0
					Slpi	Wwc1				0	0	0
					Ncaph	Hmmr				0	0	0
					Dusp2	Tnfrsf13b				0	0	0
					Rag2	Aldh3a1				0	0	0
					Rag1	Tmc6				0	0	0
					Prr5l	Tmc8				0	0	0
					Arrdc1	Birc5				0	0	0
					Bub1	Itk				0	0	0
					Mmp9	Irgm1				0	0	0
					Cd40	Gm12185				0	0	0
					Cd44	Ccdc40				0	0	0
					Ckap2l	Scgb3a1				0	0	0
					Il1b	Trpv2				0	0	0
					Ehf	Spag5				0	0	0
					Lcn2	Sost				0	0	0
					Lrrc26	Col23a1				0	0	0
					Eya2	Evi2a				0	0	0
					Avp	Rab11fip4				0	0	0
					Gm11060	Crlf3				0	0	0
					Prex1	Tcf7				0	0	0
					Ube2l6	Cfap52				0	0	0
					Lpcat4	Pik3r5				0	0	0
					Aurka	Dcxr				0	0	0
					Fads2b	Cbr2				0	0	0
					Cass4	Ccl7				0	0	0
					Traf1	Ccdc57				0	0	0
					Spo11	Aurkb				0	0	0
					Cntrl	Cd7				0	0	0
					Ccdc187	Nle1				0	0	0
					Card9	Fmnl1				0	0	0
					Scg5	Slfn2				0	0	0
					Arhgap11a	Slfn1				0	0	0
					Gm20721	Acsl6				0	0	0
					Rasgrp1	Slfn4				0	0	0
					Tubb1	Dusp14				0	0	0
					Bub1b	Acap1				0	0	0
					Plcb2	Gm2a				0	0	0
					Cst9	Limd2				0	0	0
					Cstdc2	Cldn7				0	0	0
					Knstrn	Igtp				0	0	0
					Nek6	Irgm2				0	0	0
					Spint1	Cd79b				0	0	0
					Nusap1	Milr1				0	0	0
					Lypd6b	Sec14l3				0	0	0
					Dock11	Slc16a11				0	0	0
					Gpr174	Apoh				0	0	0
					Sh2d1a	Alox12				0	0	0
					Arhgap4	Alox12e				0	0	0
					Sytl4	Alox15				0	0	0
					Sash3	Arrb2				0	0	0
					Xkrx	Nefh				0	0	0
					Elf4	Gp1ba				0	0	0
					Sat1	Dnai2				0	0	0
					Btk	Kif19a				0	0	0
					S100g	Cd300a				0	0	0
					Car5b	Cd300lb				0	0	0
					Was	Cd300c2				0	0	0
					Porcn	Cd300lf				0	0	0
					Tlr8	Slc9a3r1				0	0	0
					Cybb	Slc16a5				0	0	0
					Il2rg	Armc7				0	0	0
					Slc6a14	6330403K07Rik				0	0	0
					1110032F04Rik	Abcc3				0	0	0
					Ifi44	Myo1g				0	0	0
					Trim59	Pimreg				0	0	0
					Cgn	Tekt1				0	0	0
					Frrs1	Ikzf1				0	0	0
					Sox2	Atp2a3				0	0	0
					Tnfaip8l2	Chad				0	0	0
					Ccna2	Plek				0	0	0
					Bcar3	Calcoco2				0	0	0
					Cdc42se1	Fam161a				0	0	0
					Erich3	Skap1				0	0	0
					Slc25a31	Prr15l				0	0	0
					Hormad1	Tbx21				0	0	0
					Dclk2	Prss16				0	0	0
					Cd5l	Cmah				0	0	0
					Lrrc71	Ocln				0	0	0
					Sh2d2a	Rnf144b				0	0	0
					Lef1	Ripor2				0	0	0
					Npnt	Ccnb1				0	0	0
					Tmem79	Cd180				0	0	0
					Cenpe	Fgd3				0	0	0
					Vtcn1	Irf4				0	0	0
					Sema4a	Cks2				0	0	0
					Cd101	Serpinb1a				0	0	0
					Rab25	Diras2				0	0	0
					Bank1	Sfxn1				0	0	0
					Adh7	Calml3				0	0	0
					Car13	Akr1c18				0	0	0
					Gm9733	Ly86				0	0	0
					Gm5150	Hk3				0	0	0
					P2ry12	Gm17617				0	0	0
					Ptpn22	Rgs14				0	0	0
					Phtf1	Grk6				0	0	0
					Muc1	Gzma				0	0	0
					Ect2	Dok3				0	0	0
					Clca3b	Itga2				0	0	0
					I830077J02Rik	Macroh2a1				0	0	0
					Tmem212	Hcn1				0	0	0
					Pifo	4833420G17Rik				0	0	0
					Ptx3	Iqgap2				0	0	0
					Dennd2d	Tifab				0	0	0
					Ccn1	2410004P03Rik				0	0	0
					Cd53	Atp6v1c2				0	0	0
					Kcna3	Nkx2-1				0	0	0
					Dnai3	Foxa1				0	0	0
					Il6ra	Rrm2				0	0	0
					Gstm3	Id2				0	0	0
					Elapor1	Ncapg2				0	0	0
					S100a14	Prkar2b				0	0	0
					S100a8	Pik3cg				0	0	0
					S100a9	Cdhr3				0	0	0
					S100a11	Itgb8				0	0	0
					Tdpoz4	Agr3				0	0	0
					Sgms2	Agr2				0	0	0
					C77080	Six1				0	0	0
					Lck	Gm11042				0	0	0
					Ldlrad1	Lrrn3				0	0	0
					Bspry	Ifi27l2a				0	0	0
					Laptm5	Serpina9				0	0	0
					Orm3	Serpina3k				0	0	0
					Orm2	Ak7				0	0	0
					Akna	Plek2				0	0	0
					Pik3cd	Arg2				0	0	0
					Tnc	Bcl11b				0	0	0
					Rasef	Ttc9				0	0	0
					Ttc39a	Sdc1				0	0	0
					Themis2	Pld4				0	0	0
					Fgr	Gpx2				0	0	0
					Spata6	Rab15				0	0	0
					Sfn	C7				0	0	0
					Kcnab2	Tnfrsf13c				0	0	0
					Rps6ka1	Nfe2				0	0	0
					Faah	Nckap1l				0	0	0
					Ubxn11	Glycam1				0	0	0
					Tnfrsf14	Fyb				0	0	0
					Stmn1	Nfam1				0	0	0
					Tspan1	A1bg				0	0	0
					Runx3	Myc				0	0	0
					Ccdc17	Cyrib				0	0	0
					Cnr2	Capsl				0	0	0
					Fuca1	Il7r				0	0	0
					Hacd4	Lrrc6				0	0	0
					Dynlt4	Sla				0	0	0
					Cdc20	Basp1				0	0	0
					Tmem125	Otulinl				0	0	0
					Cfap57	Tymp				0	0	0
					L1td1	Odf3b				0	0	0
					Kank4	Dnah5				0	0	0
					Cap1	Arc				0	0	0
					Padi1	Lypd2				0	0	0
					Padi2	Ly6d				0	0	0
					Dnai4	Ly6i				0	0	0
					Cdca8	Pabpc1				0	0	0
					Dnali1	Pced1b				0	0	0
					Csf3r	Endou				0	0	0
					Oscp1	Tnfrsf11b				0	0	0
					Clspn	Mal2				0	0	0
					Bach2	Aqp5				0	0	0
					Lyn	Gpd1				0	0	0
					Ptbp3	Slc39a4				0	0	0
					Cfap206	Bin2				0	0	0
					Mob3b	Galnt6				0	0	0
					Trp53inp1	Apol11a				0	0	0
					Aqp3	Apol10b				0	0	0
					Esrp1	Myh9				0	0	0
					1110017D15Rik	Krt7				0	0	0
					Dnai1	Ncf4				0	0	0
					Fam166b	Krt5				0	0	0
					Sit1	Krt4				0	0	0
					Arhgef39	Krt8				0	0	0
					Spag8	Il2rb				0	0	0
					Glipr2	Pdxp				0	0	0
					Ccdc180	Itgb7				0	0	0
					Trim14	Kcnj4				0	0	0
					Galnt12	Apobec3				0	0	0
					Smc2	Mgat3				0	0	0
					Fhad1	Grap2				0	0	0
					Rsph10b	Mrtfa				0	0	0
					Spata18	Xrcc6				0	0	0
					Rhof	Desi1				0	0	0
					Haus3	Gsdmd				0	0	0
					Gfi1	Mapk15				0	0	0
					Hcar2	Smpd5				0	0	0
					Cpz	Upk1b				0	0	0
					Alox5ap	Spidr				0	0	0
					N4bp2l1	Zdhhc23				0	0	0
					Tbc1d14	Sidt1				0	0	0
					Gnat3	Cfap44				0	0	0
					Stap1	Cd200r1				0	0	0
					Selplg	Btla				0	0	0
					Sult1d1	Cd96				0	0	0
					Dck	Trat1				0	0	0
					Oasl1	Retnlg				0	0	0
					Cxcl15	Cip2a				0	0	0
					Cxcl1	Clic6				0	0	0
					Slc34a2	Runx1				0	0	0
					Cxcl10	Lrrc74b				0	0	0
					Fam47e	Alcam				0	0	0
					Drc1	B3gnt5				0	0	0
					Tlr1	A930003A15Rik				0	0	0
					Iqcd	Klhl6				0	0	0
					Fgf5	Samsn1				0	0	0
					Cfap299	Tmprss2				0	0	0
					Rasal1	Cldn8				0	0	0
					Rhoh	Smim22				0	0	0
					Chrna9	Rogdi				0	0	0
					Rbm47	Ciita				0	0	0
					Hvcn1	Adipoq				0	0	0
					Cldn4	Iqcg				0	0	0
					Cldn3	Slc15a2				0	0	0
					Orai2	Hcls1				0	0	0
					Pilra	Muc4				0	0	0
					Cyp3a13	Trem3				0	0	0
					C130050O18Rik	Treml4				0	0	0
					Lfng	Epcam				0	0	0
					Iqce	Satb1				0	0	0
					Ncf1	Pot1b				0	0	0
					Otop1	Ntn3				0	0	0
					Cldn15	H2-Oa				0	0	0
					Tacstd2	H2-DMa				0	0	0
					Apobec1	Abca3				0	0	0
					Dppa3	Tap1				0	0	0
					Clec4d	Psmb8				0	0	0
					Cd8b1	H2-Ob				0	0	0
					Clec4e	Uhrf1				0	0	0
					Rmnd5a	H2-Eb1				0	0	0
					Tpk1	H2-Eb2				0	0	0
					Clstn3	Btnl2				0	0	0
					Ezh2	Gpsm3				0	0	0
					Ptpn6	Ager				0	0	0
					Cfap100	Dennd1c				0	0	0
					Lrrc23	Vav1				0	0	0
					Cdca3	Rps2				0	0	0
					Gpr162	Hs3st6				0	0	0
					Lrmp	Pdzph1				0	0	0
					Nup210	Slc44a4				0	0	0
					Gimap8	Ltb				0	0	0
					Retsat	H2-Q1				0	0	0
					Gimap1	H2-Q10				0	0	0
					Gimap5	Ptx4				0	0	0
					Tmem176a	Ccr6				0	0	0
					Dnah6	Cacna1h				0	0	0
					Npy	Ccdc78				0	0	0
					Cd27	Nlrc4				0	0	0
					Rep15	H2-T3				0	0	0
					Scnn1a	Arhgdig				0	0	0
					Foxm1	Rgs11				0	0	0
					Wnt2	1600012H06Rik				0	0	0
					Atp6v1b1	Fpr2				0	0	0
					A2ml1	Itpr3				0	0	0
					Klrb1a	Tmem151b				0	0	0
					Klrb1c	Nfkbie				0	0	0
					Clec2g	Dhx57				0	0	0
					Klrb1f	Haao				0	0	0
					Clec2d	Def6				0	0	0
					Cd69	Rsph9				0	0	0
					Klre1	Fkbp5				0	0	0
					Klrd1	Mapk13				0	0	0
					Klrk1	Ptcra				0	0	0
					Adcyap1r1	Stk38				0	0	0
					Itprid1	Fgd2				0	0	0
					Klrc1	Glp1r				0	0	0
					Klra4	Rsph1				0	0	0
					Avl9	Rasal3				0	0	0
					Gprc5a	Myo1f				0	0	0
					Cyp26b1	AI661453				0	0	0
					Tgfa	Ubd				0	0	0
					Irf5	Lmnb1				0	0	0
					Arhgap25	Ttr				0	0	0
					Tbxas1	Gm4841				0	0	0
					Rab19	F830016B08Rik				0	0	0
					Il17ra	Iigp1				0	0	0
					Bid	Adrb2				0	0	0
					Sftpb	Bin1				0	0	0
					Samd9l	Camk4				0	0	0
					Gng11	Kif20a				0	0	0
					Mxd1	Egr1				0	0	0
					Vstm2b	Cd14				0	0	0
					Lat	Sec11c				0	0	0
					Trim30b	Pmaip1				0	0	0
					Trim30d	Cidea				0	0	0
					Atp2a1	Plac8l1				0	0	0
					Saxo2	Scgb3a2				0	0	0
					Cd33	Cdo1				0	0	0
					Il16	Zfp474				0	0	0
					Klk11	Cd226				0	0	0
					Cln3	Dock8				0	0	0
					Apobr	Dmrt2				0	0	0
					Sertad1	Fosl1				0	0	0
					Ccdc81	Ctsw				0	0	0
					Kif22	Shtn1				0	0	0
					Spn	Cd274				0	0	0
					Fam169b	Hectd2				0	0	0
					Mylpf	Map4k2				0	0	0
					Hif3a	Rasgrp2				0	0	0
					Fcgbp	Cep55				0	0	0
					Septin1	Rbp4				0	0	0
					Pglyrp1	Blnk				0	0	0
					Il4i1	Dntt				0	0	0
					Itgal	Pik3ap1				0	0	0
					Plekhg2	Scgb1a1				0	0	0
					Gmfg	Incenp				0	0	0
					Akip1	Lrrc10b				0	0	0
					BC051019	Ppp1r32				0	0	0
					Vasp	Cd5				0	0	0
					Fosb	Cd6				0	0	0
					Hapln3	Ms4a1				0	0	0
					Tmc4	Ms4a4c				0	0	0
					Swap70	Ms4a6b				0	0	0
					Rinl	Mpeg1				0	0	0
					Prss8	Lpxn				0	0	0
					Ncr1	Anxa1				0	0	0
					Rasgrp4	Cfap43				0	0	0
					Aqp11	Aldh3b1				0	0	0
					Inpp5f	Unc93b1				0	0	0
					Kcnn4	Gstp3				0	0	0
					Sipa1l3	Ptprcap				0	0	0
					Lhb	Clcf1				0	0	0
					Tyrobp	Ankrd13d				0	0	0
					Hcst	Grk2				0	0	0
					Nfkbid	Slc25a45				0	0	0
					Aplp1	Batf2				0	0	0
					Fam83e	Ccdc88b				0	0	0
					Arhgef1	Fermt3				0	0	0
					Atp1a3	Kif11				0	0	0
					Kcne3					0	0	0
					Pgm2l1					0	0	0
					Tmc5					0	0	0
					Pou2f2					0	0	0
					Cd22					0	0	0
					Acsm1					0	0	0
					Fxyd5					0	0	0
					Dnah3					0	0	0
					E2f8					0	0	0
					Mki67					0	0	0
					Art2b					0	0	0
					Gramd1a					0	0	0
					Igsf6					0	0	0
					Plk1					0	0	0
					Prkcb					0	0	0
					Ifitm1					0	0	0
					Il4ra					0	0	0
					Pkp3					0	0	0
					Sigirr					0	0	0
					Eps8l2					0	0	0
					Taldo1					0	0	0
					Muc5b					0	0	0
					Slc22a18					0	0	0
					Adam8					0	0	0
					Sprn					0	0	0
					Themis					0	0	0
					Srgn					0	0	0
					Rsph4a					0	0	0
					Egr2					0	0	0
					Tube1					0	0	0
					Cdk1					0	0	0
					Tafa2					0	0	0
					Scml4					0	0	0
					Cd24a					0	0	0
					Crybg1					0	0	0
					Arhgap9					0	0	0
					Btg1					0	0	0
					Galnt4					0	0	0
					Mthfd1l					0	0	0
					Ccdc170					0	0	0
					Fbxo5					0	0	0
					Esyt1					0	0	0
					Dgka					0	0	0
					Ipcef1					0	0	0
					Ulbp1					0	0	0
					Zc3h12d					0	0	0
					Tespa1					0	0	0
					Vsir					0	0	0
					Stx11					0	0	0
					Tbata					0	0	0
					Prf1					0	0	0
					Hebp2					0	0	0
					Myb					0	0	0
					H60b					0	0	0
					Gm867					0	0	0
					Vpreb3					0	0	0
					S100b					0	0	0
					2610028H24Rik					0	0	0
					Itgb2					0	0	0
					Trpm2					0	0	0
					Arid3a					0	0	0
					Arhgap45					0	0	0
					Klf16					0	0	0
					Mob3a					0	0	0
					Tjp3					0	0	0
					4930404N11Rik					0	0	0
					S1pr4					0	0	0
					Aldh1l2					0	0	0
					Carmil2					0	0	0
					Psmb10					0	0	0
					Frem3					0	0	0
					Cdh3					0	0	0
					Cdh1					0	0	0
					Dnajb1					0	0	0
					Ccdc110					0	0	0
					Adgre5					0	0	0
					Asf1b					0	0	0
					Rasa3					0	0	0
					Kbtbd11					0	0	0
					Nek5					0	0	0
					Ckap2					0	0	0
					Ikbkb					0	0	0
					Dynlrb2					0	0	0
					Man2b1					0	0	0
					Cotl1					0	0	0
					Cibar2					0	0	0
					Zfp868					0	0	0
					Gmip					0	0	0
					Adcy7					0	0	0
					Snx20					0	0	0
					Gm19935					0	0	0
					Arhgef18					0	0	0
					Lpcat2					0	0	0
					Fanca					0	0	0
					Spire2					0	0	0
					Stxbp2					0	0	0
					Ctxn1					0	0	0
					Ccl25					0	0	0
					Drc7					0	0	0
					Cyp4f18					0	0	0
					Rab8a					0	0	0
					Hsh2d					0	0	0
					Ccdc113					0	0	0
					Msr1					0	0	0
					Mast3					0	0	0
					Tmem221					0	0	0
					Niban3					0	0	0
					Fcho1					0	0	0
					Klf5					0	0	0
					Kcnrg					0	0	0
					Cldn10					0	0	0
					Slc15a1					0	0	0
					Adam2					0	0	0
					Gpr18					0	0	0
					Gpr183					0	0	0
					Prkcd					0	0	0
					Adamdec1					0	0	0
					Adam28					0	0	0
					Egr3					0	0	0
					Sntn					0	0	0
					Rnase2a					0	0	0
					Rubcnl					0	0	0
					Lcp1					0	0	0
					Myoz1					0	0	0
					Fam216b					0	0	0
					1700024G13Rik					0	0	0
					Anxa8					0	0	0
					Psmb11					0	0	0
					Cdh24					0	0	0
					Tspan14					0	0	0
					Dydc2					0	0	0
					Sftpa1					0	0	0
					Sftpd					0	0	0
					Gm8113					0	0	0
					Tgm1					0	0	0
					Mcpt2					0	0	0
					Gzmb					0	0	0
					Gm281					0	0	0
					Oit1					0	0	0
					St14					0	0	0
					Gclc					0	0	0
					Plet1					0	0	0
					Ets1					0	0	0
					Hoatz					0	0	0
					AI593442					0	0	0
					Fez1					0	0	0
					Lca5					0	0	0
					Crabp1					0	0	0
					Zmynd10					0	0	0
					Nrgn
					Pstpip1
					Tbx18
					Birc3
					Scn3b
					Gm20661
					Cdhr4
					Ubash3b
					Sorl1
					Nectin1
					Ccdc33
					Thy1
					Mst1
					Pml
					Pls1
					Cbl
					Olfr39
					Olfr873
					Ccdc153
					Fbxl12
					Esyt3
					Nme9
					Shisa5
					Cd3g
					Cd3d
					Cd3e
					Jaml
					Il10ra
					Odad3
					Kif9
					Pclaf
					Arpp21
					Vill
					Myd88
					Ttc21a
					Csrnp1
					Xirp1
					Mns1
					Vipr1
					Cdcp1
					Ccr1
					Ccr9
					Mmp8
					Ip6k2
					Casp4
					Fam183b
					Arl5c
					Smim6
					Grb7
					Ikzf3
					1700016K19Rik
					Nlrp3
					Top2a
					Unc13d
					Ccr7
					Krt23
					Krt15
					Krt19
					Slc6a4
					Krt14
					Krt17
					Evpl
					Nsg2
					Il9r
					Drc3
					Foxj1
					Stk10
					Odad4
					Gabrp
					Rhbdf2
					Dhx58
					Dock2
					Wwc1
					Hmmr
					Aldh3a1
					Tmc6
					Tmc8
					Birc5
					Itk
					Ccdc40
					Trpv2
					Spag5
					Sost
					Col23a1
					Evi2a
					Rab11fip4
					Crlf3
					Tcf7
					Cfap52
					Dcxr
					Cbr2
					Ccl7
					Ccdc57
					Aurkb
					Nle1
					Fmnl1
					Slfn2
					Slfn1
					Acsl6
					Slfn4
					Dusp14
					Limd2
					Cldn7
					Milr1
					Slc16a11
					Alox12
					Alox12e
					Arrb2
					Nefh
					Gp1ba
					Dnai2
					Kif19a
					Cd300a
					Cd300lb
					Cd300c2
					Cd300lf
					Slc9a3r1
					Slc16a5
					Armc7
					6330403K07Rik
					Abcc3
					Myo1g
					Tekt1
					Ikzf1
					Atp2a3
					Chad
					Plek
					Calcoco2
					Fam161a
					Skap1
					Prr15l
					Tbx21
					Prss16
					Cmah
					Ocln
					Ripor2
					Ccnb1
					Cd180
					Fgd3
					Cks2
					Serpinb1a
					Diras2
					Sfxn1
					Calml3
					Akr1c18
					Ly86
					Hk3
					Gm17617
					Rgs14
					Grk6
					Gzma
					Dok3
					Itga2
					Macroh2a1
					Hcn1
					4833420G17Rik
					Iqgap2
					Tifab
					2410004P03Rik
					Atp6v1c2
					Nkx2-1
					Foxa1
					Rrm2
					Id2
					Ncapg2
					Pik3cg
					Cdhr3
					Itgb8
					Agr3
					Six1
					Gm11042
					Lrrn3
					Ifi27l2a
					Serpina9
					Ak7
					Plek2
					Arg2
					Bcl11b
					Ttc9
					Sdc1
					Pld4
					Gpx2
					Rab15
					C7
					Nfe2
					Nckap1l
					Glycam1
					Nfam1
					A1bg
					Myc
					Cyrib
					Capsl
					Il7r
					Lrrc6
					Sla
					Otulinl
					Tymp
					Odf3b
					Dnah5
					Arc
					Ly6d
					Ly6i
					Pabpc1
					Pced1b
					Endou
					Mal2
					Aqp5
					Slc39a4
					Galnt6
					Myh9
					Krt7
					Ncf4
					Krt4
					Krt8
					Pdxp
					Kcnj4
					Apobec3
					Mgat3
					Grap2
					Mrtfa
					Xrcc6
					Desi1
					Gsdmd
					Mapk15
					Spidr
					Zdhhc23
					Sidt1
					Cfap44
					Cd200r1
					Btla
					Cd96
					Trat1
					Retnlg
					Cip2a
					Clic6
					Runx1
					Lrrc74b
					Alcam
					A930003A15Rik
					Klhl6
					Samsn1
					Tmprss2
					Cldn8
					Smim22
					Rogdi
					Iqcg
					Slc15a2
					Hcls1
					Muc4
					Trem3
					Treml4
					Epcam
					Satb1
					Pot1b
					Ntn3
					H2-DMa
					Abca3
					Uhrf1
					H2-Eb2
					Btnl2
					Gpsm3
					Ager
					Dennd1c
					Vav1
					Rps2
					Hs3st6
					Pdzph1
					Slc44a4
					H2-Q10
					Ptx4
					Cacna1h
					Ccdc78
					Nlrc4
					H2-T3
					Arhgdig
					Rgs11
					1600012H06Rik
					Fpr2
					Itpr3
					Tmem151b
					Dhx57
					Haao
					Def6
					Rsph9
					Mapk13
					Ptcra
					Stk38
					Fgd2
					Glp1r
					Rsph1
					Myo1f
					AI661453
					Ubd
					Lmnb1
					Adrb2
					Camk4
					Kif20a
					Cd14
					Sec11c
					Cidea
					Plac8l1
					Zfp474
					Cd226
					Dock8
					Dmrt2
					Fosl1
					Shtn1
					Hectd2
					Map4k2
					Rasgrp2
					Cep55
					Blnk
					Dntt
					Incenp
					Lrrc10b
					Ppp1r32
					Cd5
					Cd6
					Ms4a6b
					Mpeg1
					Anxa1
					Cfap43
					Aldh3b1
					Unc93b1
					Gstp3
					Clcf1
					Ankrd13d
					Grk2
					Slc25a45
					Ccdc88b
					Fermt3
					Kif11

## Sheet: Table S9E kidney all taxa
lists of kidney outlier genes occuring in more than one mouse taxon					full lists and assignments
	in 2 taxa	in 3 taxa	in 4 taxa
kidney all	918	918	918
duplicated in others	129	47	9							assignment with respect to "all kidney "
percent	14.0523	5.11983	0.980392
										in 2 taxa	in 3 taxa	in 4 taxa
	sublist	sublist	sublist		all kidney	DOM	MUS	SPR	SPI
	Scg2	Scg2	Cps1		Scg2	Mybl1	Scg2	Bivm	Scg2	1	1	0
	Akr1cl	Akr1cl	Alb		Pigr	Scg2	Pappa2	Atf3	Pigr	0	0	0
	Cps1	Cps1	Hpx		Capn10	Rgs16	Cacybp	Sell	Capn10	0	0	0
	Apoa2	Apoa2	Sult3a1		Akr1cl	Dock10	Xcl1	Creg1	Akr1cl	1	1	0
	Hdc	Chgb	Ces1c		Cps1	Stat1	Akr1cl	Fam178b	Cps1	1	1	1
	Chgb	Nr5a1	Mat1a		Apoa2	Rpl7	Cps1	Gpc1	Apoa2	1	1	0
	Nr5a1	Hsd3b1	Apoa1		Inava	Stk17b	Tnp1	Cps1	Inava	0	0	0
	Tdo2	Alb	Serpina3k		Plcd4	Zranb3	Resp18	Fcgr4	Plcd4	0	0	0
	Fgb	Kcnk3	Ahsg		Id1	Cxcr4	Dbh	Apoa2	Id1	0	0	0
	Hsd3b1	Akr1b7			Hdc	Fcmr	Gm17490	Il1r2	Hdc	1	0	0
	Uox	Peg10			Mybl2	Ctse	Fer1l4	Tnp1	Mybl2	0	0	0
	Id3	Hpx			Bmyc	Inpp5d	Wfdc12	Apcs	Bmyc	0	0	0
	Scarb1	Hamp2			Cyp24a1	Atf3	Wfdc13	Marco	Cyp24a1	0	0	0
	Ugt2b36	Hamp			Chgb	Cd28	Spint5	Nnat	Chgb	1	1	0
	Alb	Sult3a2			Hc	Ctla4	Gm11037	D630003M21Rik	Hc	0	0	0
	Kcnk3	Sult3a1			Nr5a1	Icos	Kcng1	Pjvk	Nr5a1	1	1	0
	Slco1b2	Ces1c			Atp2b3	Traf3ip3	Chgb	Snhg11	Atp2b3	0	0	0
	Rarres2	Star			Rgn	Sell	Mcm8	Fam227b	Rgn	0	0	0
	Retsat	Itih4			Tdo2	Lax1	Gnas	Hdc	Tdo2	1	0	0
	Akr1b7	Mat1a			Fgb	Cr2	Surf6	Svs2	Fgb	1	0	0
	Peg10	Cyp11a1			Bcan	Btg2	Nr5a1	Wfdc16	Bcan	0	0	0
	Pon1	Apoa1			Npnt	Eef1b2	Tsc22d3	Wfdc10	Npnt	0	0	0
	Hpx	Pnmt			Hsd3b1	Cd247	Nhsl2	Il1b	Hsd3b1	1	1	0
	Zfp36	Havcr1			Adh4	Zap70	Gpr88	Entpd2	Adh4	0	0	0
	Apoc1	Vtn			Uox	Akr1cl	Fgg	Spo11	Uox	1	0	0
	Hamp2	Fdxr			Amy1	Cps1	Ciart	Slc24a3	Amy1	0	0	0
	Hamp	Akr1c6			Rgs3	Fcrla	Mgarp	Rnf24	Rgs3	0	0	0
	Irf7	Chga			Ambp	Fcgr4	Polr3c	Smc1a	Ambp	0	0	0
	Sult3a2	Serpina3k			Cyp4a14	Fcgr3	Hsd3b1	Asb11	Cyp4a14	0	0	0
	Sult3a1	Cyp11b1			Id3	Apoa2	Adh7	Tmem28	Id3	1	0	0
	Arg1	Cyp11b2			Wnt4	Kif21b	Car1	Dgkk	Wnt4	0	0	0
	Tat	Mrap			Scarb1	Ptprc	Ptpn22	Otol1	Scarb1	1	0	0
	Ces1a	Ahsg			Ugt2b36	Serpinb8	Gbp2	Tmem144	Ugt2b36	1	0	0
	Ces1c	Cyp21a1			Alb	Ly9	Ovgp1	Tdo2	Alb	1	1	1
	Star	Plg			Kcnk3	Slamf7	Fndc5	Tyw3	Kcnk3	1	1	0
	Gulo	Egr1			Azgp1	Cd48	Dcdc2b	Mgst2	Azgp1	0	0	0
	Itih4	Mc2r			Slco1b2	Ecrg4	Matn1	Fmo5	Slco1b2	1	0	0
	Itih3	Cyp2c29			Fabp1	Rpl37a	Per3	Postn	Fabp1	0	0	0
	Mat1a	Gbp2			St3gal5	Cfhr2	Tnfrsf25	Tent5c	St3gal5	0	0	0
	Cyp11a1	Pla2g2d			Rarres2	Slc11a1	Pla2g2d	Adh6b	Rarres2	1	0	0
	Col5a3	Cxcl9			Elmod3	Pla2g4a	1700001J03Rik	Strit1	Elmod3	0	0	0
	Apoa1	Depp1			Retsat	Aim2	Ugt2b34	Gbp5	Retsat	1	0	0
	Pnmt	Ifi47			Tead4	Ifi209	Sult1b1	Gbp3	Tead4	0	0	0
	Havcr1	Igtp			Akr1b7	Prkag3	Alb	Gbp2b	Akr1b7	1	1	0
	Vtn	Ubd			B4galnt3	Cd84	En2	Gbp2	B4galnt3	0	0	0
	Fdxr	Ttr			Peg10	Slamf6	Cnpy1	Pklr	Peg10	1	1	0
	Akr1c6	Iigp1			Pon1	Arhgap30	Cxcl9	Dcst1	Pon1	1	0	0
	Fos				Hpx	Atp5e	Kcnk3	Prok1	Hpx	1	1	1
	Chga				Zfp36	Stkld1	Klb	1700094D03Rik	Zfp36	1	0	0
	Serpina3k				Apoc1	Zfp970	Nsun7	Tchhl1	Apoc1	1	0	0
	Cyp11b1				Hamp2	Dbh	Slc30a9	Agtrap	Hamp2	1	1	0
	Cyp11b2				Hamp	Rps21	Myl2	Orm2	Hamp	1	1	0
	Mrap				Gtf3c1	Slc17a9	Ndufa4	Pik3cd	Gtf3c1	0	0	0
	Ahsg				Irf7	Dhrs9	Kap	Ncmap	Irf7	1	0	0
	Cyp21a1				Sult3a2	Romo1	Hpgds	Myom3	Sult3a2	1	1	0
	Plg				Sult3a1	Rapgef4	Akr1b7	Id3	Sult3a1	1	1	1
	Egr1				Hsd17b6	Cdca7	Depp1	Cyp2j13	Hsd17b6	0	0	0
	Mc2r				Gja1	Gm11084	Zfp239	Pla2g2d	Gja1	0	0	0
	Cyp2c29				Arg1	Frmd5	Tmem140	Ctps	Arg1	1	0	0
	Cyp2c70				Tat	Wipf1	Ccdc77	Gm8439	Tat	1	0	0
	Atf3				Trim61	Endog	Samd9l	Cited4	Trim61	0	0	0
	Sell				Ces1a	Samhd1	Peg10	Mfsd2a	Ces1a	1	0	0
	Fcgr4				Ces1b	Nnat	Gsg1l	Fam131c	Ces1b	0	0	0
	Tnp1				Ces1c	Slc24a5	Ceacam1	Ccl19	Ces1c	1	1	1
	Nnat				Zdhhc2	Adig	Cyp2f2	Cd72	Zdhhc2	0	0	0
	Mgst2				Star	Psd4	Hpx	Melk	Star	1	1	0
	Tent5c				Gulo	Rims4	Hif3a	Msantd3	Gulo	1	0	0
	Gbp5				Itih4	Itga4	Ascl3	Tmbim7	Itih4	1	1	0
	Gbp2b				Itih3	Slpi	Wee1	Gbp8	Itih3	1	0	0
	Gbp2				Mat1a	Dusp2	Dbp	Gbp9	Mat1a	1	1	1
	Pik3cd				Adamts8	Cd44	Zscan22	Gbp4	Adamts8	0	0	0
	Pla2g2d				Cyp1a2	Rassf2	Hamp2	Flt3	Cyp1a2	0	0	0
	Ccl19				Cyp11a1	Chgb	Hamp	Galnt9	Cyp11a1	1	1	0
	Cd72				Col5a3	Zbp1	Ldhc	Sult1b1	Col5a3	1	0	0
	Gbp4				Apoa1	Ndufa8	Nkx6-2	Sult1d1	Apoa1	1	1	1
	Galnt9				Apoa5	Lcn4	Th	Alb	Apoa5	0	0	0
	Sult1b1				Cyp8b1	Bub1b	Tnfrsf26	Cxcl9	Cyp8b1	0	0	0
	Cxcl9				Pnmt	Cst8	1600014C10Rik	Sds	Pnmt	1	1	0
	Depp1				Havcr1	Psmb7	Bnip3	Rasgef1b	Havcr1	1	1	0
	Siglece				Cbx8	Nr5a1	Sult3a1	Gusb	Cbx8	0	0	0
	Coro1a				Vtn	Chac1	Sgk1	Slco1a6	Vtn	1	1	0
	Wee1				Plekhm1	Lypd6	Tmprss9	4921507P07Rik	Plekhm1	0	0	0
	Ldhc				Sfi1	Upp2	Gm10643	Cav1	Sfi1	0	0	0
	Nudt19				Apoh	Dock11	D8Ertd738e	Kcna1	Apoh	0	0	0
	Stk32c				Alox15	Alas2	Zmat4	Clec2f	Alox15	0	0	0
	Scrg1				Fdxr	P2ry10	Ces1c	Nat8f5	Fdxr	1	1	0
	Nlrc5				Akr1c6	Gpr174	Herpud1	Arhgdib	Akr1c6	1	1	0
	Slc15a1				Akr1c21	Srpk3	Arrdc2	Depp1	Akr1c21	0	0	0
	Ccr7				Hsd17b3	Nap1l3	Star	A2m	Hsd17b3	0	0	0
	Irgm1				Lect2	Arhgap4	Gucy1b2	Vps50	Lect2	0	0	0
	Gm12185				Fos	Sash3	Mat1a	Siglece	Fos	1	0	0
	Ifi47				Chga	Tmem35a	Zbtb16	Coro1a	Chga	1	1	0
	Tcf7				Serpina3k	Elf4	Cacna2d2	Hpx	Serpina3k	1	1	1
	Igtp				Syne3	Btk	Hyal1	Wee1	Syne3	0	0	0
	Irgm2				Apob	Cd40lg	Cyp11a1	Pinlyp	Apob	0	0	0
	Cd79b				Cyp2d9	Was	Stra6	Cpeb1	Cyp2d9	0	0	0
	Myo1g				Cyp11b1	Cybb	Rpl4	Aplp1	Cyp11b1	1	1	0
	Ccl5				Cyp11b2	Tlr7	Apoa1	Acsm3	Cyp11b2	1	1	0
	Syk				Nr4a1	Il2rg	Ccr1l1	Ldhc	Nr4a1	0	0	0
	Smoc1				Mrap	Cxcr3	Trim58	Clpb	Mrap	1	1	0
	Mb				Spidr	Rps4x	Obscn	Nudt19	Spidr	0	0	0
	Tnp2				Serpind1	Vcam1	Pnmt	B4galnt4	Serpind1	0	0	0
	Prm2				Ahsg	Trim59	C1qtnf2	Stk32c	Ahsg	1	1	1
	Prm1				Bcl6	Psmb4	Ifi47	Sult3a2	Bcl6	0	0	0
	Ltb				Cyp21a1	Fgb	Vtn	Sult3a1	Cyp21a1	1	1	0
	Rasal3				Plg	1810037I17Rik	Slc22a21	A930033H14Rik	Plg	1	1	0
	Ubd				Egr1	Tmem154	Slfn2	Mfsd4b4	Egr1	1	1	0
	Ttr				Mc2r	Ctss	Igtp	Socs2	Mc2r	1	1	0
	Gm4951				Lama3	Hormad1	Fdxr	Mrpl42	Lama3	0	0	0
	Iigp1				Cyp2c29	Mrps21	Gm10320	Hsf2	Cyp2c29	1	1	0
	Cd274				Cyp2c70	Ciart	Cenph	Syt1	Cyp2c70	1	0	0
	Dbh				Bivm	Fcrl1	Zfp72	Apon		0	0	0
	Ciart				Atf3	Mgarp	Omd	Csrp2		1	0	0
	Mgarp				Sell	Mgst2	Akr1c6	Mthfd1l		1	0	0
	Adh7				Creg1	Gm17651	Adarb2	Slc5a4a		0	0	0
	Gsg1l				Fam178b	Hsd3b1	Parp8	Rrp1		0	0	0
	Cyp2f2				Gpc1	Tent5c	Ankrd31	Reep6		0	0	0
	Hif3a				Fcgr4	Cd2	Trib2	Atp11a		1	0	0
	Th				Il1r2	Igsf3	Chga	Gypa		0	0	0
	1600014C10Rik				Tnp1	Bank1	Serpina3k	Tat		1	0	0
	Zbtb16				Apcs	Dapp1	Dlk1	Asb5		0	0	0
	Hyal1				Marco	Adh7	Adgrb1	Scrg1		0	0	0
	Ccr1l1				Nnat	Cyp7b1	Cyp11b1	Hook2		1	0	0
	Slc22a21				D630003M21Rik	Gpr171	Cyp11b2	Lpl		0	0	0
	Slfn2				Pjvk	Gbp5	Ly6g	Ces1a		0	0	0
	Dlk1				Snhg11	Gbp2b	Mb	Ces1c		0	0	0
	Tprg				Fam227b	Gbp2	Smpd5	Nlrc5		0	0	0
	Nlrc4				Svs2	Cd53	Mrap	Cd209b		0	0	0
	Cryaa				Wfdc16	Uox	Retnlg	Tppp3		0	0	0
					Wfdc10	Gstm3	Ahsg	Uchl3		0	0	0
					Il1b	Psma5	Fetub	Slc15a1		0	0	0
					Entpd2	Ilf2	Tprg	Clu		0	0	0
					Spo11	Gm17662	Tnp2	Nkx3-1		0	0	0
					Slc24a3	Lck	Prm2	Itih4		0	0	0
					Rnf24	Orm1	Prm1	Rnase9		0	0	0
					Smc1a	Laptm5	Zfp758	Rnase12		0	0	0
					Asb11	Akna	Dnase1l2	Cby2		0	0	0
					Tmem28	Pik3cd	Cyp21a1	Pcdh17		0	0	0
					Dgkk	Tnfsf8	H2-Q6	Mat1a		0	0	0
					Otol1	Ptafr	Nlrc4	Tgm1		0	0	0
					Tmem144	Themis2	H2-T3	Atp12a		0	0	0
					Tyw3	Cd52	Cryaa	Oit1		0	0	0
					Mgst2	Uqcrh	Zfp811	Poc1a		1	0	0
					Fmo5	Tnfrsf14	Cyp4f14	Bco2		0	0	0
					Postn	Rpl11	Ubd	Cish		0	0	0
					Tent5c	Plk3	Ttr	Hemk1		1	0	0
					Adh6b	C1qb	Iigp1	Cib2		0	0	0
					Strit1	C1qc	Maskbp3	Edc3		0	0	0
					Gbp5	C1qa	Eif4ebp3	Hexa		1	0	0
					Gbp3	Jun	Mc2r	Gramd2		0	0	0
					Gbp2b	Isg15	Spink1	Apoa1		1	0	0
					Gbp2	Pla2g2d	Gm94	Ltf		1	1	0
					Pklr	Ybx1	Gcnt1	Slc22a14		0	0	0
					Dcst1	Tnfrsf1b	Gstp3	Zfp445		0	0	0
					Prok1	Rps20	Naaladl1	Ywhae		0	0	0
					1700094D03Rik	Car8		Dbil5		0	0	0
					Tchhl1	Cfap206		Ccr7		0	0	0
					Agtrap	Trp53inp1		Nsg2		0	0	0
					Orm2	Rpp25l		Havcr1		0	0	0
					Pik3cd	Ccl19		Irgm1		1	0	0
					Ncmap	Cd72		Gm12185		0	0	0
					Myom3	Pax5		Ifi47		0	0	0
					Cyp2j13	Nr4a3		Nptx1		0	0	0
					Pla2g2d	Pttg1ip2		Ltc4s		1	1	0
					Ctps	Bhlha15		Nhp2		0	0	0
					Gm8439	Gbp4		Tcf7		0	0	0
					Cited4	Cyp3a16		Slc22a5		0	0	0
					Mfsd2a	Nat8l		Polr2a		0	0	0
					Fam131c	Rpl21		Igtp		0	0	0
					Ccl19	Atp5k		Irgm2		1	0	0
					Cd72	Galnt9		Lypd8		1	0	0
					Melk	Cacna2d1		Cd79b		0	0	0
					Msantd3	Cryba4		Slc35e4		0	0	0
					Tmbim7	Scarb1		Sec14l4		0	0	0
					Gbp8	Fgl2		Hlf		0	0	0
					Gbp9	Selplg		Myo1g		0	0	0
					Gbp4	Ugt2b36		Igfbp1		1	0	0
					Flt3	Tomm7		Ccl5		0	0	0
					Galnt9	Jchain		Cap2		1	0	0
					Sult1b1	Dck		Syk		1	0	0
					Sult1d1	Cox6a1		Nim1k		0	0	0
					Cxcl9	Alb		Tbca		1	1	0
					Sds	Hspb8		Golm1		0	0	0
					Rasgef1b	Cxcl9		Npc2		0	0	0
					Gusb	Cxcl10		Odc1		0	0	0
					Slco1a6	Ccni		Tgfb3		0	0	0
					4921507P07Rik	Kcnk3		Eml5		0	0	0
					Cav1	Cxcl13		Serpina3b		0	0	0
					Kcna1	Hvcn1		Serpina3f		0	0	0
					Clec2f	Fosl2		Serpina3k		0	0	0
					Nat8f5	Lat2		Smoc1		0	0	0
					Arhgdib	Card11		Slc25a47		0	0	0
					Depp1	Hpse		Acot4		1	1	0
					A2m	Ncf1		Fkbp1b		0	0	0
					Vps50	Slco1b2		Arhgap8		0	0	0
					Siglece	Aicda		Mb		1	0	0
					Coro1a	Dppa3		Mchr1		1	0	0
					Wee1	Clec4a1		Ifitm7		1	0	0
					Pinlyp	Clec4a3		Tbx1		0	0	0
					Cpeb1	Ptpn6		Ahsg		0	0	0
					Aplp1	Lrmp		Tnp2		0	0	0
					Acsm3	Cd4		Prm2		0	0	0
					Ldhc	Lag3		Prm1		1	0	0
					Clpb	Rarres2		Rpl3l		0	0	0
					Nudt19	Retsat		Msrb1		1	0	0
					B4galnt4	Gimap7		Igfals		0	0	0
					Stk32c	Tapbpl		Ltb		1	0	0
					A930033H14Rik	Cd27		Mdc1		0	0	0
					Mfsd4b4	Rep15		Plg		0	0	0
					Socs2	Clec2h		Pnldc1		0	0	0
					Mrpl42	BC035044		Crisp1		0	0	0
					Hsf2	Clec12a		Grm4		0	0	0
					Syt1	Il5ra		Cpne5		0	0	0
					Apon	Oxtr		Tff3		0	0	0
					Csrp2	Arhgap25		Sik1		0	0	0
					Mthfd1l	Akr1b7		Rasal3		0	0	0
					Slc5a4a	Depp1		Angptl4		0	0	0
					Rrp1	Ret		Ubd		0	0	0
					Reep6	Tmem213		Ttr		0	0	0
					Atp11a	Atp6v1e1		Gm4951		0	0	0
					Gypa	Mthfd2		Iigp1		0	0	0
					Asb5	Vamp8		Ercc3		0	0	0
					Scrg1	Peg10		Egr1		1	0	0
					Hook2	Pon1		Tmed7		0	0	0
					Lpl	Sem1		Rpl17		0	0	0
					Nlrc5	Gsg1l		Gfra1		1	0	0
					Cd209b	Lat		Cd274		0	0	0
					Tppp3	Cd19		Csf2ra		0	0	0
					Uchl3	Siglecg		Mbl2		0	0	0
					Slc15a1	Nkg7		Cyp2c29		1	0	0
					Clu	Siglece		Cyp2c70		0	0	0
					Nkx3-1	Il16		Aldh3b2		0	0	0
					Rnase9	Cyp2f2		Cabp2		0	0	0
					Rnase12	Coro1a				0	0	0
					Cby2	Hpx				0	0	0
					Pcdh17	C5ar1				0	0	0
					Tgm1	Spib				0	0	0
					Atp12a	Ap2s1				0	0	0
					Oit1	AI467606				0	0	0
					Poc1a	Spn				0	0	0
					Bco2	Hif3a				0	0	0
					Cish	Septin1				0	0	0
					Hemk1	Zfp473				0	0	0
					Cib2	Il4i1				0	0	0
					Edc3	Itgal				0	0	0
					Hexa	Rps16				0	0	0
					Gramd2	Rpl27a				0	0	0
					Ltf	Zfp36				0	0	0
					Slc22a14	Snrpd2				0	0	0
					Zfp445	Ndufa3				0	0	0
					Ywhae	Fosb				0	0	0
					Dbil5	Rps9				0	0	0
					Ccr7	Map4k1				1	0	0
					Nsg2	Apoc1				0	0	0
					Irgm1	Itgax				1	0	0
					Gm12185	Ndufc2				1	0	0
					Ifi47	Thrsp				1	1	0
					Nptx1	Clns1a				0	0	0
					Ltc4s	Cd37				0	0	0
					Nhp2	Kcnk6				0	0	0
					Tcf7	Kcnn4				1	0	0
					Slc22a5	Sec11a				0	0	0
					Polr2a	Cd79a				0	0	0
					Igtp	Hcst				1	1	0
					Irgm2	Rps3				1	0	0
					Lypd8	Rps13				0	0	0
					Cd79b	Rpl18				1	0	0
					Slc35e4	Fgfr2				0	0	0
					Sec14l4	Psenen				0	0	0
					Hlf	Rps15a				0	0	0
					Myo1g	Cox6b1				1	0	0
					Igfbp1	Tmem147				0	0	0
					Ccl5	Pou2f2				1	0	0
					Cap2	Saa4				0	0	0
					Syk	Cd22				1	0	0
					Nim1k	Hamp2				0	0	0
					Tbca	Hamp				0	0	0
					Golm1	Mki67				0	0	0
					Npc2	Art2b				0	0	0
					Odc1	Igsf6				0	0	0
					Tgfb3	Il18bp				0	0	0
					Eml5	Nudt19				0	0	0
					Serpina3b	Aqp8				0	0	0
					Serpina3f	Ifitm3				0	0	0
					Smoc1	Il21r				1	0	0
					Slc25a47	Irf7				0	0	0
					Acot4	Lsp1				0	0	0
					Fkbp1b	Igf2				0	0	0
					Arhgap8	Th				0	0	0
					Mb	1600014C10Rik				1	0	0
					Mchr1	Adam8				0	0	0
					Ifitm7	Fuom				0	0	0
					Tbx1	Stk32c				0	0	0
					Tnp2	Chmp2a				1	0	0
					Prm2	Sult3a2				1	0	0
					Prm1	Sult3a1				1	0	0
					Rpl3l	Calhm6				0	0	0
					Msrb1	Cyp27b1				0	0	0
					Igfals	Foxo3				0	0	0
					Ltb	Plxnc1				1	0	0
					Mdc1	Rdh7				0	0	0
					Pnldc1	Naca				0	0	0
					Crisp1	Glipr1				0	0	0
					Grm4	Rpl41				0	0	0
					Cpne5	Vsir				0	0	0
					Tff3	Sf3b5				0	0	0
					Sik1	Taar1				0	0	0
					Rasal3	Arg1				1	0	0
					Angptl4	Derl3				0	0	0
					Ubd	Itgb2				1	1	0
					Ttr	Arhgap45				1	1	0
					Gm4951	Ndufs7				1	0	0
					Iigp1	Rps15				1	1	0
					Ercc3	Timm13				0	0	0
					Tmed7	S1pr4				0	0	0
					Rpl17	Aldh1l2				0	0	0
					Gfra1	Carmil2				0	0	0
					Cd274	Asf1b				1	0	0
					Csf2ra	Il27ra				0	0	0
					Mbl2	Ier2				0	0	0
					Aldh3b2	Gm15056				0	0	0
					Cabp2	Scrg1				0	0	0
					Pappa2	Gabarapl2				0	0	0
					Cacybp	Prdx2				0	0	0
					Xcl1	Junb				0	0	0
					Resp18	Sh3rf1				0	0	0
					Dbh	Cox4i1				1	0	0
					Gm17490	Zfp868				0	0	0
					Fer1l4	Adcy7				0	0	0
					Wfdc12	Pbx4				0	0	0
					Wfdc13	Ndufa13				0	0	0
					Spint5	Mef2b				0	0	0
					Gm11037	Rpl13				0	0	0
					Kcng1	Plekha2				0	0	0
					Mcm8	Ces1c				0	0	0
					Gnas	Retn				0	0	0
					Surf6	Fcer2a				0	0	0
					Tsc22d3	Nlrc5				0	0	0
					Nhsl2	Cyp4f18				0	0	0
					Gpr88	Rex1bd				0	0	0
					Fgg	Lrrc25				0	0	0
					Ciart	Rpl18a				1	0	0
					Mgarp	Fcho1				1	0	0
					Polr3c	Star				0	0	0
					Adh7	Blk				1	0	0
					Car1	Slc15a1				0	0	0
					Ptpn22	Nuggc				0	0	0
					Ovgp1	Pbk				0	0	0
					Fndc5	Gulo				0	0	0
					Dcdc2b	Adam2				0	0	0
					Matn1	Dpysl2				0	0	0
					Per3	Gpr18				0	0	0
					Tnfrsf25	Gpr183				0	0	0
					1700001J03Rik	Itih4				0	0	0
					Ugt2b34	Itih3				0	0	0
					En2	Spcs1				0	0	0
					Cnpy1	Rnase6				0	0	0
					Klb	Lcp1				0	0	0
					Nsun7	Wdfy4				0	0	0
					Slc30a9	Haus4				0	0	0
					Myl2	Dydc2				0	0	0
					Ndufa4	Mat1a				0	0	0
					Kap	Gch1				0	0	0
					Hpgds	Gzmb				0	0	0
					Zfp239	Col6a5				0	0	0
					Tmem140	Zbtb16				0	0	0
					Ccdc77	Kcnj5				0	0	0
					Samd9l	Pou2af1				0	0	0
					Gsg1l	Fdx1				1	0	0
					Ceacam1	Hyal1				0	0	0
					Cyp2f2	Naa80				1	0	0
					Hif3a	Prss35				1	0	0
					Ascl3	Pstpip1				0	0	0
					Dbp	Rpp25				0	0	0
					Zscan22	Cox5a				0	0	0
					Nkx6-2	Cyp11a1				0	0	0
					Th	Thy1				1	0	0
					Tnfrsf26	Col5a3				0	0	0
					1600014C10Rik	Cxcr5				1	0	0
					Bnip3	Cd3g				0	0	0
					Sgk1	Cd3d				0	0	0
					Tmprss9	Cd3e				0	0	0
					Gm10643	Il10ra				0	0	0
					D8Ertd738e	Rplp1				0	0	0
					Zmat4	AB124611				0	0	0
					Herpud1	Itga11				0	0	0
					Arrdc2	Lctl				0	0	0
					Gucy1b2	Apoa1				0	0	0
					Zbtb16	Pclaf				1	0	0
					Cacna2d2	Susd5				0	0	0
					Hyal1	Aldh1a2				1	0	0
					Stra6	Ccr1l1				0	0	0
					Rpl4	Ccr2				0	0	0
					Ccr1l1	Ccr5				1	0	0
					Trim58	Cxcr6				0	0	0
					Obscn	Gm21836				0	0	0
					C1qtnf2	Arl5c				0	0	0
					Slc22a21	Rpl19				1	0	0
					Slfn2	Pnmt				1	0	0
					Gm10320	Ikzf3				0	0	0
					Cenph	Rps27a				0	0	0
					Zfp72	Top2a				0	0	0
					Omd	Unc13d				0	0	0
					Adarb2	Ccr7				0	0	0
					Parp8	Lcp2				0	0	0
					Ankrd31	Dock2				0	0	0
					Trib2	Tnfrsf13b				0	0	0
					Dlk1	Slc47a2				1	0	0
					Adgrb1	Tmc8				0	0	0
					Ly6g	Birc5				0	0	0
					Smpd5	Timd2				0	0	0
					Retnlg	Havcr1				0	0	0
					Fetub	Irgm1				0	0	0
					Tprg	Gm12185				1	0	0
					Zfp758	Ifi47				0	0	0
					Dnase1l2	Rpl27				0	0	0
					H2-Q6	Rpl23a				0	0	0
					Nlrc4	Vtn				1	0	0
					H2-T3	Mcrip1				0	0	0
					Cryaa	Evi2a				1	0	0
					Zfp811	Tcf7				0	0	0
					Cyp4f14	Pik3r5				0	0	0
					Maskbp3	Slc25a39				0	0	0
					Eif4ebp3	Irf1				0	0	0
					Spink1	Ccl2				0	0	0
					Gm94	Slc22a21				0	0	0
					Gcnt1	Ccl8				0	0	0
					Gstp3	Aurkb				0	0	0
					Naaladl1	Slfn8				0	0	0
					Mybl1	Slfn2				0	0	0
					Rgs16	Slfn1				0	0	0
					Dock10	Hint1				0	0	0
					Stat1	Wfdc21				0	0	0
					Rpl7	Acap1				0	0	0
					Stk17b	Slc36a2				0	0	0
					Zranb3	Eif5a				0	0	0
					Cxcr4	Igtp				0	0	0
					Fcmr	Irgm2				0	0	0
					Ctse	Cd79b				0	0	0
					Inpp5d	Selenom				0	0	0
					Cd28	Nefh				0	0	0
					Ctla4	Abca8b				0	0	0
					Icos	Rpl38				0	0	0
					Traf3ip3	Scimp				0	0	0
					Lax1	Fdxr				0	0	0
					Cr2	Atp5h				0	0	0
					Btg2	Myo1g				0	0	0
					Eef1b2	Txndc17				0	0	0
					Cd247	Ikzf1				0	0	0
					Zap70	Plek				0	0	0
					Fcrla	B4galnt2				0	0	0
					Fcgr3	Calcoco2				0	0	0
					Kif21b	Ccl5				0	0	0
					Ptprc	Ccl4				0	0	0
					Serpinb8	Uqcrb				0	0	0
					Ly9	Cd83				0	0	0
					Slamf7	H1f3				0	0	0
					Cd48	Ripor2				0	0	0
					Ecrg4	Slc30a5				0	0	0
					Rpl37a	Irf4				0	0	0
					Cfhr2	Syk				0	0	0
					Slc11a1	Rnf180				0	0	0
					Pla2g4a	Akr1c6				0	0	0
					Aim2	Ly86				0	0	0
					Ifi209	Mef2c				0	0	0
					Prkag3	Gzma				0	0	0
					Cd84	Gzmk				0	0	0
					Slamf6	Ndufs4				0	0	0
					Arhgap30	Psma2				0	0	0
					Atp5e	Psma6				0	0	0
					Stkld1	Fos				0	0	0
					Zfp970	Batf				0	0	0
					Rps21	Rps29				0	0	0
					Slc17a9	Chga				0	0	0
					Dhrs9	Ifi27l2a				0	0	0
					Romo1	Serpina3g				0	0	0
					Rapgef4	Serpina3k				0	0	0
					Cdca7	Glrx5				0	0	0
					Gm11084	Slc10a1				0	0	0
					Frmd5	Smoc1				0	0	0
					Wipf1	Dlk1				0	0	0
					Endog	Sf3b6				0	0	0
					Samhd1	Pld4				0	0	0
					Slc24a5	Gpr132				0	0	0
					Adig	Tnfrsf13c				0	0	0
					Psd4	Nckap1l				0	0	0
					Rims4	Glycam1				0	0	0
					Itga4	Fyb				0	0	0
					Slpi	Ttll1				0	0	0
					Dusp2	Parvg				0	0	0
					Cd44	Il7r				0	0	0
					Rassf2	Efr3a				0	0	0
					Zbp1	Sla				0	0	0
					Ndufa8	Otulinl				0	0	0
					Lcn4	Cyp11b1				0	0	0
					Bub1b	Cyp11b2				0	0	0
					Cst8	Dpys				0	0	0
					Psmb7	Racgap1				0	0	0
					Chac1	Bin2				0	0	0
					Lypd6	Ncf4				0	0	0
					Upp2	Il2rb				0	0	0
					Dock11	Cyth4				0	0	0
					Alas2	Itgb7				0	0	0
					P2ry10	Grap2				0	0	0
					Gpr174	Snu13				0	0	0
					Srpk3	Mrap				0	0	0
					Nap1l3	Tigit				0	0	0
					Arhgap4	Btla				0	0	0
					Sash3	Gcsam				0	0	0
					Tmem35a	Gm5485				0	0	0
					Elf4	Morc1				0	0	0
					Btk	Clic6				0	0	0
					Cd40lg	B3gnt5				0	0	0
					Was	Klhl6				0	0	0
					Cybb	Robo1				0	0	0
					Tlr7	Ahsg				0	0	0
					Il2rg	Hrg				0	0	0
					Cxcr3	Kng1				0	0	0
					Rps4x	Ciita				0	0	0
					Vcam1	Tprg				0	0	0
					Trim59	Rpl35a				0	0	0
					Psmb4	Cd86				0	0	0
					1810037I17Rik	Hcls1				0	0	0
					Tmem154	Six2				0	0	0
					Ctss	H2-K1				0	0	0
					Hormad1	Apobec2				0	0	0
					Mrps21	Atp6v0c				0	0	0
					Fcrl1	Pot1b				0	0	0
					Gm17651	H2-Oa				0	0	0
					Cd2	Psmb9				0	0	0
					Igsf3	Tap1				0	0	0
					Bank1	Psmb8				0	0	0
					Dapp1	H2-Ob				0	0	0
					Cyp7b1	H2-Ab1				0	0	0
					Gpr171	Uhrf1				0	0	0
					Cd53	H2-Eb1				0	0	0
					Gstm3	Dennd1c				0	0	0
					Psma5	Cyp21a1				0	0	0
[truncated: 723 more rows]

## Sheet: Table S9F liver all taxa
lists of liver outlier genes occuring in more than one mouse taxon					full lists and assignments
[truncated: 1,267 more rows]

[truncated: 4 more sheets: Table S9G mammary all taxa, Table S9H human all organs, Table S9I human OO patterns, Table S9J mouse human OO orth]
