# Supplementary material for: Patterns of extreme outlier gene expression suggest an edge of chaos effect in transcriptomic networks
Source: Genome Biol. 2025 Sep 9;26:272. doi: 10.1186/s13059-025-03709-0 (PMC12418659; doi:10.1186/s13059-025-03709-0)
Supplement: Supplementary file 15 — Additional file 15: Table S14. Data and analysis for the search for epigenetic signatures of outlier expression (Excel table). [file 13059_2025_3709_MOESM15_ESM.xlsx]

## Sheet: Legend
Table S14
Data and analysis for the search for epigenetic signatures of outlier expression
The "procedures" tab explains the details and annotations of the data tab

## Sheet: procedures
Analysis of the data provided in "Rush Alzheimer´s Disease Study" in ENCODE
The table includes all data for 165 OO genes found in 45 individuals
The data are organized in blocks of 45 columns each, representing the individuals
Analysis columns between the blocks are highlighted in grey
The individual codes for the different datasets are provided in suppl. Table S1G
Each individual code is preceded by a dataset code:
Type	OO status for each gene in each individual
TPM	RNA-Seq expression values naormalized and scaled in transcripts per million
DNase	promotor peak values from DNase-Seq data
CTCF	promotor peak values from CTCF Chip-Seq data
H3K4me	promotor peak values from H3K4me Chip-Seq data
H3K27ac	promotor peak values from H3K27ac Chip-Seq data
H3K27me	promotor peak values from H3K27me Chip-Seq data
H3K27me_gb	gene body peak values from H3K27me Chip-Seq data
in the analysis columns
Max "code"	the maximum value for the respective data in any indivdual
Max OO	the value from the OO individual for the respective data, the maximum value when there are more than one OO

## Sheet: epigenetic data
						individual	1	2	3	4	5	6	7	8	9	10	11	12	13	14	15	16	17	18	19	20	21	22	23	24	25	26	27	28	29	30	31	32	33	34	35	36	37	38	39	40	41	42	43
						sums	0	20	1	1	0	29	0	1	5	0	0	1	0	1	4	1	26	13	1	0	0	16	3	0	0	2	0	0	3	0	0	13	0	1	3	0	6	5	24	28	13	2	7
Genename	Genebiotype	Chr	Start	End	Strand	N OO	Type.ENCFF872OGS	Type.ENCFF742RKK	Type.ENCFF345KPY	Type.ENCFF574KNI	Type.ENCFF647WIN	Type.ENCFF586KEK	Type.ENCFF284VFV	Type.ENCFF762VOE	Type.ENCFF325VHJ	Type.ENCFF166SFX	Type.ENCFF725USM	Type.ENCFF354MPI	Type.ENCFF763RPV	Type.ENCFF884HHH	Type.ENCFF687GJE	Type.ENCFF992KRW	Type.ENCFF258ANV	Type.ENCFF788PUW	Type.ENCFF290QSC	Type.ENCFF436IXA	Type.ENCFF225RKJ	Type.ENCFF938UHX	Type.ENCFF539RBY	Type.ENCFF528OCH	Type.ENCFF940JVD	Type.ENCFF078MHA	Type.ENCFF385ZWK	Type.ENCFF110DTT	Type.ENCFF009AKE	Type.ENCFF624FHC	Type.ENCFF603NKR	Type.ENCFF072DPH	Type.ENCFF312WUT	Type.ENCFF738TVC	Type.ENCFF342TEJ	Type.ENCFF479KNI	Type.ENCFF863VLR	Type.ENCFF190RSI	Type.ENCFF248BUD	Type.ENCFF845ONN	Type.ENCFF912LYR	Type.ENCFF677FGG	Type.ENCFF420LNV
FKBP4	protein_coding	chr12	2794953	2805423	+	1	NO	NO	NO	NO	NO	NO	NO	NO	NO	NO	NO	NO	NO	NO	NO	NO	NO	NO	NO	NO	NO	OO	NO	NO	NO	NO	NO	NO	NO	NO	NO	NO	NO	NO	NO	NO	NO	NO	NO	NO	NO	NO	NO
USH1C	protein_coding	chr11	17493895	17544416	-	1	NO	NO	NO	NO	NO	NO	NO	NO	NO	NO	NO	NO	NO	NO	OO	NO	NO	NO	NO	NO	NO	NO	NO	NO	NO	NO	NO	NO	NO	NO	NO	NO	NO	NO	NO	NO	NO	NO	NO	NO	NO	NO	NO
SCIN	protein_coding	chr7	12570577	12660179	+	1	NO	NO	NO	NO	NO	NO	NO	NO	NO	NO	NO	NO	NO	NO	NO	NO	NO	NO	NO	NO	NO	NO	NO	NO	NO	NO	NO	NO	NO	NO	NO	NO	NO	NO	NO	NO	NO	OO	NO	NO	NO	NO	NO
SELE	protein_coding	chr1	169722641	169764705	-	1	NO	OO	NO	NO	NO	NO	NO	NO	NO	NO	NO	NO	NO	NO	NO	NO	NO	NO	NO	NO	NO	NO	NO	NO	NO	NO	NO	NO	NO	NO	NO	NO	NO	NO	NO	NO	NO	NO	NO	NO	NO	NO	NO
LTF	protein_coding	chr3	46435645	46485234	-	2	NO	NO	NO	NO	NO	NO	NO	NO	NO	NO	NO	NO	NO	NO	NO	NO	OO	NO	OO	NO	NO	NO	NO	NO	NO	NO	NO	NO	NO	NO	NO	NO	NO	NO	NO	NO	NO	NO	NO	NO	NO	NO	NO
VIM	protein_coding	chr10	17228259	17237593	+	1	NO	NO	NO	NO	NO	NO	NO	NO	NO	NO	NO	NO	NO	NO	NO	NO	NO	NO	NO	NO	NO	NO	NO	NO	NO	NO	NO	NO	NO	NO	NO	NO	NO	NO	NO	NO	NO	OO	NO	NO	NO	NO	NO
PNKP	protein_coding	chr19	49859882	49878351	-	2	NO	NO	NO	NO	NO	OO	NO	NO	NO	NO	NO	NO	NO	NO	NO	NO	NO	NO	NO	NO	NO	NO	NO	NO	NO	NO	NO	NO	NO	NO	NO	NO	NO	NO	NO	NO	NO	NO	NO	NO	OO	NO	NO
CHI3L2	protein_coding	chr1	111200771	111243440	+	1	NO	NO	NO	NO	NO	NO	NO	NO	NO	NO	NO	NO	NO	NO	NO	NO	OO	NO	NO	NO	NO	NO	NO	NO	NO	NO	NO	NO	NO	NO	NO	NO	NO	NO	NO	NO	NO	NO	NO	NO	NO	NO	NO
TMEM206	protein_coding	chr1	212363931	212414901	-	1	NO	NO	NO	NO	NO	NO	NO	NO	NO	NO	NO	NO	NO	NO	NO	NO	NO	NO	NO	NO	NO	NO	NO	NO	NO	NO	NO	NO	OO	NO	NO	NO	NO	NO	NO	NO	NO	NO	NO	NO	NO	NO	NO
CA12	protein_coding	chr15	63321378	63382161	-	1	NO	OO	NO	NO	NO	NO	NO	NO	NO	NO	NO	NO	NO	NO	NO	NO	NO	NO	NO	NO	NO	NO	NO	NO	NO	NO	NO	NO	NO	NO	NO	NO	NO	NO	NO	NO	NO	NO	NO	NO	NO	NO	NO
HSP90AA1	protein_coding	chr14	102080738	102139699	-	1	NO	NO	NO	NO	NO	NO	NO	NO	NO	NO	NO	NO	NO	NO	NO	NO	NO	NO	NO	NO	NO	OO	NO	NO	NO	NO	NO	NO	NO	NO	NO	NO	NO	NO	NO	NO	NO	NO	NO	NO	NO	NO	NO
IGSF9B	protein_coding	chr11	133908564	133956985	-	1	NO	NO	NO	NO	NO	NO	NO	NO	NO	NO	NO	NO	NO	NO	NO	NO	NO	NO	NO	NO	NO	NO	NO	NO	NO	NO	NO	NO	NO	NO	NO	NO	NO	NO	NO	NO	NO	NO	OO	NO	NO	NO	NO
CXCL2	protein_coding	chr4	74097035	74099293	-	1	NO	OO	NO	NO	NO	NO	NO	NO	NO	NO	NO	NO	NO	NO	NO	NO	NO	NO	NO	NO	NO	NO	NO	NO	NO	NO	NO	NO	NO	NO	NO	NO	NO	NO	NO	NO	NO	NO	NO	NO	NO	NO	NO
ITPKC	protein_coding	chr19	40717103	40740860	+	1	NO	OO	NO	NO	NO	NO	NO	NO	NO	NO	NO	NO	NO	NO	NO	NO	NO	NO	NO	NO	NO	NO	NO	NO	NO	NO	NO	NO	NO	NO	NO	NO	NO	NO	NO	NO	NO	NO	NO	NO	NO	NO	NO
PPP1R15A	protein_coding	chr19	48872392	48876057	+	3	NO	NO	NO	NO	NO	NO	NO	NO	NO	NO	NO	NO	NO	NO	NO	NO	NO	OO	NO	NO	NO	OO	NO	NO	NO	NO	NO	NO	NO	NO	NO	NO	NO	NO	NO	NO	NO	NO	OO	NO	NO	NO	NO
KCNH4	protein_coding	chr17	42156891	42181278	-	1	NO	NO	NO	NO	NO	NO	NO	NO	NO	NO	NO	NO	NO	NO	NO	NO	NO	NO	NO	NO	NO	NO	NO	NO	NO	NO	NO	NO	NO	NO	NO	NO	NO	NO	NO	NO	NO	NO	NO	NO	OO	NO	NO
RGS1	protein_coding	chr1	192575727	192580031	+	1	NO	NO	NO	NO	NO	NO	NO	NO	NO	NO	NO	NO	NO	NO	OO	NO	NO	NO	NO	NO	NO	NO	NO	NO	NO	NO	NO	NO	NO	NO	NO	NO	NO	NO	NO	NO	NO	NO	NO	NO	NO	NO	NO
ICAM1	protein_coding	chr19	10270835	10286615	+	1	NO	OO	NO	NO	NO	NO	NO	NO	NO	NO	NO	NO	NO	NO	NO	NO	NO	NO	NO	NO	NO	NO	NO	NO	NO	NO	NO	NO	NO	NO	NO	NO	NO	NO	NO	NO	NO	NO	NO	NO	NO	NO	NO
LYZ	protein_coding	chr12	69348341	69354234	+	2	NO	NO	NO	NO	NO	NO	NO	NO	NO	NO	NO	NO	NO	NO	NO	NO	OO	NO	NO	NO	NO	NO	NO	NO	NO	NO	NO	NO	NO	NO	NO	NO	NO	NO	NO	NO	NO	NO	NO	OO	NO	NO	NO
SEMA4G	protein_coding	chr10	100969518	100985871	+	1	NO	NO	NO	NO	NO	NO	NO	NO	NO	NO	NO	NO	NO	NO	NO	NO	NO	NO	NO	NO	NO	NO	NO	NO	NO	NO	NO	NO	NO	NO	NO	NO	NO	NO	NO	NO	NO	NO	NO	NO	OO	NO	NO
GADD45B	protein_coding	chr19	2476122	2478259	+	1	NO	NO	NO	NO	NO	NO	NO	NO	NO	NO	NO	NO	NO	NO	NO	NO	NO	NO	NO	NO	NO	NO	NO	NO	NO	NO	NO	NO	NO	NO	NO	NO	NO	NO	NO	NO	NO	NO	OO	NO	NO	NO	NO
APOL4	protein_coding	chr22	36189124	36204840	-	1	NO	OO	NO	NO	NO	NO	NO	NO	NO	NO	NO	NO	NO	NO	NO	NO	NO	NO	NO	NO	NO	NO	NO	NO	NO	NO	NO	NO	NO	NO	NO	NO	NO	NO	NO	NO	NO	NO	NO	NO	NO	NO	NO
NAA10	protein_coding	chrX	153929242	153935223	-	2	NO	NO	NO	NO	NO	OO	NO	NO	NO	NO	NO	NO	NO	NO	NO	NO	NO	NO	NO	NO	NO	NO	NO	NO	NO	NO	NO	NO	NO	NO	NO	NO	NO	NO	NO	NO	NO	NO	NO	NO	OO	NO	NO
TIMP1	protein_coding	chrX	47582313	47586789	+	2	NO	NO	NO	NO	NO	NO	NO	NO	NO	NO	NO	NO	NO	NO	NO	NO	OO	NO	NO	NO	NO	NO	NO	NO	NO	NO	NO	NO	NO	NO	NO	NO	NO	NO	NO	NO	NO	NO	NO	OO	NO	NO	NO
CLCN7	protein_coding	chr16	1444934	1475580	-	1	NO	NO	NO	NO	NO	NO	NO	NO	NO	NO	NO	NO	NO	NO	NO	NO	NO	NO	NO	NO	NO	NO	NO	NO	NO	NO	NO	NO	NO	NO	NO	NO	NO	NO	NO	NO	NO	NO	NO	NO	OO	NO	NO
HAGHL	protein_coding	chr16	726936	735525	+	1	NO	NO	NO	NO	NO	NO	NO	NO	NO	NO	NO	NO	NO	NO	NO	NO	NO	NO	NO	NO	NO	NO	NO	NO	NO	NO	NO	NO	NO	NO	NO	NO	NO	NO	NO	NO	NO	NO	NO	NO	OO	NO	NO
SLC39A14	protein_coding	chr8	22367249	22434129	+	2	NO	OO	NO	NO	NO	NO	NO	NO	NO	NO	NO	NO	NO	NO	NO	NO	OO	NO	NO	NO	NO	NO	NO	NO	NO	NO	NO	NO	NO	NO	NO	NO	NO	NO	NO	NO	NO	NO	NO	NO	NO	NO	NO
VIPR2	protein_coding	chr7	159028175	159144957	-	1	NO	NO	NO	NO	NO	NO	NO	NO	NO	NO	NO	NO	NO	NO	NO	NO	NO	NO	NO	NO	NO	NO	NO	NO	NO	OO	NO	NO	NO	NO	NO	NO	NO	NO	NO	NO	NO	NO	NO	NO	NO	NO	NO
HSPB1	protein_coding	chr7	76302544	76304295	+	4	NO	NO	NO	NO	NO	NO	NO	NO	NO	NO	NO	NO	NO	NO	NO	NO	NO	OO	NO	NO	NO	OO	NO	NO	NO	NO	NO	NO	NO	NO	NO	NO	NO	NO	OO	NO	NO	NO	NO	NO	NO	NO	OO
CSF3	protein_coding	chr17	40015361	40017813	+	1	NO	OO	NO	NO	NO	NO	NO	NO	NO	NO	NO	NO	NO	NO	NO	NO	NO	NO	NO	NO	NO	NO	NO	NO	NO	NO	NO	NO	NO	NO	NO	NO	NO	NO	NO	NO	NO	NO	NO	NO	NO	NO	NO
CCL2	protein_coding	chr17	34255218	34257203	+	2	NO	OO	NO	NO	NO	NO	NO	NO	OO	NO	NO	NO	NO	NO	NO	NO	NO	NO	NO	NO	NO	NO	NO	NO	NO	NO	NO	NO	NO	NO	NO	NO	NO	NO	NO	NO	NO	NO	NO	NO	NO	NO	NO
NAT9	protein_coding	chr17	74770547	74776367	-	1	NO	NO	NO	NO	NO	OO	NO	NO	NO	NO	NO	NO	NO	NO	NO	NO	NO	NO	NO	NO	NO	NO	NO	NO	NO	NO	NO	NO	NO	NO	NO	NO	NO	NO	NO	NO	NO	NO	NO	NO	NO	NO	NO
DTX4	protein_coding	chr11	59171430	59208587	+	1	NO	NO	NO	NO	NO	NO	NO	NO	NO	NO	NO	NO	NO	NO	OO	NO	NO	NO	NO	NO	NO	NO	NO	NO	NO	NO	NO	NO	NO	NO	NO	NO	NO	NO	NO	NO	NO	NO	NO	NO	NO	NO	NO
MS4A4A	protein_coding	chr11	60185702	60317944	+	1	NO	NO	NO	NO	NO	NO	NO	NO	NO	NO	NO	NO	NO	NO	NO	NO	NO	NO	NO	NO	NO	NO	NO	NO	NO	NO	NO	NO	NO	NO	NO	NO	NO	NO	NO	NO	NO	NO	NO	OO	NO	NO	NO
CHORDC1	protein_coding	chr11	90201160	90223364	-	2	NO	NO	NO	NO	NO	NO	NO	NO	NO	NO	NO	NO	NO	NO	NO	NO	NO	NO	NO	NO	NO	OO	NO	NO	NO	NO	NO	NO	NO	NO	NO	NO	NO	NO	NO	NO	NO	NO	NO	NO	NO	NO	OO
MGP	protein_coding	chr12	14881181	14885926	-	1	NO	NO	NO	NO	NO	NO	NO	NO	NO	NO	NO	NO	NO	NO	NO	NO	NO	NO	NO	NO	NO	NO	NO	NO	NO	NO	NO	NO	NO	NO	NO	NO	NO	NO	NO	NO	NO	NO	NO	OO	NO	NO	NO
FHL5	protein_coding	chr6	96562548	96616636	+	3	NO	NO	NO	NO	NO	OO	NO	NO	NO	NO	NO	NO	NO	NO	NO	NO	NO	NO	NO	NO	NO	NO	NO	NO	NO	NO	NO	NO	NO	NO	NO	OO	NO	NO	NO	NO	NO	NO	NO	OO	NO	NO	NO
HSPE1	protein_coding	chr2	197499994	197503457	+	1	NO	NO	NO	NO	NO	NO	NO	NO	NO	NO	NO	NO	NO	NO	NO	NO	NO	NO	NO	NO	NO	OO	NO	NO	NO	NO	NO	NO	NO	NO	NO	NO	NO	NO	NO	NO	NO	NO	NO	NO	NO	NO	NO
IL1R2	protein_coding	chr2	101991844	102028544	+	1	NO	NO	NO	NO	NO	NO	NO	NO	NO	NO	NO	NO	NO	NO	NO	NO	NO	NO	NO	NO	NO	NO	NO	NO	NO	NO	NO	NO	NO	NO	NO	OO	NO	NO	NO	NO	NO	NO	NO	NO	NO	NO	NO
GADD45A	protein_coding	chr1	67685061	67688338	+	3	NO	OO	NO	NO	NO	NO	NO	NO	NO	NO	NO	NO	NO	NO	NO	NO	NO	NO	NO	NO	NO	NO	OO	NO	NO	NO	NO	NO	NO	NO	NO	NO	NO	NO	NO	NO	OO	NO	NO	NO	NO	NO	NO
GBP3	protein_coding	chr1	89006666	89022894	-	1	NO	NO	NO	NO	NO	NO	NO	NO	NO	NO	NO	NO	NO	NO	NO	NO	OO	NO	NO	NO	NO	NO	NO	NO	NO	NO	NO	NO	NO	NO	NO	NO	NO	NO	NO	NO	NO	NO	NO	NO	NO	NO	NO
GBP1	protein_coding	chr1	89052319	89065360	-	1	NO	NO	NO	NO	NO	NO	NO	NO	NO	NO	NO	NO	NO	NO	NO	NO	OO	NO	NO	NO	NO	NO	NO	NO	NO	NO	NO	NO	NO	NO	NO	NO	NO	NO	NO	NO	NO	NO	NO	NO	NO	NO	NO
TNFAIP3	protein_coding	chr6	137867188	137883312	+	2	NO	OO	NO	NO	NO	NO	NO	NO	NO	NO	NO	NO	NO	NO	NO	NO	NO	NO	NO	NO	NO	NO	NO	NO	NO	NO	NO	NO	NO	NO	NO	NO	NO	NO	NO	NO	NO	NO	NO	OO	NO	NO	NO
NR4A3	protein_coding	chr9	99821855	99866891	+	1	NO	NO	NO	NO	NO	NO	NO	NO	NO	NO	NO	NO	NO	NO	NO	NO	NO	NO	NO	NO	NO	NO	NO	NO	NO	NO	NO	NO	NO	NO	NO	NO	NO	NO	NO	NO	NO	NO	OO	NO	NO	NO	NO
HSPH1	protein_coding	chr13	31134974	31162388	-	2	NO	NO	NO	NO	NO	NO	NO	NO	NO	NO	NO	NO	NO	NO	NO	NO	NO	OO	NO	NO	NO	OO	NO	NO	NO	NO	NO	NO	NO	NO	NO	NO	NO	NO	NO	NO	NO	NO	NO	NO	NO	NO	NO
TGFBI	protein_coding	chr5	136028895	136063818	+	1	NO	NO	NO	NO	NO	NO	NO	NO	NO	NO	NO	NO	NO	NO	NO	NO	OO	NO	NO	NO	NO	NO	NO	NO	NO	NO	NO	NO	NO	NO	NO	NO	NO	NO	NO	NO	NO	NO	NO	NO	NO	NO	NO
EGR1	protein_coding	chr5	138465490	138469315	+	3	NO	NO	NO	NO	NO	NO	NO	NO	NO	NO	NO	NO	NO	NO	NO	NO	NO	OO	NO	NO	NO	OO	NO	NO	NO	NO	NO	NO	NO	NO	NO	NO	NO	NO	NO	NO	NO	NO	OO	NO	NO	NO	NO
CRISPLD1	protein_coding	chr8	74984515	75034558	+	1	NO	NO	NO	NO	NO	NO	NO	NO	OO	NO	NO	NO	NO	NO	NO	NO	NO	NO	NO	NO	NO	NO	NO	NO	NO	NO	NO	NO	NO	NO	NO	NO	NO	NO	NO	NO	NO	NO	NO	NO	NO	NO	NO
EGR2	protein_coding	chr10	62811996	62919900	-	1	NO	NO	NO	NO	NO	NO	NO	NO	NO	NO	NO	NO	NO	NO	NO	NO	NO	NO	NO	NO	NO	NO	NO	NO	NO	NO	NO	NO	NO	NO	NO	NO	NO	NO	NO	NO	NO	NO	OO	NO	NO	NO	NO
P4HA1	protein_coding	chr10	73007217	73096974	-	1	NO	NO	NO	NO	NO	NO	NO	NO	NO	NO	NO	NO	NO	NO	NO	NO	NO	NO	NO	NO	NO	NO	NO	NO	NO	NO	NO	NO	NO	NO	NO	NO	NO	NO	NO	NO	NO	NO	NO	NO	NO	NO	OO
NR4A1	protein_coding	chr12	52022832	52059507	+	1	NO	NO	NO	NO	NO	NO	NO	NO	NO	NO	NO	NO	NO	NO	NO	NO	NO	NO	NO	NO	NO	NO	NO	NO	NO	NO	NO	NO	NO	NO	NO	NO	NO	NO	NO	NO	NO	NO	OO	NO	NO	NO	NO
G0S2	protein_coding	chr1	209675420	209676388	+	3	NO	NO	NO	NO	NO	NO	NO	NO	NO	NO	NO	NO	NO	NO	NO	NO	OO	NO	NO	NO	NO	NO	NO	NO	NO	NO	NO	NO	NO	NO	NO	NO	NO	NO	OO	NO	NO	NO	NO	NO	NO	NO	OO
SLPI	protein_coding	chr20	45252239	45254564	-	2	NO	NO	NO	NO	NO	NO	NO	NO	NO	NO	NO	OO	NO	NO	NO	NO	NO	NO	NO	NO	NO	NO	NO	NO	NO	NO	NO	NO	NO	NO	NO	NO	NO	NO	NO	NO	OO	NO	NO	NO	NO	NO	NO
PTGIS	protein_coding	chr20	49503874	49568146	-	1	NO	NO	NO	NO	NO	OO	NO	NO	NO	NO	NO	NO	NO	NO	NO	NO	NO	NO	NO	NO	NO	NO	NO	NO	NO	NO	NO	NO	NO	NO	NO	NO	NO	NO	NO	NO	NO	NO	NO	NO	NO	NO	NO
F13A1	protein_coding	chr6	6144085	6321013	-	1	NO	NO	NO	NO	NO	NO	NO	NO	NO	NO	NO	NO	NO	NO	NO	NO	NO	NO	NO	NO	NO	NO	NO	NO	NO	NO	NO	NO	NO	NO	NO	NO	NO	NO	NO	NO	NO	NO	NO	OO	NO	NO	NO
CDKN1A	protein_coding	chr6	36676460	36687339	+	1	NO	NO	NO	NO	NO	NO	NO	NO	NO	NO	NO	NO	NO	NO	NO	NO	NO	NO	NO	NO	NO	NO	NO	NO	NO	NO	NO	NO	NO	NO	NO	NO	NO	NO	NO	NO	NO	NO	OO	NO	NO	NO	NO
HS3ST3B1	protein_coding	chr17	14301083	14349404	+	1	NO	OO	NO	NO	NO	NO	NO	NO	NO	NO	NO	NO	NO	NO	NO	NO	NO	NO	NO	NO	NO	NO	NO	NO	NO	NO	NO	NO	NO	NO	NO	NO	NO	NO	NO	NO	NO	NO	NO	NO	NO	NO	NO
FOSB	protein_coding	chr19	45467995	45475179	+	3	NO	NO	NO	NO	NO	OO	NO	NO	NO	NO	NO	NO	NO	NO	NO	NO	NO	OO	NO	NO	NO	NO	NO	NO	NO	NO	NO	NO	NO	NO	NO	NO	NO	NO	NO	NO	NO	NO	OO	NO	NO	NO	NO
ZNF384	protein_coding	chr12	6666477	6689572	-	1	NO	NO	NO	NO	NO	NO	NO	NO	NO	NO	NO	NO	NO	NO	NO	NO	NO	NO	NO	NO	NO	NO	NO	NO	NO	NO	NO	NO	NO	NO	NO	NO	NO	NO	NO	NO	NO	NO	NO	NO	OO	NO	NO
CHTF18	protein_coding	chr16	788046	800737	+	1	NO	NO	NO	NO	NO	NO	NO	OO	NO	NO	NO	NO	NO	NO	NO	NO	NO	NO	NO	NO	NO	NO	NO	NO	NO	NO	NO	NO	NO	NO	NO	NO	NO	NO	NO	NO	NO	NO	NO	NO	NO	NO	NO
FOXJ1	protein_coding	chr17	76136333	76141299	-	1	NO	NO	NO	NO	NO	NO	NO	NO	NO	NO	NO	NO	NO	NO	NO	NO	NO	NO	NO	NO	NO	NO	NO	NO	NO	NO	NO	NO	NO	NO	NO	NO	NO	NO	OO	NO	NO	NO	NO	NO	NO	NO	NO
CNN1	protein_coding	chr19	11538717	11550323	+	2	NO	NO	NO	NO	NO	OO	NO	NO	NO	NO	NO	NO	NO	NO	NO	NO	NO	NO	NO	NO	NO	NO	NO	NO	NO	NO	NO	NO	NO	NO	NO	NO	NO	NO	NO	NO	NO	NO	NO	OO	NO	NO	NO
GFPT2	protein_coding	chr5	180300690	180353387	-	1	NO	NO	NO	NO	NO	NO	NO	NO	NO	NO	NO	NO	NO	NO	NO	NO	NO	NO	NO	NO	NO	NO	NO	NO	NO	NO	NO	NO	NO	NO	NO	NO	NO	NO	NO	NO	NO	NO	OO	NO	NO	NO	NO
AOC3	protein_coding	chr17	42851184	42858130	+	2	NO	NO	NO	NO	NO	OO	NO	NO	NO	NO	NO	NO	NO	NO	NO	NO	NO	NO	NO	NO	NO	NO	NO	NO	NO	NO	NO	NO	NO	NO	NO	NO	NO	NO	NO	NO	NO	NO	NO	OO	NO	NO	NO
DNAJB1	protein_coding	chr19	14514770	14529770	-	3	NO	NO	NO	NO	NO	NO	NO	NO	NO	NO	NO	NO	NO	NO	NO	NO	NO	OO	NO	NO	NO	OO	NO	NO	NO	NO	NO	NO	NO	NO	NO	NO	NO	NO	NO	NO	NO	NO	NO	NO	NO	NO	OO
CHI3L1	protein_coding	chr1	203178931	203186749	-	1	NO	NO	NO	NO	NO	NO	NO	NO	NO	NO	NO	NO	NO	NO	NO	NO	OO	NO	NO	NO	NO	NO	NO	NO	NO	NO	NO	NO	NO	NO	NO	NO	NO	NO	NO	NO	NO	NO	NO	NO	NO	NO	NO
PDE6B	protein_coding	chr4	625584	670782	+	1	NO	NO	NO	NO	NO	NO	NO	NO	NO	NO	NO	NO	NO	NO	NO	NO	NO	NO	NO	NO	NO	NO	NO	NO	NO	NO	NO	NO	NO	NO	NO	NO	NO	NO	NO	NO	OO	NO	NO	NO	NO	NO	NO
RARRES3	protein_coding	chr11	63536809	63546462	+	1	NO	NO	NO	NO	NO	NO	NO	NO	NO	NO	NO	NO	NO	NO	NO	NO	NO	NO	NO	NO	NO	NO	NO	NO	NO	NO	NO	NO	NO	NO	NO	NO	NO	NO	NO	NO	NO	OO	NO	NO	NO	NO	NO
MYH11	protein_coding	chr16	15703172	15857033	-	3	NO	NO	NO	NO	NO	OO	NO	NO	NO	NO	NO	NO	NO	NO	NO	NO	NO	NO	NO	NO	NO	NO	NO	NO	NO	NO	NO	NO	NO	NO	NO	OO	NO	NO	NO	NO	NO	NO	NO	OO	NO	NO	NO
LYVE1	protein_coding	chr11	10556966	10611689	-	1	NO	NO	NO	NO	NO	NO	NO	NO	NO	NO	NO	NO	NO	NO	NO	NO	NO	NO	NO	NO	NO	NO	NO	NO	NO	NO	NO	NO	NO	NO	NO	NO	NO	NO	NO	NO	NO	NO	NO	OO	NO	NO	NO
LOXL2	protein_coding	chr8	23297189	23425328	-	1	NO	OO	NO	NO	NO	NO	NO	NO	NO	NO	NO	NO	NO	NO	NO	NO	NO	NO	NO	NO	NO	NO	NO	NO	NO	NO	NO	NO	NO	NO	NO	NO	NO	NO	NO	NO	NO	NO	NO	NO	NO	NO	NO
HILPDA	protein_coding	chr7	128455849	128458418	+	2	NO	NO	NO	NO	NO	NO	NO	NO	NO	NO	NO	NO	NO	NO	NO	NO	NO	NO	NO	NO	NO	NO	NO	NO	NO	NO	NO	NO	NO	NO	NO	NO	NO	NO	NO	NO	OO	NO	OO	NO	NO	NO	NO
SLC26A10	protein_coding	chr12	57619527	57626151	+	1	NO	NO	NO	NO	NO	OO	NO	NO	NO	NO	NO	NO	NO	NO	NO	NO	NO	NO	NO	NO	NO	NO	NO	NO	NO	NO	NO	NO	NO	NO	NO	NO	NO	NO	NO	NO	NO	NO	NO	NO	NO	NO	NO
EGR4	protein_coding	chr2	73290929	73293705	-	2	NO	NO	NO	NO	NO	NO	NO	NO	NO	NO	NO	NO	NO	NO	NO	NO	NO	OO	NO	NO	NO	NO	NO	NO	NO	NO	NO	NO	NO	NO	NO	NO	NO	NO	NO	NO	NO	NO	OO	NO	NO	NO	NO
LCP1	protein_coding	chr13	46125920	46211871	-	1	NO	NO	NO	NO	NO	NO	NO	NO	NO	NO	NO	NO	NO	NO	NO	NO	OO	NO	NO	NO	NO	NO	NO	NO	NO	NO	NO	NO	NO	NO	NO	NO	NO	NO	NO	NO	NO	NO	NO	NO	NO	NO	NO
IL6	protein_coding	chr7	22725884	22732002	+	1	NO	OO	NO	NO	NO	NO	NO	NO	NO	NO	NO	NO	NO	NO	NO	NO	NO	NO	NO	NO	NO	NO	NO	NO	NO	NO	NO	NO	NO	NO	NO	NO	NO	NO	NO	NO	NO	NO	NO	NO	NO	NO	NO
NOV	protein_coding	chr8	119416306	119424353	+	1	NO	NO	NO	NO	NO	OO	NO	NO	NO	NO	NO	NO	NO	NO	NO	NO	NO	NO	NO	NO	NO	NO	NO	NO	NO	NO	NO	NO	NO	NO	NO	NO	NO	NO	NO	NO	NO	NO	NO	NO	NO	NO	NO
IFI44L	protein_coding	chr1	78619922	78646145	+	2	NO	NO	NO	NO	NO	NO	NO	NO	NO	NO	NO	NO	NO	NO	NO	OO	NO	NO	NO	NO	NO	NO	NO	NO	NO	NO	NO	NO	NO	NO	NO	NO	NO	OO	NO	NO	NO	NO	NO	NO	NO	NO	NO
EMILIN1	protein_coding	chr2	27078567	27086408	+	1	NO	NO	NO	NO	NO	NO	NO	NO	NO	NO	NO	NO	NO	NO	NO	NO	OO	NO	NO	NO	NO	NO	NO	NO	NO	NO	NO	NO	NO	NO	NO	NO	NO	NO	NO	NO	NO	NO	NO	NO	NO	NO	NO
DUSP6	protein_coding	chr12	89347232	89353271	-	1	NO	NO	NO	NO	NO	NO	NO	NO	NO	NO	NO	NO	NO	NO	NO	NO	NO	NO	NO	NO	NO	NO	NO	NO	NO	NO	NO	NO	NO	NO	NO	NO	NO	NO	NO	NO	NO	NO	OO	NO	NO	NO	NO
IGFBP4	protein_coding	chr17	40443461	40457731	+	1	NO	NO	NO	NO	NO	NO	NO	NO	NO	NO	NO	NO	NO	NO	NO	NO	NO	NO	NO	NO	NO	NO	NO	NO	NO	NO	NO	NO	NO	NO	NO	NO	NO	NO	NO	NO	NO	NO	NO	OO	NO	NO	NO
HSPG2	protein_coding	chr1	21822245	21937297	-	1	NO	NO	NO	NO	NO	OO	NO	NO	NO	NO	NO	NO	NO	NO	NO	NO	NO	NO	NO	NO	NO	NO	NO	NO	NO	NO	NO	NO	NO	NO	NO	NO	NO	NO	NO	NO	NO	NO	NO	NO	NO	NO	NO
S100A8	protein_coding	chr1	153390032	153391188	-	2	NO	NO	NO	NO	NO	NO	NO	NO	NO	NO	NO	NO	NO	NO	NO	NO	OO	NO	NO	NO	NO	NO	NO	NO	NO	NO	NO	NO	NO	NO	NO	OO	NO	NO	NO	NO	NO	NO	NO	NO	NO	NO	NO
HSPD1	protein_coding	chr2	197486581	197516737	-	2	NO	NO	NO	NO	NO	NO	NO	NO	NO	NO	NO	NO	NO	NO	NO	NO	NO	OO	NO	NO	NO	OO	NO	NO	NO	NO	NO	NO	NO	NO	NO	NO	NO	NO	NO	NO	NO	NO	NO	NO	NO	NO	NO
COL8A1	protein_coding	chr3	99638475	99799226	+	1	NO	NO	NO	NO	NO	NO	NO	NO	NO	NO	NO	NO	NO	NO	NO	NO	NO	NO	NO	NO	NO	NO	NO	NO	NO	NO	NO	NO	NO	NO	NO	NO	NO	NO	NO	NO	NO	NO	NO	OO	NO	NO	NO
VWA5B2	protein_coding	chr3	184230429	184242329	+	1	NO	NO	NO	NO	NO	OO	NO	NO	NO	NO	NO	NO	NO	NO	NO	NO	NO	NO	NO	NO	NO	NO	NO	NO	NO	NO	NO	NO	NO	NO	NO	NO	NO	NO	NO	NO	NO	NO	NO	NO	NO	NO	NO
FAM193B	protein_coding	chr5	177519788	177554541	-	1	NO	NO	NO	NO	NO	NO	NO	NO	NO	NO	NO	NO	NO	NO	NO	NO	NO	NO	NO	NO	NO	NO	NO	NO	NO	NO	NO	NO	NO	NO	NO	NO	NO	NO	NO	NO	NO	NO	NO	NO	OO	NO	NO
ADM	protein_coding	chr11	10304680	10307397	+	2	NO	NO	NO	NO	NO	NO	NO	NO	NO	NO	NO	NO	NO	NO	NO	NO	NO	NO	NO	NO	NO	NO	NO	NO	NO	NO	NO	NO	NO	NO	NO	NO	NO	NO	NO	NO	OO	NO	OO	NO	NO	NO	NO
SERPINH1	protein_coding	chr11	75562056	75572783	+	3	NO	NO	NO	NO	NO	NO	NO	NO	NO	NO	NO	NO	NO	NO	NO	NO	NO	OO	NO	NO	NO	OO	NO	NO	NO	NO	NO	NO	NO	NO	NO	NO	NO	NO	NO	NO	NO	NO	NO	NO	NO	NO	OO
TAGLN	protein_coding	chr11	117199321	117204782	+	3	NO	NO	NO	NO	NO	OO	NO	NO	NO	NO	NO	NO	NO	NO	NO	NO	NO	NO	NO	NO	NO	NO	NO	NO	NO	NO	NO	NO	NO	NO	NO	OO	NO	NO	NO	NO	NO	NO	NO	OO	NO	NO	NO
KCNE4	protein_coding	chr2	223051814	223198399	+	1	NO	NO	NO	NO	NO	NO	NO	NO	NO	NO	NO	NO	NO	NO	NO	NO	NO	NO	NO	NO	NO	NO	NO	NO	NO	NO	NO	NO	NO	NO	NO	NO	NO	NO	NO	NO	OO	NO	NO	NO	NO	NO	NO
OBSCN	protein_coding	chr1	228208130	228378874	+	1	NO	NO	NO	NO	NO	NO	NO	NO	NO	NO	NO	NO	NO	NO	NO	NO	NO	NO	NO	NO	NO	NO	NO	NO	NO	NO	NO	NO	NO	NO	NO	NO	NO	NO	NO	NO	NO	NO	NO	NO	OO	NO	NO
KLF10	protein_coding	chr8	102648779	102655902	-	1	NO	NO	NO	NO	NO	NO	NO	NO	NO	NO	NO	NO	NO	NO	NO	NO	NO	NO	NO	NO	NO	NO	NO	NO	NO	NO	NO	NO	NO	NO	NO	NO	NO	NO	NO	NO	NO	NO	OO	NO	NO	NO	NO
VSIG4	protein_coding	chrX	66021738	66040125	-	1	NO	NO	NO	NO	NO	NO	NO	NO	NO	NO	NO	NO	NO	NO	NO	NO	NO	NO	NO	NO	NO	NO	NO	NO	NO	NO	NO	NO	NO	NO	NO	NO	NO	NO	NO	NO	NO	NO	NO	OO	NO	NO	NO
GRIP1	protein_coding	chr12	66347431	67069162	-	1	NO	NO	NO	NO	NO	OO	NO	NO	NO	NO	NO	NO	NO	NO	NO	NO	NO	NO	NO	NO	NO	NO	NO	NO	NO	NO	NO	NO	NO	NO	NO	NO	NO	NO	NO	NO	NO	NO	NO	NO	NO	NO	NO
DUSP2	protein_coding	chr2	96143166	96145440	-	2	NO	NO	NO	NO	NO	NO	NO	NO	NO	NO	NO	NO	NO	NO	NO	NO	NO	OO	NO	NO	NO	NO	NO	NO	NO	NO	NO	NO	NO	NO	NO	NO	NO	NO	NO	NO	NO	NO	OO	NO	NO	NO	NO
C1R	protein_coding	chr12	7080199	7092607	-	1	NO	NO	NO	NO	NO	NO	NO	NO	NO	NO	NO	NO	NO	NO	NO	NO	NO	NO	NO	NO	NO	NO	NO	NO	NO	NO	NO	NO	NO	NO	NO	NO	NO	NO	NO	NO	NO	NO	NO	OO	NO	NO	NO
ITGA5	protein_coding	chr12	54395261	54419460	-	2	NO	NO	NO	NO	NO	NO	NO	NO	NO	NO	NO	NO	NO	NO	NO	NO	NO	NO	NO	NO	NO	NO	NO	NO	NO	NO	NO	NO	NO	NO	NO	OO	NO	NO	NO	NO	NO	NO	NO	OO	NO	NO	NO
GRASP	protein_coding	chr12	52006940	52015889	+	1	NO	NO	NO	NO	NO	NO	NO	NO	NO	NO	NO	NO	NO	NO	NO	NO	NO	NO	NO	NO	NO	NO	NO	NO	NO	NO	NO	NO	NO	NO	NO	NO	NO	NO	NO	NO	NO	NO	OO	NO	NO	NO	NO
IP6K3	protein_coding	chr6	33721670	33746905	-	1	NO	NO	NO	NO	NO	NO	NO	NO	OO	NO	NO	NO	NO	NO	NO	NO	NO	NO	NO	NO	NO	NO	NO	NO	NO	NO	NO	NO	NO	NO	NO	NO	NO	NO	NO	NO	NO	NO	NO	NO	NO	NO	NO
SCNN1D	protein_coding	chr1	1280436	1292029	+	1	NO	NO	NO	NO	NO	OO	NO	NO	NO	NO	NO	NO	NO	NO	NO	NO	NO	NO	NO	NO	NO	NO	NO	NO	NO	NO	NO	NO	NO	NO	NO	NO	NO	NO	NO	NO	NO	NO	NO	NO	NO	NO	NO
GBP2	protein_coding	chr1	89106132	89150456	-	2	NO	NO	NO	NO	NO	NO	NO	NO	NO	NO	NO	NO	NO	NO	NO	NO	OO	NO	NO	NO	NO	NO	NO	NO	NO	NO	NO	NO	NO	NO	NO	NO	NO	NO	NO	NO	NO	OO	NO	NO	NO	NO	NO
VCAM1	protein_coding	chr1	100719742	100739045	+	1	NO	OO	NO	NO	NO	NO	NO	NO	NO	NO	NO	NO	NO	NO	NO	NO	NO	NO	NO	NO	NO	NO	NO	NO	NO	NO	NO	NO	NO	NO	NO	NO	NO	NO	NO	NO	NO	NO	NO	NO	NO	NO	NO
S100A11	protein_coding	chr1	152032506	152047907	-	1	NO	NO	NO	NO	NO	NO	NO	NO	NO	NO	NO	NO	NO	NO	NO	NO	OO	NO	NO	NO	NO	NO	NO	NO	NO	NO	NO	NO	NO	NO	NO	NO	NO	NO	NO	NO	NO	NO	NO	NO	NO	NO	NO
S100A9	protein_coding	chr1	153357854	153361027	+	2	NO	NO	NO	NO	NO	NO	NO	NO	NO	NO	NO	NO	NO	NO	NO	NO	OO	NO	NO	NO	NO	NO	NO	NO	NO	NO	NO	NO	NO	NO	NO	OO	NO	NO	NO	NO	NO	NO	NO	NO	NO	NO	NO
S100A12	protein_coding	chr1	153373706	153375649	-	1	NO	NO	NO	NO	NO	NO	NO	NO	NO	NO	NO	NO	NO	NO	NO	NO	NO	NO	NO	NO	NO	NO	NO	NO	NO	NO	NO	NO	NO	NO	NO	OO	NO	NO	NO	NO	NO	NO	NO	NO	NO	NO	NO
LMOD1	protein_coding	chr1	201896452	201946588	-	1	NO	NO	NO	NO	NO	NO	NO	NO	NO	NO	NO	NO	NO	NO	NO	NO	NO	NO	NO	NO	NO	NO	NO	NO	NO	NO	NO	NO	NO	NO	NO	NO	NO	NO	NO	NO	NO	NO	NO	OO	NO	NO	NO
CXCL1	protein_coding	chr4	73869393	73871242	+	1	NO	OO	NO	NO	NO	NO	NO	NO	NO	NO	NO	NO	NO	NO	NO	NO	NO	NO	NO	NO	NO	NO	NO	NO	NO	NO	NO	NO	NO	NO	NO	NO	NO	NO	NO	NO	NO	NO	NO	NO	NO	NO	NO
HMGB2	protein_coding	chr4	173331695	173335125	-	1	NO	OO	NO	NO	NO	NO	NO	NO	NO	NO	NO	NO	NO	NO	NO	NO	NO	NO	NO	NO	NO	NO	NO	NO	NO	NO	NO	NO	NO	NO	NO	NO	NO	NO	NO	NO	NO	NO	NO	NO	NO	NO	NO
MFAP4	protein_coding	chr17	19383442	19387240	-	1	NO	NO	NO	NO	NO	OO	NO	NO	NO	NO	NO	NO	NO	NO	NO	NO	NO	NO	NO	NO	NO	NO	NO	NO	NO	NO	NO	NO	NO	NO	NO	NO	NO	NO	NO	NO	NO	NO	NO	NO	NO	NO	NO
TMPRSS5	protein_coding	chr11	113687546	113706373	-	1	NO	NO	NO	NO	NO	NO	NO	NO	NO	NO	NO	NO	NO	NO	NO	NO	NO	NO	NO	NO	NO	NO	NO	NO	NO	NO	NO	NO	NO	NO	NO	NO	NO	NO	NO	NO	NO	NO	NO	NO	NO	OO	NO
NNMT	protein_coding	chr11	114257787	114313285	+	1	NO	NO	NO	NO	NO	NO	NO	NO	NO	NO	NO	NO	NO	NO	NO	NO	NO	NO	NO	NO	NO	NO	NO	NO	NO	NO	NO	NO	NO	NO	NO	NO	NO	NO	NO	NO	NO	NO	NO	OO	NO	NO	NO
PLIN1	protein_coding	chr15	89664365	89679427	-	1	NO	NO	NO	NO	NO	NO	NO	NO	NO	NO	NO	NO	NO	NO	NO	NO	NO	NO	NO	NO	NO	NO	NO	NO	NO	NO	NO	NO	NO	NO	NO	OO	NO	NO	NO	NO	NO	NO	NO	NO	NO	NO	NO
MS4A7	protein_coding	chr11	60378482	60395951	+	1	NO	NO	NO	NO	NO	NO	NO	NO	NO	NO	NO	NO	NO	OO	NO	NO	NO	NO	NO	NO	NO	NO	NO	NO	NO	NO	NO	NO	NO	NO	NO	NO	NO	NO	NO	NO	NO	NO	NO	NO	NO	NO	NO
SPATA33	protein_coding	chr16	89657802	89671272	+	1	NO	NO	NO	NO	NO	NO	NO	NO	NO	NO	NO	NO	NO	NO	NO	NO	NO	NO	NO	NO	NO	NO	NO	NO	NO	NO	NO	NO	NO	NO	NO	NO	NO	NO	NO	NO	NO	NO	NO	NO	OO	NO	NO
GPD1	protein_coding	chr12	50103819	50111319	+	1	NO	NO	NO	NO	NO	NO	NO	NO	NO	NO	NO	NO	NO	NO	NO	NO	NO	NO	NO	NO	NO	NO	NO	NO	NO	NO	NO	NO	OO	NO	NO	NO	NO	NO	NO	NO	NO	NO	NO	NO	NO	NO	NO
ANGPTL4	protein_coding	chr19	8363289	8374373	+	1	NO	NO	NO	NO	NO	NO	NO	NO	NO	NO	NO	NO	NO	NO	NO	NO	NO	NO	NO	NO	NO	NO	NO	NO	NO	NO	NO	NO	NO	NO	NO	NO	NO	NO	NO	NO	NO	NO	OO	NO	NO	NO	NO
STIP1	protein_coding	chr11	64185272	64204543	+	1	NO	NO	NO	NO	NO	NO	NO	NO	NO	NO	NO	NO	NO	NO	NO	NO	NO	NO	NO	NO	NO	OO	NO	NO	NO	NO	NO	NO	NO	NO	NO	NO	NO	NO	NO	NO	NO	NO	NO	NO	NO	NO	NO
COL3A1	protein_coding	chr2	188974320	189012746	+	2	NO	NO	NO	NO	NO	OO	NO	NO	NO	NO	NO	NO	NO	NO	NO	NO	NO	NO	NO	NO	NO	NO	NO	NO	NO	NO	NO	NO	NO	NO	NO	NO	NO	NO	NO	NO	NO	NO	NO	OO	NO	NO	NO
CXCL10	protein_coding	chr4	76021117	76023497	-	1	NO	NO	NO	NO	NO	NO	NO	NO	NO	NO	NO	NO	NO	NO	NO	NO	OO	NO	NO	NO	NO	NO	NO	NO	NO	NO	NO	NO	NO	NO	NO	NO	NO	NO	NO	NO	NO	NO	NO	NO	NO	NO	NO
RNASE2	protein_coding	chr14	20955452	20956436	+	1	NO	NO	NO	NO	NO	NO	NO	NO	NO	NO	NO	NO	NO	NO	NO	NO	OO	NO	NO	NO	NO	NO	NO	NO	NO	NO	NO	NO	NO	NO	NO	NO	NO	NO	NO	NO	NO	NO	NO	NO	NO	NO	NO
CXCL8	protein_coding	chr4	73740506	73743716	+	2	NO	OO	NO	NO	NO	NO	NO	NO	NO	NO	NO	NO	NO	NO	NO	NO	OO	NO	NO	NO	NO	NO	NO	NO	NO	NO	NO	NO	NO	NO	NO	NO	NO	NO	NO	NO	NO	NO	NO	NO	NO	NO	NO
CD52	protein_coding	chr1	26317957	26320523	+	1	NO	NO	NO	NO	NO	NO	NO	NO	NO	NO	NO	NO	NO	NO	NO	NO	OO	NO	NO	NO	NO	NO	NO	NO	NO	NO	NO	NO	NO	NO	NO	NO	NO	NO	NO	NO	NO	NO	NO	NO	NO	NO	NO
GJB1	protein_coding	chrX	71215194	71225516	+	1	NO	NO	NO	NO	NO	NO	NO	NO	NO	NO	NO	NO	NO	NO	NO	NO	NO	NO	NO	NO	NO	NO	NO	NO	NO	NO	NO	NO	OO	NO	NO	NO	NO	NO	NO	NO	NO	NO	NO	NO	NO	NO	NO
GPS1	protein_coding	chr17	82050691	82057470	+	1	NO	NO	NO	NO	NO	OO	NO	NO	NO	NO	NO	NO	NO	NO	NO	NO	NO	NO	NO	NO	NO	NO	NO	NO	NO	NO	NO	NO	NO	NO	NO	NO	NO	NO	NO	NO	NO	NO	NO	NO	NO	NO	NO
FOS	protein_coding	chr14	75278774	75282230	+	1	NO	NO	NO	NO	NO	NO	NO	NO	NO	NO	NO	NO	NO	NO	NO	NO	NO	NO	NO	NO	NO	NO	NO	NO	NO	NO	NO	NO	NO	NO	NO	NO	NO	NO	NO	NO	NO	NO	OO	NO	NO	NO	NO
CAVIN3	protein_coding	chr11	6318946	6320647	-	1	NO	NO	NO	NO	NO	OO	NO	NO	NO	NO	NO	NO	NO	NO	NO	NO	NO	NO	NO	NO	NO	NO	NO	NO	NO	NO	NO	NO	NO	NO	NO	NO	NO	NO	NO	NO	NO	NO	NO	NO	NO	NO	NO
JUNB	protein_coding	chr19	12791496	12793315	+	1	NO	NO	NO	NO	NO	NO	NO	NO	NO	NO	NO	NO	NO	NO	NO	NO	NO	NO	NO	NO	NO	NO	NO	NO	NO	NO	NO	NO	NO	NO	NO	NO	NO	NO	NO	NO	NO	NO	OO	NO	NO	NO	NO
SYNPO2	protein_coding	chr4	118850688	119061247	+	2	NO	NO	NO	NO	NO	OO	NO	NO	NO	NO	NO	NO	NO	NO	NO	NO	NO	NO	NO	NO	NO	NO	NO	NO	NO	NO	NO	NO	NO	NO	NO	NO	NO	NO	NO	NO	NO	NO	NO	OO	NO	NO	NO
HSPA6	protein_coding	chr1	161524540	161526910	+	3	NO	NO	NO	NO	NO	NO	NO	NO	NO	NO	NO	NO	NO	NO	NO	NO	NO	OO	NO	NO	NO	OO	NO	NO	NO	NO	NO	NO	NO	NO	NO	NO	NO	NO	NO	NO	NO	NO	NO	NO	NO	NO	OO
HSPB7	protein_coding	chr1	16014028	16019594	-	1	NO	NO	NO	NO	NO	OO	NO	NO	NO	NO	NO	NO	NO	NO	NO	NO	NO	NO	NO	NO	NO	NO	NO	NO	NO	NO	NO	NO	NO	NO	NO	NO	NO	NO	NO	NO	NO	NO	NO	NO	NO	NO	NO
2003-03-01	protein_coding	chr5	126867714	127030808	-	2	NO	OO	NO	NO	NO	NO	NO	NO	NO	NO	NO	NO	NO	NO	NO	NO	NO	NO	NO	NO	NO	NO	OO	NO	NO	NO	NO	NO	NO	NO	NO	NO	NO	NO	NO	NO	NO	NO	NO	NO	NO	NO	NO
NPAS4	protein_coding	chr11	66421004	66426707	+	3	NO	NO	NO	NO	NO	NO	NO	NO	NO	NO	NO	NO	NO	NO	NO	NO	NO	OO	NO	NO	NO	OO	NO	NO	NO	NO	NO	NO	NO	NO	NO	NO	NO	NO	NO	NO	NO	NO	OO	NO	NO	NO	NO
DES	protein_coding	chr2	219418377	219426739	+	3	NO	NO	NO	NO	NO	OO	NO	NO	NO	NO	NO	NO	NO	NO	NO	NO	NO	NO	NO	NO	NO	NO	NO	NO	NO	NO	NO	NO	NO	NO	NO	OO	NO	NO	NO	NO	NO	NO	NO	OO	NO	NO	NO
SFN	protein_coding	chr1	26863138	26864457	+	1	NO	NO	NO	NO	NO	NO	NO	NO	NO	NO	NO	NO	NO	NO	NO	NO	OO	NO	NO	NO	NO	NO	NO	NO	NO	NO	NO	NO	NO	NO	NO	NO	NO	NO	NO	NO	NO	NO	NO	NO	NO	NO	NO
MTHFR	protein_coding	chr1	11785723	11806920	-	1	NO	NO	NO	NO	NO	NO	NO	NO	NO	NO	NO	NO	NO	NO	NO	NO	NO	NO	NO	NO	NO	NO	NO	NO	NO	NO	NO	NO	NO	NO	NO	NO	NO	NO	NO	NO	NO	NO	NO	NO	OO	NO	NO
CD163	protein_coding	chr12	7470813	7503893	-	1	NO	NO	NO	NO	NO	NO	NO	NO	NO	NO	NO	NO	NO	NO	NO	NO	NO	NO	NO	NO	NO	NO	NO	NO	NO	NO	NO	NO	NO	NO	NO	NO	NO	NO	NO	NO	NO	NO	NO	OO	NO	NO	NO
ZFAND2A	protein_coding	chr7	1152071	1160759	-	1	NO	NO	NO	NO	NO	NO	NO	NO	NO	NO	NO	NO	NO	NO	NO	NO	NO	NO	NO	NO	NO	OO	NO	NO	NO	NO	NO	NO	NO	NO	NO	NO	NO	NO	NO	NO	NO	NO	NO	NO	NO	NO	NO
EGR3	protein_coding	chr8	22687659	22693302	-	1	NO	NO	NO	NO	NO	NO	NO	NO	NO	NO	NO	NO	NO	NO	NO	NO	NO	NO	NO	NO	NO	NO	NO	NO	NO	NO	NO	NO	NO	NO	NO	NO	NO	NO	NO	NO	NO	NO	OO	NO	NO	NO	NO
HARBI1	protein_coding	chr11	46602861	46617909	-	1	NO	NO	OO	NO	NO	NO	NO	NO	NO	NO	NO	NO	NO	NO	NO	NO	NO	NO	NO	NO	NO	NO	NO	NO	NO	NO	NO	NO	NO	NO	NO	NO	NO	NO	NO	NO	NO	NO	NO	NO	NO	NO	NO
OXTR	protein_coding	chr3	8750408	8769628	-	1	NO	NO	NO	NO	NO	NO	NO	NO	NO	NO	NO	NO	NO	NO	NO	NO	OO	NO	NO	NO	NO	NO	NO	NO	NO	NO	NO	NO	NO	NO	NO	NO	NO	NO	NO	NO	NO	NO	NO	NO	NO	NO	NO
TMEM119	protein_coding	chr12	108589846	108598320	-	1	NO	NO	NO	NO	NO	NO	NO	NO	NO	NO	NO	NO	NO	NO	OO	NO	NO	NO	NO	NO	NO	NO	NO	NO	NO	NO	NO	NO	NO	NO	NO	NO	NO	NO	NO	NO	NO	NO	NO	NO	NO	NO	NO
NR2F2	protein_coding	chr15	96325938	96340263	+	1	NO	NO	NO	NO	NO	NO	NO	NO	NO	NO	NO	NO	NO	NO	NO	NO	NO	NO	NO	NO	NO	NO	NO	NO	NO	NO	NO	NO	NO	NO	NO	NO	NO	NO	NO	NO	NO	NO	NO	OO	NO	NO	NO
THBS2	protein_coding	chr6	169215780	169254044	-	1	NO	NO	NO	NO	NO	NO	NO	NO	OO	NO	NO	NO	NO	NO	NO	NO	NO	NO	NO	NO	NO	NO	NO	NO	NO	NO	NO	NO	NO	NO	NO	NO	NO	NO	NO	NO	NO	NO	NO	NO	NO	NO	NO
FANCA	protein_coding	chr16	89737549	89816657	-	1	NO	NO	NO	NO	NO	NO	NO	NO	NO	NO	NO	NO	NO	NO	NO	NO	NO	NO	NO	NO	NO	NO	NO	NO	NO	NO	NO	NO	NO	NO	NO	NO	NO	NO	NO	NO	NO	NO	NO	NO	OO	NO	NO
HES4	protein_coding	chr1	998962	1000172	-	1	NO	NO	NO	NO	NO	OO	NO	NO	NO	NO	NO	NO	NO	NO	NO	NO	NO	NO	NO	NO	NO	NO	NO	NO	NO	NO	NO	NO	NO	NO	NO	NO	NO	NO	NO	NO	NO	NO	NO	NO	NO	NO	NO
ZP3	protein_coding	chr7	76397518	76442071	+	1	NO	NO	NO	OO	NO	NO	NO	NO	NO	NO	NO	NO	NO	NO	NO	NO	NO	NO	NO	NO	NO	NO	NO	NO	NO	NO	NO	NO	NO	NO	NO	NO	NO	NO	NO	NO	NO	NO	NO	NO	NO	NO	NO
PDLIM7	protein_coding	chr5	177483394	177497606	-	1	NO	NO	NO	NO	NO	OO	NO	NO	NO	NO	NO	NO	NO	NO	NO	NO	NO	NO	NO	NO	NO	NO	NO	NO	NO	NO	NO	NO	NO	NO	NO	NO	NO	NO	NO	NO	NO	NO	NO	NO	NO	NO	NO
FLNA	protein_coding	chrX	154348524	154374638	-	2	NO	NO	NO	NO	NO	OO	NO	NO	NO	NO	NO	NO	NO	NO	NO	NO	NO	NO	NO	NO	NO	NO	NO	NO	NO	NO	NO	NO	NO	NO	NO	NO	NO	NO	NO	NO	NO	NO	NO	OO	NO	NO	NO
SERTAD1	protein_coding	chr19	40421592	40426025	-	1	NO	NO	NO	NO	NO	NO	NO	NO	NO	NO	NO	NO	NO	NO	NO	NO	NO	NO	NO	NO	NO	NO	NO	NO	NO	NO	NO	NO	NO	NO	NO	NO	NO	NO	NO	NO	NO	NO	OO	NO	NO	NO	NO
S100A10	protein_coding	chr1	151982915	151994390	-	1	NO	NO	NO	NO	NO	NO	NO	NO	NO	NO	NO	NO	NO	NO	NO	NO	OO	NO	NO	NO	NO	NO	NO	NO	NO	NO	NO	NO	NO	NO	NO	NO	NO	NO	NO	NO	NO	NO	NO	NO	NO	NO	NO
EME2	protein_coding	chr16	1773207	1781708	+	1	NO	NO	NO	NO	NO	NO	NO	NO	NO	NO	NO	NO	NO	NO	NO	NO	NO	NO	NO	NO	NO	NO	NO	NO	NO	NO	NO	NO	NO	NO	NO	NO	NO	NO	NO	NO	NO	NO	NO	NO	OO	NO	NO
TPM2	protein_coding	chr9	35681992	35690121	-	3	NO	NO	NO	NO	NO	OO	NO	NO	NO	NO	NO	NO	NO	NO	NO	NO	NO	NO	NO	NO	NO	NO	NO	NO	NO	NO	NO	NO	NO	NO	NO	OO	NO	NO	NO	NO	NO	NO	NO	OO	NO	NO	NO
PLN	protein_coding	chr6	118548298	118560730	+	3	NO	NO	NO	NO	NO	OO	NO	NO	NO	NO	NO	NO	NO	NO	NO	NO	NO	NO	NO	NO	NO	NO	NO	NO	NO	NO	NO	NO	NO	NO	NO	OO	NO	NO	NO	NO	NO	NO	NO	OO	NO	NO	NO
ARC	protein_coding	chr8	142611044	142614472	-	3	NO	NO	NO	NO	NO	NO	NO	NO	NO	NO	NO	NO	NO	NO	NO	NO	NO	OO	NO	NO	NO	OO	NO	NO	NO	NO	NO	NO	NO	NO	NO	NO	NO	NO	NO	NO	NO	NO	OO	NO	NO	NO	NO
LILRB3	protein_coding	chr19	54216278	54223506	-	1	NO	NO	NO	NO	NO	NO	NO	NO	NO	NO	NO	NO	NO	NO	NO	NO	OO	NO	NO	NO	NO	NO	NO	NO	NO	NO	NO	NO	NO	NO	NO	NO	NO	NO	NO	NO	NO	NO	NO	NO	NO	NO	NO
IFI30	protein_coding	chr19	18173162	18178117	+	1	NO	NO	NO	NO	NO	NO	NO	NO	NO	NO	NO	NO	NO	NO	NO	NO	OO	NO	NO	NO	NO	NO	NO	NO	NO	NO	NO	NO	NO	NO	NO	NO	NO	NO	NO	NO	NO	NO	NO	NO	NO	NO	NO
FAM229A	protein_coding	chr1	32361270	32364278	-	1	NO	NO	NO	NO	NO	NO	NO	NO	NO	NO	NO	NO	NO	NO	NO	NO	NO	NO	NO	NO	NO	NO	OO	NO	NO	NO	NO	NO	NO	NO	NO	NO	NO	NO	NO	NO	NO	NO	NO	NO	NO	NO	NO
KIAA0040	protein_coding	chr1	175156987	175192999	-	1	NO	OO	NO	NO	NO	NO	NO	NO	NO	NO	NO	NO	NO	NO	NO	NO	NO	NO	NO	NO	NO	NO	NO	NO	NO	NO	NO	NO	NO	NO	NO	NO	NO	NO	NO	NO	NO	NO	NO	NO	NO	NO	NO
MRC1	protein_coding	chr10	17809344	17911170	+	1	NO	NO	NO	NO	NO	NO	NO	NO	NO	NO	NO	NO	NO	NO	NO	NO	NO	NO	NO	NO	NO	NO	NO	NO	NO	NO	NO	NO	NO	NO	NO	NO	NO	NO	NO	NO	NO	NO	NO	OO	NO	NO	NO
GJA5	protein_coding	chr1	147756199	147773362	-	1	NO	NO	NO	NO	NO	NO	NO	NO	NO	NO	NO	NO	NO	NO	NO	NO	NO	NO	NO	NO	NO	NO	NO	NO	NO	NO	NO	NO	NO	NO	NO	OO	NO	NO	NO	NO	NO	NO	NO	NO	NO	NO	NO
MUSTN1	protein_coding	chr3	52833114	52835219	-	1	NO	NO	NO	NO	NO	OO	NO	NO	NO	NO	NO	NO	NO	NO	NO	NO	NO	NO	NO	NO	NO	NO	NO	NO	NO	NO	NO	NO	NO	NO	NO	NO	NO	NO	NO	NO	NO	NO	NO	NO	NO	NO	NO
FCGBP	protein_coding	chr19	39863323	39934626	-	2	NO	NO	NO	NO	NO	NO	NO	NO	NO	NO	NO	NO	NO	NO	NO	NO	NO	NO	NO	NO	NO	NO	NO	NO	NO	NO	NO	NO	NO	NO	NO	NO	NO	NO	NO	NO	NO	OO	NO	NO	NO	OO	NO
AC104389.5	protein_coding	chr11	5248270	5254783	-	1	NO	NO	NO	NO	NO	NO	NO	NO	NO	NO	NO	NO	NO	NO	NO	NO	OO	NO	NO	NO	NO	NO	NO	NO	NO	NO	NO	NO	NO	NO	NO	NO	NO	NO	NO	NO	NO	NO	NO	NO	NO	NO	NO
AC010616.2	protein_coding	chr19	41956879	41994232	-	2	NO	NO	NO	NO	NO	NO	NO	NO	OO	NO	NO	NO	NO	NO	NO	NO	NO	NO	NO	NO	NO	NO	NO	NO	NO	OO	NO	NO	NO	NO	NO	NO	NO	NO	NO	NO	NO	NO	NO	NO	NO	NO	NO
[truncated: 341 more columns]
